# Supplementary material for: Proximal Distance Algorithms: Theory and Practice
Source: J Mach Learn Res. Author manuscript; Available in PMC 2019 Oct 24. (PMC6812563)
Supplement: code [file NIHMS1053815-supplement-code.zip › proxdist-master/keys_zhou_lange_2019/misc/spm/X_128_1.txt]

 1.15759552168e-01  1.06827744852e-03 -1.34901783681e-03  2.84807675012e-03 -2.09632155205e-03 -1.25563760975e-03  3.24467625602e-03 -5.12180791575e-03  3.17702229439e-03  2.75532833952e-03  1.04403950802e-03 -3.97799343767e-03  3.22466456729e-03 -6.44936212433e-04 -6.32630607096e-03 -3.91501281099e-03  2.02897129393e-04 -4.40859013424e-03 -2.68868687041e-03 -3.90973767700e-03  2.88158948693e-03 -1.75519721582e-03 -2.95276413091e-03  2.31539660379e-03  2.41339432686e-03 -3.65431848647e-03  7.38459298184e-03 -2.86522130007e-03 -4.24157525683e-03  3.16477528851e-03  4.19759500184e-03 -3.73837236306e-03  2.80944053842e-03 -4.70503061455e-03 -2.07354768031e-03  2.76647593069e-03  4.15921180657e-03 -1.36648162296e-03  8.94950484465e-04  3.02355651203e-04  2.38685907173e-03  1.86723084675e-03 -1.00560301722e-03  3.33004401113e-03  3.20251752307e-03 -3.05411234970e-03  1.76170072228e-03 -1.29599623691e-03 -4.40828064393e-03 -2.33158441095e-03 -8.46586630949e-04  1.20583543527e-03  2.18841297422e-03 -2.89220128533e-03  4.49429552715e-05 -3.02776275818e-03 -8.13748323429e-05 -4.70009258083e-04  1.26491588672e-03  3.01441263040e-03  1.06486827717e-03 -3.27988920614e-04 -3.08880948504e-04  5.27977805180e-03  3.28415093245e-03 -2.42166645723e-03  9.79634528483e-04 -9.22398080222e-04  3.83759571593e-03  3.19544056329e-04 -2.49142171789e-03  3.36877332663e-03 -9.61902694978e-04  1.87672674948e-03  1.51276788481e-04  2.49776472046e-03 -3.98091385284e-03 -8.27168543260e-04  2.72211561746e-03 -3.48749875375e-03 -5.61846083688e-03  6.44872712132e-03  3.71442885021e-03 -4.68796030353e-03  6.04730835789e-03  1.42863688231e-03 -2.43827095619e-03  4.41283412941e-04 -3.27644115526e-03  6.63314133162e-04 -3.85592044019e-03 -2.05932543911e-03  6.49393342155e-03  2.00477267330e-03 -1.52078351070e-03 -2.33506329201e-03 -2.65277272193e-03  1.86116386261e-03  2.63004965599e-05 -1.72685260042e-03 -8.90974317099e-04  3.92144087407e-03 -4.53574808457e-03  4.33520793837e-03  3.49973553924e-03 -4.84122520689e-03  3.40333077332e-03 -2.60008079609e-03  1.76984026429e-03  2.93473092692e-03  1.65299211008e-03  2.59173483479e-05  1.67101084529e-03 -3.51565428195e-03  2.59218691127e-03 -1.49379880983e-03  6.24500628872e-03 -1.30785447957e-03  3.26417373044e-03  1.96319301475e-03  5.91250351932e-04 -1.72141510959e-03  1.55159563630e-03 -4.66928313469e-04 -2.59680942126e-03  1.76852629814e-03  2.80387888185e-03  8.48219266872e-04
 1.06827744852e-03  9.27887280059e-02  6.74333282807e-04  2.40880127186e-03 -1.99264399371e-03 -2.88978974051e-03  2.30113127161e-03  3.56259566144e-03  1.59540861680e-04  5.69691608887e-04 -4.90605934812e-03  3.43069820268e-03  1.13243855689e-03  4.25649418770e-03 -2.27319237540e-03 -1.58643280651e-03  2.59469281229e-03  2.24350496783e-03  2.76931329141e-03 -2.32537744282e-03  1.25259829406e-03 -1.49955527237e-03  6.96170497207e-03  8.87202014803e-04 -1.08097766670e-03 -1.91940893833e-03  1.09062284227e-03  3.52837930702e-03 -5.28875817452e-03  1.58815904696e-03 -1.20998883208e-03  8.55418068282e-04 -4.94657275347e-04 -3.03826201952e-05  1.56364087051e-03 -3.66904936889e-03  3.53017772173e-03 -5.74495560094e-03  1.53124957232e-03 -7.74723792192e-04 -5.42570739669e-04  1.23513352632e-03  4.35757884756e-03  1.71690973323e-03  1.37617683071e-03  3.65021252318e-03 -3.82992111429e-03  1.36841216706e-04 -3.61471273646e-04  1.28954614685e-04 -1.20461922799e-04 -4.76716303004e-04 -4.44693891088e-04  2.24336113783e-03 -2.12723274983e-03  5.55289759738e-04 -2.36753136113e-03 -8.49961916028e-04 -2.42081668260e-03 -8.91405947957e-04  3.44364799666e-03 -2.61701887073e-05 -2.99779978128e-03  7.17668276105e-04  1.32581542702e-04  3.45598349136e-03  1.76499541210e-03  1.53162957781e-03 -5.08822255271e-03 -2.58806255212e-03  2.04510309342e-03  4.92291204918e-04 -8.14020874870e-04  2.91290228561e-03  4.29597851122e-03 -1.63588580915e-03  1.75388680115e-04 -1.49919346643e-03 -7.10828187000e-04 -1.54973203845e-03 -1.45188206078e-03 -2.65886533987e-04  3.95585593364e-03 -7.64803943392e-04  2.69737561070e-04  7.53357552469e-04 -2.53712707645e-03  1.06055300760e-03 -7.61033554846e-04  1.02600987753e-03  3.13187434552e-03 -8.35460049935e-04  5.20149733194e-04 -2.80593334380e-03 -1.47487215697e-03  2.34632717475e-03 -6.50419780746e-04  2.50366103792e-03 -3.23799321613e-04  3.15402101219e-03 -1.16129407093e-03  9.60894066735e-04  1.12463713884e-03 -2.32959557270e-04 -3.84885384695e-03 -1.51695118667e-04 -2.48442329297e-03 -2.06497439098e-03  2.96740245751e-03  2.83874333242e-03  7.11631575007e-04  1.44518819145e-03 -6.65539843020e-03  1.83981950382e-03 -7.89239041653e-04  1.45912653515e-03  8.30433877723e-05  5.21863402930e-03  2.07563644805e-03  2.84019108340e-03 -5.05098637990e-04 -1.90966640758e-03 -2.09476917675e-03  4.97538623956e-04 -4.21317342488e-04  4.20219726452e-03  5.24639389815e-03 -3.05150642302e-03
-1.34901783681e-03  6.74333282807e-04  1.07879264034e-01  3.12248270057e-04 -5.76198355876e-03  1.29323769824e-03  2.58400941711e-03 -1.62436616671e-03 -1.23569126583e-03 -5.32189941969e-03  1.81648323250e-03  1.36978335246e-03 -1.16645268127e-03  8.48164254645e-04  1.56079650717e-03  4.05315238134e-04 -4.19065362490e-06 -1.11410013091e-03  2.80354808541e-03  2.50750947573e-03 -1.14561345888e-03 -1.03539565480e-03  3.14454040830e-03  1.08541241220e-03  2.78749630034e-04 -7.15332688080e-04  2.52513396509e-04  3.10451006614e-03  1.83374803430e-04 -2.04784879253e-03  4.02833989732e-03 -3.76135260532e-03 -2.12794054725e-03  1.25856516145e-03  4.16681308817e-03 -2.12329354053e-03 -3.26277475089e-03 -2.52429695630e-03  9.19258556840e-04  1.11762627123e-03  1.37885261376e-03  6.18309159160e-04  4.00446357029e-03  2.02104025733e-03  7.43755692900e-04  1.38472191980e-03 -3.14098086435e-03  5.22463707647e-04  2.09550651128e-03  2.22683542218e-03 -2.34531364345e-03 -4.53160393270e-03  1.02671885108e-03 -5.33045955161e-03 -8.10693683720e-04 -4.44418112807e-03  8.06007430227e-03  3.87919235452e-03 -2.67617172687e-03  3.38011429367e-03 -9.21339994909e-03  5.85621711674e-04  5.69970778839e-03 -1.20872225945e-03  4.55366433494e-04  3.05971772641e-03  1.52638761467e-03 -1.09888646922e-03  1.16736501045e-03  1.57512870906e-03 -2.26423323500e-03  3.00477134898e-03  8.49534561894e-05  1.93590208879e-03 -3.30226585709e-03  1.47349341745e-03 -2.49749626335e-04  2.32232546681e-03 -4.32194298592e-04 -2.56226022601e-03 -2.15553454501e-03  9.95865615721e-04 -4.61425154658e-04  5.03505454846e-03 -1.83044093267e-03 -1.59468050578e-03 -3.43997353908e-03 -3.20561888640e-03 -3.91548551450e-03  1.50742677609e-03 -8.20038814066e-03 -3.17706092738e-03 -4.88204051478e-03  1.86195299133e-03 -7.80343374256e-03  2.58049096443e-05 -2.64686027253e-04  5.81517342715e-04 -2.98607757253e-03  3.86109797748e-04 -2.26261925379e-03 -1.21685563807e-04 -2.79077164270e-03 -1.00824364378e-03 -7.31611068604e-04  1.72356792514e-03  1.22601896961e-03  3.51232879094e-03  3.41821605769e-03  4.05177316362e-03  1.13062425165e-03  4.33764387154e-03  2.25265476158e-03 -1.82355314819e-04 -2.41402361850e-03  3.32371021910e-03 -1.74301183015e-03 -1.81568146240e-03  7.52083268132e-04  2.25466390117e-03 -2.59967238052e-03 -8.42547151288e-04 -8.39930993281e-04 -1.86194776444e-03  1.88447588847e-03 -3.37329391744e-03  1.33684792185e-03 -1.25069833591e-03
 2.84807675012e-03  2.40880127186e-03  3.12248270057e-04  8.64982087156e-02 -7.80274660992e-03 -5.23819029262e-03 -6.63708950384e-03  2.00300863672e-04  6.77570075261e-05  1.14668856944e-03  1.38305580070e-04 -1.07957595319e-03 -2.25550813042e-03  3.65400961599e-03 -2.77825953141e-03  1.09814968791e-03  2.60389275877e-04 -2.85268348605e-04 -1.02336477352e-04 -2.06632900651e-03 -2.63671785978e-03 -4.13654575840e-03  3.19520281573e-04 -1.28102729118e-03  6.41215026035e-03 -3.38072363260e-03  3.50900854221e-03  1.61060982668e-03 -1.60078838181e-03  1.27105442504e-04 -3.07846623915e-03 -2.63644365585e-03  2.76607278771e-03 -1.35645033450e-03  2.15051029125e-03  4.74548923948e-03 -2.35721837445e-03 -1.04877974032e-03  1.97312057884e-03 -1.97878866866e-04  2.58330324975e-03  2.85122965681e-03  4.51245383059e-03  1.58922149148e-04  1.75744229407e-04 -2.09917645082e-03  3.04670492019e-03 -5.00102719309e-03 -2.28960891666e-03  2.93448804481e-04  5.38716985862e-04 -2.04113959410e-04 -1.94804073678e-04 -7.64921135089e-04 -4.52776596176e-03 -6.98789862322e-03  2.39345533164e-03  4.15305704657e-04  7.67637621160e-04 -4.86064614373e-03 -2.95826200346e-03  1.80636819668e-03 -1.13030832411e-04  1.49346921198e-03 -2.96014059328e-03 -2.11350103741e-03 -1.03845664036e-03  6.10143204332e-04  8.75594009659e-04 -2.08069684251e-03 -2.91144050891e-03 -1.43481510664e-03  1.22576541464e-03 -4.18031574080e-03 -1.15653901433e-03  1.64140036098e-03  2.89770689872e-05 -1.70404162549e-03 -6.90533438609e-04 -3.75289835942e-04 -2.06602029812e-04 -5.03044248872e-04  1.16605435550e-03  2.65412240949e-03  1.21635112285e-03  3.17104821539e-03 -4.04942802397e-04  2.67350496487e-03 -1.09061910857e-04  2.03140029560e-03  1.04650432355e-03 -1.16667969030e-04  1.67924777233e-04 -7.03042405715e-04 -2.50813157783e-03  1.74040790729e-03  3.98842583862e-03 -2.50095835576e-03 -1.82858123811e-03  2.74124628391e-03  2.32596295445e-03 -1.34093080548e-03  1.94695146883e-04  5.96717177507e-04  2.25698402815e-04  6.13758220686e-04 -2.14229144282e-03 -1.20905856801e-03 -5.63856836947e-05 -2.39762535691e-03 -1.35234843340e-03  4.62531558527e-05 -2.66641800145e-03 -2.51066415826e-03  2.93387888820e-03 -3.47898959155e-03 -1.58482015475e-03  1.48763219146e-03 -1.11790870091e-03 -1.04805474755e-03  1.61316257429e-04 -2.13536859767e-03  1.19703049126e-03  1.32419453120e-03 -5.10474362979e-03  2.02344678860e-03 -1.82674538092e-03  2.51065187406e-03
-2.09632155205e-03 -1.99264399371e-03 -5.76198355876e-03 -7.80274660992e-03  7.63588313402e-02 -1.19430941912e-02 -5.27189163380e-03  5.89584769329e-03 -3.28839654863e-03 -1.04221571920e-03  2.23678219339e-03  5.05653771731e-04 -1.80492820648e-03 -1.34225527292e-03  3.20265302401e-04  1.88025507603e-03  2.54811198292e-04  4.85381888843e-04 -3.17733408410e-03  5.10277304161e-04  9.60214122526e-04  8.58053405791e-04 -1.08957270033e-03 -2.65187749179e-03 -1.78484771799e-03  1.76313101099e-03 -2.90624294087e-03  1.90419771052e-03  3.29605577100e-03 -2.14708423146e-03  3.33078284275e-03 -1.95273311315e-03 -3.83901381868e-04  1.69067451333e-03  3.35891804695e-03 -1.79166985902e-03  7.43501093536e-04  5.98664423990e-03  1.78087134686e-03  1.07850935846e-03  3.54549053725e-04 -2.09659546022e-03  8.18690003871e-04  5.16082027642e-04 -1.35967192573e-03  2.50036718950e-03 -3.30960053674e-03  1.94911357759e-03  5.38461298370e-04  2.41157456297e-05 -6.22982201637e-04 -1.46188412387e-03  1.86630541915e-03 -4.22832161446e-04  9.29100287488e-04  4.32397713022e-03  6.44105317386e-04 -4.42710243139e-05  4.02828396716e-04 -1.31141246244e-04  5.27881472618e-03 -2.67010790535e-04 -2.21397398045e-03 -1.45595365313e-03 -9.65736516909e-04  2.48137761740e-03  3.04784990927e-03 -6.44543478656e-04 -5.69172039946e-04 -4.15675776378e-04  1.53902094892e-03 -1.65384852365e-03  3.37751615531e-03  6.35175535854e-04 -2.07719552654e-03 -3.94662675331e-03 -2.38811887576e-03  1.29037213983e-04  1.55819210108e-03  1.57903428401e-04 -2.89409965215e-04  1.37302666729e-03  3.30625102850e-03  5.86219264413e-04  2.24267826985e-03  1.73221570702e-03 -8.37674118324e-04  3.78029940348e-03  2.47504759500e-04  6.54248031820e-04 -3.84299428012e-03 -1.77289044791e-03  1.86255460902e-03 -1.72593552315e-03 -1.00760029737e-03 -5.42182990872e-04  1.12816449478e-03  5.03771704015e-04  2.55917986710e-03 -7.81422333229e-04  3.08433032131e-03 -3.25790246056e-03  7.01781753163e-04  3.13374762820e-03  2.52452195371e-04  1.62405347212e-04 -2.87583335858e-03 -3.02884298242e-03  2.72285890250e-03 -2.29484883268e-03  2.53150568649e-03 -1.02359579647e-03 -2.20308517667e-03  2.53449363428e-03 -5.47009124500e-04 -8.02828070385e-04  1.06080560354e-03  2.23789652709e-03 -1.66204245858e-03 -2.25302566937e-03  2.14578150698e-03 -3.86485331044e-03  9.00495977445e-04  5.53267855429e-04  1.67300779470e-03 -1.51770211802e-03 -7.24891464447e-04 -2.54606848004e-03
-1.25563760975e-03 -2.88978974051e-03  1.29323769824e-03 -5.23819029262e-03 -1.19430941912e-02  6.83483597269e-02 -1.71859746777e-03 -2.20487615107e-03  2.15775365072e-03  8.31142968395e-04 -2.07345019973e-03  8.90410322820e-04  2.60772733640e-03  9.96416708395e-04  1.44138063159e-03  2.07337879956e-03 -7.88267404157e-04  8.79174054866e-04  3.15175886807e-03  1.22831137885e-03 -1.53341138720e-03  1.95510964977e-04 -3.27405511072e-03  3.08090780091e-03  6.01315378763e-04  2.19956939000e-03 -1.01395944519e-03 -1.75872162421e-03  4.14801209246e-04  1.48806196607e-03  1.73739719368e-03 -3.42834637937e-04  8.68602938337e-04 -3.07489979725e-03 -2.45501653786e-03 -1.74896700486e-03  1.64077247170e-03 -1.21151215810e-03  4.53311355416e-04  2.87072666492e-03 -2.00455704772e-03 -7.38818958863e-04  7.93795218268e-04  2.01684715621e-03  2.56510817942e-03 -3.40908838840e-03  1.22792787080e-03  5.52911157625e-04 -1.72383976040e-03 -2.11525469165e-04  8.19376031889e-04  2.47480884077e-03  5.31782304687e-04  1.13486318179e-03 -2.04374773593e-03 -2.95899180515e-03 -1.24212842807e-04  1.25459301145e-03 -2.59722723864e-04  1.30615088016e-03 -1.80787618630e-03  5.82071488056e-05  2.76184847424e-03 -6.37292340906e-04 -4.77757412189e-04 -2.12309432238e-04 -4.64872980603e-04 -3.95219005371e-04  2.21727629867e-03  4.59521949639e-04 -1.74695299316e-03 -1.48496774956e-03 -9.56640903658e-04  1.07209793842e-03  1.04075690310e-03  1.29560978427e-04  2.13032826139e-03  1.34451011452e-03 -3.52830890789e-04 -1.61244798916e-04 -9.44821597398e-04 -7.88983548468e-04 -3.09517741402e-03  8.54663830488e-05 -1.50040957055e-03 -3.95683830059e-03 -4.95545691552e-04 -7.23518018962e-04  1.82789201024e-03  4.94189140424e-04  3.51634632918e-03 -3.26849470134e-03  1.35485361185e-03  9.70177613535e-05 -1.22657680506e-03  5.39067390752e-04 -7.40476885138e-04  1.40745666220e-04 -1.51023072765e-03 -2.52096680258e-04 -3.30535815544e-03  2.92443334520e-03 -9.25920501148e-04 -4.42539729955e-05 -9.08369191659e-04 -1.33022715008e-03 -4.43962381826e-04  1.66335585437e-03 -2.67521074419e-03  3.80767558214e-03 -1.45343973723e-03 -9.84559717803e-04 -2.24550740692e-04 -2.75368980604e-03  1.82773596982e-03  1.16264862606e-03 -2.98961237083e-03 -4.98625484824e-03 -3.07401296088e-03  2.62850500328e-04  1.22252051830e-03  2.23309092046e-05 -2.99264053533e-04  1.54074351888e-03 -2.03345636733e-05  1.27845476324e-03 -3.77133394261e-03  1.55656512001e-03
 3.24467625602e-03  2.30113127161e-03  2.58400941711e-03 -6.63708950384e-03 -5.27189163380e-03 -1.71859746777e-03  8.47226054367e-02  1.34473911154e-03  3.11385903985e-03  2.85912460979e-04  4.68187347352e-04  2.12936147986e-03  5.03441383879e-04  2.54326607088e-03  1.54149596246e-04  8.72537127154e-04 -3.17929282137e-03 -2.96590203503e-03  2.42978361614e-03 -5.48683395353e-03 -3.43836185688e-03 -2.61602722767e-03 -5.53502517375e-04 -2.88879506201e-03 -3.67027320734e-04 -5.39487039896e-04  2.49373971403e-03 -2.08379008931e-03  2.38429979416e-03 -1.76169845496e-03 -7.96752924170e-04 -1.62676591060e-03 -1.83342993408e-03  1.71717079460e-03 -1.65293226483e-03 -1.07957474140e-03  1.59416106677e-03  5.89035467710e-04  7.54322585462e-04 -5.69532216424e-03  8.71457845597e-04 -1.63264848627e-03 -1.31862775967e-03 -3.15369130064e-03  9.01885405164e-05 -3.33132885070e-04 -2.70413629947e-03 -8.61287729815e-04  9.08632451468e-04 -3.72221500809e-04 -2.30773368947e-03 -2.30308930973e-03 -6.90635443107e-04 -2.47392181242e-03  5.13835287792e-04 -9.74779735775e-04 -9.28318062682e-04  1.16868756412e-03 -3.92872338104e-03  1.96163686723e-03  2.01900693433e-03 -2.33088417610e-03 -2.60320153604e-03  1.53369239046e-03 -1.52840194454e-03 -3.30905706940e-03  2.54340821281e-04  1.80609268721e-03 -1.06946357867e-03  4.45632403754e-03  1.46746248672e-03  6.07903325238e-03  3.18598092270e-04  2.36169057195e-03  3.87855117406e-03 -1.44066403824e-03 -2.16320232339e-03 -8.03524429477e-04  2.53053881914e-03 -2.29039887507e-04 -1.43422631732e-03  2.14437463253e-03  6.48938909121e-03 -3.49932220280e-03  1.58616512543e-03 -5.29100066236e-04  7.92530990124e-06 -6.40715546126e-05  4.20348934370e-04 -3.55933000385e-04 -7.53586351711e-04  2.95498214393e-03  7.87149664968e-04 -3.26740215844e-04 -2.10431713667e-04 -4.61476458117e-04 -1.01904547085e-03  1.09593333945e-04 -3.36135387856e-03  2.22910478589e-03  3.33569113749e-03 -7.81144744641e-04  2.16881965591e-03 -7.00576707653e-04  3.17547306322e-04 -6.41536334347e-04  1.86132409127e-03  3.02057959163e-03  5.50908124283e-03 -2.43455944278e-03  1.32422420430e-04  2.29184854088e-04 -1.93731682204e-04  4.29787405456e-03 -2.88575820496e-03  3.60523891845e-03  2.40817770984e-03  1.61424929797e-03  2.47839464415e-03 -4.98775526825e-04  5.63543003506e-04  6.84282926525e-04  1.10651628157e-03 -1.70320040700e-03  5.29348591088e-04 -3.01023107740e-03  2.20687556203e-03 -4.50593166424e-03
-5.12180791575e-03  3.56259566144e-03 -1.62436616671e-03  2.00300863672e-04  5.89584769329e-03 -2.20487615107e-03  1.34473911154e-03  9.61387270139e-02 -2.08776684006e-02  3.19210190002e-04  2.87890522875e-03 -1.45777371675e-03  2.72179744711e-03  1.35848616328e-03 -1.95018738004e-03 -1.63187553590e-03  4.02926870175e-03 -8.53788471542e-04 -1.11054991150e-03  1.61854517425e-03  3.20475327291e-05 -9.73028328954e-04 -2.26981939659e-03 -1.20334426774e-03 -1.35548490867e-03 -3.75858218779e-03 -3.34205289840e-03 -1.56217132795e-03  1.90310646373e-03  7.94431788089e-05 -3.15802858405e-03  2.02677948178e-04  9.53648734807e-05  3.84937110308e-03 -2.95863770579e-03  6.06303995509e-04  1.33903666792e-03 -1.85508351747e-03  9.68027621569e-04 -2.69754735031e-03 -4.26653033052e-04 -2.67690992281e-03 -2.34693723500e-03  2.34045452036e-03  6.63917764751e-04  2.58990955075e-03 -3.18042598768e-03 -2.65219995896e-03 -8.59584854421e-04 -8.81167491027e-04  6.05975617786e-04  3.62401476198e-03 -1.16752317777e-03 -5.48258327367e-04  6.71815193370e-04  2.85624217195e-03 -3.71292522877e-04  2.56042767760e-03 -1.18283021432e-03 -6.84064580749e-04  1.03459139317e-03  8.62411727077e-04  1.09146570523e-03 -3.00731899668e-04 -6.03489400519e-04  2.44624965941e-03  5.12469884495e-04  1.92721949825e-03 -2.50607998266e-03  1.15763175562e-04  8.76952034182e-04 -1.82121076679e-03  1.20035678934e-03 -1.39466585826e-03 -4.73131298147e-03 -2.83281434163e-03  1.14008781360e-03 -7.81742264785e-04  2.48834581939e-03 -5.35930555057e-04 -1.66858005417e-03  7.56287611641e-04  5.73882110822e-03  2.11987031012e-03 -2.65695010541e-03 -1.99652589879e-03  1.70602490980e-03 -9.97462238242e-04 -7.44367405522e-05  2.06752278753e-03  2.83650196115e-03 -6.77678903147e-04 -2.85477018018e-03 -1.60542970540e-04 -1.22852008820e-03  8.30842129730e-03 -1.32293408194e-03  1.01436198958e-03 -2.38520351133e-03  2.14834686917e-03 -1.53485670873e-03 -1.27147425820e-03 -2.87960544743e-03  1.70106515258e-03  7.91560223085e-04 -1.98760136454e-03  7.19626077420e-04  3.30229245253e-03  2.30959650612e-03  3.14577443151e-03  3.64125240986e-04 -1.19110322179e-04 -7.23874052982e-04  8.69480828695e-04  3.58015346567e-06 -5.22524019511e-04  1.91390459351e-03  2.43976347626e-03  3.01478747262e-04  2.11782873727e-03  2.71656717236e-03 -3.04889114292e-03  4.39795006582e-03 -2.87008737874e-03 -4.03217576782e-03 -1.70732663638e-03 -2.29247125221e-03 -2.01935950056e-03
 3.17702229439e-03  1.59540861680e-04 -1.23569126583e-03  6.77570075261e-05 -3.28839654863e-03  2.15775365072e-03  3.11385903985e-03 -2.08776684006e-02  6.49595428466e-02  1.19637532055e-02 -3.05995175239e-03 -9.61549531915e-04 -3.24374295326e-04  1.68806671244e-03 -7.88886585310e-04  2.33288469287e-03 -3.04883577493e-04  9.70102194486e-04  1.79819973098e-03 -1.05285094675e-03 -1.93667630917e-03 -7.49159029964e-04 -2.79534741314e-04 -3.11713910187e-04  7.85000323443e-04  2.80767518121e-04  3.30900606729e-03  3.31997713368e-04 -1.83672879951e-03  1.69967969349e-03 -2.51325516102e-04 -3.35824401277e-03 -2.14850181348e-03 -2.41375413065e-03  1.13009676540e-03 -1.02905082030e-03  2.22073115525e-03  1.94941891120e-03 -2.06643397801e-03  9.41852828440e-05 -2.16288701734e-03  1.39290409173e-03  1.00484647362e-03 -6.17813677467e-04 -1.34794119054e-03 -1.50378942909e-03 -1.42240259555e-03  7.02433852503e-04  2.43870789325e-04 -5.73637133105e-04  1.29317094646e-04 -4.75436097556e-04 -7.78908928416e-04  2.72935103934e-04 -5.23295005903e-04 -1.49094627225e-03 -1.64944537939e-04  4.55686914589e-04 -2.15950616876e-04 -5.16557639024e-04  1.94327860240e-03 -1.50514337612e-03  1.18400089938e-05 -1.42107902150e-03  2.27022846739e-03  1.41200195562e-03 -6.12936232443e-04  2.42288325225e-05 -1.53202218498e-03 -8.17014894009e-05  4.39728799006e-04 -3.64493474727e-04 -1.77067218228e-05  1.59522449855e-03  3.34585075397e-03  7.27570025029e-04 -3.02042743153e-03 -6.78428009509e-04  1.41091685186e-03 -2.73514965226e-03  3.25224389660e-03 -1.57581990687e-03 -1.40712314007e-03 -1.45949169855e-03  3.40169545662e-03 -2.55045586517e-04 -1.78339119100e-03  2.47092913144e-03  1.78555015321e-03 -2.64086672091e-03 -8.35462871237e-04  1.26423995819e-03  3.20231286408e-03  1.56820414799e-03  2.52311794603e-03 -2.60827053031e-03 -1.97892470634e-04  1.44792140851e-03 -8.47163084303e-04 -1.83835558263e-03 -2.00763734380e-04  6.65324212723e-04  9.67678958965e-04 -1.51100967097e-03 -1.45605832156e-03  1.02010000271e-03 -9.67304831509e-04 -3.45946835223e-03  1.13832366782e-03 -8.18362105385e-04  1.67641066812e-03  1.23951959348e-03 -1.67699802172e-03 -2.39221328361e-04  3.54363159328e-04  1.30045506133e-03 -2.63712047718e-03 -1.65811231919e-03 -4.14308320266e-04  5.28134678492e-04 -3.15513096333e-04 -1.01742551139e-04 -1.03745610597e-03  2.72728934495e-03  3.25907994665e-03 -3.13667893855e-03 -7.33362165732e-04 -6.74678441318e-04
 2.75532833952e-03  5.69691608887e-04 -5.32189941969e-03  1.14668856944e-03 -1.04221571920e-03  8.31142968395e-04  2.85912460979e-04  3.19210190002e-04  1.19637532055e-02  9.56495589022e-02 -4.69336221535e-03  1.14957017605e-02 -2.11341817311e-03 -2.51686360775e-03 -2.72212704136e-03 -3.35043617323e-04 -7.70418119277e-04  9.33429700105e-04  3.74376004289e-03 -4.79542372392e-03 -2.62106913422e-04  1.53425242210e-03 -1.12295290717e-04  7.97065526991e-04  2.73193191656e-03 -1.26953115760e-03  1.43267470257e-03  1.07559960436e-03 -8.13299185060e-04  9.50886410457e-04 -2.76290133385e-03  1.52613349308e-03  2.62251572031e-03  1.08035281687e-03  9.20042160294e-05  2.52178099389e-03  1.93585342187e-03  3.00132652829e-03  3.28355475100e-03  9.46786267942e-04  2.50019231956e-03  1.21878995014e-03 -7.10426469249e-04 -6.71552727644e-04  7.11513927581e-04 -2.06781335823e-03 -1.95815818703e-03 -6.54207263062e-04 -4.17773305076e-03 -9.01343447684e-04 -2.27570206291e-04  2.55546404818e-03 -8.94682271396e-04 -4.41060179527e-04 -2.95754346724e-06 -6.39962983327e-04  8.13072867717e-04  1.29107693963e-03  2.91058757835e-03 -2.24420360583e-04  2.35939781441e-04 -8.45807080890e-04  5.71222581977e-04 -1.38831869013e-03  4.98991131478e-03 -1.51481112610e-04 -3.15564593529e-03  3.74634355664e-03 -2.99158468452e-03  1.89165976315e-04  4.35556141581e-03 -4.24178500817e-03  3.54218756691e-03  2.93996984313e-03 -5.71082814215e-03 -3.48634247862e-03 -2.02078704613e-03  8.29836581489e-04  1.94419627095e-03  1.12747512698e-04  2.67831523451e-03  2.33638282935e-03 -3.00153645142e-04  2.96614518222e-05 -1.18683706417e-03 -6.62032043499e-04 -7.13776506061e-03  1.37634712740e-03 -3.50603988776e-03 -1.85165093855e-03  1.20017326060e-03  3.36156051418e-03  4.55464782813e-03 -4.63290646142e-03  7.10874747201e-03  2.49391977690e-03  3.19763984887e-03  3.56852774471e-03 -7.40571419505e-04 -4.07257917101e-04 -4.84557812390e-03  6.56521688568e-04 -2.68786132868e-03 -3.24697899919e-03 -3.25592061151e-04 -1.04060065584e-03 -1.61774073173e-03 -9.92878629799e-03 -2.82969570466e-03  3.13831662345e-04  3.05666396766e-03 -5.78908273521e-04  2.32751647799e-03  5.38177781599e-03 -7.79479246475e-05 -3.48363499819e-03  6.17920503536e-04  6.02102369682e-04 -7.32690207099e-04  1.01609239229e-03  1.65571496633e-03  4.90888026184e-04  1.48094336774e-03  5.08341388318e-04  1.21300505733e-03 -1.74350407187e-03  5.09427537327e-04 -3.35583338115e-03
 1.04403950802e-03 -4.90605934812e-03  1.81648323250e-03  1.38305580070e-04  2.23678219339e-03 -2.07345019973e-03  4.68187347352e-04  2.87890522875e-03 -3.05995175239e-03 -4.69336221535e-03  8.96928919997e-02 -1.17217388803e-02 -1.33870228680e-02 -1.36745775257e-02 -1.66186039108e-03  2.69347313752e-03  1.38014446542e-03 -7.56082107656e-04 -2.67412936626e-03  3.33803121980e-03 -1.72675644983e-05 -3.47373342962e-03  1.53157786163e-03  3.77443890271e-03 -3.88919332459e-04 -1.66304539479e-03  2.42059492543e-03 -4.49091821533e-04 -4.41547022557e-03  2.92594945905e-03  4.24960387480e-03 -3.72418118570e-03 -3.26386238532e-03  2.18842473948e-03  4.25769727753e-03 -4.92859791116e-04 -1.31452522992e-03  1.52418493927e-03 -2.51615308450e-03 -1.54200631815e-03 -2.74744037354e-03 -1.53647130648e-03  2.04639525673e-03  3.28235925508e-04  1.15612796142e-03  2.42335660461e-03 -7.53049601712e-03 -2.65838891845e-04  3.54557223850e-03 -2.56263994997e-03 -4.44111467427e-04 -1.28795063426e-03  5.97541092597e-04 -8.90222035799e-04 -1.69349871490e-03  5.25234925749e-04  1.51771326162e-03  3.71392775118e-04 -4.25256842995e-03 -3.13901220320e-03 -3.73801449671e-03 -1.41054568806e-03 -1.58142955007e-03 -5.28352278978e-04  2.85845034744e-04  1.41366548314e-03  3.57370525451e-03 -1.89914069405e-03 -1.23704494944e-04 -1.93200176541e-03 -3.72763548790e-05 -1.81938100033e-03 -4.99245731544e-04  3.09110188471e-03  8.52670671370e-04 -1.80167821871e-03  2.82793914690e-04  3.84854768382e-04 -4.79606227208e-04 -5.04635871146e-04  1.56738811365e-03  6.19785201672e-04  1.13446039885e-03 -7.57608722565e-04 -3.48717220120e-03  3.56547536406e-03  3.88261334180e-03 -2.80570330004e-03 -2.77436803225e-04  1.79966841778e-03  3.07694368268e-04 -3.77808737248e-03 -3.18389060416e-03 -3.44174684645e-04 -6.56398283101e-03  2.15392675725e-03 -3.59509665243e-04  2.36724137026e-03 -4.70077443843e-03  2.83092097306e-03  1.26616324640e-04  4.30466615284e-04 -2.16954560267e-04 -2.00057624464e-03 -9.03862241150e-04  2.18722223295e-03  4.03169803684e-05  1.28950268221e-03  3.55573161880e-04 -8.30043195497e-03  3.88532677986e-03 -9.36892081820e-04 -4.00274744086e-04  1.38228084078e-04  1.63874156009e-03 -1.44661139607e-03 -3.99900680046e-03 -1.68738161362e-04 -3.21804716945e-03  2.28097960544e-03  1.67387769649e-03 -3.12900386888e-03  1.01488336357e-03  1.68218231256e-03  2.12558058490e-03 -3.99994230741e-03 -4.17206585920e-03  2.53139673917e-04
-3.97799343767e-03  3.43069820268e-03  1.36978335246e-03 -1.07957595319e-03  5.05653771731e-04  8.90410322820e-04  2.12936147986e-03 -1.45777371675e-03 -9.61549531915e-04  1.14957017605e-02 -1.17217388803e-02  8.35865248216e-02 -1.24328439996e-02 -1.04498910895e-02 -1.52900370697e-03  1.49063513115e-03 -2.37815934817e-03 -1.24119515805e-03  4.03984847432e-03 -6.84986658368e-03 -4.72432540603e-04 -7.89977814049e-04 -9.40055985233e-04 -3.47510385428e-03  3.36726075054e-03  1.24228270851e-03 -5.87574347067e-04  1.04609758993e-03 -1.25163459340e-03 -7.63271917968e-04  1.62755848874e-03  5.12707465388e-03  1.46152147394e-03 -1.79544733913e-03  1.85868845590e-03 -9.09612940214e-04  1.60723615130e-03 -6.31035819215e-04  1.69825291660e-03 -7.98580436644e-04  1.08975009262e-03 -1.22855794187e-04 -1.15318952475e-03 -1.89260587286e-03  7.29597128343e-04  2.51396339878e-04  7.69962853492e-05 -1.25057941732e-03 -1.41314360231e-03  9.54991235659e-04  7.56790570388e-04  3.15772529184e-03 -4.71354351672e-04 -1.73060684284e-04  6.95356451612e-04  1.02172656288e-03  1.08249862164e-03 -1.39365159005e-03  1.78542618709e-03  4.25850212856e-03  1.58269796989e-03 -1.58333081749e-03 -1.33402397734e-03 -1.15633113403e-04  1.34056358574e-03 -2.26857175846e-03 -1.48805532883e-03  2.32647241213e-03  4.23769218432e-05  1.90080205290e-03  7.22579716479e-04  2.08468682661e-03  2.60960011930e-03 -1.38076859450e-04  5.51983211729e-04  6.04867539634e-04  3.79529708498e-03 -1.27420680677e-03 -3.35803137253e-03  2.88124132290e-03  2.39750384334e-03  1.01061669991e-04 -1.64150998979e-03 -2.98779821733e-03  1.48169702707e-03  3.75602179079e-03  2.55246414362e-03  7.67301967342e-04  7.02972701998e-04 -2.07963375152e-03  1.12364627289e-03  1.25756181943e-03  3.74571688455e-03 -3.52452318383e-03  8.99103323637e-04  1.00379229680e-03  2.38328328984e-03 -4.78602617013e-03  5.11196950520e-03 -1.42668009163e-03  2.08602324972e-03 -1.53091261126e-03  2.54873608548e-05 -1.43114194683e-03 -8.57359489357e-04 -1.56569779736e-03  1.49025960924e-03 -3.64246984429e-03 -1.66442302550e-03  3.16229099718e-03  2.74709111272e-03  2.02576599495e-03  1.52767098350e-03  2.17473027955e-03  1.04927310991e-03 -2.16588630140e-03  7.86102545876e-03 -2.17091835848e-03  2.69192080130e-03 -2.35229078072e-03 -5.89630934812e-04  1.98178089788e-03 -1.71780588536e-03 -1.12066577949e-03  1.20956334314e-03 -3.41293656295e-04  9.14100710207e-04  2.13421041376e-03
 3.22466456729e-03  1.13243855689e-03 -1.16645268127e-03 -2.25550813042e-03 -1.80492820648e-03  2.60772733640e-03  5.03441383879e-04  2.72179744711e-03 -3.24374295326e-04 -2.11341817311e-03 -1.33870228680e-02 -1.24328439996e-02  6.95775063145e-02  1.24420212207e-02  5.93298755358e-04 -1.04271652062e-02 -1.17745806364e-03 -1.94141710084e-04 -3.98512994787e-04 -2.24147264203e-03  1.14892980837e-03  5.35163052756e-04  9.47788704050e-04  2.43950919410e-04  2.07827954076e-03  2.50680444540e-03 -2.07370522490e-03 -1.01291694884e-04  1.76437578071e-03 -5.90490371958e-04 -1.28806296361e-03 -3.10571716903e-03 -4.19000348156e-04 -2.90263640482e-04 -3.51013981170e-03 -4.83674164882e-04  1.60469812052e-03  2.30056532040e-03 -1.34203379703e-03  1.71368254213e-03  1.55308612721e-03 -2.09072179136e-04 -4.52764845915e-03 -1.81580992610e-04 -3.73223281317e-03 -6.39860279707e-04  5.17128034858e-03 -1.30945838139e-03 -2.44109567992e-03 -6.46828999306e-04 -1.17578248515e-03 -2.89757490055e-03 -1.69646649642e-03 -2.15822549766e-03  1.87697317951e-04 -3.29331056892e-03  1.19892792476e-03  1.06180571756e-03 -1.15979230327e-03  1.82676150125e-03 -6.61311750782e-04  2.28317650039e-04 -8.79240410932e-04 -1.64064734437e-03  2.22548792665e-03 -1.00089302212e-03 -2.75302509599e-03  1.36623805692e-03  3.95850102498e-04  1.59139779414e-03  1.99366954620e-03  3.91711583024e-04  9.06340875688e-04  1.20306616108e-03 -4.21549304431e-03  2.41582890038e-03 -2.89534383150e-03  1.85245321092e-03  3.32668358617e-04 -2.74368077920e-03 -2.05830788984e-03  3.02975121640e-03  3.54904820451e-03  7.18687893088e-04  5.17041855302e-04 -2.70328253232e-03 -3.39420550250e-03  2.51770842611e-04 -1.87847963940e-03 -2.48202546962e-03  4.25519138315e-04 -7.86962493297e-05 -2.43376096324e-03  2.63772985290e-03 -2.68985974019e-04 -2.50093427722e-03 -7.67459578663e-04 -2.32009378950e-03 -1.22984633104e-04 -2.54769731677e-03  4.47317041359e-04 -1.07523525929e-03 -1.19899927840e-03  7.58518187163e-04 -2.01136702257e-03 -1.44094857964e-03 -1.00689304714e-04  2.21492163134e-03 -7.02134836775e-04  2.13950803888e-03 -3.63145104809e-03  5.09794740210e-04  1.46697288145e-03 -9.91034349946e-04  6.38623922195e-04  1.11208796078e-03 -2.60153900208e-03  8.99649599385e-04 -7.68034857191e-04  5.35196797572e-04  7.00380989889e-04  5.82643838540e-04  2.87599311261e-03 -1.94593566192e-03  3.37327284872e-04  3.31557382447e-04  3.67210819521e-03 -1.42172702413e-03
-6.44936212433e-04  4.25649418770e-03  8.48164254645e-04  3.65400961599e-03 -1.34225527292e-03  9.96416708395e-04  2.54326607088e-03  1.35848616328e-03  1.68806671244e-03 -2.51686360775e-03 -1.36745775257e-02 -1.04498910895e-02  1.24420212207e-02  9.35052294608e-02 -3.73564650041e-04  1.19137684952e-03 -4.42216393705e-04  4.48955480200e-04  9.33266724191e-04 -4.55327979280e-04 -1.51588945367e-03  6.82771131975e-04  2.76570750306e-03  3.18778964730e-03 -2.06863245765e-03  3.44075708954e-03 -2.65543825614e-03 -1.27736364911e-03  2.04104229662e-03 -1.34939997855e-03 -5.82474511661e-03 -2.08884476540e-03  1.22021875240e-03 -8.07463828217e-04 -4.61274069617e-03  1.34436177078e-03 -1.56762277196e-03 -1.51784331806e-03  5.38231773833e-03  2.37716520741e-03  3.44327710114e-03  4.40802981710e-03 -2.92386502601e-04 -2.40773840000e-03 -1.94504538388e-03 -2.37063846822e-03  4.94412220823e-03 -1.51653264548e-03 -2.07282357405e-03  1.13845302163e-05  2.17932491692e-03  1.93310886320e-03 -2.00752332809e-03 -7.48695147525e-04  1.03731312506e-03 -8.68827948855e-04  1.48324650859e-03  1.96442989085e-03  3.28778658636e-03  1.59404142227e-03 -1.02916522890e-03  2.00603573340e-03  1.45308457156e-03 -7.55550903688e-04  1.07072447371e-03 -2.93068232991e-03 -3.27854939550e-03  5.03937794231e-04 -1.96564431202e-03  8.25670209307e-04 -6.09539304586e-04  3.60064808009e-03 -1.76745625186e-03  3.18504135812e-03 -1.45143091836e-03  1.23233731134e-04 -2.30978671289e-04 -6.95096049834e-03  1.53308519242e-03  1.41133140003e-04 -2.86842388694e-03 -1.10438742761e-03 -3.39419799120e-03  2.38458139585e-03 -2.88535366951e-04 -3.16720731597e-03 -4.77371834109e-03 -3.17200119653e-04  4.96850631003e-04  1.58326251309e-03 -2.44606544693e-03  2.16060202046e-03 -4.04502651914e-03  2.38290043061e-03  4.62861269694e-03 -2.55396239436e-03 -1.20078281610e-03  4.46234247563e-03  2.35970331441e-04 -2.41919755234e-03  3.73423813983e-03 -7.10151721286e-04 -1.30186288331e-03 -9.39246578060e-04 -6.96195460513e-05  1.70647133299e-03  1.13550499005e-03  1.15910378234e-03  1.45041497517e-03  5.88963889328e-04 -3.51150725855e-03 -8.22278517122e-04  3.83506170633e-03  1.99995367436e-03  4.43910040937e-04  3.27571771776e-03 -4.76740944882e-04  5.17513945989e-03 -2.78213748507e-04 -1.64595348125e-03 -1.87972627080e-03  3.24288575213e-03  1.86717754689e-03 -9.05589916386e-04 -1.42965626488e-03 -3.62050728249e-04  4.06498672644e-03 -5.33933505273e-03
-6.32630607096e-03 -2.27319237540e-03  1.56079650717e-03 -2.77825953141e-03  3.20265302401e-04  1.44138063159e-03  1.54149596246e-04 -1.95018738004e-03 -7.88886585310e-04 -2.72212704136e-03 -1.66186039108e-03 -1.52900370697e-03  5.93298755358e-04 -3.73564650041e-04  7.70155249803e-02  1.15895258733e-02 -9.63815067301e-04 -1.40101439785e-03 -1.39349416465e-03 -2.10847881768e-04  1.26140063735e-03  2.75894073866e-04 -7.32754622221e-04 -3.83694180964e-03 -2.63249849619e-03  9.54649814580e-04 -3.35813339536e-03 -1.97994910319e-04  2.58867765079e-04 -5.97058052274e-04  1.61897841572e-03  2.47640029443e-03 -2.30766779346e-05 -1.72704117853e-03 -1.56727157547e-03 -1.98090772158e-03  8.14841677870e-04 -1.58601173927e-03 -3.72200866287e-04  3.70804979709e-03  2.27141346697e-03  1.87345784184e-03 -7.64001813100e-04 -7.07709316150e-05 -4.26270356839e-03  5.33098492599e-04  9.81494760552e-04  1.52735971253e-03  4.06912228913e-03  2.53997263741e-03 -1.40927824355e-03 -1.28480264132e-03 -2.06939673633e-03  1.34762430571e-03  2.50763265781e-03  2.11216517032e-03 -6.35492801934e-04 -8.00382460511e-04 -1.84926703354e-03  2.81011709343e-03 -2.14469572414e-03  1.09893695955e-03  2.03706266100e-03 -5.53618780501e-04  1.45419672245e-03 -1.64036450857e-03  9.51463620833e-04 -3.85681382796e-04  1.40339782649e-03  3.51489463090e-04 -2.63110009854e-03  3.26048864019e-04  1.35208339269e-03  9.34468846686e-04  2.42172639915e-03  1.20462959669e-03 -1.86237620744e-03  5.36470632886e-03 -9.91005219619e-04 -6.63716100915e-04  1.84928241635e-03 -1.64179015254e-05 -3.19857456099e-03  2.49372081005e-03 -3.76545505124e-03 -1.75980589665e-03  1.15951068197e-03  2.18547513790e-03  2.08472569863e-03 -1.45876479537e-03 -9.20558654631e-04 -4.90060482949e-04 -3.17135441280e-03  2.03778048501e-03  1.58960093888e-03 -1.33559995047e-03  8.90754506153e-04 -3.02669860577e-03 -2.23871655163e-03 -1.03298831914e-03  1.40576856881e-03 -6.75485035472e-05  2.25296517647e-03  5.93522158249e-04 -1.55567176148e-05  1.42114983329e-03 -2.38450980587e-03 -7.07441454388e-05  7.33625078734e-04 -2.14257988165e-03  1.39631908388e-03 -3.51117114210e-03 -1.55814667234e-03 -1.50515589508e-03  5.24128203108e-04  3.59196497436e-03 -3.24081131837e-03 -3.48418640427e-03 -1.88040897525e-03 -3.43426811065e-04 -1.36342684988e-03 -1.52647550212e-04 -3.14976876787e-03 -9.71953909252e-04 -1.96656746838e-03  4.38362154984e-03 -3.80018557117e-04  6.28319595105e-04
-3.91501281099e-03 -1.58643280651e-03  4.05315238134e-04  1.09814968791e-03  1.88025507603e-03  2.07337879956e-03  8.72537127154e-04 -1.63187553590e-03  2.33288469287e-03 -3.35043617323e-04  2.69347313752e-03  1.49063513115e-03 -1.04271652062e-02  1.19137684952e-03  1.15895258733e-02  9.53381982779e-02  3.30765673935e-03  9.13873639864e-04  5.83283662771e-04  3.66757754121e-03  1.45239439052e-03 -2.88584370286e-04  1.91685563850e-03  1.81903703469e-03  4.97346416154e-04  2.35231862448e-03 -6.22392072506e-06 -2.54320298534e-03  1.49472968186e-03  1.91969728732e-04 -5.94762432794e-03  1.21777557519e-04  2.40547149886e-03  1.69871393230e-03  7.17929779660e-04 -2.21433310519e-04 -9.29473397717e-04 -5.87102030614e-04 -2.08115356549e-04  8.66469868699e-04  2.67234756448e-05  3.83046995854e-03  2.78024252831e-03  3.54066749328e-03 -4.34059202179e-03  2.20086654731e-03 -1.07871325281e-03 -1.81140642717e-04  1.20563501296e-03  2.58263138941e-03 -6.51802528252e-04  1.43146266084e-03 -2.70759290973e-03  2.16793264027e-03  2.68844555705e-03  3.36917264639e-03 -1.09680230672e-03  2.02286240169e-03 -1.85264944631e-04 -1.89171760380e-03 -3.51689430979e-03  9.76676140458e-04  2.26395564495e-03  1.68941345945e-03  4.39387761766e-04  2.63738032583e-03  1.01904401093e-03 -1.28880756882e-03  2.37407465572e-03  2.89806558237e-03 -1.63848492438e-03  1.59097512624e-03 -1.19882174179e-04  2.15442191663e-04  2.37731724241e-03  8.71548131305e-04  3.03129469510e-03 -1.39372549968e-03 -3.53057085535e-03  1.37790927349e-03 -2.71616036512e-04  1.02458754733e-03  1.68337374833e-04 -2.99401150881e-04 -5.04704457898e-05  8.88711781253e-04  3.48469078906e-04 -1.20008411398e-03  1.44646883894e-03 -1.69864681585e-03 -3.44831401099e-04 -1.81265425198e-05 -3.35701598536e-04 -1.94355819931e-03  1.37743442735e-03  2.21243067530e-04  3.90960064185e-03 -8.02144709649e-04  2.84590644416e-03 -9.08572291804e-04  1.30285620251e-03 -7.75555307594e-04  1.43937750533e-03 -2.73913102298e-03 -3.64406188958e-03  2.97256078496e-03 -3.86643140051e-03  3.93050282620e-03  3.86714909828e-03 -3.78416191000e-03  9.25061107895e-04 -2.90596632101e-04  8.66043351923e-04 -6.11669378994e-04 -1.03449393395e-03  1.70706710728e-03 -2.40857396380e-04 -2.57727432446e-03 -2.39899317962e-03 -3.49282912198e-03 -2.09315569908e-03  1.28471826174e-03 -2.18629108812e-03  5.18429875462e-04 -9.59501787110e-04 -5.14015745158e-04 -3.09163873616e-03  3.52153390218e-03
 2.02897129393e-04  2.59469281229e-03 -4.19065362490e-06  2.60389275877e-04  2.54811198292e-04 -7.88267404157e-04 -3.17929282137e-03  4.02926870175e-03 -3.04883577493e-04 -7.70418119277e-04  1.38014446542e-03 -2.37815934817e-03 -1.17745806364e-03 -4.42216393705e-04 -9.63815067301e-04  3.30765673935e-03  7.34742207033e-02 -5.76471758398e-03  1.40345025282e-02  1.23807504066e-02  8.16529712589e-04  1.85048696503e-03  5.26205348255e-05  5.00178947682e-03 -9.47666924941e-04  4.06458917440e-04  2.33730973928e-03 -2.75524206028e-04 -6.10691169239e-04  1.80786123410e-04 -1.68804247987e-03  9.48231747931e-04  1.15740531459e-03 -3.19138072120e-03 -1.47743848911e-03 -1.41360635471e-03  1.62336548869e-03 -3.51837479030e-03  4.83555850906e-03 -1.86449990387e-04 -8.33613217043e-04  9.10332305672e-04 -4.20602774805e-03 -2.19902031996e-03 -8.68555514728e-04  2.46182855605e-04  2.19934142253e-03 -2.77022432333e-03 -1.89177988339e-03 -3.82839115740e-04  2.05519182547e-03  1.43328182783e-03 -1.00346611402e-03  3.30692602387e-03  4.90278769116e-04 -3.78000705179e-04 -1.29614652077e-03  8.33341360838e-04 -3.89956022181e-03 -2.65547209933e-03 -1.75195602220e-03  1.89279380326e-03  3.71788957118e-03 -5.28084233569e-03  4.12765443379e-04  8.47514334697e-04 -1.83006617336e-03 -3.76951367820e-04  1.03182437634e-04 -1.82287042934e-03 -6.50102345528e-04 -2.60811555216e-04  2.59761185049e-03  2.34570267585e-03 -3.96989343056e-03  2.10689570160e-04 -2.13186062932e-03  3.56911739797e-04  1.35129055928e-03 -8.72173806980e-04  2.61827056877e-03 -3.08339773734e-03  8.24158515900e-04  3.15324227335e-03  1.83479880447e-03  7.70964414019e-04  7.99110732456e-04  2.04164163306e-03  3.22569593067e-03  3.29281720295e-03  9.53580427660e-04 -1.62862125897e-03 -1.15396423944e-03 -1.30512292254e-03  1.26306266796e-04 -1.43196611729e-03 -2.29770938671e-04  2.03892237268e-03 -1.13299274492e-03 -1.43764565689e-03 -1.48976471797e-04  1.46610343798e-03 -3.38884885341e-03 -3.13828315079e-03  7.19635049651e-04  3.56396295311e-03 -1.52424061751e-03 -6.89729613453e-04  2.26872160455e-03 -3.38442266520e-03 -1.99574754402e-03  7.17699744583e-04  1.86166065338e-03  3.34558950776e-04 -3.68451874455e-03 -4.60351799467e-04 -2.18359925824e-03  1.03524347520e-03 -5.03278191459e-04 -4.80415282651e-05  1.40272050132e-03 -1.40005451871e-03  7.76507722358e-04 -2.30610975564e-04 -7.16575466683e-04  5.36216608255e-04 -1.99508688902e-03  8.21684683865e-04
-4.40859013424e-03  2.24350496783e-03 -1.11410013091e-03 -2.85268348605e-04  4.85381888843e-04  8.79174054866e-04 -2.96590203503e-03 -8.53788471542e-04  9.70102194486e-04  9.33429700105e-04 -7.56082107656e-04 -1.24119515805e-03 -1.94141710084e-04  4.48955480200e-04 -1.40101439785e-03  9.13873639864e-04 -5.76471758398e-03  8.09834565839e-02 -1.23027679502e-04  2.88744185742e-03  6.48248885417e-04 -8.78196930065e-04 -2.63263390652e-03  6.94842891181e-04  7.81856004757e-04  4.20059221866e-04  4.77777495323e-04  4.31747376066e-04  4.69467312203e-04 -1.55308540138e-03  4.26866119077e-03  3.20273645742e-03  7.85266437043e-04 -3.86904113184e-03  2.13487217552e-03 -5.59598872699e-03  2.92128394903e-03  1.74620655695e-03 -1.20092127000e-03 -4.09432828673e-03  6.33134309293e-04 -6.09122874435e-05  2.89362400572e-03  1.31281631734e-03 -2.85530047752e-04 -8.65407157267e-04 -4.81620969440e-04  5.44106610442e-04  6.63466568421e-04  1.62646921716e-03 -1.32504265753e-03  8.56278635172e-04  1.65601471155e-03  2.85680626464e-04  1.78305030397e-03  3.33440073706e-03 -2.48477859674e-03 -1.25404720735e-03 -1.03499657973e-04 -3.40198473794e-04  1.15590728772e-03 -3.15951477975e-03 -3.44917125751e-03  3.91087961639e-03  2.84321130903e-03 -4.75015314475e-04  4.62581207279e-04  7.60363757862e-04 -2.64077814244e-05 -4.64942802256e-03 -3.91268317261e-04 -5.19259937470e-03 -1.00179598331e-03  2.94003846046e-03  1.29778831651e-03 -3.53380553813e-03 -2.86535067348e-04 -1.00409278236e-03  6.16492164309e-04 -9.28278290735e-05 -5.36120038101e-04  2.21239511775e-03 -3.68020084941e-04  5.50426269315e-04 -1.09276015787e-03  9.95069163058e-04 -3.90542928320e-03 -1.80258893305e-03 -2.09535753467e-03 -1.46379880484e-04  2.20819334633e-03 -2.33109448996e-03  7.35474367050e-04 -1.18220049887e-03  1.14173994035e-03 -2.36064098635e-04  2.01299469266e-03 -2.33458928492e-03  6.38843207693e-04  3.79017203586e-03 -2.77606931134e-03  6.98098487148e-04  2.90184699371e-03  1.19463719135e-04  1.58268377654e-03  9.11566812289e-04  2.08161955199e-03 -4.46812967338e-04 -2.38216539382e-04  1.31236658340e-04  1.02960044164e-04  3.17730263974e-03  1.38753029022e-03  4.67187849842e-04  1.40882518705e-03  4.40132185658e-04 -2.10662670434e-04  8.16516988348e-04  2.94193983192e-03  4.61866810968e-03  1.03741082690e-03 -3.31141369603e-03 -1.62211755920e-03  7.57978952616e-04  1.63140349350e-04 -3.35285314213e-03 -2.72194534181e-03 -3.09978127192e-03
-2.68868687041e-03  2.76931329141e-03  2.80354808541e-03 -1.02336477352e-04 -3.17733408410e-03  3.15175886807e-03  2.42978361614e-03 -1.11054991150e-03  1.79819973098e-03  3.74376004289e-03 -2.67412936626e-03  4.03984847432e-03 -3.98512994787e-04  9.33266724191e-04 -1.39349416465e-03  5.83283662771e-04  1.40345025282e-02 -1.23027679502e-04  9.51694388692e-02 -1.80768325575e-02 -3.63284959129e-03  2.15026780259e-03  1.75959291438e-03 -8.93216340755e-05 -7.18399658761e-04  1.06770886777e-03 -3.54677737597e-03  4.06628826442e-05 -4.61039775882e-03  1.66440508454e-03 -6.16821900613e-04  1.53931940234e-03  2.00861009498e-03 -3.19600816784e-03 -5.59533494525e-03  1.59452432745e-03  2.91061706649e-03 -6.86738661570e-04  5.87177087656e-03  9.99036282078e-04  3.09960907587e-03  2.95971032883e-03 -6.05836936195e-04 -5.31197107466e-03 -1.37183946896e-03 -1.85963377286e-04  3.69643127004e-03 -2.06716894308e-04 -1.95137393895e-03  1.86636058741e-03  1.92411418068e-03  1.86042730511e-03 -5.08201105651e-03  2.52947717867e-03  2.00072876267e-03  3.39999722266e-03  5.80608253141e-04  1.49305609751e-03 -9.72959199173e-04  5.81193794059e-04 -2.08663541232e-03 -1.18770627167e-03 -1.47206826361e-03 -2.22111422715e-03  3.80812084130e-03 -3.56796942873e-04 -9.53292753872e-04  1.13489326094e-03  1.22673752583e-04 -1.46152216075e-03  3.31098700683e-03 -2.77507548832e-03  3.11575441727e-03 -2.11421303139e-03 -4.60671848600e-03 -5.12970782319e-04 -1.07539942826e-03  3.47454607059e-05 -2.58260241110e-04  2.50113221777e-03  6.65226562446e-03 -1.43410522443e-03  8.96113807295e-04  2.32250047952e-03 -1.48897623928e-03 -1.64910316609e-03 -1.17293792365e-03 -4.61225765875e-03 -8.70284011951e-04  2.77886774424e-03  2.00386228805e-03 -1.96623450327e-03 -4.83970974053e-03 -9.00168701093e-04  5.19001811995e-04 -6.72144136164e-04  4.96188848753e-04 -1.12939485892e-03  1.21753318262e-03 -2.79047838529e-03  8.16184982138e-03 -1.96512006756e-03  5.60594808813e-05  2.67063303410e-03 -2.84430173706e-03 -3.29826855844e-04  1.93564812991e-03  4.27910407500e-04  1.11897266693e-03 -4.95696937782e-04 -3.31284576137e-03  1.31245816437e-03  1.45764988547e-03 -8.27798365648e-04 -3.18583600618e-03  1.74204110586e-03 -8.80785939734e-04 -1.28805947649e-03  1.57110469047e-03  2.83505003853e-03 -1.42484332414e-03  1.18936232319e-03  1.98781719593e-04 -1.86928989426e-04  3.94544360725e-03 -3.64055449229e-03 -1.43279314207e-03  2.01095336851e-03
-3.90973767700e-03 -2.32537744282e-03  2.50750947573e-03 -2.06632900651e-03  5.10277304161e-04  1.22831137885e-03 -5.48683395353e-03  1.61854517425e-03 -1.05285094675e-03 -4.79542372392e-03  3.33803121980e-03 -6.84986658368e-03 -2.24147264203e-03 -4.55327979280e-04 -2.10847881768e-04  3.66757754121e-03  1.23807504066e-02  2.88744185742e-03 -1.80768325575e-02  8.05858445787e-02 -1.24943035370e-03  8.49450700188e-03 -2.04870266187e-03  3.41297702804e-03 -6.92159776646e-04  3.35317072550e-03  8.13460889698e-04  1.46044366568e-03  1.46783703920e-03  1.57055389841e-06 -8.73270356339e-05  5.33597103717e-03 -6.31569683438e-04 -2.10035579174e-03  1.91750332144e-05 -1.40803469233e-03 -2.15001788267e-03  2.28787914911e-03  8.20597417852e-05  5.14839735772e-04 -5.55347374161e-05 -8.00190269160e-04 -2.81762189147e-04  2.65145556322e-03  2.63612068040e-05  2.29728439508e-03 -2.15040633082e-03 -3.94099127992e-05  7.18040290861e-04 -1.33420516513e-03  6.46258573652e-04  1.27949187052e-03  5.61162042354e-04  1.21894798278e-03 -2.05271016568e-03 -1.14880179403e-03  3.27191700666e-03 -6.71470114234e-04 -2.84476400461e-03 -2.62963034702e-03 -1.66417351062e-05  2.13674259204e-04  2.79883758951e-03 -3.15217497892e-03  2.07477150149e-04  2.47013609384e-03  2.03513830051e-04 -2.38060020688e-03  1.01875650212e-03  8.61911219856e-04 -3.43413646855e-03 -5.50324056131e-04 -1.60299617236e-03  1.51085548712e-03 -9.44813971435e-04 -1.64455097659e-03  8.85135358399e-04  1.01878276972e-03 -1.18687590554e-03 -5.86135700571e-04 -2.10530627407e-03 -1.53249580378e-03 -1.34354378867e-03  2.26499508036e-03  8.03903723023e-05 -4.08947102963e-05  3.27045166099e-04  1.92451829307e-03 -9.35099248309e-04 -1.70018917063e-04  2.66592196458e-03 -2.31855290650e-04 -1.70208213275e-04 -8.33211841999e-04 -3.20881974732e-03 -1.78830737087e-04 -2.76557741409e-04 -1.47212169723e-03  1.80746706705e-03  2.52243848218e-03 -2.12161750667e-03  1.23210598834e-03 -7.70203626936e-04 -3.43695249008e-03  2.25258500389e-03  3.30996531759e-03 -3.23858371771e-04  2.21028527551e-03 -1.44544823051e-04 -6.95789530442e-04  1.81856085347e-03  2.00523641451e-03  1.28491265328e-03  2.10515360196e-03 -1.00516393224e-03 -3.21334813571e-03 -2.76947525899e-03  9.21458884656e-04 -1.92724975082e-03 -6.63907867164e-04  1.31915621844e-03 -1.67470914997e-03 -1.49044113761e-03  8.94917292987e-04 -1.06973349726e-03 -3.83501363782e-04 -3.58251281603e-03  5.30993126268e-04
 2.88158948693e-03  1.25259829406e-03 -1.14561345888e-03 -2.63671785978e-03  9.60214122526e-04 -1.53341138720e-03 -3.43836185688e-03  3.20475327291e-05 -1.93667630917e-03 -2.62106913422e-04 -1.72675644983e-05 -4.72432540603e-04  1.14892980837e-03 -1.51588945367e-03  1.26140063735e-03  1.45239439052e-03  8.16529712589e-04  6.48248885417e-04 -3.63284959129e-03 -1.24943035370e-03  8.78899311053e-02  1.76078144857e-02  1.91056953132e-03  1.28055079805e-02  1.26250154272e-03  4.75148501067e-04  3.78418865213e-03 -2.15233825500e-03  9.20201732427e-04  1.22364247911e-03  5.45693235560e-04  2.69687133659e-04 -7.89630291551e-06 -3.19600768543e-03  3.01412319156e-03 -2.17673892443e-03 -2.11623431285e-03 -4.87673333213e-04  6.54718392805e-04 -1.84666615239e-04 -5.03956785453e-04 -6.54146670882e-04 -2.48904321599e-03  2.21013120059e-04 -9.61594793082e-04 -2.07771920369e-03  3.27280304451e-04 -7.20184616229e-04 -4.64425283169e-04  1.49967195416e-03  1.27916110469e-03 -2.50956829196e-04 -2.66469658109e-03  7.16756108332e-04  1.30924922904e-03 -1.55100123016e-03  5.32894259118e-04  1.05407054986e-03 -2.50200876802e-04  1.98281795576e-03 -2.62097290082e-03  1.29322364744e-03  4.25545953691e-03  7.46241562222e-04 -1.55797372508e-03  6.70722204470e-04 -7.03931331170e-04 -2.40590535613e-04 -1.26781340782e-03 -1.96644213375e-03 -1.87761116698e-03 -2.31074958779e-03  4.22189001176e-03  1.26997853997e-03 -1.28165370867e-04 -3.69558574868e-03 -6.96441235489e-04 -1.02812082413e-03  3.60411827132e-03  1.02685178074e-03  1.89291673865e-03 -2.40766833357e-03  5.86232895849e-04 -2.13401257983e-03 -5.50290309963e-04  1.94836787586e-03 -3.05211410565e-03  1.02517326998e-03 -2.11171334136e-03 -4.01603872105e-03  3.79451660643e-03 -2.26611151317e-03  1.02030403605e-03 -1.16494016546e-03 -7.30196456584e-04  1.05710720830e-03 -2.21029480911e-03 -1.49636444788e-03  6.21131348166e-03 -1.68726426505e-03  3.77111739640e-03  2.63728638101e-04 -1.39136767864e-04  3.04989679259e-03 -1.18779226774e-03  3.00600194124e-04  4.11115843596e-04 -1.43987547516e-03 -1.88587894968e-03  1.93420591951e-03  1.34913199464e-03 -3.18684469354e-03  1.48831864996e-03 -1.80921274302e-03 -3.08129571985e-03  1.46191978157e-03  1.77813637234e-03 -8.15251153701e-03 -3.35101417532e-04 -8.89843640586e-04 -1.09728130195e-03  6.75701832598e-04 -7.74781698252e-04  1.98915344906e-03  2.12997884020e-03  2.06092570615e-03 -3.46672308534e-03  4.47970207400e-04
-1.75519721582e-03 -1.49955527237e-03 -1.03539565480e-03 -4.13654575840e-03  8.58053405791e-04  1.95510964977e-04 -2.61602722767e-03 -9.73028328954e-04 -7.49159029964e-04  1.53425242210e-03 -3.47373342962e-03 -7.89977814049e-04  5.35163052756e-04  6.82771131975e-04  2.75894073866e-04 -2.88584370286e-04  1.85048696503e-03 -8.78196930065e-04  2.15026780259e-03  8.49450700188e-03  1.76078144857e-02  5.77919024050e-02 -5.79570337299e-03  2.94060212780e-03 -2.61921263508e-03 -1.41667118715e-04 -3.94736773608e-05 -7.69627877049e-05 -9.64682897109e-04  7.29927193294e-04 -2.88084151249e-05  1.57877660241e-03  3.93197530360e-04 -2.02757987618e-04  1.80523922957e-03  6.87084012157e-04 -2.68483650707e-03  1.34839900442e-03  9.01066165464e-05  1.18764936899e-03 -1.58352662477e-03  1.17553374358e-03  5.02968542726e-04  2.76368301648e-03 -1.25838957145e-03  1.49021187925e-03 -3.05581049465e-04  1.06849268627e-03 -4.80785291031e-05  2.32190816201e-04  6.38015807728e-04  1.07146849081e-03 -9.51001469690e-04 -2.09711022006e-03 -9.70429774580e-05 -1.03232785554e-03  1.05644582791e-03  4.47069652298e-04 -1.29174122778e-03 -9.31046369453e-04 -2.01700535659e-03 -7.80674765535e-05  2.31947402899e-03 -4.75602314660e-04 -1.97857641786e-03  7.69935972622e-04 -1.85825961891e-04 -1.05992464108e-03  1.66122362803e-03 -1.10992455072e-03 -2.99764085394e-03 -1.81119377396e-03 -2.30874798298e-04 -1.72117590234e-03 -7.72893710241e-04 -1.61046929130e-03  3.42557887982e-04 -8.04755205218e-04  1.60736264484e-03  1.42716368945e-03 -5.61858745167e-04 -7.30343336834e-04  1.40339767325e-04  4.01188496570e-04 -3.10552484971e-04 -5.05452497532e-05 -1.57007244295e-03 -1.03418365543e-04 -1.05085541993e-03  1.25413548675e-04  2.51179938428e-03 -4.12863276216e-04 -1.10618573129e-03 -1.20572001802e-03 -3.21321045136e-05  1.09381529124e-03 -1.83837796682e-03 -1.83031940532e-03  3.04876740004e-03 -2.05898745335e-03  2.23645352255e-03 -6.00136990108e-04  3.53507235015e-04  5.86089333917e-04 -9.68453085446e-04  1.23636608410e-03  9.00852817873e-04  2.05018856284e-03 -7.45105660077e-05  2.91053061612e-03  7.09760360179e-04 -3.01796776010e-03  1.99126086316e-03 -2.36013348945e-03 -6.05244926998e-04 -2.60792399028e-03 -8.39543836029e-04 -3.50786473525e-03 -7.10806586090e-04 -7.43133183866e-04 -3.89646883801e-04  8.34962375938e-04 -2.33239102944e-05  5.74035745389e-04  5.89361945830e-04 -2.43405957160e-03 -3.54086108551e-03  2.30875905468e-03
-2.95276413091e-03  6.96170497207e-03  3.14454040830e-03  3.19520281573e-04 -1.08957270033e-03 -3.27405511072e-03 -5.53502517375e-04 -2.26981939659e-03 -2.79534741314e-04 -1.12295290717e-04  1.53157786163e-03 -9.40055985233e-04  9.47788704050e-04  2.76570750306e-03 -7.32754622221e-04  1.91685563850e-03  5.26205348255e-05 -2.63263390652e-03  1.75959291438e-03 -2.04870266187e-03  1.91056953132e-03 -5.79570337299e-03  9.14918037144e-02  3.06709609248e-03 -1.23084339455e-03 -9.99260686571e-05  9.57429297301e-04  5.15289445549e-03 -2.78277132450e-03 -4.25797732269e-04 -4.54735829616e-03  2.32054076980e-03 -2.02059118872e-03 -3.32084071125e-03 -3.86216036067e-03  9.77280312767e-04  7.15707563708e-04  4.98433223099e-04 -1.49835404994e-03 -1.27729391391e-03  3.53500688437e-03 -7.81121462522e-04  4.44766981389e-04 -9.42484157179e-03 -3.48581265790e-03  2.02696031494e-03 -5.39942510556e-04  5.36096973692e-04 -1.87865919553e-03 -2.95378791388e-03  1.98377173882e-03 -8.58122543452e-04 -1.95865830569e-03  1.08572648492e-03 -1.12700858853e-03 -2.50483554741e-03 -1.27002954691e-04 -1.84128801110e-03 -1.15739120678e-04  2.93307571978e-03 -4.40419477418e-03 -1.42112152658e-03  4.95769672955e-04 -1.65640441399e-03  9.22717761875e-04 -4.15273128067e-03  1.40255365576e-03 -6.63603054167e-04  5.10759987767e-03 -5.38594679627e-04 -2.48658267695e-04 -1.95159630858e-03  3.36760678326e-03  2.79456789838e-03  2.89538997369e-03 -1.55463506225e-03 -3.24556474308e-04  2.03838458310e-03  1.38421429421e-03  2.44031892607e-03  3.72929976088e-03 -4.39410859555e-03 -5.39712948772e-04  9.37063904441e-04 -2.72743307363e-03  2.58723616531e-03 -2.10260679015e-04  1.14137931919e-03  2.11469186670e-03  3.90882058666e-03  1.78630364542e-03  3.52058371689e-03 -1.82871787571e-03 -1.14560660897e-03  3.01531844418e-04  1.65684247700e-03  2.95747436708e-03  6.80861371820e-03  6.64482710433e-03  1.37111359948e-03  4.16916648568e-04 -1.23003851832e-03 -1.10052388197e-03  3.05792498911e-03 -1.95420353068e-03 -9.79696242032e-04 -1.31563805621e-03 -1.37433751612e-03 -3.52252333011e-04 -5.35386437363e-05  1.35780837911e-03 -1.33749086915e-03 -3.17186755003e-03  2.27403917630e-03 -1.53007000602e-03  5.23663370550e-04  4.07535055435e-03 -2.70119519599e-03  4.72880427159e-03  2.45932342121e-03  1.45470478285e-03  5.66262116115e-04 -2.22260611537e-03  2.40473216652e-03  2.30887410677e-03  3.61898390977e-03  4.26767061019e-03  3.37283054231e-03
 2.31539660379e-03  8.87202014803e-04  1.08541241220e-03 -1.28102729118e-03 -2.65187749179e-03  3.08090780091e-03 -2.88879506201e-03 -1.20334426774e-03 -3.11713910187e-04  7.97065526991e-04  3.77443890271e-03 -3.47510385428e-03  2.43950919410e-04  3.18778964730e-03 -3.83694180964e-03  1.81903703469e-03  5.00178947682e-03  6.94842891181e-04 -8.93216340755e-05  3.41297702804e-03  1.28055079805e-02  2.94060212780e-03  3.06709609248e-03  9.20115640676e-02  2.25717200265e-03  7.39177946389e-03  8.58933908629e-03  1.13680544443e-03 -4.43801714716e-03  3.18168889352e-03  2.40604608437e-03  6.62789792659e-03 -5.73601216842e-03  9.17465528973e-05  4.19699949874e-03 -1.57471823844e-03 -1.73336511432e-03 -2.41418939608e-03 -4.11435665544e-04 -9.31938866571e-05  2.19521519031e-03  5.46943428231e-04 -3.85332282918e-03  4.84772513198e-03  2.00286542073e-03 -2.96088151551e-03 -2.33052416784e-04 -3.36437025487e-03 -1.44947084210e-03  1.42078768800e-03  1.19383757418e-03 -3.51781191225e-04 -4.11514671069e-04 -5.97270449996e-04 -5.73178413269e-04 -5.96032876729e-04  5.48329987834e-03 -1.69156095373e-03 -1.69419294664e-03 -2.10852004610e-03  1.60652331975e-04 -4.54869035177e-04  1.36999391503e-03  9.52285939802e-04  4.20672226251e-04 -6.16358001613e-04 -1.56553647487e-03  7.01540432458e-04 -4.26479022418e-04  3.58449158645e-03  2.07943666324e-03 -2.62082805373e-04  1.59593442117e-03  7.79372859005e-04 -4.51792235996e-03 -1.10477257617e-03  7.66896212300e-04 -1.95313160285e-03  1.80455541071e-03  1.89073327651e-03  6.04644358356e-04  3.66504091835e-03  2.35718312466e-03 -5.18354052695e-04  4.79828651488e-04  8.86145130156e-05 -3.69618142012e-03  4.54298029023e-04 -1.97431353106e-03 -5.05213774667e-03  2.57289172488e-03 -3.98107804242e-03 -3.12438169753e-04  3.61060777665e-05 -5.30513049378e-03  2.40754057765e-03 -4.94586234208e-03  3.76543876827e-03 -1.02087676453e-03 -1.42550736344e-03  3.02977112202e-03  1.49869423227e-03 -3.66733452100e-03  1.34257783374e-03 -8.48799728471e-04  1.32291421890e-03 -4.12518636776e-03 -1.09220879686e-03 -1.60004933018e-03  9.72906058971e-04  7.79332560993e-04  2.40917623816e-03  2.18122377164e-03 -2.31526519214e-03 -3.58944273247e-03  1.69794084941e-03  1.84648792296e-03 -3.77850284464e-03  2.72060942222e-03 -1.31147992903e-03 -1.66755871798e-04  1.77435372202e-03 -1.40941322206e-04 -1.04337113124e-03 -3.51837197688e-03  1.83734886453e-03 -1.39884611795e-03 -2.60371429080e-03
 2.41339432686e-03 -1.08097766670e-03  2.78749630034e-04  6.41215026035e-03 -1.78484771799e-03  6.01315378763e-04 -3.67027320734e-04 -1.35548490867e-03  7.85000323443e-04  2.73193191656e-03 -3.88919332459e-04  3.36726075054e-03  2.07827954076e-03 -2.06863245765e-03 -2.63249849619e-03  4.97346416154e-04 -9.47666924941e-04  7.81856004757e-04 -7.18399658761e-04 -6.92159776646e-04  1.26250154272e-03 -2.61921263508e-03 -1.23084339455e-03  2.25717200265e-03  7.70557688744e-02  3.48785161272e-03  8.60449065532e-03  5.55104635555e-04 -3.44219679910e-03  1.51624843707e-04  3.34035010486e-03 -2.40490870269e-03  8.34698658675e-04 -1.31961812494e-03  1.98225216324e-04 -9.72764491014e-04 -3.03092419829e-03 -3.81031525875e-04 -1.73970042364e-03  2.75962551217e-05  1.75202036219e-03 -5.26636745275e-04 -1.29915579058e-03  1.56090740689e-03  2.53311653507e-03 -1.55289205308e-03 -9.20832493748e-04 -4.11156983219e-03 -1.04498280705e-03  1.77714152825e-03 -1.36810568013e-03 -2.51056671455e-03  1.92111125106e-03  8.26495107252e-04 -1.59712960287e-03 -8.64425307026e-04  3.29407996992e-04 -2.08516914245e-03 -2.06350163228e-03  2.15384520158e-03 -2.71936186338e-03 -5.47595558389e-04 -3.34606134943e-04 -1.73952537522e-03  4.81572945784e-03  1.36950334773e-03 -9.49110775204e-04  1.69950239832e-03  5.21605227380e-04  2.48293895046e-03 -8.58999786788e-04  1.62608172449e-03  9.73753390232e-04  2.41817683513e-03 -3.96764543269e-03  1.69400197129e-03 -3.38429329445e-03 -8.56199857573e-05 -6.08759531164e-04 -7.46105996508e-04  8.58203445839e-04  4.89037319463e-04 -3.15603672883e-03 -5.83912500208e-04  2.70142641608e-03  1.45617482284e-03 -1.44017927928e-03  2.26696374598e-03 -1.63507677565e-03 -1.94815164385e-04  3.95439615734e-03 -7.45128011936e-04  4.17333518223e-04 -1.00313560347e-03  1.41381783262e-03  2.60740776435e-03  1.97152683376e-04 -1.54524368928e-03  8.25930253748e-04  1.94553505068e-03 -2.56421473254e-03 -1.77900514869e-03 -1.62000573366e-03 -1.20509392298e-03  1.26938954583e-03 -4.28848608096e-04  4.31536934249e-04 -2.15376460567e-03  9.37818551434e-04 -7.00485555593e-04 -2.32797151877e-03  2.86400731465e-03  4.28503756820e-04  5.37659287078e-03  3.69428223412e-04 -1.59131718354e-04  8.54109611078e-04 -7.49519198726e-04  1.80582752713e-03 -1.27427529477e-03  4.94344591239e-04 -5.83148884867e-04  2.21463405327e-04  1.00755066114e-03 -3.13398245733e-03  3.30445454499e-03 -7.71698323388e-04  2.13155099856e-03
-3.65431848647e-03 -1.91940893833e-03 -7.15332688080e-04 -3.38072363260e-03  1.76313101099e-03  2.19956939000e-03 -5.39487039896e-04 -3.75858218779e-03  2.80767518121e-04 -1.26953115760e-03 -1.66304539479e-03  1.24228270851e-03  2.50680444540e-03  3.44075708954e-03  9.54649814580e-04  2.35231862448e-03  4.06458917440e-04  4.20059221866e-04  1.06770886777e-03  3.35317072550e-03  4.75148501067e-04 -1.41667118715e-04 -9.99260686571e-05  7.39177946389e-03  3.48785161272e-03  8.25887931363e-02 -1.46980274117e-02  3.61376707071e-03  2.67752991167e-03  4.65673346523e-04  3.66924196470e-03  1.70338564246e-04 -1.42518633839e-04 -2.15432073828e-03  3.66544644642e-03 -1.44793564380e-03 -3.89545247939e-03 -3.82501369082e-03  4.31952113786e-04  7.82220014167e-04  1.27863970778e-03 -4.31955800954e-05 -1.17009626187e-03  3.69309964801e-03 -1.37163749481e-03  8.81699496555e-05 -4.92481833717e-04  8.81040638214e-04  1.74894061980e-03 -2.37233060936e-03  1.10023879629e-03  3.72013680824e-03 -1.79130036468e-03 -3.05251260342e-04 -7.32817033883e-04 -2.31331955037e-03  1.39804645475e-03  7.53184725260e-04  5.31508866755e-04 -1.79872465038e-03 -1.32802926917e-03  2.29434432632e-03 -1.71979412655e-03 -7.77160841032e-05  6.62228202082e-04  3.21383614743e-03  4.51995445782e-04 -8.07390210591e-04  5.72192011498e-03  1.16751492432e-03 -5.03624596242e-03  9.04718293817e-04  2.47256514550e-03  9.17010197400e-04  6.94037529228e-05 -1.42295560880e-03  1.15436897547e-03 -1.88598613981e-04 -8.98734667948e-04 -1.44273684246e-03  1.19468474810e-04 -1.09092812559e-03  2.34955319529e-03  2.86418587297e-03  1.75359073304e-03 -3.12766891073e-03 -9.17064551412e-04 -4.98084496200e-03 -2.15070294643e-03  2.79366257277e-04  1.56774667824e-03  2.55321688888e-03 -2.59884784373e-03  1.41584021013e-03  3.05834604125e-03 -2.18178872597e-03 -7.46652604389e-04 -2.38153104627e-03  2.89968526694e-03 -2.75860505292e-03  2.11741984913e-03  6.26228255030e-04 -1.41164082439e-03  5.76298311917e-04 -1.85843054069e-03  2.25471720528e-03 -5.56503977442e-03  1.67489753933e-03  1.45718021859e-03 -1.27048206680e-03 -1.99481316043e-04  1.33561285278e-03  3.21735421548e-03 -1.04512371546e-04 -1.67384854993e-03  1.81502583418e-03  2.36108694137e-03 -4.20952219113e-03 -5.50866476688e-04  3.28880639771e-03 -8.93952672693e-04  1.86628172600e-04  1.62805420438e-03  7.05376717847e-04 -2.72010715616e-03 -5.67640459050e-04  2.36782671428e-03  1.04826971462e-04
 7.38459298184e-03  1.09062284227e-03  2.52513396509e-04  3.50900854221e-03 -2.90624294087e-03 -1.01395944519e-03  2.49373971403e-03 -3.34205289840e-03  3.30900606729e-03  1.43267470257e-03  2.42059492543e-03 -5.87574347067e-04 -2.07370522490e-03 -2.65543825614e-03 -3.35813339536e-03 -6.22392072506e-06  2.33730973928e-03  4.77777495323e-04 -3.54677737597e-03  8.13460889698e-04  3.78418865213e-03 -3.94736773608e-05  9.57429297301e-04  8.58933908629e-03  8.60449065532e-03 -1.46980274117e-02  8.67970183702e-02  2.81040023652e-03 -8.94700051151e-03  1.03249518734e-03 -1.36256367138e-03  7.55151326659e-04 -3.97055703693e-03  1.07135734026e-03 -1.59411243474e-03 -1.80141135633e-03  1.21890096604e-03  1.00231506736e-03 -8.41478105800e-05  1.91083507418e-03 -3.52827127172e-03 -7.75072738125e-05 -1.21350576981e-03  1.25101601860e-03  1.19151544585e-03 -3.05489859149e-03 -1.16674867726e-03 -2.15278042204e-04  3.83096439284e-05  4.43141975801e-04  3.93849875057e-04 -2.00645604550e-03 -9.01716093989e-04  2.93763965104e-03 -1.23982841914e-04  1.08444493562e-04  7.73236791263e-04  2.26638486411e-04 -1.39454812978e-03 -1.90997712936e-03 -1.10688004015e-03 -9.67825717645e-04  1.85586456058e-03  1.20921138393e-03  1.95958310719e-03 -3.79477161377e-03 -2.01342713352e-04  3.07269334430e-03 -2.85914388964e-03  3.10215195230e-03  2.99192932197e-03 -3.56799059608e-04  1.97337556630e-04 -2.51739976638e-03 -3.83689622542e-03  3.89018457439e-04  9.00634518425e-04 -7.46162240240e-04 -1.93267908313e-04 -1.27060163186e-03  2.46441674202e-04  4.23316693735e-03  2.02205074796e-03 -5.36321206355e-03  1.45067021646e-03  1.69526512776e-03 -3.32043838251e-04 -1.49889758709e-03 -1.95044678854e-03  5.34480609618e-03  3.56627527009e-03 -3.82076745857e-03  1.23062029351e-03  8.30895985574e-04 -3.22484108992e-03  7.25931915865e-04  1.19624684385e-03  3.65794611734e-04 -3.92090367428e-03  2.25304537484e-03 -9.13213229979e-04  4.04040090655e-04 -1.80000243135e-03 -1.04150535740e-03 -3.74406776692e-04 -4.28580119859e-04  8.87907114313e-04 -1.27042539689e-03 -2.42505550766e-03 -2.73839185960e-03  1.17807281150e-03 -1.54827711170e-03 -5.63077011299e-03 -1.80120623333e-03  3.04064100889e-03 -1.25779567700e-03 -3.26888277987e-03  4.06906646307e-03  1.47296955159e-03  7.80401563593e-05  1.44038742893e-03 -4.46483016321e-04 -2.57809154868e-03  4.32335136168e-04  2.06984205575e-04 -4.72557835238e-03 -9.53088014455e-04 -3.11968166157e-03
-2.86522130007e-03  3.52837930702e-03  3.10451006614e-03  1.61060982668e-03  1.90419771052e-03 -1.75872162421e-03 -2.08379008931e-03 -1.56217132795e-03  3.31997713368e-04  1.07559960436e-03 -4.49091821533e-04  1.04609758993e-03 -1.01291694884e-04 -1.27736364911e-03 -1.97994910319e-04 -2.54320298534e-03 -2.75524206028e-04  4.31747376066e-04  4.06628826442e-05  1.46044366568e-03 -2.15233825500e-03 -7.69627877049e-05  5.15289445549e-03  1.13680544443e-03  5.55104635555e-04  3.61376707071e-03  2.81040023652e-03  6.94170375099e-02 -8.50810570501e-03 -7.56152242461e-03  3.15318390996e-03  7.81011383626e-03  2.26499871208e-04 -4.88931667261e-03 -1.21449979983e-03 -3.67263341075e-04  1.50771904627e-03 -1.71529018153e-03 -2.68056233163e-04 -3.25100999043e-03  1.83178346563e-03  5.68692822729e-04  1.40378342891e-03 -1.83863104578e-03  5.40124437385e-04  1.85867618119e-03 -2.33660355665e-03 -2.41424091864e-03  1.90594318433e-03  9.35541455425e-04  1.09005341441e-03 -8.53071268586e-05  2.68053733864e-03  1.54921262392e-03 -1.91026922058e-03 -6.53133078445e-04 -2.21177550729e-03  2.16480156433e-04 -2.26324960086e-03 -1.85820780076e-03 -6.01490333819e-05 -1.41056917569e-03  1.82823999057e-04 -3.37146280122e-03  1.66897558412e-03  1.78363425350e-03  4.30171872460e-04  7.98651580310e-05  6.76666168257e-04 -4.46159942452e-04 -2.28782914434e-03  8.57684260996e-04  1.30517932183e-03  1.19132884333e-03 -1.30533583544e-03 -1.79524664072e-03 -1.15208469009e-03  3.37531908749e-04  1.25711542889e-03 -6.47974472478e-04  3.59501647315e-03 -6.55412850452e-04 -9.43331977688e-04 -4.46878641381e-04  2.76161849473e-03  1.01946604997e-03  2.43243728171e-03  5.79227988481e-04  2.13468769218e-04  1.00914428813e-03  3.14876179635e-04  1.67179448055e-04  3.80523658417e-03  6.22280579964e-04  3.72888243020e-03  7.53218831608e-04  3.80888043463e-03  1.02407067322e-03  1.88487528072e-03 -1.35598291282e-03 -8.37582688661e-04  2.30380479036e-03  1.50335574767e-03  8.02172095347e-04  7.47139695577e-04 -5.60760958246e-04  1.56343698069e-03 -2.66595673880e-03 -4.72400312610e-04  2.78181267658e-03  1.92488959394e-03  6.34186564644e-04  2.60636641706e-03  1.85313837472e-03  1.78214312338e-03  7.59312055491e-04  2.50416059299e-03 -2.32831410238e-03  3.89462003594e-03  4.27628979729e-03  1.12735773493e-03 -4.60790717271e-04 -2.18269310148e-03 -1.65581891144e-04  1.19110580797e-03 -1.54863343755e-03 -8.59586840407e-05 -2.41416374500e-03
-4.24157525683e-03 -5.28875817452e-03  1.83374803430e-04 -1.60078838181e-03  3.29605577100e-03  4.14801209246e-04  2.38429979416e-03  1.90310646373e-03 -1.83672879951e-03 -8.13299185060e-04 -4.41547022557e-03 -1.25163459340e-03  1.76437578071e-03  2.04104229662e-03  2.58867765079e-04  1.49472968186e-03 -6.10691169239e-04  4.69467312203e-04 -4.61039775882e-03  1.46783703920e-03  9.20201732427e-04 -9.64682897109e-04 -2.78277132450e-03 -4.43801714716e-03 -3.44219679910e-03  2.67752991167e-03 -8.94700051151e-03 -8.50810570501e-03  7.27285840916e-02 -1.03635328556e-02 -3.43912607244e-03  9.16068751409e-04  7.40989001988e-04 -1.50428656583e-04 -1.28129784241e-04 -2.03283118583e-03  1.56046471757e-03  2.85603482768e-03  2.42682001905e-03  2.15834327434e-05  2.09819637590e-03  8.92005659437e-05 -5.32886071256e-04 -4.16730354568e-04 -1.45962587033e-03  1.32180370280e-03 -1.19467508015e-04  9.45683227463e-04  4.69574931153e-04  1.13111867834e-03  1.18095130502e-04 -2.21066159004e-03 -1.79461519178e-03 -1.75316472769e-03  2.92884568599e-03 -1.11263308351e-03  2.16984910803e-03  1.58622594132e-03  3.50023673469e-03  8.72645759724e-05  5.48006105049e-04  2.14833406322e-03 -7.43879110296e-04 -1.70273091671e-03 -3.59275658647e-03  7.36791341206e-04 -5.02147277965e-04 -2.26878244058e-03  9.94190694967e-04 -1.09073354502e-03 -6.43155066959e-04  1.18206943673e-03 -1.39438557583e-03 -3.27395465197e-04  1.69339767509e-03 -1.36939637153e-03  5.83436739642e-04 -1.43889452076e-03 -6.63883567351e-04  3.11420373553e-04 -7.18478032103e-03 -2.32503646706e-04  2.56047305172e-04  3.06140000256e-03  1.48387368093e-03 -7.53050492697e-05  8.58357252533e-04  3.78676390320e-03  2.06887929307e-03 -1.29509390735e-03 -7.86523836126e-04 -8.42058265382e-04 -1.34339874730e-03  9.61451094062e-04  2.32583139040e-04  1.76375818913e-03  5.58744902875e-04  1.98433543726e-03 -2.26639882303e-03  1.70497574441e-03  7.22796803553e-04 -9.58372790718e-04  1.04654000440e-03 -2.40408882387e-03  1.67246072979e-03  3.13320111646e-03  2.79472655124e-04  2.54506460717e-03  6.97287766135e-04 -1.40038954961e-03 -1.58216470839e-03  3.05864636911e-03 -1.62332205682e-03 -6.52177874392e-05  5.55169781182e-04 -2.74907550039e-03  8.67382771272e-04  1.79078331444e-04 -1.78238279862e-03 -5.75346709409e-04 -1.00659178328e-03  3.07502259024e-03  2.05104096169e-03 -2.07716854776e-04 -2.41079206902e-03  4.24743912003e-04 -2.26296161974e-03  1.86822455563e-03
 3.16477528851e-03  1.58815904696e-03 -2.04784879253e-03  1.27105442504e-04 -2.14708423146e-03  1.48806196607e-03 -1.76169845496e-03  7.94431788089e-05  1.69967969349e-03  9.50886410457e-04  2.92594945905e-03 -7.63271917968e-04 -5.90490371958e-04 -1.34939997855e-03 -5.97058052274e-04  1.91969728732e-04  1.80786123410e-04 -1.55308540138e-03  1.66440508454e-03  1.57055389841e-06  1.22364247911e-03  7.29927193294e-04 -4.25797732269e-04  3.18168889352e-03  1.51624843707e-04  4.65673346523e-04  1.03249518734e-03 -7.56152242461e-03 -1.03635328556e-02  5.25752098128e-02  6.36770469743e-03 -4.07798685985e-03 -7.11813953143e-03  3.21187406533e-03 -1.88626073780e-04 -7.51799262334e-04 -1.21798489914e-03  9.96352341459e-04 -9.09446058455e-04  9.07539992330e-04 -2.02281703271e-03 -5.13450482086e-04  8.41242996823e-04  6.47739000964e-04  8.75184751916e-04 -1.70971994432e-04  6.34008440727e-04  6.40299201147e-04 -5.30796642546e-04 -5.91805790829e-04  1.55755446919e-04  9.54381488281e-04  1.26161965041e-03 -8.86548966151e-04  3.83183618739e-04 -8.48215125948e-04  6.61632694106e-04  5.76494679866e-04  8.46233218551e-04  2.24808588796e-04 -1.47316392857e-03  7.88588129063e-04  1.54438405579e-03  2.33184397949e-03  2.70364182137e-03 -5.44025262007e-04  7.85632102766e-04  1.68124011613e-03  9.53368327293e-04  8.97164037569e-04  1.54697275934e-03 -1.54799692430e-03  7.54756834712e-04 -4.16710175967e-04 -7.16446927895e-04  1.15479848468e-03  1.38783948453e-03  1.81442031318e-03 -1.79307998887e-03 -2.45351796621e-04  7.01157159697e-04 -5.19286848206e-04  5.94878617292e-06 -3.27523046272e-03  6.85116107563e-05  9.58883827895e-04  1.81373876066e-04 -1.24487521777e-03 -1.10313339472e-03 -4.06368055616e-04 -6.13625521700e-05  2.35936624415e-04 -6.75635114435e-04 -5.75049379651e-04 -2.90634994005e-03 -6.91814216584e-04 -5.87072759021e-04 -2.94249961871e-03 -8.40495719768e-04  6.49555572653e-04 -1.92123177355e-03  1.41352547611e-03 -3.97592312197e-04 -4.84622120978e-04 -9.37900698382e-04 -4.67486645249e-04  8.49208371583e-04 -7.64413270176e-04 -2.26693167254e-04 -1.90001992156e-03  1.44479996153e-04 -1.29894957850e-03 -5.01138309733e-04 -1.72706256406e-03  9.28415448626e-04  7.36049721611e-04 -2.70781229925e-04 -7.93205103620e-05  5.73268804102e-04  1.80590421476e-03 -8.28748362132e-04 -1.10618374513e-04  2.09560814399e-04 -6.66723308493e-04  1.73916037550e-03  2.17597983331e-03  4.37888534064e-03  3.13931130022e-03
 4.19759500184e-03 -1.20998883208e-03  4.02833989732e-03 -3.07846623915e-03  3.33078284275e-03  1.73739719368e-03 -7.96752924170e-04 -3.15802858405e-03 -2.51325516102e-04 -2.76290133385e-03  4.24960387480e-03  1.62755848874e-03 -1.28806296361e-03 -5.82474511661e-03  1.61897841572e-03 -5.94762432794e-03 -1.68804247987e-03  4.26866119077e-03 -6.16821900613e-04 -8.73270356339e-05  5.45693235560e-04 -2.88084151249e-05 -4.54735829616e-03  2.40604608437e-03  3.34035010486e-03  3.66924196470e-03 -1.36256367138e-03  3.15318390996e-03 -3.43912607244e-03  6.36770469743e-03  9.67368604230e-02 -2.38477979532e-03 -7.68412997239e-03 -7.60864342386e-04  1.42275275519e-03 -2.69530141394e-03 -1.16965947723e-04 -6.18423899853e-04 -3.48613687804e-03  3.15096508084e-03 -3.41585965182e-03 -1.52414892596e-03  2.42873896088e-03 -1.19575733793e-03  1.78559584872e-04 -1.73731834710e-03 -2.42843838891e-03  2.70413466598e-04  2.34778909947e-04 -3.01105709283e-03 -2.77728939004e-03  6.07016060522e-04  5.62209709029e-03 -2.64195546898e-03 -2.43488067148e-03  1.15439026672e-04  2.30223697657e-03  5.54020744272e-04 -3.64886505239e-03  4.37921887037e-03  6.89135400363e-03 -2.74820530722e-03 -5.55975940594e-03  8.32209985486e-04  1.97496714480e-03 -5.26301224755e-03  1.34973282279e-03  8.62472762297e-04 -4.95394989031e-04 -8.26015511327e-05 -8.55118530923e-05 -3.43039299924e-03 -4.43359471493e-03  8.78226978803e-04  2.16500236881e-03  1.85206444027e-03 -8.11294560213e-05  5.50320973685e-03 -4.00811294994e-03 -5.83176057923e-03  1.52242892511e-03  2.58129321624e-04 -2.32759260372e-03  7.91842086196e-04 -2.06142769107e-03  1.20307827531e-03  1.57536006835e-03 -1.76365530403e-03 -5.76591622884e-05  1.14748777468e-03 -6.47081094616e-04 -2.69789122011e-03  1.72517707154e-03 -1.06926087415e-03 -1.52349347148e-03 -1.33779279925e-03 -3.62272238668e-03 -1.03457479185e-03 -2.34657831721e-04 -1.16908195292e-03 -4.16907012973e-03  4.25777887588e-03  8.02691226809e-04  1.00798875306e-04 -8.49161346870e-04  2.45137592909e-03  1.98520477883e-04  3.95760219121e-03  3.44296152063e-03  7.88459934429e-04 -1.16405350811e-03  1.99761811724e-03 -1.03685695388e-03  2.91373822640e-03  1.10694461372e-03 -2.46316540089e-03  1.57336578752e-03 -1.72696737930e-03  2.27076053016e-03 -1.37460692193e-03  3.80886334860e-03 -1.89569831095e-03 -1.15829607709e-03  1.57211628078e-03  1.44703839750e-03  2.08747365987e-03  1.77822025967e-03 -3.54927269647e-03
-3.73837236306e-03  8.55418068282e-04 -3.76135260532e-03 -2.63644365585e-03 -1.95273311315e-03 -3.42834637937e-04 -1.62676591060e-03  2.02677948178e-04 -3.35824401277e-03  1.52613349308e-03 -3.72418118570e-03  5.12707465388e-03 -3.10571716903e-03 -2.08884476540e-03  2.47640029443e-03  1.21777557519e-04  9.48231747931e-04  3.20273645742e-03  1.53931940234e-03  5.33597103717e-03  2.69687133659e-04  1.57877660241e-03  2.32054076980e-03  6.62789792659e-03 -2.40490870269e-03  1.70338564246e-04  7.55151326659e-04  7.81011383626e-03  9.16068751409e-04 -4.07798685985e-03 -2.38477979532e-03  1.03390277229e-01 -3.46390268010e-03 -5.39527481094e-03 -8.81042687370e-04 -2.20148749676e-03 -2.52316550300e-03 -8.00133853806e-03 -8.64523375777e-04 -5.97548724181e-05  2.72714950734e-03  3.24562760282e-03 -9.13194133131e-04  3.68933512767e-03 -1.10221160369e-03 -5.78085104919e-04 -1.13224833324e-03 -3.27792328900e-03  1.46373523261e-03 -1.12288520119e-03  1.43415243612e-03  4.10819330779e-03 -7.85665687606e-04  1.23722240369e-03  2.16060528015e-03  6.20003375769e-04 -3.50145799498e-04  1.11338301290e-03 -4.62916905435e-03 -4.65159476745e-03  2.87466335637e-04 -2.99031219989e-03  2.92382540451e-04 -3.04439673725e-03  1.01526164542e-03  3.28923026212e-03  1.43352785395e-03  6.48629696227e-04  4.27792018825e-04  1.06654252490e-03 -2.54256678028e-03  1.83673325098e-03 -1.14434130682e-03 -3.98838403722e-03 -9.50032324317e-04 -5.70595784911e-03  6.59375672718e-03 -3.49794268763e-03  3.40203544488e-04  5.12621845620e-03  5.23161110059e-03 -5.57895680371e-03  8.04861830521e-04  4.36850989404e-04  1.22066128255e-03 -2.19912479143e-03  2.86613189333e-04  5.60276092934e-04 -2.08443580707e-03  1.12401355791e-03  6.53780740383e-03  6.86960135355e-04 -2.84000344693e-03  2.77387940059e-03  5.08132296994e-03  2.36709883228e-03 -1.07875011382e-03  2.47825358624e-04  3.67532754806e-03 -1.83740616741e-03  1.76468359071e-03  2.25245323784e-03  3.45300538260e-04  7.79388849959e-05  2.58848020177e-03  1.44710391995e-03  4.66224318562e-03  5.93322131795e-03 -4.79812577158e-04  2.61490875347e-04  2.99167588141e-03 -6.06643283364e-04  2.39667550801e-03  1.11939580306e-03 -3.93043271634e-03  9.15836647286e-04 -9.78295860530e-04 -3.02753270826e-03  3.04127116461e-03  3.94435380208e-03  3.22086119650e-03 -4.76111181562e-03  2.19793449711e-03  3.83624212841e-03 -1.98028860665e-04 -1.85324441404e-04 -2.16580542617e-03  5.04700436984e-03
 2.80944053842e-03 -4.94657275347e-04 -2.12794054725e-03  2.76607278771e-03 -3.83901381868e-04  8.68602938337e-04 -1.83342993408e-03  9.53648734807e-05 -2.14850181348e-03  2.62251572031e-03 -3.26386238532e-03  1.46152147394e-03 -4.19000348156e-04  1.22021875240e-03 -2.30766779346e-05  2.40547149886e-03  1.15740531459e-03  7.85266437043e-04  2.00861009498e-03 -6.31569683438e-04 -7.89630291551e-06  3.93197530360e-04 -2.02059118872e-03 -5.73601216842e-03  8.34698658675e-04 -1.42518633839e-04 -3.97055703693e-03  2.26499871208e-04  7.40989001988e-04 -7.11813953143e-03 -7.68412997239e-03 -3.46390268010e-03  8.08951135334e-02 -7.07453180077e-03 -5.27069348831e-03  2.06976700653e-03  2.03101904082e-03  5.14355223829e-03 -1.06374860491e-04  2.47829553803e-03 -7.29936498684e-04  1.45655779295e-03  6.68368813542e-04 -4.12580386104e-03  1.75472179379e-03  1.00626134517e-03  1.06690334965e-03  8.53589696557e-04 -3.82478803784e-03 -9.64402066909e-04 -1.69632806578e-03 -1.26422755426e-03  6.35237445427e-03  3.13937591185e-03 -1.40002902335e-03 -9.97813885412e-04 -5.99363306467e-03 -5.01981412953e-04 -3.09408220203e-04  3.68770579353e-04 -1.04601464062e-03  1.75771670142e-03 -1.75265446462e-03  3.24113742083e-04 -1.69355105002e-03  1.38864272361e-03  1.42083512073e-03 -4.39235258963e-04  1.63597434514e-03 -3.25941305442e-03 -3.41410113200e-03 -9.32600001043e-04  1.77259158234e-03  3.59442236655e-03  1.20599143423e-03  1.60650692824e-03 -3.78819070851e-04 -2.59000609613e-03 -2.49354291445e-03 -8.53802709589e-04  3.21771329513e-03  7.79143673307e-04 -2.32366022320e-03  2.37379750576e-04  7.65273184723e-04  5.20424241741e-04  1.71491775680e-03 -1.90484826557e-03 -1.18358289363e-03 -1.54686069181e-03  1.59057832563e-03  8.23036277497e-04 -1.16243453683e-03 -1.70372320648e-03 -5.90893232813e-04 -3.89485915773e-04  2.52695693724e-03 -5.93371587591e-04  5.68537621683e-03 -2.09748943649e-03 -2.42580081508e-03  7.02596781186e-04  1.82413026417e-03  2.15909618850e-03  1.12851760352e-03 -2.09920865087e-03  4.17500360723e-05 -4.90145837870e-03  5.25777748342e-04  1.13748347818e-03 -2.24446687783e-03  4.30239100040e-03 -2.56771639816e-05  1.77405840870e-03 -5.25284316384e-04  7.93493666202e-04  4.32583531975e-04 -1.41724782690e-03  1.50637959444e-03  2.93685431258e-04 -1.83361963548e-03  3.37294094882e-04 -2.61686417298e-03 -5.84016938938e-04 -3.69777150027e-04  1.63565175712e-03  2.94771469718e-04 -2.61559735139e-03
-4.70503061455e-03 -3.03826201952e-05  1.25856516145e-03 -1.35645033450e-03  1.69067451333e-03 -3.07489979725e-03  1.71717079460e-03  3.84937110308e-03 -2.41375413065e-03  1.08035281687e-03  2.18842473948e-03 -1.79544733913e-03 -2.90263640482e-04 -8.07463828217e-04 -1.72704117853e-03  1.69871393230e-03 -3.19138072120e-03 -3.86904113184e-03 -3.19600816784e-03 -2.10035579174e-03 -3.19600768543e-03 -2.02757987618e-04 -3.32084071125e-03  9.17465528973e-05 -1.31961812494e-03 -2.15432073828e-03  1.07135734026e-03 -4.88931667261e-03 -1.50428656583e-04  3.21187406533e-03 -7.60864342386e-04 -5.39527481094e-03 -7.07453180077e-03  8.63925855308e-02  9.59320916991e-03  5.28677514960e-03  8.53286658321e-03  3.12968629437e-03 -4.07471806007e-03  1.57185039139e-04  1.06309122092e-03  8.03482479700e-04  3.41786164425e-03  3.83816862261e-03 -3.96829788380e-04 -3.87548412923e-04 -3.78568904199e-03  2.85303057772e-03  2.32519902335e-03 -1.01852082687e-03  1.06528641443e-04  1.61224333832e-03 -4.60483069020e-05  5.62924295345e-05  2.24627623467e-04  2.28149627751e-03  8.90065783756e-04  1.80687391983e-03  1.64415625631e-03 -1.65420528100e-03  4.73630232718e-03 -3.94904698670e-04 -1.13296310821e-03  3.75241296985e-04  1.38720277312e-05 -6.14539208611e-04  8.25369832719e-04  1.41305802883e-03  1.48834426166e-03  2.39177765340e-03  1.83969617557e-04 -1.03697077271e-03 -3.75756897194e-03  8.14216322217e-04  1.77131111314e-03 -9.65279481194e-04 -1.99914861748e-03  2.01349428348e-03  4.19954969512e-03 -1.55196514905e-03 -1.91425308261e-03  2.80884925723e-03  1.54147899169e-03 -2.92542334845e-03 -2.63369791548e-03  1.28623297762e-03  1.13254441295e-03 -1.32849952302e-04 -1.53604898912e-03 -1.56801659428e-03 -1.99617325372e-03  3.40029851695e-03  2.80659359316e-03 -2.18688669719e-03 -3.80180995172e-03 -1.33029974674e-03 -1.47067359458e-03 -3.90567706483e-03 -1.10764252144e-03 -1.24486189527e-03  2.71949791540e-03 -3.04784491681e-03  2.78280282689e-05 -2.10946312246e-03  1.67226858369e-03  7.87870578451e-04  1.40502755747e-05 -8.07218391808e-04 -5.76780298905e-05 -4.98797223010e-03 -2.43720657570e-03 -1.72608569022e-03 -2.82759581838e-03  1.61489522975e-03  3.36161526472e-03 -2.00839647101e-03 -8.00432939413e-04  4.10250497857e-03 -2.80659095703e-03 -2.66073029814e-03 -5.65879871957e-04 -1.44245157934e-03  3.59488149592e-04 -1.67105276484e-03  7.98940279526e-05 -4.88810654160e-03 -2.92343570256e-03 -9.52156380709e-04
-2.07354768031e-03  1.56364087051e-03  4.16681308817e-03  2.15051029125e-03  3.35891804695e-03 -2.45501653786e-03 -1.65293226483e-03 -2.95863770579e-03  1.13009676540e-03  9.20042160294e-05  4.25769727753e-03  1.85868845590e-03 -3.51013981170e-03 -4.61274069617e-03 -1.56727157547e-03  7.17929779660e-04 -1.47743848911e-03  2.13487217552e-03 -5.59533494525e-03  1.91750332144e-05  3.01412319156e-03  1.80523922957e-03 -3.86216036067e-03  4.19699949874e-03  1.98225216324e-04  3.66544644642e-03 -1.59411243474e-03 -1.21449979983e-03 -1.28129784241e-04 -1.88626073780e-04  1.42275275519e-03 -8.81042687370e-04 -5.27069348831e-03  9.59320916991e-03  8.69985823103e-02 -1.47483949690e-02 -8.08633399856e-03  1.41043668543e-03 -2.80211225318e-05 -1.21053861908e-04  2.01902474259e-03 -7.60774461789e-04  7.59006869323e-04  8.79402415640e-04  1.31794485403e-03 -3.49549955980e-04 -3.20838633204e-04 -2.98591788874e-04  1.37324445410e-04 -1.04734043739e-03 -1.21540608508e-03  8.08836680704e-04  2.95485749350e-04  3.24762150626e-04  2.77280275164e-03  4.32241759729e-03 -3.04235939524e-03 -3.90127046152e-03 -1.55667217141e-03 -7.25372837566e-04  1.70754668731e-03 -9.49381905817e-04 -2.67244458676e-04  4.79525358579e-03  1.88239794279e-04 -2.13076592621e-03  1.80479763036e-04  3.42934529555e-04 -1.46607235964e-03 -2.27813257675e-03  6.48799828214e-04 -4.86351605234e-05 -5.37439367349e-03 -1.71580660913e-03  1.84078425685e-03 -1.22707223187e-03  3.22681316242e-03 -3.23121378648e-03  7.85385238799e-04  1.16568686863e-03 -8.03911270683e-04 -2.23162834923e-03  2.78117945684e-03 -2.32617636633e-03  2.62192819186e-03  2.08400698587e-03 -4.83822760418e-04  4.23412440877e-03  9.60572220870e-04  3.94324586262e-03 -1.17600923721e-03 -3.47052697945e-03  1.70658223301e-03 -3.38944734387e-03 -2.14203182948e-03  3.77466734396e-03  1.49575422564e-03 -2.59412695031e-03 -7.48597566106e-05  2.54465523344e-04 -1.12332910875e-03 -1.76630955576e-03 -1.77505537193e-03 -4.20355741825e-04  6.43122216123e-04  5.83313753442e-04  1.79583500308e-04  8.04480371220e-04  1.67818325038e-03 -3.12588931280e-03 -6.79035047051e-04  2.16891850009e-03 -1.89237600618e-03 -1.29873369094e-04  1.67617008033e-03 -5.34862707197e-04  1.75377061902e-03 -2.63690346862e-03 -1.02672896999e-03 -2.45320276998e-04  1.68808837204e-03 -3.54214833542e-03  2.60281552993e-03 -1.05666126847e-03 -4.50632136595e-03  3.64934360689e-03  1.52067718071e-03  1.01794994885e-03
 2.76647593069e-03 -3.66904936889e-03 -2.12329354053e-03  4.74548923948e-03 -1.79166985902e-03 -1.74896700486e-03 -1.07957474140e-03  6.06303995509e-04 -1.02905082030e-03  2.52178099389e-03 -4.92859791116e-04 -9.09612940214e-04 -4.83674164882e-04  1.34436177078e-03 -1.98090772158e-03 -2.21433310519e-04 -1.41360635471e-03 -5.59598872699e-03  1.59452432745e-03 -1.40803469233e-03 -2.17673892443e-03  6.87084012157e-04  9.77280312767e-04 -1.57471823844e-03 -9.72764491014e-04 -1.44793564380e-03 -1.80141135633e-03 -3.67263341075e-04 -2.03283118583e-03 -7.51799262334e-04 -2.69530141394e-03 -2.20148749676e-03  2.06976700653e-03  5.28677514960e-03 -1.47483949690e-02  6.94924412602e-02 -1.59976700706e-02  4.06835432714e-03 -2.60489530557e-03 -2.18318014056e-03 -3.14077746425e-03 -6.04708605901e-04  3.68438624915e-04  1.20432137508e-03 -3.21284013193e-03  2.86423750719e-03 -2.33896881294e-03  6.72849516864e-06  1.16791290131e-03  3.04797683331e-04 -2.36018832900e-04  7.44654492113e-04 -2.71052859495e-04 -5.10232114761e-04 -3.04033107939e-03 -2.73038672944e-03  9.60098651704e-04  1.97483351578e-03  5.46310114549e-04 -2.33020134783e-03 -6.75078985443e-04  3.14857530478e-03 -1.91222853679e-03 -2.79135855355e-03 -3.07790944847e-03 -3.54251266986e-03 -8.20169101072e-04 -1.90455537793e-03  2.60155723826e-03  5.11516117372e-04 -2.66862327061e-03 -2.52984584292e-03 -8.70059514623e-04  9.15841677557e-04 -1.56409219329e-03  9.94915768195e-05 -2.18268874756e-03 -1.04072015774e-03  2.30415199728e-03  8.96579486816e-04 -9.82940280995e-05  1.19664146724e-03  2.96000310725e-04  2.27409149103e-03 -3.32362662738e-03 -1.87186195174e-03 -2.94715541971e-03  2.66135889150e-03  1.04925938739e-03  3.96951521822e-03  6.91709168784e-04  1.57095615751e-03 -9.51561713882e-06 -7.77475641766e-04 -1.12095288385e-03 -1.52973311509e-03 -2.32703560111e-03 -3.24613164006e-05 -1.05051673509e-03 -5.88979782387e-04  9.34483404460e-04 -1.13941326192e-03 -1.83509218927e-03  1.26998316459e-03 -5.16397384786e-05 -1.29419260790e-03  2.10550700340e-03  4.25654498816e-04 -1.00343427633e-03  1.70544790212e-03  7.55897247159e-04 -4.35988538667e-03  1.39499676100e-03 -1.38272812047e-03 -4.80112496196e-06 -6.44059583389e-04  2.18547751523e-03  1.50865898501e-03  1.80190675558e-03  6.52618839830e-05  2.88000454475e-03 -6.41865387915e-04 -2.22769109285e-03  1.46801051974e-03  3.45436097451e-03 -2.50987078647e-03 -7.89026881175e-04  2.07997886330e-04
 4.15921180657e-03  3.53017772173e-03 -3.26277475089e-03 -2.35721837445e-03  7.43501093536e-04  1.64077247170e-03  1.59416106677e-03  1.33903666792e-03  2.22073115525e-03  1.93585342187e-03 -1.31452522992e-03  1.60723615130e-03  1.60469812052e-03 -1.56762277196e-03  8.14841677870e-04 -9.29473397717e-04  1.62336548869e-03  2.92128394903e-03  2.91061706649e-03 -2.15001788267e-03 -2.11623431285e-03 -2.68483650707e-03  7.15707563708e-04 -1.73336511432e-03 -3.03092419829e-03 -3.89545247939e-03  1.21890096604e-03  1.50771904627e-03  1.56046471757e-03 -1.21798489914e-03 -1.16965947723e-04 -2.52316550300e-03  2.03101904082e-03  8.53286658321e-03 -8.08633399856e-03 -1.59976700706e-02  8.59803925382e-02  3.50447400246e-03  5.45468425674e-03 -4.00390251584e-03  1.11606606890e-03  1.43161801833e-04  1.73025165627e-03  8.47848233985e-04  3.26110652552e-03 -5.25794798497e-03  4.39203147185e-03  8.39287320298e-04 -3.02959312606e-03  1.90559815325e-03  2.96266673321e-04 -1.13133978690e-03 -1.07877012548e-03  4.63930414493e-03 -2.92371844490e-03  1.70541389367e-03 -2.45725738884e-04  1.84674281974e-03 -1.50696380203e-03 -3.19191016984e-03  2.56918059298e-03 -2.12701228660e-03 -8.14227335328e-04 -1.87768276615e-03  3.69540176743e-03  2.14902137757e-03 -5.43693279944e-04  2.86772344108e-03 -3.61945688975e-03 -1.56908127384e-03  3.25506021040e-03 -2.59507022360e-03  4.26941218810e-03 -1.99997393047e-04  2.53195789424e-05 -2.60183130057e-03 -2.42322884166e-03  9.74277243787e-04  1.93430853242e-03 -4.48486483203e-03  6.02484876131e-04  1.90041485524e-03  2.66763847484e-03 -3.22210767118e-03  1.20771306334e-04  1.26088674616e-03  3.65029581149e-03  9.78504799362e-04  1.15863548232e-03 -2.80777645339e-03 -2.16918125763e-03 -2.34456085792e-03  4.30514047514e-03  1.72414141168e-03 -2.09866590628e-03 -2.23281697672e-03  1.00778905986e-03 -8.62280153427e-04  1.82415164657e-03  4.94950059068e-04 -3.47210575602e-03  8.11177860139e-04  6.50668256855e-04  9.54452148142e-04 -1.47763696172e-03  1.38303025664e-03 -2.57698255393e-03 -1.93366912813e-03 -2.74682490841e-03  2.16164286597e-03 -2.63597662917e-03  3.64309511836e-04 -9.29638931809e-04  3.08262682097e-03 -4.07602585677e-04  1.49819737611e-03 -3.81793797217e-03 -4.87245261513e-04 -9.68602052568e-04  3.37790664167e-03 -1.08775854094e-03  3.03270606581e-03  5.42263692898e-03 -2.15621780924e-03  5.31895028042e-04 -5.61920527272e-04 -1.50971739188e-03 -4.36780016526e-03
-1.36648162296e-03 -5.74495560094e-03 -2.52429695630e-03 -1.04877974032e-03  5.98664423990e-03 -1.21151215810e-03  5.89035467710e-04 -1.85508351747e-03  1.94941891120e-03  3.00132652829e-03  1.52418493927e-03 -6.31035819215e-04  2.30056532040e-03 -1.51784331806e-03 -1.58601173927e-03 -5.87102030614e-04 -3.51837479030e-03  1.74620655695e-03 -6.86738661570e-04  2.28787914911e-03 -4.87673333213e-04  1.34839900442e-03  4.98433223099e-04 -2.41418939608e-03 -3.81031525875e-04 -3.82501369082e-03  1.00231506736e-03 -1.71529018153e-03  2.85603482768e-03  9.96352341459e-04 -6.18423899853e-04 -8.00133853806e-03  5.14355223829e-03  3.12968629437e-03  1.41043668543e-03  4.06835432714e-03  3.50447400246e-03  9.84673271706e-02 -1.18208037925e-02 -5.17457323530e-04 -2.72132012644e-03 -3.63841291589e-03 -1.85153717683e-03  1.23125686878e-03  2.31112819198e-03  3.32634580332e-03 -3.68926821623e-04  9.19832249902e-04 -6.13736000913e-04 -2.23871576557e-04 -4.27691529701e-03  6.73207355952e-04  5.66204585431e-03 -3.90004177345e-03  2.89004461480e-03  4.86147244185e-03 -3.56217292348e-04  9.45787812640e-04  8.61356722434e-04 -3.29858284026e-03 -6.39602836562e-04  3.28072297375e-03  3.58411323383e-03  1.02852802285e-03  2.27267842273e-03  3.08408109416e-04 -5.59410887484e-04  1.04451151608e-03  1.72482992419e-03 -2.64507317361e-03 -1.70907318508e-03 -2.55435037246e-03 -4.39955805047e-03  3.91583663666e-04  8.61928885901e-04  1.92934296651e-04 -1.85949832073e-03  1.94649774410e-03  2.80911185949e-03 -7.56457364607e-04 -2.84112648109e-03  5.74289340740e-03  3.29070147077e-03 -2.12785776445e-04 -5.44576329204e-03 -2.94958061175e-04  8.64271664482e-04  2.69004904616e-03 -1.71111563706e-04 -1.08814685742e-03 -1.76253283674e-03 -6.85359203191e-03 -6.27370608910e-05  3.98836653493e-04 -2.78392512005e-03  5.03735116258e-04  7.33052725338e-04 -1.35793212892e-03 -1.55617776305e-03  8.11260604446e-04  2.03510204929e-03 -3.66990270490e-03 -5.23229892103e-04  9.86795590082e-04  2.70396509243e-03 -2.83928596504e-04 -3.39465539850e-03 -7.67849762458e-03 -2.43644099882e-03 -5.96780835082e-03  2.16084435853e-03 -2.13638083281e-03 -1.95710017720e-03 -1.27867520267e-04  5.29416352695e-04 -1.68772994440e-03  1.75361137077e-03  6.47538931201e-04  7.68125604636e-04  2.08101169620e-03 -3.51304464629e-04 -5.63153626898e-04 -4.81790950284e-03  2.50090603099e-06  6.27754962803e-03 -5.81263922573e-04  8.06111677151e-04 -3.09637358456e-03
 8.94950484465e-04  1.53124957232e-03  9.19258556840e-04  1.97312057884e-03  1.78087134686e-03  4.53311355416e-04  7.54322585462e-04  9.68027621569e-04 -2.06643397801e-03  3.28355475100e-03 -2.51615308450e-03  1.69825291660e-03 -1.34203379703e-03  5.38231773833e-03 -3.72200866287e-04 -2.08115356549e-04  4.83555850906e-03 -1.20092127000e-03  5.87177087656e-03  8.20597417852e-05  6.54718392805e-04  9.01066165464e-05 -1.49835404994e-03 -4.11435665544e-04 -1.73970042364e-03  4.31952113786e-04 -8.41478105800e-05 -2.68056233163e-04  2.42682001905e-03 -9.09446058455e-04 -3.48613687804e-03 -8.64523375777e-04 -1.06374860491e-04 -4.07471806007e-03 -2.80211225318e-05 -2.60489530557e-03  5.45468425674e-03 -1.18208037925e-02  8.10068016735e-02  5.73170974960e-03  8.19032981000e-03  2.83133092514e-03  1.15854920563e-03 -1.80542530673e-03 -2.38581617985e-04 -2.47336744901e-03  4.10194829774e-03  2.15206503218e-03 -3.49466901640e-03 -1.67111194097e-05  1.43128745653e-03  3.16234296660e-03 -3.48708729115e-03  1.75511249892e-03 -3.70732037581e-03 -2.52215856061e-03  5.62752831835e-04 -1.15587217613e-03  3.03715262247e-03  3.67051967581e-04  2.14510150244e-03  2.96995544139e-03  4.47681098900e-03  1.19652761561e-03 -1.01839520898e-03  1.45570885146e-03  2.72574029824e-04 -1.09130240580e-05 -8.73861912703e-04  5.41874506410e-04  1.73499050905e-04 -1.32595486607e-03  5.04207193164e-03  9.45694795891e-05 -5.57248352286e-03 -1.19400875628e-03 -5.46850688085e-04  2.08992138357e-04 -1.16474231645e-03  1.32404069122e-03  3.84016458589e-05 -2.13579457998e-03  3.31819042083e-03  1.64579528789e-03 -1.54552037234e-03 -3.58490233649e-04 -2.51895283306e-03  1.23267385342e-03  2.66214430061e-03  5.93087007319e-03  4.16542032568e-03 -1.18986027817e-04 -1.81165976989e-03 -8.92063558087e-04  1.18748783299e-03 -2.18944865189e-03  1.43494884590e-03 -2.46930154614e-03  8.71035842228e-04  5.27918587070e-04 -3.28830534820e-03  1.76568237920e-03 -1.03762463686e-04 -6.64488281725e-04 -2.56868349681e-03 -1.53314913560e-03  9.96368595575e-04 -6.72545469588e-04 -1.85587586488e-03  3.87471353346e-03 -9.10569087987e-04  2.15976819739e-03 -7.20689563714e-04 -3.26300323471e-03 -2.16527315158e-03  2.22630024144e-04  1.00157541474e-03  5.12405716389e-04 -4.01532434142e-03 -4.55384826353e-03  8.59039670219e-04 -3.28837145908e-04  2.13715172670e-03  1.37972503286e-03 -3.56424127016e-04 -1.77028464899e-04 -8.10024711590e-04  4.21776313932e-03
 3.02355651203e-04 -7.74723792192e-04  1.11762627123e-03 -1.97878866866e-04  1.07850935846e-03  2.87072666492e-03 -5.69532216424e-03 -2.69754735031e-03  9.41852828440e-05  9.46786267942e-04 -1.54200631815e-03 -7.98580436644e-04  1.71368254213e-03  2.37716520741e-03  3.70804979709e-03  8.66469868699e-04 -1.86449990387e-04 -4.09432828673e-03  9.99036282078e-04  5.14839735772e-04 -1.84666615239e-04  1.18764936899e-03 -1.27729391391e-03 -9.31938866571e-05  2.75962551217e-05  7.82220014167e-04  1.91083507418e-03 -3.25100999043e-03  2.15834327434e-05  9.07539992330e-04  3.15096508084e-03 -5.97548724181e-05  2.47829553803e-03  1.57185039139e-04 -1.21053861908e-04 -2.18318014056e-03 -4.00390251584e-03 -5.17457323530e-04  5.73170974960e-03  8.96939727607e-02  5.70383039316e-03  1.31706938314e-02  3.05678808216e-03 -1.27943131274e-03 -2.10646314191e-03  3.50344249580e-04 -2.22633803354e-03  5.50821578838e-03 -6.87334153799e-04 -4.08684635793e-04  4.76351783597e-04  1.04145189674e-03 -1.78309854139e-03  8.53783223245e-04  9.23069264788e-04  1.82437301638e-03  3.38237827047e-03  3.06003834899e-03  4.22704860051e-06  3.36374566522e-04  1.87978890410e-03  2.18168829953e-03  1.76512316657e-03  2.04014408218e-03 -2.03082428426e-03  1.13699179559e-03  2.64651439289e-03  7.19954163088e-04  3.33714848814e-03  7.39600465758e-04 -1.90347733771e-03 -4.90275137719e-04  6.11884082925e-03 -1.99394738044e-03 -2.16210121315e-03  2.74145180743e-03  1.40841171265e-03  2.49215884798e-03 -3.74128534815e-03 -2.29023145251e-03 -1.62341756304e-03  1.45651852117e-03  2.41802272405e-05 -4.68285516661e-03 -3.82959203851e-04 -1.58174101364e-04  5.99244686852e-04 -3.21698756082e-03  5.12631489889e-04  8.97463531274e-04 -5.04198268746e-04 -4.25454889916e-03 -3.08598740343e-03  1.29345010938e-03  4.88692125751e-04  1.07713908032e-03 -1.71810139138e-03 -3.56495716684e-03  2.30506532169e-03 -3.36424847047e-05 -2.06568543057e-03  2.71704231307e-03 -1.87625602613e-03 -1.61388504593e-03  4.75816399490e-04 -1.49136826972e-03 -2.45558818978e-04 -4.11160582991e-04  1.05460137123e-04 -8.24520379926e-04  8.89108446296e-04  1.79576912836e-03 -2.20049543853e-03 -2.94943054262e-03 -1.20370696106e-03 -9.15277761614e-04  2.97305095127e-03 -3.09672431233e-04  3.13745020432e-03 -1.50766891414e-03  1.77518188217e-03 -3.90583625267e-03 -8.72113410319e-04  2.13254564816e-03 -1.66807836910e-03 -3.89506801730e-05 -7.55619645686e-04 -2.57760179881e-03
 2.38685907173e-03 -5.42570739669e-04  1.37885261376e-03  2.58330324975e-03  3.54549053725e-04 -2.00455704772e-03  8.71457845597e-04 -4.26653033052e-04 -2.16288701734e-03  2.50019231956e-03 -2.74744037354e-03  1.08975009262e-03  1.55308612721e-03  3.44327710114e-03  2.27141346697e-03  2.67234756448e-05 -8.33613217043e-04  6.33134309293e-04  3.09960907587e-03 -5.55347374161e-05 -5.03956785453e-04 -1.58352662477e-03  3.53500688437e-03  2.19521519031e-03  1.75202036219e-03  1.27863970778e-03 -3.52827127172e-03  1.83178346563e-03  2.09819637590e-03 -2.02281703271e-03 -3.41585965182e-03  2.72714950734e-03 -7.29936498684e-04  1.06309122092e-03  2.01902474259e-03 -3.14077746425e-03  1.11606606890e-03 -2.72132012644e-03  8.19032981000e-03  5.70383039316e-03  8.97562749921e-02  1.04895019709e-02  1.71254459749e-03 -1.03749040459e-02 -4.97616402555e-03 -2.53543652371e-03  3.67393382875e-03  4.70034918193e-04 -2.45229814148e-04 -1.06947917902e-03  6.60173448462e-04  5.08672262008e-04 -2.74263720385e-03 -2.15138405183e-03 -7.34387437420e-04 -1.83456319238e-03  1.84492531692e-03  4.60747603709e-04  2.55395324599e-03 -1.66464373057e-03  1.58614710120e-03  4.87193465330e-04 -1.24808000758e-03  4.38575376021e-03 -2.31507379686e-04 -6.69602903721e-04  3.58708821157e-03  1.58160739183e-04  1.39682718551e-05 -3.45146217635e-04 -9.72775295886e-04  8.12796155660e-04  5.44004035302e-03  3.07526625565e-03 -2.47975796570e-03 -3.62397232569e-03  2.26527747035e-04  2.39878950636e-04 -5.52652694028e-04 -1.15070610399e-03 -4.71035589592e-03  3.53298222175e-03 -1.46117795907e-03 -5.32775135168e-04 -3.68731013781e-03 -9.55183482804e-04  2.35104646638e-03 -2.04548176659e-03 -1.68483076014e-03  7.35642378791e-04  3.07591105099e-03  3.02578170942e-03 -7.58016618698e-04 -5.47268559119e-04  2.26093961478e-03 -2.40066464277e-03 -9.45870757147e-04  4.71765059061e-04  3.66340982011e-03  6.12957658672e-04 -2.29455924252e-03 -4.10428147426e-04 -1.98237243696e-03 -1.95479233162e-03 -2.28939107004e-03 -1.25066079939e-03  8.21311743510e-04 -3.07968058898e-03 -9.98467061983e-04  7.50095784910e-04  3.32254606114e-03 -1.70272819921e-03 -2.98079742537e-03 -1.40950690493e-03 -4.42194762137e-04  3.44988579454e-04  1.55780666321e-03 -4.79504127138e-03  2.14423848245e-03  1.59558413164e-04 -4.60152418102e-04 -4.21218491489e-03  6.19483490594e-04 -1.84886894572e-04 -6.05191363708e-03 -2.20649783232e-03  4.96620407785e-04 -3.36889936616e-04
 1.86723084675e-03  1.23513352632e-03  6.18309159160e-04  2.85122965681e-03 -2.09659546022e-03 -7.38818958863e-04 -1.63264848627e-03 -2.67690992281e-03  1.39290409173e-03  1.21878995014e-03 -1.53647130648e-03 -1.22855794187e-04 -2.09072179136e-04  4.40802981710e-03  1.87345784184e-03  3.83046995854e-03  9.10332305672e-04 -6.09122874435e-05  2.95971032883e-03 -8.00190269160e-04 -6.54146670882e-04  1.17553374358e-03 -7.81121462522e-04  5.46943428231e-04 -5.26636745275e-04 -4.31955800954e-05 -7.75072738125e-05  5.68692822729e-04  8.92005659437e-05 -5.13450482086e-04 -1.52414892596e-03  3.24562760282e-03  1.45655779295e-03  8.03482479700e-04 -7.60774461789e-04 -6.04708605901e-04  1.43161801833e-04 -3.63841291589e-03  2.83133092514e-03  1.31706938314e-02  1.04895019709e-02  6.31476927466e-02  2.16149148184e-02  5.48791176951e-03 -9.95290910111e-03 -4.25622407866e-04  1.54009988708e-03  8.46757624147e-04 -2.61707935012e-04  1.37379660443e-03  7.24826651841e-05 -1.82511308187e-03 -2.59166767679e-03  5.08809182165e-04  7.99155441680e-04 -2.08026894627e-03  1.25573838212e-03  1.12052479977e-03  3.05670930782e-04 -1.51724015555e-03 -4.59298888549e-04  2.38678596658e-03  7.92452480807e-04  6.86157844293e-04 -1.21967145474e-03 -4.48019316011e-04  1.24100240381e-04  7.01840617069e-04  9.29013579620e-04  8.06586469924e-04 -4.23135016362e-04 -8.47492750408e-04 -5.64004821652e-04 -2.01178875507e-03 -1.41550949121e-03  7.39486777876e-04  2.16887843775e-03  7.15900069781e-04 -1.62068525433e-03 -7.55992675555e-04 -1.47638475219e-03 -3.36497861186e-04 -2.08309040202e-03 -1.93938383951e-03 -1.95302826076e-03  1.23370759472e-03  6.84216114957e-05 -1.33267985540e-03 -2.17980417314e-03 -1.01113989683e-03 -1.55895150963e-03  2.22202900937e-03  4.68248780804e-04 -2.02396335591e-03  1.89795997104e-03  5.72282484421e-05  2.17852650897e-03 -2.86324574330e-03  3.71706440151e-03 -7.61258124471e-04  8.26299454108e-04  3.54940540338e-04 -1.05827171692e-03 -8.85979696966e-04 -8.54885923729e-04  1.31489460457e-03 -1.24745217763e-03 -1.49873407166e-04  8.40786717551e-04 -3.78112170646e-04 -1.59131909612e-04  2.65033102754e-03 -7.26489606510e-04 -4.33093007788e-03 -1.60361456614e-03 -1.17727478979e-03  2.00828451200e-03 -1.15596343893e-04 -1.44532566376e-04 -7.57258540500e-05  1.33146693828e-03 -2.73099376289e-03  1.65914137201e-03  5.89730422843e-04 -4.31054764551e-03 -1.77167802522e-03 -1.88652618285e-03  1.81288031096e-03
-1.00560301722e-03  4.35757884756e-03  4.00446357029e-03  4.51245383059e-03  8.18690003871e-04  7.93795218268e-04 -1.31862775967e-03 -2.34693723500e-03  1.00484647362e-03 -7.10426469249e-04  2.04639525673e-03 -1.15318952475e-03 -4.52764845915e-03 -2.92386502601e-04 -7.64001813100e-04  2.78024252831e-03 -4.20602774805e-03  2.89362400572e-03 -6.05836936195e-04 -2.81762189147e-04 -2.48904321599e-03  5.02968542726e-04  4.44766981389e-04 -3.85332282918e-03 -1.29915579058e-03 -1.17009626187e-03 -1.21350576981e-03  1.40378342891e-03 -5.32886071256e-04  8.41242996823e-04  2.42873896088e-03 -9.13194133131e-04  6.68368813542e-04  3.41786164425e-03  7.59006869323e-04  3.68438624915e-04  1.73025165627e-03 -1.85153717683e-03  1.15854920563e-03  3.05678808216e-03  1.71254459749e-03  2.16149148184e-02  8.96912981765e-02  9.97718504804e-04  1.01751193025e-02 -3.79693877463e-03  8.08117202986e-04  6.10799479082e-04 -5.88446180078e-04 -1.00392357266e-03 -1.72554237013e-03 -3.32565630943e-03 -7.55598032416e-04 -2.22400259435e-04 -9.06429518703e-04 -3.08438431365e-03  1.08178701840e-03 -8.03123235509e-04 -5.26818055987e-04 -4.87936936890e-03 -1.91738610171e-03  3.06671040484e-03  3.16250993497e-04  2.37394525674e-04 -1.42755984888e-03  2.75345199282e-03  2.23737400791e-03 -2.90181172194e-04 -7.82741765548e-04  2.63198474132e-03  1.16694136014e-03 -1.15903452221e-03 -1.80399328438e-03 -2.87382778646e-03  6.93379190527e-03 -1.79744776721e-03  1.95144302312e-03 -1.77301154427e-03 -1.59578326447e-03 -2.76727492959e-05 -4.85837532897e-03  5.51534940412e-04 -2.28113477129e-03 -6.17211624793e-03 -5.86171607624e-04 -1.36862450520e-03  1.32583407399e-03 -2.77915406763e-03 -1.79610034916e-03  1.71313851413e-03 -1.39249684345e-03 -4.90260074183e-04  3.32423431766e-03 -1.02209840879e-03  2.80571790368e-03  6.32510372441e-04  8.07014511552e-04 -4.06106283632e-03  7.35542198768e-04 -7.97479978298e-04  2.72664047583e-03 -1.22892517623e-03  1.18940277219e-04 -1.89110749209e-03 -5.56044665521e-04  1.26291782027e-04  9.42539327901e-04 -1.79199827729e-03 -2.43880998714e-03  1.17235887863e-05 -3.95596116867e-03  1.20691932962e-03 -9.30300775350e-04 -8.93108796056e-04 -2.76760954138e-03 -1.28860436597e-03 -3.08910946677e-03 -1.45748964330e-03 -8.01832178700e-04  4.04784790364e-03  4.79987418142e-03 -5.14673589312e-03  1.71856690009e-03  4.77685374871e-03 -6.66968602517e-04 -2.01491466769e-03 -1.72145283607e-03 -1.05126410015e-03
 3.33004401113e-03  1.71690973323e-03  2.02104025733e-03  1.58922149148e-04  5.16082027642e-04  2.01684715621e-03 -3.15369130064e-03  2.34045452036e-03 -6.17813677467e-04 -6.71552727644e-04  3.28235925508e-04 -1.89260587286e-03 -1.81580992610e-04 -2.40773840000e-03 -7.07709316150e-05  3.54066749328e-03 -2.19902031996e-03  1.31281631734e-03 -5.31197107466e-03  2.65145556322e-03  2.21013120059e-04  2.76368301648e-03 -9.42484157179e-03  4.84772513198e-03  1.56090740689e-03  3.69309964801e-03  1.25101601860e-03 -1.83863104578e-03 -4.16730354568e-04  6.47739000964e-04 -1.19575733793e-03  3.68933512767e-03 -4.12580386104e-03  3.83816862261e-03  8.79402415640e-04  1.20432137508e-03  8.47848233985e-04  1.23125686878e-03 -1.80542530673e-03 -1.27943131274e-03 -1.03749040459e-02  5.48791176951e-03  9.97718504804e-04  9.52470816067e-02  5.83866446880e-03 -1.03047834343e-02 -6.91576765687e-03  1.18297308040e-03  2.43607871882e-03 -8.51200657433e-04 -6.35639768253e-04  3.50562790100e-03 -2.35249039544e-03 -2.61955590153e-03 -5.58922484777e-04 -2.79016896629e-03  2.05092222568e-03 -4.08176607877e-04 -2.61656138553e-06  1.84251855269e-03  7.86303476283e-04 -7.11125718282e-05  3.03229187742e-03 -3.10812370484e-03  6.57754716145e-04  4.51289957480e-03 -2.06295527325e-04  2.83545376288e-03 -8.81619286432e-04  2.37520647534e-03  3.20276124295e-03 -2.15591376088e-03 -6.57041471589e-03 -4.50191633888e-03  4.42492204029e-04  8.83564269593e-04 -4.09684691299e-04 -9.67133960398e-04 -1.35450411402e-03 -2.98309861517e-03 -1.83236829325e-03  1.14374440812e-03  6.98905745582e-03 -1.57637854531e-03  5.80064991091e-04  5.30738330327e-04 -6.09718335231e-04  4.14311962977e-03  1.61396711605e-03 -4.24733629524e-03 -4.04225367180e-03 -1.19845060251e-03 -2.01775987867e-03  3.97746132322e-04 -3.15503754094e-03 -4.49163335679e-04 -3.07052778845e-03  7.43420847104e-04 -3.63899903836e-03  4.31977208676e-04  1.51869156468e-03  1.22944419848e-03 -9.62508516365e-05  1.11323598736e-04  1.34020190627e-03  4.75271719599e-03 -1.60320494750e-03  4.93480769454e-03 -9.38748431981e-04 -3.69112347837e-04  3.28067187393e-04  5.81906773871e-05  1.53990924526e-03  4.85591325776e-04 -1.20079641787e-03 -3.60464739919e-03 -3.85269750254e-03 -1.19739908495e-03 -3.94793845522e-03  3.88155558215e-03 -1.17557899346e-03 -1.10577230841e-03  6.73113723244e-04 -1.70085615735e-03 -8.93956125320e-04 -4.97112446862e-03 -6.23524499537e-03  2.40745034592e-04
 3.20251752307e-03  1.37617683071e-03  7.43755692900e-04  1.75744229407e-04 -1.35967192573e-03  2.56510817942e-03  9.01885405164e-05  6.63917764751e-04 -1.34794119054e-03  7.11513927581e-04  1.15612796142e-03  7.29597128343e-04 -3.73223281317e-03 -1.94504538388e-03 -4.26270356839e-03 -4.34059202179e-03 -8.68555514728e-04 -2.85530047752e-04 -1.37183946896e-03  2.63612068040e-05 -9.61594793082e-04 -1.25838957145e-03 -3.48581265790e-03  2.00286542073e-03  2.53311653507e-03 -1.37163749481e-03  1.19151544585e-03  5.40124437385e-04 -1.45962587033e-03  8.75184751916e-04  1.78559584872e-04 -1.10221160369e-03  1.75472179379e-03 -3.96829788380e-04  1.31794485403e-03 -3.21284013193e-03  3.26110652552e-03  2.31112819198e-03 -2.38581617985e-04 -2.10646314191e-03 -4.97616402555e-03 -9.95290910111e-03  1.01751193025e-02  5.83866446880e-03  7.47062132108e-02 -1.28125761607e-02 -4.40969704775e-03 -4.80878244965e-03 -1.34255289045e-04 -2.60174647982e-03 -6.33588652320e-04  7.34930518261e-04  3.08207216161e-03  1.64131905441e-03 -9.90021055079e-04  2.24182453949e-03 -3.92796213321e-03 -4.29317868034e-03 -6.30581257658e-04  1.32034158923e-03 -1.69794060279e-03 -2.19381338069e-03  2.82434882270e-03 -7.44542868508e-04  1.40362340063e-03  5.38177573531e-03  3.87400668363e-03  2.12961851970e-03  4.61716225397e-04  1.59297527217e-03  1.55278828707e-03  9.49484994319e-04 -3.58402595236e-03 -1.27295469138e-03  2.40646233271e-03  8.94134050628e-04 -3.69103265125e-05 -2.06012242758e-03 -1.77603179658e-04  1.53699448181e-03 -2.87665651250e-05  1.39690108282e-03  1.78123098914e-03 -1.29683942712e-03 -1.68736562993e-04  1.04794358411e-03  2.68699973884e-03  6.53631618561e-04  1.28355868640e-03  8.04630650905e-04 -1.77399323641e-03 -5.52180205642e-03  6.26403496025e-04  3.85828134267e-04 -2.36477929682e-04 -1.87550242069e-03  9.96079694192e-04 -3.19469041101e-03  2.46725167346e-03  3.27205356905e-04 -6.89724390302e-04 -3.81034392522e-04  2.10061611429e-03  1.47887864859e-03  1.10722280621e-03 -7.68228517557e-04  5.32761535939e-04 -3.01084143647e-03 -3.68063808602e-03 -8.08997969829e-04 -5.36792210004e-04 -2.09120923459e-03  2.20452325753e-03  1.12283430562e-03 -1.79332354395e-03  8.20375106241e-04 -4.66380437071e-03 -3.45068544512e-03 -1.15985944455e-03  9.95119436408e-04  2.92618240983e-03 -2.26921506312e-04  8.49133498310e-04  2.41301646554e-03 -5.03617857880e-04  6.70799803092e-04 -1.99367432940e-03 -2.56737361861e-03
-3.05411234970e-03  3.65021252318e-03  1.38472191980e-03 -2.09917645082e-03  2.50036718950e-03 -3.40908838840e-03 -3.33132885070e-04  2.58990955075e-03 -1.50378942909e-03 -2.06781335823e-03  2.42335660461e-03  2.51396339878e-04 -6.39860279707e-04 -2.37063846822e-03  5.33098492599e-04  2.20086654731e-03  2.46182855605e-04 -8.65407157267e-04 -1.85963377286e-04  2.29728439508e-03 -2.07771920369e-03  1.49021187925e-03  2.02696031494e-03 -2.96088151551e-03 -1.55289205308e-03  8.81699496555e-05 -3.05489859149e-03  1.85867618119e-03  1.32180370280e-03 -1.70971994432e-04 -1.73731834710e-03 -5.78085104919e-04  1.00626134517e-03 -3.87548412923e-04 -3.49549955980e-04  2.86423750719e-03 -5.25794798497e-03  3.32634580332e-03 -2.47336744901e-03  3.50344249580e-04 -2.53543652371e-03 -4.25622407866e-04 -3.79693877463e-03 -1.03047834343e-02 -1.28125761607e-02  6.41756406579e-02 -1.86557251091e-02 -5.37344564762e-03  9.98168266921e-03  1.67426694944e-03 -3.47461186985e-04 -1.99937623126e-03  9.33875966837e-04 -4.18199302514e-03  3.61892885995e-03  2.10306997706e-04 -8.68298965693e-06  2.95595019376e-03 -1.57202813996e-03 -1.33829987558e-03 -4.20968725380e-03 -2.69336069395e-04 -5.66903403410e-04 -2.29983177844e-03 -2.39840892797e-03 -3.23918835525e-03 -2.95160327173e-03 -3.11614646874e-03  1.87237147911e-03 -5.24561678892e-04 -2.19363988362e-03  3.58017568712e-04  2.38429762225e-04  6.40311143218e-05  4.21812356018e-03  6.20944825173e-05 -5.30911431298e-04  2.84862654078e-03  1.67878771401e-04 -3.19372935064e-03 -1.47552217276e-03 -5.46652343451e-05  3.62499971446e-04  3.18653590932e-03  1.09038766164e-05 -1.42830056714e-03 -4.89019030508e-04 -2.22508770751e-03 -4.85735251941e-04 -2.78575489715e-04 -1.45116166594e-03  4.18567263021e-04 -1.27544013889e-03 -8.71593118494e-04 -4.28710244362e-03  2.21631293844e-03 -1.76106390230e-03  1.31899254607e-03 -1.68955356083e-03  2.89420133490e-03  6.46234273833e-05 -1.18195599242e-03  9.10898567906e-04  6.10162960501e-04 -1.21123689927e-03 -5.99752686170e-04  1.02233932891e-03  3.16546366903e-03 -1.81529048476e-03  1.26106812350e-03  6.23284626333e-04  7.10991755597e-04 -2.38936364585e-03  1.89847649316e-03  3.77099787797e-03  2.25504093235e-03  1.55173654346e-03  6.13303841537e-04  1.03647105697e-03 -2.71594179080e-03 -1.45720152055e-03 -5.50092881724e-04 -1.69723002938e-03 -6.51537659175e-04  7.36400017870e-04 -1.15329667073e-03  4.39949237526e-04 -2.80241886123e-04
 1.76170072228e-03 -3.82992111429e-03 -3.14098086435e-03  3.04670492019e-03 -3.30960053674e-03  1.22792787080e-03 -2.70413629947e-03 -3.18042598768e-03 -1.42240259555e-03 -1.95815818703e-03 -7.53049601712e-03  7.69962853492e-05  5.17128034858e-03  4.94412220823e-03  9.81494760552e-04 -1.07871325281e-03  2.19934142253e-03 -4.81620969440e-04  3.69643127004e-03 -2.15040633082e-03  3.27280304451e-04 -3.05581049465e-04 -5.39942510556e-04 -2.33052416784e-04 -9.20832493748e-04 -4.92481833717e-04 -1.16674867726e-03 -2.33660355665e-03 -1.19467508015e-04  6.34008440727e-04 -2.42843838891e-03 -1.13224833324e-03  1.06690334965e-03 -3.78568904199e-03 -3.20838633204e-04 -2.33896881294e-03  4.39203147185e-03 -3.68926821623e-04  4.10194829774e-03 -2.22633803354e-03  3.67393382875e-03  1.54009988708e-03  8.08117202986e-04 -6.91576765687e-03 -4.40969704775e-03 -1.86557251091e-02  9.42010544725e-02 -5.71859808705e-04 -1.01950550197e-02  2.66775917692e-03 -1.50593457808e-03  1.18534110981e-03  1.04754065668e-03  9.94503985289e-04 -2.14332411106e-03  1.46015279015e-04 -1.31634081746e-03 -1.03377584816e-03  3.48193893812e-04  2.01755265034e-03  5.72558628263e-03  1.38528715834e-03  1.86913315901e-03  3.23261606766e-03  2.90442901762e-03  1.46035220015e-03  2.72325772300e-03  2.15013303961e-04  5.54481530357e-04 -1.43258334298e-03  1.16856318590e-04 -2.36785441810e-03  2.77945581820e-03  2.80582712050e-03 -1.81768393421e-03  2.04977179445e-03 -3.50500636692e-03 -2.72113391407e-03  3.79648182932e-03  1.93268273675e-03  2.56473219128e-03 -3.05916752573e-03 -3.00797616654e-03 -2.69125934642e-03  4.48689597364e-04  1.06576589322e-03  1.58936795973e-03  1.71257092755e-03  3.16766038990e-04  2.72002656654e-03 -7.46635167433e-04  2.24678428341e-03  3.90995414354e-03 -9.34852614490e-04  2.26349908499e-03 -2.39843232889e-03 -6.77440413171e-05 -3.26678282428e-04  3.84769615558e-03 -4.81604936879e-03  3.39589894451e-07  6.04006934159e-04 -1.26598725143e-03 -8.74435696423e-04  1.47529446396e-03 -3.97769762246e-04 -2.19676316670e-03 -8.37789889304e-04  1.33170705817e-03  8.97863173915e-04 -1.91505827648e-03  7.50327943664e-04  2.10666929223e-03 -2.33329115437e-03 -2.03430702988e-03 -2.34736240289e-03 -1.24298343029e-03  2.08540336207e-04 -2.03201315775e-03  7.23671111357e-04 -2.19317276214e-03  3.33952081108e-03  4.82819330627e-03 -6.62003729816e-03 -5.40584381367e-03  1.84410666972e-03  1.32807767278e-03 -6.67299025649e-04
-1.29599623691e-03  1.36841216706e-04  5.22463707647e-04 -5.00102719309e-03  1.94911357759e-03  5.52911157625e-04 -8.61287729815e-04 -2.65219995896e-03  7.02433852503e-04 -6.54207263062e-04 -2.65838891845e-04 -1.25057941732e-03 -1.30945838139e-03 -1.51653264548e-03  1.52735971253e-03 -1.81140642717e-04 -2.77022432333e-03  5.44106610442e-04 -2.06716894308e-04 -3.94099127992e-05 -7.20184616229e-04  1.06849268627e-03  5.36096973692e-04 -3.36437025487e-03 -4.11156983219e-03  8.81040638214e-04 -2.15278042204e-04 -2.41424091864e-03  9.45683227463e-04  6.40299201147e-04  2.70413466598e-04 -3.27792328900e-03  8.53589696557e-04  2.85303057772e-03 -2.98591788874e-04  6.72849516864e-06  8.39287320298e-04  9.19832249902e-04  2.15206503218e-03  5.50821578838e-03  4.70034918193e-04  8.46757624147e-04  6.10799479082e-04  1.18297308040e-03 -4.80878244965e-03 -5.37344564762e-03 -5.71859808705e-04  7.79768071924e-02 -2.51694488892e-03 -8.73409616979e-03 -3.43110456497e-03  3.89862269545e-03  2.63520142425e-03 -3.02130601684e-03 -2.47990359225e-03 -1.63597924397e-03  4.26750129267e-03  2.41094505969e-03  8.89468675908e-04  2.90329483036e-04  2.36840007917e-03  2.34698723196e-03 -9.66124513177e-04  2.73820651061e-03 -2.83754907446e-03  1.76430639896e-03  3.16869350722e-03 -1.15079309272e-03  9.34740026648e-04 -3.29420838132e-03 -7.97139147417e-04 -6.54524631568e-03  1.82398569678e-03 -9.19647389976e-04  2.95366854159e-04  2.20137573759e-03  2.34593078945e-03  2.32531679213e-03 -3.09016851181e-03 -1.42241052784e-03 -3.18692389364e-03  4.06099934694e-04 -5.48491319716e-03 -7.44556100847e-04 -3.02544389738e-04  8.11415260638e-04 -1.16337886579e-03 -2.08292882673e-03 -1.30993656127e-03 -1.66006117920e-03  2.48804399489e-03  1.30261530322e-03  4.31094935930e-04  2.39318352586e-03  4.15310569845e-03 -2.78318351172e-03  2.24273176864e-04  1.06459013341e-03 -1.30388113703e-03 -1.25153626721e-03 -1.89164270963e-04  1.43502971382e-04  1.58157793255e-04 -4.28320966530e-04 -1.78246395071e-03 -9.35641862119e-04 -9.64090840328e-04 -1.76601513616e-03  2.43415933031e-04  5.66465916607e-04 -2.13615464398e-03 -4.67968237543e-04 -3.71850914642e-03 -1.49922910112e-03 -1.57320624829e-03 -3.01394640144e-03 -1.22983447993e-03 -5.30659162214e-04 -2.67810353687e-03  3.26380043587e-04 -2.63848315148e-03 -8.46543552703e-04 -4.99992311456e-03  2.28931633022e-04  8.67951976993e-04  9.22746051330e-04 -9.28482044706e-04  2.65145003474e-03
-4.40828064393e-03 -3.61471273646e-04  2.09550651128e-03 -2.28960891666e-03  5.38461298370e-04 -1.72383976040e-03  9.08632451468e-04 -8.59584854421e-04  2.43870789325e-04 -4.17773305076e-03  3.54557223850e-03 -1.41314360231e-03 -2.44109567992e-03 -2.07282357405e-03  4.06912228913e-03  1.20563501296e-03 -1.89177988339e-03  6.63466568421e-04 -1.95137393895e-03  7.18040290861e-04 -4.64425283169e-04 -4.80785291031e-05 -1.87865919553e-03 -1.44947084210e-03 -1.04498280705e-03  1.74894061980e-03  3.83096439284e-05  1.90594318433e-03  4.69574931153e-04 -5.30796642546e-04  2.34778909947e-04  1.46373523261e-03 -3.82478803784e-03  2.32519902335e-03  1.37324445410e-04  1.16791290131e-03 -3.02959312606e-03 -6.13736000913e-04 -3.49466901640e-03 -6.87334153799e-04 -2.45229814148e-04 -2.61707935012e-04 -5.88446180078e-04  2.43607871882e-03 -1.34255289045e-04  9.98168266921e-03 -1.01950550197e-02 -2.51694488892e-03  6.94980030584e-02  6.64270816140e-03 -1.53472481115e-03 -2.17686240368e-03  1.39782172011e-03 -2.07483227820e-03  1.83963464192e-03 -4.32164006129e-04  8.46433803062e-04 -9.25645168412e-04 -2.72508118201e-03  1.70190629450e-03 -4.65831617495e-04 -8.35997450511e-04 -1.17268922829e-03 -3.10059068032e-03 -1.09321160560e-03 -3.24509633529e-03 -2.75336143134e-03 -3.54984816973e-04 -5.91580234875e-04  3.06033767525e-03  3.79641101019e-03  4.47149261544e-03 -2.66952608842e-03  1.59652510765e-03  5.92699764649e-03 -5.20494751284e-04  4.98900297432e-04  1.15836870923e-03 -8.38366169576e-04 -5.51842881526e-04 -4.10812551374e-04  2.32985597696e-03  8.20692690816e-04  8.70132367905e-04 -8.17406919423e-04 -6.25682756351e-04  1.97083918712e-03  1.24886069547e-04  4.50896980046e-04 -4.67463897675e-04  7.07608968453e-04  2.08467453559e-04 -3.96189608684e-03  1.67905015949e-03 -1.55361086537e-03  2.19177248757e-03  1.92675587729e-03 -1.90467642419e-03  1.47082857722e-03  1.04027723609e-03 -2.27555776257e-04 -7.05489412156e-04  1.06392221640e-03 -3.67783480361e-04 -4.76858587079e-04  9.87810552433e-04  1.24778577502e-03  2.68299807581e-03  5.36192498366e-04  1.99341873718e-03  2.03632099182e-03 -9.01527493856e-04 -7.46129407441e-04 -2.33858602663e-03 -7.46584755666e-04  2.69989145600e-03  2.52370534762e-03 -1.13345313496e-03 -2.62225608820e-04 -2.26273154856e-03 -1.40632704864e-03  1.72978353711e-03 -7.47278530157e-04  1.09444782873e-03  2.40073152751e-03 -2.50718007869e-03 -1.08163733791e-03  1.77139188424e-03
-2.33158441095e-03  1.28954614685e-04  2.22683542218e-03  2.93448804481e-04  2.41157456297e-05 -2.11525469165e-04 -3.72221500809e-04 -8.81167491027e-04 -5.73637133105e-04 -9.01343447684e-04 -2.56263994997e-03  9.54991235659e-04 -6.46828999306e-04  1.13845302163e-05  2.53997263741e-03  2.58263138941e-03 -3.82839115740e-04  1.62646921716e-03  1.86636058741e-03 -1.33420516513e-03  1.49967195416e-03  2.32190816201e-04 -2.95378791388e-03  1.42078768800e-03  1.77714152825e-03 -2.37233060936e-03  4.43141975801e-04  9.35541455425e-04  1.13111867834e-03 -5.91805790829e-04 -3.01105709283e-03 -1.12288520119e-03 -9.64402066909e-04 -1.01852082687e-03 -1.04734043739e-03  3.04797683331e-04  1.90559815325e-03 -2.23871576557e-04 -1.67111194097e-05 -4.08684635793e-04 -1.06947917902e-03  1.37379660443e-03 -1.00392357266e-03 -8.51200657433e-04 -2.60174647982e-03  1.67426694944e-03  2.66775917692e-03 -8.73409616979e-03  6.64270816140e-03  7.06171857074e-02 -6.79813277597e-03 -2.07912277824e-02 -4.41199527868e-03 -1.25268799744e-03  7.87407638786e-04  2.06518356508e-03  1.56720561430e-05 -7.30894613782e-04 -2.41369230094e-03 -1.21141008118e-04 -1.18134363973e-03 -8.10120917689e-04 -2.26508438106e-03 -5.19159958435e-04  4.02957550704e-04 -3.95360989010e-03 -3.14083795498e-03 -5.36680454097e-04  2.26550496033e-03  2.12543474607e-03 -1.56837740091e-03  2.39293643414e-03  1.14177827938e-03 -1.01519381545e-03 -1.95387981473e-04 -5.05904946269e-03  2.51715718642e-04 -8.88666089309e-04  1.92942255383e-04 -5.92905135176e-04 -1.72378639867e-03 -1.16369655694e-03  7.62239477579e-05  1.28565617126e-03  7.33062739549e-04  1.85052423812e-03  2.08186415967e-03 -6.40804977106e-04 -2.78768741498e-04 -2.06397790892e-04 -3.93377321994e-03  1.22655146448e-03  1.30363469060e-04 -1.86180073558e-03 -1.33261324970e-03 -8.93273435257e-04 -2.99581155659e-03  2.78907988956e-03 -4.24523082818e-04 -2.26759508750e-03 -1.33528573905e-03  8.25319013229e-04 -1.75217051969e-03 -1.92836209011e-03 -5.73405890495e-04  1.60168185040e-03 -3.21456120857e-03  5.04660454887e-04  1.40340443755e-03  2.92030809927e-04 -8.56448060709e-04 -1.16320403874e-03  2.86714571766e-03  8.45256751884e-04 -2.05762464446e-03  2.69867116909e-03  3.14172153097e-03 -2.16355267801e-03  5.70690795056e-03  2.67079449675e-03 -5.43230960368e-05  7.53091848946e-04 -1.80513240114e-03  5.02992786837e-04  1.97758282317e-03 -1.50809265493e-03 -3.69129546653e-04 -2.55040927235e-03
-8.46586630949e-04 -1.20461922799e-04 -2.34531364345e-03  5.38716985862e-04 -6.22982201637e-04  8.19376031889e-04 -2.30773368947e-03  6.05975617786e-04  1.29317094646e-04 -2.27570206291e-04 -4.44111467427e-04  7.56790570388e-04 -1.17578248515e-03  2.17932491692e-03 -1.40927824355e-03 -6.51802528252e-04  2.05519182547e-03 -1.32504265753e-03  1.92411418068e-03  6.46258573652e-04  1.27916110469e-03  6.38015807728e-04  1.98377173882e-03  1.19383757418e-03 -1.36810568013e-03  1.10023879629e-03  3.93849875057e-04  1.09005341441e-03  1.18095130502e-04  1.55755446919e-04 -2.77728939004e-03  1.43415243612e-03 -1.69632806578e-03  1.06528641443e-04 -1.21540608508e-03 -2.36018832900e-04  2.96266673321e-04 -4.27691529701e-03  1.43128745653e-03  4.76351783597e-04  6.60173448462e-04  7.24826651841e-05 -1.72554237013e-03 -6.35639768253e-04 -6.33588652320e-04 -3.47461186985e-04 -1.50593457808e-03 -3.43110456497e-03 -1.53472481115e-03 -6.79813277597e-03  4.96176600735e-02  1.18920172177e-02 -1.59746758882e-02  7.74227758559e-03  1.31412330876e-03 -1.05553243709e-04  2.22803437695e-05 -1.39337070343e-03  2.18979101811e-03 -1.55516394481e-03 -2.18124337943e-03  1.05760899785e-03  1.34732811610e-03 -1.59598420626e-03  1.08823923597e-03 -1.09571973811e-03 -5.92257102663e-05  1.48952485782e-03 -1.67836694918e-03  9.51123642771e-06  4.09514038924e-04 -9.40330399872e-04  3.29790249566e-04 -1.00102946500e-03 -1.08991961490e-03 -5.23167523671e-04 -3.69949737173e-05 -1.99707108942e-04  9.71170704316e-05  3.99595206193e-04  4.76813664191e-04  2.50891447702e-04  2.12517022109e-03 -7.26407982735e-04 -2.08000234502e-03 -5.79615169458e-05 -2.00326933939e-03  2.45969470740e-04 -7.44632169436e-04  3.54643384858e-04  1.39145109422e-03  3.00417528229e-04  1.31797397773e-03 -2.07792962352e-04  1.43473602453e-03  1.05747359367e-03  5.08169087398e-04 -3.70682493881e-03 -5.15409515501e-05 -3.33249060147e-04  2.84788071534e-03 -1.96888342909e-03  1.22748075564e-04 -2.43124033677e-04 -1.43202421426e-04 -6.86535694308e-05  1.50633227067e-03  1.00899008625e-03  8.82956917979e-05  1.13745561791e-03  1.94856848391e-05  2.79187403696e-03 -1.26186067738e-03 -2.53199762846e-04  1.62441224013e-03  2.80506223383e-04 -2.98700150978e-05  8.92644450408e-04 -1.12720887363e-03 -1.09423610792e-03 -1.14990165001e-03  9.09483388992e-04  6.99335240301e-04 -2.97653645571e-04  6.37521561854e-04 -2.00193216221e-03 -8.45483639843e-04  2.14712844415e-04
 1.20583543527e-03 -4.76716303004e-04 -4.53160393270e-03 -2.04113959410e-04 -1.46188412387e-03  2.47480884077e-03 -2.30308930973e-03  3.62401476198e-03 -4.75436097556e-04  2.55546404818e-03 -1.28795063426e-03  3.15772529184e-03 -2.89757490055e-03  1.93310886320e-03 -1.28480264132e-03  1.43146266084e-03  1.43328182783e-03  8.56278635172e-04  1.86042730511e-03  1.27949187052e-03 -2.50956829196e-04  1.07146849081e-03 -8.58122543452e-04 -3.51781191225e-04 -2.51056671455e-03  3.72013680824e-03 -2.00645604550e-03 -8.53071268586e-05 -2.21066159004e-03  9.54381488281e-04  6.07016060522e-04  4.10819330779e-03 -1.26422755426e-03  1.61224333832e-03  8.08836680704e-04  7.44654492113e-04 -1.13133978690e-03  6.73207355952e-04  3.16234296660e-03  1.04145189674e-03  5.08672262008e-04 -1.82511308187e-03 -3.32565630943e-03  3.50562790100e-03  7.34930518261e-04 -1.99937623126e-03  1.18534110981e-03  3.89862269545e-03 -2.17686240368e-03 -2.07912277824e-02  1.18920172177e-02  9.88148130942e-02 -4.92116892750e-03  1.67118387547e-03 -2.77618726123e-04  1.53320323698e-03 -7.15066903961e-04  9.43161324616e-04  2.13148534266e-03  5.70229097585e-04  3.39251112973e-03  2.54240565801e-03  3.76907610423e-04  9.39869605304e-04 -1.34739242426e-05  6.20657016092e-03  8.53462498538e-04  6.91165516928e-04  2.53636139290e-03 -2.24330638252e-03 -1.31240539982e-04 -5.31300180901e-03  4.60637130470e-04  1.96539129641e-03  9.19909421392e-04 -3.52219476002e-04 -1.96008625678e-03 -2.53112296605e-03  2.50968958083e-03  2.72417986511e-03  1.39472853808e-03 -2.29662644134e-03  2.85915605864e-03  7.68475533124e-04 -3.92707399623e-03 -3.82974702879e-03 -3.68493518478e-03  2.16654010914e-03  1.71197225256e-03  5.12050885653e-03  1.61467195647e-03  7.70989533983e-04  5.33818855355e-04 -4.89705477597e-04  1.30929497587e-04 -1.88675175325e-03  1.87357179042e-03 -7.19750708009e-03  1.23164169264e-04  8.82225526264e-04  4.14106259054e-03 -2.40540442791e-03  1.40731561008e-03  4.09550557503e-04 -1.01683595600e-03 -1.33806073285e-04  1.91381036451e-03  4.45922769907e-03  3.27798150071e-04  2.60985607097e-03  3.38202715206e-03  4.29148367397e-03 -8.90806230909e-04 -1.32357478427e-03  3.39864101817e-03 -1.91005316698e-04  4.43386255718e-05  2.98391487399e-03 -4.25603125583e-03  1.59204439658e-05 -2.19486210976e-03  2.55554507723e-03 -2.18305949530e-03 -7.82061643790e-04 -3.53301435297e-04  3.30161618178e-03  2.51336648048e-03 -3.58148069623e-03
 2.18841297422e-03 -4.44693891088e-04  1.02671885108e-03 -1.94804073678e-04  1.86630541915e-03  5.31782304687e-04 -6.90635443107e-04 -1.16752317777e-03 -7.78908928416e-04 -8.94682271396e-04  5.97541092597e-04 -4.71354351672e-04 -1.69646649642e-03 -2.00752332809e-03 -2.06939673633e-03 -2.70759290973e-03 -1.00346611402e-03  1.65601471155e-03 -5.08201105651e-03  5.61162042354e-04 -2.66469658109e-03 -9.51001469690e-04 -1.95865830569e-03 -4.11514671069e-04  1.92111125106e-03 -1.79130036468e-03 -9.01716093989e-04  2.68053733864e-03 -1.79461519178e-03  1.26161965041e-03  5.62209709029e-03 -7.85665687606e-04  6.35237445427e-03 -4.60483069020e-05  2.95485749350e-04 -2.71052859495e-04 -1.07877012548e-03  5.66204585431e-03 -3.48708729115e-03 -1.78309854139e-03 -2.74263720385e-03 -2.59166767679e-03 -7.55598032416e-04 -2.35249039544e-03  3.08207216161e-03  9.33875966837e-04  1.04754065668e-03  2.63520142425e-03  1.39782172011e-03 -4.41199527868e-03 -1.59746758882e-02 -4.92116892750e-03  8.50565430593e-02 -3.21936792909e-03 -6.34171815056e-03 -3.06513659533e-03 -5.18362373608e-03 -2.72761332336e-03 -3.32890899934e-03  3.07019466567e-03  1.11852450840e-03 -8.29627683814e-04 -8.71661758136e-04  4.99149476845e-03 -3.00163932210e-04  8.14637113020e-04  1.36514946574e-03 -2.55111198262e-03  2.62875879899e-03 -7.30396585049e-04 -1.02811033839e-03 -1.84041075339e-03 -9.90271340014e-04  2.83779623492e-03 -1.43132657811e-03  2.30885450479e-03  9.23834667220e-04 -1.59674919974e-03  1.02722318799e-03 -3.65679269188e-04  7.06539259803e-04  1.48941960312e-03 -2.73636660672e-03 -3.07392607814e-03  2.92330304478e-03 -1.72655534749e-04  2.55528360225e-03 -1.00281602698e-04  2.23047804868e-03 -2.88480696717e-04 -3.19187648093e-03  2.85909434673e-03 -1.01107169129e-03 -1.60973234320e-04 -3.01718334121e-03  3.77969126192e-03  2.49926930643e-03  5.59301087860e-04  2.78985287988e-03  2.97457430541e-04  6.78668575108e-04  1.35967693189e-03  1.80500050164e-03  1.27036751654e-03  3.96706059072e-03 -2.91006647340e-03 -7.31341439481e-04 -4.63140322529e-03 -1.27899279193e-03 -2.33390528729e-03  1.42967769075e-03 -1.91417838910e-03  3.28967634388e-03 -2.00639611920e-03 -1.53524455941e-03  2.30916794331e-04  1.82944023319e-03  8.33637212212e-04  1.24879474190e-03 -2.57949534765e-04  8.02459837128e-05  1.56294080322e-03 -3.46809008332e-03  3.68987272434e-03  1.51199222578e-03  3.50631597516e-03  3.77330696295e-03 -9.76797840145e-04
-2.89220128533e-03  2.24336113783e-03 -5.33045955161e-03 -7.64921135089e-04 -4.22832161446e-04  1.13486318179e-03 -2.47392181242e-03 -5.48258327367e-04  2.72935103934e-04 -4.41060179527e-04 -8.90222035799e-04 -1.73060684284e-04 -2.15822549766e-03 -7.48695147525e-04  1.34762430571e-03  2.16793264027e-03  3.30692602387e-03  2.85680626464e-04  2.52947717867e-03  1.21894798278e-03  7.16756108332e-04 -2.09711022006e-03  1.08572648492e-03 -5.97270449996e-04  8.26495107252e-04 -3.05251260342e-04  2.93763965104e-03  1.54921262392e-03 -1.75316472769e-03 -8.86548966151e-04 -2.64195546898e-03  1.23722240369e-03  3.13937591185e-03  5.62924295345e-05  3.24762150626e-04 -5.10232114761e-04  4.63930414493e-03 -3.90004177345e-03  1.75511249892e-03  8.53783223245e-04 -2.15138405183e-03  5.08809182165e-04 -2.22400259435e-04 -2.61955590153e-03  1.64131905441e-03 -4.18199302514e-03  9.94503985289e-04 -3.02130601684e-03 -2.07483227820e-03 -1.25268799744e-03  7.74227758559e-03  1.67118387547e-03 -3.21936792909e-03  8.20478214886e-02 -7.14344235521e-03  6.04404415782e-03 -1.12118993188e-02 -1.99004859424e-04  1.62485160458e-03 -3.69783498492e-03  1.27803784846e-03  7.58021863045e-04  4.80107429212e-04 -8.10376312509e-04  2.83899904348e-04  7.71896301350e-05  1.29186030253e-03 -1.06717787388e-04 -2.83151600559e-03  1.71510575947e-03  6.29569705258e-04  4.44980324682e-03  1.23489658629e-03  3.02803982860e-03 -5.43890063414e-03 -4.08385730642e-04 -1.94733120930e-03 -5.17409507987e-03  4.88637167209e-03  3.49508574027e-03  1.63383246410e-03 -5.46996815462e-04 -5.29545166494e-04  1.87927689339e-03  1.63078573790e-03  2.95142423803e-03 -4.23086421437e-03 -3.83554185719e-04 -2.71263274768e-03  1.95469084498e-04  2.35939642823e-03 -9.61248210659e-04  1.48374001863e-03 -1.29629449808e-03 -1.14582502332e-03 -5.05888671306e-04 -1.81125307713e-03 -1.79674230469e-03  7.88311843036e-04 -2.62860901579e-05  5.62240287469e-04 -8.18003416390e-04  1.46185649137e-03 -4.63386490016e-04 -2.10421114576e-03  3.18404073953e-03 -2.99210097553e-03 -1.27210078068e-03  1.51722895231e-04 -9.94320054308e-04  1.93594982335e-03 -3.99040035553e-03 -2.16791081038e-03  1.75777757030e-03 -6.82152956696e-04  2.22855480147e-03 -5.90761311820e-04  2.67663157222e-03  1.62223695508e-03 -5.20557269442e-04 -8.58924612727e-04  1.35966495875e-04  4.90656560689e-04  1.24219005915e-03  1.36554137243e-03  1.00766950485e-03 -5.43664709286e-04  1.04851940417e-03
 4.49429552715e-05 -2.12723274983e-03 -8.10693683720e-04 -4.52776596176e-03  9.29100287488e-04 -2.04374773593e-03  5.13835287792e-04  6.71815193370e-04 -5.23295005903e-04 -2.95754346724e-06 -1.69349871490e-03  6.95356451612e-04  1.87697317951e-04  1.03731312506e-03  2.50763265781e-03  2.68844555705e-03  4.90278769116e-04  1.78305030397e-03  2.00072876267e-03 -2.05271016568e-03  1.30924922904e-03 -9.70429774580e-05 -1.12700858853e-03 -5.73178413269e-04 -1.59712960287e-03 -7.32817033883e-04 -1.23982841914e-04 -1.91026922058e-03  2.92884568599e-03  3.83183618739e-04 -2.43488067148e-03  2.16060528015e-03 -1.40002902335e-03  2.24627623467e-04  2.77280275164e-03 -3.04033107939e-03 -2.92371844490e-03  2.89004461480e-03 -3.70732037581e-03  9.23069264788e-04 -7.34387437420e-04  7.99155441680e-04 -9.06429518703e-04 -5.58922484777e-04 -9.90021055079e-04  3.61892885995e-03 -2.14332411106e-03 -2.47990359225e-03  1.83963464192e-03  7.87407638786e-04  1.31412330876e-03 -2.77618726123e-04 -6.34171815056e-03 -7.14344235521e-03  7.12820470317e-02  1.20478159565e-02 -8.39494459875e-03 -7.14888226496e-04  4.56219341263e-04 -2.76547883923e-03  1.37000484327e-03 -1.96086469236e-03 -3.56512779245e-04  3.35732233471e-03 -7.85857311599e-04  2.78838517184e-03 -5.74895296429e-04 -1.35009804988e-03  2.41071396831e-03  3.88332857509e-04  2.13154141643e-04  9.83008289889e-04  2.19859243270e-03  2.89574200492e-03  1.71178561213e-03  4.43399567193e-04  7.83896614293e-05  6.29396756388e-04  1.23297305759e-03  3.32247145083e-04 -5.23703875721e-04  1.73051631513e-03 -3.23609949247e-04 -7.75538262429e-04  1.09742994127e-03 -5.07615034101e-04  2.29096556226e-03 -2.04782882231e-03 -1.82956268923e-04 -2.54336192592e-03  9.75031740720e-04 -1.69837561185e-03 -1.38037691060e-03 -2.33768855099e-03  9.68142303594e-04  7.82321572424e-04  9.23267726479e-04 -2.00832501937e-03  2.32250757382e-03  1.46728418550e-03 -5.91426975040e-04  1.68369106029e-03 -1.02733574032e-03 -1.66178865640e-03  2.42958266468e-04  5.77294637292e-04 -1.72067261260e-03 -1.11940717840e-03 -6.47140643720e-04  1.15024313523e-03 -1.35841539555e-03 -1.05880513045e-03  7.36881547283e-04 -7.90399483150e-04  3.48152539234e-03 -1.65922184056e-03  7.29273570653e-04  1.80424623271e-03  2.16046482937e-03 -1.73331047465e-03 -1.24179686469e-03 -2.20043701439e-03  4.15616350222e-04 -4.64599739823e-03 -6.27908089553e-04  3.34356038754e-04  2.08630540642e-03 -2.31326541753e-03
-3.02776275818e-03  5.55289759738e-04 -4.44418112807e-03 -6.98789862322e-03  4.32397713022e-03 -2.95899180515e-03 -9.74779735775e-04  2.85624217195e-03 -1.49094627225e-03 -6.39962983327e-04  5.25234925749e-04  1.02172656288e-03 -3.29331056892e-03 -8.68827948855e-04  2.11216517032e-03  3.36917264639e-03 -3.78000705179e-04  3.33440073706e-03  3.39999722266e-03 -1.14880179403e-03 -1.55100123016e-03 -1.03232785554e-03 -2.50483554741e-03 -5.96032876729e-04 -8.64425307026e-04 -2.31331955037e-03  1.08444493562e-04 -6.53133078445e-04 -1.11263308351e-03 -8.48215125948e-04  1.15439026672e-04  6.20003375769e-04 -9.97813885412e-04  2.28149627751e-03  4.32241759729e-03 -2.73038672944e-03  1.70541389367e-03  4.86147244185e-03 -2.52215856061e-03  1.82437301638e-03 -1.83456319238e-03 -2.08026894627e-03 -3.08438431365e-03 -2.79016896629e-03  2.24182453949e-03  2.10306997706e-04  1.46015279015e-04 -1.63597924397e-03 -4.32164006129e-04  2.06518356508e-03 -1.05553243709e-04  1.53320323698e-03 -3.06513659533e-03  6.04404415782e-03  1.20478159565e-02  9.95498309172e-02 -5.29851138400e-03 -3.09317473165e-03  8.36337338553e-03 -2.37343831637e-04  5.59323996537e-03  7.78311433875e-04 -1.14350495212e-03  2.75191543168e-03  2.20518772800e-04  2.66197135431e-03  1.30554638447e-03 -2.29843716589e-03  5.69211558045e-04  6.81239625552e-04 -1.30145451055e-03  2.54604445401e-03 -5.80915390830e-04 -4.95217208069e-04  5.68068546317e-04 -1.57327468517e-03  2.36055406357e-03 -4.47374743346e-03  1.65084604967e-03  2.66285536772e-03 -2.55926824738e-03  1.58504555206e-03 -2.74208349035e-03 -3.14699764877e-03  4.85186779638e-03  4.54434099337e-03 -1.24357706794e-03  1.59869241806e-03 -1.60479318606e-03  1.11938178866e-03  1.53438030368e-03 -2.45596630490e-03 -1.18335846935e-03 -2.15270242516e-03 -2.40986728738e-03  2.78979134789e-04  3.57501484832e-03 -4.40267786486e-03  2.58795024098e-03 -2.54302663780e-03  5.25155613565e-04 -2.14571663611e-04 -7.44796666236e-04  3.79561603347e-03 -2.68721971482e-03 -3.22272145037e-03 -4.17403950165e-03 -7.94776850742e-03 -8.46652847511e-04  8.39627239072e-04 -1.62303275959e-03  2.96793411062e-03 -1.41364418556e-03  2.80684603482e-03 -5.27367813376e-04 -1.59009656769e-03 -2.41303755912e-03  5.32305276770e-03  1.80884326394e-03  2.94578470706e-03  3.20260779907e-03 -3.09382370992e-04  9.45032552456e-04 -5.88425383321e-04  1.03894368951e-03 -3.73691154304e-04  7.32252247707e-04  5.91863946573e-04
-8.13748323429e-05 -2.36753136113e-03  8.06007430227e-03  2.39345533164e-03  6.44105317386e-04 -1.24212842807e-04 -9.28318062682e-04 -3.71292522877e-04 -1.64944537939e-04  8.13072867717e-04  1.51771326162e-03  1.08249862164e-03  1.19892792476e-03  1.48324650859e-03 -6.35492801934e-04 -1.09680230672e-03 -1.29614652077e-03 -2.48477859674e-03  5.80608253141e-04  3.27191700666e-03  5.32894259118e-04  1.05644582791e-03 -1.27002954691e-04  5.48329987834e-03  3.29407996992e-04  1.39804645475e-03  7.73236791263e-04 -2.21177550729e-03  2.16984910803e-03  6.61632694106e-04  2.30223697657e-03 -3.50145799498e-04 -5.99363306467e-03  8.90065783756e-04 -3.04235939524e-03  9.60098651704e-04 -2.45725738884e-04 -3.56217292348e-04  5.62752831835e-04  3.38237827047e-03  1.84492531692e-03  1.25573838212e-03  1.08178701840e-03  2.05092222568e-03 -3.92796213321e-03 -8.68298965693e-06 -1.31634081746e-03  4.26750129267e-03  8.46433803062e-04  1.56720561430e-05  2.22803437695e-05 -7.15066903961e-04 -5.18362373608e-03 -1.12118993188e-02 -8.39494459875e-03 -5.29851138400e-03  1.00628825836e-01  9.35457535076e-03  6.22363594358e-03 -3.58343615469e-04  4.24719005152e-03  3.78912551315e-03  2.84075647671e-04 -3.04854919956e-05  5.15586614152e-04  1.59243559295e-03  2.90907767222e-03  2.75840112596e-03 -1.23547000280e-03 -2.27527511871e-03  2.38279439770e-03 -4.63490648391e-03 -1.48995312843e-04 -4.02191629909e-03 -2.24978383044e-03 -5.92801417102e-04  3.44695988576e-03 -1.32119885567e-03 -3.43519944007e-03  3.51819000358e-03 -2.20281249115e-03  2.28056861120e-03  1.17399250224e-03  6.08166569131e-04 -6.84668315635e-04  1.81658286972e-03 -4.02322884273e-04 -3.84658257499e-03 -2.60456997166e-03 -5.49311550281e-03 -1.16185703618e-03 -2.45791283305e-04 -5.66748295913e-04  6.95338889648e-04  1.95701678580e-03  2.80868992040e-03 -7.29075009141e-04  2.13444164001e-03 -3.07108007733e-03 -6.10888020244e-03  2.57848672566e-03 -1.62903531507e-03  5.64065721318e-04  6.83446470285e-04  2.00917678056e-03  1.13068046252e-03  1.24018578519e-03  3.01046117447e-03  2.26889707512e-03  2.76496984104e-03  3.10452406897e-04  3.39459984630e-03 -1.10507683326e-03 -2.08047094980e-03 -1.93649171664e-03  1.29273488784e-03  1.73085515374e-03 -2.56996961798e-03 -1.32473187944e-03 -1.68843649280e-04 -4.49591282435e-04  9.23469584248e-04  1.50224004911e-03  2.54440704083e-03  3.05789174984e-03 -1.22247862968e-04  7.88680761907e-05 -2.28578684717e-03
-4.70009258083e-04 -8.49961916028e-04  3.87919235452e-03  4.15305704657e-04 -4.42710243139e-05  1.25459301145e-03  1.16868756412e-03  2.56042767760e-03  4.55686914589e-04  1.29107693963e-03  3.71392775118e-04 -1.39365159005e-03  1.06180571756e-03  1.96442989085e-03 -8.00382460511e-04  2.02286240169e-03  8.33341360838e-04 -1.25404720735e-03  1.49305609751e-03 -6.71470114234e-04  1.05407054986e-03  4.47069652298e-04 -1.84128801110e-03 -1.69156095373e-03 -2.08516914245e-03  7.53184725260e-04  2.26638486411e-04  2.16480156433e-04  1.58622594132e-03  5.76494679866e-04  5.54020744272e-04  1.11338301290e-03 -5.01981412953e-04  1.80687391983e-03 -3.90127046152e-03  1.97483351578e-03  1.84674281974e-03  9.45787812640e-04 -1.15587217613e-03  3.06003834899e-03  4.60747603709e-04  1.12052479977e-03 -8.03123235509e-04 -4.08176607877e-04 -4.29317868034e-03  2.95595019376e-03 -1.03377584816e-03  2.41094505969e-03 -9.25645168412e-04 -7.30894613782e-04 -1.39337070343e-03  9.43161324616e-04 -2.72761332336e-03 -1.99004859424e-04 -7.14888226496e-04 -3.09317473165e-03  9.35457535076e-03  7.25434542717e-02  6.70770139887e-03 -1.27548601638e-02 -4.41300644613e-03  3.06318159092e-03 -1.35811019437e-03 -4.04833058916e-04 -7.87208895491e-04  1.68265873532e-04  1.63445083843e-03  1.58730928426e-04 -4.41777066015e-04 -1.06852097017e-03 -1.08380457059e-03 -1.32602080907e-03  5.30832938304e-04 -2.45772089497e-03 -8.77842013952e-04 -1.33930247074e-03 -3.55966128494e-05  9.64676511863e-04  1.29013187753e-04  2.25048880519e-03  1.62188902151e-03  1.79975312082e-03  1.23969562943e-03  3.27014388386e-03 -1.51349801674e-03 -3.98263938113e-05 -1.30190867597e-03 -1.41827821069e-03  6.65146497777e-04  1.65256572490e-03  1.34258217219e-04  1.36856062278e-03  1.47440882987e-03  1.49775345561e-04 -2.97751372389e-03 -6.76557529290e-04  1.63846737415e-04 -1.66334302186e-03 -4.93930739921e-05 -7.19724352052e-04 -5.29601775771e-04  4.46402499298e-04  1.29322903515e-03 -4.00582371888e-04 -1.49270093243e-03 -5.74852939788e-04  1.72371139400e-03  9.46154644354e-04  1.66754983007e-03  1.26649088513e-03  1.20677255580e-03  7.77461064645e-04  3.96604457935e-03  1.43026485492e-03  1.17582936725e-03  5.27702000777e-05 -8.06670132179e-04  3.51793702936e-03 -2.55380850154e-03 -1.05710791008e-03 -7.38229833984e-04  3.13526354471e-04  1.65432017145e-04 -9.64891427297e-04  2.62039301228e-03 -1.88343669076e-03 -1.92588240103e-03 -3.44669378415e-03
 1.26491588672e-03 -2.42081668260e-03 -2.67617172687e-03  7.67637621160e-04  4.02828396716e-04 -2.59722723864e-04 -3.92872338104e-03 -1.18283021432e-03 -2.15950616876e-04  2.91058757835e-03 -4.25256842995e-03  1.78542618709e-03 -1.15979230327e-03  3.28778658636e-03 -1.84926703354e-03 -1.85264944631e-04 -3.89956022181e-03 -1.03499657973e-04 -9.72959199173e-04 -2.84476400461e-03 -2.50200876802e-04 -1.29174122778e-03 -1.15739120678e-04 -1.69419294664e-03 -2.06350163228e-03  5.31508866755e-04 -1.39454812978e-03 -2.26324960086e-03  3.50023673469e-03  8.46233218551e-04 -3.64886505239e-03 -4.62916905435e-03 -3.09408220203e-04  1.64415625631e-03 -1.55667217141e-03  5.46310114549e-04 -1.50696380203e-03  8.61356722434e-04  3.03715262247e-03  4.22704860051e-06  2.55395324599e-03  3.05670930782e-04 -5.26818055987e-04 -2.61656138553e-06 -6.30581257658e-04 -1.57202813996e-03  3.48193893812e-04  8.89468675908e-04 -2.72508118201e-03 -2.41369230094e-03  2.18979101811e-03  2.13148534266e-03 -3.32890899934e-03  1.62485160458e-03  4.56219341263e-04  8.36337338553e-03  6.22363594358e-03  6.70770139887e-03  6.52974897396e-02  4.13549802754e-03  4.45643389374e-03  1.32347303218e-02  3.93916227901e-03  3.07900536038e-03 -7.64287743734e-04  2.68779386979e-03  4.55145346348e-03  1.12876669697e-03 -5.17793027591e-04 -6.72785677877e-04  2.04601372989e-03 -1.68048418121e-03 -1.46669480413e-03 -2.50160022052e-03 -2.15732311927e-03  2.46433655659e-03 -1.34150782625e-03  1.58176028454e-03  3.81970074147e-05  2.43240355703e-03 -3.24654493979e-03  1.20817462263e-03 -1.25359166638e-03 -2.53139050029e-03 -3.22398804824e-04  9.14772583874e-04 -2.06765129631e-04  5.96399738532e-04  3.51671248414e-04 -5.70197592348e-04  1.85748770902e-03 -7.24895083211e-04 -3.27112335839e-05 -1.44474927092e-03  1.76175311665e-03 -3.15411008228e-03 -1.08384681960e-03 -3.17206829990e-03  2.16590935099e-03 -3.60388228123e-03  1.26854456448e-04 -9.90306309724e-04  7.24599607655e-04  8.25277622462e-04  6.00365308037e-04 -2.04377097519e-03  2.89136725285e-03 -2.28469978104e-03  8.12153469091e-05  1.82826614284e-03 -6.69114991570e-04  2.66587218393e-03 -1.21213577731e-03  2.44462042412e-03  4.53030373394e-04 -1.77607053091e-04  4.26647369249e-04 -6.74193230888e-05  1.41552693149e-03  1.53609519465e-03 -2.09113951684e-03  2.34451587967e-03 -3.46729575885e-03  2.30988406726e-04  3.06393846229e-03 -3.94711351908e-03 -8.46004249860e-04 -1.59692623955e-03
 3.01441263040e-03 -8.91405947957e-04  3.38011429367e-03 -4.86064614373e-03 -1.31141246244e-04  1.30615088016e-03  1.96163686723e-03 -6.84064580749e-04 -5.16557639024e-04 -2.24420360583e-04 -3.13901220320e-03  4.25850212856e-03  1.82676150125e-03  1.59404142227e-03  2.81011709343e-03 -1.89171760380e-03 -2.65547209933e-03 -3.40198473794e-04  5.81193794059e-04 -2.62963034702e-03  1.98281795576e-03 -9.31046369453e-04  2.93307571978e-03 -2.10852004610e-03  2.15384520158e-03 -1.79872465038e-03 -1.90997712936e-03 -1.85820780076e-03  8.72645759724e-05  2.24808588796e-04  4.37921887037e-03 -4.65159476745e-03  3.68770579353e-04 -1.65420528100e-03 -7.25372837566e-04 -2.33020134783e-03 -3.19191016984e-03 -3.29858284026e-03  3.67051967581e-04  3.36374566522e-04 -1.66464373057e-03 -1.51724015555e-03 -4.87936936890e-03  1.84251855269e-03  1.32034158923e-03 -1.33829987558e-03  2.01755265034e-03  2.90329483036e-04  1.70190629450e-03 -1.21141008118e-04 -1.55516394481e-03  5.70229097585e-04  3.07019466567e-03 -3.69783498492e-03 -2.76547883923e-03 -2.37343831637e-04 -3.58343615469e-04 -1.27548601638e-02  4.13549802754e-03  9.49602435671e-02  5.55449041345e-03 -5.11324423118e-03  9.73605541272e-03  5.10411762382e-03 -2.04588652950e-03  9.55035527678e-04  5.67504626596e-03 -3.87704646106e-04 -3.37978261588e-04 -8.09097598446e-04 -2.73046183456e-04  2.32172819794e-03 -2.60838058431e-03  2.96005855044e-03  4.05343297715e-03  4.63464240125e-03 -1.35405267489e-03  4.74556938616e-03 -1.34993625477e-03 -3.22029792282e-03 -1.96185482732e-03 -9.41043237140e-04 -4.24330985496e-04 -7.03814515375e-04  2.03129984726e-03 -1.15975204067e-03 -1.15823374955e-03 -2.56210967753e-03 -1.96107344617e-03 -3.01494359107e-03  7.37146797101e-04  1.84889806826e-03  6.57715625942e-05 -2.82593810925e-03 -2.76664335090e-03 -1.45917221995e-03 -2.39001533472e-03  1.15352030079e-03  3.34685033965e-03  1.18698051832e-03  2.18642997370e-03 -3.84068253467e-03 -2.40324154135e-03  1.11097124406e-03  1.39477177681e-03 -2.51822904590e-03  3.16049781386e-03 -1.54674428464e-03  4.27026882748e-03 -2.47770998768e-04 -3.77271102652e-03  7.53786031239e-04  1.30704642218e-03  2.04269800654e-03  4.16865694293e-04  3.65477447222e-03  3.88014970340e-03 -4.22469590984e-03  1.41085238402e-03 -7.62332441827e-03 -1.08632547517e-03 -1.97586004019e-03 -5.98057362468e-03  9.43370485570e-04  2.89274390944e-03 -7.63669814184e-04 -7.09254735964e-04 -3.27625960053e-03
 1.06486827717e-03  3.44364799666e-03 -9.21339994909e-03 -2.95826200346e-03  5.27881472618e-03 -1.80787618630e-03  2.01900693433e-03  1.03459139317e-03  1.94327860240e-03  2.35939781441e-04 -3.73801449671e-03  1.58269796989e-03 -6.61311750782e-04 -1.02916522890e-03 -2.14469572414e-03 -3.51689430979e-03 -1.75195602220e-03  1.15590728772e-03 -2.08663541232e-03 -1.66417351062e-05 -2.62097290082e-03 -2.01700535659e-03 -4.40419477418e-03  1.60652331975e-04 -2.71936186338e-03 -1.32802926917e-03 -1.10688004015e-03 -6.01490333819e-05  5.48006105049e-04 -1.47316392857e-03  6.89135400363e-03  2.87466335637e-04 -1.04601464062e-03  4.73630232718e-03  1.70754668731e-03 -6.75078985443e-04  2.56918059298e-03 -6.39602836562e-04  2.14510150244e-03  1.87978890410e-03  1.58614710120e-03 -4.59298888549e-04 -1.91738610171e-03  7.86303476283e-04 -1.69794060279e-03 -4.20968725380e-03  5.72558628263e-03  2.36840007917e-03 -4.65831617495e-04 -1.18134363973e-03 -2.18124337943e-03  3.39251112973e-03  1.11852450840e-03  1.27803784846e-03  1.37000484327e-03  5.59323996537e-03  4.24719005152e-03 -4.41300644613e-03  4.45643389374e-03  5.55449041345e-03  1.00644580613e-01  2.30390029835e-03 -5.15679032606e-03  1.56729440375e-03  3.11516993645e-03  6.96169485323e-04  1.58384531666e-03  3.10897243763e-03 -1.15126635441e-03 -6.15629356598e-04  1.00051034718e-03 -2.95672285158e-04 -1.20077710925e-03  3.59230135943e-03  5.01819240711e-04 -1.64393787158e-03 -2.36239392139e-03 -1.17643178186e-03 -1.21269108258e-03  4.22469190243e-03 -4.21976831786e-03  3.11421296016e-03 -1.20984903932e-03 -2.27320014032e-03 -2.80875369130e-04 -1.43839601169e-03  6.16020545266e-04 -1.97754106501e-04  2.38991444841e-03  2.49402823208e-03  2.19014509842e-03 -2.04340380404e-04  3.40535358160e-03 -1.91322276797e-03 -8.35894736234e-04  1.30931704293e-04  1.45820933184e-03 -3.00826592179e-03  1.41923997236e-03 -2.22068634992e-03 -1.59841883341e-03 -9.22903616774e-04  2.91312363573e-04  5.51694721467e-04 -1.14940754833e-04 -3.03964933918e-03  1.02903520869e-03 -1.09070006260e-03  2.19808691746e-03 -2.72235563587e-03 -3.83550104802e-03  6.04610189928e-04  1.03445928178e-03  3.05392037334e-03 -1.57539794804e-04 -5.57833166415e-04  1.15528414587e-03  3.86740513990e-03  2.55778152066e-03 -3.52926543131e-04 -5.56468685521e-06  1.11069951059e-03 -1.93995022159e-03  3.85175881317e-04 -8.95000609079e-04  1.76430346168e-04 -1.46021886563e-03 -1.42420673480e-03
-3.27988920614e-04 -2.61701887073e-05  5.85621711674e-04  1.80636819668e-03 -2.67010790535e-04  5.82071488056e-05 -2.33088417610e-03  8.62411727077e-04 -1.50514337612e-03 -8.45807080890e-04 -1.41054568806e-03 -1.58333081749e-03  2.28317650039e-04  2.00603573340e-03  1.09893695955e-03  9.76676140458e-04  1.89279380326e-03 -3.15951477975e-03 -1.18770627167e-03  2.13674259204e-04  1.29322364744e-03 -7.80674765535e-05 -1.42112152658e-03 -4.54869035177e-04 -5.47595558389e-04  2.29434432632e-03 -9.67825717645e-04 -1.41056917569e-03  2.14833406322e-03  7.88588129063e-04 -2.74820530722e-03 -2.99031219989e-03  1.75771670142e-03 -3.94904698670e-04 -9.49381905817e-04  3.14857530478e-03 -2.12701228660e-03  3.28072297375e-03  2.96995544139e-03  2.18168829953e-03  4.87193465330e-04  2.38678596658e-03  3.06671040484e-03 -7.11125718282e-05 -2.19381338069e-03 -2.69336069395e-04  1.38528715834e-03  2.34698723196e-03 -8.35997450511e-04 -8.10120917689e-04  1.05760899785e-03  2.54240565801e-03 -8.29627683814e-04  7.58021863045e-04 -1.96086469236e-03  7.78311433875e-04  3.78912551315e-03  3.06318159092e-03  1.32347303218e-02 -5.11324423118e-03  2.30390029835e-03  5.88633938339e-02  1.52521066102e-02 -2.38423984961e-03  8.62830079643e-04  2.62686076667e-03  3.97279349869e-08  2.09094607992e-03 -6.89443280238e-04  7.76665684551e-04  1.26587967161e-03  1.33710927394e-03  2.59742770110e-03 -1.18515626063e-03 -3.45669415150e-03 -5.93726229840e-04 -4.60152681256e-04  1.89548519648e-04  7.62437985857e-04  3.20929175993e-03 -2.44449814999e-03 -3.83600645184e-05 -1.05983846619e-04 -4.07608792105e-04  6.87873010558e-04  1.16304820996e-04 -5.47397140733e-04  1.98268069429e-03  1.39448721481e-03  1.85089339155e-03 -9.29871661631e-04 -3.26399007710e-03  1.17971427934e-03 -2.25303143696e-03  3.29388393600e-04  1.49523214422e-04 -1.86092001950e-03 -8.54182921307e-04  2.34241835129e-04 -3.18645398649e-03 -2.15701599266e-03  6.53667404362e-04  1.89756457114e-03 -1.37815865372e-03  1.94915111749e-04  9.83511629372e-05 -4.49490124374e-04  6.50036941472e-04  5.80395795314e-04 -4.46183397949e-04 -2.28948675688e-03  2.75620983985e-03 -2.53044691455e-03 -3.96491162394e-03 -1.28252580013e-03  5.47616731145e-06  6.57499512176e-04 -9.20975715828e-04  3.28081020914e-04  1.95950544477e-03  3.75913856837e-04  5.67132422797e-04 -1.46899827894e-03  2.17141200620e-03  2.38671173575e-03 -5.55436244622e-04 -2.64912020715e-03  1.59208460818e-04
-3.08880948504e-04 -2.99779978128e-03  5.69970778839e-03 -1.13030832411e-04 -2.21397398045e-03  2.76184847424e-03 -2.60320153604e-03  1.09146570523e-03  1.18400089938e-05  5.71222581977e-04 -1.58142955007e-03 -1.33402397734e-03 -8.79240410932e-04  1.45308457156e-03  2.03706266100e-03  2.26395564495e-03  3.71788957118e-03 -3.44917125751e-03 -1.47206826361e-03  2.79883758951e-03  4.25545953691e-03  2.31947402899e-03  4.95769672955e-04  1.36999391503e-03 -3.34606134943e-04 -1.71979412655e-03  1.85586456058e-03  1.82823999057e-04 -7.43879110296e-04  1.54438405579e-03 -5.55975940594e-03  2.92382540451e-04 -1.75265446462e-03 -1.13296310821e-03 -2.67244458676e-04 -1.91222853679e-03 -8.14227335328e-04  3.58411323383e-03  4.47681098900e-03  1.76512316657e-03 -1.24808000758e-03  7.92452480807e-04  3.16250993497e-04  3.03229187742e-03  2.82434882270e-03 -5.66903403410e-04  1.86913315901e-03 -9.66124513177e-04 -1.17268922829e-03 -2.26508438106e-03  1.34732811610e-03  3.76907610423e-04 -8.71661758136e-04  4.80107429212e-04 -3.56512779245e-04 -1.14350495212e-03  2.84075647671e-04 -1.35811019437e-03  3.93916227901e-03  9.73605541272e-03 -5.15679032606e-03  1.52521066102e-02  8.58189059439e-02 -3.54445052215e-03 -2.24225167770e-03  1.07072598994e-02  8.24657697195e-04  1.92854674708e-03  2.05409997579e-03  2.45143670771e-03 -1.17477387754e-03  2.69976416037e-03  1.28628164153e-03 -2.36892658273e-03 -1.78517274689e-03  1.86501302855e-03 -9.76804528920e-05  6.07824154413e-04  7.90230009102e-04  3.88286392910e-03  2.00040965740e-03 -2.20729183832e-03 -2.71460544226e-03  3.28555263535e-04  3.91110303948e-03 -1.74244251374e-03 -3.00299681710e-04  6.25056378082e-07 -6.63828417587e-04  1.51895425025e-03 -3.14810411128e-03 -2.64436240819e-03  1.99551742128e-03 -3.31289179066e-03 -1.08583733058e-03  3.39225323514e-04 -1.63158326078e-03 -2.37091735339e-04  1.35898394699e-03 -2.21906641489e-03 -1.28657662121e-03 -6.58173498303e-04 -7.36924075506e-04 -1.68876914885e-03 -1.97571502624e-04 -4.28746594967e-04 -4.28447636462e-03 -7.37533680532e-03  1.26915150412e-03 -2.38079319558e-03 -1.69292209017e-03  8.17798651828e-04 -3.25177897813e-03 -1.92942521806e-03 -2.75868926385e-03  3.42944836959e-04  1.29005526734e-03 -7.94585786733e-04 -1.43090182946e-04  1.82713905871e-03 -2.85904589601e-03  3.68209247119e-03 -1.83008245802e-03 -4.87973146514e-04  2.08441969940e-03 -1.31416948346e-03 -5.01434256576e-04 -6.24155372108e-03
 5.27977805180e-03  7.17668276105e-04 -1.20872225945e-03  1.49346921198e-03 -1.45595365313e-03 -6.37292340906e-04  1.53369239046e-03 -3.00731899668e-04 -1.42107902150e-03 -1.38831869013e-03 -5.28352278978e-04 -1.15633113403e-04 -1.64064734437e-03 -7.55550903688e-04 -5.53618780501e-04  1.68941345945e-03 -5.28084233569e-03  3.91087961639e-03 -2.22111422715e-03 -3.15217497892e-03  7.46241562222e-04 -4.75602314660e-04 -1.65640441399e-03  9.52285939802e-04 -1.73952537522e-03 -7.77160841032e-05  1.20921138393e-03 -3.37146280122e-03 -1.70273091671e-03  2.33184397949e-03  8.32209985486e-04 -3.04439673725e-03  3.24113742083e-04  3.75241296985e-04  4.79525358579e-03 -2.79135855355e-03 -1.87768276615e-03  1.02852802285e-03  1.19652761561e-03  2.04014408218e-03  4.38575376021e-03  6.86157844293e-04  2.37394525674e-04 -3.10812370484e-03 -7.44542868508e-04 -2.29983177844e-03  3.23261606766e-03  2.73820651061e-03 -3.10059068032e-03 -5.19159958435e-04 -1.59598420626e-03  9.39869605304e-04  4.99149476845e-03 -8.10376312509e-04  3.35732233471e-03  2.75191543168e-03 -3.04854919956e-05 -4.04833058916e-04  3.07900536038e-03  5.10411762382e-03  1.56729440375e-03 -2.38423984961e-03 -3.54445052215e-03  9.49605582727e-02 -2.54169102999e-04 -1.33047378674e-03  1.16499258288e-02  6.07952108640e-04 -1.02844973526e-03 -4.66707248647e-03 -5.01971258599e-04 -3.28201114085e-03  1.18572014779e-03  3.15465826822e-03 -1.09861880738e-03  2.80035903153e-03  5.04808259808e-03  6.29124044112e-04 -5.13511783803e-03 -3.04264568351e-03 -1.74241686475e-03  1.69464759543e-03 -1.41145005386e-03 -1.99511096508e-03 -2.71246693997e-03 -3.17893963096e-03 -3.18228753162e-03 -5.72114928100e-04 -6.19581195368e-04  1.05828498080e-03  1.21523467216e-04 -4.63267781662e-04 -4.38353080866e-03 -4.32547768194e-04 -3.94686993499e-03  2.22728476731e-03 -7.09109124562e-04  1.72403579256e-03 -1.06229057019e-03 -1.93065933527e-03  9.20956629847e-04 -1.19275300385e-03 -1.23636561745e-03  3.89687323658e-03  2.72072505265e-03 -3.16868352177e-03 -1.12637219317e-03  6.27864275686e-05  4.28148139005e-03 -1.36857392485e-03  4.81694479749e-03 -1.31456208101e-03 -4.08543733918e-03  1.24097823878e-03  9.76986661685e-04  2.50250020515e-04 -8.90543755627e-04  1.28299159288e-03  1.10186487499e-03 -1.15558784408e-03 -3.18675684986e-03 -5.47517486881e-04 -1.62959480069e-03 -1.76975460968e-03 -3.03460129962e-03  1.59155385107e-03  1.87791978786e-03 -2.25319980086e-03
 3.28415093245e-03  1.32581542702e-04  4.55366433494e-04 -2.96014059328e-03 -9.65736516909e-04 -4.77757412189e-04 -1.52840194454e-03 -6.03489400519e-04  2.27022846739e-03  4.98991131478e-03  2.85845034744e-04  1.34056358574e-03  2.22548792665e-03  1.07072447371e-03  1.45419672245e-03  4.39387761766e-04  4.12765443379e-04  2.84321130903e-03  3.80812084130e-03  2.07477150149e-04 -1.55797372508e-03 -1.97857641786e-03  9.22717761875e-04  4.20672226251e-04  4.81572945784e-03  6.62228202082e-04  1.95958310719e-03  1.66897558412e-03 -3.59275658647e-03  2.70364182137e-03  1.97496714480e-03  1.01526164542e-03 -1.69355105002e-03  1.38720277312e-05  1.88239794279e-04 -3.07790944847e-03  3.69540176743e-03  2.27267842273e-03 -1.01839520898e-03 -2.03082428426e-03 -2.31507379686e-04 -1.21967145474e-03 -1.42755984888e-03  6.57754716145e-04  1.40362340063e-03 -2.39840892797e-03  2.90442901762e-03 -2.83754907446e-03 -1.09321160560e-03  4.02957550704e-04  1.08823923597e-03 -1.34739242426e-05 -3.00163932210e-04  2.83899904348e-04 -7.85857311599e-04  2.20518772800e-04  5.15586614152e-04 -7.87208895491e-04 -7.64287743734e-04 -2.04588652950e-03  3.11516993645e-03  8.62830079643e-04 -2.24225167770e-03 -2.54169102999e-04  8.07099656193e-02  9.76465813061e-04 -3.68146506405e-03  1.35883431696e-02 -2.13126960421e-03  4.12521143428e-03  5.40627507117e-03  2.41528428204e-03  1.29359310480e-03 -6.99138643616e-04 -9.22926045783e-04 -2.15894271766e-04  6.60699274458e-04 -2.95716230804e-03 -3.30948895334e-04  2.05751563128e-03  2.66434589596e-03 -1.42673858760e-03 -4.43350241129e-03 -1.51322533381e-03 -2.72121077900e-03 -4.15231570881e-04  2.03760584612e-03 -1.83388643692e-03 -6.14735744342e-04 -2.53763878670e-04 -8.37614376838e-04  1.67447420776e-03 -2.36281877411e-03  3.06940797124e-03  1.86816888547e-04  1.98825793940e-03  1.97002279045e-03  1.13912662005e-03  4.31948991122e-05 -2.87739394229e-04 -1.48534517831e-04 -1.55956982018e-03  8.87447925692e-04  2.95498137609e-03 -9.83335196320e-04 -8.52711244864e-04  1.44496980709e-04  1.94901295309e-03  1.11760786496e-03 -1.76955941075e-03 -3.62662628448e-03  1.24863530107e-03  3.74920994727e-03  4.10897179835e-03  1.71575035952e-03 -4.42128057828e-03 -1.99291966454e-03  1.73046779592e-03  6.93846284466e-04  2.53520075712e-03 -5.26444619959e-04 -6.44181443817e-04 -1.67684206024e-03 -2.14232174041e-03 -1.44386588864e-03  2.28275883820e-03  9.92819089438e-06  1.69217242770e-03
-2.42166645723e-03  3.45598349136e-03  3.05971772641e-03 -2.11350103741e-03  2.48137761740e-03 -2.12309432238e-04 -3.30905706940e-03  2.44624965941e-03  1.41200195562e-03 -1.51481112610e-04  1.41366548314e-03 -2.26857175846e-03 -1.00089302212e-03 -2.93068232991e-03 -1.64036450857e-03  2.63738032583e-03  8.47514334697e-04 -4.75015314475e-04 -3.56796942873e-04  2.47013609384e-03  6.70722204470e-04  7.69935972622e-04 -4.15273128067e-03 -6.16358001613e-04  1.36950334773e-03  3.21383614743e-03 -3.79477161377e-03  1.78363425350e-03  7.36791341206e-04 -5.44025262007e-04 -5.26301224755e-03  3.28923026212e-03  1.38864272361e-03 -6.14539208611e-04 -2.13076592621e-03 -3.54251266986e-03  2.14902137757e-03  3.08408109416e-04  1.45570885146e-03  1.13699179559e-03 -6.69602903721e-04 -4.48019316011e-04  2.75345199282e-03  4.51289957480e-03  5.38177573531e-03 -3.23918835525e-03  1.46035220015e-03  1.76430639896e-03 -3.24509633529e-03 -3.95360989010e-03 -1.09571973811e-03  6.20657016092e-03  8.14637113020e-04  7.71896301350e-05  2.78838517184e-03  2.66197135431e-03  1.59243559295e-03  1.68265873532e-04  2.68779386979e-03  9.55035527678e-04  6.96169485323e-04  2.62686076667e-03  1.07072598994e-02 -1.33047378674e-03  9.76465813061e-04  9.67087522177e-02  6.24873557519e-03  3.80262710529e-03  4.96169513906e-03  1.75538171358e-03 -2.44452930873e-03  1.08633112952e-03  6.05659256992e-04 -7.69497609032e-04  1.42153139329e-05  1.35864537073e-03  8.43230223025e-04 -2.06028125799e-03 -1.30265096805e-03  2.30519187856e-03 -2.21715801670e-03  3.74365581751e-03  1.44327661838e-03 -1.22897587359e-05 -7.17754654774e-04 -2.46343916163e-03 -1.06865497934e-03  1.48081421815e-04 -1.25362443491e-03 -1.76558913948e-03 -1.50441088029e-03  1.19625289842e-04  9.30089206842e-04  9.87681960005e-04  7.85714100569e-04 -6.62606610949e-04  2.12820523172e-03 -2.83170681542e-03  3.28439571490e-03 -4.12247650618e-03 -3.00545791263e-03  1.97287118904e-03 -1.83623571853e-03 -1.43461013297e-03 -1.81242158333e-03 -2.37636151050e-04 -8.03055215447e-04 -4.00561090053e-03  1.03286850841e-03 -2.72135858228e-03 -1.49011246969e-03  3.65037224859e-03  7.62114987726e-04 -3.59465578976e-03 -8.91931459759e-04  2.66745856073e-03 -2.34237528560e-03  2.33044112977e-03  1.50953496424e-03  7.71264399926e-04 -5.27927886880e-03  2.68744330259e-03 -3.02678450285e-03 -4.54656964941e-03  2.21259273285e-04  1.51635885913e-03  2.14174841617e-03 -2.40420798427e-03
 9.79634528483e-04  1.76499541210e-03  1.52638761467e-03 -1.03845664036e-03  3.04784990927e-03 -4.64872980603e-04  2.54340821281e-04  5.12469884495e-04 -6.12936232443e-04 -3.15564593529e-03  3.57370525451e-03 -1.48805532883e-03 -2.75302509599e-03 -3.27854939550e-03  9.51463620833e-04  1.01904401093e-03 -1.83006617336e-03  4.62581207279e-04 -9.53292753872e-04  2.03513830051e-04 -7.03931331170e-04 -1.85825961891e-04  1.40255365576e-03 -1.56553647487e-03 -9.49110775204e-04  4.51995445782e-04 -2.01342713352e-04  4.30171872460e-04 -5.02147277965e-04  7.85632102766e-04  1.34973282279e-03  1.43352785395e-03  1.42083512073e-03  8.25369832719e-04  1.80479763036e-04 -8.20169101072e-04 -5.43693279944e-04 -5.59410887484e-04  2.72574029824e-04  2.64651439289e-03  3.58708821157e-03  1.24100240381e-04  2.23737400791e-03 -2.06295527325e-04  3.87400668363e-03 -2.95160327173e-03  2.72325772300e-03  3.16869350722e-03 -2.75336143134e-03 -3.14083795498e-03 -5.92257102663e-05  8.53462498538e-04  1.36514946574e-03  1.29186030253e-03 -5.74895296429e-04  1.30554638447e-03  2.90907767222e-03  1.63445083843e-03  4.55145346348e-03  5.67504626596e-03  1.58384531666e-03  3.97279349869e-08  8.24657697195e-04  1.16499258288e-02 -3.68146506405e-03  6.24873557519e-03  7.65848082908e-02 -6.45899898516e-03 -1.13526224825e-03 -3.36827014937e-03 -9.15439812581e-05 -2.14644607846e-03  9.34616714353e-04  3.33669665105e-04  1.49782723309e-03 -4.17838049900e-04  3.12395883135e-03  2.42456643733e-03 -7.92096823436e-04 -3.30133273670e-03 -2.23900515660e-03  7.45405248963e-04  3.89456260962e-04 -2.95534233840e-03 -1.82897860946e-03 -1.15530550965e-03  2.04055377834e-03 -1.05485155179e-03  2.47750273007e-03  4.37171960382e-03 -8.34527678307e-04 -8.61756207505e-04  1.27615260915e-03 -1.39665883688e-03  1.00481759787e-03 -2.48153442837e-03  3.22893217200e-03 -1.13134971199e-03  4.89221443965e-03 -1.19868632598e-03 -2.45329110519e-03  4.35553421045e-04 -1.06645977905e-03  1.64115195360e-03  2.41727059662e-03 -2.70489610952e-03  5.24094420195e-03  8.40040306088e-04 -2.02793059169e-04  2.22078656764e-03  3.57925732092e-04 -4.20470468872e-04 -2.74314234989e-03  3.67791961076e-04 -2.74233195169e-04 -1.93037714734e-03 -5.80346960870e-03  1.46343935164e-03 -2.40384958244e-03  1.72411029830e-03  8.09082380961e-04 -9.43395313489e-04 -2.25596207004e-03  4.98754291541e-04 -1.09817418451e-04 -4.92493989846e-05  1.48092201718e-03 -4.23780954235e-04
-9.22398080222e-04  1.53162957781e-03 -1.09888646922e-03  6.10143204332e-04 -6.44543478656e-04 -3.95219005371e-04  1.80609268721e-03  1.92721949825e-03  2.42288325225e-05  3.74634355664e-03 -1.89914069405e-03  2.32647241213e-03  1.36623805692e-03  5.03937794231e-04 -3.85681382796e-04 -1.28880756882e-03 -3.76951367820e-04  7.60363757862e-04  1.13489326094e-03 -2.38060020688e-03 -2.40590535613e-04 -1.05992464108e-03 -6.63603054167e-04  7.01540432458e-04  1.69950239832e-03 -8.07390210591e-04  3.07269334430e-03  7.98651580310e-05 -2.26878244058e-03  1.68124011613e-03  8.62472762297e-04  6.48629696227e-04 -4.39235258963e-04  1.41305802883e-03  3.42934529555e-04 -1.90455537793e-03  2.86772344108e-03  1.04451151608e-03 -1.09130240580e-05  7.19954163088e-04  1.58160739183e-04  7.01840617069e-04 -2.90181172194e-04  2.83545376288e-03  2.12961851970e-03 -3.11614646874e-03  2.15013303961e-04 -1.15079309272e-03 -3.54984816973e-04 -5.36680454097e-04  1.48952485782e-03  6.91165516928e-04 -2.55111198262e-03 -1.06717787388e-04 -1.35009804988e-03 -2.29843716589e-03  2.75840112596e-03  1.58730928426e-04  1.12876669697e-03 -3.87704646106e-04  3.10897243763e-03  2.09094607992e-03  1.92854674708e-03  6.07952108640e-04  1.35883431696e-02  3.80262710529e-03 -6.45899898516e-03  5.29409367371e-02 -6.58731975764e-03  7.96064577564e-03  1.22800611823e-02  1.67149216051e-03  6.62268616359e-04 -9.49963834226e-06 -1.08171897489e-03 -2.16187016925e-04 -2.00903985070e-03  7.04808065161e-04 -1.70362915844e-05  1.84862234337e-04 -2.18446870841e-03  2.61290069767e-03  1.84404338787e-03 -1.57769485283e-03 -3.10979239359e-03 -1.21928516408e-03 -4.86033963831e-04 -1.16028420161e-04 -9.69831542868e-04  3.97089470752e-04 -2.59738312007e-04  1.89233137642e-03 -9.59892273572e-04  7.27433368925e-04  3.80849722725e-04  1.27896553595e-03  1.80435900104e-03 -3.19662379100e-03 -1.35276350231e-03 -3.46008348062e-03  2.09958139851e-04 -1.69996642000e-03 -1.12812779211e-03  7.84178124940e-05 -3.16158881892e-04  8.61806149190e-04 -1.45898082150e-03 -5.68685828208e-04 -1.81132054230e-05 -3.63055649660e-03 -5.80964798173e-04  9.15248676664e-04  6.25607375780e-04  8.83374276529e-04 -2.31665759474e-03 -2.62253218669e-04 -7.30457679735e-04  2.77072226629e-03  1.57405349483e-03  2.89950066897e-03 -5.45917707564e-04  9.55471115335e-04 -7.85931481086e-04 -9.60809501573e-04 -1.29517239081e-04 -3.71870200587e-04 -2.49031286004e-03  7.32853100093e-04
 3.83759571593e-03 -5.08822255271e-03  1.16736501045e-03  8.75594009659e-04 -5.69172039946e-04  2.21727629867e-03 -1.06946357867e-03 -2.50607998266e-03 -1.53202218498e-03 -2.99158468452e-03 -1.23704494944e-04  4.23769218432e-05  3.95850102498e-04 -1.96564431202e-03  1.40339782649e-03  2.37407465572e-03  1.03182437634e-04 -2.64077814244e-05  1.22673752583e-04  1.01875650212e-03 -1.26781340782e-03  1.66122362803e-03  5.10759987767e-03 -4.26479022418e-04  5.21605227380e-04  5.72192011498e-03 -2.85914388964e-03  6.76666168257e-04  9.94190694967e-04  9.53368327293e-04 -4.95394989031e-04  4.27792018825e-04  1.63597434514e-03  1.48834426166e-03 -1.46607235964e-03  2.60155723826e-03 -3.61945688975e-03  1.72482992419e-03 -8.73861912703e-04  3.33714848814e-03  1.39682718551e-05  9.29013579620e-04 -7.82741765548e-04 -8.81619286432e-04  4.61716225397e-04  1.87237147911e-03  5.54481530357e-04  9.34740026648e-04 -5.91580234875e-04  2.26550496033e-03 -1.67836694918e-03  2.53636139290e-03  2.62875879899e-03 -2.83151600559e-03  2.41071396831e-03  5.69211558045e-04 -1.23547000280e-03 -4.41777066015e-04 -5.17793027591e-04 -3.37978261588e-04 -1.15126635441e-03 -6.89443280238e-04  2.05409997579e-03 -1.02844973526e-03 -2.13126960421e-03  4.96169513906e-03 -1.13526224825e-03 -6.58731975764e-03  8.43130616601e-02  1.39992012820e-02 -2.79016532045e-02  2.78315132234e-03  2.18322127155e-03  6.75539322207e-04  2.80429385685e-04  2.73143606676e-03 -4.73781136890e-04 -1.33516377181e-03  1.42175217620e-03  2.21505681538e-03 -2.99458736745e-03  5.78617567079e-04 -4.09953108644e-03  1.25863383587e-03  1.88749516204e-03  4.03837410987e-03  2.25672167415e-03 -4.69392533097e-03 -2.27876323207e-03 -4.63893513397e-03  1.81575343837e-03  2.70517281124e-03 -3.69652342247e-03 -5.90947077935e-04 -2.45775898799e-03  1.09798950218e-03 -2.67186753785e-03  6.03946773670e-03  1.04615800368e-03  2.80100409124e-03 -1.83156137771e-04 -4.09635614076e-04  2.71511308520e-03  3.85358996455e-03 -2.06273834194e-03 -9.87449009938e-04 -2.84260044041e-03 -1.63202521926e-03 -1.15572353983e-03  2.00625015167e-03 -2.06166981459e-03  2.57160037618e-03  5.63653717462e-03  1.41773339935e-03 -9.59863497414e-06  6.28546351926e-04  4.02502157128e-03 -3.74565920876e-04  4.46353328180e-03 -2.11010681361e-03 -2.49324945722e-03  2.07337348540e-03 -1.93844023949e-03 -1.41825850946e-03 -1.31111633129e-03 -1.42194817673e-03  2.29004246350e-03  4.84376294713e-04
 3.19544056329e-04 -2.58806255212e-03  1.57512870906e-03 -2.08069684251e-03 -4.15675776378e-04  4.59521949639e-04  4.45632403754e-03  1.15763175562e-04 -8.17014894009e-05  1.89165976315e-04 -1.93200176541e-03  1.90080205290e-03  1.59139779414e-03  8.25670209307e-04  3.51489463090e-04  2.89806558237e-03 -1.82287042934e-03 -4.64942802256e-03 -1.46152216075e-03  8.61911219856e-04 -1.96644213375e-03 -1.10992455072e-03 -5.38594679627e-04  3.58449158645e-03  2.48293895046e-03  1.16751492432e-03  3.10215195230e-03 -4.46159942452e-04 -1.09073354502e-03  8.97164037569e-04 -8.26015511327e-05  1.06654252490e-03 -3.25941305442e-03  2.39177765340e-03 -2.27813257675e-03  5.11516117372e-04 -1.56908127384e-03 -2.64507317361e-03  5.41874506410e-04  7.39600465758e-04 -3.45146217635e-04  8.06586469924e-04  2.63198474132e-03  2.37520647534e-03  1.59297527217e-03 -5.24561678892e-04 -1.43258334298e-03 -3.29420838132e-03  3.06033767525e-03  2.12543474607e-03  9.51123642771e-06 -2.24330638252e-03 -7.30396585049e-04  1.71510575947e-03  3.88332857509e-04  6.81239625552e-04 -2.27527511871e-03 -1.06852097017e-03 -6.72785677877e-04 -8.09097598446e-04 -6.15629356598e-04  7.76665684551e-04  2.45143670771e-03 -4.66707248647e-03  4.12521143428e-03  1.75538171358e-03 -3.36827014937e-03  7.96064577564e-03  1.39992012820e-02  6.47509954759e-02  1.31797538014e-02  2.04318889027e-02  2.11911962653e-03  4.62747184520e-04  2.13845717239e-03  2.00129616024e-04 -1.75085885142e-03 -2.11437632661e-03  2.14845605402e-04  1.52738094234e-03 -2.62183814100e-03  2.68511861535e-03  1.10208393051e-03 -1.05280490805e-03  1.59394133382e-03  6.23768256671e-04 -9.92831858164e-04 -5.33413471431e-03 -2.12676957461e-03 -9.98653625835e-04 -1.13564694174e-03  3.04020951017e-03  1.37212750275e-04  6.89882931855e-04 -5.98013456162e-04  4.10110706619e-04 -6.13080795481e-04 -7.97418235551e-04  8.72944688993e-04 -2.76705911269e-03 -6.79470328343e-04 -1.62859100172e-04 -1.69107702745e-04  1.08401154945e-03 -1.56181037404e-03 -7.17100174673e-04 -1.42715908639e-03 -1.86054155022e-03 -7.85510219264e-04  2.13879670501e-03 -3.58393557204e-05 -8.62085797790e-04  2.66770895430e-04 -9.55184791113e-04 -1.44258316344e-04  1.16595858384e-04 -5.02971999863e-05 -9.35935079484e-04 -1.87307393535e-03 -1.50502570180e-03  6.60422442146e-04  2.33160000996e-04 -9.80911880702e-04  1.77551411410e-03  1.95630882487e-03 -1.00304077989e-03  1.12233618757e-04  1.77803324821e-03
-2.49142171789e-03  2.04510309342e-03 -2.26423323500e-03 -2.91144050891e-03  1.53902094892e-03 -1.74695299316e-03  1.46746248672e-03  8.76952034182e-04  4.39728799006e-04  4.35556141581e-03 -3.72763548790e-05  7.22579716479e-04  1.99366954620e-03 -6.09539304586e-04 -2.63110009854e-03 -1.63848492438e-03 -6.50102345528e-04 -3.91268317261e-04  3.31098700683e-03 -3.43413646855e-03 -1.87761116698e-03 -2.99764085394e-03 -2.48658267695e-04  2.07943666324e-03 -8.58999786788e-04 -5.03624596242e-03  2.99192932197e-03 -2.28782914434e-03 -6.43155066959e-04  1.54697275934e-03 -8.55118530923e-05 -2.54256678028e-03 -3.41410113200e-03  1.83969617557e-04  6.48799828214e-04 -2.66862327061e-03  3.25506021040e-03 -1.70907318508e-03  1.73499050905e-04 -1.90347733771e-03 -9.72775295886e-04 -4.23135016362e-04  1.16694136014e-03  3.20276124295e-03  1.55278828707e-03 -2.19363988362e-03  1.16856318590e-04 -7.97139147417e-04  3.79641101019e-03 -1.56837740091e-03  4.09514038924e-04 -1.31240539982e-04 -1.02811033839e-03  6.29569705258e-04  2.13154141643e-04 -1.30145451055e-03  2.38279439770e-03 -1.08380457059e-03  2.04601372989e-03 -2.73046183456e-04  1.00051034718e-03  1.26587967161e-03 -1.17477387754e-03 -5.01971258599e-04  5.40627507117e-03 -2.44452930873e-03 -9.15439812581e-05  1.22800611823e-02 -2.79016532045e-02  1.31797538014e-02  8.39545647051e-02 -6.62918695248e-03 -8.04138479184e-04 -4.96564559196e-04 -1.43575691020e-03 -1.55799137491e-03  4.27668362925e-04  1.75090622237e-03 -1.34271418488e-03 -1.06095287816e-03 -1.24713398995e-03  6.91745557875e-04  2.48208590905e-03 -3.69246315937e-03 -7.68060944724e-04 -2.50149864908e-03 -2.95636433239e-03  1.86186236016e-03  1.27970478817e-03  2.89289442903e-03 -2.88607071532e-03 -8.95473912182e-05  3.88790881924e-03  2.30941203932e-03  8.51757283332e-04 -3.49588130522e-03  3.92802243228e-03 -3.55201298705e-03 -1.32885528769e-03 -4.29740282108e-03 -3.20778597159e-03  1.26199104243e-03  7.45599959170e-04 -2.07585606708e-03 -6.98021350014e-04 -3.58630432875e-04  2.98386039780e-03  1.98489617048e-03  6.57146322477e-04 -3.23653690009e-04  1.69026404581e-03 -4.65960236621e-03 -5.81971455614e-03 -2.41751916092e-03 -2.38775379404e-03 -3.87005611814e-04 -4.88587133040e-03  1.49076033934e-03 -4.80546545812e-03  1.60758757035e-03  1.39495083005e-03  3.55066261626e-04  1.62732708378e-03  3.79901498214e-04  5.44671874329e-04  1.49842271511e-03  3.59127249411e-04  3.45989698267e-03
 3.36877332663e-03  4.92291204918e-04  3.00477134898e-03 -1.43481510664e-03 -1.65384852365e-03 -1.48496774956e-03  6.07903325238e-03 -1.82121076679e-03 -3.64493474727e-04 -4.24178500817e-03 -1.81938100033e-03  2.08468682661e-03  3.91711583024e-04  3.60064808009e-03  3.26048864019e-04  1.59097512624e-03 -2.60811555216e-04 -5.19259937470e-03 -2.77507548832e-03 -5.50324056131e-04 -2.31074958779e-03 -1.81119377396e-03 -1.95159630858e-03 -2.62082805373e-04  1.62608172449e-03  9.04718293817e-04 -3.56799059608e-04  8.57684260996e-04  1.18206943673e-03 -1.54799692430e-03 -3.43039299924e-03  1.83673325098e-03 -9.32600001043e-04 -1.03697077271e-03 -4.86351605234e-05 -2.52984584292e-03 -2.59507022360e-03 -2.55435037246e-03 -1.32595486607e-03 -4.90275137719e-04  8.12796155660e-04 -8.47492750408e-04 -1.15903452221e-03 -2.15591376088e-03  9.49484994319e-04  3.58017568712e-04 -2.36785441810e-03 -6.54524631568e-03  4.47149261544e-03  2.39293643414e-03 -9.40330399872e-04 -5.31300180901e-03 -1.84041075339e-03  4.44980324682e-03  9.83008289889e-04  2.54604445401e-03 -4.63490648391e-03 -1.32602080907e-03 -1.68048418121e-03  2.32172819794e-03 -2.95672285158e-04  1.33710927394e-03  2.69976416037e-03 -3.28201114085e-03  2.41528428204e-03  1.08633112952e-03 -2.14644607846e-03  1.67149216051e-03  2.78315132234e-03  2.04318889027e-02 -6.62918695248e-03  7.65180255892e-02 -5.98262383359e-03  7.40599155177e-03  5.05164912609e-03  1.40246215066e-03 -4.37230716607e-03 -1.83887615652e-03  1.05128784166e-03  1.09937565918e-03 -2.73297997598e-03  2.46591367303e-03  2.03447161132e-03 -3.93002252122e-04  1.61289417072e-03  2.65209306735e-03  2.22446562266e-03 -2.77470697874e-03 -2.25812273885e-03 -1.20023501214e-04 -2.63044374869e-03  1.43802423978e-03  9.31777968767e-05 -1.58316321337e-03  1.57889601754e-03  2.78069337824e-03 -6.57760594933e-04 -3.38978968456e-04  6.32608681042e-04 -6.00392574504e-04 -2.31178450845e-04  1.09531762896e-03 -1.75636644732e-03  2.53508357818e-04 -1.08099221548e-03  5.71649096873e-04 -9.33993267185e-04  5.70823592816e-04  2.34586690534e-03 -6.94474033152e-04  1.75075826302e-03 -3.36356239968e-03  5.31945193361e-04  6.61145286296e-05  6.70195076657e-06  9.10794608958e-04  1.60715988207e-03 -4.01307899860e-04 -1.43107520818e-03 -3.89323475572e-03  1.82740755107e-03 -2.23997239870e-03 -1.80789119635e-03  3.63610568259e-03  1.86161085603e-03 -4.13404849304e-04 -1.54923141894e-04 -2.94286897036e-03
-9.61902694978e-04 -8.14020874870e-04  8.49534561894e-05  1.22576541464e-03  3.37751615531e-03 -9.56640903658e-04  3.18598092270e-04  1.20035678934e-03 -1.77067218228e-05  3.54218756691e-03 -4.99245731544e-04  2.60960011930e-03  9.06340875688e-04 -1.76745625186e-03  1.35208339269e-03 -1.19882174179e-04  2.59761185049e-03 -1.00179598331e-03  3.11575441727e-03 -1.60299617236e-03  4.22189001176e-03 -2.30874798298e-04  3.36760678326e-03  1.59593442117e-03  9.73753390232e-04  2.47256514550e-03  1.97337556630e-04  1.30517932183e-03 -1.39438557583e-03  7.54756834712e-04 -4.43359471493e-03 -1.14434130682e-03  1.77259158234e-03 -3.75756897194e-03 -5.37439367349e-03 -8.70059514623e-04  4.26941218810e-03 -4.39955805047e-03  5.04207193164e-03  6.11884082925e-03  5.44004035302e-03 -5.64004821652e-04 -1.80399328438e-03 -6.57041471589e-03 -3.58402595236e-03  2.38429762225e-04  2.77945581820e-03  1.82398569678e-03 -2.66952608842e-03  1.14177827938e-03  3.29790249566e-04  4.60637130470e-04 -9.90271340014e-04  1.23489658629e-03  2.19859243270e-03 -5.80915390830e-04 -1.48995312843e-04  5.30832938304e-04 -1.46669480413e-03 -2.60838058431e-03 -1.20077710925e-03  2.59742770110e-03  1.28628164153e-03  1.18572014779e-03  1.29359310480e-03  6.05659256992e-04  9.34616714353e-04  6.62268616359e-04  2.18322127155e-03  2.11911962653e-03 -8.04138479184e-04 -5.98262383359e-03  9.10139041551e-02  9.28587785407e-03 -2.02138009581e-03 -9.64678645409e-03  4.54263923517e-04 -1.92256787617e-03  5.18845839310e-03  3.39438296889e-03  2.76490288261e-03  1.52866341695e-03 -3.33904572207e-03 -5.27742359674e-03  2.83027925195e-03 -1.88298728876e-04 -2.55576956549e-03 -2.95698488161e-03 -5.02136568762e-05  1.09795192030e-03 -9.47307612745e-04 -2.81314701490e-04  1.58933258097e-03 -9.91745789121e-05 -6.53502917774e-04 -2.21289776845e-03 -4.62950974114e-03 -1.24989751652e-03 -4.79827334739e-03  1.59390528931e-03 -2.43219716982e-03  6.31011577116e-04 -5.25506178047e-04  2.28741269189e-03 -1.58520107372e-03  5.01586531117e-04 -5.38171472657e-03  6.62954707002e-05 -5.46476059537e-04 -1.52530126854e-03 -2.48331138937e-03  2.32449296753e-03 -1.03860394843e-04 -2.16081076512e-05 -3.44312731657e-03  8.49986379918e-04  4.15304440482e-03 -7.56930833349e-04  4.71042357362e-03  5.50491650085e-04 -1.25993247570e-04 -1.24061070089e-04 -4.99216869125e-04 -6.29297619701e-04 -1.07592497270e-03  4.50440125199e-04  4.61535188190e-03 -4.00757954831e-03
 1.87672674948e-03  2.91290228561e-03  1.93590208879e-03 -4.18031574080e-03  6.35175535854e-04  1.07209793842e-03  2.36169057195e-03 -1.39466585826e-03  1.59522449855e-03  2.93996984313e-03  3.09110188471e-03 -1.38076859450e-04  1.20306616108e-03  3.18504135812e-03  9.34468846686e-04  2.15442191663e-04  2.34570267585e-03  2.94003846046e-03 -2.11421303139e-03  1.51085548712e-03  1.26997853997e-03 -1.72117590234e-03  2.79456789838e-03  7.79372859005e-04  2.41817683513e-03  9.17010197400e-04 -2.51739976638e-03  1.19132884333e-03 -3.27395465197e-04 -4.16710175967e-04  8.78226978803e-04 -3.98838403722e-03  3.59442236655e-03  8.14216322217e-04 -1.71580660913e-03  9.15841677557e-04 -1.99997393047e-04  3.91583663666e-04  9.45694795891e-05 -1.99394738044e-03  3.07526625565e-03 -2.01178875507e-03 -2.87382778646e-03 -4.50191633888e-03 -1.27295469138e-03  6.40311143218e-05  2.80582712050e-03 -9.19647389976e-04  1.59652510765e-03 -1.01519381545e-03 -1.00102946500e-03  1.96539129641e-03  2.83779623492e-03  3.02803982860e-03  2.89574200492e-03 -4.95217208069e-04 -4.02191629909e-03 -2.45772089497e-03 -2.50160022052e-03  2.96005855044e-03  3.59230135943e-03 -1.18515626063e-03 -2.36892658273e-03  3.15465826822e-03 -6.99138643616e-04 -7.69497609032e-04  3.33669665105e-04 -9.49963834226e-06  6.75539322207e-04  4.62747184520e-04 -4.96564559196e-04  7.40599155177e-03  9.28587785407e-03  7.64112098419e-02  9.48209134583e-03 -3.21587633864e-03 -6.57987749325e-03 -2.03798257175e-03  4.98078327285e-03  1.42524972979e-03 -1.21370558273e-03  9.46515609201e-04 -2.72293161056e-04 -8.05470246355e-04  3.16208607736e-03  1.06390647321e-03  1.72327845264e-03  1.29816917791e-05 -1.30039787628e-03 -5.94411285663e-03  7.71401040874e-04  1.03597819086e-03 -2.46764729759e-03  2.35086415681e-03  3.16016819248e-04 -3.90455504192e-03 -9.14509102751e-04  2.18479598506e-04 -2.32565076107e-03  7.05115647435e-04 -4.58804176585e-04  7.33618822814e-04 -6.19459641792e-04 -1.20657329065e-03  8.89267468516e-04  6.18352023438e-05  6.46355362504e-04  1.44924400845e-04  1.47284772110e-03 -2.11375998753e-03 -4.61602201946e-04  9.93441668668e-04 -8.93933619963e-04  3.67666658506e-03  6.40772581256e-04  1.63350047598e-03  1.89058371084e-03  3.56314299797e-03  2.39892132105e-03 -1.06902979585e-03 -6.09804162207e-04 -2.78719410989e-03 -1.90002915768e-03  2.38159394918e-03  4.87069433747e-04  7.46382071491e-04  2.22162236812e-04 -1.62612301730e-03
 1.51276788481e-04  4.29597851122e-03 -3.30226585709e-03 -1.15653901433e-03 -2.07719552654e-03  1.04075690310e-03  3.87855117406e-03 -4.73131298147e-03  3.34585075397e-03 -5.71082814215e-03  8.52670671370e-04  5.51983211729e-04 -4.21549304431e-03 -1.45143091836e-03  2.42172639915e-03  2.37731724241e-03 -3.96989343056e-03  1.29778831651e-03 -4.60671848600e-03 -9.44813971435e-04 -1.28165370867e-04 -7.72893710241e-04  2.89538997369e-03 -4.51792235996e-03 -3.96764543269e-03  6.94037529228e-05 -3.83689622542e-03 -1.30533583544e-03  1.69339767509e-03 -7.16446927895e-04  2.16500236881e-03 -9.50032324317e-04  1.20599143423e-03  1.77131111314e-03  1.84078425685e-03 -1.56409219329e-03  2.53195789424e-05  8.61928885901e-04 -5.57248352286e-03 -2.16210121315e-03 -2.47975796570e-03 -1.41550949121e-03  6.93379190527e-03  4.42492204029e-04  2.40646233271e-03  4.21812356018e-03 -1.81768393421e-03  2.95366854159e-04  5.92699764649e-03 -1.95387981473e-04 -1.08991961490e-03  9.19909421392e-04 -1.43132657811e-03 -5.43890063414e-03  1.71178561213e-03  5.68068546317e-04 -2.24978383044e-03 -8.77842013952e-04 -2.15732311927e-03  4.05343297715e-03  5.01819240711e-04 -3.45669415150e-03 -1.78517274689e-03 -1.09861880738e-03 -9.22926045783e-04  1.42153139329e-05  1.49782723309e-03 -1.08171897489e-03  2.80429385685e-04  2.13845717239e-03 -1.43575691020e-03  5.05164912609e-03 -2.02138009581e-03  9.48209134583e-03  9.38935617380e-02 -2.56128909119e-03 -3.95886493273e-04  1.75340238437e-03 -7.28687525357e-04 -1.12292122417e-03 -9.82957767258e-04  4.80565257430e-04  1.40898341195e-03 -1.93845678161e-03  1.46917303318e-03 -1.79528759309e-03  3.52582438909e-03 -1.37100542714e-03 -1.89484173469e-05 -6.89035528193e-03 -1.02969662203e-04 -6.77022568140e-04  3.23225693722e-03  2.54002705602e-03  1.33160936625e-03 -2.36245860498e-03 -1.34841069010e-03  4.35964767243e-03  1.86749573643e-03  4.17449401061e-03  2.13760265114e-03 -2.52970542334e-03 -2.04470942183e-03 -3.87169878908e-03  3.91308978892e-03  3.31089649492e-03  7.61822262306e-04  2.28937318283e-03 -3.80898327093e-03 -2.10323531383e-04 -1.64086304116e-03  1.33293656982e-03 -5.57428207468e-04  4.69112839190e-03  1.75073982798e-03 -2.28416068516e-03  5.16296979901e-03  1.00966492477e-03 -1.79755110094e-03 -2.12968573611e-03 -5.21760837149e-03 -1.81498464800e-03 -4.48958967487e-03 -1.14040218672e-04 -4.88563852364e-04  5.10871062898e-03  3.12988850194e-03  3.14057313142e-03
 2.49776472046e-03 -1.63588580915e-03  1.47349341745e-03  1.64140036098e-03 -3.94662675331e-03  1.29560978427e-04 -1.44066403824e-03 -2.83281434163e-03  7.27570025029e-04 -3.48634247862e-03 -1.80167821871e-03  6.04867539634e-04  2.41582890038e-03  1.23233731134e-04  1.20462959669e-03  8.71548131305e-04  2.10689570160e-04 -3.53380553813e-03 -5.12970782319e-04 -1.64455097659e-03 -3.69558574868e-03 -1.61046929130e-03 -1.55463506225e-03 -1.10477257617e-03  1.69400197129e-03 -1.42295560880e-03  3.89018457439e-04 -1.79524664072e-03 -1.36939637153e-03  1.15479848468e-03  1.85206444027e-03 -5.70595784911e-03  1.60650692824e-03 -9.65279481194e-04 -1.22707223187e-03  9.94915768195e-05 -2.60183130057e-03  1.92934296651e-04 -1.19400875628e-03  2.74145180743e-03 -3.62397232569e-03  7.39486777876e-04 -1.79744776721e-03  8.83564269593e-04  8.94134050628e-04  6.20944825173e-05  2.04977179445e-03  2.20137573759e-03 -5.20494751284e-04 -5.05904946269e-03 -5.23167523671e-04 -3.52219476002e-04  2.30885450479e-03 -4.08385730642e-04  4.43399567193e-04 -1.57327468517e-03 -5.92801417102e-04 -1.33930247074e-03  2.46433655659e-03  4.63464240125e-03 -1.64393787158e-03 -5.93726229840e-04  1.86501302855e-03  2.80035903153e-03 -2.15894271766e-04  1.35864537073e-03 -4.17838049900e-04 -2.16187016925e-04  2.73143606676e-03  2.00129616024e-04 -1.55799137491e-03  1.40246215066e-03 -9.64678645409e-03 -3.21587633864e-03 -2.56128909119e-03  7.54309208287e-02 -6.05548673411e-03  4.65151464984e-03 -1.38852350924e-02 -5.06421541735e-03 -5.87591608724e-03  3.27662253422e-03 -1.21148575357e-04 -2.49275866895e-03 -4.96077515781e-03 -8.28829320807e-05 -3.14151265551e-03 -2.64518760022e-03 -3.01422880676e-03 -1.48824241119e-03 -2.25267897303e-03  1.95634080850e-03 -1.02757380013e-04 -6.78060272547e-04 -3.47881656395e-03 -1.32736804310e-04 -8.12172163926e-04 -5.60348245262e-03  1.49420063458e-03 -1.79661608367e-03 -7.62637174373e-04 -3.00178723765e-04 -1.73534183421e-03 -1.93642081180e-03 -1.24622162920e-03  8.49623664174e-04 -1.15898009664e-03 -8.60287309493e-04 -1.16148165318e-03 -1.93308247146e-03 -1.68068063369e-03 -2.24725827129e-03 -3.15357184894e-03 -8.38706908533e-04  2.07528509231e-03  5.62902205663e-04  1.07494764634e-03  3.88280586546e-04 -1.94830889482e-03 -8.89600947313e-04 -1.77791669932e-03  2.04038642459e-03 -2.21211600125e-03 -1.42159803400e-03 -2.75736695706e-03  9.27017561225e-04 -2.09624885235e-03  1.32645561504e-03
-3.98091385284e-03  1.75388680115e-04 -2.49749626335e-04  2.89770689872e-05 -2.38811887576e-03  2.13032826139e-03 -2.16320232339e-03  1.14008781360e-03 -3.02042743153e-03 -2.02078704613e-03  2.82793914690e-04  3.79529708498e-03 -2.89534383150e-03 -2.30978671289e-04 -1.86237620744e-03  3.03129469510e-03 -2.13186062932e-03 -2.86535067348e-04 -1.07539942826e-03  8.85135358399e-04 -6.96441235489e-04  3.42557887982e-04 -3.24556474308e-04  7.66896212300e-04 -3.38429329445e-03  1.15436897547e-03  9.00634518425e-04 -1.15208469009e-03  5.83436739642e-04  1.38783948453e-03 -8.11294560213e-05  6.59375672718e-03 -3.78819070851e-04 -1.99914861748e-03  3.22681316242e-03 -2.18268874756e-03 -2.42322884166e-03 -1.85949832073e-03 -5.46850688085e-04  1.40841171265e-03  2.26527747035e-04  2.16887843775e-03  1.95144302312e-03 -4.09684691299e-04 -3.69103265125e-05 -5.30911431298e-04 -3.50500636692e-03  2.34593078945e-03  4.98900297432e-04  2.51715718642e-04 -3.69949737173e-05 -1.96008625678e-03  9.23834667220e-04 -1.94733120930e-03  7.83896614293e-05  2.36055406357e-03  3.44695988576e-03 -3.55966128494e-05 -1.34150782625e-03 -1.35405267489e-03 -2.36239392139e-03 -4.60152681256e-04 -9.76804528920e-05  5.04808259808e-03  6.60699274458e-04  8.43230223025e-04  3.12395883135e-03 -2.00903985070e-03 -4.73781136890e-04 -1.75085885142e-03  4.27668362925e-04 -4.37230716607e-03  4.54263923517e-04 -6.57987749325e-03 -3.95886493273e-04 -6.05548673411e-03  8.21602194256e-02 -5.90467349016e-03 -2.43739627231e-02  4.44834558015e-03  1.37598787032e-03 -4.94774173643e-04  2.08882818377e-03  1.98406858766e-03  1.61201973417e-03  1.77389093348e-03  3.70926543075e-03 -2.07675791472e-03 -7.17491950403e-04  1.14153311078e-03  4.76616196904e-03 -3.81640537341e-03 -4.90828207463e-03  5.13936539246e-04  2.66632481225e-04 -6.95148406291e-05  2.69952721474e-03  5.78044450973e-03 -3.10280032451e-03  4.28736884674e-03 -1.38153640512e-03 -7.25431081674e-04  1.39312597210e-03  6.12370404341e-04 -1.24446707606e-03  5.69648728807e-04  4.63938489841e-04  2.52348379097e-03  2.82077942288e-04 -1.97695726922e-03  5.24667688148e-04  2.59295086716e-03 -1.68087881357e-03 -4.13273385513e-03  2.65953148460e-03  9.86113384394e-04 -1.13952390117e-04 -7.29581237823e-04 -1.87041831319e-03 -4.97079955348e-03 -1.52746832505e-03 -9.15655173542e-04 -9.66005229360e-04  6.12367330359e-04 -2.55379332143e-03 -5.26516041292e-04  2.59762397652e-03  2.05196039685e-03
-8.27168543260e-04 -1.49919346643e-03  2.32232546681e-03 -1.70404162549e-03  1.29037213983e-04  1.34451011452e-03 -8.03524429477e-04 -7.81742264785e-04 -6.78428009509e-04  8.29836581489e-04  3.84854768382e-04 -1.27420680677e-03  1.85245321092e-03 -6.95096049834e-03  5.36470632886e-03 -1.39372549968e-03  3.56911739797e-04 -1.00409278236e-03  3.47454607059e-05  1.01878276972e-03 -1.02812082413e-03 -8.04755205218e-04  2.03838458310e-03 -1.95313160285e-03 -8.56199857573e-05 -1.88598613981e-04 -7.46162240240e-04  3.37531908749e-04 -1.43889452076e-03  1.81442031318e-03  5.50320973685e-03 -3.49794268763e-03 -2.59000609613e-03  2.01349428348e-03 -3.23121378648e-03 -1.04072015774e-03  9.74277243787e-04  1.94649774410e-03  2.08992138357e-04  2.49215884798e-03  2.39878950636e-04  7.15900069781e-04 -1.77301154427e-03 -9.67133960398e-04 -2.06012242758e-03  2.84862654078e-03 -2.72113391407e-03  2.32531679213e-03  1.15836870923e-03 -8.88666089309e-04 -1.99707108942e-04 -2.53112296605e-03 -1.59674919974e-03 -5.17409507987e-03  6.29396756388e-04 -4.47374743346e-03 -1.32119885567e-03  9.64676511863e-04  1.58176028454e-03  4.74556938616e-03 -1.17643178186e-03  1.89548519648e-04  6.07824154413e-04  6.29124044112e-04 -2.95716230804e-03 -2.06028125799e-03  2.42456643733e-03  7.04808065161e-04 -1.33516377181e-03 -2.11437632661e-03  1.75090622237e-03 -1.83887615652e-03 -1.92256787617e-03 -2.03798257175e-03  1.75340238437e-03  4.65151464984e-03 -5.90467349016e-03  8.19707394549e-02 -1.02321145842e-02 -1.75578444443e-02 -1.86817061720e-05 -4.53560817270e-04 -3.80285771211e-03  2.49225266643e-03 -5.65666523861e-03  2.20581503465e-03 -2.96233351810e-03  2.16067479409e-04 -6.77071311939e-04  3.72124899292e-03  9.73184469943e-04  8.08124035727e-05 -1.19405612659e-03 -7.78692067964e-04 -5.13244447774e-04 -1.47629517751e-03  7.56176339078e-04 -2.19082953353e-03 -7.60290362662e-04 -2.12844254980e-04  1.37376813275e-03 -3.12353469240e-04 -7.67367875094e-05 -4.19796625851e-05  1.63279162833e-03  1.75197874203e-03  1.05653836284e-03  2.07833906805e-03 -2.37706948046e-03 -2.28210699341e-04  3.80298200927e-04 -3.44266530724e-03 -7.40255143857e-04 -7.89966947093e-04  2.75093110378e-03  2.43567698046e-04 -1.51474972605e-03 -4.01757926907e-03 -4.23524438338e-03 -2.71071339934e-03 -1.10869154474e-03 -4.87501950823e-05 -3.25432157648e-03  1.30595673201e-03  3.27527528521e-03 -1.60606888692e-03  6.77068929839e-04  3.25931318215e-03
 2.72211561746e-03 -7.10828187000e-04 -4.32194298592e-04 -6.90533438609e-04  1.55819210108e-03 -3.52830890789e-04  2.53053881914e-03  2.48834581939e-03  1.41091685186e-03  1.94419627095e-03 -4.79606227208e-04 -3.35803137253e-03  3.32668358617e-04  1.53308519242e-03 -9.91005219619e-04 -3.53057085535e-03  1.35129055928e-03  6.16492164309e-04 -2.58260241110e-04 -1.18687590554e-03  3.60411827132e-03  1.60736264484e-03  1.38421429421e-03  1.80455541071e-03 -6.08759531164e-04 -8.98734667948e-04 -1.93267908313e-04  1.25711542889e-03 -6.63883567351e-04 -1.79307998887e-03 -4.00811294994e-03  3.40203544488e-04 -2.49354291445e-03  4.19954969512e-03  7.85385238799e-04  2.30415199728e-03  1.93430853242e-03  2.80911185949e-03 -1.16474231645e-03 -3.74128534815e-03 -5.52652694028e-04 -1.62068525433e-03 -1.59578326447e-03 -1.35450411402e-03 -1.77603179658e-04  1.67878771401e-04  3.79648182932e-03 -3.09016851181e-03 -8.38366169576e-04  1.92942255383e-04  9.71170704316e-05  2.50968958083e-03  1.02722318799e-03  4.88637167209e-03  1.23297305759e-03  1.65084604967e-03 -3.43519944007e-03  1.29013187753e-04  3.81970074147e-05 -1.34993625477e-03 -1.21269108258e-03  7.62437985857e-04  7.90230009102e-04 -5.13511783803e-03 -3.30948895334e-04 -1.30265096805e-03 -7.92096823436e-04 -1.70362915844e-05  1.42175217620e-03  2.14845605402e-04 -1.34271418488e-03  1.05128784166e-03  5.18845839310e-03  4.98078327285e-03 -7.28687525357e-04 -1.38852350924e-02 -2.43739627231e-02 -1.02321145842e-02  6.80057261713e-02  4.96891993068e-03  8.70386013467e-04 -1.70909654892e-03 -3.71586062231e-03 -1.36906582680e-03  8.15510115475e-04 -2.95674933787e-03 -1.62552292784e-03  2.90716834691e-03  1.70378104897e-03 -3.74047142011e-04 -1.30403269669e-03 -1.39589680212e-04  1.41235252219e-03  4.30479778779e-04  2.31289045267e-03  7.45916444995e-04 -1.11097449426e-03  2.45985284868e-03  1.49004075082e-04  1.06692277794e-03 -4.33243947422e-04  1.24736109342e-03 -2.25490969995e-03 -1.04684542555e-03  3.83673133069e-03 -4.85012613143e-04  1.65879562550e-03 -4.23964450866e-04  2.34647303801e-03  1.95130296197e-03 -2.54281007539e-04 -3.89502150002e-05  2.36526918840e-03  1.47669872239e-03 -1.97092668490e-03 -1.49356562467e-03 -1.24992405544e-03 -1.02219110135e-03  1.12669711822e-03  1.20117486546e-03  2.20701217605e-03  2.82484146907e-04  2.75551547944e-03 -2.73826559013e-04  3.13622935682e-03  4.55765765184e-04 -1.67431661068e-03 -1.78845539679e-03
-3.48749875375e-03 -1.54973203845e-03 -2.56226022601e-03 -3.75289835942e-04  1.57903428401e-04 -1.61244798916e-04 -2.29039887507e-04 -5.35930555057e-04 -2.73514965226e-03  1.12747512698e-04 -5.04635871146e-04  2.88124132290e-03 -2.74368077920e-03  1.41133140003e-04 -6.63716100915e-04  1.37790927349e-03 -8.72173806980e-04 -9.28278290735e-05  2.50113221777e-03 -5.86135700571e-04  1.02685178074e-03  1.42716368945e-03  2.44031892607e-03  1.89073327651e-03 -7.46105996508e-04 -1.44273684246e-03 -1.27060163186e-03 -6.47974472478e-04  3.11420373553e-04 -2.45351796621e-04 -5.83176057923e-03  5.12621845620e-03 -8.53802709589e-04 -1.55196514905e-03  1.16568686863e-03  8.96579486816e-04 -4.48486483203e-03 -7.56457364607e-04  1.32404069122e-03 -2.29023145251e-03 -1.15070610399e-03 -7.55992675555e-04 -2.76727492959e-05 -2.98309861517e-03  1.53699448181e-03 -3.19372935064e-03  1.93268273675e-03 -1.42241052784e-03 -5.51842881526e-04 -5.92905135176e-04  3.99595206193e-04  2.72417986511e-03 -3.65679269188e-04  3.49508574027e-03  3.32247145083e-04  2.66285536772e-03  3.51819000358e-03  2.25048880519e-03  2.43240355703e-03 -3.22029792282e-03  4.22469190243e-03  3.20929175993e-03  3.88286392910e-03 -3.04264568351e-03  2.05751563128e-03  2.30519187856e-03 -3.30133273670e-03  1.84862234337e-04  2.21505681538e-03  1.52738094234e-03 -1.06095287816e-03  1.09937565918e-03  3.39438296889e-03  1.42524972979e-03 -1.12292122417e-03 -5.06421541735e-03  4.44834558015e-03 -1.75578444443e-02  4.96891993068e-03  8.47807382902e-02  1.00855985198e-02  2.48949447393e-03  3.00117376226e-03 -1.44274828478e-04  6.63827140523e-03 -2.50048444369e-03  6.47626163153e-03 -2.03483406896e-03  5.63991129509e-04 -3.28052197253e-03 -4.74140618654e-05 -1.67162581207e-03  2.80436657383e-03  4.00526816016e-03  1.71393034284e-03 -1.04412273631e-03  5.35214339849e-04 -4.11750125847e-03  4.80828886443e-03 -1.48946025746e-03 -2.68895360712e-03  2.25126711979e-03  1.58085120904e-03  9.10089586992e-04  1.33900905248e-03 -2.90875359048e-04  2.02592429024e-04 -1.02639350883e-03  2.41282785400e-04 -8.97826748227e-04 -1.58701325631e-03  3.06410346154e-03  2.19371732346e-03  2.51347893084e-05 -5.41571485698e-04 -1.06681244068e-03  3.32367981149e-03 -1.97586373141e-04 -9.48505958811e-04 -2.35142057198e-03 -1.40916077368e-03  2.83796834090e-03  1.26432001201e-03  1.14671171733e-03  5.05862164151e-04 -2.12600842756e-04 -1.42487151852e-03  1.72691128487e-03
-5.61846083688e-03 -1.45188206078e-03 -2.15553454501e-03 -2.06602029812e-04 -2.89409965215e-04 -9.44821597398e-04 -1.43422631732e-03 -1.66858005417e-03  3.25224389660e-03  2.67831523451e-03  1.56738811365e-03  2.39750384334e-03 -2.05830788984e-03 -2.86842388694e-03  1.84928241635e-03 -2.71616036512e-04  2.61827056877e-03 -5.36120038101e-04  6.65226562446e-03 -2.10530627407e-03  1.89291673865e-03 -5.61858745167e-04  3.72929976088e-03  6.04644358356e-04  8.58203445839e-04  1.19468474810e-04  2.46441674202e-04  3.59501647315e-03 -7.18478032103e-03  7.01157159697e-04  1.52242892511e-03  5.23161110059e-03  3.21771329513e-03 -1.91425308261e-03 -8.03911270683e-04 -9.82940280995e-05  6.02484876131e-04 -2.84112648109e-03  3.84016458589e-05 -1.62341756304e-03 -4.71035589592e-03 -1.47638475219e-03 -4.85837532897e-03 -1.83236829325e-03 -2.87665651250e-05 -1.47552217276e-03  2.56473219128e-03 -3.18692389364e-03 -4.10812551374e-04 -1.72378639867e-03  4.76813664191e-04  1.39472853808e-03  7.06539259803e-04  1.63383246410e-03 -5.23703875721e-04 -2.55926824738e-03 -2.20281249115e-03  1.62188902151e-03 -3.24654493979e-03 -1.96185482732e-03 -4.21976831786e-03 -2.44449814999e-03  2.00040965740e-03 -1.74241686475e-03  2.66434589596e-03 -2.21715801670e-03 -2.23900515660e-03 -2.18446870841e-03 -2.99458736745e-03 -2.62183814100e-03 -1.24713398995e-03 -2.73297997598e-03  2.76490288261e-03 -1.21370558273e-03 -9.82957767258e-04 -5.87591608724e-03  1.37598787032e-03 -1.86817061720e-05  8.70386013467e-04  1.00855985198e-02  9.70379091655e-02 -1.52931538004e-02  2.20448177362e-03  7.79174970409e-03  2.04550196306e-03 -6.08712169665e-04  2.54368301758e-03  2.09205464057e-04  1.79765651148e-03  2.24202507484e-03  7.89757624603e-04 -1.75542183821e-03  2.19143555069e-03  8.50981827257e-05 -4.53119820004e-04 -2.07325820276e-03  1.67147258077e-03 -3.64294185566e-04  4.15947299645e-03  5.06101839794e-03  5.15957070547e-03 -1.36909115451e-03 -2.99920707832e-04  3.46080314067e-04 -1.93580544993e-03  3.48165483502e-03 -1.77900428801e-03  3.07020036587e-04  1.09917359630e-03  3.15488856435e-03 -1.72727379984e-03 -2.72785622103e-04 -1.06652904868e-03  1.62046964694e-03 -7.32939705595e-04 -3.93918389974e-03 -4.04856864870e-03  1.97258136031e-03 -2.21428635271e-04  1.86379716975e-03 -4.91671442477e-03  4.13507178879e-03  2.24465565477e-03 -3.94187165969e-03  3.18411407893e-03 -2.60068924237e-03  1.17208119241e-03 -2.39334168318e-03
 6.44872712132e-03 -2.65886533987e-04  9.95865615721e-04 -5.03044248872e-04  1.37302666729e-03 -7.88983548468e-04  2.14437463253e-03  7.56287611641e-04 -1.57581990687e-03  2.33638282935e-03  6.19785201672e-04  1.01061669991e-04  3.02975121640e-03 -1.10438742761e-03 -1.64179015254e-05  1.02458754733e-03 -3.08339773734e-03  2.21239511775e-03 -1.43410522443e-03 -1.53249580378e-03 -2.40766833357e-03 -7.30343336834e-04 -4.39410859555e-03  3.66504091835e-03  4.89037319463e-04 -1.09092812559e-03  4.23316693735e-03 -6.55412850452e-04 -2.32503646706e-04 -5.19286848206e-04  2.58129321624e-04 -5.57895680371e-03  7.79143673307e-04  2.80884925723e-03 -2.23162834923e-03  1.19664146724e-03  1.90041485524e-03  5.74289340740e-03 -2.13579457998e-03  1.45651852117e-03  3.53298222175e-03 -3.36497861186e-04  5.51534940412e-04  1.14374440812e-03  1.39690108282e-03 -5.46652343451e-05 -3.05916752573e-03  4.06099934694e-04  2.32985597696e-03 -1.16369655694e-03  2.50891447702e-04 -2.29662644134e-03  1.48941960312e-03 -5.46996815462e-04  1.73051631513e-03  1.58504555206e-03  2.28056861120e-03  1.79975312082e-03  1.20817462263e-03 -9.41043237140e-04  3.11421296016e-03 -3.83600645184e-05 -2.20729183832e-03  1.69464759543e-03 -1.42673858760e-03  3.74365581751e-03  7.45405248963e-04  2.61290069767e-03  5.78617567079e-04  2.68511861535e-03  6.91745557875e-04  2.46591367303e-03  1.52866341695e-03  9.46515609201e-04  4.80565257430e-04  3.27662253422e-03 -4.94774173643e-04 -4.53560817270e-04 -1.70909654892e-03  2.48949447393e-03 -1.52931538004e-02  7.82733051963e-02  1.92102391318e-02 -6.03525502832e-03 -2.44260358755e-04 -2.49290420634e-05  2.59071962589e-03 -1.78178704988e-03 -5.75546018447e-04 -3.77410689367e-03  1.17277986635e-03 -2.85544880022e-03  8.66629643583e-05  1.40596461652e-04  3.10516598512e-03 -6.09204021123e-04 -4.14915813103e-04  1.21560086814e-04 -3.51827334757e-03  1.52494319590e-03 -1.23800930380e-03  1.55015614825e-03 -8.70190006734e-04 -5.70927660592e-04  1.62804710173e-03  3.45397550303e-07 -5.15721732750e-04 -4.68024407589e-03 -4.99079213712e-03 -3.39151412103e-03  2.53475595523e-03 -2.14537433935e-03  3.67225367880e-04 -1.98733237639e-03 -2.52029121373e-03 -3.16539007371e-03  1.41087579473e-03  1.81209912684e-03 -1.75275153308e-04 -1.75147030935e-03  1.46319383563e-03 -1.44771803406e-03 -1.60847693232e-03 -1.68558223482e-03 -8.56932726664e-04  6.95861902127e-04 -2.09767114924e-03 -2.46647626589e-03
 3.71442885021e-03  3.95585593364e-03 -4.61425154658e-04  1.16605435550e-03  3.30625102850e-03 -3.09517741402e-03  6.48938909121e-03  5.73882110822e-03 -1.40712314007e-03 -3.00153645142e-04  1.13446039885e-03 -1.64150998979e-03  3.54904820451e-03 -3.39419799120e-03 -3.19857456099e-03  1.68337374833e-04  8.24158515900e-04 -3.68020084941e-04  8.96113807295e-04 -1.34354378867e-03  5.86232895849e-04  1.40339767325e-04 -5.39712948772e-04  2.35718312466e-03 -3.15603672883e-03  2.34955319529e-03  2.02205074796e-03 -9.43331977688e-04  2.56047305172e-04  5.94878617292e-06 -2.32759260372e-03  8.04861830521e-04 -2.32366022320e-03  1.54147899169e-03  2.78117945684e-03  2.96000310725e-04  2.66763847484e-03  3.29070147077e-03  3.31819042083e-03  2.41802272405e-05 -1.46117795907e-03 -2.08309040202e-03 -2.28113477129e-03  6.98905745582e-03  1.78123098914e-03  3.62499971446e-04 -3.00797616654e-03 -5.48491319716e-03  8.20692690816e-04  7.62239477579e-05  2.12517022109e-03  2.85915605864e-03 -2.73636660672e-03 -5.29545166494e-04 -3.23609949247e-04 -2.74208349035e-03  1.17399250224e-03  1.23969562943e-03 -1.25359166638e-03 -4.24330985496e-04 -1.20984903932e-03 -1.05983846619e-04 -2.71460544226e-03 -1.41145005386e-03 -4.43350241129e-03  1.44327661838e-03  3.89456260962e-04  1.84404338787e-03 -4.09953108644e-03  1.10208393051e-03  2.48208590905e-03  2.03447161132e-03 -3.33904572207e-03 -2.72293161056e-04  1.40898341195e-03 -1.21148575357e-04  2.08882818377e-03 -3.80285771211e-03 -3.71586062231e-03  3.00117376226e-03  2.20448177362e-03  1.92102391318e-02  9.38891177788e-02  5.66036825717e-03  1.07584512222e-03 -2.97566178872e-03  1.16635325500e-03  6.33484044929e-04  1.09580446169e-03  2.42236824474e-04  2.40375963842e-03 -6.03607990301e-03 -1.53650947481e-03 -1.03774155265e-03 -9.51860834939e-04  1.69548929520e-04 -2.79794802943e-04  9.02316966207e-04 -2.73126494007e-03  4.76986873772e-03  3.25912871248e-04  6.01075876414e-04 -4.74075222067e-04  9.68392800152e-04 -4.60369735287e-04  1.41693000992e-03  5.35398631194e-04 -1.06683837400e-03 -2.93020345301e-03 -2.51544404704e-03  3.35092605907e-03 -4.23960006124e-04 -1.92020577029e-03 -2.40793689675e-03 -2.66614031910e-03  6.35673612377e-04  1.61021131846e-03  7.89742858610e-04  1.39485659017e-03 -7.22298822919e-03 -2.71842452905e-04 -1.82829168934e-03  4.50252608098e-03 -1.99678523121e-04  5.68416130826e-04 -4.46300595518e-04 -1.28214157303e-03 -1.38200215054e-03
-4.68796030353e-03 -7.64803943392e-04  5.03505454846e-03  2.65412240949e-03  5.86219264413e-04  8.54663830488e-05 -3.49932220280e-03  2.11987031012e-03 -1.45949169855e-03  2.96614518222e-05 -7.57608722565e-04 -2.98779821733e-03  7.18687893088e-04  2.38458139585e-03  2.49372081005e-03 -2.99401150881e-04  3.15324227335e-03  5.50426269315e-04  2.32250047952e-03  2.26499508036e-03 -2.13401257983e-03  4.01188496570e-04  9.37063904441e-04 -5.18354052695e-04 -5.83912500208e-04  2.86418587297e-03 -5.36321206355e-03 -4.46878641381e-04  3.06140000256e-03 -3.27523046272e-03  7.91842086196e-04  4.36850989404e-04  2.37379750576e-04 -2.92542334845e-03 -2.32617636633e-03  2.27409149103e-03 -3.22210767118e-03 -2.12785776445e-04  1.64579528789e-03 -4.68285516661e-03 -5.32775135168e-04 -1.93938383951e-03 -6.17211624793e-03 -1.57637854531e-03 -1.29683942712e-03  3.18653590932e-03 -2.69125934642e-03 -7.44556100847e-04  8.70132367905e-04  1.28565617126e-03 -7.26407982735e-04  7.68475533124e-04 -3.07392607814e-03  1.87927689339e-03 -7.75538262429e-04 -3.14699764877e-03  6.08166569131e-04  3.27014388386e-03 -2.53139050029e-03 -7.03814515375e-04 -2.27320014032e-03 -4.07608792105e-04  3.28555263535e-04 -1.99511096508e-03 -1.51322533381e-03 -1.22897587359e-05 -2.95534233840e-03 -1.57769485283e-03  1.25863383587e-03 -1.05280490805e-03 -3.69246315937e-03 -3.93002252122e-04 -5.27742359674e-03 -8.05470246355e-04 -1.93845678161e-03 -2.49275866895e-03  1.98406858766e-03  2.49225266643e-03 -1.36906582680e-03 -1.44274828478e-04  7.79174970409e-03 -6.03525502832e-03  5.66036825717e-03  7.84262736163e-02 -7.14647914544e-03 -9.04937329924e-05 -1.22239765534e-03  2.93709737116e-03  4.79912627835e-05  2.76486082872e-03 -1.56269523903e-03  9.10326564467e-04 -1.97699070371e-03 -2.33993407896e-03  2.32834130042e-04 -1.70521084493e-03  1.09981916200e-03  6.11275214029e-03  1.15771061444e-03  2.56228264553e-03  4.71614812658e-03 -3.38182147057e-03 -1.53515826754e-03  4.90243182707e-05  1.37085562419e-03  4.15667914717e-03 -2.31247018317e-03 -8.78082638520e-04 -1.29499268017e-03 -7.26302119053e-04 -4.18212312110e-03  5.37726537589e-04  4.67465986027e-03  1.69574394153e-03 -6.49441917381e-04  2.65855126841e-03 -2.96692584463e-04 -3.12683301484e-03 -3.62849270040e-03 -7.01528739518e-03  6.10964688361e-04  1.65358888577e-04  2.04182432247e-03 -8.72948078464e-05 -1.79123328091e-04 -1.91445994236e-03 -7.57345863874e-04  2.65442478826e-03
 6.04730835789e-03  2.69737561070e-04 -1.83044093267e-03  1.21635112285e-03  2.24267826985e-03 -1.50040957055e-03  1.58616512543e-03 -2.65695010541e-03  3.40169545662e-03 -1.18683706417e-03 -3.48717220120e-03  1.48169702707e-03  5.17041855302e-04 -2.88535366951e-04 -3.76545505124e-03 -5.04704457898e-05  1.83479880447e-03 -1.09276015787e-03 -1.48897623928e-03  8.03903723023e-05 -5.50290309963e-04 -3.10552484971e-04 -2.72743307363e-03  4.79828651488e-04  2.70142641608e-03  1.75359073304e-03  1.45067021646e-03  2.76161849473e-03  1.48387368093e-03  6.85116107563e-05 -2.06142769107e-03  1.22066128255e-03  7.65273184723e-04 -2.63369791548e-03  2.62192819186e-03 -3.32362662738e-03  1.20771306334e-04 -5.44576329204e-03 -1.54552037234e-03 -3.82959203851e-04 -3.68731013781e-03 -1.95302826076e-03 -5.86171607624e-04  5.80064991091e-04 -1.68736562993e-04  1.09038766164e-05  4.48689597364e-04 -3.02544389738e-04 -8.17406919423e-04  7.33062739549e-04 -2.08000234502e-03 -3.92707399623e-03  2.92330304478e-03  1.63078573790e-03  1.09742994127e-03  4.85186779638e-03 -6.84668315635e-04 -1.51349801674e-03 -3.22398804824e-04  2.03129984726e-03 -2.80875369130e-04  6.87873010558e-04  3.91110303948e-03 -2.71246693997e-03 -2.72121077900e-03 -7.17754654774e-04 -1.82897860946e-03 -3.10979239359e-03  1.88749516204e-03  1.59394133382e-03 -7.68060944724e-04  1.61289417072e-03  2.83027925195e-03  3.16208607736e-03  1.46917303318e-03 -4.96077515781e-03  1.61201973417e-03 -5.65666523861e-03  8.15510115475e-04  6.63827140523e-03  2.04550196306e-03 -2.44260358755e-04  1.07584512222e-03 -7.14647914544e-03  7.70457154404e-02  7.36679058557e-03  7.66993285350e-03 -1.42691814412e-03 -8.08749123267e-04 -5.63149152342e-03 -4.38954956926e-04 -2.51289186853e-03  1.28559269086e-03  1.94978250491e-03  8.44340869420e-04 -1.81799626932e-03 -1.42387133947e-03 -4.55349994372e-05  1.20786296713e-03 -9.12017545596e-04  5.44525748645e-04  1.32658660322e-03  1.42769432953e-03 -1.35344512741e-04  1.70503622344e-03  2.65053824646e-07 -7.69628013883e-04 -9.53073179888e-04  3.96133235678e-03  2.07950655973e-03 -8.40076437452e-05  3.90472154210e-03 -1.79733402362e-04  3.38642782352e-03  1.68446833126e-03 -1.22992325580e-03  2.15402892188e-03  9.44202158143e-04  2.03565500643e-03 -1.05459616687e-03 -1.57343669484e-03  2.39342518693e-03  2.42638911409e-03 -2.30058000187e-04 -4.73099304020e-04  3.15996416379e-03  3.97906243078e-03  3.97528019060e-03
 1.42863688231e-03  7.53357552469e-04 -1.59468050578e-03  3.17104821539e-03  1.73221570702e-03 -3.95683830059e-03 -5.29100066236e-04 -1.99652589879e-03 -2.55045586517e-04 -6.62032043499e-04  3.56547536406e-03  3.75602179079e-03 -2.70328253232e-03 -3.16720731597e-03 -1.75980589665e-03  8.88711781253e-04  7.70964414019e-04  9.95069163058e-04 -1.64910316609e-03 -4.08947102963e-05  1.94836787586e-03 -5.05452497532e-05  2.58723616531e-03  8.86145130156e-05  1.45617482284e-03 -3.12766891073e-03  1.69526512776e-03  1.01946604997e-03 -7.53050492697e-05  9.58883827895e-04  1.20307827531e-03 -2.19912479143e-03  5.20424241741e-04  1.28623297762e-03  2.08400698587e-03 -1.87186195174e-03  1.26088674616e-03 -2.94958061175e-04 -3.58490233649e-04 -1.58174101364e-04 -9.55183482804e-04  1.23370759472e-03 -1.36862450520e-03  5.30738330327e-04  1.04794358411e-03 -1.42830056714e-03  1.06576589322e-03  8.11415260638e-04 -6.25682756351e-04  1.85052423812e-03 -5.79615169458e-05 -3.82974702879e-03 -1.72655534749e-04  2.95142423803e-03 -5.07615034101e-04  4.54434099337e-03  1.81658286972e-03 -3.98263938113e-05  9.14772583874e-04 -1.15975204067e-03 -1.43839601169e-03  1.16304820996e-04 -1.74244251374e-03 -3.17893963096e-03 -4.15231570881e-04 -2.46343916163e-03 -1.15530550965e-03 -1.21928516408e-03  4.03837410987e-03  6.23768256671e-04 -2.50149864908e-03  2.65209306735e-03 -1.88298728876e-04  1.06390647321e-03 -1.79528759309e-03 -8.28829320807e-05  1.77389093348e-03  2.20581503465e-03 -2.95674933787e-03 -2.50048444369e-03 -6.08712169665e-04 -2.49290420634e-05 -2.97566178872e-03 -9.04937329924e-05  7.36679058557e-03  8.22196164118e-02  2.45852341649e-03  1.39988944530e-02 -5.09821174939e-03 -2.83428438712e-04  3.05527000463e-03  6.94165935432e-04 -1.12071894317e-03 -3.15175779910e-03 -5.42025136521e-04  2.51337211462e-04 -1.24887205316e-03  1.95972300084e-03 -2.34693156985e-04 -2.07884080425e-03  2.03792063938e-03 -8.28371108793e-04 -8.25013112440e-04 -1.17825318181e-03  1.69967539633e-03  1.78371579773e-03 -1.11628353999e-03 -2.36495612850e-03  1.62224253978e-04  3.98390226683e-04 -2.75879025753e-04 -9.03432212376e-04 -5.81583036935e-04 -1.23117519223e-03 -9.02144520836e-04 -4.81186735312e-04  2.47074629725e-03 -1.07270856381e-03 -6.85872499153e-04 -2.64989152849e-03  2.04002274455e-03 -1.45678886722e-04  6.35068137857e-04  5.83176480538e-03  3.83030894906e-03 -3.58191670673e-03 -3.04671257653e-03  1.57523809450e-03
-2.43827095619e-03 -2.53712707645e-03 -3.43997353908e-03 -4.04942802397e-04 -8.37674118324e-04 -4.95545691552e-04  7.92530990124e-06  1.70602490980e-03 -1.78339119100e-03 -7.13776506061e-03  3.88261334180e-03  2.55246414362e-03 -3.39420550250e-03 -4.77371834109e-03  1.15951068197e-03  3.48469078906e-04  7.99110732456e-04 -3.90542928320e-03 -1.17293792365e-03  3.27045166099e-04 -3.05211410565e-03 -1.57007244295e-03 -2.10260679015e-04 -3.69618142012e-03 -1.44017927928e-03 -9.17064551412e-04 -3.32043838251e-04  2.43243728171e-03  8.58357252533e-04  1.81373876066e-04  1.57536006835e-03  2.86613189333e-04  1.71491775680e-03  1.13254441295e-03 -4.83822760418e-04 -2.94715541971e-03  3.65029581149e-03  8.64271664482e-04 -2.51895283306e-03  5.99244686852e-04  2.35104646638e-03  6.84216114957e-05  1.32583407399e-03 -6.09718335231e-04  2.68699973884e-03 -4.89019030508e-04  1.58936795973e-03 -1.16337886579e-03  1.97083918712e-03  2.08186415967e-03 -2.00326933939e-03 -3.68493518478e-03  2.55528360225e-03 -4.23086421437e-03  2.29096556226e-03 -1.24357706794e-03 -4.02322884273e-04 -1.30190867597e-03 -2.06765129631e-04 -1.15823374955e-03  6.16020545266e-04 -5.47397140733e-04 -3.00299681710e-04 -3.18228753162e-03  2.03760584612e-03 -1.06865497934e-03  2.04055377834e-03 -4.86033963831e-04  2.25672167415e-03 -9.92831858164e-04 -2.95636433239e-03  2.22446562266e-03 -2.55576956549e-03  1.72327845264e-03  3.52582438909e-03 -3.14151265551e-03  3.70926543075e-03 -2.96233351810e-03 -1.62552292784e-03  6.47626163153e-03  2.54368301758e-03  2.59071962589e-03  1.16635325500e-03 -1.22239765534e-03  7.66993285350e-03  2.45852341649e-03  9.11761216608e-02 -1.09913213820e-02  1.23974165426e-02  4.83763915968e-03  1.00340819226e-03 -3.73444666197e-03  5.77465311404e-04  9.75111222979e-04  2.89250501829e-03  7.68681903985e-04 -4.32450586374e-03  3.54717046615e-03  2.62099300411e-03  7.29984809425e-04 -5.97831044696e-04  1.08703959378e-03  3.95787633708e-03  4.23632335073e-04  1.65920294956e-03  4.47518962073e-04  7.40474505695e-04  1.47583974107e-03 -1.32549425411e-05 -5.51360665091e-03 -1.86738496710e-03 -2.67749486333e-04  9.44920087183e-04  1.23849588029e-03  1.05302220734e-03 -3.01227637842e-03 -3.15876365035e-04 -1.74332647134e-03 -1.79649909103e-03 -3.99314238935e-05 -1.34804502888e-03 -3.14292319240e-03  8.95162227082e-04 -3.90035543967e-04 -1.49603874469e-03 -1.12580522853e-03 -2.85158851679e-03  5.78061754035e-04
 4.41283412941e-04  1.06055300760e-03 -3.20561888640e-03  2.67350496487e-03  3.78029940348e-03 -7.23518018962e-04 -6.40715546126e-05 -9.97462238242e-04  2.47092913144e-03  1.37634712740e-03 -2.80570330004e-03  7.67301967342e-04  2.51770842611e-04 -3.17200119653e-04  2.18547513790e-03 -1.20008411398e-03  2.04164163306e-03 -1.80258893305e-03 -4.61225765875e-03  1.92451829307e-03  1.02517326998e-03 -1.03418365543e-04  1.14137931919e-03  4.54298029023e-04  2.26696374598e-03 -4.98084496200e-03 -1.49889758709e-03  5.79227988481e-04  3.78676390320e-03 -1.24487521777e-03 -1.76365530403e-03  5.60276092934e-04 -1.90484826557e-03 -1.32849952302e-04  4.23412440877e-03  2.66135889150e-03  9.78504799362e-04  2.69004904616e-03  1.23267385342e-03 -3.21698756082e-03 -2.04548176659e-03 -1.33267985540e-03 -2.77915406763e-03  4.14311962977e-03  6.53631618561e-04 -2.22508770751e-03  1.71257092755e-03 -2.08292882673e-03  1.24886069547e-04 -6.40804977106e-04  2.45969470740e-04  2.16654010914e-03 -1.00281602698e-04 -3.83554185719e-04 -2.04782882231e-03  1.59869241806e-03 -3.84658257499e-03 -1.41827821069e-03  5.96399738532e-04 -2.56210967753e-03 -1.97754106501e-04  1.98268069429e-03  6.25056378082e-07 -5.72114928100e-04 -1.83388643692e-03  1.48081421815e-04 -1.05485155179e-03 -1.16028420161e-04 -4.69392533097e-03 -5.33413471431e-03  1.86186236016e-03 -2.77470697874e-03 -2.95698488161e-03  1.29816917791e-05 -1.37100542714e-03 -2.64518760022e-03 -2.07675791472e-03  2.16067479409e-04  2.90716834691e-03 -2.03483406896e-03  2.09205464057e-04 -1.78178704988e-03  6.33484044929e-04  2.93709737116e-03 -1.42691814412e-03  1.39988944530e-02 -1.09913213820e-02  8.55382115509e-02  1.77340815643e-02  5.35534810207e-03 -3.49947087109e-03  2.83435766830e-03 -1.76884087970e-03 -2.32141787855e-03  2.93805048304e-03  2.78886696665e-03  1.06278440215e-03  1.94196395935e-03 -4.11827653895e-03  3.04397553143e-03 -2.64551318994e-03  3.47803876314e-03 -1.31921413245e-03  1.49584105763e-03  3.74436916070e-03 -2.11667625926e-03  2.23101034904e-03  3.17703656715e-03 -2.32714701802e-03  1.53581213511e-04  2.34730653519e-03 -4.81112329890e-03 -2.56033779208e-03  9.31533441572e-04  6.14610604822e-04 -1.07402671547e-03  1.03356965791e-03  3.04817511689e-03  5.07447765989e-04 -1.77234405487e-03  2.67677911016e-03  1.45750049157e-03  4.80376053611e-03  2.46551109921e-03 -8.21063744501e-04  3.11718874616e-03 -8.20664426037e-04  3.98376504690e-03
-3.27644115526e-03 -7.61033554846e-04 -3.91548551450e-03 -1.09061910857e-04  2.47504759500e-04  1.82789201024e-03  4.20348934370e-04 -7.44367405522e-05  1.78555015321e-03 -3.50603988776e-03 -2.77436803225e-04  7.02972701998e-04 -1.87847963940e-03  4.96850631003e-04  2.08472569863e-03  1.44646883894e-03  3.22569593067e-03 -2.09535753467e-03 -8.70284011951e-04 -9.35099248309e-04 -2.11171334136e-03 -1.05085541993e-03  2.11469186670e-03 -1.97431353106e-03 -1.63507677565e-03 -2.15070294643e-03 -1.95044678854e-03  2.13468769218e-04  2.06887929307e-03 -1.10313339472e-03 -5.76591622884e-05 -2.08443580707e-03 -1.18358289363e-03 -1.53604898912e-03  9.60572220870e-04  1.04925938739e-03  1.15863548232e-03 -1.71111563706e-04  2.66214430061e-03  5.12631489889e-04 -1.68483076014e-03 -2.17980417314e-03 -1.79610034916e-03  1.61396711605e-03  1.28355868640e-03 -4.85735251941e-04  3.16766038990e-04 -1.30993656127e-03  4.50896980046e-04 -2.78768741498e-04 -7.44632169436e-04  1.71197225256e-03  2.23047804868e-03 -2.71263274768e-03 -1.82956268923e-04 -1.60479318606e-03 -2.60456997166e-03  6.65146497777e-04  3.51671248414e-04 -1.96107344617e-03  2.38991444841e-03  1.39448721481e-03 -6.63828417587e-04 -6.19581195368e-04 -6.14735744342e-04 -1.25362443491e-03  2.47750273007e-03 -9.69831542868e-04 -2.27876323207e-03 -2.12676957461e-03  1.27970478817e-03 -2.25812273885e-03 -5.02136568762e-05 -1.30039787628e-03 -1.89484173469e-05 -3.01422880676e-03 -7.17491950403e-04 -6.77071311939e-04  1.70378104897e-03  5.63991129509e-04  1.79765651148e-03 -5.75546018447e-04  1.09580446169e-03  4.79912627835e-05 -8.08749123267e-04 -5.09821174939e-03  1.23974165426e-02  1.77340815643e-02  5.58974087264e-02  1.28470669885e-02 -5.21785964846e-03 -3.06378166094e-03  5.03648967234e-05  1.68186880935e-03  9.50507432480e-04  1.31191637635e-05  1.04170246936e-03  1.09403801340e-03 -8.65480856139e-04  2.71529126169e-03 -1.59926606560e-03  3.64310464941e-03  2.55055561069e-03  1.76155256075e-03  7.41208258656e-04 -1.97248333371e-03  1.40235308421e-03  8.78571555867e-04  3.21281521956e-04 -4.97949897198e-04 -1.15132988614e-03 -8.29531708519e-04  1.58161980581e-03 -1.47030417664e-04  1.53392558223e-03 -1.67534001133e-03 -1.34714531457e-03  7.19351378546e-04 -8.61848838945e-04 -8.08342840030e-04 -9.99458929513e-04  1.63694141033e-03  8.52490289896e-04  5.89820181598e-04 -1.19969442333e-03  1.94402682357e-03  8.60399302761e-04 -2.78915784977e-04
 6.63314133162e-04  1.02600987753e-03  1.50742677609e-03  2.03140029560e-03  6.54248031820e-04  4.94189140424e-04 -3.55933000385e-04  2.06752278753e-03 -2.64086672091e-03 -1.85165093855e-03  1.79966841778e-03 -2.07963375152e-03 -2.48202546962e-03  1.58326251309e-03 -1.45876479537e-03 -1.69864681585e-03  3.29281720295e-03 -1.46379880484e-04  2.77886774424e-03 -1.70018917063e-04 -4.01603872105e-03  1.25413548675e-04  3.90882058666e-03 -5.05213774667e-03 -1.94815164385e-04  2.79366257277e-04  5.34480609618e-03  1.00914428813e-03 -1.29509390735e-03 -4.06368055616e-04  1.14748777468e-03  1.12401355791e-03 -1.54686069181e-03 -1.56801659428e-03  3.94324586262e-03  3.96951521822e-03 -2.80777645339e-03 -1.08814685742e-03  5.93087007319e-03  8.97463531274e-04  7.35642378791e-04 -1.01113989683e-03  1.71313851413e-03 -4.24733629524e-03  8.04630650905e-04 -2.78575489715e-04  2.72002656654e-03 -1.66006117920e-03 -4.67463897675e-04 -2.06397790892e-04  3.54643384858e-04  5.12050885653e-03 -2.88480696717e-04  1.95469084498e-04 -2.54336192592e-03  1.11938178866e-03 -5.49311550281e-03  1.65256572490e-03 -5.70197592348e-04 -3.01494359107e-03  2.49402823208e-03  1.85089339155e-03  1.51895425025e-03  1.05828498080e-03 -2.53763878670e-04 -1.76558913948e-03  4.37171960382e-03  3.97089470752e-04 -4.63893513397e-03 -9.98653625835e-04  2.89289442903e-03 -1.20023501214e-04  1.09795192030e-03 -5.94411285663e-03 -6.89035528193e-03 -1.48824241119e-03  1.14153311078e-03  3.72124899292e-03 -3.74047142011e-04 -3.28052197253e-03  2.24202507484e-03 -3.77410689367e-03  2.42236824474e-04  2.76486082872e-03 -5.63149152342e-03 -2.83428438712e-04  4.83763915968e-03  5.35534810207e-03  1.28470669885e-02  1.07057834992e-01  1.85206464447e-03 -5.69004212170e-03 -5.11610528983e-03  1.06859053192e-03 -4.44549002469e-03  1.93295926791e-04 -3.02141498575e-04 -2.34325768717e-03  3.73790553737e-03 -1.37425052692e-03 -1.83062135485e-03  2.64093088576e-03  1.67240630094e-04  5.19156206228e-04 -2.74788865337e-03  1.49249778193e-03 -2.14369166556e-04  4.76779895359e-03 -4.42410723752e-03 -1.15058078955e-03 -1.65305994169e-03 -5.68409512033e-03 -2.71695050597e-03 -5.38044598348e-03 -2.61709952893e-03 -1.26195320800e-03  8.25422821601e-04  8.96993991894e-05  1.40132565080e-03  4.18358706095e-04  1.46863391112e-03  8.40715739842e-04  3.03202195330e-03  1.45150695205e-03 -5.26637538368e-04  1.03982792437e-03  1.63365884788e-03  4.55063457998e-03
-3.85592044019e-03  3.13187434552e-03 -8.20038814066e-03  1.04650432355e-03 -3.84299428012e-03  3.51634632918e-03 -7.53586351711e-04  2.83650196115e-03 -8.35462871237e-04  1.20017326060e-03  3.07694368268e-04  1.12364627289e-03  4.25519138315e-04 -2.44606544693e-03 -9.20558654631e-04 -3.44831401099e-04  9.53580427660e-04  2.20819334633e-03  2.00386228805e-03  2.66592196458e-03  3.79451660643e-03  2.51179938428e-03  1.78630364542e-03  2.57289172488e-03  3.95439615734e-03  1.56774667824e-03  3.56627527009e-03  3.14876179635e-04 -7.86523836126e-04 -6.13625521700e-05 -6.47081094616e-04  6.53780740383e-03  1.59057832563e-03 -1.99617325372e-03 -1.17600923721e-03  6.91709168784e-04 -2.16918125763e-03 -1.76253283674e-03  4.16542032568e-03 -5.04198268746e-04  3.07591105099e-03 -1.55895150963e-03 -1.39249684345e-03 -4.04225367180e-03 -1.77399323641e-03 -1.45116166594e-03 -7.46635167433e-04  2.48804399489e-03  7.07608968453e-04 -3.93377321994e-03  1.39145109422e-03  1.61467195647e-03 -3.19187648093e-03  2.35939642823e-03  9.75031740720e-04  1.53438030368e-03 -1.16185703618e-03  1.34258217219e-04  1.85748770902e-03  7.37146797101e-04  2.19014509842e-03 -9.29871661631e-04 -3.14810411128e-03  1.21523467216e-04 -8.37614376838e-04 -1.50441088029e-03 -8.34527678307e-04 -2.59738312007e-04  1.81575343837e-03 -1.13564694174e-03 -2.88607071532e-03 -2.63044374869e-03 -9.47307612745e-04  7.71401040874e-04 -1.02969662203e-04 -2.25267897303e-03  4.76616196904e-03  9.73184469943e-04 -1.30403269669e-03 -4.74140618654e-05  7.89757624603e-04  1.17277986635e-03  2.40375963842e-03 -1.56269523903e-03 -4.38954956926e-04  3.05527000463e-03  1.00340819226e-03 -3.49947087109e-03 -5.21785964846e-03  1.85206464447e-03  8.74077613087e-02 -2.77720168719e-03 -3.50079686848e-03  2.73448295480e-03  1.83824863224e-03  2.85584882451e-04 -2.79090057955e-03  1.28893253620e-03 -1.32787067173e-03 -2.45629396312e-03  2.18215095037e-03  2.54918710961e-04  9.87497007869e-04  2.47699926424e-03 -2.59843877387e-03 -2.00948813696e-03  2.35582305648e-03  2.79268050958e-03 -3.84631909055e-03 -1.77693135978e-03  2.07300827270e-05 -1.68136035497e-03 -2.29430228913e-03 -1.46590310471e-04 -1.53942113185e-03  1.88551268866e-03 -8.84921553664e-04 -5.64072778318e-04 -1.16646285731e-03 -7.59062059854e-04 -2.03719948684e-03  9.32396822906e-04 -2.21157313625e-05  1.29459933264e-03  4.06485822708e-03  6.04150900824e-04  1.68228638027e-04  3.17391462142e-03
-2.05932543911e-03 -8.35460049935e-04 -3.17706092738e-03 -1.16667969030e-04 -1.77289044791e-03 -3.26849470134e-03  2.95498214393e-03 -6.77678903147e-04  1.26423995819e-03  3.36156051418e-03 -3.77808737248e-03  1.25756181943e-03 -7.86962493297e-05  2.16060202046e-03 -4.90060482949e-04 -1.81265425198e-05 -1.62862125897e-03 -2.33109448996e-03 -1.96623450327e-03 -2.31855290650e-04 -2.26611151317e-03 -4.12863276216e-04  3.52058371689e-03 -3.98107804242e-03 -7.45128011936e-04  2.55321688888e-03 -3.82076745857e-03  1.67179448055e-04 -8.42058265382e-04  2.35936624415e-04 -2.69789122011e-03  6.86960135355e-04  8.23036277497e-04  3.40029851695e-03 -3.47052697945e-03  1.57095615751e-03 -2.34456085792e-03 -6.85359203191e-03 -1.18986027817e-04 -4.25454889916e-03  3.02578170942e-03  2.22202900937e-03 -4.90260074183e-04 -1.19845060251e-03 -5.52180205642e-03  4.18567263021e-04  2.24678428341e-03  1.30261530322e-03  2.08467453559e-04  1.22655146448e-03  3.00417528229e-04  7.70989533983e-04  2.85909434673e-03 -9.61248210659e-04 -1.69837561185e-03 -2.45596630490e-03 -2.45791283305e-04  1.36856062278e-03 -7.24895083211e-04  1.84889806826e-03 -2.04340380404e-04 -3.26399007710e-03 -2.64436240819e-03 -4.63267781662e-04  1.67447420776e-03  1.19625289842e-04 -8.61756207505e-04  1.89233137642e-03  2.70517281124e-03  3.04020951017e-03 -8.95473912182e-05  1.43802423978e-03 -2.81314701490e-04  1.03597819086e-03 -6.77022568140e-04  1.95634080850e-03 -3.81640537341e-03  8.08124035727e-05 -1.39589680212e-04 -1.67162581207e-03 -1.75542183821e-03 -2.85544880022e-03 -6.03607990301e-03  9.10326564467e-04 -2.51289186853e-03  6.94165935432e-04 -3.73444666197e-03  2.83435766830e-03 -3.06378166094e-03 -5.69004212170e-03 -2.77720168719e-03  7.83742814086e-02  1.47911415286e-03  3.15632206797e-03  5.81197940786e-03 -9.01601752443e-04 -1.52209026956e-03  1.11273820058e-03 -2.30928609761e-03 -1.06843151389e-03 -2.66203673852e-03  8.63828787230e-04  1.87639288173e-04 -1.40140780275e-03 -5.40172250627e-04 -5.80586004420e-04 -6.93133664506e-04 -9.39327161858e-04  6.04825861391e-04 -2.79981560981e-04 -1.04114379912e-03 -1.63239418425e-03 -1.75169620656e-03  1.94474351069e-03 -4.15802914534e-04  5.58294576023e-04 -7.50486521442e-04 -1.50406608652e-03 -2.43808248037e-03  3.28446919242e-04 -1.88210121681e-03 -1.21073996905e-04 -4.30541279149e-03 -2.70677014067e-04  1.36944021364e-03 -1.04298675176e-03 -6.21000919678e-04  1.15767488372e-03
 6.49393342155e-03  5.20149733194e-04 -4.88204051478e-03  1.67924777233e-04  1.86255460902e-03  1.35485361185e-03  7.87149664968e-04 -2.85477018018e-03  3.20231286408e-03  4.55464782813e-03 -3.18389060416e-03  3.74571688455e-03 -2.43376096324e-03 -4.04502651914e-03 -3.17135441280e-03 -3.35701598536e-04 -1.15396423944e-03  7.35474367050e-04 -4.83970974053e-03 -1.70208213275e-04  1.02030403605e-03 -1.10618573129e-03 -1.82871787571e-03 -3.12438169753e-04  4.17333518223e-04 -2.59884784373e-03  1.23062029351e-03  3.80523658417e-03 -1.34339874730e-03 -6.75635114435e-04  1.72517707154e-03 -2.84000344693e-03 -1.16243453683e-03  2.80659359316e-03  1.70658223301e-03 -9.51561713882e-06  4.30514047514e-03 -6.27370608910e-05 -1.81165976989e-03 -3.08598740343e-03 -7.58016618698e-04  4.68248780804e-04  3.32423431766e-03 -2.01775987867e-03  6.26403496025e-04 -1.27544013889e-03  3.90995414354e-03  4.31094935930e-04 -3.96189608684e-03  1.30363469060e-04  1.31797397773e-03  5.33818855355e-04 -1.01107169129e-03  1.48374001863e-03 -1.38037691060e-03 -1.18335846935e-03 -5.66748295913e-04  1.47440882987e-03 -3.27112335839e-05  6.57715625942e-05  3.40535358160e-03  1.17971427934e-03  1.99551742128e-03 -4.38353080866e-03 -2.36281877411e-03  9.30089206842e-04  1.27615260915e-03 -9.59892273572e-04 -3.69652342247e-03  1.37212750275e-04  3.88790881924e-03  9.31777968767e-05  1.58933258097e-03 -2.46764729759e-03  3.23225693722e-03 -1.02757380013e-04 -4.90828207463e-03 -1.19405612659e-03  1.41235252219e-03  2.80436657383e-03  2.19143555069e-03  8.66629643583e-05 -1.53650947481e-03 -1.97699070371e-03  1.28559269086e-03 -1.12071894317e-03  5.77465311404e-04 -1.76884087970e-03  5.03648967234e-05 -5.11610528983e-03 -3.50079686848e-03  1.47911415286e-03  9.47561812695e-02 -4.77475820422e-03  7.33337127637e-03 -6.92737316533e-03  1.34655219982e-03 -3.64918416926e-03  3.36388546426e-03 -6.17954493808e-04  1.73000255216e-03  2.20181170462e-05 -4.15748323540e-04 -4.46520250947e-03  4.37323923327e-04  2.52691081907e-03 -1.51827831484e-04 -1.10351855557e-04  1.19848987622e-05  3.16370440395e-03 -5.73105518968e-05  1.81070966496e-03  8.26591221290e-04  3.32065536748e-03 -3.23694631241e-03 -8.75344973268e-04 -2.57893828610e-03  1.60462017779e-03 -1.11403255740e-03 -7.06186040168e-05  2.62039160511e-03 -1.20159595662e-04  5.59665048391e-04  4.47977272725e-03  4.00823534274e-03  3.36650784571e-04 -2.37680167107e-03 -5.80744432251e-03
 2.00477267330e-03 -2.80593334380e-03  1.86195299133e-03 -7.03042405715e-04 -1.72593552315e-03  9.70177613535e-05 -3.26740215844e-04 -1.60542970540e-04  1.56820414799e-03 -4.63290646142e-03 -3.44174684645e-04 -3.52452318383e-03  2.63772985290e-03  2.38290043061e-03  2.03778048501e-03 -1.94355819931e-03 -1.30512292254e-03 -1.18220049887e-03 -9.00168701093e-04 -8.33211841999e-04 -1.16494016546e-03 -1.20572001802e-03 -1.14560660897e-03  3.61060777665e-05 -1.00313560347e-03  1.41584021013e-03  8.30895985574e-04  6.22280579964e-04  9.61451094062e-04 -5.75049379651e-04 -1.06926087415e-03  2.77387940059e-03 -1.70372320648e-03 -2.18688669719e-03 -3.38944734387e-03 -7.77475641766e-04  1.72414141168e-03  3.98836653493e-04 -8.92063558087e-04  1.29345010938e-03 -5.47268559119e-04 -2.02396335591e-03 -1.02209840879e-03  3.97746132322e-04  3.85828134267e-04 -8.71593118494e-04 -9.34852614490e-04  2.39318352586e-03  1.67905015949e-03 -1.86180073558e-03 -2.07792962352e-04 -4.89705477597e-04 -1.60973234320e-04 -1.29629449808e-03 -2.33768855099e-03 -2.15270242516e-03  6.95338889648e-04  1.49775345561e-04 -1.44474927092e-03 -2.82593810925e-03 -1.91322276797e-03 -2.25303143696e-03 -3.31289179066e-03 -4.32547768194e-04  3.06940797124e-03  9.87681960005e-04 -1.39665883688e-03  7.27433368925e-04 -5.90947077935e-04  6.89882931855e-04  2.30941203932e-03 -1.58316321337e-03 -9.91745789121e-05  2.35086415681e-03  2.54002705602e-03 -6.78060272547e-04  5.13936539246e-04 -7.78692067964e-04  4.30479778779e-04  4.00526816016e-03  8.50981827257e-05  1.40596461652e-04 -1.03774155265e-03 -2.33993407896e-03  1.94978250491e-03 -3.15175779910e-03  9.75111222979e-04 -2.32141787855e-03  1.68186880935e-03  1.06859053192e-03  2.73448295480e-03  3.15632206797e-03 -4.77475820422e-03  6.89559779705e-02  5.53866877068e-03 -5.04477169983e-03  3.90421135808e-05 -7.12804039091e-04 -5.24985059669e-03  5.62110613800e-04 -8.81739439599e-04  1.84461131681e-03  1.31373692157e-03  1.10627715377e-03 -3.68917700237e-04 -1.58366487831e-03  1.58285954744e-03  6.00828194878e-04  7.17469415066e-04  2.07676448783e-03  8.73994307263e-04  1.70565807761e-03 -3.82693638500e-04  4.09287790559e-04 -7.18661718898e-04  2.37159729791e-03 -1.66205827409e-04 -9.07014345624e-04 -1.53551381559e-03  1.16902549302e-03  8.48635025076e-05  6.42819279599e-04  2.08278278271e-03  1.06136164402e-03 -9.78016894869e-04  2.19475837489e-03 -7.09613399324e-04  7.04751540756e-04
-1.52078351070e-03 -1.47487215697e-03 -7.80343374256e-03 -2.50813157783e-03 -1.00760029737e-03 -1.22657680506e-03 -2.10431713667e-04 -1.22852008820e-03  2.52311794603e-03  7.10874747201e-03 -6.56398283101e-03  8.99103323637e-04 -2.68985974019e-04  4.62861269694e-03  1.58960093888e-03  1.37743442735e-03  1.26306266796e-04  1.14173994035e-03  5.19001811995e-04 -3.20881974732e-03 -7.30196456584e-04 -3.21321045136e-05  3.01531844418e-04 -5.30513049378e-03  1.41381783262e-03  3.05834604125e-03 -3.22484108992e-03  3.72888243020e-03  2.32583139040e-04 -2.90634994005e-03 -1.52349347148e-03  5.08132296994e-03 -5.90893232813e-04 -3.80180995172e-03 -2.14203182948e-03 -1.12095288385e-03 -2.09866590628e-03 -2.78392512005e-03  1.18748783299e-03  4.88692125751e-04  2.26093961478e-03  1.89795997104e-03  2.80571790368e-03 -3.15503754094e-03 -2.36477929682e-04 -4.28710244362e-03  2.26349908499e-03  4.15310569845e-03 -1.55361086537e-03 -1.33261324970e-03  1.43473602453e-03  1.30929497587e-04 -3.01718334121e-03 -1.14582502332e-03  9.68142303594e-04 -2.40986728738e-03  1.95701678580e-03 -2.97751372389e-03  1.76175311665e-03 -2.76664335090e-03 -8.35894736234e-04  3.29388393600e-04 -1.08583733058e-03 -3.94686993499e-03  1.86816888547e-04  7.85714100569e-04  1.00481759787e-03  3.80849722725e-04 -2.45775898799e-03 -5.98013456162e-04  8.51757283332e-04  1.57889601754e-03 -6.53502917774e-04  3.16016819248e-04  1.33160936625e-03 -3.47881656395e-03  2.66632481225e-04 -5.13244447774e-04  2.31289045267e-03  1.71393034284e-03 -4.53119820004e-04  3.10516598512e-03 -9.51860834939e-04  2.32834130042e-04  8.44340869420e-04 -5.42025136521e-04  2.89250501829e-03  2.93805048304e-03  9.50507432480e-04 -4.44549002469e-03  1.83824863224e-03  5.81197940786e-03  7.33337127637e-03  5.53866877068e-03  9.83784448722e-02 -2.52466652388e-03  1.25335212613e-03  5.93369080547e-03 -3.23762369672e-03  5.72767570078e-04 -1.65790215232e-03  2.16755244289e-03 -1.02181822959e-04 -1.90633286532e-04  2.47258600917e-04 -9.54679839800e-04  3.04804079598e-03 -1.47473057586e-03 -1.31038946681e-04  3.42543825551e-03  9.58157050310e-04  3.59514550625e-03  4.41705678155e-04  1.95189236277e-03 -4.81418361181e-03 -9.05603540316e-04 -1.95928951716e-03 -1.68015207080e-03 -3.51609893437e-03 -3.08441935364e-04  2.32380381617e-03 -4.74971046960e-03  1.13918558641e-03  3.02403593119e-03 -2.97413428418e-03  2.22417220509e-03  2.22037942308e-03  1.40901108947e-03
-2.33506329201e-03  2.34632717475e-03  2.58049096443e-05  1.74040790729e-03 -5.42182990872e-04  5.39067390752e-04 -4.61476458117e-04  8.30842129730e-03 -2.60827053031e-03  2.49391977690e-03  2.15392675725e-03  1.00379229680e-03 -2.50093427722e-03 -2.55396239436e-03 -1.33559995047e-03  2.21243067530e-04 -1.43196611729e-03 -2.36064098635e-04 -6.72144136164e-04 -1.78830737087e-04  1.05710720830e-03  1.09381529124e-03  1.65684247700e-03  2.40754057765e-03  2.60740776435e-03 -2.18178872597e-03  7.25931915865e-04  7.53218831608e-04  1.76375818913e-03 -6.91814216584e-04 -1.33779279925e-03  2.36709883228e-03 -3.89485915773e-04 -1.33029974674e-03  3.77466734396e-03 -1.52973311509e-03 -2.23281697672e-03  5.03735116258e-04 -2.18944865189e-03  1.07713908032e-03 -2.40066464277e-03  5.72282484421e-05  6.32510372441e-04 -4.49163335679e-04 -1.87550242069e-03  2.21631293844e-03 -2.39843232889e-03 -2.78318351172e-03  2.19177248757e-03 -8.93273435257e-04  1.05747359367e-03 -1.88675175325e-03  3.77969126192e-03 -5.05888671306e-04  7.82321572424e-04  2.78979134789e-04  2.80868992040e-03 -6.76557529290e-04 -3.15411008228e-03 -1.45917221995e-03  1.30931704293e-04  1.49523214422e-04  3.39225323514e-04  2.22728476731e-03  1.98825793940e-03 -6.62606610949e-04 -2.48153442837e-03  1.27896553595e-03  1.09798950218e-03  4.10110706619e-04 -3.49588130522e-03  2.78069337824e-03 -2.21289776845e-03 -3.90455504192e-03 -2.36245860498e-03 -1.32736804310e-04 -6.95148406291e-05 -1.47629517751e-03  7.45916444995e-04 -1.04412273631e-03 -2.07325820276e-03 -6.09204021123e-04  1.69548929520e-04 -1.70521084493e-03 -1.81799626932e-03  2.51337211462e-04  7.68681903985e-04  2.78886696665e-03  1.31191637635e-05  1.93295926791e-04  2.85584882451e-04 -9.01601752443e-04 -6.92737316533e-03 -5.04477169983e-03 -2.52466652388e-03  7.50842008181e-02 -2.91024024575e-03  2.22712606139e-03  3.28854668112e-04 -8.17619647105e-04  2.36175202278e-03 -1.90523372984e-03 -3.00679146063e-04 -1.75830665121e-05 -3.24216903633e-04 -1.09958883039e-03 -1.61875779644e-03  4.87435778637e-04  4.51112168470e-04 -2.17685368889e-04 -6.79036190608e-05 -2.30666278312e-03  1.52443412779e-03 -2.92299830177e-03  2.09710508460e-03  3.75773178052e-04  9.52962276534e-04 -8.59781188831e-04  1.18991273339e-03 -8.28631527757e-04 -2.88727031313e-03  1.37320963432e-04  1.24409712374e-03 -2.64691342848e-03 -4.33288135976e-03  9.37711685057e-04 -1.82802855896e-03  5.95324714626e-03
-2.65277272193e-03 -6.50419780746e-04 -2.64686027253e-04  3.98842583862e-03  1.12816449478e-03 -7.40476885138e-04 -1.01904547085e-03 -1.32293408194e-03 -1.97892470634e-04  3.19763984887e-03 -3.59509665243e-04  2.38328328984e-03 -7.67459578663e-04 -1.20078281610e-03  8.90754506153e-04  3.90960064185e-03 -2.29770938671e-04  2.01299469266e-03  4.96188848753e-04 -2.76557741409e-04 -2.21029480911e-03 -1.83837796682e-03  2.95747436708e-03 -4.94586234208e-03  1.97152683376e-04 -7.46652604389e-04  1.19624684385e-03  3.80888043463e-03  5.58744902875e-04 -5.87072759021e-04 -3.62272238668e-03 -1.07875011382e-03  2.52695693724e-03 -1.47067359458e-03  1.49575422564e-03 -2.32703560111e-03  1.00778905986e-03  7.33052725338e-04  1.43494884590e-03 -1.71810139138e-03 -9.45870757147e-04  2.17852650897e-03  8.07014511552e-04 -3.07052778845e-03  9.96079694192e-04 -1.76106390230e-03 -6.77440413171e-05  2.24273176864e-04  1.92675587729e-03 -2.99581155659e-03  5.08169087398e-04  1.87357179042e-03  2.49926930643e-03 -1.81125307713e-03  9.23267726479e-04  3.57501484832e-03 -7.29075009141e-04  1.63846737415e-04 -1.08384681960e-03 -2.39001533472e-03  1.45820933184e-03 -1.86092001950e-03 -1.63158326078e-03 -7.09109124562e-04  1.97002279045e-03  2.12820523172e-03  3.22893217200e-03  1.80435900104e-03 -2.67186753785e-03 -6.13080795481e-04  3.92802243228e-03 -6.57760594933e-04 -4.62950974114e-03 -9.14509102751e-04 -1.34841069010e-03 -8.12172163926e-04  2.69952721474e-03  7.56176339078e-04 -1.11097449426e-03  5.35214339849e-04  1.67147258077e-03 -4.14915813103e-04 -2.79794802943e-04  1.09981916200e-03 -1.42387133947e-03 -1.24887205316e-03 -4.32450586374e-03  1.06278440215e-03  1.04170246936e-03 -3.02141498575e-04 -2.79090057955e-03 -1.52209026956e-03  1.34655219982e-03  3.90421135808e-05  1.25335212613e-03 -2.91024024575e-03  7.94944595580e-02 -1.15457002459e-02  8.23352104406e-03  5.63840989586e-03 -5.30146167864e-04  9.76690173624e-04 -7.49174511609e-04 -1.11754159400e-03  2.27638558727e-03  2.52957208804e-04  2.16729865593e-03  1.59968316752e-03 -2.89061358790e-04 -1.86629474768e-03 -2.92104010569e-03 -1.98830303214e-04  1.26600574906e-03 -1.21327978217e-04 -4.51930711173e-04 -4.66807228019e-03 -2.82232087207e-03 -3.75626051913e-03 -4.88071615666e-03 -2.00544431729e-03  8.98354809909e-04  1.22139032796e-03  2.09332085840e-03  4.59802551346e-04 -1.10408110529e-03  2.32568947832e-03  8.62768548786e-04  5.12843996764e-03
 1.86116386261e-03  2.50366103792e-03  5.81517342715e-04 -2.50095835576e-03  5.03771704015e-04  1.40745666220e-04  1.09593333945e-04  1.01436198958e-03  1.44792140851e-03  3.56852774471e-03  2.36724137026e-03 -4.78602617013e-03 -2.32009378950e-03  4.46234247563e-03 -3.02669860577e-03 -8.02144709649e-04  2.03892237268e-03 -2.33458928492e-03 -1.12939485892e-03 -1.47212169723e-03 -1.49636444788e-03 -1.83031940532e-03  6.80861371820e-03  3.76543876827e-03 -1.54524368928e-03 -2.38153104627e-03  3.65794611734e-04  1.02407067322e-03  1.98433543726e-03 -2.94249961871e-03 -1.03457479185e-03  2.47825358624e-04 -5.93371587591e-04 -3.90567706483e-03 -2.59412695031e-03 -3.24613164006e-05 -8.62280153427e-04 -1.35793212892e-03 -2.46930154614e-03 -3.56495716684e-03  4.71765059061e-04 -2.86324574330e-03 -4.06106283632e-03  7.43420847104e-04 -3.19469041101e-03  1.31899254607e-03 -3.26678282428e-04  1.06459013341e-03 -1.90467642419e-03  2.78907988956e-03 -3.70682493881e-03 -7.19750708009e-03  5.59301087860e-04 -1.79674230469e-03 -2.00832501937e-03 -4.40267786486e-03  2.13444164001e-03 -1.66334302186e-03 -3.17206829990e-03  1.15352030079e-03 -3.00826592179e-03 -8.54182921307e-04 -2.37091735339e-04  1.72403579256e-03  1.13912662005e-03 -2.83170681542e-03 -1.13134971199e-03 -3.19662379100e-03  6.03946773670e-03 -7.97418235551e-04 -3.55201298705e-03 -3.38978968456e-04 -1.24989751652e-03  2.18479598506e-04  4.35964767243e-03 -5.60348245262e-03  5.78044450973e-03 -2.19082953353e-03  2.45985284868e-03 -4.11750125847e-03 -3.64294185566e-04  1.21560086814e-04  9.02316966207e-04  6.11275214029e-03 -4.55349994372e-05  1.95972300084e-03  3.54717046615e-03  1.94196395935e-03  1.09403801340e-03 -2.34325768717e-03  1.28893253620e-03  1.11273820058e-03 -3.64918416926e-03 -7.12804039091e-04  5.93369080547e-03  2.22712606139e-03 -1.15457002459e-02  9.99858098869e-02 -1.21063296267e-02  1.44005448734e-02 -1.08429048560e-04  1.96976658096e-04  2.13130787784e-03 -1.12405704585e-03  2.84498276364e-03  2.96027644595e-04 -2.34112529040e-03 -4.25755714508e-03  1.45268441613e-03  3.06024942518e-03  3.74237717587e-03  2.10841116406e-04 -2.16703622207e-03  8.31681795058e-03 -2.49298188170e-03  1.18059225905e-03  2.21067412714e-03 -1.50079958549e-04  5.29466823039e-03  2.41206494204e-03 -2.85549942316e-04 -1.84814106988e-03  5.91070214433e-04 -2.67489269090e-03 -7.40515923196e-04 -1.34418249930e-03  3.32224883890e-03 -1.55940999946e-03
 2.63004965599e-05 -3.23799321613e-04 -2.98607757253e-03 -1.82858123811e-03  2.55917986710e-03 -1.51023072765e-03 -3.36135387856e-03 -2.38520351133e-03 -8.47163084303e-04 -7.40571419505e-04 -4.70077443843e-03  5.11196950520e-03 -1.22984633104e-04  2.35970331441e-04 -2.23871655163e-03  2.84590644416e-03 -1.13299274492e-03  6.38843207693e-04  1.21753318262e-03  1.80746706705e-03  6.21131348166e-03  3.04876740004e-03  6.64482710433e-03 -1.02087676453e-03  8.25930253748e-04  2.89968526694e-03 -3.92090367428e-03  1.88487528072e-03 -2.26639882303e-03 -8.40495719768e-04 -2.34657831721e-04  3.67532754806e-03  5.68537621683e-03 -1.10764252144e-03 -7.48597566106e-05 -1.05051673509e-03  1.82415164657e-03 -1.55617776305e-03  8.71035842228e-04  2.30506532169e-03  3.66340982011e-03  3.71706440151e-03  7.35542198768e-04 -3.63899903836e-03  2.46725167346e-03 -1.68955356083e-03  3.84769615558e-03 -1.30388113703e-03  1.47082857722e-03 -4.24523082818e-04 -5.15409515501e-05  1.23164169264e-04  2.78985287988e-03  7.88311843036e-04  2.32250757382e-03  2.58795024098e-03 -3.07108007733e-03 -4.93930739921e-05  2.16590935099e-03  3.34685033965e-03  1.41923997236e-03  2.34241835129e-04  1.35898394699e-03 -1.06229057019e-03  4.31948991122e-05  3.28439571490e-03  4.89221443965e-03 -1.35276350231e-03  1.04615800368e-03  8.72944688993e-04 -1.32885528769e-03  6.32608681042e-04 -4.79827334739e-03 -2.32565076107e-03  1.86749573643e-03  1.49420063458e-03 -3.10280032451e-03 -7.60290362662e-04  1.49004075082e-04  4.80828886443e-03  4.15947299645e-03 -3.51827334757e-03 -2.73126494007e-03  1.15771061444e-03  1.20786296713e-03 -2.34693156985e-04  2.62099300411e-03 -4.11827653895e-03 -8.65480856139e-04  3.73790553737e-03 -1.32787067173e-03 -2.30928609761e-03  3.36388546426e-03 -5.24985059669e-03 -3.23762369672e-03  3.28854668112e-04  8.23352104406e-03 -1.21063296267e-02  9.35194366661e-02 -9.94039451432e-03  4.37095410301e-03 -3.27649748628e-03 -1.89416302573e-03  3.17862985056e-03 -2.94468391128e-04 -4.54056537834e-04  1.98545582715e-03 -3.27094833473e-03 -4.42376436476e-03 -2.18460032205e-04 -3.03970091360e-04 -5.53820166166e-04  4.31987926834e-03 -1.62454554845e-03  3.41480719995e-05 -2.44933193671e-03 -4.54933176742e-03 -3.13250804051e-03 -3.62627124639e-03  9.40184834340e-04 -6.00662893930e-04  4.95508990785e-03  1.21821737147e-03 -6.88265252975e-04  1.00475617149e-03  2.63084868738e-03  8.03279524144e-04  3.94470008297e-03
-1.72685260042e-03  3.15402101219e-03  3.86109797748e-04  2.74124628391e-03 -7.81422333229e-04 -2.52096680258e-04  2.22910478589e-03  2.14834686917e-03 -1.83835558263e-03 -4.07257917101e-04  2.83092097306e-03 -1.42668009163e-03 -2.54769731677e-03 -2.41919755234e-03 -1.03298831914e-03 -9.08572291804e-04 -1.43764565689e-03  3.79017203586e-03 -2.79047838529e-03  2.52243848218e-03 -1.68726426505e-03 -2.05898745335e-03  1.37111359948e-03 -1.42550736344e-03  1.94553505068e-03 -2.75860505292e-03  2.25304537484e-03 -1.35598291282e-03  1.70497574441e-03  6.49555572653e-04 -1.16908195292e-03 -1.83740616741e-03 -2.09748943649e-03 -1.24486189527e-03  2.54465523344e-04 -5.88979782387e-04  4.94950059068e-04  8.11260604446e-04  5.27918587070e-04 -3.36424847047e-05  6.12957658672e-04 -7.61258124471e-04 -7.97479978298e-04  4.31977208676e-04  3.27205356905e-04  2.89420133490e-03 -4.81604936879e-03 -1.25153626721e-03  1.04027723609e-03 -2.26759508750e-03 -3.33249060147e-04  8.82225526264e-04  2.97457430541e-04 -2.62860901579e-05  1.46728418550e-03 -2.54302663780e-03 -6.10888020244e-03 -7.19724352052e-04 -3.60388228123e-03  1.18698051832e-03 -2.22068634992e-03 -3.18645398649e-03 -2.21906641489e-03 -1.93065933527e-03 -2.87739394229e-04 -4.12247650618e-03 -1.19868632598e-03 -3.46008348062e-03  2.80100409124e-03 -2.76705911269e-03 -4.29740282108e-03 -6.00392574504e-04  1.59390528931e-03  7.05115647435e-04  4.17449401061e-03 -1.79661608367e-03  4.28736884674e-03 -2.12844254980e-04  1.06692277794e-03 -1.48946025746e-03  5.06101839794e-03  1.52494319590e-03  4.76986873772e-03  2.56228264553e-03 -9.12017545596e-04 -2.07884080425e-03  7.29984809425e-04  3.04397553143e-03  2.71529126169e-03 -1.37425052692e-03 -2.45629396312e-03 -1.06843151389e-03 -6.17954493808e-04  5.62110613800e-04  5.72767570078e-04 -8.17619647105e-04  5.63840989586e-03  1.44005448734e-02 -9.94039451432e-03  9.10037263256e-02 -5.34275772561e-03 -5.01939057876e-03 -3.04732206477e-04 -2.29322812168e-03  3.94775468861e-04  3.57090349163e-04 -2.92549723158e-03 -6.04389447059e-04  1.13050308818e-03  3.86303052662e-03  2.50603023340e-03 -3.15940050211e-03 -2.61817539249e-03  5.21227102377e-03 -1.88042542863e-03 -1.87399418345e-03  4.67475369085e-04  3.34909523555e-03  1.23411742173e-03 -2.49812127527e-03  8.66981426350e-04 -3.34525989064e-03  1.16951879518e-03  1.73200456750e-03 -2.74681029792e-03 -4.70910112125e-03  8.06096857353e-04 -4.20562303618e-04
-8.90974317099e-04 -1.16129407093e-03 -2.26261925379e-03  2.32596295445e-03  3.08433032131e-03 -3.30535815544e-03  3.33569113749e-03 -1.53485670873e-03 -2.00763734380e-04 -4.84557812390e-03  1.26616324640e-04  2.08602324972e-03  4.47317041359e-04  3.73423813983e-03  1.40576856881e-03  1.30285620251e-03 -1.48976471797e-04 -2.77606931134e-03  8.16184982138e-03 -2.12161750667e-03  3.77111739640e-03  2.23645352255e-03  4.16916648568e-04  3.02977112202e-03 -2.56421473254e-03  2.11741984913e-03 -9.13213229979e-04 -8.37582688661e-04  7.22796803553e-04 -1.92123177355e-03 -4.16907012973e-03  1.76468359071e-03 -2.42580081508e-03  2.71949791540e-03 -1.12332910875e-03  9.34483404460e-04 -3.47210575602e-03  2.03510204929e-03 -3.28830534820e-03 -2.06568543057e-03 -2.29455924252e-03  8.26299454108e-04  2.72664047583e-03  1.51869156468e-03 -6.89724390302e-04  6.46234273833e-05  3.39589894451e-07 -1.89164270963e-04 -2.27555776257e-04 -1.33528573905e-03  2.84788071534e-03  4.14106259054e-03  6.78668575108e-04  5.62240287469e-04 -5.91426975040e-04  5.25155613565e-04  2.57848672566e-03 -5.29601775771e-04  1.26854456448e-04  2.18642997370e-03 -1.59841883341e-03 -2.15701599266e-03 -1.28657662121e-03  9.20956629847e-04 -1.48534517831e-04 -3.00545791263e-03 -2.45329110519e-03  2.09958139851e-04 -1.83156137771e-04 -6.79470328343e-04 -3.20778597159e-03 -2.31178450845e-04 -2.43219716982e-03 -4.58804176585e-04  2.13760265114e-03 -7.62637174373e-04 -1.38153640512e-03  1.37376813275e-03 -4.33243947422e-04 -2.68895360712e-03  5.15957070547e-03 -1.23800930380e-03  3.25912871248e-04  4.71614812658e-03  5.44525748645e-04  2.03792063938e-03 -5.97831044696e-04 -2.64551318994e-03 -1.59926606560e-03 -1.83062135485e-03  2.18215095037e-03 -2.66203673852e-03  1.73000255216e-03 -8.81739439599e-04 -1.65790215232e-03  2.36175202278e-03 -5.30146167864e-04 -1.08429048560e-04  4.37095410301e-03 -5.34275772561e-03  1.02873548875e-01 -2.33728730362e-02 -3.84524515249e-04  5.06593288082e-03  7.90132551167e-05 -7.72063272334e-04 -1.16967590967e-03 -2.90616534698e-03  1.62635924665e-04 -3.21600872148e-03 -1.40369713917e-03 -5.34240419022e-04  2.81616384423e-03  4.58105254523e-03 -3.83867276820e-03 -3.34536025752e-03  1.06753836960e-03  4.67677511696e-03 -1.99830868691e-03 -3.29357446208e-03  5.51193009541e-04 -1.22103392902e-03 -1.50265466464e-04  2.36984539000e-03  4.20191891616e-03  3.78004113084e-03  2.77356526882e-03 -1.00480064962e-03
 3.92144087407e-03  9.60894066735e-04 -1.21685563807e-04 -1.34093080548e-03 -3.25790246056e-03  2.92443334520e-03 -7.81144744641e-04 -1.27147425820e-03  6.65324212723e-04  6.56521688568e-04  4.30466615284e-04 -1.53091261126e-03 -1.07523525929e-03 -7.10151721286e-04 -6.75485035472e-05 -7.75555307594e-04  1.46610343798e-03  6.98098487148e-04 -1.96512006756e-03  1.23210598834e-03  2.63728638101e-04 -6.00136990108e-04 -1.23003851832e-03  1.49869423227e-03 -1.77900514869e-03  6.26228255030e-04  4.04040090655e-04  2.30380479036e-03 -9.58372790718e-04  1.41352547611e-03  4.25777887588e-03  2.25245323784e-03  7.02596781186e-04 -3.04784491681e-03 -1.76630955576e-03 -1.13941326192e-03  8.11177860139e-04 -3.66990270490e-03  1.76568237920e-03  2.71704231307e-03 -4.10428147426e-04  3.54940540338e-04 -1.22892517623e-03  1.22944419848e-03 -3.81034392522e-04 -1.18195599242e-03  6.04006934159e-04  1.43502971382e-04 -7.05489412156e-04  8.25319013229e-04 -1.96888342909e-03 -2.40540442791e-03  1.35967693189e-03 -8.18003416390e-04  1.68369106029e-03 -2.14571663611e-04 -1.62903531507e-03  4.46402499298e-04 -9.90306309724e-04 -3.84068253467e-03 -9.22903616774e-04  6.53667404362e-04 -6.58173498303e-04 -1.19275300385e-03 -1.55956982018e-03  1.97287118904e-03  4.35553421045e-04 -1.69996642000e-03 -4.09635614076e-04 -1.62859100172e-04  1.26199104243e-03  1.09531762896e-03  6.31011577116e-04  7.33618822814e-04 -2.52970542334e-03 -3.00178723765e-04 -7.25431081674e-04 -3.12353469240e-04  1.24736109342e-03  2.25126711979e-03 -1.36909115451e-03  1.55015614825e-03  6.01075876414e-04 -3.38182147057e-03  1.32658660322e-03 -8.28371108793e-04  1.08703959378e-03  3.47803876314e-03  3.64310464941e-03  2.64093088576e-03  2.54918710961e-04  8.63828787230e-04  2.20181170462e-05  1.84461131681e-03  2.16755244289e-03 -1.90523372984e-03  9.76690173624e-04  1.96976658096e-04 -3.27649748628e-03 -5.01939057876e-03 -2.33728730362e-02  6.59378206199e-02  3.68426969807e-03  2.08186150763e-03  1.83588135469e-03 -1.20769337066e-03  2.71015751012e-03  2.23462495490e-03  2.80838197387e-04 -4.84010397750e-04 -2.36712820004e-05  1.75655338087e-03 -4.11140446359e-04  1.15205942868e-03  2.05729176592e-03  2.13330418546e-03 -2.61991015236e-03 -4.03640895009e-03 -7.60033723759e-05  3.75329739067e-03  1.34840164997e-03  1.59234228631e-04  2.15400802292e-03  1.06852355211e-03  6.16943597580e-04  5.95259695326e-05 -1.95919732867e-03  3.29599707802e-03
-4.53574808457e-03  1.12463713884e-03 -2.79077164270e-03  1.94695146883e-04  7.01781753163e-04 -9.25920501148e-04  2.16881965591e-03 -2.87960544743e-03  9.67678958965e-04 -2.68786132868e-03 -2.16954560267e-04  2.54873608548e-05 -1.19899927840e-03 -1.30186288331e-03  2.25296517647e-03  1.43937750533e-03 -3.38884885341e-03  2.90184699371e-03  5.60594808813e-05 -7.70203626936e-04 -1.39136767864e-04  3.53507235015e-04 -1.10052388197e-03 -3.66733452100e-03 -1.62000573366e-03 -1.41164082439e-03 -1.80000243135e-03  1.50335574767e-03  1.04654000440e-03 -3.97592312197e-04  8.02691226809e-04  3.45300538260e-04  1.82413026417e-03  2.78280282689e-05 -1.77505537193e-03 -1.83509218927e-03  6.50668256855e-04 -5.23229892103e-04 -1.03762463686e-04 -1.87625602613e-03 -1.98237243696e-03 -1.05827171692e-03  1.18940277219e-04 -9.62508516365e-05  2.10061611429e-03  9.10898567906e-04 -1.26598725143e-03  1.58157793255e-04  1.06392221640e-03 -1.75217051969e-03  1.22748075564e-04  1.40731561008e-03  1.80500050164e-03  1.46185649137e-03 -1.02733574032e-03 -7.44796666236e-04  5.64065721318e-04  1.29322903515e-03  7.24599607655e-04 -2.40324154135e-03  2.91312363573e-04  1.89756457114e-03 -7.36924075506e-04 -1.23636561745e-03  8.87447925692e-04 -1.83623571853e-03 -1.06645977905e-03 -1.12812779211e-03  2.71511308520e-03 -1.69107702745e-04  7.45599959170e-04 -1.75636644732e-03 -5.25506178047e-04 -6.19459641792e-04 -2.04470942183e-03 -1.73534183421e-03  1.39312597210e-03 -7.67367875094e-05 -2.25490969995e-03  1.58085120904e-03 -2.99920707832e-04 -8.70190006734e-04 -4.74075222067e-04 -1.53515826754e-03  1.42769432953e-03 -8.25013112440e-04  3.95787633708e-03 -1.31921413245e-03  2.55055561069e-03  1.67240630094e-04  9.87497007869e-04  1.87639288173e-04 -4.15748323540e-04  1.31373692157e-03 -1.02181822959e-04 -3.00679146063e-04 -7.49174511609e-04  2.13130787784e-03 -1.89416302573e-03 -3.04732206477e-04 -3.84524515249e-04  3.68426969807e-03  6.71550344390e-02  1.22154190566e-02 -1.86229090909e-04 -1.83549298645e-03  8.22343280890e-04  2.20936627949e-03  1.04595560393e-03  3.87438533645e-05 -1.38107035414e-03  1.63761110050e-03  2.82381913533e-03 -5.35968986449e-05 -4.62796724410e-03  1.96005990747e-03 -4.01777796568e-03  2.86507284226e-03 -1.50737667295e-03  1.48447058859e-03 -1.99873232766e-03  1.01851884598e-03 -1.29703651822e-03 -1.37865588610e-03  4.77392449328e-04 -4.34870862947e-04  1.29645967201e-03  2.08628986722e-03
 4.33520793837e-03 -2.32959557270e-04 -1.00824364378e-03  5.96717177507e-04  3.13374762820e-03 -4.42539729955e-05 -7.00576707653e-04  1.70106515258e-03 -1.51100967097e-03 -3.24697899919e-03 -2.00057624464e-03 -1.43114194683e-03  7.58518187163e-04 -9.39246578060e-04  5.93522158249e-04 -2.73913102298e-03 -3.13828315079e-03  1.19463719135e-04  2.67063303410e-03 -3.43695249008e-03  3.04989679259e-03  5.86089333917e-04  3.05792498911e-03  1.34257783374e-03 -1.20509392298e-03  5.76298311917e-04 -1.04150535740e-03  8.02172095347e-04 -2.40408882387e-03 -4.84622120978e-04  1.00798875306e-04  7.79388849959e-05  2.15909618850e-03 -2.10946312246e-03 -4.20355741825e-04  1.26998316459e-03  9.54452148142e-04  9.86795590082e-04 -6.64488281725e-04 -1.61388504593e-03 -1.95479233162e-03 -8.85979696966e-04 -1.89110749209e-03  1.11323598736e-04  1.47887864859e-03  6.10162960501e-04 -8.74435696423e-04 -4.28320966530e-04 -3.67783480361e-04 -1.92836209011e-03 -2.43124033677e-04  4.09550557503e-04  1.27036751654e-03 -4.63386490016e-04 -1.66178865640e-03  3.79561603347e-03  6.83446470285e-04 -4.00582371888e-04  8.25277622462e-04  1.11097124406e-03  5.51694721467e-04 -1.37815865372e-03 -1.68876914885e-03  3.89687323658e-03  2.95498137609e-03 -1.43461013297e-03  1.64115195360e-03  7.84178124940e-05  3.85358996455e-03  1.08401154945e-03 -2.07585606708e-03  2.53508357818e-04  2.28741269189e-03 -1.20657329065e-03 -3.87169878908e-03 -1.93642081180e-03  6.12370404341e-04 -4.19796625851e-05 -1.04684542555e-03  9.10089586992e-04  3.46080314067e-04 -5.70927660592e-04  9.68392800152e-04  4.90243182707e-05 -1.35344512741e-04 -1.17825318181e-03  4.23632335073e-04  1.49584105763e-03  1.76155256075e-03  5.19156206228e-04  2.47699926424e-03 -1.40140780275e-03 -4.46520250947e-03  1.10627715377e-03 -1.90633286532e-04 -1.75830665121e-05 -1.11754159400e-03 -1.12405704585e-03  3.17862985056e-03 -2.29322812168e-03  5.06593288082e-03  2.08186150763e-03  1.22154190566e-02  6.85535012349e-02 -2.09979316873e-03 -1.96326681378e-02  4.07487248194e-03 -2.27183586845e-03  9.63207292729e-04  4.29986952686e-04  5.56463199368e-04 -5.56746174891e-04  6.33209832598e-04 -9.01538388921e-04 -2.17847728118e-03  5.35398512600e-04 -3.38755155260e-03  2.93238145434e-03 -1.86690528836e-04  2.63912677577e-03 -1.50022043405e-03  4.38356510116e-04 -2.15299930871e-03 -3.59687415962e-04 -1.21555620661e-03  1.76864100482e-03  4.40123381361e-03  2.46324016825e-03
 3.49973553924e-03 -3.84885384695e-03 -7.31611068604e-04  2.25698402815e-04  2.52452195371e-04 -9.08369191659e-04  3.17547306322e-04  7.91560223085e-04 -1.45605832156e-03 -3.25592061151e-04 -9.03862241150e-04 -8.57359489357e-04 -2.01136702257e-03 -6.96195460513e-05 -1.55567176148e-05 -3.64406188958e-03  7.19635049651e-04  1.58268377654e-03 -2.84430173706e-03  2.25258500389e-03 -1.18779226774e-03 -9.68453085446e-04 -1.95420353068e-03 -8.48799728471e-04  1.26938954583e-03 -1.85843054069e-03 -3.74406776692e-04  7.47139695577e-04  1.67246072979e-03 -9.37900698382e-04 -8.49161346870e-04  2.58848020177e-03  1.12851760352e-03  1.67226858369e-03  6.43122216123e-04 -5.16397384786e-05 -1.47763696172e-03  2.70396509243e-03 -2.56868349681e-03  4.75816399490e-04 -2.28939107004e-03 -8.54885923729e-04 -5.56044665521e-04  1.34020190627e-03  1.10722280621e-03 -1.21123689927e-03  1.47529446396e-03 -1.78246395071e-03 -4.76858587079e-04 -5.73405890495e-04 -1.43202421426e-04 -1.01683595600e-03  3.96706059072e-03 -2.10421114576e-03  2.42958266468e-04 -2.68721971482e-03  2.00917678056e-03 -1.49270093243e-03  6.00365308037e-04  1.39477177681e-03 -1.14940754833e-04  1.94915111749e-04 -1.97571502624e-04  2.72072505265e-03 -9.83335196320e-04 -1.81242158333e-03  2.41727059662e-03 -3.16158881892e-04 -2.06273834194e-03 -1.56181037404e-03 -6.98021350014e-04 -1.08099221548e-03 -1.58520107372e-03  8.89267468516e-04  3.91308978892e-03 -1.24622162920e-03 -1.24446707606e-03  1.63279162833e-03  3.83673133069e-03  1.33900905248e-03 -1.93580544993e-03  1.62804710173e-03 -4.60369735287e-04  1.37085562419e-03  1.70503622344e-03  1.69967539633e-03  1.65920294956e-03  3.74436916070e-03  7.41208258656e-04 -2.74788865337e-03 -2.59843877387e-03 -5.40172250627e-04  4.37323923327e-04 -3.68917700237e-04  2.47258600917e-04 -3.24216903633e-04  2.27638558727e-03  2.84498276364e-03 -2.94468391128e-04  3.94775468861e-04  7.90132551167e-05  1.83588135469e-03 -1.86229090909e-04 -2.09979316873e-03  6.54828891008e-02 -1.03445247771e-03  9.76864570785e-03 -4.34617424377e-03 -5.49732883292e-04 -2.31059138578e-03 -3.01542035864e-03  3.37921248510e-03  1.65362377428e-03  1.63661449137e-03  1.82664797327e-03  6.92968716608e-04  4.97164854094e-03 -3.93386499280e-03  1.46567773914e-03  3.44204719929e-03  1.43056519970e-03 -1.08713704183e-03  1.98495617038e-03  2.02782487947e-03  1.27663346830e-03 -1.08096052503e-03 -2.37812383147e-03 -4.46109746141e-03
-4.84122520689e-03 -1.51695118667e-04  1.72356792514e-03  6.13758220686e-04  1.62405347212e-04 -1.33022715008e-03 -6.41536334347e-04 -1.98760136454e-03  1.02010000271e-03 -1.04060065584e-03  2.18722223295e-03 -1.56569779736e-03 -1.44094857964e-03  1.70647133299e-03  1.42114983329e-03  2.97256078496e-03  3.56396295311e-03  9.11566812289e-04 -3.29826855844e-04  3.30996531759e-03  3.00600194124e-04  1.23636608410e-03 -9.79696242032e-04  1.32291421890e-03 -4.28848608096e-04  2.25471720528e-03 -4.28580119859e-04 -5.60760958246e-04  3.13320111646e-03 -4.67486645249e-04  2.45137592909e-03  1.44710391995e-03 -2.09920865087e-03  7.87870578451e-04  5.83313753442e-04 -1.29419260790e-03  1.38303025664e-03 -2.83928596504e-04 -1.53314913560e-03 -1.49136826972e-03 -1.25066079939e-03  1.31489460457e-03  1.26291782027e-04  4.75271719599e-03 -7.68228517557e-04 -5.99752686170e-04 -3.97769762246e-04 -9.35641862119e-04  9.87810552433e-04  1.60168185040e-03 -6.86535694308e-05 -1.33806073285e-04 -2.91006647340e-03  3.18404073953e-03  5.77294637292e-04 -3.22272145037e-03  1.13068046252e-03 -5.74852939788e-04 -2.04377097519e-03 -2.51822904590e-03 -3.03964933918e-03  9.83511629372e-05 -4.28746594967e-04 -3.16868352177e-03 -8.52711244864e-04 -2.37636151050e-04 -2.70489610952e-03  8.61806149190e-04 -9.87449009938e-04 -7.17100174673e-04 -3.58630432875e-04  5.71649096873e-04  5.01586531117e-04  6.18352023438e-05  3.31089649492e-03  8.49623664174e-04  5.69648728807e-04  1.75197874203e-03 -4.85012613143e-04 -2.90875359048e-04  3.48165483502e-03  3.45397550303e-07  1.41693000992e-03  4.15667914717e-03  2.65053824646e-07  1.78371579773e-03  4.47518962073e-04 -2.11667625926e-03 -1.97248333371e-03  1.49249778193e-03 -2.00948813696e-03 -5.80586004420e-04  2.52691081907e-03 -1.58366487831e-03 -9.54679839800e-04 -1.09958883039e-03  2.52957208804e-04  2.96027644595e-04 -4.54056537834e-04  3.57090349163e-04 -7.72063272334e-04 -1.20769337066e-03 -1.83549298645e-03 -1.96326681378e-02 -1.03445247771e-03  6.43114576369e-02 -2.05657330476e-02  4.33077330674e-03  1.00593542426e-03  1.63542291031e-03 -3.09198445932e-04 -4.06557578758e-04  5.57681491118e-04 -1.77802040566e-03 -2.29898341060e-03 -1.57667855363e-03  3.21853949050e-03 -7.46098233287e-04 -5.31714263448e-04 -3.66345150901e-03  6.77327762827e-04  2.13021222714e-04  4.05211666920e-03 -7.69227739589e-04 -1.13894390115e-03  4.06218937818e-04 -2.70885219591e-03  1.31764988370e-04
 3.40333077332e-03 -2.48442329297e-03  1.22601896961e-03 -2.14229144282e-03 -2.87583335858e-03 -4.43962381826e-04  1.86132409127e-03  7.19626077420e-04 -9.67304831509e-04 -1.61774073173e-03  4.03169803684e-05  1.49025960924e-03 -1.00689304714e-04  1.13550499005e-03 -2.38450980587e-03 -3.86643140051e-03 -1.52424061751e-03  2.08161955199e-03  1.93564812991e-03 -3.23858371771e-04  4.11115843596e-04  9.00852817873e-04 -1.31563805621e-03 -4.12518636776e-03  4.31536934249e-04 -5.56503977442e-03  8.87907114313e-04  1.56343698069e-03  2.79472655124e-04  8.49208371583e-04  1.98520477883e-04  4.66224318562e-03  4.17500360723e-05  1.40502755747e-05  1.79583500308e-04  2.10550700340e-03 -2.57698255393e-03 -3.39465539850e-03  9.96368595575e-04 -2.45558818978e-04  8.21311743510e-04 -1.24745217763e-03  9.42539327901e-04 -1.60320494750e-03  5.32761535939e-04  1.02233932891e-03 -2.19676316670e-03 -9.64090840328e-04  1.24778577502e-03 -3.21456120857e-03  1.50633227067e-03  1.91381036451e-03 -7.31341439481e-04 -2.99210097553e-03 -1.72067261260e-03 -4.17403950165e-03  1.24018578519e-03  1.72371139400e-03  2.89136725285e-03  3.16049781386e-03  1.02903520869e-03 -4.49490124374e-04 -4.28447636462e-03 -1.12637219317e-03  1.44496980709e-04 -8.03055215447e-04  5.24094420195e-03 -1.45898082150e-03 -2.84260044041e-03 -1.42715908639e-03  2.98386039780e-03 -9.33993267185e-04 -5.38171472657e-03  6.46355362504e-04  7.61822262306e-04 -1.15898009664e-03  4.63938489841e-04  1.05653836284e-03  1.65879562550e-03  2.02592429024e-04 -1.77900428801e-03 -5.15721732750e-04  5.35398631194e-04 -2.31247018317e-03 -7.69628013883e-04 -1.11628353999e-03  7.40474505695e-04  2.23101034904e-03  1.40235308421e-03 -2.14369166556e-04  2.35582305648e-03 -6.93133664506e-04 -1.51827831484e-04  1.58285954744e-03  3.04804079598e-03 -1.61875779644e-03  2.16729865593e-03 -2.34112529040e-03  1.98545582715e-03 -2.92549723158e-03 -1.16967590967e-03  2.71015751012e-03  8.22343280890e-04  4.07487248194e-03  9.76864570785e-03 -2.05657330476e-02  8.02123056516e-02  1.75955375435e-02 -4.67768887242e-03  6.93273110451e-04 -4.58821972662e-04  3.31830470828e-03  2.62929890555e-03  2.17568336426e-03  3.71012377260e-03 -3.26562869682e-03 -1.23677893595e-03 -1.62373756301e-03 -1.37634342103e-03  2.55026734034e-03 -5.17463579864e-04  5.43703876260e-04 -1.66456636781e-04  3.85980462413e-03  2.63454916264e-03  2.70855697512e-05  3.28250646502e-04 -1.58807688212e-03
-2.60008079609e-03 -2.06497439098e-03  3.51232879094e-03 -1.20905856801e-03 -3.02884298242e-03  1.66335585437e-03  3.02057959163e-03  3.30229245253e-03 -3.45946835223e-03 -9.92878629799e-03  1.28950268221e-03 -3.64246984429e-03  2.21492163134e-03  1.15910378234e-03 -7.07441454388e-05  3.93050282620e-03 -6.89729613453e-04 -4.46812967338e-04  4.27910407500e-04  2.21028527551e-03 -1.43987547516e-03  2.05018856284e-03 -1.37433751612e-03 -1.09220879686e-03 -2.15376460567e-03  1.67489753933e-03 -1.27042539689e-03 -2.66595673880e-03  2.54506460717e-03 -7.64413270176e-04  3.95760219121e-03  5.93322131795e-03 -4.90145837870e-03 -8.07218391808e-04  8.04480371220e-04  4.25654498816e-04 -1.93366912813e-03 -7.67849762458e-03 -6.72545469588e-04 -4.11160582991e-04 -3.07968058898e-03 -1.49873407166e-04 -1.79199827729e-03  4.93480769454e-03 -3.01084143647e-03  3.16546366903e-03 -8.37789889304e-04 -1.76601513616e-03  2.68299807581e-03  5.04660454887e-04  1.00899008625e-03  4.45922769907e-03 -4.63140322529e-03 -1.27210078068e-03 -1.11940717840e-03 -7.94776850742e-03  3.01046117447e-03  9.46154644354e-04 -2.28469978104e-03 -1.54674428464e-03 -1.09070006260e-03  6.50036941472e-04 -7.37533680532e-03  6.27864275686e-05  1.94901295309e-03 -4.00561090053e-03  8.40040306088e-04 -5.68685828208e-04 -1.63202521926e-03 -1.86054155022e-03  1.98489617048e-03  5.70823592816e-04  6.62954707002e-05  1.44924400845e-04  2.28937318283e-03 -8.60287309493e-04  2.52348379097e-03  2.07833906805e-03 -4.23964450866e-04 -1.02639350883e-03  3.07020036587e-04 -4.68024407589e-03 -1.06683837400e-03 -8.78082638520e-04 -9.53073179888e-04 -2.36495612850e-03  1.47583974107e-03  3.17703656715e-03  8.78571555867e-04  4.76779895359e-03  2.79268050958e-03 -9.39327161858e-04 -1.10351855557e-04  6.00828194878e-04 -1.47473057586e-03  4.87435778637e-04  1.59968316752e-03 -4.25755714508e-03 -3.27094833473e-03 -6.04389447059e-04 -2.90616534698e-03  2.23462495490e-03  2.20936627949e-03 -2.27183586845e-03 -4.34617424377e-03  4.33077330674e-03  1.75955375435e-02  9.54739880469e-02  6.80925388250e-03  2.87515630376e-03 -2.84117997759e-03  1.46199831072e-03  3.04492449739e-03 -4.89510357215e-04  2.11927766217e-03 -4.68012043510e-03  4.70238010245e-04  2.42448782748e-03 -3.37050473938e-03 -6.26908775072e-03 -3.63991273447e-03  2.29707988667e-03  4.91338331443e-03 -2.04147139124e-03 -1.29276161151e-04  2.38963123523e-03  2.09283954524e-03  3.58615971126e-03
 1.76984026429e-03  2.96740245751e-03  3.41821605769e-03 -5.63856836947e-05  2.72285890250e-03 -2.67521074419e-03  5.50908124283e-03  2.30959650612e-03  1.13832366782e-03 -2.82969570466e-03  3.55573161880e-04 -1.66442302550e-03 -7.02134836775e-04  1.45041497517e-03  7.33625078734e-04  3.86714909828e-03  2.26872160455e-03 -2.38216539382e-04  1.11897266693e-03 -1.44544823051e-04 -1.88587894968e-03 -7.45105660077e-05 -3.52252333011e-04 -1.60004933018e-03  9.37818551434e-04  1.45718021859e-03 -2.42505550766e-03 -4.72400312610e-04  6.97287766135e-04 -2.26693167254e-04  3.44296152063e-03 -4.79812577158e-04  5.25777748342e-04 -5.76780298905e-05  1.67818325038e-03 -1.00343427633e-03 -2.74682490841e-03 -2.43644099882e-03 -1.85587586488e-03  1.05460137123e-04 -9.98467061983e-04  8.40786717551e-04 -2.43880998714e-03 -9.38748431981e-04 -3.68063808602e-03 -1.81529048476e-03  1.33170705817e-03  2.43415933031e-04  5.36192498366e-04  1.40340443755e-03  8.82956917979e-05  3.27798150071e-04 -1.27899279193e-03  1.51722895231e-04 -6.47140643720e-04 -8.46652847511e-04  2.26889707512e-03  1.66754983007e-03  8.12153469091e-05  4.27026882748e-03  2.19808691746e-03  5.80395795314e-04  1.26915150412e-03  4.28148139005e-03  1.11760786496e-03  1.03286850841e-03 -2.02793059169e-04 -1.81132054230e-05 -1.15572353983e-03 -7.85510219264e-04  6.57146322477e-04  2.34586690534e-03 -5.46476059537e-04  1.47284772110e-03 -3.80898327093e-03 -1.16148165318e-03  2.82077942288e-04 -2.37706948046e-03  2.34647303801e-03  2.41282785400e-04  1.09917359630e-03 -4.99079213712e-03 -2.93020345301e-03 -1.29499268017e-03  3.96133235678e-03  1.62224253978e-04 -1.32549425411e-05 -2.32714701802e-03  3.21281521956e-04 -4.42410723752e-03 -3.84631909055e-03  6.04825861391e-04  1.19848987622e-05  7.17469415066e-04 -1.31038946681e-04  4.51112168470e-04 -2.89061358790e-04  1.45268441613e-03 -4.42376436476e-03  1.13050308818e-03  1.62635924665e-04  2.80838197387e-04  1.04595560393e-03  9.63207292729e-04 -5.49732883292e-04  1.00593542426e-03 -4.67768887242e-03  6.80925388250e-03  7.96146618165e-02 -1.10718982806e-03 -3.33297129665e-03  4.31776420539e-03  1.88681883325e-03  2.24698509036e-03  1.01654964773e-03  1.29654591893e-03 -1.19543982150e-03  2.09583857710e-03 -2.23134942112e-03 -3.30396532402e-03 -5.01701242023e-04 -1.02607708109e-04 -1.77013742919e-03  7.18393443497e-04  2.03047038027e-03 -4.09350706861e-03 -5.02724883755e-04 -1.64543320638e-03
 2.93473092692e-03  2.83874333242e-03  4.05177316362e-03 -2.39762535691e-03 -2.29484883268e-03  3.80767558214e-03 -2.43455944278e-03  3.14577443151e-03 -8.18362105385e-04  3.13831662345e-04 -8.30043195497e-03  3.16229099718e-03  2.13950803888e-03  5.88963889328e-04 -2.14257988165e-03 -3.78416191000e-03 -3.38442266520e-03  1.31236658340e-04 -4.95696937782e-04 -6.95789530442e-04  1.93420591951e-03  2.91053061612e-03 -5.35386437363e-05  9.72906058971e-04 -7.00485555593e-04 -1.27048206680e-03 -2.73839185960e-03  2.78181267658e-03 -1.40038954961e-03 -1.90001992156e-03  7.88459934429e-04  2.61490875347e-04  1.13748347818e-03 -4.98797223010e-03 -3.12588931280e-03  1.70544790212e-03  2.16164286597e-03 -5.96780835082e-03  3.87471353346e-03 -8.24520379926e-04  7.50095784910e-04 -3.78112170646e-04  1.17235887863e-05 -3.69112347837e-04 -8.08997969829e-04  1.26106812350e-03  8.97863173915e-04  5.66465916607e-04  1.99341873718e-03  2.92030809927e-04  1.13745561791e-03  2.60985607097e-03 -2.33390528729e-03 -9.94320054308e-04  1.15024313523e-03  8.39627239072e-04  2.76496984104e-03  1.26649088513e-03  1.82826614284e-03 -2.47770998768e-04 -2.72235563587e-03 -4.46183397949e-04 -2.38079319558e-03 -1.36857392485e-03 -1.76955941075e-03 -2.72135858228e-03  2.22078656764e-03 -3.63055649660e-03  2.00625015167e-03  2.13879670501e-03 -3.23653690009e-04 -6.94474033152e-04 -1.52530126854e-03 -2.11375998753e-03 -2.10323531383e-04 -1.93308247146e-03 -1.97695726922e-03 -2.28210699341e-04  1.95130296197e-03 -8.97826748227e-04  3.15488856435e-03 -3.39151412103e-03 -2.51544404704e-03 -7.26302119053e-04  2.07950655973e-03  3.98390226683e-04 -5.51360665091e-03  1.53581213511e-04 -4.97949897198e-04 -1.15058078955e-03 -1.77693135978e-03 -2.79981560981e-04  3.16370440395e-03  2.07676448783e-03  3.42543825551e-03 -2.17685368889e-04 -1.86629474768e-03  3.06024942518e-03 -2.18460032205e-04  3.86303052662e-03 -3.21600872148e-03 -4.84010397750e-04  3.87438533645e-05  4.29986952686e-04 -2.31059138578e-03  1.63542291031e-03  6.93273110451e-04  2.87515630376e-03 -1.10718982806e-03  9.82921837157e-02  9.64067832178e-03  4.30851448763e-03  4.19510703105e-03  1.00863897647e-03 -2.25173679451e-04  1.35299550062e-03  4.75234138025e-04 -4.36590275047e-03  4.13471213351e-03  6.56736654010e-03 -1.24345000613e-03 -8.32246781382e-04  2.25852436160e-03 -2.28900241531e-03 -3.13551878092e-03 -3.06469807901e-03 -7.91530887820e-05  1.74388731789e-03
 1.65299211008e-03  7.11631575007e-04  1.13062425165e-03 -1.35234843340e-03  2.53150568649e-03 -1.45343973723e-03  1.32422420430e-04  3.64125240986e-04  1.67641066812e-03  3.05666396766e-03  3.88532677986e-03  2.74709111272e-03 -3.63145104809e-03 -3.51150725855e-03  1.39631908388e-03  9.25061107895e-04 -1.99574754402e-03  1.02960044164e-04 -3.31284576137e-03  1.81856085347e-03  1.34913199464e-03  7.09760360179e-04  1.35780837911e-03  7.79332560993e-04 -2.32797151877e-03 -1.99481316043e-04  1.17807281150e-03  1.92488959394e-03 -1.58216470839e-03  1.44479996153e-04 -1.16405350811e-03  2.99167588141e-03 -2.24446687783e-03 -2.43720657570e-03 -6.79035047051e-04  7.55897247159e-04 -2.63597662917e-03  2.16084435853e-03 -9.10569087987e-04  8.89108446296e-04  3.32254606114e-03 -1.59131909612e-04 -3.95596116867e-03  3.28067187393e-04 -5.36792210004e-04  6.23284626333e-04 -1.91505827648e-03 -2.13615464398e-03  2.03632099182e-03 -8.56448060709e-04  1.94856848391e-05  3.38202715206e-03  1.42967769075e-03  1.93594982335e-03 -1.35841539555e-03 -1.62303275959e-03  3.10452406897e-04  1.20677255580e-03 -6.69114991570e-04 -3.77271102652e-03 -3.83550104802e-03 -2.28948675688e-03 -1.69292209017e-03  4.81694479749e-03 -3.62662628448e-03 -1.49011246969e-03  3.57925732092e-04 -5.80964798173e-04 -2.06166981459e-03 -3.58393557204e-05  1.69026404581e-03  1.75075826302e-03 -2.48331138937e-03 -4.61602201946e-04 -1.64086304116e-03 -1.68068063369e-03  5.24667688148e-04  3.80298200927e-04 -2.54281007539e-04 -1.58701325631e-03 -1.72727379984e-03  2.53475595523e-03  3.35092605907e-03 -4.18212312110e-03 -8.40076437452e-05 -2.75879025753e-04 -1.86738496710e-03  2.34730653519e-03 -1.15132988614e-03 -1.65305994169e-03  2.07300827270e-05 -1.04114379912e-03 -5.73105518968e-05  8.73994307263e-04  9.58157050310e-04 -6.79036190608e-05 -2.92104010569e-03  3.74237717587e-03 -3.03970091360e-04  2.50603023340e-03 -1.40369713917e-03 -2.36712820004e-05 -1.38107035414e-03  5.56463199368e-04 -3.01542035864e-03 -3.09198445932e-04 -4.58821972662e-04 -2.84117997759e-03 -3.33297129665e-03  9.64067832178e-03  7.79380804797e-02 -9.09752348128e-03 -7.50974123224e-03 -6.45795815479e-04  2.29658960529e-03 -1.66087331669e-03  2.05447123552e-03  8.26403100912e-04  3.64678349006e-03  3.21000556506e-03  3.46048812821e-03 -4.03895041582e-03  1.37801365952e-03 -6.30633283527e-04 -1.16150312995e-03  9.75571288921e-04  8.78829060577e-05 -3.75659403470e-03
 2.59173483479e-05  1.44518819145e-03  4.33764387154e-03  4.62531558527e-05 -1.02359579647e-03 -9.84559717803e-04  2.29184854088e-04 -1.19110322179e-04  1.23951959348e-03 -5.78908273521e-04 -9.36892081820e-04  2.02576599495e-03  5.09794740210e-04 -8.22278517122e-04 -3.51117114210e-03 -2.90596632101e-04  7.17699744583e-04  3.17730263974e-03  1.31245816437e-03  2.00523641451e-03 -3.18684469354e-03 -3.01796776010e-03 -1.33749086915e-03  2.40917623816e-03  2.86400731465e-03  1.33561285278e-03 -1.54827711170e-03  6.34186564644e-04  3.05864636911e-03 -1.29894957850e-03  1.99761811724e-03 -6.06643283364e-04  4.30239100040e-03 -1.72608569022e-03  2.16891850009e-03 -4.35988538667e-03  3.64309511836e-04 -2.13638083281e-03  2.15976819739e-03  1.79576912836e-03 -1.70272819921e-03  2.65033102754e-03  1.20691932962e-03  5.81906773871e-05 -2.09120923459e-03  7.10991755597e-04  7.50327943664e-04 -4.67968237543e-04 -9.01527493856e-04 -1.16320403874e-03  2.79187403696e-03  4.29148367397e-03 -1.91417838910e-03 -3.99040035553e-03 -1.05880513045e-03  2.96793411062e-03  3.39459984630e-03  7.77461064645e-04  2.66587218393e-03  7.53786031239e-04  6.04610189928e-04  2.75620983985e-03  8.17798651828e-04 -1.31456208101e-03  1.24863530107e-03  3.65037224859e-03 -4.20470468872e-04  9.15248676664e-04  2.57160037618e-03 -8.62085797790e-04 -4.65960236621e-03 -3.36356239968e-03  2.32449296753e-03  9.93441668668e-04  1.33293656982e-03 -2.24725827129e-03  2.59295086716e-03 -3.44266530724e-03 -3.89502150002e-05  3.06410346154e-03 -2.72785622103e-04 -2.14537433935e-03 -4.23960006124e-04  5.37726537589e-04  3.90472154210e-03 -9.03432212376e-04 -2.67749486333e-04 -4.81112329890e-03 -8.29531708519e-04 -5.68409512033e-03 -1.68136035497e-03 -1.63239418425e-03  1.81070966496e-03  1.70565807761e-03  3.59514550625e-03 -2.30666278312e-03 -1.98830303214e-04  2.10841116406e-04 -5.53820166166e-04 -3.15940050211e-03 -5.34240419022e-04  1.75655338087e-03  1.63761110050e-03 -5.56746174891e-04  3.37921248510e-03 -4.06557578758e-04  3.31830470828e-03  1.46199831072e-03  4.31776420539e-03  4.30851448763e-03 -9.09752348128e-03  8.53400461954e-02  5.20774254262e-03  1.02665982951e-02  1.67867144081e-03 -4.53977533206e-04  4.00213664675e-04  1.67519281465e-04  1.23319989456e-03  1.22968705334e-03 -9.98385266437e-04  8.88267102593e-04 -6.93658957958e-04 -1.94303036641e-03  4.01414438413e-04 -1.90987853561e-03  5.97908853386e-04 -2.48211899113e-03
 1.67101084529e-03 -6.65539843020e-03  2.25265476158e-03 -2.66641800145e-03 -2.20308517667e-03 -2.24550740692e-04 -1.93731682204e-04 -7.23874052982e-04 -1.67699802172e-03  2.32751647799e-03 -4.00274744086e-04  1.52767098350e-03  1.46697288145e-03  3.83506170633e-03 -1.55814667234e-03  8.66043351923e-04  1.86166065338e-03  1.38753029022e-03  1.45764988547e-03  1.28491265328e-03  1.48831864996e-03  1.99126086316e-03 -3.17186755003e-03  2.18122377164e-03  4.28503756820e-04  3.21735421548e-03 -5.63077011299e-03  2.60636641706e-03 -1.62332205682e-03 -5.01138309733e-04 -1.03685695388e-03  2.39667550801e-03 -2.56771639816e-05 -2.82759581838e-03 -1.89237600618e-03  1.39499676100e-03 -9.29638931809e-04 -1.95710017720e-03 -7.20689563714e-04 -2.20049543853e-03 -2.98079742537e-03 -7.26489606510e-04 -9.30300775350e-04  1.53990924526e-03  2.20452325753e-03 -2.38936364585e-03  2.10666929223e-03 -3.71850914642e-03 -7.46129407441e-04  2.86714571766e-03 -1.26186067738e-03 -8.90806230909e-04  3.28967634388e-03 -2.16791081038e-03  7.36881547283e-04 -1.41364418556e-03 -1.10507683326e-03  3.96604457935e-03 -1.21213577731e-03  1.30704642218e-03  1.03445928178e-03 -2.53044691455e-03 -3.25177897813e-03 -4.08543733918e-03  3.74920994727e-03  7.62114987726e-04 -2.74314234989e-03  6.25607375780e-04  5.63653717462e-03  2.66770895430e-04 -5.81971455614e-03  5.31945193361e-04 -1.03860394843e-04 -8.93933619963e-04 -5.57428207468e-04 -3.15357184894e-03 -1.68087881357e-03 -7.40255143857e-04  2.36526918840e-03  2.19371732346e-03 -1.06652904868e-03  3.67225367880e-04 -1.92020577029e-03  4.67465986027e-03 -1.79733402362e-04 -5.81583036935e-04  9.44920087183e-04 -2.56033779208e-03  1.58161980581e-03 -2.71695050597e-03 -2.29430228913e-03 -1.75169620656e-03  8.26591221290e-04 -3.82693638500e-04  4.41705678155e-04  1.52443412779e-03  1.26600574906e-03 -2.16703622207e-03  4.31987926834e-03 -2.61817539249e-03  2.81616384423e-03 -4.11140446359e-04  2.82381913533e-03  6.33209832598e-04  1.65362377428e-03  5.57681491118e-04  2.62929890555e-03  3.04492449739e-03  1.88681883325e-03  4.19510703105e-03 -7.50974123224e-03  5.20774254262e-03  9.92113919006e-02  4.97177139699e-04 -1.97807294961e-03 -1.52611005287e-03 -1.01827632563e-03 -4.46820681948e-03  1.05571778947e-03  1.63850163499e-03 -1.63947778606e-03  5.09138686327e-03 -1.45493240542e-03  1.49821375116e-03  4.62106219300e-03  3.87541085034e-04  2.34206874329e-03  2.09676001615e-03
-3.51565428195e-03  1.83981950382e-03 -1.82355314819e-04 -2.51066415826e-03  2.53449363428e-03 -2.75368980604e-03  4.29787405456e-03  8.69480828695e-04 -2.39221328361e-04  5.38177781599e-03  1.38228084078e-04  2.17473027955e-03 -9.91034349946e-04  1.99995367436e-03 -1.50515589508e-03 -6.11669378994e-04  3.34558950776e-04  4.67187849842e-04 -8.27798365648e-04  2.10515360196e-03 -1.80921274302e-03 -2.36013348945e-03  2.27403917630e-03 -2.31526519214e-03  5.37659287078e-03 -1.04512371546e-04 -1.80120623333e-03  1.85313837472e-03 -6.52177874392e-05 -1.72706256406e-03  2.91373822640e-03  1.11939580306e-03  1.77405840870e-03  1.61489522975e-03 -1.29873369094e-04 -1.38272812047e-03  3.08262682097e-03 -1.27867520267e-04 -3.26300323471e-03 -2.94943054262e-03 -1.40950690493e-03 -4.33093007788e-03 -8.93108796056e-04  4.85591325776e-04  1.12283430562e-03  1.89847649316e-03 -2.33329115437e-03 -1.49922910112e-03 -2.33858602663e-03  8.45256751884e-04 -2.53199762846e-04 -1.32357478427e-03 -2.00639611920e-03  1.75777757030e-03 -7.90399483150e-04  2.80684603482e-03 -2.08047094980e-03  1.43026485492e-03  2.44462042412e-03  2.04269800654e-03  3.05392037334e-03 -3.96491162394e-03 -1.92942521806e-03  1.24097823878e-03  4.10897179835e-03 -3.59465578976e-03  3.67791961076e-04  8.83374276529e-04  1.41773339935e-03 -9.55184791113e-04 -2.41751916092e-03  6.61145286296e-05 -2.16081076512e-05  3.67666658506e-03  4.69112839190e-03 -8.38706908533e-04 -4.13273385513e-03 -7.89966947093e-04  1.47669872239e-03  2.51347893084e-05  1.62046964694e-03 -1.98733237639e-03 -2.40793689675e-03  1.69574394153e-03  3.38642782352e-03 -1.23117519223e-03  1.23849588029e-03  9.31533441572e-04 -1.47030417664e-04 -5.38044598348e-03 -1.46590310471e-04  1.94474351069e-03  3.32065536748e-03  4.09287790559e-04  1.95189236277e-03 -2.92299830177e-03 -1.21327978217e-04  8.31681795058e-03 -1.62454554845e-03  5.21227102377e-03  4.58105254523e-03  1.15205942868e-03 -5.35968986449e-05 -9.01538388921e-04  1.63661449137e-03 -1.77802040566e-03  2.17568336426e-03 -4.89510357215e-04  2.24698509036e-03  1.00863897647e-03 -6.45795815479e-04  1.02665982951e-02  4.97177139699e-04  9.33476602666e-02 -6.11717174927e-03 -7.26060276773e-03 -1.45591165320e-03  2.16584375688e-03  3.87073557737e-04 -1.17914584228e-03  5.55664799066e-03 -3.85055814131e-03  8.22815616366e-04  1.65017629496e-03  1.41745495443e-03 -5.16513906178e-03 -3.57286308820e-03 -8.89840136962e-03
 2.59218691127e-03 -7.89239041653e-04 -2.41402361850e-03  2.93387888820e-03 -5.47009124500e-04  1.82773596982e-03 -2.88575820496e-03  3.58015346567e-06  3.54363159328e-04 -7.79479246475e-05  1.63874156009e-03  1.04927310991e-03  6.38623922195e-04  4.43910040937e-04  5.24128203108e-04 -1.03449393395e-03 -3.68451874455e-03  1.40882518705e-03 -3.18583600618e-03 -1.00516393224e-03 -3.08129571985e-03 -6.05244926998e-04 -1.53007000602e-03 -3.58944273247e-03  3.69428223412e-04 -1.67384854993e-03  3.04064100889e-03  1.78214312338e-03  5.55169781182e-04  9.28415448626e-04  1.10694461372e-03 -3.93043271634e-03 -5.25284316384e-04  3.36161526472e-03  1.67617008033e-03 -4.80112496196e-06 -4.07602585677e-04  5.29416352695e-04 -2.16527315158e-03 -1.20370696106e-03 -4.42194762137e-04 -1.60361456614e-03 -2.76760954138e-03 -1.20079641787e-03 -1.79332354395e-03  3.77099787797e-03 -2.03430702988e-03 -1.57320624829e-03 -7.46584755666e-04 -2.05762464446e-03  1.62441224013e-03  3.39864101817e-03 -1.53524455941e-03 -6.82152956696e-04  3.48152539234e-03 -5.27367813376e-04 -1.93649171664e-03  1.17582936725e-03  4.53030373394e-04  4.16865694293e-04 -1.57539794804e-04 -1.28252580013e-03 -2.75868926385e-03  9.76986661685e-04  1.71575035952e-03 -8.91931459759e-04 -2.74233195169e-04 -2.31665759474e-03 -9.59863497414e-06 -1.44258316344e-04 -2.38775379404e-03  6.70195076657e-06 -3.44312731657e-03  6.40772581256e-04  1.75073982798e-03  2.07528509231e-03  2.65953148460e-03  2.75093110378e-03 -1.97092668490e-03 -5.41571485698e-04 -7.32939705595e-04 -2.52029121373e-03 -2.66614031910e-03 -6.49441917381e-04  1.68446833126e-03 -9.02144520836e-04  1.05302220734e-03  6.14610604822e-04  1.53392558223e-03 -2.61709952893e-03 -1.53942113185e-03 -4.15802914534e-04 -3.23694631241e-03 -7.18661718898e-04 -4.81418361181e-03  2.09710508460e-03 -4.51930711173e-04 -2.49298188170e-03  3.41480719995e-05 -1.88042542863e-03 -3.83867276820e-03  2.05729176592e-03 -4.62796724410e-03 -2.17847728118e-03  1.82664797327e-03 -2.29898341060e-03  3.71012377260e-03  2.11927766217e-03  1.01654964773e-03 -2.25173679451e-04  2.29658960529e-03  1.67867144081e-03 -1.97807294961e-03 -6.11717174927e-03  9.55851856223e-02 -6.60295287147e-03  5.16102520393e-03  3.84212449456e-04  6.76543740201e-04 -1.14823675796e-03 -1.92529890645e-04 -2.34908495435e-03 -4.49463350014e-04 -1.95166175149e-03 -5.07556999604e-03  5.75927111225e-03 -1.35904401734e-05  1.90296275868e-04
-1.49379880983e-03  1.45912653515e-03  3.32371021910e-03 -3.47898959155e-03 -8.02828070385e-04  1.16264862606e-03  3.60523891845e-03 -5.22524019511e-04  1.30045506133e-03 -3.48363499819e-03 -1.44661139607e-03 -2.16588630140e-03  1.11208796078e-03  3.27571771776e-03  3.59196497436e-03  1.70706710728e-03 -4.60351799467e-04  4.40132185658e-04  1.74204110586e-03 -3.21334813571e-03  1.46191978157e-03 -2.60792399028e-03  5.23663370550e-04  1.69794084941e-03 -1.59131718354e-04  1.81502583418e-03 -1.25779567700e-03  7.59312055491e-04 -2.74907550039e-03  7.36049721611e-04 -2.46316540089e-03  9.15836647286e-04  7.93493666202e-04 -2.00839647101e-03 -5.34862707197e-04 -6.44059583389e-04  1.49819737611e-03 -1.68772994440e-03  2.22630024144e-04 -9.15277761614e-04  3.44988579454e-04 -1.17727478979e-03 -1.28860436597e-03 -3.60464739919e-03  8.20375106241e-04  2.25504093235e-03 -2.34736240289e-03 -3.01394640144e-03  2.69989145600e-03  2.69867116909e-03  2.80506223383e-04 -1.91005316698e-04  2.30916794331e-04  2.22855480147e-03 -1.65922184056e-03 -1.59009656769e-03  1.29273488784e-03  5.27702000777e-05 -1.77607053091e-04  3.65477447222e-03 -5.57833166415e-04  5.47616731145e-06  3.42944836959e-04  2.50250020515e-04 -4.42128057828e-03  2.66745856073e-03 -1.93037714734e-03 -2.62253218669e-04  6.28546351926e-04  1.16595858384e-04 -3.87005611814e-04  9.10794608958e-04  8.49986379918e-04  1.63350047598e-03 -2.28416068516e-03  5.62902205663e-04  9.86113384394e-04  2.43567698046e-04 -1.49356562467e-03 -1.06681244068e-03 -3.93918389974e-03 -3.16539007371e-03  6.35673612377e-04  2.65855126841e-03 -1.22992325580e-03 -4.81186735312e-04 -3.01227637842e-03 -1.07402671547e-03 -1.67534001133e-03 -1.26195320800e-03  1.88551268866e-03  5.58294576023e-04 -8.75344973268e-04  2.37159729791e-03 -9.05603540316e-04  3.75773178052e-04 -4.66807228019e-03  1.18059225905e-03 -2.44933193671e-03 -1.87399418345e-03 -3.34536025752e-03  2.13330418546e-03  1.96005990747e-03  5.35398512600e-04  6.92968716608e-04 -1.57667855363e-03 -3.26562869682e-03 -4.68012043510e-03  1.29654591893e-03  1.35299550062e-03 -1.66087331669e-03 -4.53977533206e-04 -1.52611005287e-03 -7.26060276773e-03 -6.60295287147e-03  7.90797096213e-02 -8.62958293369e-04 -9.92268737740e-05  5.33163259744e-03  8.20925306398e-05 -1.62119975670e-03 -8.72921171929e-04 -2.01522001460e-03  6.12459552916e-04  8.50569011424e-04  7.35328192363e-04 -5.94978197166e-04 -4.52079980389e-03
 6.24500628872e-03  8.30433877723e-05 -1.74301183015e-03 -1.58482015475e-03  1.06080560354e-03 -2.98961237083e-03  2.40817770984e-03  1.91390459351e-03 -2.63712047718e-03  6.17920503536e-04 -3.99900680046e-03  7.86102545876e-03 -2.60153900208e-03 -4.76740944882e-04 -3.24081131837e-03 -2.40857396380e-04 -2.18359925824e-03 -2.10662670434e-04 -8.80785939734e-04 -2.76947525899e-03  1.77813637234e-03 -8.39543836029e-04  4.07535055435e-03  1.84648792296e-03  8.54109611078e-04  2.36108694137e-03 -3.26888277987e-03  2.50416059299e-03  8.67382771272e-04 -2.70781229925e-04  1.57336578752e-03 -9.78295860530e-04  4.32583531975e-04 -8.00432939413e-04  1.75377061902e-03  2.18547751523e-03 -3.81793797217e-03  1.75361137077e-03  1.00157541474e-03  2.97305095127e-03  1.55780666321e-03  2.00828451200e-03 -3.08910946677e-03 -3.85269750254e-03 -4.66380437071e-03  1.55173654346e-03 -1.24298343029e-03 -1.22983447993e-03  2.52370534762e-03  3.14172153097e-03 -2.98700150978e-05  4.43386255718e-05  1.82944023319e-03 -5.90761311820e-04  7.29273570653e-04 -2.41303755912e-03  1.73085515374e-03 -8.06670132179e-04  4.26647369249e-04  3.88014970340e-03  1.15528414587e-03  6.57499512176e-04  1.29005526734e-03 -8.90543755627e-04 -1.99291966454e-03 -2.34237528560e-03 -5.80346960870e-03 -7.30457679735e-04  4.02502157128e-03 -5.02971999863e-05 -4.88587133040e-03  1.60715988207e-03  4.15304440482e-03  1.89058371084e-03  5.16296979901e-03  1.07494764634e-03 -1.13952390117e-04 -1.51474972605e-03 -1.24992405544e-03  3.32367981149e-03 -4.04856864870e-03  1.41087579473e-03  1.61021131846e-03 -2.96692584463e-04  2.15402892188e-03  2.47074629725e-03 -3.15876365035e-04  1.03356965791e-03 -1.34714531457e-03  8.25422821601e-04 -8.84921553664e-04 -7.50486521442e-04 -2.57893828610e-03 -1.66205827409e-04 -1.95928951716e-03  9.52962276534e-04 -2.82232087207e-03  2.21067412714e-03 -4.54933176742e-03  4.67475369085e-04  1.06753836960e-03 -2.61991015236e-03 -4.01777796568e-03 -3.38755155260e-03  4.97164854094e-03  3.21853949050e-03 -1.23677893595e-03  4.70238010245e-04 -1.19543982150e-03  4.75234138025e-04  2.05447123552e-03  4.00213664675e-04 -1.01827632563e-03 -1.45591165320e-03  5.16102520393e-03 -8.62958293369e-04  9.13785056140e-02 -6.20608874123e-03  2.51213386132e-02 -1.17921009804e-02 -5.49678134293e-04 -1.86660500490e-03 -1.14090753316e-03  2.13649679931e-03 -3.05462627174e-03  6.71245645044e-03  1.25838847156e-03 -3.79615530571e-03
-1.30785447957e-03  5.21863402930e-03 -1.81568146240e-03  1.48763219146e-03  2.23789652709e-03 -4.98625484824e-03  1.61424929797e-03  2.43976347626e-03 -1.65811231919e-03  6.02102369682e-04 -1.68738161362e-04 -2.17091835848e-03  8.99649599385e-04  5.17513945989e-03 -3.48418640427e-03 -2.57727432446e-03  1.03524347520e-03  8.16516988348e-04 -1.28805947649e-03  9.21458884656e-04 -8.15251153701e-03 -3.50786473525e-03 -2.70119519599e-03 -3.77850284464e-03 -7.49519198726e-04 -4.20952219113e-03  4.06906646307e-03 -2.32831410238e-03  1.79078331444e-04 -7.93205103620e-05 -1.72696737930e-03 -3.02753270826e-03 -1.41724782690e-03  4.10250497857e-03 -2.63690346862e-03  1.50865898501e-03 -4.87245261513e-04  6.47538931201e-04  5.12405716389e-04 -3.09672431233e-04 -4.79504127138e-03 -1.15596343893e-04 -1.45748964330e-03 -1.19739908495e-03 -3.45068544512e-03  6.13303841537e-04  2.08540336207e-04 -5.30659162214e-04 -1.13345313496e-03 -2.16355267801e-03  8.92644450408e-04  2.98391487399e-03  8.33637212212e-04  2.67663157222e-03  1.80424623271e-03  5.32305276770e-03 -2.56996961798e-03  3.51793702936e-03 -6.74193230888e-05 -4.22469590984e-03  3.86740513990e-03 -9.20975715828e-04 -7.94585786733e-04  1.28299159288e-03  1.73046779592e-03  2.33044112977e-03  1.46343935164e-03  2.77072226629e-03 -3.74565920876e-04 -9.35935079484e-04  1.49076033934e-03 -4.01307899860e-04 -7.56930833349e-04  3.56314299797e-03  1.00966492477e-03  3.88280586546e-04 -7.29581237823e-04 -4.01757926907e-03 -1.02219110135e-03 -1.97586373141e-04  1.97258136031e-03  1.81209912684e-03  7.89742858610e-04 -3.12683301484e-03  9.44202158143e-04 -1.07270856381e-03 -1.74332647134e-03  3.04817511689e-03  7.19351378546e-04  8.96993991894e-05 -5.64072778318e-04 -1.50406608652e-03  1.60462017779e-03 -9.07014345624e-04 -1.68015207080e-03 -8.59781188831e-04 -3.75626051913e-03 -1.50079958549e-04 -3.13250804051e-03  3.34909523555e-03  4.67677511696e-03 -4.03640895009e-03  2.86507284226e-03  2.93238145434e-03 -3.93386499280e-03 -7.46098233287e-04 -1.62373756301e-03  2.42448782748e-03  2.09583857710e-03 -4.36590275047e-03  8.26403100912e-04  1.67519281465e-04 -4.46820681948e-03  2.16584375688e-03  3.84212449456e-04 -9.92268737740e-05 -6.20608874123e-03  1.01125093521e-01  1.12182201534e-02 -3.21727915604e-03 -5.06667326084e-03  5.76581066545e-03 -1.77536070328e-03 -6.72461263623e-03 -1.42098426044e-03 -2.32667399994e-03  4.52120340835e-03  2.10714551400e-03
 3.26417373044e-03  2.07563644805e-03  7.52083268132e-04 -1.11790870091e-03 -1.66204245858e-03 -3.07401296088e-03  2.47839464415e-03  3.01478747262e-04 -4.14308320266e-04 -7.32690207099e-04 -3.21804716945e-03  2.69192080130e-03 -7.68034857191e-04 -2.78213748507e-04 -1.88040897525e-03 -2.39899317962e-03 -5.03278191459e-04  2.94193983192e-03  1.57110469047e-03 -1.92724975082e-03 -3.35101417532e-04 -7.10806586090e-04  4.72880427159e-03  2.72060942222e-03  1.80582752713e-03 -5.50866476688e-04  1.47296955159e-03  3.89462003594e-03 -1.78238279862e-03  5.73268804102e-04  2.27076053016e-03  3.04127116461e-03  1.50637959444e-03 -2.80659095703e-03 -1.02672896999e-03  1.80190675558e-03 -9.68602052568e-04  7.68125604636e-04 -4.01532434142e-03  3.13745020432e-03  2.14423848245e-03 -1.44532566376e-04 -8.01832178700e-04 -3.94793845522e-03 -1.15985944455e-03  1.03647105697e-03 -2.03201315775e-03 -2.67810353687e-03 -2.62225608820e-04  5.70690795056e-03 -1.12720887363e-03 -4.25603125583e-03  1.24879474190e-03  1.62223695508e-03  2.16046482937e-03  1.80884326394e-03 -1.32473187944e-03 -2.55380850154e-03  1.41552693149e-03  1.41085238402e-03  2.55778152066e-03  3.28081020914e-04 -1.43090182946e-04  1.10186487499e-03  6.93846284466e-04  1.50953496424e-03 -2.40384958244e-03  1.57405349483e-03  4.46353328180e-03 -1.87307393535e-03 -4.80546545812e-03 -1.43107520818e-03  4.71042357362e-03  2.39892132105e-03 -1.79755110094e-03 -1.94830889482e-03 -1.87041831319e-03 -4.23524438338e-03  1.12669711822e-03 -9.48505958811e-04 -2.21428635271e-04 -1.75275153308e-04  1.39485659017e-03 -3.62849270040e-03  2.03565500643e-03 -6.85872499153e-04 -1.79649909103e-03  5.07447765989e-04 -8.61848838945e-04  1.40132565080e-03 -1.16646285731e-03 -2.43808248037e-03 -1.11403255740e-03 -1.53551381559e-03 -3.51609893437e-03  1.18991273339e-03 -4.88071615666e-03  5.29466823039e-03 -3.62627124639e-03  1.23411742173e-03 -1.99830868691e-03 -7.60033723759e-05 -1.50737667295e-03 -1.86690528836e-04  1.46567773914e-03 -5.31714263448e-04 -1.37634342103e-03 -3.37050473938e-03 -2.23134942112e-03  4.13471213351e-03  3.64678349006e-03  1.23319989456e-03  1.05571778947e-03  3.87073557737e-04  6.76543740201e-04  5.33163259744e-03  2.51213386132e-02  1.12182201534e-02  8.18696683551e-02  1.61602466039e-02  1.81026227020e-03  1.24066330072e-03 -1.56036310384e-03 -1.16871364420e-03 -5.80059311643e-04 -4.13823266225e-04  9.46376876975e-04 -3.30707742000e-03
 1.96319301475e-03  2.84019108340e-03  2.25466390117e-03 -1.04805474755e-03 -2.25302566937e-03  2.62850500328e-04 -4.98775526825e-04  2.11782873727e-03  5.28134678492e-04  1.01609239229e-03  2.28097960544e-03 -2.35229078072e-03  5.35196797572e-04 -1.64595348125e-03 -3.43426811065e-04 -3.49282912198e-03 -4.80415282651e-05  4.61866810968e-03  2.83505003853e-03 -6.63907867164e-04 -8.89843640586e-04 -7.43133183866e-04  2.45932342121e-03 -1.31147992903e-03 -1.27427529477e-03  3.28880639771e-03  7.80401563593e-05  4.27628979729e-03 -5.75346709409e-04  1.80590421476e-03 -1.37460692193e-03  3.94435380208e-03  2.93685431258e-04 -2.66073029814e-03 -2.45320276998e-04  6.52618839830e-05  3.37790664167e-03  2.08101169620e-03 -4.55384826353e-03 -1.50766891414e-03  1.59558413164e-04 -7.57258540500e-05  4.04784790364e-03  3.88155558215e-03  9.95119436408e-04 -2.71594179080e-03  7.23671111357e-04  3.26380043587e-04 -2.26273154856e-03  2.67079449675e-03 -1.09423610792e-03  1.59204439658e-05 -2.57949534765e-04 -5.20557269442e-04 -1.73331047465e-03  2.94578470706e-03 -1.68843649280e-04 -1.05710791008e-03  1.53609519465e-03 -7.62332441827e-03 -3.52926543131e-04  1.95950544477e-03  1.82713905871e-03 -1.15558784408e-03  2.53520075712e-03  7.71264399926e-04  1.72411029830e-03  2.89950066897e-03 -2.11010681361e-03 -1.50502570180e-03  1.60758757035e-03 -3.89323475572e-03  5.50491650085e-04 -1.06902979585e-03 -2.12968573611e-03 -8.89600947313e-04 -4.97079955348e-03 -2.71071339934e-03  1.20117486546e-03 -2.35142057198e-03  1.86379716975e-03 -1.75147030935e-03 -7.22298822919e-03 -7.01528739518e-03 -1.05459616687e-03 -2.64989152849e-03 -3.99314238935e-05 -1.77234405487e-03 -8.08342840030e-04  4.18358706095e-04 -7.59062059854e-04  3.28446919242e-04 -7.06186040168e-05  1.16902549302e-03 -3.08441935364e-04 -8.28631527757e-04 -2.00544431729e-03  2.41206494204e-03  9.40184834340e-04 -2.49812127527e-03 -3.29357446208e-03  3.75329739067e-03  1.48447058859e-03  2.63912677577e-03  3.44204719929e-03 -3.66345150901e-03  2.55026734034e-03 -6.26908775072e-03 -3.30396532402e-03  6.56736654010e-03  3.21000556506e-03  1.22968705334e-03  1.63850163499e-03 -1.17914584228e-03 -1.14823675796e-03  8.20925306398e-05 -1.17921009804e-02 -3.21727915604e-03  1.61602466039e-02  9.81534639372e-02  8.75028645369e-04  6.99737016799e-03  1.43549835721e-03 -4.62496892557e-03 -2.82621946744e-05 -3.88736119316e-03 -1.10634819233e-03 -5.70069350363e-04
 5.91250351932e-04 -5.05098637990e-04 -2.59967238052e-03  1.61316257429e-04  2.14578150698e-03  1.22252051830e-03  5.63543003506e-04  2.71656717236e-03 -3.15513096333e-04  1.65571496633e-03  1.67387769649e-03 -5.89630934812e-04  7.00380989889e-04 -1.87972627080e-03 -1.36342684988e-03 -2.09315569908e-03  1.40272050132e-03  1.03741082690e-03 -1.42484332414e-03  1.31915621844e-03 -1.09728130195e-03 -3.89646883801e-04  1.45470478285e-03 -1.66755871798e-04  4.94344591239e-04 -8.93952672693e-04  1.44038742893e-03  1.12735773493e-03 -1.00659178328e-03 -8.28748362132e-04  3.80886334860e-03  3.22086119650e-03 -1.83361963548e-03 -5.65879871957e-04  1.68808837204e-03  2.88000454475e-03 -1.08775854094e-03 -3.51304464629e-04  8.59039670219e-04  1.77518188217e-03 -4.60152418102e-04  1.33146693828e-03  4.79987418142e-03 -1.17557899346e-03  2.92618240983e-03 -1.45720152055e-03 -2.19317276214e-03 -2.63848315148e-03 -1.40632704864e-03 -5.43230960368e-05 -1.14990165001e-03 -2.19486210976e-03  8.02459837128e-05 -8.58924612727e-04 -1.24179686469e-03  3.20260779907e-03 -4.49591282435e-04 -7.38229833984e-04 -2.09113951684e-03 -1.08632547517e-03 -5.56468685521e-06  3.75913856837e-04 -2.85904589601e-03 -3.18675684986e-03 -5.26444619959e-04 -5.27927886880e-03  8.09082380961e-04 -5.45917707564e-04 -2.49324945722e-03  6.60422442146e-04  1.39495083005e-03  1.82740755107e-03 -1.25993247570e-04 -6.09804162207e-04 -5.21760837149e-03 -1.77791669932e-03 -1.52746832505e-03 -1.10869154474e-03  2.20701217605e-03 -1.40916077368e-03 -4.91671442477e-03  1.46319383563e-03 -2.71842452905e-04  6.10964688361e-04 -1.57343669484e-03  2.04002274455e-03 -1.34804502888e-03  2.67677911016e-03 -9.99458929513e-04  1.46863391112e-03 -2.03719948684e-03 -1.88210121681e-03  2.62039160511e-03  8.48635025076e-05  2.32380381617e-03 -2.88727031313e-03  8.98354809909e-04 -2.85549942316e-04 -6.00662893930e-04  8.66981426350e-04  5.51193009541e-04  1.34840164997e-03 -1.99873232766e-03 -1.50022043405e-03  1.43056519970e-03  6.77327762827e-04 -5.17463579864e-04 -3.63991273447e-03 -5.01701242023e-04 -1.24345000613e-03  3.46048812821e-03 -9.98385266437e-04 -1.63947778606e-03  5.55664799066e-03 -1.92529890645e-04 -1.62119975670e-03 -5.49678134293e-04 -5.06667326084e-03  1.81026227020e-03  8.75028645369e-04  7.17562667676e-02 -1.49723432482e-02  1.74439196681e-02  1.58663432912e-02 -2.29960169647e-05 -1.04457384491e-03 -7.64658711996e-03 -2.64320290720e-03
-1.72141510959e-03 -1.90966640758e-03 -8.42547151288e-04 -2.13536859767e-03 -3.86485331044e-03  2.23309092046e-05  6.84282926525e-04 -3.04889114292e-03 -1.01742551139e-04  4.90888026184e-04 -3.12900386888e-03  1.98178089788e-03  5.82643838540e-04  3.24288575213e-03 -1.52647550212e-04  1.28471826174e-03 -1.40005451871e-03 -3.31141369603e-03  1.18936232319e-03 -1.67470914997e-03  6.75701832598e-04  8.34962375938e-04  5.66262116115e-04  1.77435372202e-03 -5.83148884867e-04  1.86628172600e-04 -4.46483016321e-04 -4.60790717271e-04  3.07502259024e-03 -1.10618374513e-04 -1.89569831095e-03 -4.76111181562e-03  3.37294094882e-04 -1.44245157934e-03 -3.54214833542e-03 -6.41865387915e-04  3.03270606581e-03 -5.63153626898e-04 -3.28837145908e-04 -3.90583625267e-03 -4.21218491489e-03 -2.73099376289e-03 -5.14673589312e-03 -1.10577230841e-03 -2.26921506312e-04 -5.50092881724e-04  3.33952081108e-03 -8.46543552703e-04  1.72978353711e-03  7.53091848946e-04  9.09483388992e-04  2.55554507723e-03  1.56294080322e-03  1.35966495875e-04 -2.20043701439e-03 -3.09382370992e-04  9.23469584248e-04  3.13526354471e-04  2.34451587967e-03 -1.97586004019e-03  1.11069951059e-03  5.67132422797e-04  3.68209247119e-03 -5.47517486881e-04 -6.44181443817e-04  2.68744330259e-03 -9.43395313489e-04  9.55471115335e-04  2.07337348540e-03  2.33160000996e-04  3.55066261626e-04 -2.23997239870e-03 -1.24061070089e-04 -2.78719410989e-03 -1.81498464800e-03  2.04038642459e-03 -9.15655173542e-04 -4.87501950823e-05  2.82484146907e-04  2.83796834090e-03  4.13507178879e-03 -1.44771803406e-03 -1.82829168934e-03  1.65358888577e-04  2.39342518693e-03 -1.45678886722e-04 -3.14292319240e-03  1.45750049157e-03  1.63694141033e-03  8.40715739842e-04  9.32396822906e-04 -1.21073996905e-04 -1.20159595662e-04  6.42819279599e-04 -4.74971046960e-03  1.37320963432e-04  1.22139032796e-03 -1.84814106988e-03  4.95508990785e-03 -3.34525989064e-03 -1.22103392902e-03  1.59234228631e-04  1.01851884598e-03  4.38356510116e-04 -1.08713704183e-03  2.13021222714e-04  5.43703876260e-04  2.29707988667e-03 -1.02607708109e-04 -8.32246781382e-04 -4.03895041582e-03  8.88267102593e-04  5.09138686327e-03 -3.85055814131e-03 -2.34908495435e-03 -8.72921171929e-04 -1.86660500490e-03  5.76581066545e-03  1.24066330072e-03  6.99737016799e-03 -1.49723432482e-02  7.61768924483e-02  8.94402150418e-03 -1.28661899516e-02  4.97434716606e-03 -3.14532747211e-04  4.89032840324e-03  2.24472932195e-03
 1.55159563630e-03 -2.09476917675e-03 -8.39930993281e-04  1.19703049126e-03  9.00495977445e-04 -2.99264053533e-04  1.10651628157e-03  4.39795006582e-03 -1.03745610597e-03  1.48094336774e-03  1.01488336357e-03 -1.71780588536e-03  2.87599311261e-03  1.86717754689e-03 -3.14976876787e-03 -2.18629108812e-03  7.76507722358e-04 -1.62211755920e-03  1.98781719593e-04 -1.49044113761e-03 -7.74781698252e-04 -2.33239102944e-05 -2.22260611537e-03 -1.40941322206e-04  2.21463405327e-04  1.62805420438e-03 -2.57809154868e-03 -2.18269310148e-03  2.05104096169e-03  2.09560814399e-04 -1.15829607709e-03  2.19793449711e-03 -2.61686417298e-03  3.59488149592e-04  2.60281552993e-03 -2.22769109285e-03  5.42263692898e-03 -4.81790950284e-03  2.13715172670e-03 -8.72113410319e-04  6.19483490594e-04  1.65914137201e-03  1.71856690009e-03  6.73113723244e-04  8.49133498310e-04 -1.69723002938e-03  4.82819330627e-03 -4.99992311456e-03 -7.47278530157e-04 -1.80513240114e-03  6.99335240301e-04 -2.18305949530e-03 -3.46809008332e-03  4.90656560689e-04  4.15616350222e-04  9.45032552456e-04  1.50224004911e-03  1.65432017145e-04 -3.46729575885e-03 -5.98057362468e-03 -1.93995022159e-03 -1.46899827894e-03 -1.83008245802e-03 -1.62959480069e-03 -1.67684206024e-03 -3.02678450285e-03 -2.25596207004e-03 -7.85931481086e-04 -1.93844023949e-03 -9.80911880702e-04  1.62732708378e-03 -1.80789119635e-03 -4.99216869125e-04 -1.90002915768e-03 -4.48958967487e-03 -2.21211600125e-03 -9.66005229360e-04 -3.25432157648e-03  2.75551547944e-03  1.26432001201e-03  2.24465565477e-03 -1.60847693232e-03  4.50252608098e-03  2.04182432247e-03  2.42638911409e-03  6.35068137857e-04  8.95162227082e-04  4.80376053611e-03  8.52490289896e-04  3.03202195330e-03 -2.21157313625e-05 -4.30541279149e-03  5.59665048391e-04  2.08278278271e-03  1.13918558641e-03  1.24409712374e-03  2.09332085840e-03  5.91070214433e-04  1.21821737147e-03  1.16951879518e-03 -1.50265466464e-04  2.15400802292e-03 -1.29703651822e-03 -2.15299930871e-03  1.98495617038e-03  4.05211666920e-03 -1.66456636781e-04  4.91338331443e-03 -1.77013742919e-03  2.25852436160e-03  1.37801365952e-03 -6.93658957958e-04 -1.45493240542e-03  8.22815616366e-04 -4.49463350014e-04 -2.01522001460e-03 -1.14090753316e-03 -1.77536070328e-03 -1.56036310384e-03  1.43549835721e-03  1.74439196681e-02  8.94402150418e-03  8.48394781134e-02 -6.06529353727e-03 -1.10618628774e-02 -1.72168176305e-03 -4.62816132910e-03  6.46632043602e-05
-4.66928313469e-04  4.97538623956e-04 -1.86194776444e-03  1.32419453120e-03  5.53267855429e-04  1.54074351888e-03 -1.70320040700e-03 -2.87008737874e-03  2.72728934495e-03  5.08341388318e-04  1.68218231256e-03 -1.12066577949e-03 -1.94593566192e-03 -9.05589916386e-04 -9.71953909252e-04  5.18429875462e-04 -2.30610975564e-04  7.57978952616e-04 -1.86928989426e-04  8.94917292987e-04  1.98915344906e-03  5.74035745389e-04  2.40473216652e-03 -1.04337113124e-03  1.00755066114e-03  7.05376717847e-04  4.32335136168e-04 -1.65581891144e-04 -2.07716854776e-04 -6.66723308493e-04  1.57211628078e-03  3.83624212841e-03 -5.84016938938e-04 -1.67105276484e-03 -1.05666126847e-03  1.46801051974e-03 -2.15621780924e-03  2.50090603099e-06  1.37972503286e-03  2.13254564816e-03 -1.84886894572e-04  5.89730422843e-04  4.77685374871e-03 -1.70085615735e-03  2.41301646554e-03 -6.51537659175e-04 -6.62003729816e-03  2.28931633022e-04  1.09444782873e-03  5.02992786837e-04 -2.97653645571e-04 -7.82061643790e-04  3.68987272434e-03  1.24219005915e-03 -4.64599739823e-03 -5.88425383321e-04  2.54440704083e-03 -9.64891427297e-04  2.30988406726e-04  9.43370485570e-04  3.85175881317e-04  2.17141200620e-03 -4.87973146514e-04 -1.76975460968e-03 -2.14232174041e-03 -4.54656964941e-03  4.98754291541e-04 -9.60809501573e-04 -1.41825850946e-03  1.77551411410e-03  3.79901498214e-04  3.63610568259e-03 -6.29297619701e-04  2.38159394918e-03 -1.14040218672e-04 -1.42159803400e-03  6.12367330359e-04  1.30595673201e-03 -2.73826559013e-04  1.14671171733e-03 -3.94187165969e-03 -1.68558223482e-03 -1.99678523121e-04 -8.72948078464e-05 -2.30058000187e-04  5.83176480538e-03 -3.90035543967e-04  2.46551109921e-03  5.89820181598e-04  1.45150695205e-03  1.29459933264e-03 -2.70677014067e-04  4.47977272725e-03  1.06136164402e-03  3.02403593119e-03 -2.64691342848e-03  4.59802551346e-04 -2.67489269090e-03 -6.88265252975e-04  1.73200456750e-03  2.36984539000e-03  1.06852355211e-03 -1.37865588610e-03 -3.59687415962e-04  2.02782487947e-03 -7.69227739589e-04  3.85980462413e-03 -2.04147139124e-03  7.18393443497e-04 -2.28900241531e-03 -6.30633283527e-04 -1.94303036641e-03  1.49821375116e-03  1.65017629496e-03 -1.95166175149e-03  6.12459552916e-04  2.13649679931e-03 -6.72461263623e-03 -1.16871364420e-03 -4.62496892557e-03  1.58663432912e-02 -1.28661899516e-02 -6.06529353727e-03  7.60186555629e-02  1.46454899319e-02  2.49093810708e-03 -5.19524457729e-03 -1.20496345516e-03
-2.59680942126e-03 -4.21317342488e-04  1.88447588847e-03 -5.10474362979e-03  1.67300779470e-03 -2.03345636733e-05  5.29348591088e-04 -4.03217576782e-03  3.25907994665e-03  1.21300505733e-03  2.12558058490e-03  1.20956334314e-03  3.37327284872e-04 -1.42965626488e-03 -1.96656746838e-03 -9.59501787110e-04 -7.16575466683e-04  1.63140349350e-04  3.94544360725e-03 -1.06973349726e-03  2.12997884020e-03  5.89361945830e-04  2.30887410677e-03 -3.51837197688e-03 -3.13398245733e-03 -2.72010715616e-03  2.06984205575e-04  1.19110580797e-03 -2.41079206902e-03  1.73916037550e-03  1.44703839750e-03 -1.98028860665e-04 -3.69777150027e-04  7.98940279526e-05 -4.50632136595e-03  3.45436097451e-03  5.31895028042e-04  6.27754962803e-03 -3.56424127016e-04 -1.66807836910e-03 -6.05191363708e-03 -4.31054764551e-03 -6.66968602517e-04 -8.93956125320e-04 -5.03617857880e-04  7.36400017870e-04 -5.40584381367e-03  8.67951976993e-04  2.40073152751e-03  1.97758282317e-03  6.37521561854e-04 -3.53301435297e-04  1.51199222578e-03  1.36554137243e-03 -6.27908089553e-04  1.03894368951e-03  3.05789174984e-03  2.62039301228e-03  3.06393846229e-03  2.89274390944e-03 -8.95000609079e-04  2.38671173575e-03  2.08441969940e-03 -3.03460129962e-03 -1.44386588864e-03  2.21259273285e-04 -1.09817418451e-04 -1.29517239081e-04 -1.31111633129e-03  1.95630882487e-03  5.44671874329e-04  1.86161085603e-03 -1.07592497270e-03  4.87069433747e-04 -4.88563852364e-04 -2.75736695706e-03 -2.55379332143e-03  3.27527528521e-03  3.13622935682e-03  5.05862164151e-04  3.18411407893e-03 -8.56932726664e-04  5.68416130826e-04 -1.79123328091e-04 -4.73099304020e-04  3.83030894906e-03 -1.49603874469e-03 -8.21063744501e-04 -1.19969442333e-03 -5.26637538368e-04  4.06485822708e-03  1.36944021364e-03  4.00823534274e-03 -9.78016894869e-04 -2.97413428418e-03 -4.33288135976e-03 -1.10408110529e-03 -7.40515923196e-04  1.00475617149e-03 -2.74681029792e-03  4.20191891616e-03  6.16943597580e-04  4.77392449328e-04 -1.21555620661e-03  1.27663346830e-03 -1.13894390115e-03  2.63454916264e-03 -1.29276161151e-04  2.03047038027e-03 -3.13551878092e-03 -1.16150312995e-03  4.01414438413e-04  4.62106219300e-03  1.41745495443e-03 -5.07556999604e-03  8.50569011424e-04 -3.05462627174e-03 -1.42098426044e-03 -5.80059311643e-04 -2.82621946744e-05 -2.29960169647e-05  4.97434716606e-03 -1.10618628774e-02  1.46454899319e-02  7.89709786282e-02 -1.18889093727e-02  4.84182203861e-03 -7.08682019607e-03
 1.76852629814e-03  4.20219726452e-03 -3.37329391744e-03  2.02344678860e-03 -1.51770211802e-03  1.27845476324e-03 -3.01023107740e-03 -1.70732663638e-03 -3.13667893855e-03 -1.74350407187e-03 -3.99994230741e-03 -3.41293656295e-04  3.31557382447e-04 -3.62050728249e-04  4.38362154984e-03 -5.14015745158e-04  5.36216608255e-04 -3.35285314213e-03 -3.64055449229e-03 -3.83501363782e-04  2.06092570615e-03 -2.43405957160e-03  3.61898390977e-03  1.83734886453e-03  3.30445454499e-03 -5.67640459050e-04 -4.72557835238e-03 -1.54863343755e-03  4.24743912003e-04  2.17597983331e-03  2.08747365987e-03 -1.85324441404e-04  1.63565175712e-03 -4.88810654160e-03  3.64934360689e-03 -2.50987078647e-03 -5.61920527272e-04 -5.81263922573e-04 -1.77028464899e-04 -3.89506801730e-05 -2.20649783232e-03 -1.77167802522e-03 -2.01491466769e-03 -4.97112446862e-03  6.70799803092e-04 -1.15329667073e-03  1.84410666972e-03  9.22746051330e-04 -2.50718007869e-03 -1.50809265493e-03 -2.00193216221e-03  3.30161618178e-03  3.50631597516e-03  1.00766950485e-03  3.34356038754e-04 -3.73691154304e-04 -1.22247862968e-04 -1.88343669076e-03 -3.94711351908e-03 -7.63669814184e-04  1.76430346168e-04 -5.55436244622e-04 -1.31416948346e-03  1.59155385107e-03  2.28275883820e-03  1.51635885913e-03 -4.92493989846e-05 -3.71870200587e-04 -1.42194817673e-03 -1.00304077989e-03  1.49842271511e-03 -4.13404849304e-04  4.50440125199e-04  7.46382071491e-04  5.10871062898e-03  9.27017561225e-04 -5.26516041292e-04 -1.60606888692e-03  4.55765765184e-04 -2.12600842756e-04 -2.60068924237e-03  6.95861902127e-04 -4.46300595518e-04 -1.91445994236e-03  3.15996416379e-03 -3.58191670673e-03 -1.12580522853e-03  3.11718874616e-03  1.94402682357e-03  1.03982792437e-03  6.04150900824e-04 -1.04298675176e-03  3.36650784571e-04  2.19475837489e-03  2.22417220509e-03  9.37711685057e-04  2.32568947832e-03 -1.34418249930e-03  2.63084868738e-03 -4.70910112125e-03  3.78004113084e-03  5.95259695326e-05 -4.34870862947e-04  1.76864100482e-03 -1.08096052503e-03  4.06218937818e-04  2.70855697512e-05  2.38963123523e-03 -4.09350706861e-03 -3.06469807901e-03  9.75571288921e-04 -1.90987853561e-03  3.87541085034e-04 -5.16513906178e-03  5.75927111225e-03  7.35328192363e-04  6.71245645044e-03 -2.32667399994e-03 -4.13823266225e-04 -3.88736119316e-03 -1.04457384491e-03 -3.14532747211e-04 -1.72168176305e-03  2.49093810708e-03 -1.18889093727e-02  9.33444326958e-02  1.50575504080e-02  7.13840728261e-03
 2.80387888185e-03  5.24639389815e-03  1.33684792185e-03 -1.82674538092e-03 -7.24891464447e-04 -3.77133394261e-03  2.20687556203e-03 -2.29247125221e-03 -7.33362165732e-04  5.09427537327e-04 -4.17206585920e-03  9.14100710207e-04  3.67210819521e-03  4.06498672644e-03 -3.80018557117e-04 -3.09163873616e-03 -1.99508688902e-03 -2.72194534181e-03 -1.43279314207e-03 -3.58251281603e-03 -3.46672308534e-03 -3.54086108551e-03  4.26767061019e-03 -1.39884611795e-03 -7.71698323388e-04  2.36782671428e-03 -9.53088014455e-04 -8.59586840407e-05 -2.26296161974e-03  4.37888534064e-03  1.77822025967e-03 -2.16580542617e-03  2.94771469718e-04 -2.92343570256e-03  1.52067718071e-03 -7.89026881175e-04 -1.50971739188e-03  8.06111677151e-04 -8.10024711590e-04 -7.55619645686e-04  4.96620407785e-04 -1.88652618285e-03 -1.72145283607e-03 -6.23524499537e-03 -1.99367432940e-03  4.39949237526e-04  1.32807767278e-03 -9.28482044706e-04 -1.08163733791e-03 -3.69129546653e-04 -8.45483639843e-04  2.51336648048e-03  3.77330696295e-03 -5.43664709286e-04  2.08630540642e-03  7.32252247707e-04  7.88680761907e-05 -1.92588240103e-03 -8.46004249860e-04 -7.09254735964e-04 -1.46021886563e-03 -2.64912020715e-03 -5.01434256576e-04  1.87791978786e-03  9.92819089438e-06  2.14174841617e-03  1.48092201718e-03 -2.49031286004e-03  2.29004246350e-03  1.12233618757e-04  3.59127249411e-04 -1.54923141894e-04  4.61535188190e-03  2.22162236812e-04  3.12988850194e-03 -2.09624885235e-03  2.59762397652e-03  6.77068929839e-04 -1.67431661068e-03 -1.42487151852e-03  1.17208119241e-03 -2.09767114924e-03 -1.28214157303e-03 -7.57345863874e-04  3.97906243078e-03 -3.04671257653e-03 -2.85158851679e-03 -8.20664426037e-04  8.60399302761e-04  1.63365884788e-03  1.68228638027e-04 -6.21000919678e-04 -2.37680167107e-03 -7.09613399324e-04  2.22037942308e-03 -1.82802855896e-03  8.62768548786e-04  3.32224883890e-03  8.03279524144e-04  8.06096857353e-04  2.77356526882e-03 -1.95919732867e-03  1.29645967201e-03  4.40123381361e-03 -2.37812383147e-03 -2.70885219591e-03  3.28250646502e-04  2.09283954524e-03 -5.02724883755e-04 -7.91530887820e-05  8.78829060577e-05  5.97908853386e-04  2.34206874329e-03 -3.57286308820e-03 -1.35904401734e-05 -5.94978197166e-04  1.25838847156e-03  4.52120340835e-03  9.46376876975e-04 -1.10634819233e-03 -7.64658711996e-03  4.89032840324e-03 -4.62816132910e-03 -5.19524457729e-03  4.84182203861e-03  1.50575504080e-02  8.75821273428e-02 -4.14428633212e-03
 8.48219266872e-04 -3.05150642302e-03 -1.25069833591e-03  2.51065187406e-03 -2.54606848004e-03  1.55656512001e-03 -4.50593166424e-03 -2.01935950056e-03 -6.74678441318e-04 -3.35583338115e-03  2.53139673917e-04  2.13421041376e-03 -1.42172702413e-03 -5.33933505273e-03  6.28319595105e-04  3.52153390218e-03  8.21684683865e-04 -3.09978127192e-03  2.01095336851e-03  5.30993126268e-04  4.47970207400e-04  2.30875905468e-03  3.37283054231e-03 -2.60371429080e-03  2.13155099856e-03  1.04826971462e-04 -3.11968166157e-03 -2.41416374500e-03  1.86822455563e-03  3.13931130022e-03 -3.54927269647e-03  5.04700436984e-03 -2.61559735139e-03 -9.52156380709e-04  1.01794994885e-03  2.07997886330e-04 -4.36780016526e-03 -3.09637358456e-03  4.21776313932e-03 -2.57760179881e-03 -3.36889936616e-04  1.81288031096e-03 -1.05126410015e-03  2.40745034592e-04 -2.56737361861e-03 -2.80241886123e-04 -6.67299025649e-04  2.65145003474e-03  1.77139188424e-03 -2.55040927235e-03  2.14712844415e-04 -3.58148069623e-03 -9.76797840145e-04  1.04851940417e-03 -2.31326541753e-03  5.91863946573e-04 -2.28578684717e-03 -3.44669378415e-03 -1.59692623955e-03 -3.27625960053e-03 -1.42420673480e-03  1.59208460818e-04 -6.24155372108e-03 -2.25319980086e-03  1.69217242770e-03 -2.40420798427e-03 -4.23780954235e-04  7.32853100093e-04  4.84376294713e-04  1.77803324821e-03  3.45989698267e-03 -2.94286897036e-03 -4.00757954831e-03 -1.62612301730e-03  3.14057313142e-03  1.32645561504e-03  2.05196039685e-03  3.25931318215e-03 -1.78845539679e-03  1.72691128487e-03 -2.39334168318e-03 -2.46647626589e-03 -1.38200215054e-03  2.65442478826e-03  3.97528019060e-03  1.57523809450e-03  5.78061754035e-04  3.98376504690e-03 -2.78915784977e-04  4.55063457998e-03  3.17391462142e-03  1.15767488372e-03 -5.80744432251e-03  7.04751540756e-04  1.40901108947e-03  5.95324714626e-03  5.12843996764e-03 -1.55940999946e-03  3.94470008297e-03 -4.20562303618e-04 -1.00480064962e-03  3.29599707802e-03  2.08628986722e-03  2.46324016825e-03 -4.46109746141e-03  1.31764988370e-04 -1.58807688212e-03  3.58615971126e-03 -1.64543320638e-03  1.74388731789e-03 -3.75659403470e-03 -2.48211899113e-03  2.09676001615e-03 -8.89840136962e-03  1.90296275868e-04 -4.52079980389e-03 -3.79615530571e-03  2.10714551400e-03 -3.30707742000e-03 -5.70069350363e-04 -2.64320290720e-03  2.24472932195e-03  6.46632043602e-05 -1.20496345516e-03 -7.08682019607e-03  7.13840728261e-03 -4.14428633212e-03  1.01591306100e-01
