# Supplementary material for: Proximal Distance Algorithms: Theory and Practice
Source: J Mach Learn Res. Author manuscript; Available in PMC 2019 Oct 24. (PMC6812563)
Supplement: code [file NIHMS1053815-supplement-code.zip › proxdist-master/keys_zhou_lange_2019/misc/spm/glassotime_32.txt]

0.002000000000000
0.002000000000000
0.002000000000000
0.000999999999999
0.001000000000000
0.002000000000000
0.000999999999999
0.003000000000000
0.002000000000000
0.001000000000000
