# Supplementary material for: Proximal Distance Algorithms: Theory and Practice
Source: J Mach Learn Res. Author manuscript; Available in PMC 2019 Oct 24. (PMC6812563)
Supplement: code [file NIHMS1053815-supplement-code.zip › proxdist-master/keys_zhou_lange_2019/misc/spm/W_16_30600_2.txt]

11.1567614518662  0.2551510836580 -0.5905394874486  0.0000000000000  0.0000000000000  0.1475513800771  0.0000000000000  0.0610001025069  0.0353255756312  0.0000000000000  0.0000000000000  0.0000000000000  0.0000000000000  0.0000000000000 -0.1511998212132  0.0000000000000
 0.2551510836129  9.5746275081710  0.0000000000000  0.0000000000000 -0.2676972955659  0.0000000000000  0.0000000000000  0.0155166095221 -0.0424988038335  0.0875867654014  0.0000000000000  0.0000000000000  0.0000000000000  0.0000000000000  0.0000000000000  0.2529207930716
-0.5905394871248  0.0000000000000 15.0795892631896 -0.4096234270088 -0.3271875296659  0.0685497648437  0.0000000000000  0.0000000000000  0.0000000000000  0.0000000000000  0.0000000000000  0.0000000000000  0.0000000000000  0.0000000000000  0.0000000000000  0.0000000000000
 0.0000000000000  0.0000000000000 -0.4096234268929 13.6317026747581  0.3802035317750  1.4781354231278  0.5661965950487  0.0000000000000  0.0000000000000  0.0000000000000  0.0000000000000  0.0000000000000  0.0000000000000 -0.1039248234971  0.0000000000000  0.0000000000000
 0.0000000000000 -0.2676972959875 -0.3271875295909  0.3802035318234 10.4267023409504  0.9577427373066  0.0000000000000  0.0000000000000  0.0000000000000  0.0000000000000  0.0000000000000  0.0000000000000  0.0000000000000  0.0000000000000  0.1654485538335  0.0000000000000
 0.1475513792270  0.0000000000000  0.0685497655491  1.4781354214908  0.9577427378467 13.4129936190768  1.6523836817487  0.0000000000000 -0.2493818191530  0.0181097707235  0.0000000000000  0.0000000000000  0.0000000000000  0.0000000000000  0.0000000000000  0.0000000000000
 0.0000000000000  0.0000000000000  0.0000000000000  0.5661965950773  0.0000000000000  1.6523836817834 11.4820406122475  0.0000000000000  0.2206939942262  0.0000000000000  0.0000000000000  0.0000000000000  0.0000000000000  0.0000000000000  0.0000000000000  0.0000000000000
 0.0610001027911  0.0155166168015  0.0000000000000  0.0000000000000  0.0000000000000  0.0000000000000  0.0000000000000 16.2852179064215  0.0000000000000 -1.1389645058078 -0.7213148000428  0.0000000000000  0.0000000000000  0.0000000000000  0.0000000000000  0.0348876372874
 0.0353255749888 -0.0424988035861  0.0000000000000  0.0000000000000  0.0000000000000 -0.2493818163001  0.2206939941579  0.0000000000000 14.4133575146770  0.0000000000000 -0.4516723294710  0.0000000000000  0.0000000000000  0.0000000000000  0.0000000000000  0.0000000000000
 0.0000000000000  0.0875867647673  0.0000000000000  0.0000000000000  0.0000000000000  0.0181097720238  0.0000000000000 -1.1389645055462  0.0000000000000 17.1491739532004  0.7517255990248 -1.5352052059871  1.4404808332372  0.0000000000000  0.0000000000000  0.0000000000000
 0.0000000000000  0.0000000000000  0.0000000000000  0.0000000000000  0.0000000000000  0.0000000000000  0.0000000000000 -0.7213148000419 -0.4516723295815  0.7517255994291 16.7817297159082 -2.6579849671049  0.0000000000000 -0.1121212915208  0.0000000000000  0.0000000000000
 0.0000000000000  0.0000000000000  0.0000000000000  0.0000000000000  0.0000000000000  0.0000000000000  0.0000000000000  0.0000000000000  0.0000000000000 -1.5352052058558 -2.6579849665092 18.6675880640714 -0.7910907052489 -1.2944731900264 -0.3764795303691  0.0000000000000
 0.0000000000000  0.0000000000000  0.0000000000000  0.0000000000000  0.0000000000000  0.0000000000000  0.0000000000000  0.0000000000000  0.0000000000000  1.4404808332939  0.0000000000000 -0.7910907049784 17.3296507480327 -2.3712985133301  1.2703297746738 -0.1845502627533
 0.0000000000000  0.0000000000000  0.0000000000000 -0.1039248235174  0.0000000000000  0.0000000000000  0.0000000000000  0.0000000000000  0.0000000000000  0.0000000000000 -0.1121212915331 -1.2944731900658 -2.3712985133313 12.8551916988938 -0.5445650525718  0.8790746911403
-0.1511998196370  0.0000000000000  0.0000000000000  0.0000000000000  0.1654485538751  0.0000000000000  0.0000000000000  0.0000000000000  0.0000000000000  0.0000000000000  0.0000000000000 -0.3764795306133  1.2703297751741 -0.5445650526088 14.1154221504943 -1.9484958692572
 0.0000000000000  0.2529207929996  0.0000000000000  0.0000000000000  0.0000000000000  0.0000000000000  0.0000000000000  0.0348876377489  0.0000000000000  0.0000000000000  0.0000000000000  0.0000000000000 -0.1845502628720  0.8790746911500 -1.9484958688020 11.8585959515756
