# Supplementary material for: Proximal Distance Algorithms: Theory and Practice
Source: J Mach Learn Res. Author manuscript; Available in PMC 2019 Oct 24. (PMC6812563)
Supplement: code [file NIHMS1053815-supplement-code.zip › proxdist-master/keys_zhou_lange_2019/misc/spm/W_16_30000_8.txt]

 9.4536997278367  0.5421049695594  0.4732703343894  0.0000000000000  0.0000000000000  0.0000000000000  0.0000000000000  0.3825683532693  0.0000000000000  0.0000000000000  0.0000000000000  0.0000000000000  0.0882263832049  0.0000000000000  0.0000000000000  0.0000000000000
 0.5421049830101 14.9542008541833  1.7098570495966 -3.0952509996012  0.5608430874881  0.0000000000000  0.0000000000000  0.0000000000000  0.0000000000000  0.0000000000000  0.0000000000000  0.0000000000000 -0.1279190106979  0.0000000000000  0.0000000000000  0.0000000000000
 0.4732703358567  1.7098571485648 15.6567986064931 -0.4010398795593 -0.4397008567297 -0.3470338567154  0.0000000000000  0.0000000000000  0.0000000000000  0.0000000000000  0.0000000000000  0.0000000000000  0.0000000000000  0.0000000000000  0.0000000000000  0.0000000000000
 0.0000000000000 -3.0952510012667 -0.4010398680731 14.0104217488016  0.0000000000000  1.5410562718660  0.0000000000000  0.0000000000000  0.0000000000000  0.0000000000000  0.0000000000000  0.1325484693670 -0.3881495165977  0.0000000000000  0.0000000000000  0.0000000000000
 0.0000000000000  0.5608430852738 -0.4397008507386  0.0000000000000 11.7836901550929  0.9696810792296  0.0000000000000  0.0000000000000  0.0000000000000  0.0000000000000  0.0000000000000  0.0000000000000  0.0000000000000  0.0000000000000  0.0000000000000  0.0000000000000
 0.0000000000000  0.0000000000000 -0.3470338552324  1.5410562708884  0.9696810792427 12.4966325195113 -0.7313202717044  0.3488836166314 -0.4873507984150  0.0398116099097  0.0000000000000 -0.0948536074956  0.1739232477234  0.0000000000000  0.0000000000000 -0.0302677055235
 0.0000000000000  0.0000000000000  0.0000000000000  0.0000000000000  0.0000000000000 -0.7313202717488 11.1601158640566 -0.2779454329367  1.2565595867683  0.3858495599614  0.0000000000000 -0.1223198984463 -0.0613680413973  0.0000000000000  0.0000000000000  0.0000000000000
 0.3825683666462  0.0000000000000  0.0000000000000  0.0000000000000  0.0000000000000  0.3488836218830 -0.2779454327403 11.5588276193494  0.0000000000000 -1.0456008844346  0.3142364087484  0.2819070688328  0.0000000000000  0.0000000000000  0.0000000000000  0.0000000000000
 0.0000000000000  0.0000000000000  0.0000000000000  0.0000000000000  0.0000000000000 -0.4873507983613  1.2565595867399  0.0000000000000 16.0865489275962  0.6447537060674  0.0000000000000  0.3568022219664  0.0000000000000  0.0811527067623  0.0000000000000  0.1228376556028
 0.0000000000000  0.0000000000000  0.0000000000000  0.0000000000000  0.0000000000000  0.0398116107254  0.3858495597378 -1.0456008841176  0.6447537054454 13.8317059119271  0.0000000000000  0.0000000000000  0.0000000000000  0.0000000000000  0.0000000000000 -0.2434979902638
 0.0000000000000  0.0000000000000  0.0000000000000  0.0000000000000  0.0000000000000  0.0000000000000  0.0000000000000  0.3142364089998  0.0000000000000  0.0000000000000 10.2338316956288  0.0715812338243  0.3798014934387  0.0000000000000  0.0000000000000  0.0000000000000
 0.0000000000000  0.0000000000000  0.0000000000000  0.1325484684676  0.0000000000000 -0.0948536071720 -0.1223198989426  0.2819070687689  0.3568022224974  0.0000000000000  0.0715812338277 11.5976862850914  1.1062179657215  0.0000000000000  0.0000000000000  0.0638498274112
 0.0882263825861 -0.1279190167039  0.0000000000000 -0.3881495225036  0.0000000000000  0.1739232474345 -0.0613680448071  0.0000000000000  0.0000000000000  0.0000000000000  0.3798014934178  1.1062179657672 13.1723668618536  0.0000000000000  0.0000000000000  0.0000000000000
 0.0000000000000  0.0000000000000  0.0000000000000  0.0000000000000  0.0000000000000  0.0000000000000  0.0000000000000  0.0000000000000  0.0811527066902  0.0000000000000  0.0000000000000  0.0000000000000  0.0000000000000 11.2943989818728 -1.2463535435320  1.3056495750667
 0.0000000000000  0.0000000000000  0.0000000000000  0.0000000000000  0.0000000000000  0.0000000000000  0.0000000000000  0.0000000000000  0.0000000000000  0.0000000000000  0.0000000000000  0.0000000000000  0.0000000000000 -1.2463535435320 12.1783815438537 -1.1736083415674
 0.0000000000000  0.0000000000000  0.0000000000000  0.0000000000000  0.0000000000000 -0.0302677040958  0.0000000000000  0.0000000000000  0.1228376548794 -0.2434979902186  0.0000000000000  0.0638498278932  0.0000000000000  1.3056495750710 -1.1736083416109 12.3015135815194
