# Supplementary material for: Proximal Distance Algorithms: Theory and Practice
Source: J Mach Learn Res. Author manuscript; Available in PMC 2019 Oct 24. (PMC6812563)
Supplement: code [file NIHMS1053815-supplement-code.zip › proxdist-master/keys_zhou_lange_2019/misc/spm/W_512_98270_1.txt]

 7.82192579977e+00  0.00000000000e+00  1.26392957949e+00  0.00000000000e+00  0.00000000000e+00  0.00000000000e+00  0.00000000000e+00  0.00000000000e+00  0.00000000000e+00  0.00000000000e+00  0.00000000000e+00  0.00000000000e+00  0.00000000000e+00  0.00000000000e+00  0.00000000000e+00  0.00000000000e+00  0.00000000000e+00  0.00000000000e+00  0.00000000000e+00  0.00000000000e+00  0.00000000000e+00  0.00000000000e+00  0.00000000000e+00  0.00000000000e+00  0.00000000000e+00  0.00000000000e+00  0.00000000000e+00  0.00000000000e+00  0.00000000000e+00  0.00000000000e+00  0.00000000000e+00  0.00000000000e+00  0.00000000000e+00  0.00000000000e+00  0.00000000000e+00  0.00000000000e+00  0.00000000000e+00  0.00000000000e+00  0.00000000000e+00  0.00000000000e+00  0.00000000000e+00  0.00000000000e+00  0.00000000000e+00  0.00000000000e+00  0.00000000000e+00  0.00000000000e+00  0.00000000000e+00  0.00000000000e+00  0.00000000000e+00  0.00000000000e+00  0.00000000000e+00  0.00000000000e+00  0.00000000000e+00  0.00000000000e+00  0.00000000000e+00  0.00000000000e+00  0.00000000000e+00  0.00000000000e+00  0.00000000000e+00  0.00000000000e+00  0.00000000000e+00  0.00000000000e+00  0.00000000000e+00  0.00000000000e+00  0.00000000000e+00  0.00000000000e+00  0.00000000000e+00  0.00000000000e+00  0.00000000000e+00  0.00000000000e+00  0.00000000000e+00  0.00000000000e+00  0.00000000000e+00  0.00000000000e+00  0.00000000000e+00  0.00000000000e+00  0.00000000000e+00  0.00000000000e+00  0.00000000000e+00  0.00000000000e+00  0.00000000000e+00  0.00000000000e+00  0.00000000000e+00  0.00000000000e+00  0.00000000000e+00  0.00000000000e+00  0.00000000000e+00  0.00000000000e+00  0.00000000000e+00  0.00000000000e+00  0.00000000000e+00  0.00000000000e+00  0.00000000000e+00  1.46631758430e-01  0.00000000000e+00  0.00000000000e+00  0.00000000000e+00  0.00000000000e+00  0.00000000000e+00  0.00000000000e+00  0.00000000000e+00  0.00000000000e+00  0.00000000000e+00  0.00000000000e+00  0.00000000000e+00  0.00000000000e+00  0.00000000000e+00  0.00000000000e+00  0.00000000000e+00  0.00000000000e+00  0.00000000000e+00  0.00000000000e+00  0.00000000000e+00  0.00000000000e+00  0.00000000000e+00  0.00000000000e+00  0.00000000000e+00  0.00000000000e+00  0.00000000000e+00  0.00000000000e+00  0.00000000000e+00  0.00000000000e+00  0.00000000000e+00  0.00000000000e+00  0.00000000000e+00  0.00000000000e+00  0.00000000000e+00  1.57274116995e-01  0.00000000000e+00  0.00000000000e+00  0.00000000000e+00  0.00000000000e+00  0.00000000000e+00  0.00000000000e+00  0.00000000000e+00  0.00000000000e+00  0.00000000000e+00  0.00000000000e+00  0.00000000000e+00  0.00000000000e+00  0.00000000000e+00  0.00000000000e+00  0.00000000000e+00  0.00000000000e+00  0.00000000000e+00  0.00000000000e+00  0.00000000000e+00  0.00000000000e+00  0.00000000000e+00  0.00000000000e+00  0.00000000000e+00  0.00000000000e+00  0.00000000000e+00  0.00000000000e+00  0.00000000000e+00  0.00000000000e+00  0.00000000000e+00  0.00000000000e+00  0.00000000000e+00  0.00000000000e+00  0.00000000000e+00  0.00000000000e+00  0.00000000000e+00  0.00000000000e+00  0.00000000000e+00  0.00000000000e+00  0.00000000000e+00  0.00000000000e+00  0.00000000000e+00  0.00000000000e+00  0.00000000000e+00  0.00000000000e+00  0.00000000000e+00  0.00000000000e+00  0.00000000000e+00  0.00000000000e+00  0.00000000000e+00  0.00000000000e+00  0.00000000000e+00  0.00000000000e+00  0.00000000000e+00  0.00000000000e+00  0.00000000000e+00  0.00000000000e+00  0.00000000000e+00  0.00000000000e+00  0.00000000000e+00  0.00000000000e+00  0.00000000000e+00  0.00000000000e+00  0.00000000000e+00  0.00000000000e+00  0.00000000000e+00  0.00000000000e+00  0.00000000000e+00  0.00000000000e+00  0.00000000000e+00  0.00000000000e+00  0.00000000000e+00  0.00000000000e+00  1.22603110804e-01  0.00000000000e+00 -6.49365809903e-02  0.00000000000e+00  0.00000000000e+00  0.00000000000e+00  0.00000000000e+00  0.00000000000e+00  0.00000000000e+00  0.00000000000e+00  0.00000000000e+00  0.00000000000e+00  0.00000000000e+00  0.00000000000e+00  0.00000000000e+00  0.00000000000e+00  0.00000000000e+00  0.00000000000e+00  0.00000000000e+00  0.00000000000e+00  0.00000000000e+00  0.00000000000e+00  0.00000000000e+00  0.00000000000e+00  0.00000000000e+00  0.00000000000e+00  0.00000000000e+00  0.00000000000e+00  0.00000000000e+00  0.00000000000e+00  0.00000000000e+00  0.00000000000e+00  0.00000000000e+00  0.00000000000e+00  0.00000000000e+00  0.00000000000e+00  0.00000000000e+00  0.00000000000e+00  0.00000000000e+00  0.00000000000e+00  0.00000000000e+00  0.00000000000e+00  0.00000000000e+00  0.00000000000e+00  0.00000000000e+00  0.00000000000e+00  0.00000000000e+00  0.00000000000e+00  0.00000000000e+00  0.00000000000e+00  0.00000000000e+00  0.00000000000e+00  0.00000000000e+00  0.00000000000e+00  0.00000000000e+00  0.00000000000e+00  0.00000000000e+00  0.00000000000e+00  0.00000000000e+00  0.00000000000e+00  0.00000000000e+00  0.00000000000e+00  0.00000000000e+00  0.00000000000e+00  0.00000000000e+00  0.00000000000e+00  0.00000000000e+00  0.00000000000e+00  0.00000000000e+00  0.00000000000e+00  0.00000000000e+00  0.00000000000e+00  0.00000000000e+00  0.00000000000e+00  0.00000000000e+00  0.00000000000e+00  0.00000000000e+00  0.00000000000e+00  0.00000000000e+00  0.00000000000e+00  0.00000000000e+00  0.00000000000e+00  0.00000000000e+00  0.00000000000e+00  0.00000000000e+00  0.00000000000e+00  0.00000000000e+00  0.00000000000e+00  0.00000000000e+00  0.00000000000e+00  0.00000000000e+00  0.00000000000e+00  0.00000000000e+00  0.00000000000e+00  0.00000000000e+00  0.00000000000e+00  0.00000000000e+00  0.00000000000e+00  0.00000000000e+00  0.00000000000e+00  0.00000000000e+00  0.00000000000e+00  0.00000000000e+00  0.00000000000e+00  0.00000000000e+00  0.00000000000e+00  0.00000000000e+00  0.00000000000e+00  0.00000000000e+00  0.00000000000e+00  0.00000000000e+00  0.00000000000e+00  0.00000000000e+00  0.00000000000e+00  0.00000000000e+00  0.00000000000e+00  0.00000000000e+00  0.00000000000e+00  0.00000000000e+00  0.00000000000e+00  0.00000000000e+00  0.00000000000e+00  0.00000000000e+00  0.00000000000e+00  0.00000000000e+00  0.00000000000e+00  0.00000000000e+00  0.00000000000e+00  0.00000000000e+00  1.05280192722e-02  0.00000000000e+00  0.00000000000e+00  0.00000000000e+00  0.00000000000e+00  0.00000000000e+00  0.00000000000e+00  0.00000000000e+00  0.00000000000e+00  0.00000000000e+00  0.00000000000e+00  0.00000000000e+00  0.00000000000e+00  0.00000000000e+00  0.00000000000e+00  0.00000000000e+00  0.00000000000e+00  0.00000000000e+00  0.00000000000e+00  0.00000000000e+00  0.00000000000e+00  0.00000000000e+00  0.00000000000e+00  0.00000000000e+00  0.00000000000e+00  0.00000000000e+00  0.00000000000e+00  0.00000000000e+00  0.00000000000e+00  0.00000000000e+00  0.00000000000e+00  0.00000000000e+00  0.00000000000e+00  0.00000000000e+00  0.00000000000e+00  0.00000000000e+00  0.00000000000e+00  0.00000000000e+00  0.00000000000e+00  0.00000000000e+00  0.00000000000e+00  0.00000000000e+00  0.00000000000e+00  0.00000000000e+00  0.00000000000e+00  0.00000000000e+00  0.00000000000e+00  0.00000000000e+00  0.00000000000e+00  0.00000000000e+00  0.00000000000e+00  0.00000000000e+00  0.00000000000e+00  0.00000000000e+00  0.00000000000e+00  0.00000000000e+00  0.00000000000e+00  0.00000000000e+00  0.00000000000e+00  0.00000000000e+00  0.00000000000e+00  0.00000000000e+00  0.00000000000e+00  0.00000000000e+00  0.00000000000e+00  0.00000000000e+00  0.00000000000e+00  0.00000000000e+00  0.00000000000e+00  0.00000000000e+00  0.00000000000e+00  0.00000000000e+00  0.00000000000e+00  0.00000000000e+00  0.00000000000e+00  0.00000000000e+00  0.00000000000e+00  0.00000000000e+00  0.00000000000e+00  0.00000000000e+00  0.00000000000e+00  0.00000000000e+00  0.00000000000e+00  0.00000000000e+00  0.00000000000e+00  0.00000000000e+00  0.00000000000e+00  0.00000000000e+00  0.00000000000e+00  0.00000000000e+00  0.00000000000e+00  0.00000000000e+00  0.00000000000e+00  0.00000000000e+00  0.00000000000e+00  0.00000000000e+00  0.00000000000e+00  0.00000000000e+00  0.00000000000e+00  0.00000000000e+00  0.00000000000e+00  0.00000000000e+00  0.00000000000e+00  0.00000000000e+00  0.00000000000e+00  0.00000000000e+00  0.00000000000e+00  0.00000000000e+00  0.00000000000e+00  0.00000000000e+00  0.00000000000e+00  0.00000000000e+00  0.00000000000e+00  0.00000000000e+00  0.00000000000e+00  0.00000000000e+00  0.00000000000e+00  0.00000000000e+00  0.00000000000e+00  0.00000000000e+00  0.00000000000e+00  0.00000000000e+00  0.00000000000e+00  0.00000000000e+00  0.00000000000e+00  0.00000000000e+00  0.00000000000e+00  0.00000000000e+00  0.00000000000e+00  0.00000000000e+00  0.00000000000e+00  0.00000000000e+00  0.00000000000e+00  0.00000000000e+00  0.00000000000e+00  0.00000000000e+00  0.00000000000e+00  0.00000000000e+00  0.00000000000e+00  0.00000000000e+00  0.00000000000e+00  0.00000000000e+00  0.00000000000e+00  0.00000000000e+00  0.00000000000e+00  0.00000000000e+00  0.00000000000e+00  0.00000000000e+00  0.00000000000e+00  0.00000000000e+00  0.00000000000e+00  0.00000000000e+00  1.57585376461e-01  0.00000000000e+00  0.00000000000e+00  0.00000000000e+00  0.00000000000e+00  0.00000000000e+00  0.00000000000e+00  0.00000000000e+00  0.00000000000e+00  0.00000000000e+00  0.00000000000e+00  0.00000000000e+00  0.00000000000e+00  0.00000000000e+00  0.00000000000e+00  0.00000000000e+00  0.00000000000e+00  0.00000000000e+00  0.00000000000e+00  0.00000000000e+00  0.00000000000e+00  0.00000000000e+00  0.00000000000e+00  0.00000000000e+00  0.00000000000e+00  0.00000000000e+00  0.00000000000e+00  0.00000000000e+00  0.00000000000e+00  0.00000000000e+00  0.00000000000e+00
 0.00000000000e+00  6.04126044552e+00 -4.26015540621e-01  0.00000000000e+00  0.00000000000e+00  0.00000000000e+00  0.00000000000e+00  0.00000000000e+00  0.00000000000e+00  0.00000000000e+00  0.00000000000e+00  0.00000000000e+00  0.00000000000e+00  0.00000000000e+00  0.00000000000e+00  0.00000000000e+00  0.00000000000e+00  0.00000000000e+00  0.00000000000e+00  0.00000000000e+00  0.00000000000e+00  0.00000000000e+00  0.00000000000e+00  0.00000000000e+00  0.00000000000e+00  0.00000000000e+00  0.00000000000e+00  0.00000000000e+00  0.00000000000e+00  0.00000000000e+00  0.00000000000e+00  0.00000000000e+00  0.00000000000e+00 -1.51934575321e-02  0.00000000000e+00  0.00000000000e+00  0.00000000000e+00  0.00000000000e+00  0.00000000000e+00  0.00000000000e+00  0.00000000000e+00  0.00000000000e+00  0.00000000000e+00  0.00000000000e+00  0.00000000000e+00  0.00000000000e+00  0.00000000000e+00  0.00000000000e+00  0.00000000000e+00  0.00000000000e+00  0.00000000000e+00  0.00000000000e+00  0.00000000000e+00  0.00000000000e+00  0.00000000000e+00  0.00000000000e+00  0.00000000000e+00  0.00000000000e+00  0.00000000000e+00  0.00000000000e+00  0.00000000000e+00  0.00000000000e+00  0.00000000000e+00  0.00000000000e+00  0.00000000000e+00  0.00000000000e+00  0.00000000000e+00  0.00000000000e+00  0.00000000000e+00  0.00000000000e+00  0.00000000000e+00  0.00000000000e+00  0.00000000000e+00  0.00000000000e+00  0.00000000000e+00  0.00000000000e+00  0.00000000000e+00  0.00000000000e+00  0.00000000000e+00  0.00000000000e+00  0.00000000000e+00  0.00000000000e+00  0.00000000000e+00  0.00000000000e+00  0.00000000000e+00  0.00000000000e+00  0.00000000000e+00  0.00000000000e+00  0.00000000000e+00  0.00000000000e+00  0.00000000000e+00  1.88819900291e-01  0.00000000000e+00  0.00000000000e+00  0.00000000000e+00  0.00000000000e+00  0.00000000000e+00  0.00000000000e+00  0.00000000000e+00  0.00000000000e+00  0.00000000000e+00  0.00000000000e+00 -6.54528324568e-02  0.00000000000e+00  0.00000000000e+00  0.00000000000e+00  0.00000000000e+00  8.92472844736e-03  0.00000000000e+00  0.00000000000e+00  0.00000000000e+00  0.00000000000e+00  0.00000000000e+00  0.00000000000e+00  0.00000000000e+00  0.00000000000e+00  0.00000000000e+00  0.00000000000e+00  0.00000000000e+00  0.00000000000e+00  0.00000000000e+00  0.00000000000e+00  0.00000000000e+00  0.00000000000e+00  0.00000000000e+00  0.00000000000e+00  0.00000000000e+00  0.00000000000e+00  0.00000000000e+00  0.00000000000e+00  0.00000000000e+00  0.00000000000e+00  0.00000000000e+00  0.00000000000e+00  0.00000000000e+00  0.00000000000e+00  0.00000000000e+00  0.00000000000e+00  0.00000000000e+00  0.00000000000e+00  0.00000000000e+00  0.00000000000e+00  0.00000000000e+00  7.12982971772e-03  0.00000000000e+00  0.00000000000e+00  0.00000000000e+00  0.00000000000e+00  0.00000000000e+00  0.00000000000e+00  0.00000000000e+00  0.00000000000e+00  0.00000000000e+00  0.00000000000e+00  0.00000000000e+00  0.00000000000e+00  0.00000000000e+00  0.00000000000e+00  0.00000000000e+00  6.12838779166e-02  0.00000000000e+00  0.00000000000e+00  0.00000000000e+00  0.00000000000e+00  0.00000000000e+00  0.00000000000e+00  0.00000000000e+00  0.00000000000e+00  4.35058684629e-03  0.00000000000e+00  0.00000000000e+00  0.00000000000e+00 -1.10417033022e-01  0.00000000000e+00  0.00000000000e+00  0.00000000000e+00  0.00000000000e+00  0.00000000000e+00  0.00000000000e+00  0.00000000000e+00  0.00000000000e+00  0.00000000000e+00  0.00000000000e+00  0.00000000000e+00  0.00000000000e+00  0.00000000000e+00  0.00000000000e+00  0.00000000000e+00  0.00000000000e+00  0.00000000000e+00  0.00000000000e+00  0.00000000000e+00  0.00000000000e+00  0.00000000000e+00  0.00000000000e+00  0.00000000000e+00  0.00000000000e+00  0.00000000000e+00  0.00000000000e+00  2.78439231230e-02 -1.29646229895e-01  0.00000000000e+00  0.00000000000e+00  0.00000000000e+00  0.00000000000e+00  0.00000000000e+00  0.00000000000e+00  0.00000000000e+00  0.00000000000e+00  0.00000000000e+00  0.00000000000e+00  0.00000000000e+00  0.00000000000e+00  0.00000000000e+00  0.00000000000e+00  0.00000000000e+00  0.00000000000e+00  0.00000000000e+00  0.00000000000e+00  0.00000000000e+00  0.00000000000e+00  0.00000000000e+00  0.00000000000e+00  0.00000000000e+00  0.00000000000e+00  0.00000000000e+00  0.00000000000e+00  0.00000000000e+00  0.00000000000e+00  0.00000000000e+00  0.00000000000e+00  0.00000000000e+00  0.00000000000e+00  0.00000000000e+00  0.00000000000e+00  0.00000000000e+00  0.00000000000e+00  0.00000000000e+00  0.00000000000e+00  0.00000000000e+00  0.00000000000e+00  0.00000000000e+00  0.00000000000e+00  0.00000000000e+00  0.00000000000e+00  0.00000000000e+00  0.00000000000e+00  0.00000000000e+00  0.00000000000e+00  0.00000000000e+00  0.00000000000e+00  0.00000000000e+00  0.00000000000e+00  0.00000000000e+00  0.00000000000e+00  0.00000000000e+00  0.00000000000e+00  0.00000000000e+00  0.00000000000e+00  4.89218567165e-02  0.00000000000e+00  0.00000000000e+00  0.00000000000e+00  0.00000000000e+00  0.00000000000e+00  0.00000000000e+00  0.00000000000e+00  0.00000000000e+00  0.00000000000e+00  0.00000000000e+00  0.00000000000e+00  0.00000000000e+00  0.00000000000e+00  0.00000000000e+00  0.00000000000e+00  0.00000000000e+00  0.00000000000e+00  0.00000000000e+00  0.00000000000e+00  0.00000000000e+00  0.00000000000e+00  0.00000000000e+00  0.00000000000e+00  0.00000000000e+00  7.36165441760e-02  0.00000000000e+00  0.00000000000e+00  0.00000000000e+00  0.00000000000e+00  0.00000000000e+00  0.00000000000e+00  0.00000000000e+00  0.00000000000e+00  0.00000000000e+00  0.00000000000e+00  0.00000000000e+00  0.00000000000e+00  0.00000000000e+00  0.00000000000e+00  0.00000000000e+00  0.00000000000e+00  0.00000000000e+00  0.00000000000e+00  0.00000000000e+00  0.00000000000e+00  8.20045381483e-02  0.00000000000e+00  0.00000000000e+00  0.00000000000e+00  0.00000000000e+00  0.00000000000e+00  0.00000000000e+00  0.00000000000e+00  0.00000000000e+00  0.00000000000e+00  0.00000000000e+00  0.00000000000e+00  0.00000000000e+00  0.00000000000e+00  0.00000000000e+00  0.00000000000e+00  0.00000000000e+00  0.00000000000e+00  0.00000000000e+00  0.00000000000e+00  0.00000000000e+00  0.00000000000e+00  0.00000000000e+00  0.00000000000e+00  0.00000000000e+00  0.00000000000e+00  0.00000000000e+00  0.00000000000e+00  0.00000000000e+00  0.00000000000e+00  0.00000000000e+00  1.57707870724e-02  0.00000000000e+00  0.00000000000e+00  0.00000000000e+00  0.00000000000e+00  0.00000000000e+00  0.00000000000e+00  0.00000000000e+00  0.00000000000e+00  0.00000000000e+00  0.00000000000e+00  0.00000000000e+00  0.00000000000e+00  0.00000000000e+00  0.00000000000e+00  0.00000000000e+00  0.00000000000e+00  0.00000000000e+00  0.00000000000e+00  0.00000000000e+00  0.00000000000e+00  0.00000000000e+00  0.00000000000e+00  0.00000000000e+00  0.00000000000e+00  0.00000000000e+00  0.00000000000e+00  0.00000000000e+00  0.00000000000e+00 -1.19233266987e-01  0.00000000000e+00  0.00000000000e+00  0.00000000000e+00  0.00000000000e+00  0.00000000000e+00  1.24604413917e-01  0.00000000000e+00  0.00000000000e+00  0.00000000000e+00  0.00000000000e+00  0.00000000000e+00  0.00000000000e+00  0.00000000000e+00  0.00000000000e+00  0.00000000000e+00  0.00000000000e+00  0.00000000000e+00  0.00000000000e+00  0.00000000000e+00  0.00000000000e+00  0.00000000000e+00  0.00000000000e+00  0.00000000000e+00  0.00000000000e+00  0.00000000000e+00  0.00000000000e+00  0.00000000000e+00  0.00000000000e+00  0.00000000000e+00  0.00000000000e+00  0.00000000000e+00  0.00000000000e+00  0.00000000000e+00  0.00000000000e+00  0.00000000000e+00  0.00000000000e+00  0.00000000000e+00  0.00000000000e+00  0.00000000000e+00  0.00000000000e+00  0.00000000000e+00  0.00000000000e+00  0.00000000000e+00  0.00000000000e+00  0.00000000000e+00  0.00000000000e+00  1.58396661670e-01  2.64442984504e-02  0.00000000000e+00  0.00000000000e+00  0.00000000000e+00  0.00000000000e+00  0.00000000000e+00  0.00000000000e+00  6.79400117138e-02  0.00000000000e+00  0.00000000000e+00  0.00000000000e+00  0.00000000000e+00  0.00000000000e+00 -2.37256270569e-02  0.00000000000e+00  0.00000000000e+00  0.00000000000e+00  0.00000000000e+00  0.00000000000e+00  0.00000000000e+00  0.00000000000e+00  0.00000000000e+00  0.00000000000e+00  0.00000000000e+00 -6.39094580961e-02  0.00000000000e+00  0.00000000000e+00  0.00000000000e+00  0.00000000000e+00  0.00000000000e+00  0.00000000000e+00  0.00000000000e+00  0.00000000000e+00  0.00000000000e+00  0.00000000000e+00  0.00000000000e+00  0.00000000000e+00  0.00000000000e+00  0.00000000000e+00  0.00000000000e+00  0.00000000000e+00  1.78877179316e-01  0.00000000000e+00  0.00000000000e+00  0.00000000000e+00  0.00000000000e+00  0.00000000000e+00  0.00000000000e+00  0.00000000000e+00  0.00000000000e+00  2.61081284550e-02  0.00000000000e+00  0.00000000000e+00  0.00000000000e+00  0.00000000000e+00  0.00000000000e+00  0.00000000000e+00  0.00000000000e+00  0.00000000000e+00  0.00000000000e+00  0.00000000000e+00  0.00000000000e+00  0.00000000000e+00  0.00000000000e+00  0.00000000000e+00  0.00000000000e+00  0.00000000000e+00  0.00000000000e+00  0.00000000000e+00  0.00000000000e+00  0.00000000000e+00  0.00000000000e+00  0.00000000000e+00  0.00000000000e+00  0.00000000000e+00  0.00000000000e+00  0.00000000000e+00  0.00000000000e+00  0.00000000000e+00  0.00000000000e+00  0.00000000000e+00  0.00000000000e+00  0.00000000000e+00  0.00000000000e+00  0.00000000000e+00  0.00000000000e+00  0.00000000000e+00  0.00000000000e+00  0.00000000000e+00  0.00000000000e+00  0.00000000000e+00  0.00000000000e+00  0.00000000000e+00  0.00000000000e+00  0.00000000000e+00  0.00000000000e+00  0.00000000000e+00  0.00000000000e+00  0.00000000000e+00
 1.26392957878e+00 -4.26015541236e-01  9.00452519958e+00  0.00000000000e+00 -2.93800551359e-01  0.00000000000e+00  0.00000000000e+00  0.00000000000e+00  0.00000000000e+00  0.00000000000e+00  0.00000000000e+00  0.00000000000e+00  0.00000000000e+00  0.00000000000e+00  0.00000000000e+00  0.00000000000e+00  0.00000000000e+00  0.00000000000e+00  0.00000000000e+00  0.00000000000e+00  0.00000000000e+00  0.00000000000e+00  0.00000000000e+00  0.00000000000e+00  0.00000000000e+00  0.00000000000e+00  0.00000000000e+00  0.00000000000e+00  0.00000000000e+00  0.00000000000e+00  0.00000000000e+00  0.00000000000e+00  0.00000000000e+00  0.00000000000e+00  0.00000000000e+00  0.00000000000e+00  0.00000000000e+00  0.00000000000e+00  0.00000000000e+00  0.00000000000e+00  0.00000000000e+00  0.00000000000e+00  0.00000000000e+00  0.00000000000e+00  0.00000000000e+00  0.00000000000e+00  0.00000000000e+00  0.00000000000e+00  0.00000000000e+00  0.00000000000e+00  0.00000000000e+00  0.00000000000e+00  0.00000000000e+00  0.00000000000e+00  0.00000000000e+00  0.00000000000e+00  0.00000000000e+00  0.00000000000e+00  0.00000000000e+00  0.00000000000e+00  0.00000000000e+00  0.00000000000e+00  0.00000000000e+00  0.00000000000e+00  0.00000000000e+00  0.00000000000e+00  0.00000000000e+00  0.00000000000e+00  0.00000000000e+00  0.00000000000e+00  0.00000000000e+00  0.00000000000e+00  0.00000000000e+00  0.00000000000e+00  0.00000000000e+00  0.00000000000e+00  0.00000000000e+00  0.00000000000e+00  0.00000000000e+00  0.00000000000e+00  0.00000000000e+00  0.00000000000e+00  0.00000000000e+00  0.00000000000e+00  0.00000000000e+00  0.00000000000e+00  0.00000000000e+00  0.00000000000e+00  0.00000000000e+00  0.00000000000e+00  0.00000000000e+00  0.00000000000e+00  0.00000000000e+00  0.00000000000e+00  0.00000000000e+00  0.00000000000e+00  0.00000000000e+00  0.00000000000e+00  0.00000000000e+00  0.00000000000e+00  0.00000000000e+00  0.00000000000e+00  0.00000000000e+00  0.00000000000e+00  0.00000000000e+00  0.00000000000e+00  0.00000000000e+00  0.00000000000e+00  0.00000000000e+00  0.00000000000e+00  0.00000000000e+00  0.00000000000e+00  0.00000000000e+00  0.00000000000e+00  0.00000000000e+00  0.00000000000e+00  0.00000000000e+00  0.00000000000e+00  0.00000000000e+00  0.00000000000e+00  0.00000000000e+00  0.00000000000e+00  0.00000000000e+00  0.00000000000e+00  0.00000000000e+00  0.00000000000e+00  0.00000000000e+00  0.00000000000e+00  0.00000000000e+00  0.00000000000e+00  0.00000000000e+00  0.00000000000e+00  0.00000000000e+00  0.00000000000e+00  0.00000000000e+00  0.00000000000e+00  0.00000000000e+00  0.00000000000e+00  0.00000000000e+00  0.00000000000e+00  0.00000000000e+00  0.00000000000e+00  0.00000000000e+00  0.00000000000e+00  0.00000000000e+00  0.00000000000e+00  0.00000000000e+00  0.00000000000e+00  0.00000000000e+00  0.00000000000e+00  0.00000000000e+00  0.00000000000e+00  0.00000000000e+00  0.00000000000e+00  0.00000000000e+00  0.00000000000e+00  0.00000000000e+00  0.00000000000e+00  0.00000000000e+00  0.00000000000e+00  0.00000000000e+00  0.00000000000e+00  0.00000000000e+00  0.00000000000e+00  0.00000000000e+00  0.00000000000e+00  0.00000000000e+00  0.00000000000e+00  0.00000000000e+00  0.00000000000e+00  0.00000000000e+00  0.00000000000e+00  0.00000000000e+00  0.00000000000e+00  0.00000000000e+00  0.00000000000e+00  0.00000000000e+00  0.00000000000e+00  0.00000000000e+00  0.00000000000e+00  0.00000000000e+00  0.00000000000e+00  0.00000000000e+00  0.00000000000e+00  0.00000000000e+00  0.00000000000e+00  0.00000000000e+00  0.00000000000e+00  0.00000000000e+00  0.00000000000e+00  0.00000000000e+00  0.00000000000e+00  0.00000000000e+00  0.00000000000e+00  0.00000000000e+00  0.00000000000e+00  0.00000000000e+00  0.00000000000e+00  0.00000000000e+00  0.00000000000e+00  0.00000000000e+00  0.00000000000e+00  0.00000000000e+00  0.00000000000e+00  0.00000000000e+00  0.00000000000e+00  0.00000000000e+00  0.00000000000e+00  0.00000000000e+00  0.00000000000e+00  0.00000000000e+00  0.00000000000e+00  0.00000000000e+00  0.00000000000e+00  0.00000000000e+00  0.00000000000e+00  0.00000000000e+00  0.00000000000e+00  0.00000000000e+00  0.00000000000e+00  0.00000000000e+00  0.00000000000e+00  0.00000000000e+00  0.00000000000e+00  0.00000000000e+00  0.00000000000e+00  0.00000000000e+00  0.00000000000e+00  0.00000000000e+00  0.00000000000e+00  0.00000000000e+00  0.00000000000e+00  0.00000000000e+00  0.00000000000e+00  0.00000000000e+00  0.00000000000e+00  0.00000000000e+00  0.00000000000e+00  0.00000000000e+00  0.00000000000e+00  0.00000000000e+00  0.00000000000e+00  0.00000000000e+00  0.00000000000e+00  0.00000000000e+00  0.00000000000e+00  0.00000000000e+00  0.00000000000e+00  0.00000000000e+00  0.00000000000e+00  0.00000000000e+00  0.00000000000e+00  0.00000000000e+00  0.00000000000e+00  0.00000000000e+00  0.00000000000e+00  0.00000000000e+00  0.00000000000e+00  0.00000000000e+00  0.00000000000e+00  0.00000000000e+00  0.00000000000e+00  0.00000000000e+00  0.00000000000e+00  0.00000000000e+00  0.00000000000e+00  0.00000000000e+00  0.00000000000e+00  0.00000000000e+00  0.00000000000e+00  0.00000000000e+00  0.00000000000e+00  0.00000000000e+00  0.00000000000e+00  0.00000000000e+00  0.00000000000e+00  0.00000000000e+00  0.00000000000e+00  0.00000000000e+00  0.00000000000e+00  0.00000000000e+00  0.00000000000e+00  0.00000000000e+00  0.00000000000e+00  0.00000000000e+00  0.00000000000e+00  0.00000000000e+00  0.00000000000e+00  0.00000000000e+00  0.00000000000e+00  0.00000000000e+00  0.00000000000e+00  0.00000000000e+00  0.00000000000e+00  0.00000000000e+00  0.00000000000e+00  0.00000000000e+00  0.00000000000e+00  0.00000000000e+00  0.00000000000e+00  0.00000000000e+00  0.00000000000e+00  0.00000000000e+00  0.00000000000e+00  0.00000000000e+00  0.00000000000e+00  0.00000000000e+00  0.00000000000e+00  0.00000000000e+00  0.00000000000e+00  0.00000000000e+00  0.00000000000e+00  0.00000000000e+00  0.00000000000e+00  0.00000000000e+00  0.00000000000e+00  0.00000000000e+00  0.00000000000e+00  0.00000000000e+00  0.00000000000e+00  0.00000000000e+00  0.00000000000e+00  0.00000000000e+00  0.00000000000e+00  0.00000000000e+00  0.00000000000e+00  0.00000000000e+00  0.00000000000e+00  0.00000000000e+00  0.00000000000e+00  0.00000000000e+00  0.00000000000e+00  0.00000000000e+00  0.00000000000e+00  0.00000000000e+00  0.00000000000e+00  0.00000000000e+00  0.00000000000e+00  0.00000000000e+00  0.00000000000e+00  0.00000000000e+00  0.00000000000e+00  0.00000000000e+00  0.00000000000e+00  0.00000000000e+00  0.00000000000e+00  0.00000000000e+00  0.00000000000e+00  0.00000000000e+00  0.00000000000e+00  0.00000000000e+00  0.00000000000e+00  0.00000000000e+00  0.00000000000e+00  0.00000000000e+00  0.00000000000e+00  0.00000000000e+00  0.00000000000e+00  0.00000000000e+00  0.00000000000e+00  0.00000000000e+00  0.00000000000e+00  0.00000000000e+00  0.00000000000e+00  0.00000000000e+00  0.00000000000e+00  0.00000000000e+00  0.00000000000e+00  0.00000000000e+00  0.00000000000e+00  0.00000000000e+00  0.00000000000e+00  0.00000000000e+00  0.00000000000e+00  0.00000000000e+00  0.00000000000e+00  0.00000000000e+00  0.00000000000e+00  0.00000000000e+00  0.00000000000e+00  0.00000000000e+00  0.00000000000e+00  0.00000000000e+00  0.00000000000e+00  0.00000000000e+00  0.00000000000e+00  0.00000000000e+00  0.00000000000e+00  0.00000000000e+00  0.00000000000e+00  0.00000000000e+00  0.00000000000e+00  0.00000000000e+00  0.00000000000e+00  0.00000000000e+00  0.00000000000e+00  0.00000000000e+00  0.00000000000e+00  0.00000000000e+00  0.00000000000e+00  0.00000000000e+00  0.00000000000e+00  0.00000000000e+00  0.00000000000e+00  0.00000000000e+00  0.00000000000e+00  0.00000000000e+00  0.00000000000e+00  0.00000000000e+00  0.00000000000e+00  0.00000000000e+00  0.00000000000e+00  0.00000000000e+00  0.00000000000e+00  0.00000000000e+00  0.00000000000e+00  0.00000000000e+00  0.00000000000e+00  0.00000000000e+00  0.00000000000e+00  0.00000000000e+00  0.00000000000e+00  0.00000000000e+00  0.00000000000e+00  0.00000000000e+00  0.00000000000e+00  0.00000000000e+00  0.00000000000e+00  0.00000000000e+00  0.00000000000e+00  0.00000000000e+00  0.00000000000e+00  0.00000000000e+00  0.00000000000e+00  0.00000000000e+00  0.00000000000e+00  0.00000000000e+00  0.00000000000e+00  0.00000000000e+00  0.00000000000e+00  0.00000000000e+00  0.00000000000e+00  0.00000000000e+00  0.00000000000e+00  0.00000000000e+00  0.00000000000e+00  0.00000000000e+00  0.00000000000e+00  0.00000000000e+00  0.00000000000e+00  0.00000000000e+00  0.00000000000e+00  0.00000000000e+00  0.00000000000e+00  0.00000000000e+00  0.00000000000e+00  0.00000000000e+00  0.00000000000e+00  0.00000000000e+00  0.00000000000e+00  0.00000000000e+00  0.00000000000e+00  0.00000000000e+00  0.00000000000e+00  0.00000000000e+00  0.00000000000e+00 -6.96003885834e-02  0.00000000000e+00  0.00000000000e+00  0.00000000000e+00  0.00000000000e+00  0.00000000000e+00  0.00000000000e+00  0.00000000000e+00  0.00000000000e+00  0.00000000000e+00  0.00000000000e+00  0.00000000000e+00  0.00000000000e+00  0.00000000000e+00  0.00000000000e+00  0.00000000000e+00  0.00000000000e+00  0.00000000000e+00  0.00000000000e+00  0.00000000000e+00  0.00000000000e+00  0.00000000000e+00  0.00000000000e+00  0.00000000000e+00  0.00000000000e+00  0.00000000000e+00  0.00000000000e+00  0.00000000000e+00  0.00000000000e+00  0.00000000000e+00  0.00000000000e+00  0.00000000000e+00  0.00000000000e+00  0.00000000000e+00  0.00000000000e+00  0.00000000000e+00  0.00000000000e+00  0.00000000000e+00  0.00000000000e+00  0.00000000000e+00  0.00000000000e+00  0.00000000000e+00  0.00000000000e+00  0.00000000000e+00  0.00000000000e+00  0.00000000000e+00
 0.00000000000e+00  0.00000000000e+00  0.00000000000e+00  7.55699960094e+00  0.00000000000e+00  0.00000000000e+00  0.00000000000e+00  0.00000000000e+00  0.00000000000e+00  0.00000000000e+00  0.00000000000e+00  0.00000000000e+00  0.00000000000e+00  0.00000000000e+00  0.00000000000e+00  0.00000000000e+00  0.00000000000e+00  0.00000000000e+00  0.00000000000e+00  0.00000000000e+00  0.00000000000e+00  0.00000000000e+00  0.00000000000e+00  0.00000000000e+00  0.00000000000e+00  0.00000000000e+00  0.00000000000e+00  0.00000000000e+00  0.00000000000e+00  0.00000000000e+00  0.00000000000e+00  0.00000000000e+00  0.00000000000e+00  0.00000000000e+00  0.00000000000e+00  0.00000000000e+00  0.00000000000e+00  0.00000000000e+00  0.00000000000e+00  0.00000000000e+00  0.00000000000e+00  0.00000000000e+00  0.00000000000e+00  0.00000000000e+00  0.00000000000e+00  0.00000000000e+00  0.00000000000e+00  0.00000000000e+00  0.00000000000e+00  6.63199827555e-02  0.00000000000e+00  0.00000000000e+00  0.00000000000e+00  0.00000000000e+00  0.00000000000e+00  0.00000000000e+00  0.00000000000e+00  0.00000000000e+00  0.00000000000e+00  0.00000000000e+00  0.00000000000e+00  0.00000000000e+00  0.00000000000e+00  0.00000000000e+00  0.00000000000e+00  0.00000000000e+00  0.00000000000e+00  0.00000000000e+00  0.00000000000e+00  0.00000000000e+00  0.00000000000e+00  0.00000000000e+00  0.00000000000e+00  0.00000000000e+00  0.00000000000e+00  0.00000000000e+00  0.00000000000e+00  0.00000000000e+00  0.00000000000e+00  0.00000000000e+00  0.00000000000e+00  0.00000000000e+00  0.00000000000e+00  0.00000000000e+00  0.00000000000e+00  0.00000000000e+00  0.00000000000e+00  0.00000000000e+00  0.00000000000e+00  0.00000000000e+00  0.00000000000e+00  0.00000000000e+00  0.00000000000e+00  0.00000000000e+00  0.00000000000e+00  0.00000000000e+00  0.00000000000e+00  0.00000000000e+00  0.00000000000e+00  0.00000000000e+00  0.00000000000e+00  0.00000000000e+00  0.00000000000e+00  0.00000000000e+00  0.00000000000e+00  0.00000000000e+00  0.00000000000e+00  0.00000000000e+00  0.00000000000e+00  0.00000000000e+00  0.00000000000e+00  0.00000000000e+00  0.00000000000e+00 -5.59540081348e-02  0.00000000000e+00  0.00000000000e+00  0.00000000000e+00  0.00000000000e+00  0.00000000000e+00  0.00000000000e+00  0.00000000000e+00  0.00000000000e+00  0.00000000000e+00  0.00000000000e+00  0.00000000000e+00  0.00000000000e+00  0.00000000000e+00  0.00000000000e+00  0.00000000000e+00  0.00000000000e+00  0.00000000000e+00  0.00000000000e+00  0.00000000000e+00  0.00000000000e+00  0.00000000000e+00  0.00000000000e+00  0.00000000000e+00  0.00000000000e+00  0.00000000000e+00  0.00000000000e+00  0.00000000000e+00  0.00000000000e+00  0.00000000000e+00  0.00000000000e+00  0.00000000000e+00  0.00000000000e+00  0.00000000000e+00  0.00000000000e+00  0.00000000000e+00  0.00000000000e+00  0.00000000000e+00  0.00000000000e+00  0.00000000000e+00  0.00000000000e+00  0.00000000000e+00  0.00000000000e+00  0.00000000000e+00  0.00000000000e+00  0.00000000000e+00  0.00000000000e+00  0.00000000000e+00  0.00000000000e+00  0.00000000000e+00  0.00000000000e+00  0.00000000000e+00  0.00000000000e+00  0.00000000000e+00  0.00000000000e+00  0.00000000000e+00  0.00000000000e+00  0.00000000000e+00  0.00000000000e+00  0.00000000000e+00  0.00000000000e+00  0.00000000000e+00 -2.59341363246e-01  0.00000000000e+00  0.00000000000e+00  0.00000000000e+00  0.00000000000e+00  0.00000000000e+00  0.00000000000e+00  0.00000000000e+00  0.00000000000e+00  0.00000000000e+00  0.00000000000e+00  0.00000000000e+00  0.00000000000e+00  0.00000000000e+00  0.00000000000e+00  0.00000000000e+00  0.00000000000e+00  0.00000000000e+00  0.00000000000e+00  0.00000000000e+00  0.00000000000e+00  0.00000000000e+00  0.00000000000e+00  0.00000000000e+00  0.00000000000e+00  0.00000000000e+00  0.00000000000e+00  0.00000000000e+00  0.00000000000e+00  0.00000000000e+00  0.00000000000e+00  0.00000000000e+00  0.00000000000e+00  0.00000000000e+00  0.00000000000e+00  0.00000000000e+00  0.00000000000e+00  0.00000000000e+00  0.00000000000e+00  0.00000000000e+00  0.00000000000e+00  0.00000000000e+00  0.00000000000e+00  0.00000000000e+00  0.00000000000e+00  0.00000000000e+00  0.00000000000e+00  0.00000000000e+00  0.00000000000e+00  0.00000000000e+00  0.00000000000e+00  0.00000000000e+00  0.00000000000e+00  0.00000000000e+00  0.00000000000e+00  0.00000000000e+00  0.00000000000e+00  0.00000000000e+00  0.00000000000e+00  0.00000000000e+00  0.00000000000e+00  0.00000000000e+00  0.00000000000e+00  0.00000000000e+00  0.00000000000e+00  0.00000000000e+00  0.00000000000e+00  0.00000000000e+00  0.00000000000e+00  0.00000000000e+00  0.00000000000e+00  0.00000000000e+00  0.00000000000e+00  0.00000000000e+00  0.00000000000e+00  0.00000000000e+00  0.00000000000e+00  0.00000000000e+00  0.00000000000e+00  0.00000000000e+00  0.00000000000e+00  0.00000000000e+00  0.00000000000e+00  0.00000000000e+00  0.00000000000e+00  0.00000000000e+00  0.00000000000e+00  0.00000000000e+00  0.00000000000e+00  0.00000000000e+00  0.00000000000e+00  0.00000000000e+00  0.00000000000e+00  0.00000000000e+00  0.00000000000e+00  0.00000000000e+00  0.00000000000e+00  0.00000000000e+00  0.00000000000e+00  0.00000000000e+00  0.00000000000e+00  0.00000000000e+00  0.00000000000e+00  0.00000000000e+00  0.00000000000e+00  0.00000000000e+00  0.00000000000e+00  0.00000000000e+00  0.00000000000e+00  0.00000000000e+00  0.00000000000e+00  0.00000000000e+00  0.00000000000e+00  0.00000000000e+00  0.00000000000e+00  0.00000000000e+00  0.00000000000e+00  0.00000000000e+00  0.00000000000e+00  0.00000000000e+00  0.00000000000e+00 -1.57844930097e-01  0.00000000000e+00  0.00000000000e+00  0.00000000000e+00  0.00000000000e+00  0.00000000000e+00  0.00000000000e+00  0.00000000000e+00  0.00000000000e+00  0.00000000000e+00 -1.27363711760e-01  0.00000000000e+00  0.00000000000e+00  0.00000000000e+00  0.00000000000e+00  0.00000000000e+00  0.00000000000e+00  0.00000000000e+00  0.00000000000e+00  0.00000000000e+00  0.00000000000e+00  0.00000000000e+00  0.00000000000e+00  0.00000000000e+00  0.00000000000e+00  0.00000000000e+00  0.00000000000e+00  0.00000000000e+00  0.00000000000e+00  0.00000000000e+00  0.00000000000e+00  0.00000000000e+00  0.00000000000e+00  0.00000000000e+00  0.00000000000e+00  0.00000000000e+00  0.00000000000e+00  0.00000000000e+00  0.00000000000e+00  0.00000000000e+00  0.00000000000e+00  0.00000000000e+00  0.00000000000e+00  0.00000000000e+00  0.00000000000e+00  0.00000000000e+00  0.00000000000e+00  0.00000000000e+00  0.00000000000e+00  0.00000000000e+00  0.00000000000e+00  0.00000000000e+00  0.00000000000e+00  0.00000000000e+00  0.00000000000e+00  0.00000000000e+00  0.00000000000e+00  0.00000000000e+00  0.00000000000e+00  0.00000000000e+00  0.00000000000e+00  0.00000000000e+00  0.00000000000e+00  0.00000000000e+00  0.00000000000e+00  0.00000000000e+00  0.00000000000e+00  0.00000000000e+00  0.00000000000e+00  0.00000000000e+00  0.00000000000e+00  0.00000000000e+00  0.00000000000e+00  0.00000000000e+00  0.00000000000e+00  0.00000000000e+00  0.00000000000e+00  0.00000000000e+00  0.00000000000e+00  0.00000000000e+00  0.00000000000e+00  0.00000000000e+00  0.00000000000e+00  0.00000000000e+00  0.00000000000e+00  0.00000000000e+00  0.00000000000e+00  0.00000000000e+00  0.00000000000e+00  0.00000000000e+00  0.00000000000e+00  0.00000000000e+00  0.00000000000e+00  0.00000000000e+00  0.00000000000e+00  0.00000000000e+00  0.00000000000e+00  0.00000000000e+00  0.00000000000e+00  0.00000000000e+00  0.00000000000e+00  0.00000000000e+00  0.00000000000e+00  0.00000000000e+00  0.00000000000e+00  0.00000000000e+00  0.00000000000e+00  0.00000000000e+00  0.00000000000e+00  0.00000000000e+00  0.00000000000e+00  0.00000000000e+00  0.00000000000e+00  0.00000000000e+00  0.00000000000e+00  1.50609147939e-02  0.00000000000e+00  0.00000000000e+00  0.00000000000e+00  0.00000000000e+00  0.00000000000e+00  0.00000000000e+00  0.00000000000e+00  0.00000000000e+00  0.00000000000e+00  0.00000000000e+00  0.00000000000e+00  0.00000000000e+00  0.00000000000e+00  0.00000000000e+00  0.00000000000e+00  0.00000000000e+00  0.00000000000e+00  0.00000000000e+00  0.00000000000e+00  0.00000000000e+00  0.00000000000e+00  0.00000000000e+00  0.00000000000e+00  0.00000000000e+00  0.00000000000e+00  0.00000000000e+00  0.00000000000e+00  0.00000000000e+00  0.00000000000e+00  0.00000000000e+00  0.00000000000e+00  0.00000000000e+00  0.00000000000e+00  0.00000000000e+00  0.00000000000e+00  0.00000000000e+00  0.00000000000e+00  0.00000000000e+00  0.00000000000e+00  0.00000000000e+00  0.00000000000e+00  0.00000000000e+00  0.00000000000e+00  0.00000000000e+00  0.00000000000e+00  0.00000000000e+00  0.00000000000e+00  0.00000000000e+00  0.00000000000e+00  0.00000000000e+00  0.00000000000e+00  0.00000000000e+00  0.00000000000e+00  0.00000000000e+00  0.00000000000e+00  0.00000000000e+00  0.00000000000e+00  0.00000000000e+00  0.00000000000e+00  0.00000000000e+00  0.00000000000e+00  0.00000000000e+00  0.00000000000e+00  0.00000000000e+00  0.00000000000e+00  0.00000000000e+00  0.00000000000e+00  0.00000000000e+00  0.00000000000e+00  0.00000000000e+00  0.00000000000e+00  0.00000000000e+00  0.00000000000e+00  0.00000000000e+00  0.00000000000e+00  0.00000000000e+00  0.00000000000e+00  0.00000000000e+00  0.00000000000e+00  0.00000000000e+00  0.00000000000e+00  0.00000000000e+00  0.00000000000e+00  0.00000000000e+00  0.00000000000e+00  0.00000000000e+00  0.00000000000e+00  0.00000000000e+00  0.00000000000e+00  0.00000000000e+00  0.00000000000e+00  0.00000000000e+00  0.00000000000e+00  0.00000000000e+00  0.00000000000e+00  0.00000000000e+00  0.00000000000e+00  0.00000000000e+00  0.00000000000e+00  0.00000000000e+00
 0.00000000000e+00  0.00000000000e+00 -2.93800551304e-01  0.00000000000e+00  1.08017552322e+01  1.33788621772e-02  0.00000000000e+00  0.00000000000e+00  0.00000000000e+00  0.00000000000e+00  0.00000000000e+00  0.00000000000e+00  0.00000000000e+00  0.00000000000e+00  0.00000000000e+00  0.00000000000e+00  0.00000000000e+00  0.00000000000e+00  0.00000000000e+00  0.00000000000e+00  0.00000000000e+00  0.00000000000e+00  0.00000000000e+00  0.00000000000e+00  0.00000000000e+00  0.00000000000e+00  0.00000000000e+00  0.00000000000e+00  0.00000000000e+00  0.00000000000e+00  0.00000000000e+00  0.00000000000e+00  0.00000000000e+00  0.00000000000e+00  0.00000000000e+00  0.00000000000e+00  0.00000000000e+00  0.00000000000e+00  0.00000000000e+00  0.00000000000e+00  0.00000000000e+00  0.00000000000e+00  0.00000000000e+00  0.00000000000e+00  0.00000000000e+00  0.00000000000e+00  0.00000000000e+00  0.00000000000e+00  0.00000000000e+00  0.00000000000e+00  0.00000000000e+00  0.00000000000e+00  0.00000000000e+00  0.00000000000e+00  0.00000000000e+00  0.00000000000e+00  0.00000000000e+00  0.00000000000e+00  0.00000000000e+00  0.00000000000e+00  0.00000000000e+00  0.00000000000e+00  0.00000000000e+00  0.00000000000e+00  0.00000000000e+00  0.00000000000e+00  0.00000000000e+00  0.00000000000e+00  0.00000000000e+00  0.00000000000e+00  0.00000000000e+00  0.00000000000e+00  0.00000000000e+00  0.00000000000e+00  0.00000000000e+00  0.00000000000e+00  0.00000000000e+00  0.00000000000e+00  0.00000000000e+00  0.00000000000e+00  0.00000000000e+00  0.00000000000e+00  0.00000000000e+00  0.00000000000e+00  0.00000000000e+00  0.00000000000e+00  0.00000000000e+00  0.00000000000e+00  0.00000000000e+00  0.00000000000e+00  0.00000000000e+00  0.00000000000e+00  0.00000000000e+00  0.00000000000e+00  0.00000000000e+00  0.00000000000e+00  0.00000000000e+00  0.00000000000e+00  0.00000000000e+00  0.00000000000e+00  0.00000000000e+00  0.00000000000e+00  0.00000000000e+00  0.00000000000e+00  0.00000000000e+00  0.00000000000e+00  0.00000000000e+00  0.00000000000e+00  0.00000000000e+00  0.00000000000e+00  0.00000000000e+00  0.00000000000e+00  0.00000000000e+00  0.00000000000e+00  0.00000000000e+00  0.00000000000e+00  0.00000000000e+00  0.00000000000e+00  0.00000000000e+00  0.00000000000e+00  0.00000000000e+00  0.00000000000e+00  0.00000000000e+00  0.00000000000e+00  0.00000000000e+00  0.00000000000e+00  0.00000000000e+00  0.00000000000e+00  0.00000000000e+00  0.00000000000e+00  0.00000000000e+00  0.00000000000e+00  0.00000000000e+00  0.00000000000e+00  0.00000000000e+00  0.00000000000e+00  0.00000000000e+00  0.00000000000e+00  0.00000000000e+00  0.00000000000e+00  0.00000000000e+00  0.00000000000e+00  0.00000000000e+00  0.00000000000e+00  0.00000000000e+00  0.00000000000e+00  0.00000000000e+00  0.00000000000e+00  0.00000000000e+00  0.00000000000e+00  0.00000000000e+00  0.00000000000e+00  0.00000000000e+00  0.00000000000e+00  0.00000000000e+00  0.00000000000e+00  0.00000000000e+00  0.00000000000e+00  0.00000000000e+00  0.00000000000e+00  0.00000000000e+00  0.00000000000e+00  0.00000000000e+00  0.00000000000e+00  0.00000000000e+00  0.00000000000e+00  0.00000000000e+00  0.00000000000e+00  0.00000000000e+00  0.00000000000e+00  0.00000000000e+00  0.00000000000e+00  0.00000000000e+00  0.00000000000e+00  0.00000000000e+00  0.00000000000e+00  0.00000000000e+00  0.00000000000e+00  0.00000000000e+00  0.00000000000e+00  0.00000000000e+00  0.00000000000e+00  0.00000000000e+00  0.00000000000e+00  0.00000000000e+00  0.00000000000e+00  0.00000000000e+00  0.00000000000e+00  0.00000000000e+00  0.00000000000e+00  0.00000000000e+00  0.00000000000e+00  0.00000000000e+00  0.00000000000e+00  0.00000000000e+00  0.00000000000e+00  0.00000000000e+00  0.00000000000e+00  0.00000000000e+00  0.00000000000e+00  0.00000000000e+00  0.00000000000e+00  0.00000000000e+00  0.00000000000e+00  0.00000000000e+00  0.00000000000e+00  0.00000000000e+00  0.00000000000e+00  0.00000000000e+00  0.00000000000e+00  0.00000000000e+00  0.00000000000e+00  0.00000000000e+00  0.00000000000e+00  0.00000000000e+00  0.00000000000e+00  0.00000000000e+00  0.00000000000e+00  0.00000000000e+00  0.00000000000e+00  0.00000000000e+00  0.00000000000e+00  0.00000000000e+00  0.00000000000e+00  0.00000000000e+00  0.00000000000e+00  0.00000000000e+00  0.00000000000e+00  0.00000000000e+00  0.00000000000e+00  0.00000000000e+00  0.00000000000e+00  0.00000000000e+00  0.00000000000e+00  0.00000000000e+00  0.00000000000e+00  0.00000000000e+00  0.00000000000e+00  0.00000000000e+00  0.00000000000e+00  0.00000000000e+00  0.00000000000e+00  0.00000000000e+00  0.00000000000e+00  0.00000000000e+00  0.00000000000e+00  0.00000000000e+00  0.00000000000e+00  0.00000000000e+00  0.00000000000e+00  0.00000000000e+00  0.00000000000e+00  0.00000000000e+00  0.00000000000e+00  0.00000000000e+00  0.00000000000e+00  0.00000000000e+00  0.00000000000e+00  0.00000000000e+00  0.00000000000e+00  0.00000000000e+00  0.00000000000e+00  0.00000000000e+00  0.00000000000e+00  0.00000000000e+00  0.00000000000e+00  0.00000000000e+00  0.00000000000e+00  0.00000000000e+00  0.00000000000e+00  0.00000000000e+00  0.00000000000e+00  0.00000000000e+00  0.00000000000e+00  0.00000000000e+00  0.00000000000e+00  0.00000000000e+00  0.00000000000e+00  0.00000000000e+00  0.00000000000e+00  0.00000000000e+00  0.00000000000e+00  0.00000000000e+00  0.00000000000e+00  0.00000000000e+00  0.00000000000e+00  0.00000000000e+00  0.00000000000e+00  0.00000000000e+00  0.00000000000e+00  0.00000000000e+00  0.00000000000e+00  0.00000000000e+00  0.00000000000e+00  0.00000000000e+00  0.00000000000e+00  0.00000000000e+00  0.00000000000e+00  0.00000000000e+00  0.00000000000e+00  0.00000000000e+00  0.00000000000e+00  0.00000000000e+00  0.00000000000e+00  0.00000000000e+00  0.00000000000e+00  0.00000000000e+00  0.00000000000e+00  0.00000000000e+00  0.00000000000e+00  0.00000000000e+00  0.00000000000e+00  0.00000000000e+00  0.00000000000e+00  0.00000000000e+00  0.00000000000e+00  0.00000000000e+00  0.00000000000e+00  0.00000000000e+00  0.00000000000e+00  0.00000000000e+00  0.00000000000e+00  0.00000000000e+00  0.00000000000e+00  0.00000000000e+00  0.00000000000e+00  0.00000000000e+00  0.00000000000e+00  0.00000000000e+00  0.00000000000e+00  0.00000000000e+00  0.00000000000e+00  0.00000000000e+00  0.00000000000e+00  0.00000000000e+00  0.00000000000e+00  0.00000000000e+00  0.00000000000e+00  0.00000000000e+00  0.00000000000e+00  0.00000000000e+00  0.00000000000e+00  0.00000000000e+00  0.00000000000e+00  0.00000000000e+00  0.00000000000e+00  0.00000000000e+00  0.00000000000e+00  0.00000000000e+00  0.00000000000e+00  0.00000000000e+00  0.00000000000e+00  0.00000000000e+00  0.00000000000e+00  0.00000000000e+00  0.00000000000e+00  0.00000000000e+00  0.00000000000e+00  0.00000000000e+00  0.00000000000e+00  0.00000000000e+00  0.00000000000e+00  0.00000000000e+00  0.00000000000e+00  0.00000000000e+00  0.00000000000e+00  0.00000000000e+00  0.00000000000e+00  0.00000000000e+00  0.00000000000e+00  0.00000000000e+00  0.00000000000e+00  0.00000000000e+00  0.00000000000e+00  0.00000000000e+00  0.00000000000e+00  0.00000000000e+00  0.00000000000e+00  0.00000000000e+00  0.00000000000e+00  0.00000000000e+00  0.00000000000e+00  0.00000000000e+00  0.00000000000e+00  0.00000000000e+00  0.00000000000e+00  0.00000000000e+00  0.00000000000e+00  0.00000000000e+00  0.00000000000e+00  0.00000000000e+00  0.00000000000e+00  0.00000000000e+00  0.00000000000e+00  0.00000000000e+00  0.00000000000e+00  0.00000000000e+00  0.00000000000e+00  0.00000000000e+00  0.00000000000e+00  0.00000000000e+00  0.00000000000e+00  0.00000000000e+00  0.00000000000e+00  0.00000000000e+00  0.00000000000e+00  0.00000000000e+00  0.00000000000e+00  0.00000000000e+00  0.00000000000e+00  0.00000000000e+00  0.00000000000e+00  0.00000000000e+00  0.00000000000e+00  0.00000000000e+00  0.00000000000e+00  0.00000000000e+00  0.00000000000e+00  0.00000000000e+00  0.00000000000e+00  0.00000000000e+00  0.00000000000e+00  0.00000000000e+00  0.00000000000e+00  0.00000000000e+00  0.00000000000e+00  0.00000000000e+00  0.00000000000e+00  0.00000000000e+00  0.00000000000e+00  0.00000000000e+00  0.00000000000e+00  0.00000000000e+00  0.00000000000e+00  0.00000000000e+00  0.00000000000e+00  0.00000000000e+00  0.00000000000e+00  0.00000000000e+00  0.00000000000e+00  0.00000000000e+00  0.00000000000e+00  0.00000000000e+00  0.00000000000e+00  0.00000000000e+00  0.00000000000e+00  0.00000000000e+00  0.00000000000e+00  0.00000000000e+00  0.00000000000e+00  0.00000000000e+00  0.00000000000e+00  0.00000000000e+00  0.00000000000e+00  0.00000000000e+00  0.00000000000e+00  0.00000000000e+00  0.00000000000e+00  0.00000000000e+00  0.00000000000e+00  0.00000000000e+00  0.00000000000e+00  0.00000000000e+00  0.00000000000e+00  0.00000000000e+00  0.00000000000e+00  0.00000000000e+00  0.00000000000e+00  0.00000000000e+00  0.00000000000e+00  0.00000000000e+00  0.00000000000e+00  0.00000000000e+00  0.00000000000e+00  0.00000000000e+00  0.00000000000e+00  0.00000000000e+00  0.00000000000e+00  0.00000000000e+00  0.00000000000e+00  0.00000000000e+00  0.00000000000e+00  0.00000000000e+00  0.00000000000e+00  0.00000000000e+00  0.00000000000e+00  0.00000000000e+00  0.00000000000e+00  0.00000000000e+00  0.00000000000e+00  0.00000000000e+00  0.00000000000e+00  0.00000000000e+00  0.00000000000e+00  0.00000000000e+00  0.00000000000e+00  0.00000000000e+00  0.00000000000e+00  0.00000000000e+00  0.00000000000e+00  0.00000000000e+00  0.00000000000e+00  0.00000000000e+00  0.00000000000e+00  0.00000000000e+00  0.00000000000e+00  0.00000000000e+00  0.00000000000e+00  0.00000000000e+00  0.00000000000e+00  0.00000000000e+00  0.00000000000e+00
 0.00000000000e+00  0.00000000000e+00  0.00000000000e+00  0.00000000000e+00  1.33788622100e-02  7.06504627789e+00  0.00000000000e+00  0.00000000000e+00 -5.05261100121e-02  0.00000000000e+00  0.00000000000e+00  0.00000000000e+00  0.00000000000e+00  0.00000000000e+00  0.00000000000e+00  0.00000000000e+00  0.00000000000e+00  0.00000000000e+00  0.00000000000e+00  0.00000000000e+00  0.00000000000e+00  0.00000000000e+00  0.00000000000e+00  0.00000000000e+00  0.00000000000e+00  0.00000000000e+00  0.00000000000e+00  0.00000000000e+00  0.00000000000e+00  0.00000000000e+00  0.00000000000e+00  0.00000000000e+00  0.00000000000e+00  0.00000000000e+00  0.00000000000e+00  0.00000000000e+00  0.00000000000e+00  0.00000000000e+00  0.00000000000e+00  0.00000000000e+00  0.00000000000e+00  0.00000000000e+00  0.00000000000e+00  0.00000000000e+00  0.00000000000e+00  0.00000000000e+00  0.00000000000e+00  0.00000000000e+00  0.00000000000e+00  0.00000000000e+00  0.00000000000e+00  0.00000000000e+00  0.00000000000e+00  0.00000000000e+00  0.00000000000e+00  0.00000000000e+00  0.00000000000e+00  0.00000000000e+00  0.00000000000e+00  0.00000000000e+00  0.00000000000e+00  0.00000000000e+00  0.00000000000e+00  0.00000000000e+00  0.00000000000e+00  0.00000000000e+00  0.00000000000e+00  0.00000000000e+00  0.00000000000e+00  0.00000000000e+00  0.00000000000e+00  0.00000000000e+00  0.00000000000e+00  0.00000000000e+00  0.00000000000e+00  0.00000000000e+00  0.00000000000e+00  0.00000000000e+00  0.00000000000e+00  0.00000000000e+00  0.00000000000e+00  0.00000000000e+00  0.00000000000e+00  0.00000000000e+00  0.00000000000e+00  0.00000000000e+00  0.00000000000e+00  0.00000000000e+00  0.00000000000e+00  0.00000000000e+00  0.00000000000e+00  0.00000000000e+00  0.00000000000e+00  0.00000000000e+00  0.00000000000e+00  0.00000000000e+00  0.00000000000e+00  0.00000000000e+00  0.00000000000e+00  0.00000000000e+00  0.00000000000e+00  0.00000000000e+00 -4.05075286237e-02  0.00000000000e+00  0.00000000000e+00  0.00000000000e+00  0.00000000000e+00  0.00000000000e+00  0.00000000000e+00  0.00000000000e+00  0.00000000000e+00  0.00000000000e+00  0.00000000000e+00  0.00000000000e+00  0.00000000000e+00  0.00000000000e+00  0.00000000000e+00  0.00000000000e+00  0.00000000000e+00  0.00000000000e+00  0.00000000000e+00  1.71968841530e-01  0.00000000000e+00  0.00000000000e+00  0.00000000000e+00  0.00000000000e+00  0.00000000000e+00  0.00000000000e+00  0.00000000000e+00  0.00000000000e+00  0.00000000000e+00  0.00000000000e+00  0.00000000000e+00  0.00000000000e+00  0.00000000000e+00  0.00000000000e+00  0.00000000000e+00  0.00000000000e+00  0.00000000000e+00  0.00000000000e+00  0.00000000000e+00  0.00000000000e+00  0.00000000000e+00  0.00000000000e+00  0.00000000000e+00  0.00000000000e+00  0.00000000000e+00  0.00000000000e+00  0.00000000000e+00  0.00000000000e+00  0.00000000000e+00  0.00000000000e+00  0.00000000000e+00  0.00000000000e+00  0.00000000000e+00  0.00000000000e+00  0.00000000000e+00  0.00000000000e+00  0.00000000000e+00  0.00000000000e+00  0.00000000000e+00  0.00000000000e+00  0.00000000000e+00  0.00000000000e+00  0.00000000000e+00  0.00000000000e+00  0.00000000000e+00  0.00000000000e+00  0.00000000000e+00  0.00000000000e+00  0.00000000000e+00  0.00000000000e+00  0.00000000000e+00  0.00000000000e+00  0.00000000000e+00  0.00000000000e+00  0.00000000000e+00  0.00000000000e+00  0.00000000000e+00  0.00000000000e+00  0.00000000000e+00  0.00000000000e+00  0.00000000000e+00  0.00000000000e+00  0.00000000000e+00  0.00000000000e+00  0.00000000000e+00  0.00000000000e+00  0.00000000000e+00  0.00000000000e+00  0.00000000000e+00  0.00000000000e+00  0.00000000000e+00  0.00000000000e+00  0.00000000000e+00  0.00000000000e+00  1.26229392353e-01  0.00000000000e+00  0.00000000000e+00  0.00000000000e+00  0.00000000000e+00  0.00000000000e+00  0.00000000000e+00  0.00000000000e+00  0.00000000000e+00  0.00000000000e+00  0.00000000000e+00  0.00000000000e+00  0.00000000000e+00  0.00000000000e+00  0.00000000000e+00  0.00000000000e+00  0.00000000000e+00  0.00000000000e+00  0.00000000000e+00  0.00000000000e+00  0.00000000000e+00  0.00000000000e+00  0.00000000000e+00  0.00000000000e+00  0.00000000000e+00  0.00000000000e+00  0.00000000000e+00  0.00000000000e+00  0.00000000000e+00  0.00000000000e+00  0.00000000000e+00  0.00000000000e+00  0.00000000000e+00  0.00000000000e+00  0.00000000000e+00  0.00000000000e+00  0.00000000000e+00 -2.62022165492e-02  0.00000000000e+00  0.00000000000e+00  0.00000000000e+00  0.00000000000e+00  0.00000000000e+00  0.00000000000e+00  0.00000000000e+00  0.00000000000e+00  0.00000000000e+00  0.00000000000e+00  0.00000000000e+00  0.00000000000e+00  0.00000000000e+00  0.00000000000e+00  0.00000000000e+00  0.00000000000e+00  0.00000000000e+00  0.00000000000e+00  0.00000000000e+00  0.00000000000e+00  0.00000000000e+00  0.00000000000e+00 -2.00778011444e-01  0.00000000000e+00  0.00000000000e+00  0.00000000000e+00  0.00000000000e+00  0.00000000000e+00  0.00000000000e+00  0.00000000000e+00  0.00000000000e+00  0.00000000000e+00  0.00000000000e+00  0.00000000000e+00  0.00000000000e+00  0.00000000000e+00  0.00000000000e+00  0.00000000000e+00  0.00000000000e+00  0.00000000000e+00  0.00000000000e+00  0.00000000000e+00  0.00000000000e+00  0.00000000000e+00  0.00000000000e+00  0.00000000000e+00  0.00000000000e+00  0.00000000000e+00  0.00000000000e+00  0.00000000000e+00  0.00000000000e+00  0.00000000000e+00  0.00000000000e+00  0.00000000000e+00  0.00000000000e+00  0.00000000000e+00  0.00000000000e+00  0.00000000000e+00  0.00000000000e+00  0.00000000000e+00  0.00000000000e+00  0.00000000000e+00  0.00000000000e+00  0.00000000000e+00  0.00000000000e+00  0.00000000000e+00  0.00000000000e+00  0.00000000000e+00  0.00000000000e+00  0.00000000000e+00  0.00000000000e+00  0.00000000000e+00  0.00000000000e+00  0.00000000000e+00  0.00000000000e+00  0.00000000000e+00  0.00000000000e+00  0.00000000000e+00  0.00000000000e+00  0.00000000000e+00  0.00000000000e+00  0.00000000000e+00  0.00000000000e+00  0.00000000000e+00  0.00000000000e+00  0.00000000000e+00  0.00000000000e+00  0.00000000000e+00  0.00000000000e+00  1.12178022049e-02  0.00000000000e+00  0.00000000000e+00  0.00000000000e+00  0.00000000000e+00  0.00000000000e+00  0.00000000000e+00  0.00000000000e+00  0.00000000000e+00  0.00000000000e+00  0.00000000000e+00  0.00000000000e+00  0.00000000000e+00  0.00000000000e+00  0.00000000000e+00  0.00000000000e+00  0.00000000000e+00  0.00000000000e+00  0.00000000000e+00  0.00000000000e+00  0.00000000000e+00  0.00000000000e+00  0.00000000000e+00  0.00000000000e+00  0.00000000000e+00  0.00000000000e+00  0.00000000000e+00  1.32516225293e-01  0.00000000000e+00  0.00000000000e+00  0.00000000000e+00  0.00000000000e+00  0.00000000000e+00  0.00000000000e+00  0.00000000000e+00  0.00000000000e+00  0.00000000000e+00  0.00000000000e+00  0.00000000000e+00  0.00000000000e+00  0.00000000000e+00  0.00000000000e+00  0.00000000000e+00  0.00000000000e+00  0.00000000000e+00  0.00000000000e+00  0.00000000000e+00  0.00000000000e+00  0.00000000000e+00  0.00000000000e+00  0.00000000000e+00  0.00000000000e+00  0.00000000000e+00  0.00000000000e+00  0.00000000000e+00  0.00000000000e+00  0.00000000000e+00  0.00000000000e+00  0.00000000000e+00  0.00000000000e+00  0.00000000000e+00  0.00000000000e+00  0.00000000000e+00  0.00000000000e+00  0.00000000000e+00  0.00000000000e+00  0.00000000000e+00  0.00000000000e+00  0.00000000000e+00  0.00000000000e+00  0.00000000000e+00  0.00000000000e+00  0.00000000000e+00  0.00000000000e+00  0.00000000000e+00  0.00000000000e+00  0.00000000000e+00  0.00000000000e+00  0.00000000000e+00  0.00000000000e+00  0.00000000000e+00  8.48456476136e-02  0.00000000000e+00  0.00000000000e+00  0.00000000000e+00  0.00000000000e+00  0.00000000000e+00  0.00000000000e+00  0.00000000000e+00  0.00000000000e+00  0.00000000000e+00  0.00000000000e+00  0.00000000000e+00  0.00000000000e+00  0.00000000000e+00  0.00000000000e+00  0.00000000000e+00  0.00000000000e+00  0.00000000000e+00  0.00000000000e+00  0.00000000000e+00  0.00000000000e+00  0.00000000000e+00  0.00000000000e+00  0.00000000000e+00  0.00000000000e+00  0.00000000000e+00  0.00000000000e+00  0.00000000000e+00  0.00000000000e+00  0.00000000000e+00  0.00000000000e+00  0.00000000000e+00  0.00000000000e+00  0.00000000000e+00  0.00000000000e+00  0.00000000000e+00  0.00000000000e+00  0.00000000000e+00  0.00000000000e+00  0.00000000000e+00  0.00000000000e+00  0.00000000000e+00  0.00000000000e+00  0.00000000000e+00  0.00000000000e+00  0.00000000000e+00  0.00000000000e+00  0.00000000000e+00  0.00000000000e+00  0.00000000000e+00  0.00000000000e+00  0.00000000000e+00  0.00000000000e+00  0.00000000000e+00  0.00000000000e+00  0.00000000000e+00  0.00000000000e+00  0.00000000000e+00  0.00000000000e+00  0.00000000000e+00  0.00000000000e+00  0.00000000000e+00  0.00000000000e+00  0.00000000000e+00  0.00000000000e+00  0.00000000000e+00  0.00000000000e+00  0.00000000000e+00  0.00000000000e+00  0.00000000000e+00  0.00000000000e+00  0.00000000000e+00  0.00000000000e+00  0.00000000000e+00  0.00000000000e+00  0.00000000000e+00  0.00000000000e+00  0.00000000000e+00  0.00000000000e+00  0.00000000000e+00  0.00000000000e+00  0.00000000000e+00  0.00000000000e+00  0.00000000000e+00  0.00000000000e+00  0.00000000000e+00  0.00000000000e+00  0.00000000000e+00  0.00000000000e+00  9.23604153429e-02  0.00000000000e+00  0.00000000000e+00  0.00000000000e+00  0.00000000000e+00  0.00000000000e+00  0.00000000000e+00  0.00000000000e+00  0.00000000000e+00  0.00000000000e+00  0.00000000000e+00  0.00000000000e+00  0.00000000000e+00  0.00000000000e+00  0.00000000000e+00  0.00000000000e+00  0.00000000000e+00  0.00000000000e+00  0.00000000000e+00
 0.00000000000e+00  0.00000000000e+00  0.00000000000e+00  0.00000000000e+00  0.00000000000e+00  0.00000000000e+00  1.11884320689e+01  0.00000000000e+00  0.00000000000e+00 -3.66717044538e-01  0.00000000000e+00  0.00000000000e+00  0.00000000000e+00  0.00000000000e+00  0.00000000000e+00  0.00000000000e+00  0.00000000000e+00  0.00000000000e+00  0.00000000000e+00  0.00000000000e+00  0.00000000000e+00  0.00000000000e+00  0.00000000000e+00  0.00000000000e+00  0.00000000000e+00  0.00000000000e+00  0.00000000000e+00  0.00000000000e+00  0.00000000000e+00  0.00000000000e+00  0.00000000000e+00  0.00000000000e+00  0.00000000000e+00  0.00000000000e+00  0.00000000000e+00  0.00000000000e+00  0.00000000000e+00  0.00000000000e+00  0.00000000000e+00  0.00000000000e+00  0.00000000000e+00  0.00000000000e+00  0.00000000000e+00  0.00000000000e+00  0.00000000000e+00  0.00000000000e+00  0.00000000000e+00  0.00000000000e+00  0.00000000000e+00  0.00000000000e+00  0.00000000000e+00  0.00000000000e+00  0.00000000000e+00  0.00000000000e+00  0.00000000000e+00  0.00000000000e+00  0.00000000000e+00  0.00000000000e+00  0.00000000000e+00  0.00000000000e+00  0.00000000000e+00  0.00000000000e+00  0.00000000000e+00  0.00000000000e+00  0.00000000000e+00  0.00000000000e+00  0.00000000000e+00  0.00000000000e+00  0.00000000000e+00  0.00000000000e+00  0.00000000000e+00  0.00000000000e+00  0.00000000000e+00  0.00000000000e+00  0.00000000000e+00  0.00000000000e+00  0.00000000000e+00  0.00000000000e+00  0.00000000000e+00  0.00000000000e+00  0.00000000000e+00  0.00000000000e+00  0.00000000000e+00  0.00000000000e+00  0.00000000000e+00  0.00000000000e+00  0.00000000000e+00  0.00000000000e+00  0.00000000000e+00  0.00000000000e+00  0.00000000000e+00  0.00000000000e+00  0.00000000000e+00  0.00000000000e+00  0.00000000000e+00  0.00000000000e+00  0.00000000000e+00  0.00000000000e+00  0.00000000000e+00  0.00000000000e+00  0.00000000000e+00  0.00000000000e+00  0.00000000000e+00  0.00000000000e+00  0.00000000000e+00  0.00000000000e+00  0.00000000000e+00  0.00000000000e+00  0.00000000000e+00  0.00000000000e+00  0.00000000000e+00  0.00000000000e+00  0.00000000000e+00  0.00000000000e+00  0.00000000000e+00  0.00000000000e+00  0.00000000000e+00  0.00000000000e+00  0.00000000000e+00  0.00000000000e+00  0.00000000000e+00  0.00000000000e+00  0.00000000000e+00  0.00000000000e+00  0.00000000000e+00  0.00000000000e+00  0.00000000000e+00  0.00000000000e+00  0.00000000000e+00  0.00000000000e+00  0.00000000000e+00  0.00000000000e+00  0.00000000000e+00  0.00000000000e+00  0.00000000000e+00  0.00000000000e+00  0.00000000000e+00  0.00000000000e+00  0.00000000000e+00  0.00000000000e+00  0.00000000000e+00  0.00000000000e+00  0.00000000000e+00  0.00000000000e+00  0.00000000000e+00  0.00000000000e+00  0.00000000000e+00  0.00000000000e+00  0.00000000000e+00  0.00000000000e+00  0.00000000000e+00  0.00000000000e+00  0.00000000000e+00  0.00000000000e+00  0.00000000000e+00  0.00000000000e+00  0.00000000000e+00  0.00000000000e+00  0.00000000000e+00  0.00000000000e+00  0.00000000000e+00  0.00000000000e+00  0.00000000000e+00  0.00000000000e+00  0.00000000000e+00  0.00000000000e+00  0.00000000000e+00  0.00000000000e+00  0.00000000000e+00  0.00000000000e+00  0.00000000000e+00  0.00000000000e+00  0.00000000000e+00  0.00000000000e+00  0.00000000000e+00  0.00000000000e+00  0.00000000000e+00  0.00000000000e+00  0.00000000000e+00  0.00000000000e+00  0.00000000000e+00  0.00000000000e+00  0.00000000000e+00  0.00000000000e+00  0.00000000000e+00  0.00000000000e+00  0.00000000000e+00  0.00000000000e+00  0.00000000000e+00  0.00000000000e+00  0.00000000000e+00  0.00000000000e+00  0.00000000000e+00  0.00000000000e+00  0.00000000000e+00  0.00000000000e+00  0.00000000000e+00  0.00000000000e+00  0.00000000000e+00  0.00000000000e+00  0.00000000000e+00  0.00000000000e+00  0.00000000000e+00  0.00000000000e+00  0.00000000000e+00  0.00000000000e+00  0.00000000000e+00  0.00000000000e+00  0.00000000000e+00  0.00000000000e+00  0.00000000000e+00  0.00000000000e+00  0.00000000000e+00  0.00000000000e+00  0.00000000000e+00  0.00000000000e+00  0.00000000000e+00  0.00000000000e+00  0.00000000000e+00  0.00000000000e+00  0.00000000000e+00  0.00000000000e+00  0.00000000000e+00  0.00000000000e+00  0.00000000000e+00  0.00000000000e+00  0.00000000000e+00  0.00000000000e+00  0.00000000000e+00  0.00000000000e+00  0.00000000000e+00  0.00000000000e+00  0.00000000000e+00  0.00000000000e+00  0.00000000000e+00  0.00000000000e+00  0.00000000000e+00  0.00000000000e+00  0.00000000000e+00  0.00000000000e+00  0.00000000000e+00  0.00000000000e+00  0.00000000000e+00  0.00000000000e+00  0.00000000000e+00  0.00000000000e+00  0.00000000000e+00  0.00000000000e+00  0.00000000000e+00  0.00000000000e+00  0.00000000000e+00  0.00000000000e+00  0.00000000000e+00  0.00000000000e+00  0.00000000000e+00  0.00000000000e+00  0.00000000000e+00  0.00000000000e+00  0.00000000000e+00  0.00000000000e+00  0.00000000000e+00  0.00000000000e+00  0.00000000000e+00  0.00000000000e+00  0.00000000000e+00  0.00000000000e+00  0.00000000000e+00  0.00000000000e+00  0.00000000000e+00  0.00000000000e+00  0.00000000000e+00  0.00000000000e+00  0.00000000000e+00  0.00000000000e+00  0.00000000000e+00  0.00000000000e+00  0.00000000000e+00  0.00000000000e+00  0.00000000000e+00  0.00000000000e+00  0.00000000000e+00  0.00000000000e+00  0.00000000000e+00  0.00000000000e+00  0.00000000000e+00  0.00000000000e+00  0.00000000000e+00  0.00000000000e+00  0.00000000000e+00  0.00000000000e+00  0.00000000000e+00  0.00000000000e+00  0.00000000000e+00  0.00000000000e+00  0.00000000000e+00  0.00000000000e+00  0.00000000000e+00  0.00000000000e+00  0.00000000000e+00  0.00000000000e+00  0.00000000000e+00  0.00000000000e+00  0.00000000000e+00  0.00000000000e+00  0.00000000000e+00  0.00000000000e+00  0.00000000000e+00  0.00000000000e+00  0.00000000000e+00  0.00000000000e+00  0.00000000000e+00  0.00000000000e+00  0.00000000000e+00  0.00000000000e+00  0.00000000000e+00  0.00000000000e+00  0.00000000000e+00  0.00000000000e+00  0.00000000000e+00  0.00000000000e+00  0.00000000000e+00  0.00000000000e+00  0.00000000000e+00  0.00000000000e+00  0.00000000000e+00  0.00000000000e+00  0.00000000000e+00  0.00000000000e+00  0.00000000000e+00  0.00000000000e+00  0.00000000000e+00  0.00000000000e+00  0.00000000000e+00  0.00000000000e+00  0.00000000000e+00  0.00000000000e+00  0.00000000000e+00  0.00000000000e+00  0.00000000000e+00  0.00000000000e+00  0.00000000000e+00  0.00000000000e+00  0.00000000000e+00  0.00000000000e+00  0.00000000000e+00  0.00000000000e+00  0.00000000000e+00  0.00000000000e+00  0.00000000000e+00  0.00000000000e+00  0.00000000000e+00  0.00000000000e+00  0.00000000000e+00  0.00000000000e+00  0.00000000000e+00  0.00000000000e+00  0.00000000000e+00  0.00000000000e+00  0.00000000000e+00  0.00000000000e+00  0.00000000000e+00  0.00000000000e+00  0.00000000000e+00  0.00000000000e+00  0.00000000000e+00  0.00000000000e+00  0.00000000000e+00  0.00000000000e+00  0.00000000000e+00  0.00000000000e+00  0.00000000000e+00  0.00000000000e+00  0.00000000000e+00  0.00000000000e+00  0.00000000000e+00  0.00000000000e+00  0.00000000000e+00  0.00000000000e+00  0.00000000000e+00  0.00000000000e+00  0.00000000000e+00  0.00000000000e+00  0.00000000000e+00  0.00000000000e+00  0.00000000000e+00  0.00000000000e+00  0.00000000000e+00  0.00000000000e+00  0.00000000000e+00  0.00000000000e+00  0.00000000000e+00  0.00000000000e+00  0.00000000000e+00  0.00000000000e+00  0.00000000000e+00  0.00000000000e+00  0.00000000000e+00  0.00000000000e+00  0.00000000000e+00  0.00000000000e+00  0.00000000000e+00  0.00000000000e+00  0.00000000000e+00  0.00000000000e+00  0.00000000000e+00  0.00000000000e+00  0.00000000000e+00  0.00000000000e+00  0.00000000000e+00  0.00000000000e+00  0.00000000000e+00  0.00000000000e+00  0.00000000000e+00  0.00000000000e+00  0.00000000000e+00  0.00000000000e+00  0.00000000000e+00  0.00000000000e+00  0.00000000000e+00  0.00000000000e+00  0.00000000000e+00  0.00000000000e+00  0.00000000000e+00  0.00000000000e+00  0.00000000000e+00  0.00000000000e+00  0.00000000000e+00  0.00000000000e+00  0.00000000000e+00  0.00000000000e+00  0.00000000000e+00  0.00000000000e+00  0.00000000000e+00  0.00000000000e+00  0.00000000000e+00  0.00000000000e+00  0.00000000000e+00  0.00000000000e+00  0.00000000000e+00  0.00000000000e+00  0.00000000000e+00  0.00000000000e+00  0.00000000000e+00  0.00000000000e+00  0.00000000000e+00  0.00000000000e+00  0.00000000000e+00  0.00000000000e+00  0.00000000000e+00  0.00000000000e+00  0.00000000000e+00  0.00000000000e+00  0.00000000000e+00  0.00000000000e+00  0.00000000000e+00  0.00000000000e+00  0.00000000000e+00  0.00000000000e+00  0.00000000000e+00  0.00000000000e+00  0.00000000000e+00  0.00000000000e+00  0.00000000000e+00  0.00000000000e+00  0.00000000000e+00  0.00000000000e+00  0.00000000000e+00  0.00000000000e+00  0.00000000000e+00  0.00000000000e+00  0.00000000000e+00  0.00000000000e+00  0.00000000000e+00  0.00000000000e+00  0.00000000000e+00  0.00000000000e+00  0.00000000000e+00  0.00000000000e+00  0.00000000000e+00  0.00000000000e+00  0.00000000000e+00  0.00000000000e+00  0.00000000000e+00  0.00000000000e+00  0.00000000000e+00  0.00000000000e+00  0.00000000000e+00  0.00000000000e+00  0.00000000000e+00  0.00000000000e+00  0.00000000000e+00  0.00000000000e+00  0.00000000000e+00  0.00000000000e+00  0.00000000000e+00  0.00000000000e+00  0.00000000000e+00  0.00000000000e+00  0.00000000000e+00  0.00000000000e+00  0.00000000000e+00  0.00000000000e+00  0.00000000000e+00  0.00000000000e+00  0.00000000000e+00  0.00000000000e+00  0.00000000000e+00  0.00000000000e+00  0.00000000000e+00  0.00000000000e+00  0.00000000000e+00  0.00000000000e+00
 0.00000000000e+00  0.00000000000e+00  0.00000000000e+00  0.00000000000e+00  0.00000000000e+00  0.00000000000e+00  0.00000000000e+00  1.84704418610e+01 -1.81802958676e+00 -2.32664083376e+00  1.71014997570e+00  0.00000000000e+00  0.00000000000e+00  0.00000000000e+00  0.00000000000e+00  0.00000000000e+00  0.00000000000e+00  0.00000000000e+00  0.00000000000e+00  0.00000000000e+00  0.00000000000e+00  0.00000000000e+00  0.00000000000e+00  0.00000000000e+00  0.00000000000e+00  0.00000000000e+00  0.00000000000e+00  0.00000000000e+00  0.00000000000e+00  0.00000000000e+00  0.00000000000e+00  0.00000000000e+00  0.00000000000e+00  0.00000000000e+00  0.00000000000e+00  0.00000000000e+00  0.00000000000e+00  0.00000000000e+00  0.00000000000e+00  0.00000000000e+00  0.00000000000e+00  0.00000000000e+00  0.00000000000e+00  0.00000000000e+00  0.00000000000e+00  0.00000000000e+00  0.00000000000e+00  0.00000000000e+00  0.00000000000e+00  0.00000000000e+00  0.00000000000e+00  0.00000000000e+00  0.00000000000e+00  0.00000000000e+00  0.00000000000e+00  0.00000000000e+00  0.00000000000e+00  0.00000000000e+00  0.00000000000e+00  0.00000000000e+00  0.00000000000e+00  0.00000000000e+00  0.00000000000e+00  0.00000000000e+00  0.00000000000e+00  0.00000000000e+00  0.00000000000e+00  0.00000000000e+00  0.00000000000e+00  0.00000000000e+00  0.00000000000e+00  0.00000000000e+00  0.00000000000e+00  0.00000000000e+00  0.00000000000e+00  0.00000000000e+00  0.00000000000e+00  0.00000000000e+00  0.00000000000e+00  0.00000000000e+00  0.00000000000e+00  0.00000000000e+00  0.00000000000e+00  0.00000000000e+00  0.00000000000e+00  0.00000000000e+00  0.00000000000e+00  0.00000000000e+00  0.00000000000e+00  0.00000000000e+00  0.00000000000e+00  0.00000000000e+00  0.00000000000e+00  0.00000000000e+00  0.00000000000e+00  0.00000000000e+00  0.00000000000e+00  0.00000000000e+00  0.00000000000e+00  0.00000000000e+00  0.00000000000e+00  0.00000000000e+00  0.00000000000e+00  0.00000000000e+00  0.00000000000e+00  0.00000000000e+00  0.00000000000e+00  0.00000000000e+00  0.00000000000e+00  0.00000000000e+00  0.00000000000e+00  0.00000000000e+00  0.00000000000e+00  0.00000000000e+00  0.00000000000e+00  0.00000000000e+00  0.00000000000e+00  0.00000000000e+00  0.00000000000e+00  0.00000000000e+00  0.00000000000e+00  0.00000000000e+00  0.00000000000e+00  0.00000000000e+00  0.00000000000e+00  0.00000000000e+00  0.00000000000e+00  0.00000000000e+00  0.00000000000e+00  0.00000000000e+00  0.00000000000e+00  0.00000000000e+00  0.00000000000e+00  0.00000000000e+00  0.00000000000e+00  0.00000000000e+00  0.00000000000e+00  0.00000000000e+00  0.00000000000e+00  0.00000000000e+00  0.00000000000e+00  0.00000000000e+00  0.00000000000e+00  0.00000000000e+00  0.00000000000e+00  0.00000000000e+00  0.00000000000e+00  0.00000000000e+00  0.00000000000e+00  0.00000000000e+00  0.00000000000e+00  0.00000000000e+00  0.00000000000e+00  0.00000000000e+00  0.00000000000e+00  0.00000000000e+00  0.00000000000e+00  0.00000000000e+00  0.00000000000e+00  0.00000000000e+00  0.00000000000e+00  0.00000000000e+00  0.00000000000e+00  0.00000000000e+00  0.00000000000e+00  0.00000000000e+00  0.00000000000e+00  0.00000000000e+00  0.00000000000e+00  0.00000000000e+00  0.00000000000e+00  0.00000000000e+00  0.00000000000e+00  0.00000000000e+00  0.00000000000e+00  0.00000000000e+00  0.00000000000e+00  0.00000000000e+00  0.00000000000e+00  0.00000000000e+00  0.00000000000e+00  0.00000000000e+00  0.00000000000e+00  0.00000000000e+00  0.00000000000e+00  0.00000000000e+00  0.00000000000e+00  0.00000000000e+00  0.00000000000e+00  0.00000000000e+00  0.00000000000e+00  0.00000000000e+00  0.00000000000e+00  0.00000000000e+00  0.00000000000e+00  0.00000000000e+00  0.00000000000e+00  0.00000000000e+00  0.00000000000e+00  0.00000000000e+00  0.00000000000e+00  0.00000000000e+00  0.00000000000e+00  0.00000000000e+00  0.00000000000e+00  0.00000000000e+00  0.00000000000e+00  0.00000000000e+00  0.00000000000e+00  0.00000000000e+00  0.00000000000e+00  0.00000000000e+00  0.00000000000e+00  0.00000000000e+00  0.00000000000e+00  0.00000000000e+00  0.00000000000e+00  0.00000000000e+00  0.00000000000e+00  0.00000000000e+00  0.00000000000e+00  0.00000000000e+00  0.00000000000e+00  0.00000000000e+00  0.00000000000e+00  0.00000000000e+00  0.00000000000e+00  0.00000000000e+00  0.00000000000e+00  0.00000000000e+00  0.00000000000e+00  0.00000000000e+00  0.00000000000e+00  0.00000000000e+00  0.00000000000e+00  0.00000000000e+00  0.00000000000e+00  0.00000000000e+00  0.00000000000e+00  0.00000000000e+00  0.00000000000e+00  0.00000000000e+00  0.00000000000e+00  0.00000000000e+00  0.00000000000e+00  0.00000000000e+00  0.00000000000e+00  0.00000000000e+00  0.00000000000e+00  0.00000000000e+00  0.00000000000e+00  0.00000000000e+00  0.00000000000e+00  0.00000000000e+00  0.00000000000e+00  0.00000000000e+00  0.00000000000e+00  0.00000000000e+00  0.00000000000e+00  0.00000000000e+00  0.00000000000e+00  0.00000000000e+00  0.00000000000e+00  0.00000000000e+00  0.00000000000e+00  0.00000000000e+00  0.00000000000e+00  0.00000000000e+00  0.00000000000e+00  0.00000000000e+00  0.00000000000e+00  0.00000000000e+00  0.00000000000e+00  0.00000000000e+00  0.00000000000e+00  0.00000000000e+00  0.00000000000e+00  0.00000000000e+00  0.00000000000e+00  0.00000000000e+00  0.00000000000e+00  0.00000000000e+00  0.00000000000e+00  0.00000000000e+00  0.00000000000e+00  0.00000000000e+00  0.00000000000e+00  0.00000000000e+00  0.00000000000e+00  0.00000000000e+00  0.00000000000e+00  0.00000000000e+00  0.00000000000e+00  0.00000000000e+00  0.00000000000e+00  0.00000000000e+00  0.00000000000e+00  0.00000000000e+00  0.00000000000e+00  0.00000000000e+00  0.00000000000e+00  0.00000000000e+00  0.00000000000e+00  0.00000000000e+00  0.00000000000e+00  0.00000000000e+00  0.00000000000e+00  0.00000000000e+00  0.00000000000e+00  0.00000000000e+00  0.00000000000e+00  0.00000000000e+00  0.00000000000e+00  0.00000000000e+00  0.00000000000e+00  0.00000000000e+00  0.00000000000e+00  0.00000000000e+00  0.00000000000e+00  0.00000000000e+00  0.00000000000e+00  0.00000000000e+00  0.00000000000e+00  0.00000000000e+00  0.00000000000e+00  0.00000000000e+00  0.00000000000e+00  0.00000000000e+00  0.00000000000e+00  0.00000000000e+00  0.00000000000e+00  0.00000000000e+00  0.00000000000e+00  0.00000000000e+00  0.00000000000e+00  0.00000000000e+00  0.00000000000e+00  0.00000000000e+00  0.00000000000e+00  0.00000000000e+00  0.00000000000e+00  0.00000000000e+00  0.00000000000e+00  0.00000000000e+00  0.00000000000e+00  0.00000000000e+00  0.00000000000e+00  0.00000000000e+00  0.00000000000e+00  0.00000000000e+00  0.00000000000e+00  0.00000000000e+00  0.00000000000e+00  0.00000000000e+00  0.00000000000e+00  0.00000000000e+00  0.00000000000e+00  0.00000000000e+00  0.00000000000e+00  0.00000000000e+00  0.00000000000e+00  0.00000000000e+00  0.00000000000e+00  0.00000000000e+00  0.00000000000e+00  0.00000000000e+00  0.00000000000e+00  0.00000000000e+00  0.00000000000e+00  0.00000000000e+00  0.00000000000e+00  0.00000000000e+00  0.00000000000e+00  0.00000000000e+00  0.00000000000e+00  0.00000000000e+00  0.00000000000e+00  0.00000000000e+00  0.00000000000e+00  0.00000000000e+00  0.00000000000e+00  0.00000000000e+00  0.00000000000e+00  0.00000000000e+00  0.00000000000e+00  0.00000000000e+00  0.00000000000e+00  0.00000000000e+00  0.00000000000e+00  0.00000000000e+00  0.00000000000e+00  0.00000000000e+00  0.00000000000e+00  0.00000000000e+00  0.00000000000e+00  0.00000000000e+00  0.00000000000e+00  0.00000000000e+00  0.00000000000e+00  0.00000000000e+00  0.00000000000e+00  0.00000000000e+00  0.00000000000e+00  0.00000000000e+00  0.00000000000e+00  0.00000000000e+00  0.00000000000e+00  0.00000000000e+00  0.00000000000e+00  0.00000000000e+00  0.00000000000e+00  0.00000000000e+00  0.00000000000e+00  0.00000000000e+00  0.00000000000e+00  0.00000000000e+00  0.00000000000e+00  0.00000000000e+00  0.00000000000e+00  0.00000000000e+00  0.00000000000e+00  0.00000000000e+00  0.00000000000e+00  0.00000000000e+00  0.00000000000e+00  0.00000000000e+00  0.00000000000e+00  0.00000000000e+00  0.00000000000e+00  0.00000000000e+00  0.00000000000e+00  0.00000000000e+00  0.00000000000e+00  0.00000000000e+00  0.00000000000e+00  0.00000000000e+00  0.00000000000e+00  0.00000000000e+00  0.00000000000e+00  0.00000000000e+00  0.00000000000e+00  0.00000000000e+00  0.00000000000e+00  0.00000000000e+00  0.00000000000e+00  0.00000000000e+00  0.00000000000e+00  0.00000000000e+00  0.00000000000e+00  0.00000000000e+00  0.00000000000e+00  0.00000000000e+00  0.00000000000e+00  0.00000000000e+00  0.00000000000e+00  0.00000000000e+00  0.00000000000e+00  0.00000000000e+00  0.00000000000e+00  0.00000000000e+00  0.00000000000e+00  0.00000000000e+00  0.00000000000e+00  0.00000000000e+00  0.00000000000e+00  0.00000000000e+00  0.00000000000e+00  0.00000000000e+00  0.00000000000e+00  0.00000000000e+00  0.00000000000e+00  0.00000000000e+00  0.00000000000e+00  0.00000000000e+00  0.00000000000e+00  0.00000000000e+00  0.00000000000e+00  0.00000000000e+00  0.00000000000e+00  0.00000000000e+00  0.00000000000e+00  0.00000000000e+00  0.00000000000e+00  0.00000000000e+00  0.00000000000e+00  0.00000000000e+00  0.00000000000e+00  0.00000000000e+00  0.00000000000e+00  0.00000000000e+00  0.00000000000e+00  0.00000000000e+00  0.00000000000e+00  0.00000000000e+00  0.00000000000e+00  0.00000000000e+00  0.00000000000e+00  0.00000000000e+00  0.00000000000e+00  0.00000000000e+00  0.00000000000e+00  0.00000000000e+00  0.00000000000e+00  0.00000000000e+00  0.00000000000e+00  0.00000000000e+00  0.00000000000e+00  0.00000000000e+00  0.00000000000e+00  0.00000000000e+00  0.00000000000e+00  0.00000000000e+00
 0.00000000000e+00  0.00000000000e+00  0.00000000000e+00  0.00000000000e+00  0.00000000000e+00 -5.05261103383e-02  0.00000000000e+00 -1.81802958673e+00  9.24123522537e+00  0.00000000000e+00  0.00000000000e+00  0.00000000000e+00  0.00000000000e+00  0.00000000000e+00  0.00000000000e+00  0.00000000000e+00  0.00000000000e+00  0.00000000000e+00  0.00000000000e+00  0.00000000000e+00  0.00000000000e+00  0.00000000000e+00  0.00000000000e+00  0.00000000000e+00  0.00000000000e+00  0.00000000000e+00  0.00000000000e+00  0.00000000000e+00  0.00000000000e+00  0.00000000000e+00  0.00000000000e+00  0.00000000000e+00  0.00000000000e+00  0.00000000000e+00  0.00000000000e+00  0.00000000000e+00  0.00000000000e+00  0.00000000000e+00  0.00000000000e+00  0.00000000000e+00  0.00000000000e+00  0.00000000000e+00  0.00000000000e+00  0.00000000000e+00  0.00000000000e+00  0.00000000000e+00  0.00000000000e+00  0.00000000000e+00  0.00000000000e+00  0.00000000000e+00  0.00000000000e+00  0.00000000000e+00  0.00000000000e+00  0.00000000000e+00  0.00000000000e+00  0.00000000000e+00  0.00000000000e+00  0.00000000000e+00  0.00000000000e+00  0.00000000000e+00  0.00000000000e+00  0.00000000000e+00  0.00000000000e+00  0.00000000000e+00  0.00000000000e+00  0.00000000000e+00  0.00000000000e+00  0.00000000000e+00  0.00000000000e+00  0.00000000000e+00  0.00000000000e+00  0.00000000000e+00  0.00000000000e+00  0.00000000000e+00  0.00000000000e+00  0.00000000000e+00  0.00000000000e+00  0.00000000000e+00  0.00000000000e+00  0.00000000000e+00  0.00000000000e+00  0.00000000000e+00  0.00000000000e+00  0.00000000000e+00  0.00000000000e+00  0.00000000000e+00  0.00000000000e+00  0.00000000000e+00  0.00000000000e+00  0.00000000000e+00  0.00000000000e+00  0.00000000000e+00  0.00000000000e+00  0.00000000000e+00  0.00000000000e+00  0.00000000000e+00  0.00000000000e+00  0.00000000000e+00  0.00000000000e+00  0.00000000000e+00  0.00000000000e+00  0.00000000000e+00  0.00000000000e+00  0.00000000000e+00  0.00000000000e+00  0.00000000000e+00  0.00000000000e+00  0.00000000000e+00  0.00000000000e+00  0.00000000000e+00  0.00000000000e+00  0.00000000000e+00  0.00000000000e+00  0.00000000000e+00  0.00000000000e+00  0.00000000000e+00  0.00000000000e+00  0.00000000000e+00  0.00000000000e+00  0.00000000000e+00  0.00000000000e+00  0.00000000000e+00  0.00000000000e+00  0.00000000000e+00  0.00000000000e+00  0.00000000000e+00  0.00000000000e+00  0.00000000000e+00  0.00000000000e+00  0.00000000000e+00  0.00000000000e+00  0.00000000000e+00  0.00000000000e+00  0.00000000000e+00  0.00000000000e+00  0.00000000000e+00  0.00000000000e+00  0.00000000000e+00  0.00000000000e+00  0.00000000000e+00  0.00000000000e+00  0.00000000000e+00  0.00000000000e+00  0.00000000000e+00  0.00000000000e+00  0.00000000000e+00  0.00000000000e+00  0.00000000000e+00  0.00000000000e+00  0.00000000000e+00  0.00000000000e+00  0.00000000000e+00  0.00000000000e+00  0.00000000000e+00  0.00000000000e+00  0.00000000000e+00  0.00000000000e+00  0.00000000000e+00  0.00000000000e+00  0.00000000000e+00  0.00000000000e+00  0.00000000000e+00  0.00000000000e+00  0.00000000000e+00  0.00000000000e+00  0.00000000000e+00  0.00000000000e+00  0.00000000000e+00  0.00000000000e+00  0.00000000000e+00  0.00000000000e+00  0.00000000000e+00  0.00000000000e+00  0.00000000000e+00  0.00000000000e+00  0.00000000000e+00  0.00000000000e+00  0.00000000000e+00  0.00000000000e+00  0.00000000000e+00  0.00000000000e+00  0.00000000000e+00  0.00000000000e+00  0.00000000000e+00  0.00000000000e+00  0.00000000000e+00  0.00000000000e+00  0.00000000000e+00  0.00000000000e+00  0.00000000000e+00  0.00000000000e+00  0.00000000000e+00  0.00000000000e+00  0.00000000000e+00  0.00000000000e+00  0.00000000000e+00  0.00000000000e+00  0.00000000000e+00  0.00000000000e+00  0.00000000000e+00  0.00000000000e+00  0.00000000000e+00  0.00000000000e+00  0.00000000000e+00  0.00000000000e+00  0.00000000000e+00  0.00000000000e+00  0.00000000000e+00  0.00000000000e+00  0.00000000000e+00  0.00000000000e+00  0.00000000000e+00  0.00000000000e+00  0.00000000000e+00  0.00000000000e+00  0.00000000000e+00  0.00000000000e+00  0.00000000000e+00  0.00000000000e+00  0.00000000000e+00  0.00000000000e+00  0.00000000000e+00  0.00000000000e+00  0.00000000000e+00  0.00000000000e+00  0.00000000000e+00  0.00000000000e+00  0.00000000000e+00  0.00000000000e+00  0.00000000000e+00  0.00000000000e+00  0.00000000000e+00  0.00000000000e+00  0.00000000000e+00  0.00000000000e+00  0.00000000000e+00  0.00000000000e+00  0.00000000000e+00  0.00000000000e+00  0.00000000000e+00  0.00000000000e+00  0.00000000000e+00  0.00000000000e+00  0.00000000000e+00  0.00000000000e+00  0.00000000000e+00  0.00000000000e+00  0.00000000000e+00  0.00000000000e+00  0.00000000000e+00  0.00000000000e+00  0.00000000000e+00  0.00000000000e+00  0.00000000000e+00  0.00000000000e+00  0.00000000000e+00  0.00000000000e+00  0.00000000000e+00  0.00000000000e+00  0.00000000000e+00  0.00000000000e+00  0.00000000000e+00  0.00000000000e+00  0.00000000000e+00  0.00000000000e+00  0.00000000000e+00  0.00000000000e+00  0.00000000000e+00  0.00000000000e+00  0.00000000000e+00  0.00000000000e+00  0.00000000000e+00  0.00000000000e+00  0.00000000000e+00  0.00000000000e+00  0.00000000000e+00  0.00000000000e+00  0.00000000000e+00  0.00000000000e+00  0.00000000000e+00  0.00000000000e+00  0.00000000000e+00  0.00000000000e+00  0.00000000000e+00  0.00000000000e+00  0.00000000000e+00  0.00000000000e+00  0.00000000000e+00  0.00000000000e+00  0.00000000000e+00  0.00000000000e+00  0.00000000000e+00  0.00000000000e+00  0.00000000000e+00  0.00000000000e+00  0.00000000000e+00  0.00000000000e+00  0.00000000000e+00  0.00000000000e+00  0.00000000000e+00  0.00000000000e+00  0.00000000000e+00  0.00000000000e+00  0.00000000000e+00  0.00000000000e+00  0.00000000000e+00  0.00000000000e+00  0.00000000000e+00  0.00000000000e+00  0.00000000000e+00  0.00000000000e+00  0.00000000000e+00  0.00000000000e+00  0.00000000000e+00  0.00000000000e+00  0.00000000000e+00  0.00000000000e+00  0.00000000000e+00  0.00000000000e+00  0.00000000000e+00  0.00000000000e+00  0.00000000000e+00  0.00000000000e+00  0.00000000000e+00  0.00000000000e+00  0.00000000000e+00  0.00000000000e+00  0.00000000000e+00  0.00000000000e+00  0.00000000000e+00  0.00000000000e+00  0.00000000000e+00  0.00000000000e+00  0.00000000000e+00  0.00000000000e+00  0.00000000000e+00  0.00000000000e+00  0.00000000000e+00  0.00000000000e+00  0.00000000000e+00  0.00000000000e+00  0.00000000000e+00  0.00000000000e+00  0.00000000000e+00  0.00000000000e+00  0.00000000000e+00  0.00000000000e+00  0.00000000000e+00  0.00000000000e+00  0.00000000000e+00  0.00000000000e+00  0.00000000000e+00  0.00000000000e+00  0.00000000000e+00  0.00000000000e+00  0.00000000000e+00  0.00000000000e+00  0.00000000000e+00  0.00000000000e+00  0.00000000000e+00  0.00000000000e+00  0.00000000000e+00  0.00000000000e+00  9.98925489851e-02  0.00000000000e+00  0.00000000000e+00  0.00000000000e+00  0.00000000000e+00  0.00000000000e+00  0.00000000000e+00  0.00000000000e+00  0.00000000000e+00  0.00000000000e+00  0.00000000000e+00  0.00000000000e+00  0.00000000000e+00  0.00000000000e+00  0.00000000000e+00  0.00000000000e+00  0.00000000000e+00  0.00000000000e+00  0.00000000000e+00  0.00000000000e+00  0.00000000000e+00  0.00000000000e+00  0.00000000000e+00  0.00000000000e+00  0.00000000000e+00  0.00000000000e+00  0.00000000000e+00  0.00000000000e+00  0.00000000000e+00  0.00000000000e+00  0.00000000000e+00  0.00000000000e+00  0.00000000000e+00  0.00000000000e+00  0.00000000000e+00  0.00000000000e+00  0.00000000000e+00  0.00000000000e+00  0.00000000000e+00  0.00000000000e+00  0.00000000000e+00  0.00000000000e+00  0.00000000000e+00  0.00000000000e+00  0.00000000000e+00  0.00000000000e+00  0.00000000000e+00  0.00000000000e+00  0.00000000000e+00  0.00000000000e+00  0.00000000000e+00  0.00000000000e+00  0.00000000000e+00  0.00000000000e+00  0.00000000000e+00  0.00000000000e+00  0.00000000000e+00  0.00000000000e+00  0.00000000000e+00  0.00000000000e+00  0.00000000000e+00  0.00000000000e+00  0.00000000000e+00 -6.11522466140e-02  0.00000000000e+00  0.00000000000e+00  0.00000000000e+00  0.00000000000e+00  0.00000000000e+00  0.00000000000e+00  0.00000000000e+00  0.00000000000e+00  0.00000000000e+00  0.00000000000e+00  0.00000000000e+00  0.00000000000e+00  0.00000000000e+00  0.00000000000e+00  0.00000000000e+00  0.00000000000e+00  0.00000000000e+00  0.00000000000e+00  0.00000000000e+00  0.00000000000e+00  0.00000000000e+00  0.00000000000e+00  0.00000000000e+00  0.00000000000e+00  0.00000000000e+00  0.00000000000e+00  0.00000000000e+00  0.00000000000e+00  0.00000000000e+00  0.00000000000e+00  0.00000000000e+00  0.00000000000e+00  0.00000000000e+00  0.00000000000e+00  0.00000000000e+00  0.00000000000e+00  0.00000000000e+00  0.00000000000e+00  0.00000000000e+00  0.00000000000e+00  0.00000000000e+00  0.00000000000e+00  0.00000000000e+00  0.00000000000e+00  0.00000000000e+00  0.00000000000e+00  0.00000000000e+00  0.00000000000e+00  0.00000000000e+00  0.00000000000e+00  0.00000000000e+00  0.00000000000e+00  0.00000000000e+00  0.00000000000e+00  0.00000000000e+00  0.00000000000e+00  0.00000000000e+00  0.00000000000e+00  0.00000000000e+00  0.00000000000e+00  0.00000000000e+00  0.00000000000e+00  0.00000000000e+00  0.00000000000e+00  0.00000000000e+00  0.00000000000e+00  0.00000000000e+00  0.00000000000e+00  0.00000000000e+00  0.00000000000e+00  0.00000000000e+00  0.00000000000e+00  0.00000000000e+00  0.00000000000e+00  0.00000000000e+00  0.00000000000e+00  0.00000000000e+00  0.00000000000e+00  0.00000000000e+00  0.00000000000e+00  0.00000000000e+00  0.00000000000e+00  0.00000000000e+00  0.00000000000e+00  0.00000000000e+00
 0.00000000000e+00  0.00000000000e+00  0.00000000000e+00  0.00000000000e+00  0.00000000000e+00  0.00000000000e+00 -3.66717044537e-01 -2.32664083353e+00  0.00000000000e+00  1.11636358617e+01  0.00000000000e+00 -8.69319095373e-01  0.00000000000e+00  0.00000000000e+00  0.00000000000e+00  0.00000000000e+00  0.00000000000e+00  0.00000000000e+00  0.00000000000e+00  0.00000000000e+00  0.00000000000e+00  0.00000000000e+00  0.00000000000e+00  0.00000000000e+00  0.00000000000e+00  0.00000000000e+00  0.00000000000e+00  0.00000000000e+00  0.00000000000e+00  0.00000000000e+00  0.00000000000e+00  0.00000000000e+00  0.00000000000e+00  0.00000000000e+00  0.00000000000e+00  0.00000000000e+00  0.00000000000e+00  0.00000000000e+00  0.00000000000e+00  0.00000000000e+00  0.00000000000e+00  0.00000000000e+00  0.00000000000e+00  0.00000000000e+00  0.00000000000e+00  0.00000000000e+00  0.00000000000e+00  0.00000000000e+00  0.00000000000e+00  0.00000000000e+00  0.00000000000e+00  0.00000000000e+00  0.00000000000e+00  0.00000000000e+00  0.00000000000e+00  0.00000000000e+00  0.00000000000e+00  0.00000000000e+00  0.00000000000e+00  0.00000000000e+00  0.00000000000e+00  0.00000000000e+00  0.00000000000e+00  0.00000000000e+00  0.00000000000e+00  0.00000000000e+00  0.00000000000e+00  0.00000000000e+00  0.00000000000e+00  0.00000000000e+00  0.00000000000e+00  0.00000000000e+00  0.00000000000e+00  0.00000000000e+00  0.00000000000e+00  0.00000000000e+00  0.00000000000e+00  0.00000000000e+00  0.00000000000e+00  0.00000000000e+00  0.00000000000e+00  0.00000000000e+00  0.00000000000e+00  0.00000000000e+00  0.00000000000e+00  0.00000000000e+00  0.00000000000e+00  0.00000000000e+00  0.00000000000e+00  0.00000000000e+00  0.00000000000e+00  0.00000000000e+00  0.00000000000e+00  0.00000000000e+00  0.00000000000e+00  0.00000000000e+00  0.00000000000e+00  0.00000000000e+00  0.00000000000e+00  0.00000000000e+00  0.00000000000e+00  0.00000000000e+00  0.00000000000e+00  0.00000000000e+00  0.00000000000e+00  0.00000000000e+00  0.00000000000e+00  0.00000000000e+00  0.00000000000e+00  0.00000000000e+00  0.00000000000e+00  0.00000000000e+00  0.00000000000e+00  0.00000000000e+00  0.00000000000e+00  0.00000000000e+00  0.00000000000e+00  0.00000000000e+00  0.00000000000e+00  0.00000000000e+00  0.00000000000e+00  0.00000000000e+00  0.00000000000e+00  0.00000000000e+00  0.00000000000e+00  0.00000000000e+00  0.00000000000e+00  0.00000000000e+00  0.00000000000e+00  0.00000000000e+00  0.00000000000e+00  0.00000000000e+00  0.00000000000e+00  0.00000000000e+00  0.00000000000e+00  0.00000000000e+00  0.00000000000e+00  0.00000000000e+00  0.00000000000e+00  0.00000000000e+00  0.00000000000e+00  0.00000000000e+00  0.00000000000e+00  0.00000000000e+00  0.00000000000e+00  0.00000000000e+00  0.00000000000e+00  0.00000000000e+00  0.00000000000e+00  0.00000000000e+00  0.00000000000e+00  0.00000000000e+00  0.00000000000e+00  0.00000000000e+00  0.00000000000e+00  0.00000000000e+00  0.00000000000e+00  0.00000000000e+00  0.00000000000e+00  0.00000000000e+00  0.00000000000e+00  0.00000000000e+00  0.00000000000e+00  0.00000000000e+00  0.00000000000e+00  0.00000000000e+00  0.00000000000e+00  0.00000000000e+00  0.00000000000e+00  0.00000000000e+00  0.00000000000e+00  0.00000000000e+00  0.00000000000e+00  0.00000000000e+00  0.00000000000e+00  0.00000000000e+00  0.00000000000e+00  0.00000000000e+00  0.00000000000e+00  0.00000000000e+00  0.00000000000e+00  0.00000000000e+00  0.00000000000e+00  0.00000000000e+00  0.00000000000e+00  0.00000000000e+00  0.00000000000e+00  0.00000000000e+00  0.00000000000e+00  0.00000000000e+00  0.00000000000e+00  0.00000000000e+00  0.00000000000e+00  0.00000000000e+00  0.00000000000e+00  0.00000000000e+00  0.00000000000e+00  0.00000000000e+00  0.00000000000e+00  0.00000000000e+00  0.00000000000e+00  0.00000000000e+00  0.00000000000e+00  0.00000000000e+00  0.00000000000e+00  0.00000000000e+00  0.00000000000e+00  0.00000000000e+00  0.00000000000e+00  0.00000000000e+00  0.00000000000e+00  0.00000000000e+00  0.00000000000e+00  0.00000000000e+00  0.00000000000e+00  0.00000000000e+00  0.00000000000e+00  0.00000000000e+00  0.00000000000e+00  0.00000000000e+00  0.00000000000e+00  0.00000000000e+00  0.00000000000e+00  0.00000000000e+00  0.00000000000e+00  0.00000000000e+00  0.00000000000e+00  0.00000000000e+00  0.00000000000e+00  0.00000000000e+00  0.00000000000e+00  0.00000000000e+00  0.00000000000e+00  0.00000000000e+00  0.00000000000e+00  0.00000000000e+00  0.00000000000e+00  0.00000000000e+00  0.00000000000e+00  0.00000000000e+00  0.00000000000e+00  0.00000000000e+00  0.00000000000e+00  0.00000000000e+00  0.00000000000e+00  0.00000000000e+00  0.00000000000e+00  0.00000000000e+00  0.00000000000e+00  0.00000000000e+00  0.00000000000e+00  0.00000000000e+00  0.00000000000e+00  0.00000000000e+00  0.00000000000e+00  0.00000000000e+00  0.00000000000e+00  0.00000000000e+00  0.00000000000e+00  0.00000000000e+00  0.00000000000e+00  0.00000000000e+00  0.00000000000e+00  0.00000000000e+00  0.00000000000e+00  0.00000000000e+00  0.00000000000e+00  0.00000000000e+00  0.00000000000e+00  0.00000000000e+00  0.00000000000e+00  0.00000000000e+00  0.00000000000e+00  0.00000000000e+00  0.00000000000e+00  0.00000000000e+00  0.00000000000e+00  0.00000000000e+00  0.00000000000e+00  0.00000000000e+00  0.00000000000e+00  0.00000000000e+00  0.00000000000e+00  0.00000000000e+00  0.00000000000e+00  0.00000000000e+00  0.00000000000e+00  0.00000000000e+00  0.00000000000e+00  0.00000000000e+00  0.00000000000e+00  0.00000000000e+00  0.00000000000e+00  0.00000000000e+00  0.00000000000e+00  0.00000000000e+00  0.00000000000e+00  0.00000000000e+00  0.00000000000e+00  0.00000000000e+00  0.00000000000e+00  0.00000000000e+00  0.00000000000e+00  0.00000000000e+00  0.00000000000e+00  0.00000000000e+00  0.00000000000e+00  0.00000000000e+00  0.00000000000e+00  0.00000000000e+00  0.00000000000e+00  0.00000000000e+00  0.00000000000e+00  0.00000000000e+00  0.00000000000e+00  0.00000000000e+00  0.00000000000e+00  0.00000000000e+00  0.00000000000e+00  0.00000000000e+00  0.00000000000e+00  0.00000000000e+00  0.00000000000e+00  0.00000000000e+00  0.00000000000e+00  0.00000000000e+00  0.00000000000e+00  0.00000000000e+00  0.00000000000e+00  0.00000000000e+00  0.00000000000e+00  0.00000000000e+00  0.00000000000e+00  0.00000000000e+00  0.00000000000e+00  0.00000000000e+00  0.00000000000e+00  0.00000000000e+00  0.00000000000e+00  0.00000000000e+00  0.00000000000e+00  0.00000000000e+00  0.00000000000e+00  0.00000000000e+00  0.00000000000e+00  0.00000000000e+00  0.00000000000e+00  0.00000000000e+00  0.00000000000e+00  0.00000000000e+00  0.00000000000e+00  0.00000000000e+00  0.00000000000e+00  0.00000000000e+00  0.00000000000e+00  0.00000000000e+00  0.00000000000e+00  0.00000000000e+00  0.00000000000e+00  0.00000000000e+00  0.00000000000e+00 -2.52482164820e-02  0.00000000000e+00  0.00000000000e+00  0.00000000000e+00  0.00000000000e+00  0.00000000000e+00  0.00000000000e+00  0.00000000000e+00  0.00000000000e+00  0.00000000000e+00  0.00000000000e+00  0.00000000000e+00  0.00000000000e+00  0.00000000000e+00  0.00000000000e+00  0.00000000000e+00  0.00000000000e+00  0.00000000000e+00  0.00000000000e+00  0.00000000000e+00  0.00000000000e+00  0.00000000000e+00  0.00000000000e+00  0.00000000000e+00  0.00000000000e+00  0.00000000000e+00  0.00000000000e+00  0.00000000000e+00  0.00000000000e+00  0.00000000000e+00  0.00000000000e+00  0.00000000000e+00  0.00000000000e+00  0.00000000000e+00  0.00000000000e+00  0.00000000000e+00  0.00000000000e+00  0.00000000000e+00  0.00000000000e+00  0.00000000000e+00  0.00000000000e+00  0.00000000000e+00  0.00000000000e+00  0.00000000000e+00  0.00000000000e+00  0.00000000000e+00  0.00000000000e+00  0.00000000000e+00  0.00000000000e+00  0.00000000000e+00  0.00000000000e+00  0.00000000000e+00  0.00000000000e+00  0.00000000000e+00  0.00000000000e+00  0.00000000000e+00  0.00000000000e+00  0.00000000000e+00  0.00000000000e+00  0.00000000000e+00  0.00000000000e+00  0.00000000000e+00  0.00000000000e+00  0.00000000000e+00  0.00000000000e+00  0.00000000000e+00  0.00000000000e+00  0.00000000000e+00  0.00000000000e+00  0.00000000000e+00  0.00000000000e+00  0.00000000000e+00  0.00000000000e+00  0.00000000000e+00  0.00000000000e+00  0.00000000000e+00  5.84309294865e-02  0.00000000000e+00  0.00000000000e+00  0.00000000000e+00  0.00000000000e+00  0.00000000000e+00  0.00000000000e+00  0.00000000000e+00  0.00000000000e+00  0.00000000000e+00  0.00000000000e+00  0.00000000000e+00  0.00000000000e+00  0.00000000000e+00  0.00000000000e+00  0.00000000000e+00  0.00000000000e+00  0.00000000000e+00  0.00000000000e+00  0.00000000000e+00  0.00000000000e+00  0.00000000000e+00  0.00000000000e+00  0.00000000000e+00  0.00000000000e+00  0.00000000000e+00  0.00000000000e+00  0.00000000000e+00  0.00000000000e+00  0.00000000000e+00  0.00000000000e+00  0.00000000000e+00  0.00000000000e+00  0.00000000000e+00  0.00000000000e+00  0.00000000000e+00  0.00000000000e+00  0.00000000000e+00  0.00000000000e+00  0.00000000000e+00  0.00000000000e+00  0.00000000000e+00  0.00000000000e+00  0.00000000000e+00  0.00000000000e+00  0.00000000000e+00  0.00000000000e+00  0.00000000000e+00  0.00000000000e+00  0.00000000000e+00  0.00000000000e+00  0.00000000000e+00  0.00000000000e+00  0.00000000000e+00  0.00000000000e+00  0.00000000000e+00  0.00000000000e+00  0.00000000000e+00  0.00000000000e+00  0.00000000000e+00  0.00000000000e+00  0.00000000000e+00  0.00000000000e+00  0.00000000000e+00  0.00000000000e+00  0.00000000000e+00  0.00000000000e+00  0.00000000000e+00  0.00000000000e+00  0.00000000000e+00  0.00000000000e+00  0.00000000000e+00  0.00000000000e+00  0.00000000000e+00  0.00000000000e+00
 0.00000000000e+00  0.00000000000e+00  0.00000000000e+00  0.00000000000e+00  0.00000000000e+00  0.00000000000e+00  0.00000000000e+00  1.71014997531e+00  0.00000000000e+00  0.00000000000e+00  6.93130887603e+00  0.00000000000e+00  0.00000000000e+00  0.00000000000e+00  0.00000000000e+00  0.00000000000e+00  0.00000000000e+00  0.00000000000e+00  0.00000000000e+00  0.00000000000e+00  0.00000000000e+00  0.00000000000e+00  0.00000000000e+00  0.00000000000e+00  0.00000000000e+00  0.00000000000e+00  0.00000000000e+00  0.00000000000e+00  0.00000000000e+00  0.00000000000e+00  0.00000000000e+00  0.00000000000e+00  0.00000000000e+00  0.00000000000e+00  0.00000000000e+00  0.00000000000e+00  0.00000000000e+00  0.00000000000e+00  0.00000000000e+00  0.00000000000e+00  0.00000000000e+00  0.00000000000e+00  0.00000000000e+00  0.00000000000e+00  0.00000000000e+00  0.00000000000e+00  0.00000000000e+00  0.00000000000e+00 -2.08912240493e-02  0.00000000000e+00  0.00000000000e+00  0.00000000000e+00  0.00000000000e+00  0.00000000000e+00  0.00000000000e+00  0.00000000000e+00  0.00000000000e+00  0.00000000000e+00  0.00000000000e+00  0.00000000000e+00  0.00000000000e+00  0.00000000000e+00  0.00000000000e+00  0.00000000000e+00  0.00000000000e+00  0.00000000000e+00  0.00000000000e+00  0.00000000000e+00  0.00000000000e+00  0.00000000000e+00  0.00000000000e+00 -8.82388102359e-02  0.00000000000e+00  0.00000000000e+00  0.00000000000e+00  0.00000000000e+00  0.00000000000e+00  0.00000000000e+00  0.00000000000e+00  0.00000000000e+00  0.00000000000e+00  0.00000000000e+00  0.00000000000e+00  0.00000000000e+00  0.00000000000e+00  0.00000000000e+00  0.00000000000e+00  0.00000000000e+00  0.00000000000e+00  0.00000000000e+00  0.00000000000e+00  0.00000000000e+00  0.00000000000e+00  0.00000000000e+00  0.00000000000e+00  0.00000000000e+00  0.00000000000e+00  0.00000000000e+00  0.00000000000e+00  0.00000000000e+00  0.00000000000e+00  0.00000000000e+00  0.00000000000e+00  0.00000000000e+00  0.00000000000e+00  0.00000000000e+00  0.00000000000e+00  0.00000000000e+00  0.00000000000e+00  0.00000000000e+00  0.00000000000e+00  0.00000000000e+00  0.00000000000e+00  0.00000000000e+00  0.00000000000e+00  0.00000000000e+00  0.00000000000e+00  0.00000000000e+00  0.00000000000e+00  0.00000000000e+00  0.00000000000e+00  0.00000000000e+00  0.00000000000e+00  0.00000000000e+00  0.00000000000e+00  0.00000000000e+00  0.00000000000e+00  0.00000000000e+00  0.00000000000e+00  0.00000000000e+00  0.00000000000e+00  0.00000000000e+00  0.00000000000e+00  0.00000000000e+00  0.00000000000e+00  0.00000000000e+00  0.00000000000e+00  0.00000000000e+00  0.00000000000e+00  0.00000000000e+00  0.00000000000e+00  0.00000000000e+00  0.00000000000e+00  2.96414519185e-02  0.00000000000e+00  0.00000000000e+00  0.00000000000e+00  0.00000000000e+00  0.00000000000e+00  0.00000000000e+00  0.00000000000e+00  0.00000000000e+00  0.00000000000e+00  0.00000000000e+00  0.00000000000e+00  0.00000000000e+00  0.00000000000e+00  0.00000000000e+00  0.00000000000e+00  0.00000000000e+00  0.00000000000e+00  0.00000000000e+00  0.00000000000e+00  0.00000000000e+00  0.00000000000e+00  0.00000000000e+00  0.00000000000e+00  0.00000000000e+00  0.00000000000e+00  0.00000000000e+00  0.00000000000e+00  0.00000000000e+00  0.00000000000e+00  0.00000000000e+00  0.00000000000e+00 -3.57831752951e-02  0.00000000000e+00  0.00000000000e+00  0.00000000000e+00  0.00000000000e+00  0.00000000000e+00  0.00000000000e+00  1.68585629418e-01  0.00000000000e+00  0.00000000000e+00  0.00000000000e+00  0.00000000000e+00  0.00000000000e+00  0.00000000000e+00  0.00000000000e+00  0.00000000000e+00  0.00000000000e+00  0.00000000000e+00  0.00000000000e+00  0.00000000000e+00  0.00000000000e+00  0.00000000000e+00  0.00000000000e+00  0.00000000000e+00  0.00000000000e+00  0.00000000000e+00  0.00000000000e+00  0.00000000000e+00  0.00000000000e+00  0.00000000000e+00  0.00000000000e+00  0.00000000000e+00  0.00000000000e+00  0.00000000000e+00  0.00000000000e+00  0.00000000000e+00  0.00000000000e+00  0.00000000000e+00  0.00000000000e+00  0.00000000000e+00  0.00000000000e+00  0.00000000000e+00  0.00000000000e+00  0.00000000000e+00  0.00000000000e+00  0.00000000000e+00  0.00000000000e+00  0.00000000000e+00  0.00000000000e+00  0.00000000000e+00  0.00000000000e+00  0.00000000000e+00  0.00000000000e+00  0.00000000000e+00  0.00000000000e+00 -3.34885270156e-03  0.00000000000e+00  0.00000000000e+00  0.00000000000e+00  0.00000000000e+00  0.00000000000e+00  0.00000000000e+00  0.00000000000e+00  0.00000000000e+00  0.00000000000e+00  0.00000000000e+00  0.00000000000e+00  0.00000000000e+00  0.00000000000e+00  0.00000000000e+00  0.00000000000e+00  0.00000000000e+00  0.00000000000e+00  0.00000000000e+00  0.00000000000e+00  0.00000000000e+00  0.00000000000e+00  0.00000000000e+00  0.00000000000e+00  0.00000000000e+00  0.00000000000e+00  0.00000000000e+00  0.00000000000e+00  0.00000000000e+00  0.00000000000e+00  0.00000000000e+00  0.00000000000e+00  0.00000000000e+00  0.00000000000e+00  0.00000000000e+00  0.00000000000e+00  0.00000000000e+00  0.00000000000e+00  0.00000000000e+00  0.00000000000e+00  0.00000000000e+00  0.00000000000e+00  0.00000000000e+00  0.00000000000e+00  0.00000000000e+00  0.00000000000e+00  0.00000000000e+00  0.00000000000e+00  0.00000000000e+00  0.00000000000e+00  0.00000000000e+00  0.00000000000e+00  0.00000000000e+00  0.00000000000e+00  0.00000000000e+00  0.00000000000e+00  0.00000000000e+00  0.00000000000e+00  0.00000000000e+00  0.00000000000e+00  0.00000000000e+00  0.00000000000e+00  0.00000000000e+00  0.00000000000e+00  0.00000000000e+00  0.00000000000e+00  0.00000000000e+00  0.00000000000e+00  0.00000000000e+00  0.00000000000e+00  0.00000000000e+00  0.00000000000e+00  0.00000000000e+00  0.00000000000e+00  0.00000000000e+00  0.00000000000e+00  0.00000000000e+00  0.00000000000e+00  0.00000000000e+00  0.00000000000e+00  0.00000000000e+00  0.00000000000e+00  0.00000000000e+00  0.00000000000e+00  0.00000000000e+00  0.00000000000e+00  0.00000000000e+00  0.00000000000e+00  0.00000000000e+00  0.00000000000e+00  0.00000000000e+00  0.00000000000e+00  0.00000000000e+00  0.00000000000e+00  0.00000000000e+00  0.00000000000e+00  0.00000000000e+00  0.00000000000e+00  0.00000000000e+00  0.00000000000e+00  0.00000000000e+00  0.00000000000e+00  0.00000000000e+00  0.00000000000e+00  0.00000000000e+00  0.00000000000e+00  0.00000000000e+00  0.00000000000e+00  0.00000000000e+00  0.00000000000e+00  0.00000000000e+00  0.00000000000e+00  0.00000000000e+00  0.00000000000e+00  0.00000000000e+00  0.00000000000e+00  0.00000000000e+00  0.00000000000e+00  0.00000000000e+00  6.73752636637e-02  0.00000000000e+00  0.00000000000e+00  0.00000000000e+00  0.00000000000e+00  0.00000000000e+00  0.00000000000e+00  0.00000000000e+00  0.00000000000e+00  0.00000000000e+00  0.00000000000e+00  0.00000000000e+00  0.00000000000e+00  0.00000000000e+00  0.00000000000e+00  0.00000000000e+00  0.00000000000e+00  0.00000000000e+00  0.00000000000e+00  0.00000000000e+00  0.00000000000e+00  0.00000000000e+00  0.00000000000e+00  0.00000000000e+00  0.00000000000e+00  0.00000000000e+00  0.00000000000e+00  0.00000000000e+00  0.00000000000e+00  0.00000000000e+00  0.00000000000e+00  0.00000000000e+00  0.00000000000e+00  0.00000000000e+00  0.00000000000e+00  0.00000000000e+00  0.00000000000e+00  0.00000000000e+00  0.00000000000e+00  0.00000000000e+00  0.00000000000e+00  0.00000000000e+00  0.00000000000e+00  0.00000000000e+00  0.00000000000e+00  0.00000000000e+00  0.00000000000e+00  0.00000000000e+00  0.00000000000e+00  0.00000000000e+00  0.00000000000e+00  0.00000000000e+00  0.00000000000e+00  0.00000000000e+00  0.00000000000e+00  0.00000000000e+00  0.00000000000e+00 -8.75881332919e-02  0.00000000000e+00  0.00000000000e+00  0.00000000000e+00  0.00000000000e+00  0.00000000000e+00  0.00000000000e+00  0.00000000000e+00  0.00000000000e+00  0.00000000000e+00  0.00000000000e+00  0.00000000000e+00  0.00000000000e+00  0.00000000000e+00  0.00000000000e+00  0.00000000000e+00  0.00000000000e+00  0.00000000000e+00  0.00000000000e+00  0.00000000000e+00  0.00000000000e+00  0.00000000000e+00  0.00000000000e+00  0.00000000000e+00  0.00000000000e+00  0.00000000000e+00  0.00000000000e+00  0.00000000000e+00  0.00000000000e+00  0.00000000000e+00  0.00000000000e+00 -1.60452991776e-01  0.00000000000e+00  0.00000000000e+00  0.00000000000e+00  0.00000000000e+00  0.00000000000e+00  0.00000000000e+00  0.00000000000e+00  0.00000000000e+00  0.00000000000e+00  0.00000000000e+00  0.00000000000e+00  0.00000000000e+00  0.00000000000e+00  5.56536235976e-02  0.00000000000e+00  0.00000000000e+00  0.00000000000e+00  0.00000000000e+00  0.00000000000e+00  0.00000000000e+00  0.00000000000e+00  0.00000000000e+00  0.00000000000e+00  0.00000000000e+00  0.00000000000e+00  0.00000000000e+00  0.00000000000e+00  0.00000000000e+00  0.00000000000e+00  0.00000000000e+00  0.00000000000e+00  0.00000000000e+00  0.00000000000e+00  0.00000000000e+00  0.00000000000e+00  0.00000000000e+00  0.00000000000e+00  0.00000000000e+00  0.00000000000e+00  0.00000000000e+00  0.00000000000e+00  0.00000000000e+00  0.00000000000e+00  0.00000000000e+00  0.00000000000e+00  0.00000000000e+00  0.00000000000e+00  0.00000000000e+00  0.00000000000e+00  0.00000000000e+00  0.00000000000e+00  0.00000000000e+00  0.00000000000e+00  6.19333515754e-02 -5.52704069603e-03  0.00000000000e+00  0.00000000000e+00  0.00000000000e+00  0.00000000000e+00  0.00000000000e+00  0.00000000000e+00  0.00000000000e+00  0.00000000000e+00  0.00000000000e+00  0.00000000000e+00  0.00000000000e+00  0.00000000000e+00  0.00000000000e+00  0.00000000000e+00  0.00000000000e+00  0.00000000000e+00  0.00000000000e+00  0.00000000000e+00  0.00000000000e+00
 0.00000000000e+00  0.00000000000e+00  0.00000000000e+00  0.00000000000e+00  0.00000000000e+00  0.00000000000e+00  0.00000000000e+00  0.00000000000e+00  0.00000000000e+00 -8.69319097887e-01  0.00000000000e+00  8.63702719006e+00 -6.02959684881e-01 -2.63945624437e-01  0.00000000000e+00  0.00000000000e+00  0.00000000000e+00  0.00000000000e+00  0.00000000000e+00  0.00000000000e+00  0.00000000000e+00  0.00000000000e+00  0.00000000000e+00  0.00000000000e+00  0.00000000000e+00  0.00000000000e+00  0.00000000000e+00  0.00000000000e+00  0.00000000000e+00  0.00000000000e+00  0.00000000000e+00  0.00000000000e+00  0.00000000000e+00  0.00000000000e+00  0.00000000000e+00  0.00000000000e+00  0.00000000000e+00  0.00000000000e+00  0.00000000000e+00  0.00000000000e+00  2.36943171438e-01  0.00000000000e+00  0.00000000000e+00  0.00000000000e+00  0.00000000000e+00  0.00000000000e+00  0.00000000000e+00  0.00000000000e+00  0.00000000000e+00  0.00000000000e+00  0.00000000000e+00  0.00000000000e+00  0.00000000000e+00  0.00000000000e+00  0.00000000000e+00  0.00000000000e+00  0.00000000000e+00  0.00000000000e+00  0.00000000000e+00  0.00000000000e+00  0.00000000000e+00  0.00000000000e+00  0.00000000000e+00  0.00000000000e+00  0.00000000000e+00  0.00000000000e+00  0.00000000000e+00  0.00000000000e+00  0.00000000000e+00  0.00000000000e+00  0.00000000000e+00  0.00000000000e+00  0.00000000000e+00  0.00000000000e+00  0.00000000000e+00  0.00000000000e+00  0.00000000000e+00  0.00000000000e+00  0.00000000000e+00  0.00000000000e+00  0.00000000000e+00  0.00000000000e+00  0.00000000000e+00  0.00000000000e+00  0.00000000000e+00  0.00000000000e+00  0.00000000000e+00  0.00000000000e+00  0.00000000000e+00  0.00000000000e+00  0.00000000000e+00  0.00000000000e+00  0.00000000000e+00  0.00000000000e+00  0.00000000000e+00  0.00000000000e+00  0.00000000000e+00  0.00000000000e+00  0.00000000000e+00  0.00000000000e+00  0.00000000000e+00  0.00000000000e+00  0.00000000000e+00  0.00000000000e+00  0.00000000000e+00  0.00000000000e+00  0.00000000000e+00  0.00000000000e+00  0.00000000000e+00  0.00000000000e+00  0.00000000000e+00  0.00000000000e+00  0.00000000000e+00  0.00000000000e+00  0.00000000000e+00  0.00000000000e+00  0.00000000000e+00  0.00000000000e+00  0.00000000000e+00  0.00000000000e+00  0.00000000000e+00  0.00000000000e+00  0.00000000000e+00  0.00000000000e+00  0.00000000000e+00  0.00000000000e+00  0.00000000000e+00  0.00000000000e+00  0.00000000000e+00  0.00000000000e+00  0.00000000000e+00  0.00000000000e+00  0.00000000000e+00  0.00000000000e+00  0.00000000000e+00  0.00000000000e+00  0.00000000000e+00  0.00000000000e+00  0.00000000000e+00  0.00000000000e+00  0.00000000000e+00  0.00000000000e+00  0.00000000000e+00  0.00000000000e+00  0.00000000000e+00  0.00000000000e+00  0.00000000000e+00  0.00000000000e+00  0.00000000000e+00  0.00000000000e+00  0.00000000000e+00  0.00000000000e+00  0.00000000000e+00  0.00000000000e+00  0.00000000000e+00  0.00000000000e+00  0.00000000000e+00  0.00000000000e+00  0.00000000000e+00  0.00000000000e+00  0.00000000000e+00  0.00000000000e+00  0.00000000000e+00  0.00000000000e+00  0.00000000000e+00  0.00000000000e+00  0.00000000000e+00  0.00000000000e+00  0.00000000000e+00  0.00000000000e+00  0.00000000000e+00  0.00000000000e+00  0.00000000000e+00  0.00000000000e+00  0.00000000000e+00  0.00000000000e+00  0.00000000000e+00  0.00000000000e+00  0.00000000000e+00  0.00000000000e+00  0.00000000000e+00  0.00000000000e+00  0.00000000000e+00  0.00000000000e+00  0.00000000000e+00  0.00000000000e+00  0.00000000000e+00  0.00000000000e+00  0.00000000000e+00  0.00000000000e+00  0.00000000000e+00  0.00000000000e+00  0.00000000000e+00  0.00000000000e+00  0.00000000000e+00  0.00000000000e+00  0.00000000000e+00  0.00000000000e+00  0.00000000000e+00  0.00000000000e+00  0.00000000000e+00  0.00000000000e+00  0.00000000000e+00  0.00000000000e+00  0.00000000000e+00  0.00000000000e+00  0.00000000000e+00  0.00000000000e+00  0.00000000000e+00  0.00000000000e+00  0.00000000000e+00  0.00000000000e+00  0.00000000000e+00  0.00000000000e+00  0.00000000000e+00  0.00000000000e+00  0.00000000000e+00  0.00000000000e+00  0.00000000000e+00  0.00000000000e+00  0.00000000000e+00  0.00000000000e+00  0.00000000000e+00  0.00000000000e+00  0.00000000000e+00  0.00000000000e+00  0.00000000000e+00  0.00000000000e+00  0.00000000000e+00  0.00000000000e+00  0.00000000000e+00  0.00000000000e+00  0.00000000000e+00  0.00000000000e+00  0.00000000000e+00  0.00000000000e+00  0.00000000000e+00  0.00000000000e+00  0.00000000000e+00  0.00000000000e+00  0.00000000000e+00  0.00000000000e+00  0.00000000000e+00  0.00000000000e+00  0.00000000000e+00  0.00000000000e+00  0.00000000000e+00  0.00000000000e+00  0.00000000000e+00  0.00000000000e+00  0.00000000000e+00  0.00000000000e+00  0.00000000000e+00  0.00000000000e+00  0.00000000000e+00  0.00000000000e+00  0.00000000000e+00  0.00000000000e+00  0.00000000000e+00  0.00000000000e+00  0.00000000000e+00  0.00000000000e+00  0.00000000000e+00  0.00000000000e+00  0.00000000000e+00  0.00000000000e+00  0.00000000000e+00  0.00000000000e+00  0.00000000000e+00  0.00000000000e+00  0.00000000000e+00  0.00000000000e+00  0.00000000000e+00  0.00000000000e+00  0.00000000000e+00  0.00000000000e+00  0.00000000000e+00  0.00000000000e+00  0.00000000000e+00  0.00000000000e+00  0.00000000000e+00  0.00000000000e+00  0.00000000000e+00  0.00000000000e+00  0.00000000000e+00  0.00000000000e+00  0.00000000000e+00  0.00000000000e+00  0.00000000000e+00  0.00000000000e+00  0.00000000000e+00  0.00000000000e+00  0.00000000000e+00  0.00000000000e+00  0.00000000000e+00  0.00000000000e+00  0.00000000000e+00  0.00000000000e+00  0.00000000000e+00  0.00000000000e+00  0.00000000000e+00  0.00000000000e+00  0.00000000000e+00  0.00000000000e+00  0.00000000000e+00  0.00000000000e+00  0.00000000000e+00  0.00000000000e+00  0.00000000000e+00  0.00000000000e+00  0.00000000000e+00  0.00000000000e+00  0.00000000000e+00  0.00000000000e+00  0.00000000000e+00  0.00000000000e+00  0.00000000000e+00  0.00000000000e+00  0.00000000000e+00  0.00000000000e+00  0.00000000000e+00  0.00000000000e+00  0.00000000000e+00  0.00000000000e+00  0.00000000000e+00  0.00000000000e+00  0.00000000000e+00  0.00000000000e+00  0.00000000000e+00  0.00000000000e+00  0.00000000000e+00  0.00000000000e+00  0.00000000000e+00  0.00000000000e+00  0.00000000000e+00  0.00000000000e+00  0.00000000000e+00  0.00000000000e+00  0.00000000000e+00  0.00000000000e+00  0.00000000000e+00  0.00000000000e+00  0.00000000000e+00  0.00000000000e+00  0.00000000000e+00  0.00000000000e+00  0.00000000000e+00  0.00000000000e+00  0.00000000000e+00  0.00000000000e+00  0.00000000000e+00  0.00000000000e+00  0.00000000000e+00  0.00000000000e+00  0.00000000000e+00  0.00000000000e+00  0.00000000000e+00  0.00000000000e+00  0.00000000000e+00  0.00000000000e+00  0.00000000000e+00  0.00000000000e+00  0.00000000000e+00  0.00000000000e+00  0.00000000000e+00  0.00000000000e+00  0.00000000000e+00  0.00000000000e+00  0.00000000000e+00  0.00000000000e+00  0.00000000000e+00  0.00000000000e+00  0.00000000000e+00  0.00000000000e+00  0.00000000000e+00  0.00000000000e+00  0.00000000000e+00  0.00000000000e+00  0.00000000000e+00  0.00000000000e+00  0.00000000000e+00  0.00000000000e+00  0.00000000000e+00  0.00000000000e+00  0.00000000000e+00  0.00000000000e+00  0.00000000000e+00  0.00000000000e+00  0.00000000000e+00  0.00000000000e+00  0.00000000000e+00  0.00000000000e+00  0.00000000000e+00  0.00000000000e+00  0.00000000000e+00  0.00000000000e+00  0.00000000000e+00  0.00000000000e+00  0.00000000000e+00  0.00000000000e+00  0.00000000000e+00  0.00000000000e+00  0.00000000000e+00  0.00000000000e+00  0.00000000000e+00  0.00000000000e+00  0.00000000000e+00  0.00000000000e+00  0.00000000000e+00  0.00000000000e+00  0.00000000000e+00  0.00000000000e+00  0.00000000000e+00  0.00000000000e+00  0.00000000000e+00  0.00000000000e+00  0.00000000000e+00  0.00000000000e+00  0.00000000000e+00  0.00000000000e+00  0.00000000000e+00  0.00000000000e+00  0.00000000000e+00  0.00000000000e+00  0.00000000000e+00  0.00000000000e+00  0.00000000000e+00  0.00000000000e+00  0.00000000000e+00  0.00000000000e+00  0.00000000000e+00  0.00000000000e+00  0.00000000000e+00  0.00000000000e+00  0.00000000000e+00  0.00000000000e+00  0.00000000000e+00  0.00000000000e+00  0.00000000000e+00  0.00000000000e+00  0.00000000000e+00  0.00000000000e+00  0.00000000000e+00  0.00000000000e+00  0.00000000000e+00  0.00000000000e+00  0.00000000000e+00  0.00000000000e+00  0.00000000000e+00  0.00000000000e+00  0.00000000000e+00  0.00000000000e+00  0.00000000000e+00  0.00000000000e+00  0.00000000000e+00  0.00000000000e+00  0.00000000000e+00  0.00000000000e+00  0.00000000000e+00  0.00000000000e+00  0.00000000000e+00  0.00000000000e+00  0.00000000000e+00  0.00000000000e+00  0.00000000000e+00  0.00000000000e+00  0.00000000000e+00  0.00000000000e+00  0.00000000000e+00  0.00000000000e+00  0.00000000000e+00  0.00000000000e+00  0.00000000000e+00  0.00000000000e+00  0.00000000000e+00  0.00000000000e+00  0.00000000000e+00  0.00000000000e+00  0.00000000000e+00  0.00000000000e+00  0.00000000000e+00  0.00000000000e+00  0.00000000000e+00  0.00000000000e+00  0.00000000000e+00  0.00000000000e+00  0.00000000000e+00  0.00000000000e+00  0.00000000000e+00  0.00000000000e+00  0.00000000000e+00  0.00000000000e+00  0.00000000000e+00  0.00000000000e+00  0.00000000000e+00  0.00000000000e+00  0.00000000000e+00  0.00000000000e+00  0.00000000000e+00  0.00000000000e+00  0.00000000000e+00  0.00000000000e+00  0.00000000000e+00  0.00000000000e+00  0.00000000000e+00  0.00000000000e+00  0.00000000000e+00  0.00000000000e+00  0.00000000000e+00  0.00000000000e+00  0.00000000000e+00  0.00000000000e+00
 0.00000000000e+00  0.00000000000e+00  0.00000000000e+00  0.00000000000e+00  0.00000000000e+00  0.00000000000e+00  0.00000000000e+00  0.00000000000e+00  0.00000000000e+00  0.00000000000e+00  0.00000000000e+00 -6.02959679507e-01  1.25362898541e+01  2.14426391864e+00  0.00000000000e+00  0.00000000000e+00  0.00000000000e+00  0.00000000000e+00  0.00000000000e+00  0.00000000000e+00  0.00000000000e+00  0.00000000000e+00  0.00000000000e+00  0.00000000000e+00  0.00000000000e+00  0.00000000000e+00  0.00000000000e+00  0.00000000000e+00  0.00000000000e+00  0.00000000000e+00  0.00000000000e+00  0.00000000000e+00  0.00000000000e+00  0.00000000000e+00  0.00000000000e+00  0.00000000000e+00  0.00000000000e+00  0.00000000000e+00  0.00000000000e+00  0.00000000000e+00  0.00000000000e+00  0.00000000000e+00  0.00000000000e+00  0.00000000000e+00  0.00000000000e+00  0.00000000000e+00  0.00000000000e+00  0.00000000000e+00  0.00000000000e+00  0.00000000000e+00  0.00000000000e+00  0.00000000000e+00  0.00000000000e+00  0.00000000000e+00  0.00000000000e+00  0.00000000000e+00  0.00000000000e+00  0.00000000000e+00  0.00000000000e+00  0.00000000000e+00  0.00000000000e+00  0.00000000000e+00  0.00000000000e+00  0.00000000000e+00  0.00000000000e+00  0.00000000000e+00  0.00000000000e+00  0.00000000000e+00  0.00000000000e+00  0.00000000000e+00  0.00000000000e+00  0.00000000000e+00  0.00000000000e+00  0.00000000000e+00  0.00000000000e+00  0.00000000000e+00  0.00000000000e+00  0.00000000000e+00  0.00000000000e+00  0.00000000000e+00  0.00000000000e+00  0.00000000000e+00  0.00000000000e+00  0.00000000000e+00  0.00000000000e+00  0.00000000000e+00  0.00000000000e+00  0.00000000000e+00  0.00000000000e+00  0.00000000000e+00  0.00000000000e+00  0.00000000000e+00  0.00000000000e+00  0.00000000000e+00  0.00000000000e+00  0.00000000000e+00  0.00000000000e+00  0.00000000000e+00  0.00000000000e+00  0.00000000000e+00  0.00000000000e+00  0.00000000000e+00  0.00000000000e+00  0.00000000000e+00  0.00000000000e+00  0.00000000000e+00  0.00000000000e+00  0.00000000000e+00  0.00000000000e+00  0.00000000000e+00  0.00000000000e+00  0.00000000000e+00  0.00000000000e+00  0.00000000000e+00  0.00000000000e+00  0.00000000000e+00  0.00000000000e+00  0.00000000000e+00  0.00000000000e+00  0.00000000000e+00  0.00000000000e+00  0.00000000000e+00  0.00000000000e+00  0.00000000000e+00  0.00000000000e+00  0.00000000000e+00  0.00000000000e+00  0.00000000000e+00  0.00000000000e+00  0.00000000000e+00  0.00000000000e+00  0.00000000000e+00  0.00000000000e+00  0.00000000000e+00  0.00000000000e+00  0.00000000000e+00  0.00000000000e+00  0.00000000000e+00  0.00000000000e+00  0.00000000000e+00  0.00000000000e+00  0.00000000000e+00  0.00000000000e+00  0.00000000000e+00  0.00000000000e+00  0.00000000000e+00  0.00000000000e+00  0.00000000000e+00  0.00000000000e+00  0.00000000000e+00  0.00000000000e+00  0.00000000000e+00  0.00000000000e+00  0.00000000000e+00  0.00000000000e+00  0.00000000000e+00  0.00000000000e+00  0.00000000000e+00  0.00000000000e+00  0.00000000000e+00  0.00000000000e+00  0.00000000000e+00  0.00000000000e+00  0.00000000000e+00  0.00000000000e+00  0.00000000000e+00  0.00000000000e+00  0.00000000000e+00  0.00000000000e+00  0.00000000000e+00  0.00000000000e+00  0.00000000000e+00  0.00000000000e+00  0.00000000000e+00  0.00000000000e+00  0.00000000000e+00  0.00000000000e+00  0.00000000000e+00  0.00000000000e+00  0.00000000000e+00  0.00000000000e+00  0.00000000000e+00  0.00000000000e+00  0.00000000000e+00  0.00000000000e+00  0.00000000000e+00  0.00000000000e+00  0.00000000000e+00  0.00000000000e+00  0.00000000000e+00  0.00000000000e+00  0.00000000000e+00  0.00000000000e+00  0.00000000000e+00  0.00000000000e+00  0.00000000000e+00  0.00000000000e+00  0.00000000000e+00  0.00000000000e+00  0.00000000000e+00  0.00000000000e+00  0.00000000000e+00  0.00000000000e+00  0.00000000000e+00  0.00000000000e+00  0.00000000000e+00  0.00000000000e+00  0.00000000000e+00  0.00000000000e+00  0.00000000000e+00  0.00000000000e+00  0.00000000000e+00  0.00000000000e+00  0.00000000000e+00  0.00000000000e+00  0.00000000000e+00  0.00000000000e+00  0.00000000000e+00  0.00000000000e+00  0.00000000000e+00  0.00000000000e+00  0.00000000000e+00  0.00000000000e+00  0.00000000000e+00  0.00000000000e+00  0.00000000000e+00  0.00000000000e+00  0.00000000000e+00  0.00000000000e+00  0.00000000000e+00  0.00000000000e+00  0.00000000000e+00  0.00000000000e+00  0.00000000000e+00  0.00000000000e+00  0.00000000000e+00  0.00000000000e+00  0.00000000000e+00  0.00000000000e+00  0.00000000000e+00  0.00000000000e+00  0.00000000000e+00  0.00000000000e+00  0.00000000000e+00  0.00000000000e+00  0.00000000000e+00  0.00000000000e+00  0.00000000000e+00  0.00000000000e+00  0.00000000000e+00  0.00000000000e+00  0.00000000000e+00  0.00000000000e+00  0.00000000000e+00  0.00000000000e+00  0.00000000000e+00  0.00000000000e+00  0.00000000000e+00  0.00000000000e+00  0.00000000000e+00  0.00000000000e+00  0.00000000000e+00  0.00000000000e+00  0.00000000000e+00  0.00000000000e+00  0.00000000000e+00  0.00000000000e+00  0.00000000000e+00  0.00000000000e+00  0.00000000000e+00  0.00000000000e+00  0.00000000000e+00  0.00000000000e+00  0.00000000000e+00  0.00000000000e+00  0.00000000000e+00  0.00000000000e+00  0.00000000000e+00  0.00000000000e+00  0.00000000000e+00  0.00000000000e+00  0.00000000000e+00  0.00000000000e+00  0.00000000000e+00  0.00000000000e+00  0.00000000000e+00  0.00000000000e+00  0.00000000000e+00  0.00000000000e+00  0.00000000000e+00  0.00000000000e+00  0.00000000000e+00  0.00000000000e+00  0.00000000000e+00  0.00000000000e+00  0.00000000000e+00  0.00000000000e+00  0.00000000000e+00  0.00000000000e+00  0.00000000000e+00  0.00000000000e+00  0.00000000000e+00  0.00000000000e+00  0.00000000000e+00  0.00000000000e+00  0.00000000000e+00  0.00000000000e+00  0.00000000000e+00  0.00000000000e+00  0.00000000000e+00  0.00000000000e+00  0.00000000000e+00  0.00000000000e+00  0.00000000000e+00  0.00000000000e+00  0.00000000000e+00  0.00000000000e+00  0.00000000000e+00  0.00000000000e+00  0.00000000000e+00  0.00000000000e+00  0.00000000000e+00  0.00000000000e+00  0.00000000000e+00  0.00000000000e+00  0.00000000000e+00  0.00000000000e+00  0.00000000000e+00  0.00000000000e+00  0.00000000000e+00  0.00000000000e+00  0.00000000000e+00  0.00000000000e+00  0.00000000000e+00  0.00000000000e+00  0.00000000000e+00  0.00000000000e+00  0.00000000000e+00  0.00000000000e+00  0.00000000000e+00  0.00000000000e+00  0.00000000000e+00  0.00000000000e+00  0.00000000000e+00  0.00000000000e+00  0.00000000000e+00  0.00000000000e+00  0.00000000000e+00  0.00000000000e+00  0.00000000000e+00  0.00000000000e+00  0.00000000000e+00  0.00000000000e+00  0.00000000000e+00  0.00000000000e+00  0.00000000000e+00  0.00000000000e+00  0.00000000000e+00  0.00000000000e+00  0.00000000000e+00  0.00000000000e+00  0.00000000000e+00  0.00000000000e+00  0.00000000000e+00  0.00000000000e+00  0.00000000000e+00  0.00000000000e+00  0.00000000000e+00  0.00000000000e+00  0.00000000000e+00  0.00000000000e+00  0.00000000000e+00  0.00000000000e+00  0.00000000000e+00  0.00000000000e+00  0.00000000000e+00  0.00000000000e+00  0.00000000000e+00  0.00000000000e+00  0.00000000000e+00  0.00000000000e+00  0.00000000000e+00  0.00000000000e+00  0.00000000000e+00  0.00000000000e+00  0.00000000000e+00  0.00000000000e+00  0.00000000000e+00  0.00000000000e+00  0.00000000000e+00  0.00000000000e+00  0.00000000000e+00  0.00000000000e+00  0.00000000000e+00  0.00000000000e+00  0.00000000000e+00  0.00000000000e+00  0.00000000000e+00  0.00000000000e+00  0.00000000000e+00  0.00000000000e+00  0.00000000000e+00  0.00000000000e+00  0.00000000000e+00  0.00000000000e+00  0.00000000000e+00  0.00000000000e+00  0.00000000000e+00  0.00000000000e+00  0.00000000000e+00  0.00000000000e+00  0.00000000000e+00  0.00000000000e+00  0.00000000000e+00  0.00000000000e+00  0.00000000000e+00  0.00000000000e+00  0.00000000000e+00  0.00000000000e+00  0.00000000000e+00  0.00000000000e+00  0.00000000000e+00  0.00000000000e+00  0.00000000000e+00  0.00000000000e+00  0.00000000000e+00  0.00000000000e+00  0.00000000000e+00  0.00000000000e+00  0.00000000000e+00  0.00000000000e+00  0.00000000000e+00  0.00000000000e+00  0.00000000000e+00  0.00000000000e+00  0.00000000000e+00  0.00000000000e+00  0.00000000000e+00  0.00000000000e+00  0.00000000000e+00  0.00000000000e+00  0.00000000000e+00  0.00000000000e+00  0.00000000000e+00  0.00000000000e+00  0.00000000000e+00  0.00000000000e+00  0.00000000000e+00  0.00000000000e+00  0.00000000000e+00  0.00000000000e+00  0.00000000000e+00  0.00000000000e+00  0.00000000000e+00  0.00000000000e+00  0.00000000000e+00  0.00000000000e+00  0.00000000000e+00  0.00000000000e+00  0.00000000000e+00  0.00000000000e+00  0.00000000000e+00  0.00000000000e+00  0.00000000000e+00  0.00000000000e+00  0.00000000000e+00  0.00000000000e+00  0.00000000000e+00  0.00000000000e+00  0.00000000000e+00  0.00000000000e+00  0.00000000000e+00  0.00000000000e+00  0.00000000000e+00  0.00000000000e+00  0.00000000000e+00  0.00000000000e+00  0.00000000000e+00  0.00000000000e+00  0.00000000000e+00  0.00000000000e+00  0.00000000000e+00  0.00000000000e+00  0.00000000000e+00  0.00000000000e+00  0.00000000000e+00  0.00000000000e+00  0.00000000000e+00  0.00000000000e+00  0.00000000000e+00  0.00000000000e+00  0.00000000000e+00  0.00000000000e+00  0.00000000000e+00  0.00000000000e+00  0.00000000000e+00  0.00000000000e+00  0.00000000000e+00  0.00000000000e+00  0.00000000000e+00  0.00000000000e+00  0.00000000000e+00  0.00000000000e+00  0.00000000000e+00  0.00000000000e+00  0.00000000000e+00  0.00000000000e+00  0.00000000000e+00  0.00000000000e+00  0.00000000000e+00  0.00000000000e+00  0.00000000000e+00
 0.00000000000e+00  0.00000000000e+00  0.00000000000e+00  0.00000000000e+00  0.00000000000e+00  0.00000000000e+00  0.00000000000e+00  0.00000000000e+00  0.00000000000e+00  0.00000000000e+00  0.00000000000e+00 -2.63945629110e-01  2.14426391863e+00  1.38088329148e+01 -2.25797401941e+00  4.90007620194e-01 -1.50210189857e+00  0.00000000000e+00  0.00000000000e+00  0.00000000000e+00  0.00000000000e+00  0.00000000000e+00  0.00000000000e+00  0.00000000000e+00  0.00000000000e+00  0.00000000000e+00  0.00000000000e+00  0.00000000000e+00  0.00000000000e+00  0.00000000000e+00  0.00000000000e+00  0.00000000000e+00  0.00000000000e+00  0.00000000000e+00  0.00000000000e+00  0.00000000000e+00  0.00000000000e+00  0.00000000000e+00  0.00000000000e+00  0.00000000000e+00  0.00000000000e+00  0.00000000000e+00  0.00000000000e+00  0.00000000000e+00  0.00000000000e+00  0.00000000000e+00  0.00000000000e+00  0.00000000000e+00  0.00000000000e+00  0.00000000000e+00  0.00000000000e+00  0.00000000000e+00  0.00000000000e+00  0.00000000000e+00  0.00000000000e+00  0.00000000000e+00  0.00000000000e+00  0.00000000000e+00  0.00000000000e+00  0.00000000000e+00  0.00000000000e+00  0.00000000000e+00  0.00000000000e+00  0.00000000000e+00  0.00000000000e+00  0.00000000000e+00  0.00000000000e+00  0.00000000000e+00  0.00000000000e+00  0.00000000000e+00  0.00000000000e+00  0.00000000000e+00  0.00000000000e+00  0.00000000000e+00  0.00000000000e+00  0.00000000000e+00  0.00000000000e+00  0.00000000000e+00  0.00000000000e+00  0.00000000000e+00  0.00000000000e+00  0.00000000000e+00  0.00000000000e+00  0.00000000000e+00  0.00000000000e+00  0.00000000000e+00  0.00000000000e+00  0.00000000000e+00  0.00000000000e+00  0.00000000000e+00  0.00000000000e+00  0.00000000000e+00  0.00000000000e+00  0.00000000000e+00  0.00000000000e+00  0.00000000000e+00  0.00000000000e+00  0.00000000000e+00  0.00000000000e+00  0.00000000000e+00  0.00000000000e+00  0.00000000000e+00  0.00000000000e+00  0.00000000000e+00  0.00000000000e+00  0.00000000000e+00  0.00000000000e+00  0.00000000000e+00  0.00000000000e+00  0.00000000000e+00  0.00000000000e+00  0.00000000000e+00  0.00000000000e+00  0.00000000000e+00  0.00000000000e+00  0.00000000000e+00  0.00000000000e+00  0.00000000000e+00  0.00000000000e+00  0.00000000000e+00  0.00000000000e+00  0.00000000000e+00  0.00000000000e+00  0.00000000000e+00  0.00000000000e+00  0.00000000000e+00  0.00000000000e+00  0.00000000000e+00  0.00000000000e+00  0.00000000000e+00  0.00000000000e+00  0.00000000000e+00  0.00000000000e+00  0.00000000000e+00  0.00000000000e+00  0.00000000000e+00  0.00000000000e+00  0.00000000000e+00  0.00000000000e+00  0.00000000000e+00  0.00000000000e+00  0.00000000000e+00  0.00000000000e+00  0.00000000000e+00  0.00000000000e+00  0.00000000000e+00  0.00000000000e+00  0.00000000000e+00  0.00000000000e+00  0.00000000000e+00  0.00000000000e+00  0.00000000000e+00  0.00000000000e+00  0.00000000000e+00  0.00000000000e+00  0.00000000000e+00  0.00000000000e+00  0.00000000000e+00  0.00000000000e+00  0.00000000000e+00  0.00000000000e+00  0.00000000000e+00  0.00000000000e+00  0.00000000000e+00  0.00000000000e+00  0.00000000000e+00  0.00000000000e+00  0.00000000000e+00  0.00000000000e+00  0.00000000000e+00  0.00000000000e+00  0.00000000000e+00  0.00000000000e+00  0.00000000000e+00  0.00000000000e+00  0.00000000000e+00  0.00000000000e+00  0.00000000000e+00  0.00000000000e+00  0.00000000000e+00  0.00000000000e+00  0.00000000000e+00  0.00000000000e+00  0.00000000000e+00  0.00000000000e+00  0.00000000000e+00  0.00000000000e+00  0.00000000000e+00  0.00000000000e+00  0.00000000000e+00  0.00000000000e+00  0.00000000000e+00  0.00000000000e+00  0.00000000000e+00  0.00000000000e+00  0.00000000000e+00  0.00000000000e+00  0.00000000000e+00  0.00000000000e+00  0.00000000000e+00  0.00000000000e+00  0.00000000000e+00  0.00000000000e+00  0.00000000000e+00  0.00000000000e+00  0.00000000000e+00  0.00000000000e+00  0.00000000000e+00  0.00000000000e+00  0.00000000000e+00  0.00000000000e+00  0.00000000000e+00  0.00000000000e+00  0.00000000000e+00  0.00000000000e+00  0.00000000000e+00  0.00000000000e+00  0.00000000000e+00  0.00000000000e+00  0.00000000000e+00  0.00000000000e+00  0.00000000000e+00  0.00000000000e+00  0.00000000000e+00  0.00000000000e+00  0.00000000000e+00  0.00000000000e+00  0.00000000000e+00  0.00000000000e+00  0.00000000000e+00  0.00000000000e+00  0.00000000000e+00  0.00000000000e+00  0.00000000000e+00  0.00000000000e+00  0.00000000000e+00  0.00000000000e+00  0.00000000000e+00  0.00000000000e+00  0.00000000000e+00  0.00000000000e+00  0.00000000000e+00  0.00000000000e+00  0.00000000000e+00  0.00000000000e+00  0.00000000000e+00  0.00000000000e+00  0.00000000000e+00  0.00000000000e+00  0.00000000000e+00  0.00000000000e+00  0.00000000000e+00  0.00000000000e+00  0.00000000000e+00  0.00000000000e+00  0.00000000000e+00  0.00000000000e+00  0.00000000000e+00  0.00000000000e+00  0.00000000000e+00  0.00000000000e+00  0.00000000000e+00  0.00000000000e+00  0.00000000000e+00  0.00000000000e+00  0.00000000000e+00  0.00000000000e+00  0.00000000000e+00  0.00000000000e+00  0.00000000000e+00  0.00000000000e+00  0.00000000000e+00  0.00000000000e+00  0.00000000000e+00  0.00000000000e+00  0.00000000000e+00  0.00000000000e+00  0.00000000000e+00  0.00000000000e+00  0.00000000000e+00  0.00000000000e+00  0.00000000000e+00  0.00000000000e+00  0.00000000000e+00  0.00000000000e+00  0.00000000000e+00  0.00000000000e+00  0.00000000000e+00  0.00000000000e+00  0.00000000000e+00  0.00000000000e+00  0.00000000000e+00  0.00000000000e+00  0.00000000000e+00  0.00000000000e+00  0.00000000000e+00  0.00000000000e+00  0.00000000000e+00  0.00000000000e+00  0.00000000000e+00  0.00000000000e+00  0.00000000000e+00  0.00000000000e+00  0.00000000000e+00  0.00000000000e+00  0.00000000000e+00  0.00000000000e+00  0.00000000000e+00  0.00000000000e+00  0.00000000000e+00  0.00000000000e+00  0.00000000000e+00  0.00000000000e+00  0.00000000000e+00  0.00000000000e+00  0.00000000000e+00  0.00000000000e+00  0.00000000000e+00  0.00000000000e+00  0.00000000000e+00  0.00000000000e+00  0.00000000000e+00  0.00000000000e+00  0.00000000000e+00  0.00000000000e+00  0.00000000000e+00  0.00000000000e+00  0.00000000000e+00  0.00000000000e+00  0.00000000000e+00  0.00000000000e+00  0.00000000000e+00  0.00000000000e+00  0.00000000000e+00  0.00000000000e+00  0.00000000000e+00  0.00000000000e+00  0.00000000000e+00  0.00000000000e+00  0.00000000000e+00  0.00000000000e+00  0.00000000000e+00  0.00000000000e+00  0.00000000000e+00  0.00000000000e+00  0.00000000000e+00  0.00000000000e+00  0.00000000000e+00  0.00000000000e+00  0.00000000000e+00  0.00000000000e+00  0.00000000000e+00  0.00000000000e+00  0.00000000000e+00  0.00000000000e+00  0.00000000000e+00  0.00000000000e+00  0.00000000000e+00  0.00000000000e+00  0.00000000000e+00  0.00000000000e+00  0.00000000000e+00  0.00000000000e+00  0.00000000000e+00  0.00000000000e+00  0.00000000000e+00  0.00000000000e+00  0.00000000000e+00  0.00000000000e+00  0.00000000000e+00  0.00000000000e+00  0.00000000000e+00  0.00000000000e+00  0.00000000000e+00  0.00000000000e+00  0.00000000000e+00  0.00000000000e+00  0.00000000000e+00  0.00000000000e+00  0.00000000000e+00  0.00000000000e+00  0.00000000000e+00  0.00000000000e+00  0.00000000000e+00  0.00000000000e+00  0.00000000000e+00  0.00000000000e+00  0.00000000000e+00  0.00000000000e+00  0.00000000000e+00  0.00000000000e+00  0.00000000000e+00  0.00000000000e+00  0.00000000000e+00  0.00000000000e+00  0.00000000000e+00  0.00000000000e+00  0.00000000000e+00  0.00000000000e+00  0.00000000000e+00  0.00000000000e+00  0.00000000000e+00  0.00000000000e+00  0.00000000000e+00  0.00000000000e+00  0.00000000000e+00  0.00000000000e+00  0.00000000000e+00  0.00000000000e+00  0.00000000000e+00  0.00000000000e+00  0.00000000000e+00  0.00000000000e+00  0.00000000000e+00  0.00000000000e+00  0.00000000000e+00  0.00000000000e+00  0.00000000000e+00  0.00000000000e+00  0.00000000000e+00  0.00000000000e+00  0.00000000000e+00  0.00000000000e+00  0.00000000000e+00  0.00000000000e+00  0.00000000000e+00  0.00000000000e+00  0.00000000000e+00  0.00000000000e+00  0.00000000000e+00  0.00000000000e+00  0.00000000000e+00  0.00000000000e+00  0.00000000000e+00  0.00000000000e+00  0.00000000000e+00  0.00000000000e+00  0.00000000000e+00  0.00000000000e+00  0.00000000000e+00  0.00000000000e+00  0.00000000000e+00  0.00000000000e+00  0.00000000000e+00  0.00000000000e+00  0.00000000000e+00  0.00000000000e+00  0.00000000000e+00  0.00000000000e+00  0.00000000000e+00  0.00000000000e+00  0.00000000000e+00  0.00000000000e+00  0.00000000000e+00  0.00000000000e+00  0.00000000000e+00  0.00000000000e+00  0.00000000000e+00  0.00000000000e+00  0.00000000000e+00  0.00000000000e+00  0.00000000000e+00  0.00000000000e+00  0.00000000000e+00  0.00000000000e+00  0.00000000000e+00  0.00000000000e+00  0.00000000000e+00  0.00000000000e+00  0.00000000000e+00  0.00000000000e+00  0.00000000000e+00  0.00000000000e+00  0.00000000000e+00  0.00000000000e+00  0.00000000000e+00  0.00000000000e+00  0.00000000000e+00  0.00000000000e+00  0.00000000000e+00  0.00000000000e+00  0.00000000000e+00  0.00000000000e+00  0.00000000000e+00  0.00000000000e+00  0.00000000000e+00  0.00000000000e+00  0.00000000000e+00  0.00000000000e+00  0.00000000000e+00  0.00000000000e+00  0.00000000000e+00  0.00000000000e+00  0.00000000000e+00  0.00000000000e+00  0.00000000000e+00  0.00000000000e+00  0.00000000000e+00  0.00000000000e+00  0.00000000000e+00  0.00000000000e+00  0.00000000000e+00  0.00000000000e+00  0.00000000000e+00  0.00000000000e+00  0.00000000000e+00  0.00000000000e+00  0.00000000000e+00  0.00000000000e+00  0.00000000000e+00  0.00000000000e+00  0.00000000000e+00
 0.00000000000e+00  0.00000000000e+00  0.00000000000e+00  0.00000000000e+00  0.00000000000e+00  0.00000000000e+00  0.00000000000e+00  0.00000000000e+00  0.00000000000e+00  0.00000000000e+00  0.00000000000e+00  0.00000000000e+00  0.00000000000e+00 -2.25797397569e+00  9.80058377278e+00  7.78367253669e-01 -2.20233972306e+00 -8.38267766020e-01  0.00000000000e+00  0.00000000000e+00  0.00000000000e+00  0.00000000000e+00  0.00000000000e+00  0.00000000000e+00  0.00000000000e+00  0.00000000000e+00  0.00000000000e+00  0.00000000000e+00  0.00000000000e+00  0.00000000000e+00  0.00000000000e+00  0.00000000000e+00  0.00000000000e+00  5.47831683024e-02  0.00000000000e+00  0.00000000000e+00  0.00000000000e+00  0.00000000000e+00  0.00000000000e+00  0.00000000000e+00  0.00000000000e+00  0.00000000000e+00  0.00000000000e+00  0.00000000000e+00  0.00000000000e+00  0.00000000000e+00  0.00000000000e+00  0.00000000000e+00  0.00000000000e+00  0.00000000000e+00  0.00000000000e+00  0.00000000000e+00  0.00000000000e+00  0.00000000000e+00  0.00000000000e+00  0.00000000000e+00  0.00000000000e+00  0.00000000000e+00  0.00000000000e+00  0.00000000000e+00  0.00000000000e+00  0.00000000000e+00  0.00000000000e+00  0.00000000000e+00  0.00000000000e+00  0.00000000000e+00  0.00000000000e+00  0.00000000000e+00  0.00000000000e+00  0.00000000000e+00  0.00000000000e+00  0.00000000000e+00  0.00000000000e+00  0.00000000000e+00  0.00000000000e+00  0.00000000000e+00  0.00000000000e+00  0.00000000000e+00  0.00000000000e+00  0.00000000000e+00  0.00000000000e+00  0.00000000000e+00  0.00000000000e+00  0.00000000000e+00  0.00000000000e+00  0.00000000000e+00  0.00000000000e+00  0.00000000000e+00  0.00000000000e+00  0.00000000000e+00  0.00000000000e+00  0.00000000000e+00  0.00000000000e+00  0.00000000000e+00  0.00000000000e+00  0.00000000000e+00  0.00000000000e+00  0.00000000000e+00  0.00000000000e+00  0.00000000000e+00  0.00000000000e+00  0.00000000000e+00  0.00000000000e+00  0.00000000000e+00  0.00000000000e+00  0.00000000000e+00  0.00000000000e+00  0.00000000000e+00  0.00000000000e+00  0.00000000000e+00  0.00000000000e+00  0.00000000000e+00  0.00000000000e+00  0.00000000000e+00  0.00000000000e+00  0.00000000000e+00  0.00000000000e+00  0.00000000000e+00  0.00000000000e+00  0.00000000000e+00  0.00000000000e+00  0.00000000000e+00  0.00000000000e+00  0.00000000000e+00  0.00000000000e+00  0.00000000000e+00  0.00000000000e+00  0.00000000000e+00  0.00000000000e+00  0.00000000000e+00  0.00000000000e+00  0.00000000000e+00  0.00000000000e+00  0.00000000000e+00  0.00000000000e+00  0.00000000000e+00  0.00000000000e+00  0.00000000000e+00  0.00000000000e+00  0.00000000000e+00  0.00000000000e+00  0.00000000000e+00  0.00000000000e+00  0.00000000000e+00  0.00000000000e+00  0.00000000000e+00  0.00000000000e+00  0.00000000000e+00  0.00000000000e+00  0.00000000000e+00  0.00000000000e+00  0.00000000000e+00  0.00000000000e+00  0.00000000000e+00  0.00000000000e+00  0.00000000000e+00  0.00000000000e+00  0.00000000000e+00  0.00000000000e+00  0.00000000000e+00  0.00000000000e+00  0.00000000000e+00  0.00000000000e+00  0.00000000000e+00  0.00000000000e+00  0.00000000000e+00  0.00000000000e+00  0.00000000000e+00  0.00000000000e+00  0.00000000000e+00  0.00000000000e+00  0.00000000000e+00  0.00000000000e+00  0.00000000000e+00  0.00000000000e+00  0.00000000000e+00  0.00000000000e+00  0.00000000000e+00  0.00000000000e+00  0.00000000000e+00  0.00000000000e+00  0.00000000000e+00  0.00000000000e+00  0.00000000000e+00  0.00000000000e+00  0.00000000000e+00  0.00000000000e+00  0.00000000000e+00  0.00000000000e+00  0.00000000000e+00  0.00000000000e+00  0.00000000000e+00  0.00000000000e+00  0.00000000000e+00  0.00000000000e+00  0.00000000000e+00  0.00000000000e+00  0.00000000000e+00  0.00000000000e+00  0.00000000000e+00  0.00000000000e+00  0.00000000000e+00  0.00000000000e+00  0.00000000000e+00  0.00000000000e+00  0.00000000000e+00  0.00000000000e+00  0.00000000000e+00  0.00000000000e+00  0.00000000000e+00  0.00000000000e+00  0.00000000000e+00  0.00000000000e+00  0.00000000000e+00  0.00000000000e+00  0.00000000000e+00  0.00000000000e+00  0.00000000000e+00  2.69449906058e-01  0.00000000000e+00  0.00000000000e+00  0.00000000000e+00  0.00000000000e+00  0.00000000000e+00  0.00000000000e+00  0.00000000000e+00  0.00000000000e+00  0.00000000000e+00  0.00000000000e+00  0.00000000000e+00  0.00000000000e+00  0.00000000000e+00  0.00000000000e+00  0.00000000000e+00  0.00000000000e+00  0.00000000000e+00  0.00000000000e+00  0.00000000000e+00  0.00000000000e+00  0.00000000000e+00  0.00000000000e+00  0.00000000000e+00  0.00000000000e+00  0.00000000000e+00  0.00000000000e+00  0.00000000000e+00  0.00000000000e+00  0.00000000000e+00  0.00000000000e+00  0.00000000000e+00  0.00000000000e+00  0.00000000000e+00  0.00000000000e+00  0.00000000000e+00  0.00000000000e+00  0.00000000000e+00  0.00000000000e+00  0.00000000000e+00  0.00000000000e+00  0.00000000000e+00  0.00000000000e+00  0.00000000000e+00  0.00000000000e+00  0.00000000000e+00  0.00000000000e+00  0.00000000000e+00  0.00000000000e+00  0.00000000000e+00  0.00000000000e+00  0.00000000000e+00  0.00000000000e+00  0.00000000000e+00  0.00000000000e+00  0.00000000000e+00  0.00000000000e+00  0.00000000000e+00  0.00000000000e+00  0.00000000000e+00  0.00000000000e+00  0.00000000000e+00  0.00000000000e+00  0.00000000000e+00  0.00000000000e+00  0.00000000000e+00  0.00000000000e+00  0.00000000000e+00  0.00000000000e+00  0.00000000000e+00  8.60490194581e-02  0.00000000000e+00  0.00000000000e+00  0.00000000000e+00  0.00000000000e+00  0.00000000000e+00  0.00000000000e+00  0.00000000000e+00  0.00000000000e+00  0.00000000000e+00  0.00000000000e+00  0.00000000000e+00  0.00000000000e+00  0.00000000000e+00  0.00000000000e+00  0.00000000000e+00  0.00000000000e+00  0.00000000000e+00  0.00000000000e+00  0.00000000000e+00  0.00000000000e+00  0.00000000000e+00  0.00000000000e+00  0.00000000000e+00  0.00000000000e+00  0.00000000000e+00  0.00000000000e+00  0.00000000000e+00  0.00000000000e+00  0.00000000000e+00  0.00000000000e+00  0.00000000000e+00  0.00000000000e+00  0.00000000000e+00  0.00000000000e+00  0.00000000000e+00  0.00000000000e+00  0.00000000000e+00  0.00000000000e+00  0.00000000000e+00  0.00000000000e+00  0.00000000000e+00  0.00000000000e+00  0.00000000000e+00  0.00000000000e+00  0.00000000000e+00  0.00000000000e+00  0.00000000000e+00  0.00000000000e+00 -6.28657175888e-02  0.00000000000e+00  0.00000000000e+00  0.00000000000e+00  0.00000000000e+00  0.00000000000e+00  0.00000000000e+00  0.00000000000e+00  0.00000000000e+00  0.00000000000e+00  0.00000000000e+00  0.00000000000e+00  0.00000000000e+00  0.00000000000e+00  0.00000000000e+00  0.00000000000e+00  0.00000000000e+00  0.00000000000e+00  0.00000000000e+00  0.00000000000e+00  0.00000000000e+00  3.13277951740e-02  0.00000000000e+00  0.00000000000e+00  0.00000000000e+00  0.00000000000e+00  0.00000000000e+00  0.00000000000e+00  0.00000000000e+00  0.00000000000e+00  0.00000000000e+00  0.00000000000e+00  0.00000000000e+00  0.00000000000e+00  0.00000000000e+00  0.00000000000e+00  0.00000000000e+00  0.00000000000e+00  0.00000000000e+00  0.00000000000e+00  0.00000000000e+00  0.00000000000e+00  0.00000000000e+00  0.00000000000e+00  0.00000000000e+00  0.00000000000e+00  0.00000000000e+00  0.00000000000e+00  0.00000000000e+00  0.00000000000e+00  0.00000000000e+00  0.00000000000e+00  0.00000000000e+00  0.00000000000e+00  0.00000000000e+00  0.00000000000e+00  0.00000000000e+00  0.00000000000e+00  0.00000000000e+00  0.00000000000e+00  0.00000000000e+00  0.00000000000e+00  0.00000000000e+00  0.00000000000e+00  0.00000000000e+00  0.00000000000e+00  0.00000000000e+00  0.00000000000e+00  0.00000000000e+00  0.00000000000e+00  0.00000000000e+00  0.00000000000e+00  0.00000000000e+00  0.00000000000e+00  0.00000000000e+00  0.00000000000e+00  0.00000000000e+00  0.00000000000e+00  0.00000000000e+00  0.00000000000e+00  0.00000000000e+00  0.00000000000e+00  0.00000000000e+00  0.00000000000e+00  0.00000000000e+00  0.00000000000e+00  0.00000000000e+00  0.00000000000e+00  0.00000000000e+00  0.00000000000e+00  0.00000000000e+00  0.00000000000e+00  0.00000000000e+00  0.00000000000e+00  0.00000000000e+00  0.00000000000e+00  0.00000000000e+00  0.00000000000e+00  0.00000000000e+00  0.00000000000e+00  0.00000000000e+00  0.00000000000e+00  0.00000000000e+00  0.00000000000e+00  0.00000000000e+00  0.00000000000e+00  0.00000000000e+00  0.00000000000e+00  0.00000000000e+00  0.00000000000e+00  0.00000000000e+00  0.00000000000e+00  0.00000000000e+00  0.00000000000e+00  0.00000000000e+00  0.00000000000e+00  0.00000000000e+00  0.00000000000e+00  0.00000000000e+00  0.00000000000e+00  0.00000000000e+00  0.00000000000e+00  0.00000000000e+00  0.00000000000e+00  0.00000000000e+00  0.00000000000e+00  0.00000000000e+00  0.00000000000e+00  0.00000000000e+00  0.00000000000e+00  0.00000000000e+00  0.00000000000e+00  0.00000000000e+00  0.00000000000e+00  0.00000000000e+00  0.00000000000e+00  0.00000000000e+00  0.00000000000e+00  0.00000000000e+00  0.00000000000e+00  0.00000000000e+00  0.00000000000e+00  0.00000000000e+00  0.00000000000e+00  0.00000000000e+00  0.00000000000e+00  0.00000000000e+00  0.00000000000e+00  0.00000000000e+00  0.00000000000e+00  0.00000000000e+00  0.00000000000e+00  0.00000000000e+00  0.00000000000e+00  0.00000000000e+00  0.00000000000e+00  0.00000000000e+00  0.00000000000e+00  0.00000000000e+00  0.00000000000e+00  0.00000000000e+00  0.00000000000e+00  0.00000000000e+00  0.00000000000e+00  0.00000000000e+00  0.00000000000e+00  0.00000000000e+00  0.00000000000e+00  0.00000000000e+00  0.00000000000e+00  0.00000000000e+00  0.00000000000e+00  0.00000000000e+00  0.00000000000e+00  0.00000000000e+00
 0.00000000000e+00  0.00000000000e+00  0.00000000000e+00  0.00000000000e+00  0.00000000000e+00  0.00000000000e+00  0.00000000000e+00  0.00000000000e+00  0.00000000000e+00  0.00000000000e+00  0.00000000000e+00  0.00000000000e+00  0.00000000000e+00  4.90007619359e-01  7.78367253589e-01  8.85756953710e+00 -2.66679883930e+00  0.00000000000e+00  0.00000000000e+00  0.00000000000e+00  0.00000000000e+00  0.00000000000e+00  0.00000000000e+00  0.00000000000e+00  0.00000000000e+00  0.00000000000e+00  0.00000000000e+00  0.00000000000e+00  0.00000000000e+00  0.00000000000e+00  0.00000000000e+00  0.00000000000e+00  0.00000000000e+00  0.00000000000e+00  0.00000000000e+00  0.00000000000e+00  0.00000000000e+00  0.00000000000e+00  0.00000000000e+00  0.00000000000e+00  0.00000000000e+00  0.00000000000e+00  0.00000000000e+00  0.00000000000e+00  0.00000000000e+00  0.00000000000e+00  0.00000000000e+00  0.00000000000e+00  0.00000000000e+00  0.00000000000e+00  0.00000000000e+00  0.00000000000e+00  0.00000000000e+00  0.00000000000e+00  0.00000000000e+00  0.00000000000e+00  0.00000000000e+00  0.00000000000e+00  0.00000000000e+00  0.00000000000e+00  0.00000000000e+00  0.00000000000e+00  0.00000000000e+00  0.00000000000e+00  0.00000000000e+00  0.00000000000e+00  0.00000000000e+00  0.00000000000e+00  0.00000000000e+00  0.00000000000e+00  0.00000000000e+00  0.00000000000e+00  0.00000000000e+00  0.00000000000e+00  0.00000000000e+00  0.00000000000e+00  0.00000000000e+00  0.00000000000e+00  0.00000000000e+00  0.00000000000e+00  0.00000000000e+00  0.00000000000e+00  0.00000000000e+00  0.00000000000e+00  0.00000000000e+00  0.00000000000e+00  0.00000000000e+00  0.00000000000e+00  0.00000000000e+00  0.00000000000e+00  0.00000000000e+00  0.00000000000e+00  0.00000000000e+00  0.00000000000e+00  0.00000000000e+00  0.00000000000e+00  0.00000000000e+00  0.00000000000e+00  0.00000000000e+00  0.00000000000e+00  0.00000000000e+00  0.00000000000e+00  0.00000000000e+00  0.00000000000e+00  0.00000000000e+00  0.00000000000e+00  0.00000000000e+00  0.00000000000e+00  0.00000000000e+00  0.00000000000e+00  0.00000000000e+00  0.00000000000e+00  0.00000000000e+00  0.00000000000e+00  0.00000000000e+00  0.00000000000e+00  0.00000000000e+00  0.00000000000e+00  0.00000000000e+00  0.00000000000e+00  0.00000000000e+00  0.00000000000e+00  0.00000000000e+00  0.00000000000e+00  0.00000000000e+00  0.00000000000e+00  0.00000000000e+00  0.00000000000e+00  0.00000000000e+00  0.00000000000e+00  0.00000000000e+00  0.00000000000e+00  0.00000000000e+00  0.00000000000e+00  0.00000000000e+00  0.00000000000e+00  0.00000000000e+00  0.00000000000e+00  0.00000000000e+00  0.00000000000e+00  0.00000000000e+00  0.00000000000e+00  0.00000000000e+00  0.00000000000e+00  0.00000000000e+00  0.00000000000e+00  0.00000000000e+00  0.00000000000e+00  0.00000000000e+00  0.00000000000e+00  0.00000000000e+00  0.00000000000e+00  0.00000000000e+00  0.00000000000e+00  0.00000000000e+00  0.00000000000e+00  0.00000000000e+00  0.00000000000e+00  0.00000000000e+00  0.00000000000e+00  0.00000000000e+00  0.00000000000e+00  0.00000000000e+00  0.00000000000e+00  0.00000000000e+00  0.00000000000e+00  0.00000000000e+00  0.00000000000e+00  0.00000000000e+00  0.00000000000e+00  0.00000000000e+00  0.00000000000e+00 -2.32012512476e-01  0.00000000000e+00  0.00000000000e+00  0.00000000000e+00  0.00000000000e+00  0.00000000000e+00  0.00000000000e+00  0.00000000000e+00  0.00000000000e+00  0.00000000000e+00  0.00000000000e+00  0.00000000000e+00  0.00000000000e+00  0.00000000000e+00  0.00000000000e+00  0.00000000000e+00  0.00000000000e+00  0.00000000000e+00  0.00000000000e+00  0.00000000000e+00  0.00000000000e+00  0.00000000000e+00  0.00000000000e+00  0.00000000000e+00  0.00000000000e+00  0.00000000000e+00  0.00000000000e+00  0.00000000000e+00  0.00000000000e+00  0.00000000000e+00  0.00000000000e+00  0.00000000000e+00  0.00000000000e+00  0.00000000000e+00  0.00000000000e+00  0.00000000000e+00  0.00000000000e+00  0.00000000000e+00  0.00000000000e+00  0.00000000000e+00  0.00000000000e+00  0.00000000000e+00  0.00000000000e+00  0.00000000000e+00  0.00000000000e+00  0.00000000000e+00  0.00000000000e+00  0.00000000000e+00  0.00000000000e+00  0.00000000000e+00  0.00000000000e+00  0.00000000000e+00  0.00000000000e+00  0.00000000000e+00  0.00000000000e+00  0.00000000000e+00  0.00000000000e+00  0.00000000000e+00  0.00000000000e+00  0.00000000000e+00  0.00000000000e+00  0.00000000000e+00  0.00000000000e+00  0.00000000000e+00  0.00000000000e+00  0.00000000000e+00  0.00000000000e+00  0.00000000000e+00  0.00000000000e+00  0.00000000000e+00  0.00000000000e+00  0.00000000000e+00  0.00000000000e+00  0.00000000000e+00  0.00000000000e+00  0.00000000000e+00  0.00000000000e+00  0.00000000000e+00  0.00000000000e+00  0.00000000000e+00  0.00000000000e+00  0.00000000000e+00  0.00000000000e+00  0.00000000000e+00  0.00000000000e+00  0.00000000000e+00  0.00000000000e+00  0.00000000000e+00  0.00000000000e+00  0.00000000000e+00  0.00000000000e+00  0.00000000000e+00  0.00000000000e+00  0.00000000000e+00  0.00000000000e+00  0.00000000000e+00  0.00000000000e+00  0.00000000000e+00  0.00000000000e+00  0.00000000000e+00  0.00000000000e+00  0.00000000000e+00  0.00000000000e+00  0.00000000000e+00  0.00000000000e+00  0.00000000000e+00  0.00000000000e+00  0.00000000000e+00  0.00000000000e+00  0.00000000000e+00  0.00000000000e+00  0.00000000000e+00  0.00000000000e+00  0.00000000000e+00  0.00000000000e+00  0.00000000000e+00  0.00000000000e+00  0.00000000000e+00  0.00000000000e+00  0.00000000000e+00  0.00000000000e+00  0.00000000000e+00  0.00000000000e+00  0.00000000000e+00  0.00000000000e+00  0.00000000000e+00  0.00000000000e+00  0.00000000000e+00  0.00000000000e+00  0.00000000000e+00  0.00000000000e+00  0.00000000000e+00  0.00000000000e+00  0.00000000000e+00  0.00000000000e+00  0.00000000000e+00  0.00000000000e+00 -1.42835407169e-02  0.00000000000e+00  0.00000000000e+00  0.00000000000e+00  0.00000000000e+00  0.00000000000e+00  0.00000000000e+00  0.00000000000e+00  0.00000000000e+00  0.00000000000e+00  0.00000000000e+00  0.00000000000e+00  0.00000000000e+00  0.00000000000e+00  0.00000000000e+00  0.00000000000e+00  0.00000000000e+00  0.00000000000e+00  0.00000000000e+00  0.00000000000e+00  0.00000000000e+00  0.00000000000e+00  0.00000000000e+00  0.00000000000e+00  0.00000000000e+00  0.00000000000e+00  0.00000000000e+00  0.00000000000e+00  0.00000000000e+00  0.00000000000e+00  0.00000000000e+00  0.00000000000e+00  0.00000000000e+00  0.00000000000e+00  0.00000000000e+00  0.00000000000e+00  0.00000000000e+00  0.00000000000e+00  0.00000000000e+00  0.00000000000e+00  0.00000000000e+00  0.00000000000e+00  0.00000000000e+00  0.00000000000e+00  0.00000000000e+00  0.00000000000e+00  0.00000000000e+00  0.00000000000e+00  0.00000000000e+00  0.00000000000e+00  0.00000000000e+00  0.00000000000e+00  0.00000000000e+00  0.00000000000e+00  0.00000000000e+00  0.00000000000e+00  0.00000000000e+00  0.00000000000e+00  0.00000000000e+00  0.00000000000e+00  0.00000000000e+00  0.00000000000e+00  0.00000000000e+00  0.00000000000e+00  0.00000000000e+00  0.00000000000e+00  0.00000000000e+00  0.00000000000e+00  0.00000000000e+00  0.00000000000e+00  0.00000000000e+00  0.00000000000e+00  0.00000000000e+00  0.00000000000e+00  0.00000000000e+00  0.00000000000e+00  0.00000000000e+00  0.00000000000e+00  0.00000000000e+00  0.00000000000e+00  0.00000000000e+00  0.00000000000e+00  0.00000000000e+00  0.00000000000e+00  0.00000000000e+00  0.00000000000e+00  0.00000000000e+00  0.00000000000e+00  0.00000000000e+00  0.00000000000e+00  0.00000000000e+00  0.00000000000e+00  0.00000000000e+00  0.00000000000e+00  0.00000000000e+00 -4.88682605568e-02  0.00000000000e+00  0.00000000000e+00  0.00000000000e+00  0.00000000000e+00  0.00000000000e+00  0.00000000000e+00  0.00000000000e+00  0.00000000000e+00  0.00000000000e+00  0.00000000000e+00  0.00000000000e+00  0.00000000000e+00  0.00000000000e+00  0.00000000000e+00  0.00000000000e+00  0.00000000000e+00  0.00000000000e+00  0.00000000000e+00  0.00000000000e+00  0.00000000000e+00  0.00000000000e+00  0.00000000000e+00  0.00000000000e+00  0.00000000000e+00  0.00000000000e+00  0.00000000000e+00  0.00000000000e+00  0.00000000000e+00  0.00000000000e+00  0.00000000000e+00  0.00000000000e+00  0.00000000000e+00  0.00000000000e+00  0.00000000000e+00  0.00000000000e+00  0.00000000000e+00  0.00000000000e+00  0.00000000000e+00  0.00000000000e+00  0.00000000000e+00  0.00000000000e+00  0.00000000000e+00  0.00000000000e+00  0.00000000000e+00  0.00000000000e+00  0.00000000000e+00  0.00000000000e+00  0.00000000000e+00  0.00000000000e+00  0.00000000000e+00  0.00000000000e+00  0.00000000000e+00  0.00000000000e+00  0.00000000000e+00  0.00000000000e+00  0.00000000000e+00  0.00000000000e+00  0.00000000000e+00  0.00000000000e+00  0.00000000000e+00  0.00000000000e+00  0.00000000000e+00  0.00000000000e+00  0.00000000000e+00  0.00000000000e+00  0.00000000000e+00  0.00000000000e+00  0.00000000000e+00  0.00000000000e+00  0.00000000000e+00  0.00000000000e+00  0.00000000000e+00  0.00000000000e+00  0.00000000000e+00  0.00000000000e+00  0.00000000000e+00  0.00000000000e+00  0.00000000000e+00  0.00000000000e+00  0.00000000000e+00  0.00000000000e+00  0.00000000000e+00  0.00000000000e+00  0.00000000000e+00  0.00000000000e+00  0.00000000000e+00  0.00000000000e+00  0.00000000000e+00  0.00000000000e+00  0.00000000000e+00  0.00000000000e+00  0.00000000000e+00  0.00000000000e+00  0.00000000000e+00  0.00000000000e+00  0.00000000000e+00  0.00000000000e+00  1.50850920662e-01  0.00000000000e+00  0.00000000000e+00  0.00000000000e+00  0.00000000000e+00  0.00000000000e+00  0.00000000000e+00  0.00000000000e+00  0.00000000000e+00  0.00000000000e+00
 0.00000000000e+00  0.00000000000e+00  0.00000000000e+00  0.00000000000e+00  0.00000000000e+00  0.00000000000e+00  0.00000000000e+00  0.00000000000e+00  0.00000000000e+00  0.00000000000e+00  0.00000000000e+00  0.00000000000e+00  0.00000000000e+00 -1.50210189814e+00 -2.20233970712e+00 -2.66679884385e+00  1.38627977431e+01 -1.46202466211e+00  0.00000000000e+00 -3.23341775876e-02  0.00000000000e+00  0.00000000000e+00  0.00000000000e+00  0.00000000000e+00  0.00000000000e+00  0.00000000000e+00  0.00000000000e+00  0.00000000000e+00  0.00000000000e+00  0.00000000000e+00  0.00000000000e+00  0.00000000000e+00  0.00000000000e+00  0.00000000000e+00  0.00000000000e+00  0.00000000000e+00  0.00000000000e+00  0.00000000000e+00  0.00000000000e+00  0.00000000000e+00  0.00000000000e+00  0.00000000000e+00  0.00000000000e+00  0.00000000000e+00  0.00000000000e+00  0.00000000000e+00  0.00000000000e+00  0.00000000000e+00  0.00000000000e+00  0.00000000000e+00  0.00000000000e+00  0.00000000000e+00  0.00000000000e+00  0.00000000000e+00  0.00000000000e+00  0.00000000000e+00  0.00000000000e+00  0.00000000000e+00  0.00000000000e+00  0.00000000000e+00  0.00000000000e+00  0.00000000000e+00  0.00000000000e+00  0.00000000000e+00  0.00000000000e+00  0.00000000000e+00  0.00000000000e+00  0.00000000000e+00  0.00000000000e+00  0.00000000000e+00  0.00000000000e+00  0.00000000000e+00  0.00000000000e+00  0.00000000000e+00  0.00000000000e+00  0.00000000000e+00  0.00000000000e+00  0.00000000000e+00  0.00000000000e+00  0.00000000000e+00  0.00000000000e+00  0.00000000000e+00  0.00000000000e+00  0.00000000000e+00  0.00000000000e+00  0.00000000000e+00  0.00000000000e+00  0.00000000000e+00  0.00000000000e+00  0.00000000000e+00  0.00000000000e+00  0.00000000000e+00  0.00000000000e+00  0.00000000000e+00  0.00000000000e+00  0.00000000000e+00  0.00000000000e+00  0.00000000000e+00  0.00000000000e+00  0.00000000000e+00  0.00000000000e+00  0.00000000000e+00  0.00000000000e+00  0.00000000000e+00  0.00000000000e+00  0.00000000000e+00  0.00000000000e+00  0.00000000000e+00  0.00000000000e+00  0.00000000000e+00  0.00000000000e+00  0.00000000000e+00  0.00000000000e+00  0.00000000000e+00  0.00000000000e+00  0.00000000000e+00  0.00000000000e+00  0.00000000000e+00  0.00000000000e+00  0.00000000000e+00  0.00000000000e+00  0.00000000000e+00  0.00000000000e+00  0.00000000000e+00  0.00000000000e+00  0.00000000000e+00  0.00000000000e+00  0.00000000000e+00  0.00000000000e+00  0.00000000000e+00  0.00000000000e+00  0.00000000000e+00  0.00000000000e+00  0.00000000000e+00  0.00000000000e+00  0.00000000000e+00  0.00000000000e+00  0.00000000000e+00  0.00000000000e+00  0.00000000000e+00  0.00000000000e+00  0.00000000000e+00  0.00000000000e+00  0.00000000000e+00  0.00000000000e+00  0.00000000000e+00  0.00000000000e+00  0.00000000000e+00  0.00000000000e+00  0.00000000000e+00  0.00000000000e+00  0.00000000000e+00  0.00000000000e+00  0.00000000000e+00  0.00000000000e+00  0.00000000000e+00  0.00000000000e+00  0.00000000000e+00  0.00000000000e+00  0.00000000000e+00  0.00000000000e+00  0.00000000000e+00  0.00000000000e+00  0.00000000000e+00  0.00000000000e+00  0.00000000000e+00  0.00000000000e+00  0.00000000000e+00  0.00000000000e+00  0.00000000000e+00  0.00000000000e+00  0.00000000000e+00  0.00000000000e+00  0.00000000000e+00  0.00000000000e+00  0.00000000000e+00  0.00000000000e+00  0.00000000000e+00  0.00000000000e+00  0.00000000000e+00  0.00000000000e+00  0.00000000000e+00  0.00000000000e+00  0.00000000000e+00  0.00000000000e+00  0.00000000000e+00  0.00000000000e+00  0.00000000000e+00  0.00000000000e+00  0.00000000000e+00  0.00000000000e+00  0.00000000000e+00  0.00000000000e+00  0.00000000000e+00  0.00000000000e+00  0.00000000000e+00  0.00000000000e+00  0.00000000000e+00  0.00000000000e+00  0.00000000000e+00  0.00000000000e+00  0.00000000000e+00  0.00000000000e+00  0.00000000000e+00  0.00000000000e+00  0.00000000000e+00  0.00000000000e+00  0.00000000000e+00  0.00000000000e+00  0.00000000000e+00  0.00000000000e+00  0.00000000000e+00  0.00000000000e+00  0.00000000000e+00  0.00000000000e+00  0.00000000000e+00  0.00000000000e+00  0.00000000000e+00  0.00000000000e+00  0.00000000000e+00  0.00000000000e+00  0.00000000000e+00  0.00000000000e+00  0.00000000000e+00  0.00000000000e+00  0.00000000000e+00  0.00000000000e+00  0.00000000000e+00  0.00000000000e+00  0.00000000000e+00  0.00000000000e+00  0.00000000000e+00  0.00000000000e+00  0.00000000000e+00  0.00000000000e+00  0.00000000000e+00  0.00000000000e+00  0.00000000000e+00  0.00000000000e+00  0.00000000000e+00  0.00000000000e+00  0.00000000000e+00  0.00000000000e+00  0.00000000000e+00  0.00000000000e+00  0.00000000000e+00  0.00000000000e+00  0.00000000000e+00  0.00000000000e+00  0.00000000000e+00  0.00000000000e+00  0.00000000000e+00  0.00000000000e+00  0.00000000000e+00  0.00000000000e+00  0.00000000000e+00  0.00000000000e+00  0.00000000000e+00  0.00000000000e+00  0.00000000000e+00  0.00000000000e+00  0.00000000000e+00  0.00000000000e+00  0.00000000000e+00  0.00000000000e+00  0.00000000000e+00  0.00000000000e+00  0.00000000000e+00  0.00000000000e+00  0.00000000000e+00  0.00000000000e+00  0.00000000000e+00  0.00000000000e+00  0.00000000000e+00  0.00000000000e+00  0.00000000000e+00  0.00000000000e+00  0.00000000000e+00  0.00000000000e+00  0.00000000000e+00  0.00000000000e+00  0.00000000000e+00  0.00000000000e+00  0.00000000000e+00  0.00000000000e+00  0.00000000000e+00  0.00000000000e+00  0.00000000000e+00  0.00000000000e+00  0.00000000000e+00  0.00000000000e+00  0.00000000000e+00  0.00000000000e+00  0.00000000000e+00  0.00000000000e+00  0.00000000000e+00  0.00000000000e+00  0.00000000000e+00  0.00000000000e+00  0.00000000000e+00  0.00000000000e+00  0.00000000000e+00  0.00000000000e+00  0.00000000000e+00  0.00000000000e+00  0.00000000000e+00  0.00000000000e+00  0.00000000000e+00  0.00000000000e+00  0.00000000000e+00  0.00000000000e+00  0.00000000000e+00  0.00000000000e+00  0.00000000000e+00  0.00000000000e+00  0.00000000000e+00  0.00000000000e+00  0.00000000000e+00  0.00000000000e+00  0.00000000000e+00  0.00000000000e+00  0.00000000000e+00  0.00000000000e+00  0.00000000000e+00  0.00000000000e+00  0.00000000000e+00  0.00000000000e+00  0.00000000000e+00  0.00000000000e+00  0.00000000000e+00  0.00000000000e+00  0.00000000000e+00  0.00000000000e+00  0.00000000000e+00  0.00000000000e+00  0.00000000000e+00  0.00000000000e+00  0.00000000000e+00  0.00000000000e+00  0.00000000000e+00  0.00000000000e+00  0.00000000000e+00  0.00000000000e+00  0.00000000000e+00  0.00000000000e+00  0.00000000000e+00  0.00000000000e+00  0.00000000000e+00  0.00000000000e+00  0.00000000000e+00  0.00000000000e+00  0.00000000000e+00  0.00000000000e+00  0.00000000000e+00  0.00000000000e+00  0.00000000000e+00  0.00000000000e+00  0.00000000000e+00  0.00000000000e+00  0.00000000000e+00  0.00000000000e+00  0.00000000000e+00  0.00000000000e+00  0.00000000000e+00  0.00000000000e+00  0.00000000000e+00  0.00000000000e+00  0.00000000000e+00  0.00000000000e+00  0.00000000000e+00  0.00000000000e+00  0.00000000000e+00  0.00000000000e+00  0.00000000000e+00  0.00000000000e+00  0.00000000000e+00  0.00000000000e+00  0.00000000000e+00  0.00000000000e+00  0.00000000000e+00  0.00000000000e+00  0.00000000000e+00  0.00000000000e+00  0.00000000000e+00  0.00000000000e+00  0.00000000000e+00  0.00000000000e+00  0.00000000000e+00  0.00000000000e+00  0.00000000000e+00  0.00000000000e+00  0.00000000000e+00  0.00000000000e+00  0.00000000000e+00  0.00000000000e+00  0.00000000000e+00  0.00000000000e+00  0.00000000000e+00  0.00000000000e+00  0.00000000000e+00  0.00000000000e+00  0.00000000000e+00  0.00000000000e+00  0.00000000000e+00 -1.00508394934e-01  0.00000000000e+00  0.00000000000e+00  0.00000000000e+00  0.00000000000e+00  0.00000000000e+00  0.00000000000e+00  0.00000000000e+00  0.00000000000e+00  0.00000000000e+00  0.00000000000e+00  0.00000000000e+00  0.00000000000e+00  0.00000000000e+00  0.00000000000e+00  0.00000000000e+00  0.00000000000e+00  0.00000000000e+00  0.00000000000e+00  0.00000000000e+00  0.00000000000e+00  0.00000000000e+00  0.00000000000e+00  0.00000000000e+00  0.00000000000e+00  0.00000000000e+00  0.00000000000e+00  0.00000000000e+00  0.00000000000e+00  0.00000000000e+00  0.00000000000e+00  0.00000000000e+00  0.00000000000e+00  0.00000000000e+00  0.00000000000e+00  0.00000000000e+00  0.00000000000e+00  0.00000000000e+00  0.00000000000e+00  0.00000000000e+00  0.00000000000e+00  0.00000000000e+00  0.00000000000e+00  0.00000000000e+00  0.00000000000e+00  0.00000000000e+00  0.00000000000e+00  0.00000000000e+00  0.00000000000e+00  0.00000000000e+00  0.00000000000e+00  0.00000000000e+00  0.00000000000e+00  0.00000000000e+00  0.00000000000e+00  0.00000000000e+00  0.00000000000e+00  0.00000000000e+00  0.00000000000e+00  0.00000000000e+00  0.00000000000e+00  0.00000000000e+00  0.00000000000e+00  0.00000000000e+00  0.00000000000e+00  0.00000000000e+00  0.00000000000e+00  0.00000000000e+00  0.00000000000e+00  0.00000000000e+00  0.00000000000e+00  0.00000000000e+00  0.00000000000e+00  0.00000000000e+00  0.00000000000e+00  0.00000000000e+00  0.00000000000e+00  0.00000000000e+00  0.00000000000e+00  0.00000000000e+00  0.00000000000e+00  0.00000000000e+00  0.00000000000e+00  0.00000000000e+00  0.00000000000e+00  0.00000000000e+00  0.00000000000e+00  0.00000000000e+00  0.00000000000e+00  0.00000000000e+00  0.00000000000e+00  0.00000000000e+00  0.00000000000e+00  0.00000000000e+00  0.00000000000e+00  0.00000000000e+00  0.00000000000e+00  0.00000000000e+00  0.00000000000e+00  0.00000000000e+00  0.00000000000e+00  0.00000000000e+00  0.00000000000e+00  0.00000000000e+00  0.00000000000e+00  0.00000000000e+00  0.00000000000e+00  0.00000000000e+00
 0.00000000000e+00  0.00000000000e+00  0.00000000000e+00  0.00000000000e+00  0.00000000000e+00  0.00000000000e+00  0.00000000000e+00  0.00000000000e+00  0.00000000000e+00  0.00000000000e+00  0.00000000000e+00  0.00000000000e+00  0.00000000000e+00  0.00000000000e+00 -8.38267861076e-01  0.00000000000e+00 -1.46202466149e+00  9.95345493211e+00  0.00000000000e+00  0.00000000000e+00  6.30133929219e-02  0.00000000000e+00  0.00000000000e+00  0.00000000000e+00  0.00000000000e+00  0.00000000000e+00  0.00000000000e+00  0.00000000000e+00  0.00000000000e+00  0.00000000000e+00  0.00000000000e+00  0.00000000000e+00  0.00000000000e+00  0.00000000000e+00  0.00000000000e+00  0.00000000000e+00  0.00000000000e+00  0.00000000000e+00  0.00000000000e+00  0.00000000000e+00  0.00000000000e+00  0.00000000000e+00  0.00000000000e+00  0.00000000000e+00  0.00000000000e+00  0.00000000000e+00  0.00000000000e+00  0.00000000000e+00  0.00000000000e+00  0.00000000000e+00  0.00000000000e+00  0.00000000000e+00  0.00000000000e+00  0.00000000000e+00  0.00000000000e+00  0.00000000000e+00  0.00000000000e+00  0.00000000000e+00  0.00000000000e+00  0.00000000000e+00  0.00000000000e+00  0.00000000000e+00  0.00000000000e+00  0.00000000000e+00  0.00000000000e+00  0.00000000000e+00  0.00000000000e+00  0.00000000000e+00  0.00000000000e+00  0.00000000000e+00  0.00000000000e+00  0.00000000000e+00  0.00000000000e+00  0.00000000000e+00  0.00000000000e+00  0.00000000000e+00  0.00000000000e+00  0.00000000000e+00  0.00000000000e+00  0.00000000000e+00  0.00000000000e+00  0.00000000000e+00  0.00000000000e+00  0.00000000000e+00  0.00000000000e+00  0.00000000000e+00  0.00000000000e+00  0.00000000000e+00  0.00000000000e+00  0.00000000000e+00  0.00000000000e+00  0.00000000000e+00  0.00000000000e+00  0.00000000000e+00  0.00000000000e+00  0.00000000000e+00  0.00000000000e+00  0.00000000000e+00  0.00000000000e+00  0.00000000000e+00  0.00000000000e+00  0.00000000000e+00  0.00000000000e+00  0.00000000000e+00  0.00000000000e+00  0.00000000000e+00  0.00000000000e+00  0.00000000000e+00  0.00000000000e+00  0.00000000000e+00  0.00000000000e+00  0.00000000000e+00  0.00000000000e+00  0.00000000000e+00  0.00000000000e+00  0.00000000000e+00  0.00000000000e+00  0.00000000000e+00  0.00000000000e+00  0.00000000000e+00  0.00000000000e+00  0.00000000000e+00  0.00000000000e+00  0.00000000000e+00  0.00000000000e+00  0.00000000000e+00  0.00000000000e+00  0.00000000000e+00  0.00000000000e+00  0.00000000000e+00  0.00000000000e+00  0.00000000000e+00  0.00000000000e+00  0.00000000000e+00  0.00000000000e+00  0.00000000000e+00  0.00000000000e+00  0.00000000000e+00  0.00000000000e+00  0.00000000000e+00  0.00000000000e+00  0.00000000000e+00  0.00000000000e+00  0.00000000000e+00  0.00000000000e+00  0.00000000000e+00  0.00000000000e+00  0.00000000000e+00  0.00000000000e+00  0.00000000000e+00  0.00000000000e+00  0.00000000000e+00  0.00000000000e+00  0.00000000000e+00  0.00000000000e+00  0.00000000000e+00  0.00000000000e+00  0.00000000000e+00  0.00000000000e+00  0.00000000000e+00  0.00000000000e+00  0.00000000000e+00  0.00000000000e+00  0.00000000000e+00  0.00000000000e+00  0.00000000000e+00  0.00000000000e+00  0.00000000000e+00  0.00000000000e+00  0.00000000000e+00  0.00000000000e+00  0.00000000000e+00  0.00000000000e+00  0.00000000000e+00  0.00000000000e+00  0.00000000000e+00  0.00000000000e+00  0.00000000000e+00  0.00000000000e+00  0.00000000000e+00  0.00000000000e+00  0.00000000000e+00  0.00000000000e+00  0.00000000000e+00  0.00000000000e+00  0.00000000000e+00  0.00000000000e+00  0.00000000000e+00  0.00000000000e+00  0.00000000000e+00  0.00000000000e+00  0.00000000000e+00  0.00000000000e+00  0.00000000000e+00  0.00000000000e+00  0.00000000000e+00  0.00000000000e+00  0.00000000000e+00  0.00000000000e+00  0.00000000000e+00  0.00000000000e+00  0.00000000000e+00  0.00000000000e+00  0.00000000000e+00  0.00000000000e+00  0.00000000000e+00  0.00000000000e+00  0.00000000000e+00  0.00000000000e+00  0.00000000000e+00  0.00000000000e+00  0.00000000000e+00  0.00000000000e+00  0.00000000000e+00  0.00000000000e+00  0.00000000000e+00  0.00000000000e+00  0.00000000000e+00  0.00000000000e+00  0.00000000000e+00  0.00000000000e+00  0.00000000000e+00  0.00000000000e+00  0.00000000000e+00  0.00000000000e+00  0.00000000000e+00  0.00000000000e+00  0.00000000000e+00  0.00000000000e+00  0.00000000000e+00  0.00000000000e+00  0.00000000000e+00  0.00000000000e+00  0.00000000000e+00  0.00000000000e+00  0.00000000000e+00  0.00000000000e+00  0.00000000000e+00  0.00000000000e+00  0.00000000000e+00  0.00000000000e+00  0.00000000000e+00  0.00000000000e+00  0.00000000000e+00  0.00000000000e+00  0.00000000000e+00  0.00000000000e+00  0.00000000000e+00  0.00000000000e+00  0.00000000000e+00  0.00000000000e+00  0.00000000000e+00  0.00000000000e+00  0.00000000000e+00  0.00000000000e+00  0.00000000000e+00  0.00000000000e+00  0.00000000000e+00  0.00000000000e+00  0.00000000000e+00  0.00000000000e+00  0.00000000000e+00  0.00000000000e+00  0.00000000000e+00  0.00000000000e+00  0.00000000000e+00  0.00000000000e+00  0.00000000000e+00  0.00000000000e+00  0.00000000000e+00  0.00000000000e+00  0.00000000000e+00  8.97601799033e-02  0.00000000000e+00  0.00000000000e+00  0.00000000000e+00  0.00000000000e+00  0.00000000000e+00  0.00000000000e+00  0.00000000000e+00  0.00000000000e+00  0.00000000000e+00  0.00000000000e+00  0.00000000000e+00  0.00000000000e+00  0.00000000000e+00  0.00000000000e+00  0.00000000000e+00  0.00000000000e+00  0.00000000000e+00  0.00000000000e+00  0.00000000000e+00  0.00000000000e+00  0.00000000000e+00  0.00000000000e+00  0.00000000000e+00  0.00000000000e+00  0.00000000000e+00  0.00000000000e+00  0.00000000000e+00  0.00000000000e+00  0.00000000000e+00  0.00000000000e+00  0.00000000000e+00  0.00000000000e+00  0.00000000000e+00  0.00000000000e+00  0.00000000000e+00  0.00000000000e+00  0.00000000000e+00  0.00000000000e+00  0.00000000000e+00  0.00000000000e+00  0.00000000000e+00  0.00000000000e+00  0.00000000000e+00  0.00000000000e+00  0.00000000000e+00  0.00000000000e+00  0.00000000000e+00  0.00000000000e+00  0.00000000000e+00  0.00000000000e+00  0.00000000000e+00  0.00000000000e+00  0.00000000000e+00  0.00000000000e+00  0.00000000000e+00  0.00000000000e+00  0.00000000000e+00  0.00000000000e+00  0.00000000000e+00  0.00000000000e+00  0.00000000000e+00  0.00000000000e+00  0.00000000000e+00  0.00000000000e+00  0.00000000000e+00  0.00000000000e+00  0.00000000000e+00  0.00000000000e+00  0.00000000000e+00  0.00000000000e+00  0.00000000000e+00  0.00000000000e+00  0.00000000000e+00  0.00000000000e+00  0.00000000000e+00  0.00000000000e+00  0.00000000000e+00  0.00000000000e+00  0.00000000000e+00  0.00000000000e+00  0.00000000000e+00  0.00000000000e+00  0.00000000000e+00  0.00000000000e+00  0.00000000000e+00  1.43525688686e-01  0.00000000000e+00  0.00000000000e+00  0.00000000000e+00  0.00000000000e+00  0.00000000000e+00  0.00000000000e+00  0.00000000000e+00  0.00000000000e+00  0.00000000000e+00  0.00000000000e+00  0.00000000000e+00  0.00000000000e+00  0.00000000000e+00  0.00000000000e+00  0.00000000000e+00  0.00000000000e+00  0.00000000000e+00  0.00000000000e+00  0.00000000000e+00  0.00000000000e+00  0.00000000000e+00  0.00000000000e+00  0.00000000000e+00  0.00000000000e+00  0.00000000000e+00  0.00000000000e+00  0.00000000000e+00  0.00000000000e+00  0.00000000000e+00  0.00000000000e+00  0.00000000000e+00  0.00000000000e+00  0.00000000000e+00  0.00000000000e+00  0.00000000000e+00  0.00000000000e+00  0.00000000000e+00  0.00000000000e+00  0.00000000000e+00  0.00000000000e+00  0.00000000000e+00  0.00000000000e+00  0.00000000000e+00  0.00000000000e+00  0.00000000000e+00  0.00000000000e+00  0.00000000000e+00  0.00000000000e+00  0.00000000000e+00  0.00000000000e+00  0.00000000000e+00  0.00000000000e+00  0.00000000000e+00  0.00000000000e+00  0.00000000000e+00  0.00000000000e+00  0.00000000000e+00  0.00000000000e+00  0.00000000000e+00  0.00000000000e+00  0.00000000000e+00  0.00000000000e+00  0.00000000000e+00  0.00000000000e+00  0.00000000000e+00  0.00000000000e+00  0.00000000000e+00  0.00000000000e+00  0.00000000000e+00  0.00000000000e+00  0.00000000000e+00  0.00000000000e+00  0.00000000000e+00  0.00000000000e+00  0.00000000000e+00  0.00000000000e+00  0.00000000000e+00  0.00000000000e+00  0.00000000000e+00  0.00000000000e+00  0.00000000000e+00  0.00000000000e+00  0.00000000000e+00  0.00000000000e+00  0.00000000000e+00  0.00000000000e+00  0.00000000000e+00  0.00000000000e+00  0.00000000000e+00  0.00000000000e+00  0.00000000000e+00  0.00000000000e+00  0.00000000000e+00  0.00000000000e+00  0.00000000000e+00  0.00000000000e+00  0.00000000000e+00  0.00000000000e+00  0.00000000000e+00  0.00000000000e+00  0.00000000000e+00  0.00000000000e+00  0.00000000000e+00  0.00000000000e+00  0.00000000000e+00  0.00000000000e+00  0.00000000000e+00  0.00000000000e+00  0.00000000000e+00  0.00000000000e+00  0.00000000000e+00  0.00000000000e+00  0.00000000000e+00  0.00000000000e+00  0.00000000000e+00  0.00000000000e+00  0.00000000000e+00  0.00000000000e+00  0.00000000000e+00  0.00000000000e+00  0.00000000000e+00  0.00000000000e+00  0.00000000000e+00  0.00000000000e+00  0.00000000000e+00  0.00000000000e+00  0.00000000000e+00  0.00000000000e+00  0.00000000000e+00  0.00000000000e+00  0.00000000000e+00  0.00000000000e+00  0.00000000000e+00  0.00000000000e+00  0.00000000000e+00  0.00000000000e+00  0.00000000000e+00  0.00000000000e+00  0.00000000000e+00  0.00000000000e+00  0.00000000000e+00  0.00000000000e+00  0.00000000000e+00  0.00000000000e+00  0.00000000000e+00  0.00000000000e+00  0.00000000000e+00  0.00000000000e+00  0.00000000000e+00  0.00000000000e+00  0.00000000000e+00  0.00000000000e+00  0.00000000000e+00
 0.00000000000e+00  0.00000000000e+00  0.00000000000e+00  0.00000000000e+00  0.00000000000e+00  0.00000000000e+00  0.00000000000e+00  0.00000000000e+00  0.00000000000e+00  0.00000000000e+00  0.00000000000e+00  0.00000000000e+00  0.00000000000e+00  0.00000000000e+00  0.00000000000e+00  0.00000000000e+00  0.00000000000e+00  0.00000000000e+00  7.48686827169e+00  0.00000000000e+00  5.84518020720e-01  6.06860942640e-02  0.00000000000e+00  0.00000000000e+00  4.94711820338e-02  0.00000000000e+00  0.00000000000e+00  0.00000000000e+00  0.00000000000e+00  0.00000000000e+00  0.00000000000e+00  0.00000000000e+00  0.00000000000e+00  0.00000000000e+00  0.00000000000e+00  0.00000000000e+00  0.00000000000e+00  0.00000000000e+00  0.00000000000e+00  0.00000000000e+00  0.00000000000e+00  0.00000000000e+00  0.00000000000e+00  0.00000000000e+00  0.00000000000e+00  0.00000000000e+00  0.00000000000e+00  0.00000000000e+00  0.00000000000e+00  0.00000000000e+00  0.00000000000e+00  0.00000000000e+00  0.00000000000e+00  0.00000000000e+00  0.00000000000e+00  0.00000000000e+00  0.00000000000e+00  0.00000000000e+00  0.00000000000e+00  0.00000000000e+00  0.00000000000e+00  0.00000000000e+00  0.00000000000e+00  0.00000000000e+00  0.00000000000e+00  0.00000000000e+00  0.00000000000e+00  0.00000000000e+00  0.00000000000e+00  0.00000000000e+00  0.00000000000e+00  0.00000000000e+00  0.00000000000e+00  0.00000000000e+00  0.00000000000e+00  0.00000000000e+00  0.00000000000e+00  0.00000000000e+00  0.00000000000e+00  0.00000000000e+00  0.00000000000e+00  0.00000000000e+00  0.00000000000e+00  0.00000000000e+00  0.00000000000e+00  0.00000000000e+00  0.00000000000e+00  0.00000000000e+00  0.00000000000e+00  0.00000000000e+00  0.00000000000e+00  0.00000000000e+00  0.00000000000e+00  0.00000000000e+00  0.00000000000e+00  0.00000000000e+00  0.00000000000e+00  0.00000000000e+00  0.00000000000e+00  0.00000000000e+00  0.00000000000e+00  0.00000000000e+00  0.00000000000e+00  0.00000000000e+00  0.00000000000e+00  0.00000000000e+00  0.00000000000e+00  0.00000000000e+00  0.00000000000e+00  0.00000000000e+00  0.00000000000e+00  0.00000000000e+00  0.00000000000e+00  0.00000000000e+00  0.00000000000e+00  0.00000000000e+00  0.00000000000e+00  0.00000000000e+00  0.00000000000e+00  0.00000000000e+00  0.00000000000e+00  0.00000000000e+00  0.00000000000e+00  0.00000000000e+00  0.00000000000e+00  0.00000000000e+00  0.00000000000e+00  0.00000000000e+00  0.00000000000e+00  0.00000000000e+00  0.00000000000e+00  0.00000000000e+00  0.00000000000e+00  0.00000000000e+00  0.00000000000e+00  0.00000000000e+00  0.00000000000e+00  0.00000000000e+00  0.00000000000e+00  0.00000000000e+00  0.00000000000e+00  0.00000000000e+00  0.00000000000e+00  0.00000000000e+00  0.00000000000e+00  0.00000000000e+00  0.00000000000e+00  0.00000000000e+00  0.00000000000e+00  0.00000000000e+00  0.00000000000e+00  0.00000000000e+00  0.00000000000e+00  0.00000000000e+00  0.00000000000e+00  0.00000000000e+00  0.00000000000e+00  0.00000000000e+00  0.00000000000e+00  0.00000000000e+00  0.00000000000e+00  0.00000000000e+00  0.00000000000e+00  0.00000000000e+00  0.00000000000e+00  0.00000000000e+00  0.00000000000e+00  0.00000000000e+00  0.00000000000e+00  0.00000000000e+00  0.00000000000e+00  0.00000000000e+00  0.00000000000e+00  0.00000000000e+00  0.00000000000e+00  0.00000000000e+00  0.00000000000e+00  0.00000000000e+00  0.00000000000e+00  0.00000000000e+00  0.00000000000e+00  0.00000000000e+00  0.00000000000e+00  0.00000000000e+00  0.00000000000e+00  0.00000000000e+00  0.00000000000e+00  0.00000000000e+00  0.00000000000e+00  0.00000000000e+00  0.00000000000e+00  0.00000000000e+00  0.00000000000e+00  0.00000000000e+00  0.00000000000e+00  0.00000000000e+00  0.00000000000e+00  0.00000000000e+00  0.00000000000e+00  0.00000000000e+00  0.00000000000e+00  0.00000000000e+00  0.00000000000e+00  0.00000000000e+00  0.00000000000e+00  0.00000000000e+00  0.00000000000e+00  0.00000000000e+00  0.00000000000e+00  0.00000000000e+00  0.00000000000e+00  0.00000000000e+00  0.00000000000e+00  0.00000000000e+00  0.00000000000e+00  0.00000000000e+00  0.00000000000e+00  0.00000000000e+00  0.00000000000e+00  0.00000000000e+00  0.00000000000e+00  0.00000000000e+00  0.00000000000e+00  0.00000000000e+00  0.00000000000e+00  0.00000000000e+00  0.00000000000e+00  0.00000000000e+00  0.00000000000e+00  0.00000000000e+00  0.00000000000e+00  0.00000000000e+00  0.00000000000e+00  0.00000000000e+00  0.00000000000e+00  0.00000000000e+00  0.00000000000e+00  0.00000000000e+00  0.00000000000e+00  0.00000000000e+00 -1.99385409053e-02  0.00000000000e+00  0.00000000000e+00  0.00000000000e+00  0.00000000000e+00  4.74912344496e-02  0.00000000000e+00  0.00000000000e+00  0.00000000000e+00  0.00000000000e+00  0.00000000000e+00  0.00000000000e+00  0.00000000000e+00  0.00000000000e+00  0.00000000000e+00  0.00000000000e+00  0.00000000000e+00  0.00000000000e+00  0.00000000000e+00  0.00000000000e+00  0.00000000000e+00  0.00000000000e+00  0.00000000000e+00  0.00000000000e+00  0.00000000000e+00  0.00000000000e+00  0.00000000000e+00  0.00000000000e+00  0.00000000000e+00  0.00000000000e+00  0.00000000000e+00  0.00000000000e+00  0.00000000000e+00  0.00000000000e+00  0.00000000000e+00  0.00000000000e+00  0.00000000000e+00  0.00000000000e+00  0.00000000000e+00  0.00000000000e+00  0.00000000000e+00  0.00000000000e+00  0.00000000000e+00  0.00000000000e+00  0.00000000000e+00  0.00000000000e+00  0.00000000000e+00  0.00000000000e+00  0.00000000000e+00  0.00000000000e+00  0.00000000000e+00  0.00000000000e+00  0.00000000000e+00  0.00000000000e+00  0.00000000000e+00  0.00000000000e+00  0.00000000000e+00  0.00000000000e+00  0.00000000000e+00  0.00000000000e+00  0.00000000000e+00  0.00000000000e+00  0.00000000000e+00  0.00000000000e+00  0.00000000000e+00  0.00000000000e+00  0.00000000000e+00  0.00000000000e+00  0.00000000000e+00  0.00000000000e+00  0.00000000000e+00  0.00000000000e+00  0.00000000000e+00  0.00000000000e+00  0.00000000000e+00  0.00000000000e+00  0.00000000000e+00  0.00000000000e+00  0.00000000000e+00  0.00000000000e+00  0.00000000000e+00  0.00000000000e+00  0.00000000000e+00  0.00000000000e+00  0.00000000000e+00  0.00000000000e+00  0.00000000000e+00  0.00000000000e+00  0.00000000000e+00  0.00000000000e+00  0.00000000000e+00  0.00000000000e+00  0.00000000000e+00  0.00000000000e+00  0.00000000000e+00  0.00000000000e+00  0.00000000000e+00  0.00000000000e+00  0.00000000000e+00  0.00000000000e+00  0.00000000000e+00  0.00000000000e+00  0.00000000000e+00  0.00000000000e+00  0.00000000000e+00  0.00000000000e+00  0.00000000000e+00  0.00000000000e+00  0.00000000000e+00  0.00000000000e+00  0.00000000000e+00  0.00000000000e+00  0.00000000000e+00  0.00000000000e+00  0.00000000000e+00  0.00000000000e+00  0.00000000000e+00  0.00000000000e+00  0.00000000000e+00  0.00000000000e+00  0.00000000000e+00  0.00000000000e+00  0.00000000000e+00  0.00000000000e+00  0.00000000000e+00  0.00000000000e+00  0.00000000000e+00  0.00000000000e+00  0.00000000000e+00  0.00000000000e+00  0.00000000000e+00  0.00000000000e+00  0.00000000000e+00  0.00000000000e+00  0.00000000000e+00  0.00000000000e+00  0.00000000000e+00  0.00000000000e+00  0.00000000000e+00  0.00000000000e+00  0.00000000000e+00  0.00000000000e+00  0.00000000000e+00  0.00000000000e+00  0.00000000000e+00  0.00000000000e+00  0.00000000000e+00  0.00000000000e+00  0.00000000000e+00  0.00000000000e+00  0.00000000000e+00  0.00000000000e+00  0.00000000000e+00  0.00000000000e+00  0.00000000000e+00  0.00000000000e+00  0.00000000000e+00  0.00000000000e+00  0.00000000000e+00  0.00000000000e+00  0.00000000000e+00  0.00000000000e+00  0.00000000000e+00  0.00000000000e+00  0.00000000000e+00  0.00000000000e+00  0.00000000000e+00  0.00000000000e+00  0.00000000000e+00  0.00000000000e+00  0.00000000000e+00  0.00000000000e+00  0.00000000000e+00  0.00000000000e+00  0.00000000000e+00  0.00000000000e+00  2.10876528326e-01  0.00000000000e+00  0.00000000000e+00  0.00000000000e+00  0.00000000000e+00  0.00000000000e+00  0.00000000000e+00  0.00000000000e+00  0.00000000000e+00  0.00000000000e+00  0.00000000000e+00  0.00000000000e+00  0.00000000000e+00  0.00000000000e+00  0.00000000000e+00  0.00000000000e+00  0.00000000000e+00  0.00000000000e+00  0.00000000000e+00  0.00000000000e+00  0.00000000000e+00  0.00000000000e+00  0.00000000000e+00  0.00000000000e+00  0.00000000000e+00  0.00000000000e+00  0.00000000000e+00  0.00000000000e+00  0.00000000000e+00  0.00000000000e+00  0.00000000000e+00  0.00000000000e+00  0.00000000000e+00  0.00000000000e+00  0.00000000000e+00  0.00000000000e+00  0.00000000000e+00  0.00000000000e+00  0.00000000000e+00  0.00000000000e+00  0.00000000000e+00  0.00000000000e+00  0.00000000000e+00  0.00000000000e+00  0.00000000000e+00  0.00000000000e+00  0.00000000000e+00  0.00000000000e+00  0.00000000000e+00  0.00000000000e+00  0.00000000000e+00  0.00000000000e+00  0.00000000000e+00  0.00000000000e+00  0.00000000000e+00  0.00000000000e+00  0.00000000000e+00  0.00000000000e+00  7.89890298647e-02  0.00000000000e+00  0.00000000000e+00  0.00000000000e+00  0.00000000000e+00  0.00000000000e+00  0.00000000000e+00  0.00000000000e+00  0.00000000000e+00  0.00000000000e+00  0.00000000000e+00  0.00000000000e+00  0.00000000000e+00  0.00000000000e+00  0.00000000000e+00  0.00000000000e+00  0.00000000000e+00  0.00000000000e+00  0.00000000000e+00  0.00000000000e+00  0.00000000000e+00  0.00000000000e+00  0.00000000000e+00  0.00000000000e+00  0.00000000000e+00  0.00000000000e+00  0.00000000000e+00  0.00000000000e+00  0.00000000000e+00  0.00000000000e+00  0.00000000000e+00  0.00000000000e+00  0.00000000000e+00  0.00000000000e+00  0.00000000000e+00  0.00000000000e+00  0.00000000000e+00  0.00000000000e+00
 0.00000000000e+00  0.00000000000e+00  0.00000000000e+00  0.00000000000e+00  0.00000000000e+00  0.00000000000e+00  0.00000000000e+00  0.00000000000e+00  0.00000000000e+00  0.00000000000e+00  0.00000000000e+00  0.00000000000e+00  0.00000000000e+00  0.00000000000e+00  0.00000000000e+00  0.00000000000e+00 -3.23341776734e-02  0.00000000000e+00  0.00000000000e+00  6.67245960479e+00  0.00000000000e+00  2.41071657856e-01  0.00000000000e+00  0.00000000000e+00  0.00000000000e+00  0.00000000000e+00  0.00000000000e+00  0.00000000000e+00  0.00000000000e+00  0.00000000000e+00  0.00000000000e+00  0.00000000000e+00  0.00000000000e+00  0.00000000000e+00  0.00000000000e+00  0.00000000000e+00  0.00000000000e+00  0.00000000000e+00  0.00000000000e+00  0.00000000000e+00  0.00000000000e+00  0.00000000000e+00  0.00000000000e+00  0.00000000000e+00  9.14143852566e-03  0.00000000000e+00  0.00000000000e+00  0.00000000000e+00  0.00000000000e+00  0.00000000000e+00  0.00000000000e+00  0.00000000000e+00  0.00000000000e+00  0.00000000000e+00  0.00000000000e+00  0.00000000000e+00  0.00000000000e+00  0.00000000000e+00  0.00000000000e+00  0.00000000000e+00  0.00000000000e+00  0.00000000000e+00  0.00000000000e+00  0.00000000000e+00  0.00000000000e+00  0.00000000000e+00  0.00000000000e+00  0.00000000000e+00  0.00000000000e+00  0.00000000000e+00  0.00000000000e+00  0.00000000000e+00  0.00000000000e+00  0.00000000000e+00  0.00000000000e+00  0.00000000000e+00  0.00000000000e+00 -1.55610151193e-01  0.00000000000e+00  0.00000000000e+00  0.00000000000e+00  0.00000000000e+00  0.00000000000e+00  0.00000000000e+00  0.00000000000e+00  0.00000000000e+00 -1.20236426110e-01  0.00000000000e+00  0.00000000000e+00  0.00000000000e+00  0.00000000000e+00  0.00000000000e+00  0.00000000000e+00  0.00000000000e+00  0.00000000000e+00  0.00000000000e+00  0.00000000000e+00  0.00000000000e+00  2.49960843635e-02  0.00000000000e+00  0.00000000000e+00  0.00000000000e+00  0.00000000000e+00  0.00000000000e+00  0.00000000000e+00  0.00000000000e+00  0.00000000000e+00  0.00000000000e+00  0.00000000000e+00  0.00000000000e+00  0.00000000000e+00  0.00000000000e+00  0.00000000000e+00  0.00000000000e+00  0.00000000000e+00  0.00000000000e+00  0.00000000000e+00  0.00000000000e+00  0.00000000000e+00  0.00000000000e+00  0.00000000000e+00  0.00000000000e+00  0.00000000000e+00  0.00000000000e+00  0.00000000000e+00  0.00000000000e+00  0.00000000000e+00  0.00000000000e+00  0.00000000000e+00  0.00000000000e+00  0.00000000000e+00  0.00000000000e+00  0.00000000000e+00 -6.38497171288e-02  0.00000000000e+00  0.00000000000e+00  0.00000000000e+00  0.00000000000e+00  0.00000000000e+00  0.00000000000e+00  0.00000000000e+00  0.00000000000e+00  0.00000000000e+00  0.00000000000e+00  0.00000000000e+00  0.00000000000e+00  0.00000000000e+00  0.00000000000e+00  0.00000000000e+00  0.00000000000e+00  0.00000000000e+00  0.00000000000e+00  0.00000000000e+00  0.00000000000e+00  0.00000000000e+00  0.00000000000e+00  0.00000000000e+00  0.00000000000e+00  0.00000000000e+00  0.00000000000e+00  1.02992621964e-01  0.00000000000e+00  0.00000000000e+00  0.00000000000e+00  0.00000000000e+00  0.00000000000e+00  0.00000000000e+00  0.00000000000e+00  0.00000000000e+00  0.00000000000e+00  0.00000000000e+00  0.00000000000e+00 -5.68502955515e-02  0.00000000000e+00  1.09542541799e-01  0.00000000000e+00  0.00000000000e+00  0.00000000000e+00  0.00000000000e+00  0.00000000000e+00  0.00000000000e+00  0.00000000000e+00  0.00000000000e+00  0.00000000000e+00  0.00000000000e+00  0.00000000000e+00  0.00000000000e+00  0.00000000000e+00  0.00000000000e+00  0.00000000000e+00  0.00000000000e+00  0.00000000000e+00  0.00000000000e+00  0.00000000000e+00  0.00000000000e+00  0.00000000000e+00  0.00000000000e+00  0.00000000000e+00  0.00000000000e+00  0.00000000000e+00  0.00000000000e+00  0.00000000000e+00  0.00000000000e+00  0.00000000000e+00  0.00000000000e+00  0.00000000000e+00  0.00000000000e+00  0.00000000000e+00  0.00000000000e+00  0.00000000000e+00  0.00000000000e+00  0.00000000000e+00  0.00000000000e+00  0.00000000000e+00  0.00000000000e+00  0.00000000000e+00  0.00000000000e+00  0.00000000000e+00  0.00000000000e+00  0.00000000000e+00  0.00000000000e+00  0.00000000000e+00  0.00000000000e+00  0.00000000000e+00  0.00000000000e+00  0.00000000000e+00  0.00000000000e+00  0.00000000000e+00  0.00000000000e+00  0.00000000000e+00  0.00000000000e+00  0.00000000000e+00  0.00000000000e+00  0.00000000000e+00  0.00000000000e+00  0.00000000000e+00  0.00000000000e+00  0.00000000000e+00  0.00000000000e+00  0.00000000000e+00  0.00000000000e+00  0.00000000000e+00  0.00000000000e+00  0.00000000000e+00  0.00000000000e+00  0.00000000000e+00  0.00000000000e+00  0.00000000000e+00  0.00000000000e+00  0.00000000000e+00  0.00000000000e+00  0.00000000000e+00  0.00000000000e+00  0.00000000000e+00  0.00000000000e+00  0.00000000000e+00  0.00000000000e+00  0.00000000000e+00  0.00000000000e+00  0.00000000000e+00  0.00000000000e+00  0.00000000000e+00  0.00000000000e+00  0.00000000000e+00  0.00000000000e+00  0.00000000000e+00  0.00000000000e+00  0.00000000000e+00  0.00000000000e+00  0.00000000000e+00  0.00000000000e+00  0.00000000000e+00  0.00000000000e+00  0.00000000000e+00  0.00000000000e+00  0.00000000000e+00  0.00000000000e+00  0.00000000000e+00  0.00000000000e+00  0.00000000000e+00  0.00000000000e+00  4.99050487199e-02  0.00000000000e+00  0.00000000000e+00  0.00000000000e+00  0.00000000000e+00  0.00000000000e+00  0.00000000000e+00  0.00000000000e+00  0.00000000000e+00  0.00000000000e+00  0.00000000000e+00  0.00000000000e+00  0.00000000000e+00  0.00000000000e+00  0.00000000000e+00  0.00000000000e+00  0.00000000000e+00  0.00000000000e+00  0.00000000000e+00  0.00000000000e+00  0.00000000000e+00  0.00000000000e+00  0.00000000000e+00  0.00000000000e+00  0.00000000000e+00  0.00000000000e+00  0.00000000000e+00  0.00000000000e+00  0.00000000000e+00  0.00000000000e+00  0.00000000000e+00  0.00000000000e+00  0.00000000000e+00  0.00000000000e+00  0.00000000000e+00  0.00000000000e+00  0.00000000000e+00  0.00000000000e+00  0.00000000000e+00  0.00000000000e+00  0.00000000000e+00  0.00000000000e+00  0.00000000000e+00  0.00000000000e+00  0.00000000000e+00  0.00000000000e+00  0.00000000000e+00  0.00000000000e+00  0.00000000000e+00  0.00000000000e+00  0.00000000000e+00  0.00000000000e+00  0.00000000000e+00  0.00000000000e+00  0.00000000000e+00  0.00000000000e+00  0.00000000000e+00  0.00000000000e+00  0.00000000000e+00  0.00000000000e+00  0.00000000000e+00  0.00000000000e+00  0.00000000000e+00  0.00000000000e+00  0.00000000000e+00  0.00000000000e+00  0.00000000000e+00  0.00000000000e+00  2.67194604171e-02  0.00000000000e+00  0.00000000000e+00  0.00000000000e+00  0.00000000000e+00  0.00000000000e+00  0.00000000000e+00  0.00000000000e+00  0.00000000000e+00  0.00000000000e+00  0.00000000000e+00  0.00000000000e+00  0.00000000000e+00  0.00000000000e+00  0.00000000000e+00  0.00000000000e+00  0.00000000000e+00  0.00000000000e+00  0.00000000000e+00  0.00000000000e+00  0.00000000000e+00  0.00000000000e+00  0.00000000000e+00  0.00000000000e+00  0.00000000000e+00  0.00000000000e+00  0.00000000000e+00  0.00000000000e+00  0.00000000000e+00  0.00000000000e+00  0.00000000000e+00  0.00000000000e+00  0.00000000000e+00  0.00000000000e+00  0.00000000000e+00  0.00000000000e+00  0.00000000000e+00  0.00000000000e+00  0.00000000000e+00  0.00000000000e+00  0.00000000000e+00  0.00000000000e+00  0.00000000000e+00  0.00000000000e+00  0.00000000000e+00  0.00000000000e+00  0.00000000000e+00  0.00000000000e+00  0.00000000000e+00  0.00000000000e+00  0.00000000000e+00  0.00000000000e+00  0.00000000000e+00  0.00000000000e+00  0.00000000000e+00  0.00000000000e+00  0.00000000000e+00  0.00000000000e+00  0.00000000000e+00 -8.14379462568e-02  0.00000000000e+00  0.00000000000e+00  0.00000000000e+00  0.00000000000e+00  0.00000000000e+00  0.00000000000e+00  0.00000000000e+00  0.00000000000e+00  0.00000000000e+00  0.00000000000e+00  0.00000000000e+00  0.00000000000e+00  0.00000000000e+00  0.00000000000e+00  0.00000000000e+00  0.00000000000e+00  0.00000000000e+00  0.00000000000e+00  0.00000000000e+00  0.00000000000e+00  0.00000000000e+00  0.00000000000e+00  0.00000000000e+00  0.00000000000e+00  0.00000000000e+00  0.00000000000e+00  0.00000000000e+00  0.00000000000e+00  0.00000000000e+00  0.00000000000e+00  0.00000000000e+00  0.00000000000e+00  0.00000000000e+00  0.00000000000e+00  0.00000000000e+00  0.00000000000e+00  0.00000000000e+00  0.00000000000e+00  0.00000000000e+00  0.00000000000e+00  0.00000000000e+00  0.00000000000e+00  0.00000000000e+00  0.00000000000e+00  0.00000000000e+00  0.00000000000e+00  0.00000000000e+00  0.00000000000e+00  0.00000000000e+00  0.00000000000e+00  0.00000000000e+00  0.00000000000e+00  0.00000000000e+00  0.00000000000e+00  0.00000000000e+00  0.00000000000e+00  0.00000000000e+00  0.00000000000e+00  0.00000000000e+00  0.00000000000e+00  0.00000000000e+00  0.00000000000e+00  0.00000000000e+00  0.00000000000e+00  0.00000000000e+00  0.00000000000e+00  0.00000000000e+00  0.00000000000e+00  0.00000000000e+00  0.00000000000e+00  0.00000000000e+00  0.00000000000e+00  0.00000000000e+00  0.00000000000e+00  0.00000000000e+00  0.00000000000e+00  0.00000000000e+00  0.00000000000e+00  0.00000000000e+00  0.00000000000e+00  0.00000000000e+00  0.00000000000e+00  0.00000000000e+00  0.00000000000e+00  0.00000000000e+00  0.00000000000e+00  0.00000000000e+00  0.00000000000e+00  0.00000000000e+00  0.00000000000e+00  0.00000000000e+00  0.00000000000e+00  0.00000000000e+00  0.00000000000e+00  0.00000000000e+00  0.00000000000e+00  0.00000000000e+00  0.00000000000e+00  0.00000000000e+00  0.00000000000e+00  0.00000000000e+00  0.00000000000e+00  0.00000000000e+00
 0.00000000000e+00  0.00000000000e+00  0.00000000000e+00  0.00000000000e+00  0.00000000000e+00  0.00000000000e+00  0.00000000000e+00  0.00000000000e+00  0.00000000000e+00  0.00000000000e+00  0.00000000000e+00  0.00000000000e+00  0.00000000000e+00  0.00000000000e+00  0.00000000000e+00  0.00000000000e+00  0.00000000000e+00  6.30133956951e-02  5.84518020923e-01  0.00000000000e+00  9.09515469676e+00  0.00000000000e+00  0.00000000000e+00 -2.23423523223e-01  0.00000000000e+00  0.00000000000e+00  0.00000000000e+00  0.00000000000e+00  0.00000000000e+00  0.00000000000e+00  0.00000000000e+00  0.00000000000e+00  0.00000000000e+00  0.00000000000e+00  0.00000000000e+00  0.00000000000e+00  0.00000000000e+00  0.00000000000e+00  0.00000000000e+00  0.00000000000e+00  0.00000000000e+00  0.00000000000e+00  0.00000000000e+00  0.00000000000e+00  0.00000000000e+00  0.00000000000e+00  0.00000000000e+00  0.00000000000e+00  0.00000000000e+00  0.00000000000e+00  0.00000000000e+00  0.00000000000e+00  0.00000000000e+00  0.00000000000e+00  0.00000000000e+00  0.00000000000e+00  0.00000000000e+00  0.00000000000e+00  0.00000000000e+00  0.00000000000e+00  0.00000000000e+00  0.00000000000e+00  0.00000000000e+00  0.00000000000e+00  0.00000000000e+00  0.00000000000e+00  0.00000000000e+00  0.00000000000e+00  0.00000000000e+00  0.00000000000e+00  0.00000000000e+00  0.00000000000e+00  0.00000000000e+00  0.00000000000e+00  0.00000000000e+00  0.00000000000e+00  0.00000000000e+00  0.00000000000e+00  0.00000000000e+00  0.00000000000e+00  0.00000000000e+00  0.00000000000e+00  0.00000000000e+00  0.00000000000e+00  0.00000000000e+00  0.00000000000e+00  0.00000000000e+00  0.00000000000e+00  0.00000000000e+00  0.00000000000e+00  0.00000000000e+00  0.00000000000e+00  0.00000000000e+00  0.00000000000e+00  0.00000000000e+00  0.00000000000e+00  0.00000000000e+00  0.00000000000e+00  0.00000000000e+00  0.00000000000e+00  0.00000000000e+00  0.00000000000e+00  0.00000000000e+00  0.00000000000e+00  0.00000000000e+00  0.00000000000e+00  0.00000000000e+00  0.00000000000e+00  0.00000000000e+00  0.00000000000e+00  0.00000000000e+00  0.00000000000e+00  0.00000000000e+00  0.00000000000e+00  0.00000000000e+00  0.00000000000e+00  0.00000000000e+00  0.00000000000e+00  0.00000000000e+00  0.00000000000e+00  0.00000000000e+00  0.00000000000e+00  0.00000000000e+00  0.00000000000e+00  0.00000000000e+00  0.00000000000e+00  0.00000000000e+00  0.00000000000e+00  0.00000000000e+00  0.00000000000e+00  0.00000000000e+00  0.00000000000e+00  0.00000000000e+00  0.00000000000e+00  0.00000000000e+00  0.00000000000e+00  0.00000000000e+00  0.00000000000e+00  0.00000000000e+00  0.00000000000e+00  0.00000000000e+00  0.00000000000e+00  0.00000000000e+00  0.00000000000e+00  0.00000000000e+00  0.00000000000e+00  0.00000000000e+00  0.00000000000e+00  0.00000000000e+00  0.00000000000e+00  0.00000000000e+00  0.00000000000e+00  0.00000000000e+00  0.00000000000e+00  0.00000000000e+00  0.00000000000e+00  0.00000000000e+00  0.00000000000e+00  0.00000000000e+00  0.00000000000e+00  0.00000000000e+00  0.00000000000e+00  0.00000000000e+00  0.00000000000e+00  0.00000000000e+00  0.00000000000e+00  0.00000000000e+00  0.00000000000e+00  0.00000000000e+00  0.00000000000e+00  0.00000000000e+00  0.00000000000e+00  0.00000000000e+00  0.00000000000e+00  0.00000000000e+00  0.00000000000e+00  0.00000000000e+00  0.00000000000e+00  0.00000000000e+00  0.00000000000e+00  0.00000000000e+00  0.00000000000e+00  0.00000000000e+00  0.00000000000e+00  0.00000000000e+00  0.00000000000e+00  0.00000000000e+00  0.00000000000e+00  0.00000000000e+00  0.00000000000e+00  0.00000000000e+00  0.00000000000e+00  0.00000000000e+00  0.00000000000e+00  0.00000000000e+00  0.00000000000e+00  0.00000000000e+00  0.00000000000e+00  0.00000000000e+00  0.00000000000e+00  0.00000000000e+00  0.00000000000e+00  0.00000000000e+00  0.00000000000e+00  0.00000000000e+00  0.00000000000e+00  0.00000000000e+00  0.00000000000e+00  0.00000000000e+00  0.00000000000e+00  0.00000000000e+00  0.00000000000e+00  0.00000000000e+00  0.00000000000e+00  0.00000000000e+00  0.00000000000e+00  0.00000000000e+00  0.00000000000e+00  0.00000000000e+00  0.00000000000e+00  0.00000000000e+00  0.00000000000e+00  0.00000000000e+00  0.00000000000e+00  0.00000000000e+00  0.00000000000e+00  0.00000000000e+00  0.00000000000e+00  0.00000000000e+00  0.00000000000e+00  0.00000000000e+00  0.00000000000e+00  0.00000000000e+00  0.00000000000e+00  0.00000000000e+00  0.00000000000e+00  0.00000000000e+00  0.00000000000e+00  0.00000000000e+00  0.00000000000e+00  0.00000000000e+00  0.00000000000e+00  0.00000000000e+00  0.00000000000e+00  0.00000000000e+00  0.00000000000e+00  0.00000000000e+00  0.00000000000e+00  0.00000000000e+00  0.00000000000e+00  0.00000000000e+00  0.00000000000e+00  0.00000000000e+00  0.00000000000e+00  0.00000000000e+00  0.00000000000e+00  0.00000000000e+00  0.00000000000e+00  0.00000000000e+00  0.00000000000e+00  0.00000000000e+00  0.00000000000e+00  0.00000000000e+00  0.00000000000e+00  0.00000000000e+00  0.00000000000e+00  0.00000000000e+00  0.00000000000e+00  0.00000000000e+00  0.00000000000e+00  0.00000000000e+00  0.00000000000e+00  0.00000000000e+00  0.00000000000e+00  0.00000000000e+00  0.00000000000e+00  0.00000000000e+00  0.00000000000e+00  0.00000000000e+00  0.00000000000e+00  0.00000000000e+00  0.00000000000e+00  0.00000000000e+00  0.00000000000e+00  0.00000000000e+00  0.00000000000e+00  0.00000000000e+00  0.00000000000e+00  0.00000000000e+00  0.00000000000e+00  0.00000000000e+00  0.00000000000e+00  0.00000000000e+00  0.00000000000e+00  0.00000000000e+00  0.00000000000e+00  0.00000000000e+00  0.00000000000e+00  0.00000000000e+00  0.00000000000e+00  0.00000000000e+00  0.00000000000e+00  0.00000000000e+00  0.00000000000e+00  0.00000000000e+00  0.00000000000e+00  0.00000000000e+00  0.00000000000e+00  0.00000000000e+00  0.00000000000e+00  0.00000000000e+00  0.00000000000e+00  0.00000000000e+00  0.00000000000e+00  0.00000000000e+00  0.00000000000e+00  0.00000000000e+00  0.00000000000e+00  0.00000000000e+00  0.00000000000e+00  0.00000000000e+00  0.00000000000e+00  0.00000000000e+00  0.00000000000e+00  0.00000000000e+00  0.00000000000e+00  0.00000000000e+00  0.00000000000e+00  0.00000000000e+00  0.00000000000e+00  0.00000000000e+00  0.00000000000e+00  0.00000000000e+00  0.00000000000e+00  0.00000000000e+00  0.00000000000e+00  0.00000000000e+00  0.00000000000e+00  0.00000000000e+00  0.00000000000e+00  0.00000000000e+00  0.00000000000e+00  0.00000000000e+00  0.00000000000e+00  0.00000000000e+00  0.00000000000e+00  0.00000000000e+00  0.00000000000e+00  0.00000000000e+00  0.00000000000e+00  0.00000000000e+00  0.00000000000e+00  0.00000000000e+00  0.00000000000e+00  0.00000000000e+00  0.00000000000e+00  0.00000000000e+00  0.00000000000e+00  0.00000000000e+00  0.00000000000e+00  0.00000000000e+00  0.00000000000e+00  0.00000000000e+00  0.00000000000e+00  0.00000000000e+00  0.00000000000e+00  0.00000000000e+00  0.00000000000e+00  0.00000000000e+00  0.00000000000e+00  0.00000000000e+00  0.00000000000e+00  0.00000000000e+00  0.00000000000e+00  0.00000000000e+00  0.00000000000e+00  0.00000000000e+00  0.00000000000e+00  0.00000000000e+00  0.00000000000e+00  0.00000000000e+00  0.00000000000e+00  0.00000000000e+00  0.00000000000e+00  0.00000000000e+00  0.00000000000e+00  0.00000000000e+00  0.00000000000e+00  0.00000000000e+00  0.00000000000e+00  0.00000000000e+00  0.00000000000e+00  0.00000000000e+00  0.00000000000e+00  0.00000000000e+00  0.00000000000e+00  0.00000000000e+00  0.00000000000e+00  0.00000000000e+00  0.00000000000e+00  0.00000000000e+00  0.00000000000e+00  0.00000000000e+00  0.00000000000e+00  0.00000000000e+00  0.00000000000e+00  0.00000000000e+00  0.00000000000e+00  0.00000000000e+00  0.00000000000e+00  0.00000000000e+00  0.00000000000e+00  0.00000000000e+00  0.00000000000e+00  0.00000000000e+00  0.00000000000e+00  0.00000000000e+00  0.00000000000e+00  0.00000000000e+00  0.00000000000e+00  0.00000000000e+00  0.00000000000e+00  0.00000000000e+00  0.00000000000e+00  0.00000000000e+00  0.00000000000e+00  0.00000000000e+00  0.00000000000e+00  0.00000000000e+00  0.00000000000e+00  0.00000000000e+00  0.00000000000e+00  0.00000000000e+00  0.00000000000e+00  0.00000000000e+00  0.00000000000e+00  0.00000000000e+00  0.00000000000e+00  0.00000000000e+00  0.00000000000e+00  0.00000000000e+00  0.00000000000e+00  0.00000000000e+00  0.00000000000e+00  0.00000000000e+00  0.00000000000e+00  0.00000000000e+00  0.00000000000e+00  0.00000000000e+00  0.00000000000e+00  0.00000000000e+00  0.00000000000e+00  0.00000000000e+00  0.00000000000e+00  0.00000000000e+00  0.00000000000e+00  0.00000000000e+00  0.00000000000e+00  0.00000000000e+00  0.00000000000e+00  0.00000000000e+00  0.00000000000e+00  0.00000000000e+00  0.00000000000e+00  0.00000000000e+00  0.00000000000e+00  0.00000000000e+00  0.00000000000e+00  0.00000000000e+00  0.00000000000e+00  0.00000000000e+00  0.00000000000e+00  0.00000000000e+00  0.00000000000e+00  0.00000000000e+00  0.00000000000e+00  0.00000000000e+00  0.00000000000e+00  9.43455759403e-02  0.00000000000e+00  0.00000000000e+00  0.00000000000e+00  0.00000000000e+00  0.00000000000e+00  0.00000000000e+00  0.00000000000e+00  0.00000000000e+00  0.00000000000e+00  0.00000000000e+00  0.00000000000e+00  0.00000000000e+00  0.00000000000e+00  0.00000000000e+00  0.00000000000e+00  0.00000000000e+00  0.00000000000e+00  0.00000000000e+00  0.00000000000e+00  0.00000000000e+00  0.00000000000e+00  0.00000000000e+00  0.00000000000e+00  0.00000000000e+00  0.00000000000e+00  0.00000000000e+00  0.00000000000e+00  0.00000000000e+00  0.00000000000e+00  0.00000000000e+00  0.00000000000e+00  0.00000000000e+00  0.00000000000e+00
 0.00000000000e+00  0.00000000000e+00  0.00000000000e+00  0.00000000000e+00  0.00000000000e+00  0.00000000000e+00  0.00000000000e+00  0.00000000000e+00  0.00000000000e+00  0.00000000000e+00  0.00000000000e+00  0.00000000000e+00  0.00000000000e+00  0.00000000000e+00  0.00000000000e+00  0.00000000000e+00  0.00000000000e+00  0.00000000000e+00  6.06860942840e-02  2.41071657989e-01  0.00000000000e+00  8.68936985657e+00  0.00000000000e+00  0.00000000000e+00  0.00000000000e+00  0.00000000000e+00  0.00000000000e+00  0.00000000000e+00  0.00000000000e+00  0.00000000000e+00  0.00000000000e+00  0.00000000000e+00  0.00000000000e+00  0.00000000000e+00  0.00000000000e+00  0.00000000000e+00  0.00000000000e+00  0.00000000000e+00  0.00000000000e+00  0.00000000000e+00  0.00000000000e+00  0.00000000000e+00  0.00000000000e+00  0.00000000000e+00  0.00000000000e+00  0.00000000000e+00  0.00000000000e+00  0.00000000000e+00  2.18540226942e-01  0.00000000000e+00  0.00000000000e+00  0.00000000000e+00  0.00000000000e+00  0.00000000000e+00  0.00000000000e+00  0.00000000000e+00  0.00000000000e+00  0.00000000000e+00  3.20446727667e-02  0.00000000000e+00  0.00000000000e+00  0.00000000000e+00  0.00000000000e+00  0.00000000000e+00  0.00000000000e+00  0.00000000000e+00  0.00000000000e+00  0.00000000000e+00  0.00000000000e+00  0.00000000000e+00  0.00000000000e+00  0.00000000000e+00  0.00000000000e+00  0.00000000000e+00  0.00000000000e+00  0.00000000000e+00  0.00000000000e+00  0.00000000000e+00  0.00000000000e+00  0.00000000000e+00  0.00000000000e+00  0.00000000000e+00  0.00000000000e+00  0.00000000000e+00  0.00000000000e+00  0.00000000000e+00  0.00000000000e+00  0.00000000000e+00  0.00000000000e+00  0.00000000000e+00  0.00000000000e+00  0.00000000000e+00  0.00000000000e+00  0.00000000000e+00  0.00000000000e+00  0.00000000000e+00  0.00000000000e+00  0.00000000000e+00  0.00000000000e+00  0.00000000000e+00  0.00000000000e+00  0.00000000000e+00  0.00000000000e+00  0.00000000000e+00  0.00000000000e+00  0.00000000000e+00  0.00000000000e+00  0.00000000000e+00  0.00000000000e+00  0.00000000000e+00  0.00000000000e+00  0.00000000000e+00  0.00000000000e+00  0.00000000000e+00  0.00000000000e+00  0.00000000000e+00  0.00000000000e+00  0.00000000000e+00  0.00000000000e+00  0.00000000000e+00  0.00000000000e+00  0.00000000000e+00  0.00000000000e+00  0.00000000000e+00  0.00000000000e+00  0.00000000000e+00  0.00000000000e+00  0.00000000000e+00  0.00000000000e+00  0.00000000000e+00  0.00000000000e+00  0.00000000000e+00  0.00000000000e+00  0.00000000000e+00  0.00000000000e+00  0.00000000000e+00  0.00000000000e+00  0.00000000000e+00  0.00000000000e+00  0.00000000000e+00  0.00000000000e+00  0.00000000000e+00  0.00000000000e+00  0.00000000000e+00  0.00000000000e+00  0.00000000000e+00  0.00000000000e+00  0.00000000000e+00  0.00000000000e+00  0.00000000000e+00  0.00000000000e+00  0.00000000000e+00  0.00000000000e+00  0.00000000000e+00  0.00000000000e+00  0.00000000000e+00  0.00000000000e+00  0.00000000000e+00  0.00000000000e+00  0.00000000000e+00  0.00000000000e+00  0.00000000000e+00  0.00000000000e+00  0.00000000000e+00  0.00000000000e+00  0.00000000000e+00  0.00000000000e+00  0.00000000000e+00  0.00000000000e+00  0.00000000000e+00  0.00000000000e+00  0.00000000000e+00  0.00000000000e+00  0.00000000000e+00  0.00000000000e+00  0.00000000000e+00  0.00000000000e+00  0.00000000000e+00  0.00000000000e+00  0.00000000000e+00  0.00000000000e+00  0.00000000000e+00  0.00000000000e+00  0.00000000000e+00  0.00000000000e+00  0.00000000000e+00  0.00000000000e+00  0.00000000000e+00  0.00000000000e+00  0.00000000000e+00  0.00000000000e+00  0.00000000000e+00  0.00000000000e+00  0.00000000000e+00  0.00000000000e+00  0.00000000000e+00  0.00000000000e+00  0.00000000000e+00  0.00000000000e+00  0.00000000000e+00  0.00000000000e+00  0.00000000000e+00  0.00000000000e+00  0.00000000000e+00  0.00000000000e+00  0.00000000000e+00  0.00000000000e+00  0.00000000000e+00  0.00000000000e+00  0.00000000000e+00  0.00000000000e+00  0.00000000000e+00  0.00000000000e+00  0.00000000000e+00  0.00000000000e+00  0.00000000000e+00  0.00000000000e+00  0.00000000000e+00  0.00000000000e+00  0.00000000000e+00  0.00000000000e+00  0.00000000000e+00  0.00000000000e+00  0.00000000000e+00  0.00000000000e+00  0.00000000000e+00  0.00000000000e+00  0.00000000000e+00  0.00000000000e+00  0.00000000000e+00  0.00000000000e+00  0.00000000000e+00  0.00000000000e+00  0.00000000000e+00  0.00000000000e+00  0.00000000000e+00  0.00000000000e+00  0.00000000000e+00  0.00000000000e+00  0.00000000000e+00  0.00000000000e+00  0.00000000000e+00  0.00000000000e+00  0.00000000000e+00  0.00000000000e+00  0.00000000000e+00  0.00000000000e+00  0.00000000000e+00  0.00000000000e+00  0.00000000000e+00  0.00000000000e+00  0.00000000000e+00  0.00000000000e+00  0.00000000000e+00  0.00000000000e+00  0.00000000000e+00  0.00000000000e+00  0.00000000000e+00  0.00000000000e+00  0.00000000000e+00  0.00000000000e+00  0.00000000000e+00  0.00000000000e+00  0.00000000000e+00  0.00000000000e+00  0.00000000000e+00  0.00000000000e+00  0.00000000000e+00  0.00000000000e+00  0.00000000000e+00  0.00000000000e+00  0.00000000000e+00  0.00000000000e+00  0.00000000000e+00  0.00000000000e+00  0.00000000000e+00  0.00000000000e+00  0.00000000000e+00  0.00000000000e+00  0.00000000000e+00  0.00000000000e+00  0.00000000000e+00  0.00000000000e+00  0.00000000000e+00  0.00000000000e+00  0.00000000000e+00  0.00000000000e+00  0.00000000000e+00  0.00000000000e+00  0.00000000000e+00  0.00000000000e+00  0.00000000000e+00  0.00000000000e+00  0.00000000000e+00  0.00000000000e+00  0.00000000000e+00  0.00000000000e+00  0.00000000000e+00  0.00000000000e+00  0.00000000000e+00  0.00000000000e+00  0.00000000000e+00  0.00000000000e+00  0.00000000000e+00  0.00000000000e+00  0.00000000000e+00  0.00000000000e+00  0.00000000000e+00  0.00000000000e+00  0.00000000000e+00  0.00000000000e+00  0.00000000000e+00  0.00000000000e+00  0.00000000000e+00  0.00000000000e+00  0.00000000000e+00  0.00000000000e+00  0.00000000000e+00  0.00000000000e+00  0.00000000000e+00  0.00000000000e+00  0.00000000000e+00  0.00000000000e+00  0.00000000000e+00  0.00000000000e+00  0.00000000000e+00  0.00000000000e+00  0.00000000000e+00  0.00000000000e+00  0.00000000000e+00  0.00000000000e+00  0.00000000000e+00  0.00000000000e+00  0.00000000000e+00  0.00000000000e+00  0.00000000000e+00  0.00000000000e+00  0.00000000000e+00  0.00000000000e+00  0.00000000000e+00  0.00000000000e+00  0.00000000000e+00  0.00000000000e+00  0.00000000000e+00  0.00000000000e+00  0.00000000000e+00  0.00000000000e+00  0.00000000000e+00  0.00000000000e+00  0.00000000000e+00  0.00000000000e+00  0.00000000000e+00  0.00000000000e+00  0.00000000000e+00  0.00000000000e+00  0.00000000000e+00  0.00000000000e+00  0.00000000000e+00  0.00000000000e+00  0.00000000000e+00  0.00000000000e+00  0.00000000000e+00  0.00000000000e+00  0.00000000000e+00  0.00000000000e+00  0.00000000000e+00  0.00000000000e+00  0.00000000000e+00  0.00000000000e+00  0.00000000000e+00  0.00000000000e+00  0.00000000000e+00  0.00000000000e+00  0.00000000000e+00  0.00000000000e+00  0.00000000000e+00  0.00000000000e+00  0.00000000000e+00  0.00000000000e+00  0.00000000000e+00  0.00000000000e+00  0.00000000000e+00  0.00000000000e+00  0.00000000000e+00  0.00000000000e+00  0.00000000000e+00  0.00000000000e+00  0.00000000000e+00  0.00000000000e+00  0.00000000000e+00  0.00000000000e+00  0.00000000000e+00  0.00000000000e+00  0.00000000000e+00  0.00000000000e+00  0.00000000000e+00  0.00000000000e+00  0.00000000000e+00  0.00000000000e+00  0.00000000000e+00  0.00000000000e+00  0.00000000000e+00  0.00000000000e+00  0.00000000000e+00  0.00000000000e+00  0.00000000000e+00  0.00000000000e+00  0.00000000000e+00  0.00000000000e+00  0.00000000000e+00  0.00000000000e+00  0.00000000000e+00  0.00000000000e+00  0.00000000000e+00  0.00000000000e+00  0.00000000000e+00  0.00000000000e+00  0.00000000000e+00  0.00000000000e+00  0.00000000000e+00  0.00000000000e+00  0.00000000000e+00  0.00000000000e+00  0.00000000000e+00  0.00000000000e+00  0.00000000000e+00  0.00000000000e+00  0.00000000000e+00  0.00000000000e+00  0.00000000000e+00  0.00000000000e+00  0.00000000000e+00  0.00000000000e+00  0.00000000000e+00  0.00000000000e+00  0.00000000000e+00  0.00000000000e+00  0.00000000000e+00  0.00000000000e+00  0.00000000000e+00  0.00000000000e+00  0.00000000000e+00  0.00000000000e+00  0.00000000000e+00  0.00000000000e+00  0.00000000000e+00  0.00000000000e+00  0.00000000000e+00  0.00000000000e+00  0.00000000000e+00  0.00000000000e+00  0.00000000000e+00  0.00000000000e+00  0.00000000000e+00  0.00000000000e+00  0.00000000000e+00  0.00000000000e+00  0.00000000000e+00  0.00000000000e+00  0.00000000000e+00  0.00000000000e+00  0.00000000000e+00  0.00000000000e+00  0.00000000000e+00  0.00000000000e+00  0.00000000000e+00  0.00000000000e+00  0.00000000000e+00  0.00000000000e+00  0.00000000000e+00  0.00000000000e+00  0.00000000000e+00  0.00000000000e+00  0.00000000000e+00  0.00000000000e+00  0.00000000000e+00  0.00000000000e+00  0.00000000000e+00  0.00000000000e+00  0.00000000000e+00  0.00000000000e+00  0.00000000000e+00  0.00000000000e+00  0.00000000000e+00  0.00000000000e+00  0.00000000000e+00  0.00000000000e+00 -2.21951907354e-02  0.00000000000e+00  0.00000000000e+00  0.00000000000e+00  0.00000000000e+00  0.00000000000e+00  0.00000000000e+00  0.00000000000e+00  0.00000000000e+00  0.00000000000e+00  0.00000000000e+00  0.00000000000e+00  0.00000000000e+00  0.00000000000e+00  0.00000000000e+00  0.00000000000e+00  0.00000000000e+00  0.00000000000e+00  0.00000000000e+00  0.00000000000e+00  0.00000000000e+00  0.00000000000e+00  0.00000000000e+00  0.00000000000e+00  0.00000000000e+00
 0.00000000000e+00  0.00000000000e+00  0.00000000000e+00  0.00000000000e+00  0.00000000000e+00  0.00000000000e+00  0.00000000000e+00  0.00000000000e+00  0.00000000000e+00  0.00000000000e+00  0.00000000000e+00  0.00000000000e+00  0.00000000000e+00  0.00000000000e+00  0.00000000000e+00  0.00000000000e+00  0.00000000000e+00  0.00000000000e+00  0.00000000000e+00  0.00000000000e+00  0.00000000000e+00  0.00000000000e+00  7.92010892789e+00 -8.52406517595e-01  0.00000000000e+00  3.03515984414e-01  0.00000000000e+00  0.00000000000e+00  0.00000000000e+00  0.00000000000e+00  0.00000000000e+00  0.00000000000e+00  0.00000000000e+00  0.00000000000e+00  0.00000000000e+00  0.00000000000e+00  0.00000000000e+00  0.00000000000e+00  0.00000000000e+00  0.00000000000e+00  0.00000000000e+00  0.00000000000e+00  0.00000000000e+00  0.00000000000e+00 -1.91238565593e-01  0.00000000000e+00  0.00000000000e+00  0.00000000000e+00 -6.95763493648e-02  1.32385461670e-02  0.00000000000e+00  0.00000000000e+00  0.00000000000e+00  0.00000000000e+00  0.00000000000e+00  0.00000000000e+00  0.00000000000e+00  0.00000000000e+00  0.00000000000e+00  0.00000000000e+00  0.00000000000e+00  0.00000000000e+00  0.00000000000e+00  0.00000000000e+00  0.00000000000e+00  0.00000000000e+00  0.00000000000e+00  0.00000000000e+00  7.16266976453e-02  0.00000000000e+00  0.00000000000e+00  0.00000000000e+00  0.00000000000e+00  0.00000000000e+00  0.00000000000e+00  0.00000000000e+00  0.00000000000e+00 -9.95272165574e-02  0.00000000000e+00  0.00000000000e+00  4.85323309908e-02  0.00000000000e+00  0.00000000000e+00  0.00000000000e+00  0.00000000000e+00  0.00000000000e+00  0.00000000000e+00  0.00000000000e+00  0.00000000000e+00  0.00000000000e+00  0.00000000000e+00  0.00000000000e+00  0.00000000000e+00  0.00000000000e+00  0.00000000000e+00  0.00000000000e+00  0.00000000000e+00  0.00000000000e+00  0.00000000000e+00 -1.02892109544e-01  0.00000000000e+00  0.00000000000e+00  0.00000000000e+00  0.00000000000e+00  0.00000000000e+00  0.00000000000e+00  0.00000000000e+00  0.00000000000e+00  0.00000000000e+00  0.00000000000e+00  0.00000000000e+00  0.00000000000e+00  0.00000000000e+00  0.00000000000e+00  0.00000000000e+00  0.00000000000e+00  0.00000000000e+00  0.00000000000e+00  0.00000000000e+00  0.00000000000e+00  0.00000000000e+00  0.00000000000e+00  0.00000000000e+00  0.00000000000e+00  0.00000000000e+00  0.00000000000e+00  0.00000000000e+00  0.00000000000e+00  0.00000000000e+00  0.00000000000e+00  0.00000000000e+00  0.00000000000e+00  0.00000000000e+00  0.00000000000e+00  0.00000000000e+00  0.00000000000e+00  0.00000000000e+00  0.00000000000e+00  0.00000000000e+00  0.00000000000e+00  0.00000000000e+00  0.00000000000e+00  0.00000000000e+00  0.00000000000e+00  0.00000000000e+00  0.00000000000e+00  0.00000000000e+00  0.00000000000e+00  0.00000000000e+00  0.00000000000e+00  0.00000000000e+00  0.00000000000e+00  0.00000000000e+00  0.00000000000e+00  0.00000000000e+00  0.00000000000e+00  0.00000000000e+00  0.00000000000e+00  0.00000000000e+00  0.00000000000e+00  0.00000000000e+00  0.00000000000e+00  0.00000000000e+00  0.00000000000e+00  0.00000000000e+00  0.00000000000e+00  0.00000000000e+00  0.00000000000e+00  0.00000000000e+00  0.00000000000e+00  0.00000000000e+00  0.00000000000e+00  0.00000000000e+00  0.00000000000e+00  0.00000000000e+00  0.00000000000e+00  0.00000000000e+00  0.00000000000e+00  0.00000000000e+00  0.00000000000e+00  0.00000000000e+00  0.00000000000e+00  0.00000000000e+00  0.00000000000e+00  0.00000000000e+00  0.00000000000e+00  0.00000000000e+00  0.00000000000e+00  0.00000000000e+00  0.00000000000e+00  0.00000000000e+00  0.00000000000e+00  0.00000000000e+00  0.00000000000e+00  0.00000000000e+00  0.00000000000e+00  0.00000000000e+00  0.00000000000e+00  0.00000000000e+00  0.00000000000e+00  0.00000000000e+00  0.00000000000e+00  0.00000000000e+00  0.00000000000e+00  0.00000000000e+00  0.00000000000e+00  0.00000000000e+00  0.00000000000e+00  0.00000000000e+00  0.00000000000e+00  0.00000000000e+00  0.00000000000e+00  0.00000000000e+00  0.00000000000e+00  0.00000000000e+00  0.00000000000e+00  0.00000000000e+00  0.00000000000e+00  0.00000000000e+00  0.00000000000e+00  0.00000000000e+00  0.00000000000e+00  0.00000000000e+00  0.00000000000e+00  0.00000000000e+00  0.00000000000e+00  0.00000000000e+00  0.00000000000e+00  0.00000000000e+00  0.00000000000e+00  0.00000000000e+00  0.00000000000e+00  0.00000000000e+00  0.00000000000e+00  0.00000000000e+00  0.00000000000e+00  0.00000000000e+00  0.00000000000e+00  0.00000000000e+00  0.00000000000e+00  0.00000000000e+00  0.00000000000e+00  0.00000000000e+00  0.00000000000e+00  0.00000000000e+00  0.00000000000e+00  0.00000000000e+00  0.00000000000e+00  0.00000000000e+00  0.00000000000e+00  0.00000000000e+00  0.00000000000e+00  0.00000000000e+00  0.00000000000e+00  0.00000000000e+00  0.00000000000e+00  0.00000000000e+00  0.00000000000e+00  0.00000000000e+00  0.00000000000e+00  0.00000000000e+00  0.00000000000e+00  0.00000000000e+00  0.00000000000e+00  0.00000000000e+00  0.00000000000e+00  0.00000000000e+00  0.00000000000e+00  0.00000000000e+00  0.00000000000e+00  0.00000000000e+00  0.00000000000e+00  0.00000000000e+00  0.00000000000e+00  0.00000000000e+00  0.00000000000e+00  0.00000000000e+00  0.00000000000e+00  0.00000000000e+00  0.00000000000e+00  0.00000000000e+00  0.00000000000e+00  0.00000000000e+00  0.00000000000e+00  0.00000000000e+00  0.00000000000e+00  0.00000000000e+00  0.00000000000e+00  0.00000000000e+00  0.00000000000e+00  0.00000000000e+00  0.00000000000e+00  0.00000000000e+00  0.00000000000e+00  0.00000000000e+00  0.00000000000e+00  0.00000000000e+00  0.00000000000e+00  0.00000000000e+00  0.00000000000e+00  0.00000000000e+00  0.00000000000e+00  0.00000000000e+00  0.00000000000e+00  0.00000000000e+00  0.00000000000e+00  0.00000000000e+00  0.00000000000e+00  0.00000000000e+00  0.00000000000e+00  0.00000000000e+00  0.00000000000e+00  0.00000000000e+00  0.00000000000e+00  0.00000000000e+00  0.00000000000e+00  0.00000000000e+00  0.00000000000e+00  0.00000000000e+00  0.00000000000e+00  0.00000000000e+00  0.00000000000e+00  0.00000000000e+00  0.00000000000e+00  0.00000000000e+00  0.00000000000e+00  0.00000000000e+00  0.00000000000e+00  0.00000000000e+00  0.00000000000e+00  0.00000000000e+00  0.00000000000e+00  0.00000000000e+00  0.00000000000e+00  0.00000000000e+00  0.00000000000e+00  0.00000000000e+00  0.00000000000e+00  0.00000000000e+00  0.00000000000e+00  0.00000000000e+00  9.43700918646e-03  0.00000000000e+00  0.00000000000e+00  0.00000000000e+00  0.00000000000e+00  0.00000000000e+00  0.00000000000e+00  0.00000000000e+00  0.00000000000e+00  5.09251456096e-02  0.00000000000e+00  0.00000000000e+00  0.00000000000e+00  0.00000000000e+00  0.00000000000e+00  0.00000000000e+00  0.00000000000e+00  0.00000000000e+00  0.00000000000e+00  0.00000000000e+00  0.00000000000e+00  0.00000000000e+00  0.00000000000e+00  0.00000000000e+00  0.00000000000e+00  0.00000000000e+00  0.00000000000e+00  0.00000000000e+00  0.00000000000e+00  0.00000000000e+00  0.00000000000e+00  0.00000000000e+00  0.00000000000e+00  0.00000000000e+00  0.00000000000e+00  0.00000000000e+00  0.00000000000e+00  0.00000000000e+00  0.00000000000e+00  0.00000000000e+00  0.00000000000e+00  0.00000000000e+00  0.00000000000e+00  0.00000000000e+00  0.00000000000e+00  0.00000000000e+00  0.00000000000e+00  0.00000000000e+00  0.00000000000e+00  0.00000000000e+00  0.00000000000e+00  0.00000000000e+00  0.00000000000e+00  0.00000000000e+00  0.00000000000e+00  0.00000000000e+00  0.00000000000e+00  0.00000000000e+00  0.00000000000e+00  0.00000000000e+00  0.00000000000e+00  0.00000000000e+00  0.00000000000e+00  0.00000000000e+00  0.00000000000e+00  0.00000000000e+00  0.00000000000e+00  0.00000000000e+00  0.00000000000e+00  0.00000000000e+00  0.00000000000e+00  0.00000000000e+00  0.00000000000e+00  0.00000000000e+00  0.00000000000e+00  0.00000000000e+00  0.00000000000e+00  0.00000000000e+00  0.00000000000e+00  0.00000000000e+00  0.00000000000e+00  0.00000000000e+00  0.00000000000e+00  0.00000000000e+00  0.00000000000e+00  0.00000000000e+00  0.00000000000e+00  0.00000000000e+00  0.00000000000e+00  0.00000000000e+00  0.00000000000e+00  0.00000000000e+00  0.00000000000e+00  0.00000000000e+00  0.00000000000e+00  0.00000000000e+00  0.00000000000e+00  0.00000000000e+00  0.00000000000e+00  0.00000000000e+00  0.00000000000e+00  0.00000000000e+00  0.00000000000e+00  0.00000000000e+00  0.00000000000e+00  0.00000000000e+00  0.00000000000e+00  0.00000000000e+00  0.00000000000e+00  0.00000000000e+00  0.00000000000e+00  0.00000000000e+00  0.00000000000e+00  0.00000000000e+00  0.00000000000e+00  0.00000000000e+00  0.00000000000e+00  0.00000000000e+00  0.00000000000e+00  0.00000000000e+00  0.00000000000e+00  0.00000000000e+00  0.00000000000e+00  0.00000000000e+00  0.00000000000e+00  0.00000000000e+00  0.00000000000e+00  0.00000000000e+00  0.00000000000e+00  0.00000000000e+00  0.00000000000e+00  0.00000000000e+00  0.00000000000e+00  0.00000000000e+00  0.00000000000e+00  0.00000000000e+00 -7.64618576930e-02  0.00000000000e+00  0.00000000000e+00  0.00000000000e+00  0.00000000000e+00  0.00000000000e+00  0.00000000000e+00  0.00000000000e+00  0.00000000000e+00  0.00000000000e+00  0.00000000000e+00  0.00000000000e+00  0.00000000000e+00  0.00000000000e+00  0.00000000000e+00  0.00000000000e+00  0.00000000000e+00  0.00000000000e+00  0.00000000000e+00  0.00000000000e+00  2.35004572452e-01  0.00000000000e+00  0.00000000000e+00  0.00000000000e+00  0.00000000000e+00  0.00000000000e+00  0.00000000000e+00  0.00000000000e+00  0.00000000000e+00  0.00000000000e+00  0.00000000000e+00  0.00000000000e+00  0.00000000000e+00  0.00000000000e+00  0.00000000000e+00
 0.00000000000e+00  0.00000000000e+00  0.00000000000e+00  0.00000000000e+00  0.00000000000e+00  0.00000000000e+00  0.00000000000e+00  0.00000000000e+00  0.00000000000e+00  0.00000000000e+00  0.00000000000e+00  0.00000000000e+00  0.00000000000e+00  0.00000000000e+00  0.00000000000e+00  0.00000000000e+00  0.00000000000e+00  0.00000000000e+00  0.00000000000e+00  0.00000000000e+00 -2.23423522660e-01  0.00000000000e+00 -8.52406516475e-01  9.52923175053e+00 -1.70501613835e-01  0.00000000000e+00  1.29249726095e+00  0.00000000000e+00  0.00000000000e+00  0.00000000000e+00  0.00000000000e+00  0.00000000000e+00  0.00000000000e+00  0.00000000000e+00  0.00000000000e+00  0.00000000000e+00  0.00000000000e+00  0.00000000000e+00  0.00000000000e+00  0.00000000000e+00  0.00000000000e+00  0.00000000000e+00  0.00000000000e+00  0.00000000000e+00  0.00000000000e+00  0.00000000000e+00  0.00000000000e+00  0.00000000000e+00  0.00000000000e+00  0.00000000000e+00  0.00000000000e+00  0.00000000000e+00  0.00000000000e+00  0.00000000000e+00  0.00000000000e+00  0.00000000000e+00  0.00000000000e+00  0.00000000000e+00  0.00000000000e+00  0.00000000000e+00  0.00000000000e+00  0.00000000000e+00  0.00000000000e+00  0.00000000000e+00  0.00000000000e+00  0.00000000000e+00  0.00000000000e+00  0.00000000000e+00  0.00000000000e+00  0.00000000000e+00  0.00000000000e+00  0.00000000000e+00  0.00000000000e+00  0.00000000000e+00  0.00000000000e+00  0.00000000000e+00  0.00000000000e+00  0.00000000000e+00  0.00000000000e+00  0.00000000000e+00  0.00000000000e+00  0.00000000000e+00  0.00000000000e+00  0.00000000000e+00  0.00000000000e+00  0.00000000000e+00  0.00000000000e+00  0.00000000000e+00  0.00000000000e+00  0.00000000000e+00  0.00000000000e+00  0.00000000000e+00  0.00000000000e+00  0.00000000000e+00  0.00000000000e+00  0.00000000000e+00  0.00000000000e+00  0.00000000000e+00  0.00000000000e+00  0.00000000000e+00  0.00000000000e+00  0.00000000000e+00  0.00000000000e+00  0.00000000000e+00  0.00000000000e+00  0.00000000000e+00  0.00000000000e+00  0.00000000000e+00  0.00000000000e+00  0.00000000000e+00  0.00000000000e+00  0.00000000000e+00  0.00000000000e+00  0.00000000000e+00  0.00000000000e+00  0.00000000000e+00  0.00000000000e+00  0.00000000000e+00  0.00000000000e+00  0.00000000000e+00  6.37139721136e-02  0.00000000000e+00  0.00000000000e+00  0.00000000000e+00  0.00000000000e+00  0.00000000000e+00  0.00000000000e+00  0.00000000000e+00  0.00000000000e+00  0.00000000000e+00  0.00000000000e+00  0.00000000000e+00  0.00000000000e+00  0.00000000000e+00  0.00000000000e+00  0.00000000000e+00  0.00000000000e+00  0.00000000000e+00  0.00000000000e+00  0.00000000000e+00  0.00000000000e+00  0.00000000000e+00  0.00000000000e+00  0.00000000000e+00  0.00000000000e+00  0.00000000000e+00  0.00000000000e+00  0.00000000000e+00  0.00000000000e+00  0.00000000000e+00  0.00000000000e+00  0.00000000000e+00  0.00000000000e+00  0.00000000000e+00  0.00000000000e+00  0.00000000000e+00  0.00000000000e+00  0.00000000000e+00  0.00000000000e+00  0.00000000000e+00  0.00000000000e+00  0.00000000000e+00  0.00000000000e+00  0.00000000000e+00  0.00000000000e+00  0.00000000000e+00  0.00000000000e+00  0.00000000000e+00  0.00000000000e+00  0.00000000000e+00  0.00000000000e+00  0.00000000000e+00  0.00000000000e+00  0.00000000000e+00  0.00000000000e+00  0.00000000000e+00  0.00000000000e+00  0.00000000000e+00  0.00000000000e+00  0.00000000000e+00  0.00000000000e+00  0.00000000000e+00  0.00000000000e+00  0.00000000000e+00  0.00000000000e+00  0.00000000000e+00  0.00000000000e+00  0.00000000000e+00  0.00000000000e+00  0.00000000000e+00  0.00000000000e+00  0.00000000000e+00  0.00000000000e+00  0.00000000000e+00  0.00000000000e+00  0.00000000000e+00  0.00000000000e+00  0.00000000000e+00  0.00000000000e+00  0.00000000000e+00  0.00000000000e+00  0.00000000000e+00  0.00000000000e+00  0.00000000000e+00  0.00000000000e+00  0.00000000000e+00  0.00000000000e+00  0.00000000000e+00  0.00000000000e+00  0.00000000000e+00  0.00000000000e+00  0.00000000000e+00  0.00000000000e+00  0.00000000000e+00  0.00000000000e+00  0.00000000000e+00  0.00000000000e+00  0.00000000000e+00  0.00000000000e+00  0.00000000000e+00  0.00000000000e+00  0.00000000000e+00  0.00000000000e+00  0.00000000000e+00  0.00000000000e+00  0.00000000000e+00  0.00000000000e+00  0.00000000000e+00  0.00000000000e+00  0.00000000000e+00  0.00000000000e+00  0.00000000000e+00  0.00000000000e+00  0.00000000000e+00  0.00000000000e+00  0.00000000000e+00  0.00000000000e+00  0.00000000000e+00  0.00000000000e+00  0.00000000000e+00  0.00000000000e+00  0.00000000000e+00  0.00000000000e+00  0.00000000000e+00  0.00000000000e+00  0.00000000000e+00  0.00000000000e+00  0.00000000000e+00  0.00000000000e+00  0.00000000000e+00  0.00000000000e+00  0.00000000000e+00  0.00000000000e+00  0.00000000000e+00  0.00000000000e+00  0.00000000000e+00  0.00000000000e+00  0.00000000000e+00  0.00000000000e+00  0.00000000000e+00  0.00000000000e+00  0.00000000000e+00  0.00000000000e+00  0.00000000000e+00  0.00000000000e+00  0.00000000000e+00  0.00000000000e+00  0.00000000000e+00  0.00000000000e+00  0.00000000000e+00  0.00000000000e+00  0.00000000000e+00  0.00000000000e+00  0.00000000000e+00  0.00000000000e+00  0.00000000000e+00  0.00000000000e+00  0.00000000000e+00  0.00000000000e+00  0.00000000000e+00  0.00000000000e+00  0.00000000000e+00  0.00000000000e+00  0.00000000000e+00  0.00000000000e+00  0.00000000000e+00  0.00000000000e+00  0.00000000000e+00  0.00000000000e+00  0.00000000000e+00  0.00000000000e+00  0.00000000000e+00  0.00000000000e+00  0.00000000000e+00  0.00000000000e+00  0.00000000000e+00  0.00000000000e+00  0.00000000000e+00  0.00000000000e+00  0.00000000000e+00  0.00000000000e+00  0.00000000000e+00  0.00000000000e+00  0.00000000000e+00  0.00000000000e+00  0.00000000000e+00  0.00000000000e+00  0.00000000000e+00  0.00000000000e+00  0.00000000000e+00  0.00000000000e+00  0.00000000000e+00  0.00000000000e+00  0.00000000000e+00  0.00000000000e+00  0.00000000000e+00  0.00000000000e+00  0.00000000000e+00  0.00000000000e+00  0.00000000000e+00  0.00000000000e+00  0.00000000000e+00  0.00000000000e+00  0.00000000000e+00  0.00000000000e+00  0.00000000000e+00  0.00000000000e+00  0.00000000000e+00  0.00000000000e+00  0.00000000000e+00  0.00000000000e+00  0.00000000000e+00  0.00000000000e+00  0.00000000000e+00  0.00000000000e+00  0.00000000000e+00  0.00000000000e+00  0.00000000000e+00  0.00000000000e+00  0.00000000000e+00  0.00000000000e+00  0.00000000000e+00  0.00000000000e+00  0.00000000000e+00  0.00000000000e+00  0.00000000000e+00  0.00000000000e+00  0.00000000000e+00  0.00000000000e+00  0.00000000000e+00  0.00000000000e+00  0.00000000000e+00  0.00000000000e+00  0.00000000000e+00  0.00000000000e+00  0.00000000000e+00  0.00000000000e+00  0.00000000000e+00  0.00000000000e+00  0.00000000000e+00  0.00000000000e+00  0.00000000000e+00  0.00000000000e+00  0.00000000000e+00  0.00000000000e+00  0.00000000000e+00  0.00000000000e+00  0.00000000000e+00  0.00000000000e+00  0.00000000000e+00  0.00000000000e+00  0.00000000000e+00  0.00000000000e+00  0.00000000000e+00  0.00000000000e+00  0.00000000000e+00  0.00000000000e+00  0.00000000000e+00  0.00000000000e+00  0.00000000000e+00  0.00000000000e+00  0.00000000000e+00  0.00000000000e+00  0.00000000000e+00  0.00000000000e+00  0.00000000000e+00  0.00000000000e+00  0.00000000000e+00  0.00000000000e+00  0.00000000000e+00  0.00000000000e+00  0.00000000000e+00  0.00000000000e+00  0.00000000000e+00  0.00000000000e+00  0.00000000000e+00  0.00000000000e+00  0.00000000000e+00  0.00000000000e+00  0.00000000000e+00  0.00000000000e+00  0.00000000000e+00  0.00000000000e+00  0.00000000000e+00  0.00000000000e+00  0.00000000000e+00  0.00000000000e+00  0.00000000000e+00  0.00000000000e+00  0.00000000000e+00  0.00000000000e+00  0.00000000000e+00  0.00000000000e+00  0.00000000000e+00  0.00000000000e+00  0.00000000000e+00  0.00000000000e+00  0.00000000000e+00  0.00000000000e+00  0.00000000000e+00  0.00000000000e+00  0.00000000000e+00  0.00000000000e+00  0.00000000000e+00  0.00000000000e+00  0.00000000000e+00  0.00000000000e+00  0.00000000000e+00  0.00000000000e+00  0.00000000000e+00  0.00000000000e+00  0.00000000000e+00  0.00000000000e+00  0.00000000000e+00  0.00000000000e+00  0.00000000000e+00  0.00000000000e+00  0.00000000000e+00  0.00000000000e+00  0.00000000000e+00  0.00000000000e+00  0.00000000000e+00  0.00000000000e+00  0.00000000000e+00  0.00000000000e+00  0.00000000000e+00  0.00000000000e+00  0.00000000000e+00  0.00000000000e+00  0.00000000000e+00  0.00000000000e+00  0.00000000000e+00  0.00000000000e+00  0.00000000000e+00  0.00000000000e+00  0.00000000000e+00  0.00000000000e+00  0.00000000000e+00  0.00000000000e+00  0.00000000000e+00  0.00000000000e+00  0.00000000000e+00  0.00000000000e+00  0.00000000000e+00  0.00000000000e+00  0.00000000000e+00  0.00000000000e+00  0.00000000000e+00  0.00000000000e+00  0.00000000000e+00  0.00000000000e+00  0.00000000000e+00  0.00000000000e+00  0.00000000000e+00  0.00000000000e+00  0.00000000000e+00  0.00000000000e+00  0.00000000000e+00  0.00000000000e+00  0.00000000000e+00  0.00000000000e+00  0.00000000000e+00  0.00000000000e+00  0.00000000000e+00  0.00000000000e+00  0.00000000000e+00  0.00000000000e+00  0.00000000000e+00  0.00000000000e+00  0.00000000000e+00  0.00000000000e+00  0.00000000000e+00  0.00000000000e+00  0.00000000000e+00  0.00000000000e+00  0.00000000000e+00  0.00000000000e+00  0.00000000000e+00  0.00000000000e+00  0.00000000000e+00  0.00000000000e+00  0.00000000000e+00  0.00000000000e+00  0.00000000000e+00  0.00000000000e+00  0.00000000000e+00  0.00000000000e+00  0.00000000000e+00  0.00000000000e+00  0.00000000000e+00  0.00000000000e+00  0.00000000000e+00
 0.00000000000e+00  0.00000000000e+00  0.00000000000e+00  0.00000000000e+00  0.00000000000e+00  0.00000000000e+00  0.00000000000e+00  0.00000000000e+00  0.00000000000e+00  0.00000000000e+00  0.00000000000e+00  0.00000000000e+00  0.00000000000e+00  0.00000000000e+00  0.00000000000e+00  0.00000000000e+00  0.00000000000e+00  0.00000000000e+00  4.94711820429e-02  0.00000000000e+00  0.00000000000e+00  0.00000000000e+00  0.00000000000e+00 -1.70501613811e-01  6.62058820967e+00  0.00000000000e+00 -1.94100328543e-01 -2.43470140357e-01  0.00000000000e+00  0.00000000000e+00  0.00000000000e+00  0.00000000000e+00  0.00000000000e+00  0.00000000000e+00  0.00000000000e+00  0.00000000000e+00  0.00000000000e+00  0.00000000000e+00  0.00000000000e+00  0.00000000000e+00  0.00000000000e+00  0.00000000000e+00  0.00000000000e+00  0.00000000000e+00  0.00000000000e+00  0.00000000000e+00  0.00000000000e+00  0.00000000000e+00  0.00000000000e+00  0.00000000000e+00  0.00000000000e+00  0.00000000000e+00  0.00000000000e+00  0.00000000000e+00  0.00000000000e+00  0.00000000000e+00  0.00000000000e+00  0.00000000000e+00  0.00000000000e+00  0.00000000000e+00  0.00000000000e+00  0.00000000000e+00  0.00000000000e+00  0.00000000000e+00  0.00000000000e+00  0.00000000000e+00  0.00000000000e+00  0.00000000000e+00  0.00000000000e+00  0.00000000000e+00  0.00000000000e+00  0.00000000000e+00  0.00000000000e+00  0.00000000000e+00  0.00000000000e+00  0.00000000000e+00  0.00000000000e+00  0.00000000000e+00  0.00000000000e+00  0.00000000000e+00  0.00000000000e+00  0.00000000000e+00  0.00000000000e+00  0.00000000000e+00  0.00000000000e+00  0.00000000000e+00  0.00000000000e+00  0.00000000000e+00  0.00000000000e+00  0.00000000000e+00  0.00000000000e+00  0.00000000000e+00  0.00000000000e+00  0.00000000000e+00  0.00000000000e+00  0.00000000000e+00  0.00000000000e+00  0.00000000000e+00  0.00000000000e+00  0.00000000000e+00  0.00000000000e+00  0.00000000000e+00  0.00000000000e+00  0.00000000000e+00  0.00000000000e+00  0.00000000000e+00  0.00000000000e+00  0.00000000000e+00  0.00000000000e+00  0.00000000000e+00  0.00000000000e+00  0.00000000000e+00  0.00000000000e+00  0.00000000000e+00  0.00000000000e+00  0.00000000000e+00  0.00000000000e+00  0.00000000000e+00  0.00000000000e+00  0.00000000000e+00  0.00000000000e+00  0.00000000000e+00  0.00000000000e+00  0.00000000000e+00  0.00000000000e+00  0.00000000000e+00  0.00000000000e+00  0.00000000000e+00  0.00000000000e+00  0.00000000000e+00  0.00000000000e+00  0.00000000000e+00  0.00000000000e+00  0.00000000000e+00  0.00000000000e+00  0.00000000000e+00  0.00000000000e+00  0.00000000000e+00  0.00000000000e+00  0.00000000000e+00  0.00000000000e+00  0.00000000000e+00  0.00000000000e+00  0.00000000000e+00  5.99951017821e-02  0.00000000000e+00  0.00000000000e+00  0.00000000000e+00  0.00000000000e+00  0.00000000000e+00  0.00000000000e+00  0.00000000000e+00  0.00000000000e+00  0.00000000000e+00  0.00000000000e+00  0.00000000000e+00  0.00000000000e+00  0.00000000000e+00  0.00000000000e+00  0.00000000000e+00  0.00000000000e+00  0.00000000000e+00  0.00000000000e+00  0.00000000000e+00  0.00000000000e+00  0.00000000000e+00  0.00000000000e+00  0.00000000000e+00  0.00000000000e+00  0.00000000000e+00  0.00000000000e+00  0.00000000000e+00  0.00000000000e+00  0.00000000000e+00  0.00000000000e+00  0.00000000000e+00  0.00000000000e+00  0.00000000000e+00  0.00000000000e+00  0.00000000000e+00  0.00000000000e+00  0.00000000000e+00  0.00000000000e+00  0.00000000000e+00  0.00000000000e+00  0.00000000000e+00  0.00000000000e+00  0.00000000000e+00  0.00000000000e+00  0.00000000000e+00  0.00000000000e+00  0.00000000000e+00  0.00000000000e+00  0.00000000000e+00  0.00000000000e+00  0.00000000000e+00  0.00000000000e+00  0.00000000000e+00  0.00000000000e+00  0.00000000000e+00  0.00000000000e+00  0.00000000000e+00  0.00000000000e+00  0.00000000000e+00  0.00000000000e+00  2.34166560584e-01  0.00000000000e+00  0.00000000000e+00  0.00000000000e+00  0.00000000000e+00  0.00000000000e+00  0.00000000000e+00  0.00000000000e+00  0.00000000000e+00  0.00000000000e+00  3.72628976759e-01  0.00000000000e+00  0.00000000000e+00  0.00000000000e+00  0.00000000000e+00  0.00000000000e+00  0.00000000000e+00  0.00000000000e+00  0.00000000000e+00  0.00000000000e+00  0.00000000000e+00  0.00000000000e+00  0.00000000000e+00  0.00000000000e+00  0.00000000000e+00  0.00000000000e+00  0.00000000000e+00  0.00000000000e+00  0.00000000000e+00  0.00000000000e+00  0.00000000000e+00  0.00000000000e+00  0.00000000000e+00  0.00000000000e+00  0.00000000000e+00  0.00000000000e+00  0.00000000000e+00  0.00000000000e+00  0.00000000000e+00  0.00000000000e+00  0.00000000000e+00  0.00000000000e+00  0.00000000000e+00  0.00000000000e+00  0.00000000000e+00  0.00000000000e+00  0.00000000000e+00  0.00000000000e+00  0.00000000000e+00  0.00000000000e+00  0.00000000000e+00  0.00000000000e+00  0.00000000000e+00  0.00000000000e+00  0.00000000000e+00  0.00000000000e+00  0.00000000000e+00  0.00000000000e+00  0.00000000000e+00  0.00000000000e+00  0.00000000000e+00  0.00000000000e+00  0.00000000000e+00  0.00000000000e+00  0.00000000000e+00  0.00000000000e+00  0.00000000000e+00  0.00000000000e+00  0.00000000000e+00  0.00000000000e+00  0.00000000000e+00  0.00000000000e+00  0.00000000000e+00  0.00000000000e+00  0.00000000000e+00  0.00000000000e+00  0.00000000000e+00  0.00000000000e+00  0.00000000000e+00  0.00000000000e+00  0.00000000000e+00  0.00000000000e+00  0.00000000000e+00  0.00000000000e+00  0.00000000000e+00  0.00000000000e+00  0.00000000000e+00  0.00000000000e+00  0.00000000000e+00  0.00000000000e+00  0.00000000000e+00  0.00000000000e+00  0.00000000000e+00  0.00000000000e+00  0.00000000000e+00  0.00000000000e+00  4.43033362697e-02  0.00000000000e+00  0.00000000000e+00  0.00000000000e+00  0.00000000000e+00  0.00000000000e+00  0.00000000000e+00  0.00000000000e+00  0.00000000000e+00  0.00000000000e+00  0.00000000000e+00  0.00000000000e+00  0.00000000000e+00  0.00000000000e+00  0.00000000000e+00  0.00000000000e+00  0.00000000000e+00  0.00000000000e+00  0.00000000000e+00  0.00000000000e+00  0.00000000000e+00  0.00000000000e+00  0.00000000000e+00  0.00000000000e+00  0.00000000000e+00  0.00000000000e+00  0.00000000000e+00  0.00000000000e+00  0.00000000000e+00  0.00000000000e+00  0.00000000000e+00  0.00000000000e+00  0.00000000000e+00  0.00000000000e+00  0.00000000000e+00  0.00000000000e+00  0.00000000000e+00  0.00000000000e+00  0.00000000000e+00  0.00000000000e+00  0.00000000000e+00  0.00000000000e+00  0.00000000000e+00  0.00000000000e+00  0.00000000000e+00  0.00000000000e+00  0.00000000000e+00  0.00000000000e+00  0.00000000000e+00  0.00000000000e+00  0.00000000000e+00  0.00000000000e+00  0.00000000000e+00  0.00000000000e+00  0.00000000000e+00  0.00000000000e+00  0.00000000000e+00  0.00000000000e+00  0.00000000000e+00  0.00000000000e+00  0.00000000000e+00  0.00000000000e+00  0.00000000000e+00  0.00000000000e+00  0.00000000000e+00  0.00000000000e+00  0.00000000000e+00  0.00000000000e+00  0.00000000000e+00  0.00000000000e+00  0.00000000000e+00  0.00000000000e+00  0.00000000000e+00  0.00000000000e+00  0.00000000000e+00  0.00000000000e+00  0.00000000000e+00  0.00000000000e+00  0.00000000000e+00  0.00000000000e+00  0.00000000000e+00  0.00000000000e+00  0.00000000000e+00  0.00000000000e+00  0.00000000000e+00  0.00000000000e+00  0.00000000000e+00  0.00000000000e+00  0.00000000000e+00  0.00000000000e+00  0.00000000000e+00  0.00000000000e+00  0.00000000000e+00  0.00000000000e+00  0.00000000000e+00  0.00000000000e+00  0.00000000000e+00  0.00000000000e+00  0.00000000000e+00  0.00000000000e+00  0.00000000000e+00  0.00000000000e+00  0.00000000000e+00  0.00000000000e+00  0.00000000000e+00  0.00000000000e+00  0.00000000000e+00  0.00000000000e+00  0.00000000000e+00  0.00000000000e+00  0.00000000000e+00  0.00000000000e+00  0.00000000000e+00  0.00000000000e+00  0.00000000000e+00  0.00000000000e+00  0.00000000000e+00  0.00000000000e+00  0.00000000000e+00  0.00000000000e+00  0.00000000000e+00  0.00000000000e+00  0.00000000000e+00  0.00000000000e+00  0.00000000000e+00  0.00000000000e+00  0.00000000000e+00  0.00000000000e+00  0.00000000000e+00  0.00000000000e+00  0.00000000000e+00  0.00000000000e+00  0.00000000000e+00  0.00000000000e+00  0.00000000000e+00  0.00000000000e+00  0.00000000000e+00  0.00000000000e+00  0.00000000000e+00  0.00000000000e+00  0.00000000000e+00  0.00000000000e+00  0.00000000000e+00  0.00000000000e+00  0.00000000000e+00  0.00000000000e+00  0.00000000000e+00  0.00000000000e+00  0.00000000000e+00  0.00000000000e+00  0.00000000000e+00  0.00000000000e+00  0.00000000000e+00  0.00000000000e+00  0.00000000000e+00  0.00000000000e+00  0.00000000000e+00  0.00000000000e+00  0.00000000000e+00  0.00000000000e+00  0.00000000000e+00  0.00000000000e+00  0.00000000000e+00  0.00000000000e+00  0.00000000000e+00  0.00000000000e+00  0.00000000000e+00  0.00000000000e+00  0.00000000000e+00  0.00000000000e+00  0.00000000000e+00  0.00000000000e+00  0.00000000000e+00  0.00000000000e+00  0.00000000000e+00  0.00000000000e+00  0.00000000000e+00  0.00000000000e+00  0.00000000000e+00  0.00000000000e+00  0.00000000000e+00  0.00000000000e+00  0.00000000000e+00  0.00000000000e+00  0.00000000000e+00  0.00000000000e+00  0.00000000000e+00  0.00000000000e+00  0.00000000000e+00  0.00000000000e+00  0.00000000000e+00  0.00000000000e+00  0.00000000000e+00  0.00000000000e+00  0.00000000000e+00  0.00000000000e+00  0.00000000000e+00  0.00000000000e+00  0.00000000000e+00  0.00000000000e+00  0.00000000000e+00  0.00000000000e+00  0.00000000000e+00  0.00000000000e+00  0.00000000000e+00  0.00000000000e+00  0.00000000000e+00  0.00000000000e+00  0.00000000000e+00  0.00000000000e+00  0.00000000000e+00
 0.00000000000e+00  0.00000000000e+00  0.00000000000e+00  0.00000000000e+00  0.00000000000e+00  0.00000000000e+00  0.00000000000e+00  0.00000000000e+00  0.00000000000e+00  0.00000000000e+00  0.00000000000e+00  0.00000000000e+00  0.00000000000e+00  0.00000000000e+00  0.00000000000e+00  0.00000000000e+00  0.00000000000e+00  0.00000000000e+00  0.00000000000e+00  0.00000000000e+00  0.00000000000e+00  0.00000000000e+00  3.03515982314e-01  0.00000000000e+00  0.00000000000e+00  9.22382028353e+00  6.01882955424e-02  0.00000000000e+00  0.00000000000e+00  0.00000000000e+00  0.00000000000e+00  0.00000000000e+00  0.00000000000e+00  0.00000000000e+00  0.00000000000e+00  0.00000000000e+00  0.00000000000e+00  0.00000000000e+00  0.00000000000e+00  0.00000000000e+00  0.00000000000e+00  0.00000000000e+00  0.00000000000e+00  0.00000000000e+00  0.00000000000e+00  0.00000000000e+00  0.00000000000e+00  0.00000000000e+00  0.00000000000e+00  0.00000000000e+00  0.00000000000e+00  0.00000000000e+00  0.00000000000e+00  0.00000000000e+00  0.00000000000e+00  0.00000000000e+00  0.00000000000e+00  0.00000000000e+00  0.00000000000e+00  0.00000000000e+00  0.00000000000e+00  0.00000000000e+00  0.00000000000e+00  0.00000000000e+00  0.00000000000e+00  0.00000000000e+00  0.00000000000e+00  0.00000000000e+00  0.00000000000e+00  0.00000000000e+00  0.00000000000e+00  0.00000000000e+00  0.00000000000e+00  0.00000000000e+00  0.00000000000e+00  0.00000000000e+00  0.00000000000e+00  0.00000000000e+00  0.00000000000e+00  0.00000000000e+00  0.00000000000e+00  0.00000000000e+00  0.00000000000e+00  0.00000000000e+00  0.00000000000e+00  0.00000000000e+00  0.00000000000e+00  0.00000000000e+00  0.00000000000e+00  0.00000000000e+00  0.00000000000e+00  0.00000000000e+00  0.00000000000e+00  0.00000000000e+00  0.00000000000e+00  0.00000000000e+00  0.00000000000e+00  0.00000000000e+00  0.00000000000e+00  0.00000000000e+00  0.00000000000e+00  0.00000000000e+00  0.00000000000e+00  0.00000000000e+00  0.00000000000e+00  0.00000000000e+00  0.00000000000e+00  0.00000000000e+00  0.00000000000e+00  0.00000000000e+00  0.00000000000e+00  0.00000000000e+00  0.00000000000e+00  0.00000000000e+00  0.00000000000e+00  0.00000000000e+00  0.00000000000e+00  0.00000000000e+00  0.00000000000e+00  0.00000000000e+00  0.00000000000e+00  0.00000000000e+00  0.00000000000e+00  0.00000000000e+00  0.00000000000e+00  0.00000000000e+00  0.00000000000e+00  0.00000000000e+00  0.00000000000e+00  0.00000000000e+00  0.00000000000e+00  0.00000000000e+00  0.00000000000e+00  0.00000000000e+00  0.00000000000e+00  0.00000000000e+00  0.00000000000e+00  0.00000000000e+00  0.00000000000e+00  0.00000000000e+00  0.00000000000e+00  0.00000000000e+00  0.00000000000e+00  0.00000000000e+00  0.00000000000e+00  0.00000000000e+00  0.00000000000e+00  0.00000000000e+00  0.00000000000e+00  0.00000000000e+00  0.00000000000e+00  0.00000000000e+00  0.00000000000e+00  0.00000000000e+00  0.00000000000e+00  0.00000000000e+00  0.00000000000e+00  0.00000000000e+00  0.00000000000e+00  0.00000000000e+00  0.00000000000e+00  0.00000000000e+00  0.00000000000e+00  0.00000000000e+00  0.00000000000e+00  0.00000000000e+00  0.00000000000e+00  0.00000000000e+00  0.00000000000e+00  0.00000000000e+00  0.00000000000e+00  0.00000000000e+00  0.00000000000e+00  0.00000000000e+00  0.00000000000e+00  0.00000000000e+00  0.00000000000e+00  0.00000000000e+00  0.00000000000e+00  0.00000000000e+00  0.00000000000e+00  0.00000000000e+00  0.00000000000e+00  0.00000000000e+00  0.00000000000e+00  0.00000000000e+00  0.00000000000e+00  0.00000000000e+00  0.00000000000e+00  0.00000000000e+00  0.00000000000e+00  0.00000000000e+00  0.00000000000e+00  0.00000000000e+00  0.00000000000e+00  0.00000000000e+00  0.00000000000e+00  0.00000000000e+00  0.00000000000e+00  0.00000000000e+00  0.00000000000e+00  0.00000000000e+00  0.00000000000e+00  0.00000000000e+00  0.00000000000e+00  0.00000000000e+00  0.00000000000e+00  0.00000000000e+00  0.00000000000e+00  0.00000000000e+00  0.00000000000e+00  0.00000000000e+00  0.00000000000e+00  0.00000000000e+00  0.00000000000e+00  0.00000000000e+00  0.00000000000e+00  0.00000000000e+00  0.00000000000e+00  0.00000000000e+00  0.00000000000e+00  0.00000000000e+00  0.00000000000e+00  0.00000000000e+00  0.00000000000e+00  0.00000000000e+00  0.00000000000e+00  0.00000000000e+00  0.00000000000e+00  0.00000000000e+00  0.00000000000e+00  0.00000000000e+00  0.00000000000e+00  0.00000000000e+00  0.00000000000e+00  0.00000000000e+00  0.00000000000e+00  0.00000000000e+00  0.00000000000e+00  0.00000000000e+00  0.00000000000e+00  0.00000000000e+00  0.00000000000e+00  0.00000000000e+00  0.00000000000e+00  0.00000000000e+00  0.00000000000e+00  0.00000000000e+00  0.00000000000e+00  0.00000000000e+00  0.00000000000e+00  0.00000000000e+00  0.00000000000e+00  0.00000000000e+00  0.00000000000e+00  0.00000000000e+00  0.00000000000e+00  0.00000000000e+00  0.00000000000e+00  0.00000000000e+00  0.00000000000e+00  0.00000000000e+00  0.00000000000e+00  0.00000000000e+00  0.00000000000e+00  0.00000000000e+00  0.00000000000e+00  0.00000000000e+00  0.00000000000e+00  0.00000000000e+00  0.00000000000e+00  0.00000000000e+00  0.00000000000e+00  0.00000000000e+00  0.00000000000e+00  0.00000000000e+00  0.00000000000e+00  0.00000000000e+00  0.00000000000e+00  0.00000000000e+00  0.00000000000e+00  0.00000000000e+00  0.00000000000e+00  0.00000000000e+00  0.00000000000e+00  0.00000000000e+00  0.00000000000e+00  0.00000000000e+00  0.00000000000e+00  0.00000000000e+00  0.00000000000e+00  0.00000000000e+00  0.00000000000e+00  0.00000000000e+00  0.00000000000e+00  0.00000000000e+00  0.00000000000e+00  0.00000000000e+00  0.00000000000e+00  0.00000000000e+00  0.00000000000e+00  0.00000000000e+00  0.00000000000e+00  0.00000000000e+00  0.00000000000e+00  0.00000000000e+00  0.00000000000e+00  0.00000000000e+00  0.00000000000e+00  0.00000000000e+00  0.00000000000e+00  0.00000000000e+00  0.00000000000e+00  0.00000000000e+00  0.00000000000e+00  0.00000000000e+00  0.00000000000e+00  0.00000000000e+00  0.00000000000e+00  0.00000000000e+00  0.00000000000e+00  0.00000000000e+00  0.00000000000e+00  0.00000000000e+00  0.00000000000e+00  0.00000000000e+00  0.00000000000e+00  0.00000000000e+00  0.00000000000e+00  0.00000000000e+00  0.00000000000e+00  0.00000000000e+00  0.00000000000e+00  0.00000000000e+00  0.00000000000e+00  0.00000000000e+00  0.00000000000e+00  0.00000000000e+00  0.00000000000e+00  0.00000000000e+00  0.00000000000e+00  0.00000000000e+00  0.00000000000e+00  0.00000000000e+00  0.00000000000e+00  0.00000000000e+00  0.00000000000e+00  0.00000000000e+00  0.00000000000e+00  0.00000000000e+00  0.00000000000e+00  0.00000000000e+00  0.00000000000e+00  0.00000000000e+00  0.00000000000e+00  0.00000000000e+00  0.00000000000e+00  0.00000000000e+00  0.00000000000e+00  0.00000000000e+00  0.00000000000e+00  0.00000000000e+00  0.00000000000e+00  0.00000000000e+00  0.00000000000e+00  0.00000000000e+00  0.00000000000e+00  0.00000000000e+00  0.00000000000e+00  0.00000000000e+00  0.00000000000e+00  0.00000000000e+00  0.00000000000e+00  0.00000000000e+00  0.00000000000e+00  0.00000000000e+00  0.00000000000e+00  0.00000000000e+00  0.00000000000e+00  0.00000000000e+00  0.00000000000e+00  0.00000000000e+00  0.00000000000e+00  0.00000000000e+00  0.00000000000e+00  0.00000000000e+00  0.00000000000e+00  0.00000000000e+00  0.00000000000e+00  0.00000000000e+00  0.00000000000e+00  0.00000000000e+00  0.00000000000e+00  0.00000000000e+00  0.00000000000e+00  0.00000000000e+00  0.00000000000e+00  0.00000000000e+00  0.00000000000e+00  0.00000000000e+00  0.00000000000e+00  0.00000000000e+00  0.00000000000e+00  0.00000000000e+00  0.00000000000e+00  0.00000000000e+00  0.00000000000e+00  0.00000000000e+00  0.00000000000e+00  0.00000000000e+00  0.00000000000e+00  0.00000000000e+00  0.00000000000e+00  0.00000000000e+00  0.00000000000e+00  0.00000000000e+00  0.00000000000e+00  0.00000000000e+00  0.00000000000e+00  0.00000000000e+00  0.00000000000e+00  0.00000000000e+00  0.00000000000e+00  0.00000000000e+00  0.00000000000e+00  0.00000000000e+00  0.00000000000e+00  0.00000000000e+00  0.00000000000e+00  0.00000000000e+00  0.00000000000e+00  0.00000000000e+00  0.00000000000e+00  0.00000000000e+00  0.00000000000e+00  0.00000000000e+00  0.00000000000e+00  0.00000000000e+00  0.00000000000e+00  0.00000000000e+00  0.00000000000e+00  0.00000000000e+00  0.00000000000e+00  0.00000000000e+00  0.00000000000e+00  0.00000000000e+00  0.00000000000e+00  0.00000000000e+00  0.00000000000e+00  0.00000000000e+00  0.00000000000e+00  0.00000000000e+00  0.00000000000e+00  0.00000000000e+00  0.00000000000e+00  0.00000000000e+00  0.00000000000e+00  0.00000000000e+00  0.00000000000e+00  0.00000000000e+00  0.00000000000e+00  0.00000000000e+00  0.00000000000e+00  0.00000000000e+00  0.00000000000e+00  0.00000000000e+00  0.00000000000e+00  0.00000000000e+00  0.00000000000e+00  0.00000000000e+00  0.00000000000e+00  0.00000000000e+00  0.00000000000e+00  0.00000000000e+00  0.00000000000e+00  0.00000000000e+00  0.00000000000e+00  0.00000000000e+00  0.00000000000e+00  0.00000000000e+00  0.00000000000e+00  0.00000000000e+00  0.00000000000e+00  0.00000000000e+00  0.00000000000e+00  0.00000000000e+00  0.00000000000e+00  0.00000000000e+00  0.00000000000e+00  0.00000000000e+00  0.00000000000e+00  0.00000000000e+00  0.00000000000e+00  0.00000000000e+00  0.00000000000e+00  0.00000000000e+00  0.00000000000e+00  0.00000000000e+00  0.00000000000e+00  0.00000000000e+00  0.00000000000e+00  0.00000000000e+00  0.00000000000e+00  0.00000000000e+00  0.00000000000e+00  0.00000000000e+00  0.00000000000e+00  0.00000000000e+00  0.00000000000e+00  0.00000000000e+00  0.00000000000e+00  0.00000000000e+00
 0.00000000000e+00  0.00000000000e+00  0.00000000000e+00  0.00000000000e+00  0.00000000000e+00  0.00000000000e+00  0.00000000000e+00  0.00000000000e+00  0.00000000000e+00  0.00000000000e+00  0.00000000000e+00  0.00000000000e+00  0.00000000000e+00  0.00000000000e+00  0.00000000000e+00  0.00000000000e+00  0.00000000000e+00  0.00000000000e+00  0.00000000000e+00  0.00000000000e+00  0.00000000000e+00  0.00000000000e+00  0.00000000000e+00  1.29249726176e+00 -1.94100328688e-01  6.01882955369e-02  9.38309931832e+00 -2.52701020008e-01  0.00000000000e+00  0.00000000000e+00  0.00000000000e+00  0.00000000000e+00  0.00000000000e+00  0.00000000000e+00  0.00000000000e+00  0.00000000000e+00  0.00000000000e+00  0.00000000000e+00  0.00000000000e+00  0.00000000000e+00  0.00000000000e+00  0.00000000000e+00  0.00000000000e+00  0.00000000000e+00  0.00000000000e+00  0.00000000000e+00  0.00000000000e+00  0.00000000000e+00  0.00000000000e+00  0.00000000000e+00  0.00000000000e+00  0.00000000000e+00  0.00000000000e+00  0.00000000000e+00  0.00000000000e+00  0.00000000000e+00  0.00000000000e+00  0.00000000000e+00  0.00000000000e+00  0.00000000000e+00  0.00000000000e+00  0.00000000000e+00  0.00000000000e+00  0.00000000000e+00  0.00000000000e+00  0.00000000000e+00  0.00000000000e+00  0.00000000000e+00  0.00000000000e+00  0.00000000000e+00  0.00000000000e+00  0.00000000000e+00  0.00000000000e+00  0.00000000000e+00  0.00000000000e+00  0.00000000000e+00  0.00000000000e+00  0.00000000000e+00  0.00000000000e+00  0.00000000000e+00  0.00000000000e+00  0.00000000000e+00  0.00000000000e+00  0.00000000000e+00  0.00000000000e+00  0.00000000000e+00  0.00000000000e+00  0.00000000000e+00  0.00000000000e+00  0.00000000000e+00  0.00000000000e+00  0.00000000000e+00  0.00000000000e+00  0.00000000000e+00  0.00000000000e+00  0.00000000000e+00  0.00000000000e+00  0.00000000000e+00  0.00000000000e+00  0.00000000000e+00  0.00000000000e+00  0.00000000000e+00  0.00000000000e+00  0.00000000000e+00  0.00000000000e+00  0.00000000000e+00  0.00000000000e+00  0.00000000000e+00  0.00000000000e+00  0.00000000000e+00  0.00000000000e+00  0.00000000000e+00  0.00000000000e+00  0.00000000000e+00  0.00000000000e+00  0.00000000000e+00  0.00000000000e+00  0.00000000000e+00  0.00000000000e+00  0.00000000000e+00  0.00000000000e+00  0.00000000000e+00  0.00000000000e+00  0.00000000000e+00  0.00000000000e+00  0.00000000000e+00  0.00000000000e+00  0.00000000000e+00  0.00000000000e+00  0.00000000000e+00  0.00000000000e+00  0.00000000000e+00  0.00000000000e+00  0.00000000000e+00  0.00000000000e+00  0.00000000000e+00  0.00000000000e+00  0.00000000000e+00  0.00000000000e+00  0.00000000000e+00  0.00000000000e+00  0.00000000000e+00  0.00000000000e+00  0.00000000000e+00  0.00000000000e+00  0.00000000000e+00  0.00000000000e+00  0.00000000000e+00  0.00000000000e+00  0.00000000000e+00  0.00000000000e+00  0.00000000000e+00  0.00000000000e+00  0.00000000000e+00  0.00000000000e+00  0.00000000000e+00  0.00000000000e+00  0.00000000000e+00  0.00000000000e+00  0.00000000000e+00  0.00000000000e+00  0.00000000000e+00  0.00000000000e+00  0.00000000000e+00  0.00000000000e+00  0.00000000000e+00  0.00000000000e+00  0.00000000000e+00  0.00000000000e+00  0.00000000000e+00  0.00000000000e+00  0.00000000000e+00  0.00000000000e+00  0.00000000000e+00  0.00000000000e+00  0.00000000000e+00  0.00000000000e+00  0.00000000000e+00  0.00000000000e+00  0.00000000000e+00  0.00000000000e+00  0.00000000000e+00  0.00000000000e+00  0.00000000000e+00  0.00000000000e+00  0.00000000000e+00  0.00000000000e+00  0.00000000000e+00  0.00000000000e+00  0.00000000000e+00  0.00000000000e+00  0.00000000000e+00  0.00000000000e+00  0.00000000000e+00  0.00000000000e+00  0.00000000000e+00  0.00000000000e+00  0.00000000000e+00  0.00000000000e+00  0.00000000000e+00  0.00000000000e+00  0.00000000000e+00  0.00000000000e+00  0.00000000000e+00  0.00000000000e+00  0.00000000000e+00  0.00000000000e+00  0.00000000000e+00  0.00000000000e+00  0.00000000000e+00  0.00000000000e+00  0.00000000000e+00  0.00000000000e+00  0.00000000000e+00  0.00000000000e+00  0.00000000000e+00  0.00000000000e+00  0.00000000000e+00  0.00000000000e+00  0.00000000000e+00  0.00000000000e+00  0.00000000000e+00  0.00000000000e+00  0.00000000000e+00  0.00000000000e+00  0.00000000000e+00  0.00000000000e+00  0.00000000000e+00  0.00000000000e+00  0.00000000000e+00  0.00000000000e+00  0.00000000000e+00  0.00000000000e+00  0.00000000000e+00  0.00000000000e+00  0.00000000000e+00  0.00000000000e+00  0.00000000000e+00  0.00000000000e+00  0.00000000000e+00  0.00000000000e+00  0.00000000000e+00  0.00000000000e+00  0.00000000000e+00  0.00000000000e+00  0.00000000000e+00  0.00000000000e+00  0.00000000000e+00  0.00000000000e+00  0.00000000000e+00  0.00000000000e+00  0.00000000000e+00  0.00000000000e+00  0.00000000000e+00  0.00000000000e+00  0.00000000000e+00  0.00000000000e+00  0.00000000000e+00  0.00000000000e+00  0.00000000000e+00  0.00000000000e+00  0.00000000000e+00  0.00000000000e+00  0.00000000000e+00  0.00000000000e+00  0.00000000000e+00  0.00000000000e+00  0.00000000000e+00  0.00000000000e+00  0.00000000000e+00  0.00000000000e+00  0.00000000000e+00  0.00000000000e+00  0.00000000000e+00  0.00000000000e+00  0.00000000000e+00  0.00000000000e+00  0.00000000000e+00  0.00000000000e+00  0.00000000000e+00  0.00000000000e+00  0.00000000000e+00  0.00000000000e+00  0.00000000000e+00  0.00000000000e+00  0.00000000000e+00  0.00000000000e+00  0.00000000000e+00  0.00000000000e+00  0.00000000000e+00  0.00000000000e+00  0.00000000000e+00  0.00000000000e+00  0.00000000000e+00  0.00000000000e+00  0.00000000000e+00  0.00000000000e+00  0.00000000000e+00  0.00000000000e+00  0.00000000000e+00  0.00000000000e+00  0.00000000000e+00  0.00000000000e+00  0.00000000000e+00  0.00000000000e+00  0.00000000000e+00  0.00000000000e+00  0.00000000000e+00  0.00000000000e+00  0.00000000000e+00  0.00000000000e+00  0.00000000000e+00  0.00000000000e+00  0.00000000000e+00  0.00000000000e+00  0.00000000000e+00  0.00000000000e+00  0.00000000000e+00  0.00000000000e+00  0.00000000000e+00  0.00000000000e+00  0.00000000000e+00  0.00000000000e+00  0.00000000000e+00  0.00000000000e+00  0.00000000000e+00  0.00000000000e+00  0.00000000000e+00  0.00000000000e+00  0.00000000000e+00  0.00000000000e+00  0.00000000000e+00  0.00000000000e+00  0.00000000000e+00  0.00000000000e+00  0.00000000000e+00  0.00000000000e+00  0.00000000000e+00  0.00000000000e+00  0.00000000000e+00  0.00000000000e+00  0.00000000000e+00  0.00000000000e+00  0.00000000000e+00  0.00000000000e+00  0.00000000000e+00  0.00000000000e+00  0.00000000000e+00  0.00000000000e+00  0.00000000000e+00  0.00000000000e+00  0.00000000000e+00  0.00000000000e+00  0.00000000000e+00  0.00000000000e+00  0.00000000000e+00  0.00000000000e+00  0.00000000000e+00  0.00000000000e+00  0.00000000000e+00  0.00000000000e+00  0.00000000000e+00  0.00000000000e+00  0.00000000000e+00  0.00000000000e+00  0.00000000000e+00  0.00000000000e+00  0.00000000000e+00  0.00000000000e+00  0.00000000000e+00  0.00000000000e+00  0.00000000000e+00  0.00000000000e+00  0.00000000000e+00  0.00000000000e+00  0.00000000000e+00  0.00000000000e+00  2.30602762152e-02  0.00000000000e+00  0.00000000000e+00  0.00000000000e+00  0.00000000000e+00  0.00000000000e+00  0.00000000000e+00  0.00000000000e+00  0.00000000000e+00  0.00000000000e+00  0.00000000000e+00  0.00000000000e+00  0.00000000000e+00  0.00000000000e+00  0.00000000000e+00  0.00000000000e+00  0.00000000000e+00  0.00000000000e+00  0.00000000000e+00  0.00000000000e+00  0.00000000000e+00  0.00000000000e+00  0.00000000000e+00  0.00000000000e+00  0.00000000000e+00  0.00000000000e+00  0.00000000000e+00  0.00000000000e+00  0.00000000000e+00  0.00000000000e+00  0.00000000000e+00  0.00000000000e+00  0.00000000000e+00  0.00000000000e+00  0.00000000000e+00  0.00000000000e+00  0.00000000000e+00  0.00000000000e+00  0.00000000000e+00  0.00000000000e+00  0.00000000000e+00  0.00000000000e+00  0.00000000000e+00  0.00000000000e+00  0.00000000000e+00  0.00000000000e+00  0.00000000000e+00  0.00000000000e+00  0.00000000000e+00  0.00000000000e+00  0.00000000000e+00  0.00000000000e+00  0.00000000000e+00  0.00000000000e+00  0.00000000000e+00  0.00000000000e+00  0.00000000000e+00  0.00000000000e+00  0.00000000000e+00  0.00000000000e+00  0.00000000000e+00  0.00000000000e+00  0.00000000000e+00  0.00000000000e+00  0.00000000000e+00  0.00000000000e+00  0.00000000000e+00  0.00000000000e+00  0.00000000000e+00  0.00000000000e+00  0.00000000000e+00  0.00000000000e+00  0.00000000000e+00  0.00000000000e+00  0.00000000000e+00  0.00000000000e+00  0.00000000000e+00  0.00000000000e+00  0.00000000000e+00  0.00000000000e+00  0.00000000000e+00  0.00000000000e+00  0.00000000000e+00  0.00000000000e+00  0.00000000000e+00  0.00000000000e+00  0.00000000000e+00  0.00000000000e+00  0.00000000000e+00  0.00000000000e+00  0.00000000000e+00  0.00000000000e+00  0.00000000000e+00  0.00000000000e+00  0.00000000000e+00  0.00000000000e+00  0.00000000000e+00  0.00000000000e+00  0.00000000000e+00  0.00000000000e+00  0.00000000000e+00  0.00000000000e+00  0.00000000000e+00  0.00000000000e+00  0.00000000000e+00  0.00000000000e+00  0.00000000000e+00  0.00000000000e+00  0.00000000000e+00  0.00000000000e+00  0.00000000000e+00  0.00000000000e+00  0.00000000000e+00  0.00000000000e+00  0.00000000000e+00  0.00000000000e+00  0.00000000000e+00  0.00000000000e+00  0.00000000000e+00  0.00000000000e+00  0.00000000000e+00  0.00000000000e+00  0.00000000000e+00  0.00000000000e+00  0.00000000000e+00  0.00000000000e+00  0.00000000000e+00  0.00000000000e+00  0.00000000000e+00  0.00000000000e+00  0.00000000000e+00  0.00000000000e+00  0.00000000000e+00  0.00000000000e+00  0.00000000000e+00
 0.00000000000e+00  0.00000000000e+00  0.00000000000e+00  0.00000000000e+00  0.00000000000e+00  0.00000000000e+00  0.00000000000e+00  0.00000000000e+00  0.00000000000e+00  0.00000000000e+00  0.00000000000e+00  0.00000000000e+00  0.00000000000e+00  0.00000000000e+00  0.00000000000e+00  0.00000000000e+00  0.00000000000e+00  0.00000000000e+00  0.00000000000e+00  0.00000000000e+00  0.00000000000e+00  0.00000000000e+00  0.00000000000e+00  0.00000000000e+00 -2.43470140359e-01  0.00000000000e+00 -2.52701020055e-01  8.74609711544e+00  0.00000000000e+00 -7.05171659873e-01  0.00000000000e+00  0.00000000000e+00  0.00000000000e+00  0.00000000000e+00  0.00000000000e+00  0.00000000000e+00  0.00000000000e+00  0.00000000000e+00  0.00000000000e+00  0.00000000000e+00  0.00000000000e+00  0.00000000000e+00  0.00000000000e+00  0.00000000000e+00  0.00000000000e+00  0.00000000000e+00  0.00000000000e+00  0.00000000000e+00  0.00000000000e+00  0.00000000000e+00  0.00000000000e+00  0.00000000000e+00  0.00000000000e+00  0.00000000000e+00  0.00000000000e+00  0.00000000000e+00  0.00000000000e+00  0.00000000000e+00  0.00000000000e+00  0.00000000000e+00  0.00000000000e+00  0.00000000000e+00  0.00000000000e+00  0.00000000000e+00  0.00000000000e+00  0.00000000000e+00  0.00000000000e+00  0.00000000000e+00  0.00000000000e+00  0.00000000000e+00  0.00000000000e+00  0.00000000000e+00  0.00000000000e+00  0.00000000000e+00  0.00000000000e+00  0.00000000000e+00  0.00000000000e+00  0.00000000000e+00  0.00000000000e+00  0.00000000000e+00  0.00000000000e+00  0.00000000000e+00  0.00000000000e+00  0.00000000000e+00  0.00000000000e+00  0.00000000000e+00  0.00000000000e+00  0.00000000000e+00  0.00000000000e+00  0.00000000000e+00  0.00000000000e+00  0.00000000000e+00  0.00000000000e+00  0.00000000000e+00  0.00000000000e+00  0.00000000000e+00  0.00000000000e+00  0.00000000000e+00  0.00000000000e+00  0.00000000000e+00  0.00000000000e+00  0.00000000000e+00  0.00000000000e+00  0.00000000000e+00  0.00000000000e+00  0.00000000000e+00  0.00000000000e+00  0.00000000000e+00  0.00000000000e+00  0.00000000000e+00  0.00000000000e+00  0.00000000000e+00  0.00000000000e+00  0.00000000000e+00  0.00000000000e+00  0.00000000000e+00  0.00000000000e+00  0.00000000000e+00  0.00000000000e+00  0.00000000000e+00  0.00000000000e+00  0.00000000000e+00  0.00000000000e+00  0.00000000000e+00  0.00000000000e+00  0.00000000000e+00  0.00000000000e+00  0.00000000000e+00  0.00000000000e+00  0.00000000000e+00  0.00000000000e+00  0.00000000000e+00  0.00000000000e+00  0.00000000000e+00  0.00000000000e+00  0.00000000000e+00  0.00000000000e+00  0.00000000000e+00  0.00000000000e+00  0.00000000000e+00  0.00000000000e+00  0.00000000000e+00  0.00000000000e+00  0.00000000000e+00  0.00000000000e+00  0.00000000000e+00  0.00000000000e+00  0.00000000000e+00  0.00000000000e+00  0.00000000000e+00  0.00000000000e+00  0.00000000000e+00  0.00000000000e+00  0.00000000000e+00  0.00000000000e+00  0.00000000000e+00  0.00000000000e+00  0.00000000000e+00  0.00000000000e+00  0.00000000000e+00  0.00000000000e+00  0.00000000000e+00  0.00000000000e+00  0.00000000000e+00  0.00000000000e+00  0.00000000000e+00  0.00000000000e+00  0.00000000000e+00  0.00000000000e+00  0.00000000000e+00  0.00000000000e+00  0.00000000000e+00  0.00000000000e+00  0.00000000000e+00  0.00000000000e+00  0.00000000000e+00  0.00000000000e+00  0.00000000000e+00  0.00000000000e+00  0.00000000000e+00  0.00000000000e+00  0.00000000000e+00  0.00000000000e+00  0.00000000000e+00  0.00000000000e+00  0.00000000000e+00  0.00000000000e+00  0.00000000000e+00  0.00000000000e+00  0.00000000000e+00  0.00000000000e+00  0.00000000000e+00  0.00000000000e+00  0.00000000000e+00  0.00000000000e+00  0.00000000000e+00  0.00000000000e+00  0.00000000000e+00  0.00000000000e+00  0.00000000000e+00  0.00000000000e+00  0.00000000000e+00  0.00000000000e+00  0.00000000000e+00  0.00000000000e+00  0.00000000000e+00  0.00000000000e+00  0.00000000000e+00  0.00000000000e+00  0.00000000000e+00  0.00000000000e+00  0.00000000000e+00  0.00000000000e+00  0.00000000000e+00  0.00000000000e+00  0.00000000000e+00  0.00000000000e+00  0.00000000000e+00  0.00000000000e+00  0.00000000000e+00  0.00000000000e+00  0.00000000000e+00  0.00000000000e+00  0.00000000000e+00  0.00000000000e+00  0.00000000000e+00  0.00000000000e+00  0.00000000000e+00  0.00000000000e+00  0.00000000000e+00  0.00000000000e+00  0.00000000000e+00  0.00000000000e+00  0.00000000000e+00  0.00000000000e+00  0.00000000000e+00  0.00000000000e+00  0.00000000000e+00  0.00000000000e+00  0.00000000000e+00  0.00000000000e+00  0.00000000000e+00  0.00000000000e+00  0.00000000000e+00  0.00000000000e+00  0.00000000000e+00  0.00000000000e+00  0.00000000000e+00  0.00000000000e+00  0.00000000000e+00  0.00000000000e+00  0.00000000000e+00  0.00000000000e+00  0.00000000000e+00  0.00000000000e+00  0.00000000000e+00  0.00000000000e+00  0.00000000000e+00  0.00000000000e+00  0.00000000000e+00  0.00000000000e+00  0.00000000000e+00  0.00000000000e+00  0.00000000000e+00  0.00000000000e+00  0.00000000000e+00  0.00000000000e+00  0.00000000000e+00  0.00000000000e+00  0.00000000000e+00  0.00000000000e+00  0.00000000000e+00  0.00000000000e+00  0.00000000000e+00  0.00000000000e+00  0.00000000000e+00  0.00000000000e+00  0.00000000000e+00  0.00000000000e+00  0.00000000000e+00  0.00000000000e+00  0.00000000000e+00  0.00000000000e+00  0.00000000000e+00  0.00000000000e+00  0.00000000000e+00  0.00000000000e+00  0.00000000000e+00  0.00000000000e+00  0.00000000000e+00  0.00000000000e+00  0.00000000000e+00  0.00000000000e+00  4.33974748125e-02  0.00000000000e+00  0.00000000000e+00  0.00000000000e+00  0.00000000000e+00  0.00000000000e+00  0.00000000000e+00  0.00000000000e+00  0.00000000000e+00  0.00000000000e+00  0.00000000000e+00  0.00000000000e+00  0.00000000000e+00  0.00000000000e+00  0.00000000000e+00  0.00000000000e+00  0.00000000000e+00  0.00000000000e+00  0.00000000000e+00  0.00000000000e+00  0.00000000000e+00  0.00000000000e+00  0.00000000000e+00  0.00000000000e+00  0.00000000000e+00  0.00000000000e+00  0.00000000000e+00  0.00000000000e+00  0.00000000000e+00  0.00000000000e+00  0.00000000000e+00  0.00000000000e+00  0.00000000000e+00  0.00000000000e+00  0.00000000000e+00  0.00000000000e+00  0.00000000000e+00  0.00000000000e+00  0.00000000000e+00  0.00000000000e+00  0.00000000000e+00  0.00000000000e+00  0.00000000000e+00  0.00000000000e+00  0.00000000000e+00  0.00000000000e+00  0.00000000000e+00  0.00000000000e+00  0.00000000000e+00  0.00000000000e+00  0.00000000000e+00  0.00000000000e+00  0.00000000000e+00  0.00000000000e+00  0.00000000000e+00  0.00000000000e+00  0.00000000000e+00  0.00000000000e+00  0.00000000000e+00  0.00000000000e+00  0.00000000000e+00  0.00000000000e+00  0.00000000000e+00  0.00000000000e+00  0.00000000000e+00  0.00000000000e+00  0.00000000000e+00  0.00000000000e+00  0.00000000000e+00  0.00000000000e+00  0.00000000000e+00  0.00000000000e+00  0.00000000000e+00  0.00000000000e+00  0.00000000000e+00  0.00000000000e+00  0.00000000000e+00  0.00000000000e+00  0.00000000000e+00  0.00000000000e+00  0.00000000000e+00  0.00000000000e+00  0.00000000000e+00  0.00000000000e+00  0.00000000000e+00  0.00000000000e+00  0.00000000000e+00  0.00000000000e+00  0.00000000000e+00  0.00000000000e+00  0.00000000000e+00  0.00000000000e+00  0.00000000000e+00  0.00000000000e+00  0.00000000000e+00  0.00000000000e+00  0.00000000000e+00  0.00000000000e+00  0.00000000000e+00  0.00000000000e+00  0.00000000000e+00  0.00000000000e+00  0.00000000000e+00  0.00000000000e+00  0.00000000000e+00  0.00000000000e+00  0.00000000000e+00  0.00000000000e+00  0.00000000000e+00  0.00000000000e+00  0.00000000000e+00  0.00000000000e+00  0.00000000000e+00  0.00000000000e+00  0.00000000000e+00  0.00000000000e+00  0.00000000000e+00  0.00000000000e+00  0.00000000000e+00  0.00000000000e+00  0.00000000000e+00  0.00000000000e+00  0.00000000000e+00  0.00000000000e+00  0.00000000000e+00  0.00000000000e+00  0.00000000000e+00  0.00000000000e+00  0.00000000000e+00  0.00000000000e+00  0.00000000000e+00  0.00000000000e+00  0.00000000000e+00  0.00000000000e+00  0.00000000000e+00  0.00000000000e+00  0.00000000000e+00  0.00000000000e+00  0.00000000000e+00  0.00000000000e+00  0.00000000000e+00  0.00000000000e+00  0.00000000000e+00  0.00000000000e+00  0.00000000000e+00  0.00000000000e+00  0.00000000000e+00  0.00000000000e+00  0.00000000000e+00  0.00000000000e+00  0.00000000000e+00  0.00000000000e+00  0.00000000000e+00  0.00000000000e+00  0.00000000000e+00  0.00000000000e+00  0.00000000000e+00  0.00000000000e+00  0.00000000000e+00  0.00000000000e+00  0.00000000000e+00  0.00000000000e+00  0.00000000000e+00  0.00000000000e+00  0.00000000000e+00  0.00000000000e+00  0.00000000000e+00  0.00000000000e+00  0.00000000000e+00  0.00000000000e+00  0.00000000000e+00  0.00000000000e+00  0.00000000000e+00  0.00000000000e+00  0.00000000000e+00  0.00000000000e+00  0.00000000000e+00  0.00000000000e+00  0.00000000000e+00  0.00000000000e+00  0.00000000000e+00  0.00000000000e+00  0.00000000000e+00  0.00000000000e+00  0.00000000000e+00  0.00000000000e+00  0.00000000000e+00  0.00000000000e+00  0.00000000000e+00  0.00000000000e+00  0.00000000000e+00  0.00000000000e+00  0.00000000000e+00  0.00000000000e+00  0.00000000000e+00  0.00000000000e+00  0.00000000000e+00  0.00000000000e+00  0.00000000000e+00  0.00000000000e+00  0.00000000000e+00  0.00000000000e+00  0.00000000000e+00  0.00000000000e+00  0.00000000000e+00  0.00000000000e+00  0.00000000000e+00  0.00000000000e+00  0.00000000000e+00  0.00000000000e+00  0.00000000000e+00  0.00000000000e+00  0.00000000000e+00  0.00000000000e+00  0.00000000000e+00  0.00000000000e+00  0.00000000000e+00  0.00000000000e+00  0.00000000000e+00
 0.00000000000e+00  0.00000000000e+00  0.00000000000e+00  0.00000000000e+00  0.00000000000e+00  0.00000000000e+00  0.00000000000e+00  0.00000000000e+00  0.00000000000e+00  0.00000000000e+00  0.00000000000e+00  0.00000000000e+00  0.00000000000e+00  0.00000000000e+00  0.00000000000e+00  0.00000000000e+00  0.00000000000e+00  0.00000000000e+00  0.00000000000e+00  0.00000000000e+00  0.00000000000e+00  0.00000000000e+00  0.00000000000e+00  0.00000000000e+00  0.00000000000e+00  0.00000000000e+00  0.00000000000e+00  0.00000000000e+00  1.11697423895e+01 -8.91073343458e-01 -8.12923414309e-01  4.58058442211e-01  0.00000000000e+00  0.00000000000e+00  0.00000000000e+00  0.00000000000e+00  0.00000000000e+00  0.00000000000e+00  0.00000000000e+00  0.00000000000e+00  0.00000000000e+00  0.00000000000e+00  0.00000000000e+00  0.00000000000e+00  0.00000000000e+00  0.00000000000e+00  0.00000000000e+00  0.00000000000e+00  0.00000000000e+00  0.00000000000e+00  0.00000000000e+00  0.00000000000e+00  0.00000000000e+00  0.00000000000e+00  0.00000000000e+00  0.00000000000e+00  0.00000000000e+00  0.00000000000e+00  0.00000000000e+00  0.00000000000e+00  0.00000000000e+00  0.00000000000e+00  0.00000000000e+00  0.00000000000e+00  0.00000000000e+00  0.00000000000e+00  0.00000000000e+00  0.00000000000e+00  0.00000000000e+00  0.00000000000e+00  0.00000000000e+00  0.00000000000e+00  0.00000000000e+00  0.00000000000e+00  0.00000000000e+00  0.00000000000e+00  0.00000000000e+00  0.00000000000e+00  0.00000000000e+00  0.00000000000e+00  0.00000000000e+00  0.00000000000e+00  0.00000000000e+00  0.00000000000e+00  0.00000000000e+00  0.00000000000e+00  0.00000000000e+00  0.00000000000e+00  0.00000000000e+00  0.00000000000e+00  0.00000000000e+00  0.00000000000e+00  0.00000000000e+00  0.00000000000e+00  0.00000000000e+00  0.00000000000e+00  0.00000000000e+00  0.00000000000e+00  0.00000000000e+00  0.00000000000e+00  0.00000000000e+00  0.00000000000e+00  0.00000000000e+00  0.00000000000e+00  0.00000000000e+00  0.00000000000e+00  0.00000000000e+00  0.00000000000e+00  0.00000000000e+00  0.00000000000e+00  0.00000000000e+00  0.00000000000e+00  0.00000000000e+00  0.00000000000e+00  0.00000000000e+00  0.00000000000e+00  0.00000000000e+00  0.00000000000e+00  0.00000000000e+00  0.00000000000e+00  0.00000000000e+00  0.00000000000e+00  0.00000000000e+00  0.00000000000e+00  0.00000000000e+00  0.00000000000e+00  0.00000000000e+00  0.00000000000e+00  0.00000000000e+00  0.00000000000e+00  0.00000000000e+00  0.00000000000e+00  0.00000000000e+00  0.00000000000e+00  0.00000000000e+00  0.00000000000e+00  0.00000000000e+00  0.00000000000e+00  0.00000000000e+00  0.00000000000e+00  0.00000000000e+00  0.00000000000e+00  0.00000000000e+00  0.00000000000e+00  0.00000000000e+00  0.00000000000e+00  0.00000000000e+00  0.00000000000e+00  0.00000000000e+00  0.00000000000e+00  0.00000000000e+00  0.00000000000e+00  0.00000000000e+00  0.00000000000e+00  0.00000000000e+00  0.00000000000e+00  0.00000000000e+00  0.00000000000e+00  0.00000000000e+00  0.00000000000e+00  0.00000000000e+00  0.00000000000e+00  0.00000000000e+00  0.00000000000e+00  0.00000000000e+00  0.00000000000e+00  0.00000000000e+00  0.00000000000e+00  0.00000000000e+00  0.00000000000e+00  0.00000000000e+00  0.00000000000e+00  0.00000000000e+00  0.00000000000e+00  0.00000000000e+00  0.00000000000e+00  0.00000000000e+00  0.00000000000e+00  0.00000000000e+00  0.00000000000e+00  0.00000000000e+00  0.00000000000e+00  0.00000000000e+00  0.00000000000e+00  0.00000000000e+00  0.00000000000e+00  0.00000000000e+00  0.00000000000e+00  0.00000000000e+00  0.00000000000e+00  0.00000000000e+00  0.00000000000e+00  0.00000000000e+00  0.00000000000e+00  0.00000000000e+00  0.00000000000e+00  0.00000000000e+00  0.00000000000e+00  0.00000000000e+00  0.00000000000e+00  0.00000000000e+00  0.00000000000e+00  0.00000000000e+00  0.00000000000e+00  0.00000000000e+00  0.00000000000e+00  0.00000000000e+00  0.00000000000e+00  0.00000000000e+00  0.00000000000e+00  0.00000000000e+00  0.00000000000e+00  0.00000000000e+00  0.00000000000e+00  0.00000000000e+00  0.00000000000e+00  0.00000000000e+00  0.00000000000e+00  0.00000000000e+00  0.00000000000e+00  0.00000000000e+00  0.00000000000e+00  0.00000000000e+00  0.00000000000e+00  0.00000000000e+00  0.00000000000e+00  0.00000000000e+00  0.00000000000e+00  0.00000000000e+00  0.00000000000e+00  0.00000000000e+00  0.00000000000e+00  0.00000000000e+00  0.00000000000e+00  0.00000000000e+00  0.00000000000e+00  0.00000000000e+00  0.00000000000e+00  0.00000000000e+00  0.00000000000e+00  0.00000000000e+00  0.00000000000e+00  0.00000000000e+00  0.00000000000e+00  0.00000000000e+00  0.00000000000e+00  0.00000000000e+00  0.00000000000e+00  0.00000000000e+00  0.00000000000e+00  0.00000000000e+00  0.00000000000e+00  0.00000000000e+00  0.00000000000e+00  0.00000000000e+00  0.00000000000e+00  0.00000000000e+00  0.00000000000e+00  0.00000000000e+00  0.00000000000e+00  0.00000000000e+00  0.00000000000e+00  0.00000000000e+00  0.00000000000e+00  0.00000000000e+00  0.00000000000e+00  0.00000000000e+00  0.00000000000e+00  0.00000000000e+00  0.00000000000e+00  0.00000000000e+00  0.00000000000e+00  0.00000000000e+00  0.00000000000e+00  0.00000000000e+00  0.00000000000e+00  0.00000000000e+00  0.00000000000e+00  0.00000000000e+00  0.00000000000e+00  0.00000000000e+00  0.00000000000e+00  0.00000000000e+00  0.00000000000e+00  0.00000000000e+00  0.00000000000e+00  0.00000000000e+00  0.00000000000e+00  0.00000000000e+00  0.00000000000e+00  0.00000000000e+00  0.00000000000e+00  0.00000000000e+00  0.00000000000e+00  0.00000000000e+00  0.00000000000e+00  0.00000000000e+00  0.00000000000e+00  0.00000000000e+00  0.00000000000e+00  0.00000000000e+00  0.00000000000e+00  0.00000000000e+00  0.00000000000e+00  0.00000000000e+00  0.00000000000e+00  0.00000000000e+00  0.00000000000e+00  0.00000000000e+00  0.00000000000e+00  0.00000000000e+00  0.00000000000e+00  0.00000000000e+00  0.00000000000e+00  0.00000000000e+00  0.00000000000e+00  0.00000000000e+00  0.00000000000e+00  0.00000000000e+00  0.00000000000e+00  0.00000000000e+00  0.00000000000e+00  0.00000000000e+00  0.00000000000e+00  0.00000000000e+00  0.00000000000e+00  0.00000000000e+00  0.00000000000e+00  0.00000000000e+00  0.00000000000e+00  0.00000000000e+00  0.00000000000e+00  0.00000000000e+00  0.00000000000e+00  0.00000000000e+00  0.00000000000e+00  0.00000000000e+00  0.00000000000e+00  0.00000000000e+00  0.00000000000e+00  0.00000000000e+00  0.00000000000e+00  0.00000000000e+00  0.00000000000e+00  0.00000000000e+00  0.00000000000e+00  0.00000000000e+00  0.00000000000e+00  0.00000000000e+00  0.00000000000e+00  0.00000000000e+00  0.00000000000e+00  0.00000000000e+00  0.00000000000e+00  0.00000000000e+00  0.00000000000e+00  0.00000000000e+00  0.00000000000e+00  0.00000000000e+00  0.00000000000e+00  0.00000000000e+00  0.00000000000e+00  0.00000000000e+00  0.00000000000e+00  0.00000000000e+00  0.00000000000e+00  0.00000000000e+00  0.00000000000e+00  0.00000000000e+00  0.00000000000e+00  0.00000000000e+00  0.00000000000e+00  0.00000000000e+00  0.00000000000e+00  0.00000000000e+00  0.00000000000e+00  0.00000000000e+00  0.00000000000e+00  0.00000000000e+00  0.00000000000e+00  0.00000000000e+00  0.00000000000e+00  0.00000000000e+00  0.00000000000e+00  0.00000000000e+00  0.00000000000e+00  0.00000000000e+00  0.00000000000e+00  0.00000000000e+00  0.00000000000e+00  0.00000000000e+00  0.00000000000e+00  0.00000000000e+00  0.00000000000e+00  0.00000000000e+00  0.00000000000e+00  0.00000000000e+00  0.00000000000e+00  0.00000000000e+00  0.00000000000e+00  0.00000000000e+00  0.00000000000e+00  0.00000000000e+00  0.00000000000e+00  0.00000000000e+00  0.00000000000e+00  0.00000000000e+00  0.00000000000e+00  0.00000000000e+00  0.00000000000e+00  0.00000000000e+00  0.00000000000e+00  0.00000000000e+00  0.00000000000e+00  0.00000000000e+00  0.00000000000e+00  0.00000000000e+00  0.00000000000e+00  0.00000000000e+00  0.00000000000e+00  0.00000000000e+00  0.00000000000e+00  0.00000000000e+00  0.00000000000e+00  0.00000000000e+00  0.00000000000e+00  0.00000000000e+00  0.00000000000e+00  0.00000000000e+00  0.00000000000e+00  0.00000000000e+00  0.00000000000e+00  0.00000000000e+00  0.00000000000e+00  0.00000000000e+00  0.00000000000e+00  0.00000000000e+00  0.00000000000e+00  0.00000000000e+00  0.00000000000e+00  0.00000000000e+00  0.00000000000e+00  0.00000000000e+00  0.00000000000e+00  0.00000000000e+00  0.00000000000e+00  0.00000000000e+00  0.00000000000e+00  0.00000000000e+00  0.00000000000e+00  0.00000000000e+00  0.00000000000e+00  0.00000000000e+00  0.00000000000e+00  0.00000000000e+00  0.00000000000e+00  0.00000000000e+00  0.00000000000e+00  0.00000000000e+00  0.00000000000e+00  0.00000000000e+00  0.00000000000e+00  0.00000000000e+00  0.00000000000e+00  0.00000000000e+00  0.00000000000e+00  0.00000000000e+00  0.00000000000e+00  0.00000000000e+00  0.00000000000e+00  0.00000000000e+00  0.00000000000e+00  0.00000000000e+00  0.00000000000e+00  0.00000000000e+00  0.00000000000e+00  0.00000000000e+00  0.00000000000e+00  0.00000000000e+00  0.00000000000e+00  0.00000000000e+00  0.00000000000e+00  0.00000000000e+00  0.00000000000e+00  0.00000000000e+00  0.00000000000e+00  0.00000000000e+00  0.00000000000e+00  0.00000000000e+00  0.00000000000e+00  0.00000000000e+00  0.00000000000e+00  0.00000000000e+00  0.00000000000e+00  0.00000000000e+00  0.00000000000e+00  0.00000000000e+00  0.00000000000e+00  0.00000000000e+00  0.00000000000e+00  0.00000000000e+00  0.00000000000e+00  0.00000000000e+00  0.00000000000e+00  0.00000000000e+00  0.00000000000e+00  0.00000000000e+00  0.00000000000e+00  0.00000000000e+00  0.00000000000e+00  0.00000000000e+00  0.00000000000e+00
 0.00000000000e+00  0.00000000000e+00  0.00000000000e+00  0.00000000000e+00  0.00000000000e+00  0.00000000000e+00  0.00000000000e+00  0.00000000000e+00  0.00000000000e+00  0.00000000000e+00  0.00000000000e+00  0.00000000000e+00  0.00000000000e+00  0.00000000000e+00  0.00000000000e+00  0.00000000000e+00  0.00000000000e+00  0.00000000000e+00  0.00000000000e+00  0.00000000000e+00  0.00000000000e+00  0.00000000000e+00  0.00000000000e+00  0.00000000000e+00  0.00000000000e+00  0.00000000000e+00  0.00000000000e+00 -7.05171659863e-01 -8.91073343219e-01  1.46126936088e+01  0.00000000000e+00  0.00000000000e+00  0.00000000000e+00  0.00000000000e+00  0.00000000000e+00  0.00000000000e+00  0.00000000000e+00  0.00000000000e+00  0.00000000000e+00  0.00000000000e+00  0.00000000000e+00  0.00000000000e+00  0.00000000000e+00  0.00000000000e+00  0.00000000000e+00  0.00000000000e+00  0.00000000000e+00  0.00000000000e+00  0.00000000000e+00  0.00000000000e+00  0.00000000000e+00  0.00000000000e+00  0.00000000000e+00  0.00000000000e+00  0.00000000000e+00  0.00000000000e+00  0.00000000000e+00  0.00000000000e+00  0.00000000000e+00  0.00000000000e+00  0.00000000000e+00  0.00000000000e+00  0.00000000000e+00  0.00000000000e+00  0.00000000000e+00  0.00000000000e+00  0.00000000000e+00  0.00000000000e+00  0.00000000000e+00  0.00000000000e+00  0.00000000000e+00  0.00000000000e+00  0.00000000000e+00  0.00000000000e+00  0.00000000000e+00  0.00000000000e+00  0.00000000000e+00  0.00000000000e+00  0.00000000000e+00  0.00000000000e+00  0.00000000000e+00  0.00000000000e+00  0.00000000000e+00  0.00000000000e+00  0.00000000000e+00  0.00000000000e+00  0.00000000000e+00  0.00000000000e+00  0.00000000000e+00  0.00000000000e+00  0.00000000000e+00  0.00000000000e+00  0.00000000000e+00  0.00000000000e+00  0.00000000000e+00  0.00000000000e+00  0.00000000000e+00  0.00000000000e+00  0.00000000000e+00  0.00000000000e+00  0.00000000000e+00  0.00000000000e+00  0.00000000000e+00  0.00000000000e+00  0.00000000000e+00  0.00000000000e+00  0.00000000000e+00  0.00000000000e+00  0.00000000000e+00  0.00000000000e+00  0.00000000000e+00  0.00000000000e+00  0.00000000000e+00  0.00000000000e+00  0.00000000000e+00  0.00000000000e+00  0.00000000000e+00  0.00000000000e+00  0.00000000000e+00  0.00000000000e+00  0.00000000000e+00  0.00000000000e+00  0.00000000000e+00  0.00000000000e+00  0.00000000000e+00  0.00000000000e+00  0.00000000000e+00  0.00000000000e+00  0.00000000000e+00  0.00000000000e+00  0.00000000000e+00  0.00000000000e+00  0.00000000000e+00  0.00000000000e+00  0.00000000000e+00  0.00000000000e+00  0.00000000000e+00  0.00000000000e+00  0.00000000000e+00  0.00000000000e+00  0.00000000000e+00  0.00000000000e+00  0.00000000000e+00  0.00000000000e+00  0.00000000000e+00  0.00000000000e+00  0.00000000000e+00  0.00000000000e+00  0.00000000000e+00  0.00000000000e+00  0.00000000000e+00  0.00000000000e+00  0.00000000000e+00  0.00000000000e+00  0.00000000000e+00  0.00000000000e+00  0.00000000000e+00  0.00000000000e+00  0.00000000000e+00  0.00000000000e+00  0.00000000000e+00  0.00000000000e+00  0.00000000000e+00  0.00000000000e+00  0.00000000000e+00  0.00000000000e+00  0.00000000000e+00  0.00000000000e+00  0.00000000000e+00  0.00000000000e+00  0.00000000000e+00  0.00000000000e+00  0.00000000000e+00  0.00000000000e+00  0.00000000000e+00  0.00000000000e+00  0.00000000000e+00  0.00000000000e+00  0.00000000000e+00  0.00000000000e+00  0.00000000000e+00  0.00000000000e+00  0.00000000000e+00  0.00000000000e+00  0.00000000000e+00  0.00000000000e+00  0.00000000000e+00  0.00000000000e+00  0.00000000000e+00  0.00000000000e+00  0.00000000000e+00  0.00000000000e+00  0.00000000000e+00  0.00000000000e+00  0.00000000000e+00  0.00000000000e+00  0.00000000000e+00  0.00000000000e+00  0.00000000000e+00  0.00000000000e+00  0.00000000000e+00  0.00000000000e+00  0.00000000000e+00  0.00000000000e+00  0.00000000000e+00  0.00000000000e+00  0.00000000000e+00  0.00000000000e+00  0.00000000000e+00  0.00000000000e+00  0.00000000000e+00  0.00000000000e+00  0.00000000000e+00  0.00000000000e+00  0.00000000000e+00  0.00000000000e+00  0.00000000000e+00  0.00000000000e+00  0.00000000000e+00  0.00000000000e+00  0.00000000000e+00  0.00000000000e+00  0.00000000000e+00  0.00000000000e+00  0.00000000000e+00  0.00000000000e+00  0.00000000000e+00  0.00000000000e+00  0.00000000000e+00  0.00000000000e+00  0.00000000000e+00  0.00000000000e+00  0.00000000000e+00  0.00000000000e+00  0.00000000000e+00  0.00000000000e+00  0.00000000000e+00  0.00000000000e+00  0.00000000000e+00  0.00000000000e+00  0.00000000000e+00  0.00000000000e+00  0.00000000000e+00  0.00000000000e+00  0.00000000000e+00  0.00000000000e+00  0.00000000000e+00  0.00000000000e+00  0.00000000000e+00  0.00000000000e+00  0.00000000000e+00  0.00000000000e+00  0.00000000000e+00  0.00000000000e+00  0.00000000000e+00  0.00000000000e+00  0.00000000000e+00  0.00000000000e+00  0.00000000000e+00  0.00000000000e+00  0.00000000000e+00  0.00000000000e+00  0.00000000000e+00  0.00000000000e+00  0.00000000000e+00  0.00000000000e+00  0.00000000000e+00  0.00000000000e+00  0.00000000000e+00  0.00000000000e+00  0.00000000000e+00  0.00000000000e+00  0.00000000000e+00  0.00000000000e+00  0.00000000000e+00  0.00000000000e+00  0.00000000000e+00  0.00000000000e+00  0.00000000000e+00  0.00000000000e+00  0.00000000000e+00  0.00000000000e+00  0.00000000000e+00  0.00000000000e+00  0.00000000000e+00  0.00000000000e+00  0.00000000000e+00  0.00000000000e+00  0.00000000000e+00  0.00000000000e+00  0.00000000000e+00  0.00000000000e+00  0.00000000000e+00  0.00000000000e+00  0.00000000000e+00  0.00000000000e+00  0.00000000000e+00  0.00000000000e+00  0.00000000000e+00  0.00000000000e+00  0.00000000000e+00  0.00000000000e+00  0.00000000000e+00  0.00000000000e+00  0.00000000000e+00  0.00000000000e+00  0.00000000000e+00  0.00000000000e+00  0.00000000000e+00  0.00000000000e+00  0.00000000000e+00  0.00000000000e+00  0.00000000000e+00  0.00000000000e+00  0.00000000000e+00  0.00000000000e+00  0.00000000000e+00  0.00000000000e+00  0.00000000000e+00  0.00000000000e+00  0.00000000000e+00  0.00000000000e+00  0.00000000000e+00  0.00000000000e+00  0.00000000000e+00  0.00000000000e+00  0.00000000000e+00  0.00000000000e+00  0.00000000000e+00  0.00000000000e+00  0.00000000000e+00  0.00000000000e+00  0.00000000000e+00  0.00000000000e+00  0.00000000000e+00  0.00000000000e+00  0.00000000000e+00  0.00000000000e+00  0.00000000000e+00  0.00000000000e+00  0.00000000000e+00  0.00000000000e+00  0.00000000000e+00  0.00000000000e+00  0.00000000000e+00  0.00000000000e+00  0.00000000000e+00  0.00000000000e+00  0.00000000000e+00  0.00000000000e+00  0.00000000000e+00  0.00000000000e+00  0.00000000000e+00  0.00000000000e+00  0.00000000000e+00  0.00000000000e+00  0.00000000000e+00  0.00000000000e+00  0.00000000000e+00  0.00000000000e+00  0.00000000000e+00  0.00000000000e+00  0.00000000000e+00  0.00000000000e+00  0.00000000000e+00  0.00000000000e+00  0.00000000000e+00  0.00000000000e+00  0.00000000000e+00  0.00000000000e+00  0.00000000000e+00  0.00000000000e+00  0.00000000000e+00  0.00000000000e+00  0.00000000000e+00  0.00000000000e+00  0.00000000000e+00  0.00000000000e+00  0.00000000000e+00  0.00000000000e+00  0.00000000000e+00  0.00000000000e+00  0.00000000000e+00  0.00000000000e+00  0.00000000000e+00  0.00000000000e+00  0.00000000000e+00  0.00000000000e+00  0.00000000000e+00  0.00000000000e+00  0.00000000000e+00  0.00000000000e+00  0.00000000000e+00  0.00000000000e+00  0.00000000000e+00  0.00000000000e+00  0.00000000000e+00  0.00000000000e+00  0.00000000000e+00  0.00000000000e+00  0.00000000000e+00  0.00000000000e+00  0.00000000000e+00  0.00000000000e+00  0.00000000000e+00  0.00000000000e+00  0.00000000000e+00  0.00000000000e+00  0.00000000000e+00  0.00000000000e+00  0.00000000000e+00  0.00000000000e+00  0.00000000000e+00  0.00000000000e+00  0.00000000000e+00  0.00000000000e+00  0.00000000000e+00  0.00000000000e+00  0.00000000000e+00  0.00000000000e+00  0.00000000000e+00  0.00000000000e+00  0.00000000000e+00  0.00000000000e+00  0.00000000000e+00  0.00000000000e+00  0.00000000000e+00  0.00000000000e+00  0.00000000000e+00  0.00000000000e+00  0.00000000000e+00  0.00000000000e+00  0.00000000000e+00  0.00000000000e+00  0.00000000000e+00  0.00000000000e+00  0.00000000000e+00  0.00000000000e+00  0.00000000000e+00  0.00000000000e+00  0.00000000000e+00  0.00000000000e+00  0.00000000000e+00  0.00000000000e+00  0.00000000000e+00  0.00000000000e+00  0.00000000000e+00  0.00000000000e+00  0.00000000000e+00  0.00000000000e+00  0.00000000000e+00  0.00000000000e+00  0.00000000000e+00  0.00000000000e+00  0.00000000000e+00  0.00000000000e+00  0.00000000000e+00  0.00000000000e+00  0.00000000000e+00  0.00000000000e+00  0.00000000000e+00  0.00000000000e+00  0.00000000000e+00  0.00000000000e+00  0.00000000000e+00  0.00000000000e+00  0.00000000000e+00  0.00000000000e+00  0.00000000000e+00  0.00000000000e+00  0.00000000000e+00  0.00000000000e+00  0.00000000000e+00  0.00000000000e+00  0.00000000000e+00  0.00000000000e+00  0.00000000000e+00  0.00000000000e+00  0.00000000000e+00  0.00000000000e+00  0.00000000000e+00  0.00000000000e+00  0.00000000000e+00  0.00000000000e+00  0.00000000000e+00  0.00000000000e+00  0.00000000000e+00  0.00000000000e+00  0.00000000000e+00  0.00000000000e+00  0.00000000000e+00  0.00000000000e+00  0.00000000000e+00  0.00000000000e+00  0.00000000000e+00  0.00000000000e+00  0.00000000000e+00  0.00000000000e+00  0.00000000000e+00  0.00000000000e+00  0.00000000000e+00  0.00000000000e+00  0.00000000000e+00  0.00000000000e+00  0.00000000000e+00  0.00000000000e+00  0.00000000000e+00  0.00000000000e+00  0.00000000000e+00  0.00000000000e+00  0.00000000000e+00  0.00000000000e+00
 0.00000000000e+00  0.00000000000e+00  0.00000000000e+00  0.00000000000e+00  0.00000000000e+00  0.00000000000e+00  0.00000000000e+00  0.00000000000e+00  0.00000000000e+00  0.00000000000e+00  0.00000000000e+00  0.00000000000e+00  0.00000000000e+00  0.00000000000e+00  0.00000000000e+00  0.00000000000e+00  0.00000000000e+00  0.00000000000e+00  0.00000000000e+00  0.00000000000e+00  0.00000000000e+00  0.00000000000e+00  0.00000000000e+00  0.00000000000e+00  0.00000000000e+00  0.00000000000e+00  0.00000000000e+00  0.00000000000e+00 -8.12923415810e-01  0.00000000000e+00  7.66478583317e+00 -1.38789633320e+00  0.00000000000e+00 -1.57245822126e-01  0.00000000000e+00  0.00000000000e+00  0.00000000000e+00  0.00000000000e+00  0.00000000000e+00  0.00000000000e+00  0.00000000000e+00  0.00000000000e+00  0.00000000000e+00  0.00000000000e+00  0.00000000000e+00  0.00000000000e+00  0.00000000000e+00  0.00000000000e+00  0.00000000000e+00  0.00000000000e+00  0.00000000000e+00  0.00000000000e+00  0.00000000000e+00  0.00000000000e+00  0.00000000000e+00  0.00000000000e+00  0.00000000000e+00  0.00000000000e+00  0.00000000000e+00  0.00000000000e+00  0.00000000000e+00  0.00000000000e+00  0.00000000000e+00  0.00000000000e+00  0.00000000000e+00  0.00000000000e+00  0.00000000000e+00  0.00000000000e+00  0.00000000000e+00  0.00000000000e+00  0.00000000000e+00  0.00000000000e+00  0.00000000000e+00  0.00000000000e+00  0.00000000000e+00  0.00000000000e+00  0.00000000000e+00  0.00000000000e+00  0.00000000000e+00  0.00000000000e+00  0.00000000000e+00  0.00000000000e+00  0.00000000000e+00  0.00000000000e+00  0.00000000000e+00  0.00000000000e+00  0.00000000000e+00  0.00000000000e+00  0.00000000000e+00  0.00000000000e+00  0.00000000000e+00  0.00000000000e+00  0.00000000000e+00  0.00000000000e+00  0.00000000000e+00  0.00000000000e+00  0.00000000000e+00  0.00000000000e+00  0.00000000000e+00  0.00000000000e+00  0.00000000000e+00  0.00000000000e+00  0.00000000000e+00  0.00000000000e+00  0.00000000000e+00  0.00000000000e+00  0.00000000000e+00  0.00000000000e+00  0.00000000000e+00  0.00000000000e+00  0.00000000000e+00  0.00000000000e+00  0.00000000000e+00  0.00000000000e+00  0.00000000000e+00  0.00000000000e+00  0.00000000000e+00  0.00000000000e+00  0.00000000000e+00  0.00000000000e+00  0.00000000000e+00  0.00000000000e+00  0.00000000000e+00  0.00000000000e+00  0.00000000000e+00  0.00000000000e+00  0.00000000000e+00  0.00000000000e+00  0.00000000000e+00  0.00000000000e+00  0.00000000000e+00  0.00000000000e+00  0.00000000000e+00  0.00000000000e+00  0.00000000000e+00  0.00000000000e+00  0.00000000000e+00  0.00000000000e+00  0.00000000000e+00  0.00000000000e+00  0.00000000000e+00  0.00000000000e+00  0.00000000000e+00  0.00000000000e+00  0.00000000000e+00  0.00000000000e+00  0.00000000000e+00  0.00000000000e+00  0.00000000000e+00  0.00000000000e+00  0.00000000000e+00  0.00000000000e+00  0.00000000000e+00  0.00000000000e+00  0.00000000000e+00  0.00000000000e+00  0.00000000000e+00  0.00000000000e+00  0.00000000000e+00  0.00000000000e+00  0.00000000000e+00  0.00000000000e+00  0.00000000000e+00  0.00000000000e+00 -1.65941533234e-01  0.00000000000e+00  0.00000000000e+00  0.00000000000e+00  0.00000000000e+00  0.00000000000e+00  0.00000000000e+00  0.00000000000e+00  0.00000000000e+00  0.00000000000e+00  0.00000000000e+00  0.00000000000e+00  0.00000000000e+00  0.00000000000e+00  0.00000000000e+00  0.00000000000e+00  0.00000000000e+00  0.00000000000e+00  0.00000000000e+00  0.00000000000e+00  0.00000000000e+00  0.00000000000e+00  0.00000000000e+00  0.00000000000e+00  0.00000000000e+00  0.00000000000e+00  0.00000000000e+00  0.00000000000e+00  0.00000000000e+00  0.00000000000e+00  0.00000000000e+00  0.00000000000e+00  0.00000000000e+00  0.00000000000e+00  0.00000000000e+00  0.00000000000e+00  0.00000000000e+00  0.00000000000e+00  0.00000000000e+00  0.00000000000e+00  0.00000000000e+00  0.00000000000e+00  0.00000000000e+00  0.00000000000e+00  0.00000000000e+00  0.00000000000e+00  0.00000000000e+00  0.00000000000e+00  0.00000000000e+00  0.00000000000e+00  0.00000000000e+00  0.00000000000e+00  0.00000000000e+00  0.00000000000e+00  0.00000000000e+00  0.00000000000e+00  0.00000000000e+00  0.00000000000e+00  0.00000000000e+00  0.00000000000e+00  0.00000000000e+00  0.00000000000e+00  0.00000000000e+00  0.00000000000e+00  0.00000000000e+00  0.00000000000e+00  0.00000000000e+00  0.00000000000e+00  0.00000000000e+00  0.00000000000e+00  0.00000000000e+00  0.00000000000e+00  0.00000000000e+00  0.00000000000e+00  0.00000000000e+00  0.00000000000e+00  0.00000000000e+00  0.00000000000e+00  0.00000000000e+00  0.00000000000e+00  0.00000000000e+00  0.00000000000e+00  0.00000000000e+00  0.00000000000e+00  0.00000000000e+00  0.00000000000e+00  0.00000000000e+00  0.00000000000e+00  0.00000000000e+00  0.00000000000e+00  0.00000000000e+00  0.00000000000e+00  0.00000000000e+00  0.00000000000e+00  0.00000000000e+00  0.00000000000e+00  0.00000000000e+00  0.00000000000e+00  0.00000000000e+00  0.00000000000e+00  0.00000000000e+00  0.00000000000e+00  0.00000000000e+00  0.00000000000e+00  0.00000000000e+00  0.00000000000e+00  0.00000000000e+00  0.00000000000e+00  0.00000000000e+00  0.00000000000e+00  0.00000000000e+00  0.00000000000e+00  0.00000000000e+00  0.00000000000e+00  0.00000000000e+00  0.00000000000e+00  0.00000000000e+00  0.00000000000e+00  0.00000000000e+00  0.00000000000e+00  0.00000000000e+00  0.00000000000e+00  0.00000000000e+00  0.00000000000e+00  0.00000000000e+00  0.00000000000e+00  0.00000000000e+00  0.00000000000e+00  0.00000000000e+00  0.00000000000e+00  0.00000000000e+00  0.00000000000e+00  0.00000000000e+00  0.00000000000e+00  0.00000000000e+00  0.00000000000e+00  0.00000000000e+00  0.00000000000e+00  0.00000000000e+00  0.00000000000e+00  0.00000000000e+00  0.00000000000e+00  0.00000000000e+00  0.00000000000e+00  0.00000000000e+00  0.00000000000e+00  0.00000000000e+00  0.00000000000e+00  0.00000000000e+00  0.00000000000e+00  0.00000000000e+00  0.00000000000e+00  0.00000000000e+00  0.00000000000e+00  0.00000000000e+00  0.00000000000e+00  0.00000000000e+00  0.00000000000e+00  0.00000000000e+00  0.00000000000e+00  0.00000000000e+00  0.00000000000e+00  2.66042236477e-01  0.00000000000e+00  0.00000000000e+00 -5.54051503214e-02  0.00000000000e+00  0.00000000000e+00  0.00000000000e+00  0.00000000000e+00  0.00000000000e+00  0.00000000000e+00  0.00000000000e+00  0.00000000000e+00  0.00000000000e+00  0.00000000000e+00  0.00000000000e+00  0.00000000000e+00  0.00000000000e+00  0.00000000000e+00  0.00000000000e+00  0.00000000000e+00  0.00000000000e+00  0.00000000000e+00  0.00000000000e+00  0.00000000000e+00  0.00000000000e+00  0.00000000000e+00  0.00000000000e+00  0.00000000000e+00  0.00000000000e+00  0.00000000000e+00  0.00000000000e+00  0.00000000000e+00  0.00000000000e+00  0.00000000000e+00  0.00000000000e+00  0.00000000000e+00  0.00000000000e+00  0.00000000000e+00  0.00000000000e+00  0.00000000000e+00  0.00000000000e+00  0.00000000000e+00  0.00000000000e+00  0.00000000000e+00  0.00000000000e+00  0.00000000000e+00  0.00000000000e+00  0.00000000000e+00  0.00000000000e+00  0.00000000000e+00  0.00000000000e+00  0.00000000000e+00  0.00000000000e+00  0.00000000000e+00  0.00000000000e+00  0.00000000000e+00  0.00000000000e+00  0.00000000000e+00  0.00000000000e+00  0.00000000000e+00  0.00000000000e+00  0.00000000000e+00  0.00000000000e+00  0.00000000000e+00  0.00000000000e+00  0.00000000000e+00  0.00000000000e+00  0.00000000000e+00  0.00000000000e+00  0.00000000000e+00  0.00000000000e+00  0.00000000000e+00  0.00000000000e+00  0.00000000000e+00  0.00000000000e+00  0.00000000000e+00  0.00000000000e+00  0.00000000000e+00  0.00000000000e+00  0.00000000000e+00  0.00000000000e+00  0.00000000000e+00 -2.23894228771e-02  0.00000000000e+00  0.00000000000e+00  0.00000000000e+00  0.00000000000e+00  0.00000000000e+00  0.00000000000e+00  0.00000000000e+00  0.00000000000e+00  0.00000000000e+00  0.00000000000e+00  0.00000000000e+00  0.00000000000e+00  0.00000000000e+00  0.00000000000e+00  0.00000000000e+00  0.00000000000e+00  0.00000000000e+00  0.00000000000e+00  0.00000000000e+00  0.00000000000e+00  0.00000000000e+00  0.00000000000e+00  0.00000000000e+00  0.00000000000e+00  0.00000000000e+00  0.00000000000e+00  0.00000000000e+00  0.00000000000e+00  0.00000000000e+00  0.00000000000e+00  0.00000000000e+00  0.00000000000e+00  0.00000000000e+00  0.00000000000e+00  0.00000000000e+00  0.00000000000e+00  0.00000000000e+00  0.00000000000e+00  0.00000000000e+00  0.00000000000e+00  0.00000000000e+00  0.00000000000e+00  0.00000000000e+00  0.00000000000e+00  0.00000000000e+00  0.00000000000e+00  0.00000000000e+00  0.00000000000e+00  0.00000000000e+00  0.00000000000e+00  0.00000000000e+00  0.00000000000e+00  0.00000000000e+00  0.00000000000e+00  0.00000000000e+00  0.00000000000e+00  0.00000000000e+00  0.00000000000e+00  0.00000000000e+00  0.00000000000e+00  0.00000000000e+00  0.00000000000e+00  0.00000000000e+00  0.00000000000e+00  0.00000000000e+00  0.00000000000e+00  0.00000000000e+00  0.00000000000e+00  0.00000000000e+00  0.00000000000e+00  0.00000000000e+00  0.00000000000e+00  0.00000000000e+00  0.00000000000e+00  0.00000000000e+00  0.00000000000e+00  0.00000000000e+00  0.00000000000e+00  0.00000000000e+00  0.00000000000e+00  0.00000000000e+00  0.00000000000e+00  0.00000000000e+00  0.00000000000e+00  0.00000000000e+00  0.00000000000e+00  0.00000000000e+00  0.00000000000e+00  0.00000000000e+00  0.00000000000e+00  0.00000000000e+00  0.00000000000e+00  0.00000000000e+00  0.00000000000e+00  0.00000000000e+00  0.00000000000e+00  0.00000000000e+00  0.00000000000e+00  0.00000000000e+00  0.00000000000e+00  0.00000000000e+00  0.00000000000e+00  0.00000000000e+00
 0.00000000000e+00  0.00000000000e+00  0.00000000000e+00  0.00000000000e+00  0.00000000000e+00  0.00000000000e+00  0.00000000000e+00  0.00000000000e+00  0.00000000000e+00  0.00000000000e+00  0.00000000000e+00  0.00000000000e+00  0.00000000000e+00  0.00000000000e+00  0.00000000000e+00  0.00000000000e+00  0.00000000000e+00  0.00000000000e+00  0.00000000000e+00  0.00000000000e+00  0.00000000000e+00  0.00000000000e+00  0.00000000000e+00  0.00000000000e+00  0.00000000000e+00  0.00000000000e+00  0.00000000000e+00  0.00000000000e+00  4.58058443283e-01  0.00000000000e+00 -1.38789633537e+00  7.57854624068e+00  0.00000000000e+00  0.00000000000e+00  0.00000000000e+00  0.00000000000e+00  0.00000000000e+00  0.00000000000e+00  0.00000000000e+00  0.00000000000e+00  0.00000000000e+00  0.00000000000e+00  0.00000000000e+00 -1.41340468927e-01  0.00000000000e+00  0.00000000000e+00  0.00000000000e+00  0.00000000000e+00  0.00000000000e+00  0.00000000000e+00  0.00000000000e+00  0.00000000000e+00  0.00000000000e+00  0.00000000000e+00  0.00000000000e+00  0.00000000000e+00  0.00000000000e+00  0.00000000000e+00  0.00000000000e+00  0.00000000000e+00  0.00000000000e+00  0.00000000000e+00  0.00000000000e+00  0.00000000000e+00  0.00000000000e+00  0.00000000000e+00  0.00000000000e+00  0.00000000000e+00  0.00000000000e+00  0.00000000000e+00  0.00000000000e+00  0.00000000000e+00  0.00000000000e+00  0.00000000000e+00  0.00000000000e+00  0.00000000000e+00  0.00000000000e+00  0.00000000000e+00  0.00000000000e+00  0.00000000000e+00  0.00000000000e+00  0.00000000000e+00  0.00000000000e+00  0.00000000000e+00  0.00000000000e+00  0.00000000000e+00  0.00000000000e+00  0.00000000000e+00  0.00000000000e+00  0.00000000000e+00  0.00000000000e+00  0.00000000000e+00  0.00000000000e+00  0.00000000000e+00  0.00000000000e+00  0.00000000000e+00  0.00000000000e+00  0.00000000000e+00  0.00000000000e+00  1.35300418448e-01  0.00000000000e+00  0.00000000000e+00  0.00000000000e+00  0.00000000000e+00  0.00000000000e+00  0.00000000000e+00  0.00000000000e+00  0.00000000000e+00  0.00000000000e+00  0.00000000000e+00  0.00000000000e+00  0.00000000000e+00  0.00000000000e+00  0.00000000000e+00  0.00000000000e+00  0.00000000000e+00  0.00000000000e+00  0.00000000000e+00  0.00000000000e+00  0.00000000000e+00  0.00000000000e+00  0.00000000000e+00  0.00000000000e+00  0.00000000000e+00  0.00000000000e+00  0.00000000000e+00  0.00000000000e+00  0.00000000000e+00  0.00000000000e+00  0.00000000000e+00 -1.07579032906e-02  0.00000000000e+00  0.00000000000e+00  0.00000000000e+00  0.00000000000e+00  0.00000000000e+00  0.00000000000e+00  0.00000000000e+00  0.00000000000e+00  0.00000000000e+00  0.00000000000e+00  0.00000000000e+00  0.00000000000e+00  0.00000000000e+00  0.00000000000e+00  0.00000000000e+00  0.00000000000e+00  0.00000000000e+00  0.00000000000e+00  0.00000000000e+00  0.00000000000e+00  0.00000000000e+00  0.00000000000e+00  0.00000000000e+00  0.00000000000e+00  0.00000000000e+00  0.00000000000e+00  0.00000000000e+00  0.00000000000e+00  0.00000000000e+00  0.00000000000e+00  0.00000000000e+00  0.00000000000e+00  0.00000000000e+00  0.00000000000e+00  0.00000000000e+00  0.00000000000e+00  0.00000000000e+00  0.00000000000e+00  0.00000000000e+00  0.00000000000e+00  0.00000000000e+00  0.00000000000e+00  0.00000000000e+00  0.00000000000e+00  0.00000000000e+00  0.00000000000e+00  0.00000000000e+00  0.00000000000e+00  0.00000000000e+00  0.00000000000e+00  0.00000000000e+00  0.00000000000e+00 -2.14371302991e-01  0.00000000000e+00  0.00000000000e+00  0.00000000000e+00  0.00000000000e+00  0.00000000000e+00  0.00000000000e+00  0.00000000000e+00  0.00000000000e+00  0.00000000000e+00  0.00000000000e+00  0.00000000000e+00  0.00000000000e+00  0.00000000000e+00  0.00000000000e+00  0.00000000000e+00  0.00000000000e+00  0.00000000000e+00  0.00000000000e+00  0.00000000000e+00  0.00000000000e+00  0.00000000000e+00  0.00000000000e+00  0.00000000000e+00  0.00000000000e+00  0.00000000000e+00  0.00000000000e+00  0.00000000000e+00  0.00000000000e+00  0.00000000000e+00  0.00000000000e+00  0.00000000000e+00  0.00000000000e+00  0.00000000000e+00  0.00000000000e+00  2.57909408935e-01  0.00000000000e+00  0.00000000000e+00  0.00000000000e+00  0.00000000000e+00  0.00000000000e+00  0.00000000000e+00  0.00000000000e+00  0.00000000000e+00  0.00000000000e+00  0.00000000000e+00  0.00000000000e+00  0.00000000000e+00  0.00000000000e+00  0.00000000000e+00  0.00000000000e+00  0.00000000000e+00  0.00000000000e+00  0.00000000000e+00  0.00000000000e+00  0.00000000000e+00  0.00000000000e+00  0.00000000000e+00  0.00000000000e+00  0.00000000000e+00  0.00000000000e+00  0.00000000000e+00  0.00000000000e+00  0.00000000000e+00  0.00000000000e+00  0.00000000000e+00  0.00000000000e+00  0.00000000000e+00  0.00000000000e+00  0.00000000000e+00  0.00000000000e+00  0.00000000000e+00  0.00000000000e+00  0.00000000000e+00  0.00000000000e+00  0.00000000000e+00  0.00000000000e+00  0.00000000000e+00  0.00000000000e+00 -1.35411125267e-01  0.00000000000e+00  0.00000000000e+00  0.00000000000e+00  0.00000000000e+00  0.00000000000e+00  0.00000000000e+00  0.00000000000e+00  0.00000000000e+00  0.00000000000e+00  0.00000000000e+00  0.00000000000e+00  0.00000000000e+00  0.00000000000e+00  0.00000000000e+00  0.00000000000e+00  0.00000000000e+00  0.00000000000e+00  0.00000000000e+00  0.00000000000e+00  0.00000000000e+00  0.00000000000e+00  0.00000000000e+00  0.00000000000e+00  0.00000000000e+00  0.00000000000e+00  0.00000000000e+00  0.00000000000e+00  0.00000000000e+00 -9.32869911422e-02  0.00000000000e+00  0.00000000000e+00  0.00000000000e+00  0.00000000000e+00  0.00000000000e+00  0.00000000000e+00  0.00000000000e+00  0.00000000000e+00  0.00000000000e+00  0.00000000000e+00  0.00000000000e+00  0.00000000000e+00  0.00000000000e+00  0.00000000000e+00  0.00000000000e+00  0.00000000000e+00  0.00000000000e+00  0.00000000000e+00  0.00000000000e+00  0.00000000000e+00  0.00000000000e+00  0.00000000000e+00  0.00000000000e+00  0.00000000000e+00  0.00000000000e+00  0.00000000000e+00  0.00000000000e+00  0.00000000000e+00  0.00000000000e+00  0.00000000000e+00  0.00000000000e+00  0.00000000000e+00  0.00000000000e+00  0.00000000000e+00  0.00000000000e+00  0.00000000000e+00  0.00000000000e+00 -1.62088482950e-01  0.00000000000e+00  0.00000000000e+00  0.00000000000e+00  0.00000000000e+00  0.00000000000e+00  0.00000000000e+00  0.00000000000e+00  0.00000000000e+00  0.00000000000e+00  0.00000000000e+00  0.00000000000e+00  0.00000000000e+00  0.00000000000e+00  0.00000000000e+00  0.00000000000e+00  0.00000000000e+00  0.00000000000e+00  0.00000000000e+00  0.00000000000e+00  0.00000000000e+00  0.00000000000e+00  0.00000000000e+00  0.00000000000e+00  0.00000000000e+00  0.00000000000e+00  0.00000000000e+00  0.00000000000e+00  0.00000000000e+00  0.00000000000e+00  0.00000000000e+00  0.00000000000e+00  0.00000000000e+00  0.00000000000e+00  0.00000000000e+00  0.00000000000e+00  0.00000000000e+00  0.00000000000e+00  0.00000000000e+00  0.00000000000e+00  0.00000000000e+00  0.00000000000e+00  0.00000000000e+00  0.00000000000e+00  0.00000000000e+00  0.00000000000e+00  0.00000000000e+00  0.00000000000e+00  0.00000000000e+00  0.00000000000e+00  0.00000000000e+00  0.00000000000e+00  0.00000000000e+00  0.00000000000e+00  0.00000000000e+00  0.00000000000e+00  0.00000000000e+00  0.00000000000e+00  0.00000000000e+00  0.00000000000e+00  0.00000000000e+00  0.00000000000e+00  0.00000000000e+00  0.00000000000e+00  0.00000000000e+00  0.00000000000e+00  0.00000000000e+00  0.00000000000e+00  0.00000000000e+00  0.00000000000e+00  0.00000000000e+00  0.00000000000e+00  0.00000000000e+00  0.00000000000e+00  0.00000000000e+00  0.00000000000e+00  0.00000000000e+00  0.00000000000e+00  0.00000000000e+00  0.00000000000e+00  0.00000000000e+00  0.00000000000e+00  0.00000000000e+00  0.00000000000e+00  0.00000000000e+00  0.00000000000e+00  0.00000000000e+00  0.00000000000e+00  0.00000000000e+00  0.00000000000e+00  0.00000000000e+00  0.00000000000e+00  0.00000000000e+00  0.00000000000e+00  0.00000000000e+00  0.00000000000e+00  0.00000000000e+00  0.00000000000e+00  0.00000000000e+00  0.00000000000e+00  0.00000000000e+00  0.00000000000e+00  0.00000000000e+00  0.00000000000e+00  0.00000000000e+00  0.00000000000e+00  0.00000000000e+00  0.00000000000e+00  0.00000000000e+00  0.00000000000e+00  0.00000000000e+00  0.00000000000e+00  0.00000000000e+00  0.00000000000e+00  0.00000000000e+00  0.00000000000e+00  0.00000000000e+00  0.00000000000e+00  0.00000000000e+00  0.00000000000e+00  0.00000000000e+00  0.00000000000e+00  0.00000000000e+00  0.00000000000e+00  0.00000000000e+00  0.00000000000e+00  0.00000000000e+00  0.00000000000e+00  0.00000000000e+00  0.00000000000e+00  0.00000000000e+00  0.00000000000e+00  0.00000000000e+00  0.00000000000e+00  0.00000000000e+00  0.00000000000e+00  0.00000000000e+00  0.00000000000e+00  0.00000000000e+00  0.00000000000e+00  0.00000000000e+00  0.00000000000e+00  0.00000000000e+00  0.00000000000e+00  0.00000000000e+00  0.00000000000e+00  0.00000000000e+00  0.00000000000e+00  0.00000000000e+00  0.00000000000e+00  0.00000000000e+00  0.00000000000e+00  0.00000000000e+00  0.00000000000e+00  0.00000000000e+00  0.00000000000e+00  0.00000000000e+00  0.00000000000e+00  0.00000000000e+00  0.00000000000e+00  0.00000000000e+00  0.00000000000e+00  0.00000000000e+00  0.00000000000e+00  0.00000000000e+00  0.00000000000e+00  0.00000000000e+00  0.00000000000e+00  0.00000000000e+00  0.00000000000e+00  0.00000000000e+00  0.00000000000e+00  0.00000000000e+00  0.00000000000e+00  0.00000000000e+00  0.00000000000e+00  0.00000000000e+00  0.00000000000e+00  0.00000000000e+00  0.00000000000e+00  0.00000000000e+00  0.00000000000e+00  0.00000000000e+00
 0.00000000000e+00  0.00000000000e+00  0.00000000000e+00  0.00000000000e+00  0.00000000000e+00  0.00000000000e+00  0.00000000000e+00  0.00000000000e+00  0.00000000000e+00  0.00000000000e+00  0.00000000000e+00  0.00000000000e+00  0.00000000000e+00  0.00000000000e+00  0.00000000000e+00  0.00000000000e+00  0.00000000000e+00  0.00000000000e+00  0.00000000000e+00  0.00000000000e+00  0.00000000000e+00  0.00000000000e+00  0.00000000000e+00  0.00000000000e+00  0.00000000000e+00  0.00000000000e+00  0.00000000000e+00  0.00000000000e+00  0.00000000000e+00  0.00000000000e+00  0.00000000000e+00  0.00000000000e+00  8.62984142290e+00  0.00000000000e+00  4.31614504408e-01  0.00000000000e+00  0.00000000000e+00  0.00000000000e+00  0.00000000000e+00  0.00000000000e+00  0.00000000000e+00  0.00000000000e+00  0.00000000000e+00  0.00000000000e+00  0.00000000000e+00  0.00000000000e+00  0.00000000000e+00  0.00000000000e+00  0.00000000000e+00  0.00000000000e+00  0.00000000000e+00  0.00000000000e+00  0.00000000000e+00  0.00000000000e+00  0.00000000000e+00  0.00000000000e+00  0.00000000000e+00  0.00000000000e+00  0.00000000000e+00  0.00000000000e+00  0.00000000000e+00  0.00000000000e+00  0.00000000000e+00  0.00000000000e+00  0.00000000000e+00  0.00000000000e+00  0.00000000000e+00  0.00000000000e+00  0.00000000000e+00  0.00000000000e+00  0.00000000000e+00  0.00000000000e+00  0.00000000000e+00  0.00000000000e+00  0.00000000000e+00  0.00000000000e+00  0.00000000000e+00  0.00000000000e+00  0.00000000000e+00  0.00000000000e+00  0.00000000000e+00  0.00000000000e+00  0.00000000000e+00  0.00000000000e+00  0.00000000000e+00  0.00000000000e+00  0.00000000000e+00  0.00000000000e+00  0.00000000000e+00  0.00000000000e+00  0.00000000000e+00  0.00000000000e+00  0.00000000000e+00  0.00000000000e+00  0.00000000000e+00  0.00000000000e+00  0.00000000000e+00  0.00000000000e+00  0.00000000000e+00  0.00000000000e+00  0.00000000000e+00  0.00000000000e+00  0.00000000000e+00  0.00000000000e+00  0.00000000000e+00  0.00000000000e+00  0.00000000000e+00  0.00000000000e+00  0.00000000000e+00  0.00000000000e+00  0.00000000000e+00  0.00000000000e+00  0.00000000000e+00  0.00000000000e+00  0.00000000000e+00  0.00000000000e+00  0.00000000000e+00  0.00000000000e+00  0.00000000000e+00  0.00000000000e+00  0.00000000000e+00  0.00000000000e+00  0.00000000000e+00  0.00000000000e+00  0.00000000000e+00  0.00000000000e+00  0.00000000000e+00  0.00000000000e+00  0.00000000000e+00  0.00000000000e+00  0.00000000000e+00  0.00000000000e+00  0.00000000000e+00  0.00000000000e+00  0.00000000000e+00  0.00000000000e+00  0.00000000000e+00  0.00000000000e+00  0.00000000000e+00  0.00000000000e+00  0.00000000000e+00  0.00000000000e+00  0.00000000000e+00  0.00000000000e+00  0.00000000000e+00  0.00000000000e+00  0.00000000000e+00  0.00000000000e+00  0.00000000000e+00  0.00000000000e+00  0.00000000000e+00  0.00000000000e+00  0.00000000000e+00  0.00000000000e+00  0.00000000000e+00  0.00000000000e+00  0.00000000000e+00  0.00000000000e+00  0.00000000000e+00  0.00000000000e+00  0.00000000000e+00  0.00000000000e+00  0.00000000000e+00  0.00000000000e+00  0.00000000000e+00  0.00000000000e+00  0.00000000000e+00  0.00000000000e+00  0.00000000000e+00  0.00000000000e+00  0.00000000000e+00  0.00000000000e+00  0.00000000000e+00  0.00000000000e+00  0.00000000000e+00  0.00000000000e+00  0.00000000000e+00  0.00000000000e+00  0.00000000000e+00  0.00000000000e+00  0.00000000000e+00  0.00000000000e+00  0.00000000000e+00  0.00000000000e+00  0.00000000000e+00  0.00000000000e+00  0.00000000000e+00  0.00000000000e+00  0.00000000000e+00  0.00000000000e+00  0.00000000000e+00  0.00000000000e+00  0.00000000000e+00  0.00000000000e+00  0.00000000000e+00  0.00000000000e+00  0.00000000000e+00  0.00000000000e+00  0.00000000000e+00  0.00000000000e+00  0.00000000000e+00  0.00000000000e+00  0.00000000000e+00  0.00000000000e+00  0.00000000000e+00  0.00000000000e+00  0.00000000000e+00  0.00000000000e+00  0.00000000000e+00  0.00000000000e+00  0.00000000000e+00  0.00000000000e+00  0.00000000000e+00  0.00000000000e+00  0.00000000000e+00  0.00000000000e+00  0.00000000000e+00  0.00000000000e+00  0.00000000000e+00  1.72096713846e-02  0.00000000000e+00  0.00000000000e+00  0.00000000000e+00  0.00000000000e+00  0.00000000000e+00  0.00000000000e+00  0.00000000000e+00  0.00000000000e+00  0.00000000000e+00  0.00000000000e+00  0.00000000000e+00  0.00000000000e+00  0.00000000000e+00  0.00000000000e+00  0.00000000000e+00  0.00000000000e+00  0.00000000000e+00  0.00000000000e+00  7.43972850355e-02  0.00000000000e+00  0.00000000000e+00  0.00000000000e+00  0.00000000000e+00  0.00000000000e+00  0.00000000000e+00  0.00000000000e+00  0.00000000000e+00  0.00000000000e+00  0.00000000000e+00  0.00000000000e+00  0.00000000000e+00  0.00000000000e+00  0.00000000000e+00  0.00000000000e+00  0.00000000000e+00  0.00000000000e+00  0.00000000000e+00  0.00000000000e+00  0.00000000000e+00  0.00000000000e+00  0.00000000000e+00  0.00000000000e+00  0.00000000000e+00  0.00000000000e+00  0.00000000000e+00  0.00000000000e+00  0.00000000000e+00  0.00000000000e+00  0.00000000000e+00  0.00000000000e+00  0.00000000000e+00  0.00000000000e+00  0.00000000000e+00  0.00000000000e+00  0.00000000000e+00  0.00000000000e+00  0.00000000000e+00  0.00000000000e+00  0.00000000000e+00  0.00000000000e+00  0.00000000000e+00  0.00000000000e+00  0.00000000000e+00  0.00000000000e+00  0.00000000000e+00  0.00000000000e+00  0.00000000000e+00  0.00000000000e+00  0.00000000000e+00  0.00000000000e+00  0.00000000000e+00  0.00000000000e+00  0.00000000000e+00 -5.12643984802e-03  0.00000000000e+00  0.00000000000e+00 -6.08818445616e-03  0.00000000000e+00  0.00000000000e+00  0.00000000000e+00  0.00000000000e+00  0.00000000000e+00  0.00000000000e+00  0.00000000000e+00  0.00000000000e+00  0.00000000000e+00  0.00000000000e+00  0.00000000000e+00  0.00000000000e+00  0.00000000000e+00  0.00000000000e+00  0.00000000000e+00  0.00000000000e+00  0.00000000000e+00  0.00000000000e+00  0.00000000000e+00  0.00000000000e+00  0.00000000000e+00  0.00000000000e+00  0.00000000000e+00  0.00000000000e+00  0.00000000000e+00  0.00000000000e+00  0.00000000000e+00  0.00000000000e+00  0.00000000000e+00  0.00000000000e+00  0.00000000000e+00  0.00000000000e+00  0.00000000000e+00  0.00000000000e+00  0.00000000000e+00  0.00000000000e+00  0.00000000000e+00  0.00000000000e+00  0.00000000000e+00  1.83039868069e-01  0.00000000000e+00  0.00000000000e+00  0.00000000000e+00  0.00000000000e+00  0.00000000000e+00  0.00000000000e+00  0.00000000000e+00  0.00000000000e+00  0.00000000000e+00  0.00000000000e+00  0.00000000000e+00  0.00000000000e+00  0.00000000000e+00  0.00000000000e+00  0.00000000000e+00  0.00000000000e+00  0.00000000000e+00  0.00000000000e+00  0.00000000000e+00  0.00000000000e+00  0.00000000000e+00  0.00000000000e+00  0.00000000000e+00  0.00000000000e+00  0.00000000000e+00  0.00000000000e+00  0.00000000000e+00  0.00000000000e+00  0.00000000000e+00  0.00000000000e+00  0.00000000000e+00  0.00000000000e+00  0.00000000000e+00  0.00000000000e+00  0.00000000000e+00  0.00000000000e+00  0.00000000000e+00  0.00000000000e+00  0.00000000000e+00  0.00000000000e+00  0.00000000000e+00  0.00000000000e+00  0.00000000000e+00  0.00000000000e+00  0.00000000000e+00  0.00000000000e+00  0.00000000000e+00  0.00000000000e+00  0.00000000000e+00  0.00000000000e+00  0.00000000000e+00  0.00000000000e+00  0.00000000000e+00  0.00000000000e+00  0.00000000000e+00  0.00000000000e+00  0.00000000000e+00  0.00000000000e+00  0.00000000000e+00  0.00000000000e+00  0.00000000000e+00  0.00000000000e+00  0.00000000000e+00  0.00000000000e+00  0.00000000000e+00  0.00000000000e+00  0.00000000000e+00  0.00000000000e+00  0.00000000000e+00  0.00000000000e+00  0.00000000000e+00  0.00000000000e+00  0.00000000000e+00  0.00000000000e+00  0.00000000000e+00  0.00000000000e+00  0.00000000000e+00  0.00000000000e+00  0.00000000000e+00  0.00000000000e+00  0.00000000000e+00  0.00000000000e+00  0.00000000000e+00  0.00000000000e+00  0.00000000000e+00  0.00000000000e+00  0.00000000000e+00  0.00000000000e+00  0.00000000000e+00  0.00000000000e+00  0.00000000000e+00  0.00000000000e+00  0.00000000000e+00  0.00000000000e+00  0.00000000000e+00  0.00000000000e+00  0.00000000000e+00  0.00000000000e+00  0.00000000000e+00  0.00000000000e+00  0.00000000000e+00  0.00000000000e+00  0.00000000000e+00  0.00000000000e+00  0.00000000000e+00  0.00000000000e+00  0.00000000000e+00  0.00000000000e+00  0.00000000000e+00  0.00000000000e+00  0.00000000000e+00  0.00000000000e+00  0.00000000000e+00  0.00000000000e+00  0.00000000000e+00  0.00000000000e+00  0.00000000000e+00  0.00000000000e+00  0.00000000000e+00  0.00000000000e+00  0.00000000000e+00  0.00000000000e+00  0.00000000000e+00  0.00000000000e+00  0.00000000000e+00  0.00000000000e+00  0.00000000000e+00  0.00000000000e+00  0.00000000000e+00  0.00000000000e+00  0.00000000000e+00  0.00000000000e+00  0.00000000000e+00  0.00000000000e+00  0.00000000000e+00  0.00000000000e+00  0.00000000000e+00  0.00000000000e+00  0.00000000000e+00  0.00000000000e+00  0.00000000000e+00  0.00000000000e+00  0.00000000000e+00  0.00000000000e+00  0.00000000000e+00  0.00000000000e+00  0.00000000000e+00  0.00000000000e+00  0.00000000000e+00  0.00000000000e+00  0.00000000000e+00  0.00000000000e+00  0.00000000000e+00  0.00000000000e+00  0.00000000000e+00  0.00000000000e+00  0.00000000000e+00  0.00000000000e+00  0.00000000000e+00  0.00000000000e+00  0.00000000000e+00  0.00000000000e+00  0.00000000000e+00  0.00000000000e+00  0.00000000000e+00  0.00000000000e+00  0.00000000000e+00  0.00000000000e+00  0.00000000000e+00  0.00000000000e+00  0.00000000000e+00  0.00000000000e+00  0.00000000000e+00  0.00000000000e+00  0.00000000000e+00
 0.00000000000e+00 -1.51934569686e-02  0.00000000000e+00  0.00000000000e+00  0.00000000000e+00  0.00000000000e+00  0.00000000000e+00  0.00000000000e+00  0.00000000000e+00  0.00000000000e+00  0.00000000000e+00  0.00000000000e+00  0.00000000000e+00  0.00000000000e+00  5.47831665260e-02  0.00000000000e+00  0.00000000000e+00  0.00000000000e+00  0.00000000000e+00  0.00000000000e+00  0.00000000000e+00  0.00000000000e+00  0.00000000000e+00  0.00000000000e+00  0.00000000000e+00  0.00000000000e+00  0.00000000000e+00  0.00000000000e+00  0.00000000000e+00  0.00000000000e+00 -1.57245820851e-01  0.00000000000e+00  0.00000000000e+00  6.93981715341e+00  0.00000000000e+00  0.00000000000e+00  0.00000000000e+00  0.00000000000e+00  0.00000000000e+00  0.00000000000e+00  0.00000000000e+00  0.00000000000e+00  0.00000000000e+00  0.00000000000e+00  0.00000000000e+00  0.00000000000e+00  0.00000000000e+00 -1.81480670105e-01  0.00000000000e+00  0.00000000000e+00  0.00000000000e+00  0.00000000000e+00  0.00000000000e+00 -8.99587982722e-02  0.00000000000e+00  0.00000000000e+00  0.00000000000e+00  0.00000000000e+00  0.00000000000e+00  0.00000000000e+00  0.00000000000e+00  0.00000000000e+00  0.00000000000e+00  0.00000000000e+00  0.00000000000e+00  0.00000000000e+00  0.00000000000e+00  0.00000000000e+00  0.00000000000e+00  0.00000000000e+00  0.00000000000e+00  0.00000000000e+00  0.00000000000e+00  0.00000000000e+00  0.00000000000e+00  0.00000000000e+00  0.00000000000e+00  0.00000000000e+00  0.00000000000e+00  0.00000000000e+00  0.00000000000e+00  0.00000000000e+00  0.00000000000e+00  0.00000000000e+00  0.00000000000e+00  0.00000000000e+00  0.00000000000e+00  0.00000000000e+00  0.00000000000e+00  0.00000000000e+00  0.00000000000e+00  0.00000000000e+00  0.00000000000e+00  0.00000000000e+00  0.00000000000e+00  0.00000000000e+00  0.00000000000e+00  0.00000000000e+00  0.00000000000e+00  0.00000000000e+00  0.00000000000e+00  0.00000000000e+00  0.00000000000e+00  0.00000000000e+00  0.00000000000e+00  0.00000000000e+00  0.00000000000e+00  0.00000000000e+00  0.00000000000e+00  0.00000000000e+00  0.00000000000e+00  0.00000000000e+00  0.00000000000e+00  0.00000000000e+00  0.00000000000e+00  0.00000000000e+00  0.00000000000e+00  0.00000000000e+00  0.00000000000e+00  0.00000000000e+00  0.00000000000e+00  0.00000000000e+00  0.00000000000e+00  0.00000000000e+00  0.00000000000e+00  0.00000000000e+00  0.00000000000e+00  0.00000000000e+00  0.00000000000e+00  0.00000000000e+00  0.00000000000e+00  1.23582674742e-02  0.00000000000e+00  0.00000000000e+00  0.00000000000e+00  0.00000000000e+00  0.00000000000e+00  0.00000000000e+00  0.00000000000e+00  0.00000000000e+00  0.00000000000e+00  0.00000000000e+00  0.00000000000e+00  0.00000000000e+00  0.00000000000e+00  0.00000000000e+00  0.00000000000e+00  0.00000000000e+00  0.00000000000e+00  0.00000000000e+00  0.00000000000e+00  0.00000000000e+00  0.00000000000e+00  0.00000000000e+00  0.00000000000e+00  0.00000000000e+00  0.00000000000e+00  0.00000000000e+00  0.00000000000e+00  0.00000000000e+00  0.00000000000e+00  0.00000000000e+00  0.00000000000e+00  0.00000000000e+00  0.00000000000e+00  0.00000000000e+00  0.00000000000e+00  0.00000000000e+00  0.00000000000e+00  0.00000000000e+00  0.00000000000e+00  0.00000000000e+00  0.00000000000e+00  0.00000000000e+00  0.00000000000e+00  0.00000000000e+00  0.00000000000e+00  0.00000000000e+00  0.00000000000e+00  0.00000000000e+00  0.00000000000e+00 -4.93807647681e-02  0.00000000000e+00  0.00000000000e+00  0.00000000000e+00  0.00000000000e+00  0.00000000000e+00  0.00000000000e+00  0.00000000000e+00  0.00000000000e+00  0.00000000000e+00  0.00000000000e+00  0.00000000000e+00  0.00000000000e+00  0.00000000000e+00  0.00000000000e+00  0.00000000000e+00  0.00000000000e+00  0.00000000000e+00  0.00000000000e+00  0.00000000000e+00  0.00000000000e+00  0.00000000000e+00  0.00000000000e+00  0.00000000000e+00  0.00000000000e+00  0.00000000000e+00  0.00000000000e+00  0.00000000000e+00  0.00000000000e+00  0.00000000000e+00  0.00000000000e+00  0.00000000000e+00  0.00000000000e+00  0.00000000000e+00  0.00000000000e+00  0.00000000000e+00  0.00000000000e+00  0.00000000000e+00  0.00000000000e+00  0.00000000000e+00  0.00000000000e+00  0.00000000000e+00  0.00000000000e+00  0.00000000000e+00  0.00000000000e+00  0.00000000000e+00  0.00000000000e+00  0.00000000000e+00  0.00000000000e+00  0.00000000000e+00  0.00000000000e+00  0.00000000000e+00  0.00000000000e+00  0.00000000000e+00  0.00000000000e+00  0.00000000000e+00  0.00000000000e+00  0.00000000000e+00  0.00000000000e+00  0.00000000000e+00  0.00000000000e+00  0.00000000000e+00  0.00000000000e+00  0.00000000000e+00  0.00000000000e+00  0.00000000000e+00  0.00000000000e+00  0.00000000000e+00  0.00000000000e+00  0.00000000000e+00  0.00000000000e+00  0.00000000000e+00  0.00000000000e+00  0.00000000000e+00  0.00000000000e+00  0.00000000000e+00  0.00000000000e+00  0.00000000000e+00  0.00000000000e+00  0.00000000000e+00  0.00000000000e+00  0.00000000000e+00  0.00000000000e+00  0.00000000000e+00  0.00000000000e+00  0.00000000000e+00  0.00000000000e+00  0.00000000000e+00  0.00000000000e+00  0.00000000000e+00  0.00000000000e+00  0.00000000000e+00  0.00000000000e+00  0.00000000000e+00  0.00000000000e+00  0.00000000000e+00  0.00000000000e+00  0.00000000000e+00  0.00000000000e+00  0.00000000000e+00  0.00000000000e+00  0.00000000000e+00  0.00000000000e+00  0.00000000000e+00  0.00000000000e+00  0.00000000000e+00  0.00000000000e+00  0.00000000000e+00  0.00000000000e+00  0.00000000000e+00  0.00000000000e+00  0.00000000000e+00  0.00000000000e+00  0.00000000000e+00  0.00000000000e+00  0.00000000000e+00  0.00000000000e+00  0.00000000000e+00  0.00000000000e+00  0.00000000000e+00  0.00000000000e+00  0.00000000000e+00  0.00000000000e+00  0.00000000000e+00  0.00000000000e+00  0.00000000000e+00  0.00000000000e+00  0.00000000000e+00  0.00000000000e+00  0.00000000000e+00  0.00000000000e+00  0.00000000000e+00  0.00000000000e+00  0.00000000000e+00  0.00000000000e+00  0.00000000000e+00  0.00000000000e+00  0.00000000000e+00  0.00000000000e+00  0.00000000000e+00  0.00000000000e+00  0.00000000000e+00  0.00000000000e+00  0.00000000000e+00  0.00000000000e+00  0.00000000000e+00  0.00000000000e+00  0.00000000000e+00  0.00000000000e+00  0.00000000000e+00  0.00000000000e+00  0.00000000000e+00  0.00000000000e+00  0.00000000000e+00  0.00000000000e+00  0.00000000000e+00  0.00000000000e+00  0.00000000000e+00  0.00000000000e+00  0.00000000000e+00  0.00000000000e+00  0.00000000000e+00  0.00000000000e+00  0.00000000000e+00  0.00000000000e+00  0.00000000000e+00  0.00000000000e+00  0.00000000000e+00  0.00000000000e+00  0.00000000000e+00  0.00000000000e+00  0.00000000000e+00  0.00000000000e+00  0.00000000000e+00  0.00000000000e+00  0.00000000000e+00  0.00000000000e+00  0.00000000000e+00  0.00000000000e+00  0.00000000000e+00  0.00000000000e+00  0.00000000000e+00  0.00000000000e+00  0.00000000000e+00  0.00000000000e+00  0.00000000000e+00  0.00000000000e+00  0.00000000000e+00  0.00000000000e+00  0.00000000000e+00  0.00000000000e+00  0.00000000000e+00  0.00000000000e+00  0.00000000000e+00  0.00000000000e+00  0.00000000000e+00  0.00000000000e+00  0.00000000000e+00  0.00000000000e+00  0.00000000000e+00  0.00000000000e+00  0.00000000000e+00  0.00000000000e+00  0.00000000000e+00  0.00000000000e+00  0.00000000000e+00  0.00000000000e+00  0.00000000000e+00  0.00000000000e+00  0.00000000000e+00  0.00000000000e+00  0.00000000000e+00  0.00000000000e+00  0.00000000000e+00  0.00000000000e+00  0.00000000000e+00  0.00000000000e+00  0.00000000000e+00  0.00000000000e+00  0.00000000000e+00  0.00000000000e+00  0.00000000000e+00  0.00000000000e+00  0.00000000000e+00  0.00000000000e+00  0.00000000000e+00  0.00000000000e+00  0.00000000000e+00  0.00000000000e+00  0.00000000000e+00  1.23757521326e-01  0.00000000000e+00  0.00000000000e+00 -9.50050550347e-02  0.00000000000e+00  0.00000000000e+00  0.00000000000e+00  0.00000000000e+00  0.00000000000e+00  0.00000000000e+00  0.00000000000e+00  0.00000000000e+00  0.00000000000e+00  0.00000000000e+00  0.00000000000e+00  0.00000000000e+00  0.00000000000e+00  0.00000000000e+00  0.00000000000e+00  0.00000000000e+00  0.00000000000e+00  0.00000000000e+00  0.00000000000e+00  0.00000000000e+00  0.00000000000e+00  0.00000000000e+00  0.00000000000e+00  0.00000000000e+00  0.00000000000e+00  0.00000000000e+00  0.00000000000e+00  0.00000000000e+00  0.00000000000e+00  0.00000000000e+00  0.00000000000e+00  0.00000000000e+00  0.00000000000e+00  0.00000000000e+00  0.00000000000e+00  0.00000000000e+00  0.00000000000e+00  0.00000000000e+00  0.00000000000e+00  0.00000000000e+00  0.00000000000e+00  0.00000000000e+00  0.00000000000e+00  0.00000000000e+00  0.00000000000e+00  0.00000000000e+00  0.00000000000e+00  0.00000000000e+00  0.00000000000e+00  0.00000000000e+00  0.00000000000e+00  0.00000000000e+00  0.00000000000e+00  0.00000000000e+00  0.00000000000e+00  0.00000000000e+00  0.00000000000e+00  0.00000000000e+00  0.00000000000e+00  0.00000000000e+00  0.00000000000e+00  0.00000000000e+00 -4.69760614952e-03  0.00000000000e+00  0.00000000000e+00  0.00000000000e+00  0.00000000000e+00  0.00000000000e+00  0.00000000000e+00  0.00000000000e+00  0.00000000000e+00  0.00000000000e+00  0.00000000000e+00  0.00000000000e+00  0.00000000000e+00  0.00000000000e+00  0.00000000000e+00  0.00000000000e+00  0.00000000000e+00  0.00000000000e+00  0.00000000000e+00  0.00000000000e+00  0.00000000000e+00  0.00000000000e+00  0.00000000000e+00  0.00000000000e+00  0.00000000000e+00  0.00000000000e+00  0.00000000000e+00  0.00000000000e+00  0.00000000000e+00  0.00000000000e+00  0.00000000000e+00  0.00000000000e+00  0.00000000000e+00  0.00000000000e+00  0.00000000000e+00
 0.00000000000e+00  0.00000000000e+00  0.00000000000e+00  0.00000000000e+00  0.00000000000e+00  0.00000000000e+00  0.00000000000e+00  0.00000000000e+00  0.00000000000e+00  0.00000000000e+00  0.00000000000e+00  0.00000000000e+00  0.00000000000e+00  0.00000000000e+00  0.00000000000e+00  0.00000000000e+00  0.00000000000e+00  0.00000000000e+00  0.00000000000e+00  0.00000000000e+00  0.00000000000e+00  0.00000000000e+00  0.00000000000e+00  0.00000000000e+00  0.00000000000e+00  0.00000000000e+00  0.00000000000e+00  0.00000000000e+00  0.00000000000e+00  0.00000000000e+00  0.00000000000e+00  0.00000000000e+00  4.31614504461e-01  0.00000000000e+00  9.38728254472e+00  2.19234067850e+00 -2.45564230117e+00 -7.38060728417e-01  0.00000000000e+00  0.00000000000e+00  0.00000000000e+00  0.00000000000e+00  0.00000000000e+00  0.00000000000e+00  0.00000000000e+00  0.00000000000e+00  0.00000000000e+00  0.00000000000e+00  0.00000000000e+00  0.00000000000e+00  0.00000000000e+00  0.00000000000e+00  0.00000000000e+00  0.00000000000e+00  0.00000000000e+00  0.00000000000e+00  0.00000000000e+00  0.00000000000e+00  0.00000000000e+00  0.00000000000e+00  0.00000000000e+00  0.00000000000e+00  0.00000000000e+00  0.00000000000e+00  0.00000000000e+00  0.00000000000e+00  0.00000000000e+00  0.00000000000e+00  0.00000000000e+00  0.00000000000e+00  0.00000000000e+00  0.00000000000e+00  0.00000000000e+00  0.00000000000e+00  0.00000000000e+00  0.00000000000e+00  0.00000000000e+00  0.00000000000e+00  0.00000000000e+00  0.00000000000e+00  0.00000000000e+00  0.00000000000e+00  0.00000000000e+00 -1.93989329705e-02  0.00000000000e+00  0.00000000000e+00  0.00000000000e+00  0.00000000000e+00  0.00000000000e+00  0.00000000000e+00  0.00000000000e+00  0.00000000000e+00  0.00000000000e+00  0.00000000000e+00  0.00000000000e+00  0.00000000000e+00  0.00000000000e+00  0.00000000000e+00  0.00000000000e+00  0.00000000000e+00  0.00000000000e+00  0.00000000000e+00  0.00000000000e+00  0.00000000000e+00  0.00000000000e+00  0.00000000000e+00  0.00000000000e+00  0.00000000000e+00  0.00000000000e+00  0.00000000000e+00  0.00000000000e+00  0.00000000000e+00  0.00000000000e+00  0.00000000000e+00  0.00000000000e+00  0.00000000000e+00  0.00000000000e+00  0.00000000000e+00  0.00000000000e+00  0.00000000000e+00  0.00000000000e+00  0.00000000000e+00  0.00000000000e+00  0.00000000000e+00  0.00000000000e+00  0.00000000000e+00  0.00000000000e+00  0.00000000000e+00  0.00000000000e+00  0.00000000000e+00  0.00000000000e+00  0.00000000000e+00  0.00000000000e+00  0.00000000000e+00  0.00000000000e+00  0.00000000000e+00  0.00000000000e+00  0.00000000000e+00  0.00000000000e+00  0.00000000000e+00  0.00000000000e+00  0.00000000000e+00  0.00000000000e+00  0.00000000000e+00  0.00000000000e+00  0.00000000000e+00  0.00000000000e+00  0.00000000000e+00  0.00000000000e+00  0.00000000000e+00  0.00000000000e+00  0.00000000000e+00  0.00000000000e+00  0.00000000000e+00  0.00000000000e+00  0.00000000000e+00  0.00000000000e+00  0.00000000000e+00  0.00000000000e+00  0.00000000000e+00  0.00000000000e+00  0.00000000000e+00  0.00000000000e+00  0.00000000000e+00  0.00000000000e+00  0.00000000000e+00  0.00000000000e+00  0.00000000000e+00  0.00000000000e+00  0.00000000000e+00  0.00000000000e+00  0.00000000000e+00  0.00000000000e+00  0.00000000000e+00  0.00000000000e+00  0.00000000000e+00  0.00000000000e+00  0.00000000000e+00  0.00000000000e+00  0.00000000000e+00  0.00000000000e+00  0.00000000000e+00  0.00000000000e+00  0.00000000000e+00  0.00000000000e+00  0.00000000000e+00  0.00000000000e+00  0.00000000000e+00  0.00000000000e+00  0.00000000000e+00  0.00000000000e+00  0.00000000000e+00  0.00000000000e+00  0.00000000000e+00  0.00000000000e+00  0.00000000000e+00  0.00000000000e+00  0.00000000000e+00  0.00000000000e+00  0.00000000000e+00  0.00000000000e+00  0.00000000000e+00  0.00000000000e+00  0.00000000000e+00  0.00000000000e+00  0.00000000000e+00  0.00000000000e+00  0.00000000000e+00  0.00000000000e+00  0.00000000000e+00  0.00000000000e+00  0.00000000000e+00  0.00000000000e+00  0.00000000000e+00  0.00000000000e+00  0.00000000000e+00  0.00000000000e+00  0.00000000000e+00  0.00000000000e+00  0.00000000000e+00  0.00000000000e+00  0.00000000000e+00  0.00000000000e+00  0.00000000000e+00  0.00000000000e+00  0.00000000000e+00  0.00000000000e+00  0.00000000000e+00  0.00000000000e+00  0.00000000000e+00  0.00000000000e+00  0.00000000000e+00  0.00000000000e+00  0.00000000000e+00  0.00000000000e+00  0.00000000000e+00  0.00000000000e+00  0.00000000000e+00  0.00000000000e+00  0.00000000000e+00  0.00000000000e+00  0.00000000000e+00  0.00000000000e+00  0.00000000000e+00  0.00000000000e+00  0.00000000000e+00  0.00000000000e+00  0.00000000000e+00  0.00000000000e+00  0.00000000000e+00  0.00000000000e+00  0.00000000000e+00  0.00000000000e+00  0.00000000000e+00  0.00000000000e+00  0.00000000000e+00  0.00000000000e+00  0.00000000000e+00  0.00000000000e+00  0.00000000000e+00  0.00000000000e+00  0.00000000000e+00  0.00000000000e+00  0.00000000000e+00  0.00000000000e+00  0.00000000000e+00  0.00000000000e+00  0.00000000000e+00  0.00000000000e+00  0.00000000000e+00  0.00000000000e+00  0.00000000000e+00  0.00000000000e+00  0.00000000000e+00  0.00000000000e+00  0.00000000000e+00  0.00000000000e+00  0.00000000000e+00  0.00000000000e+00  0.00000000000e+00  0.00000000000e+00  0.00000000000e+00  0.00000000000e+00  0.00000000000e+00  0.00000000000e+00  0.00000000000e+00  0.00000000000e+00  0.00000000000e+00  0.00000000000e+00  0.00000000000e+00  0.00000000000e+00  0.00000000000e+00  0.00000000000e+00  0.00000000000e+00  0.00000000000e+00  0.00000000000e+00  0.00000000000e+00  0.00000000000e+00  0.00000000000e+00  0.00000000000e+00  0.00000000000e+00  0.00000000000e+00  0.00000000000e+00  0.00000000000e+00  0.00000000000e+00  0.00000000000e+00  0.00000000000e+00  0.00000000000e+00  0.00000000000e+00  0.00000000000e+00  0.00000000000e+00  0.00000000000e+00  0.00000000000e+00  0.00000000000e+00  0.00000000000e+00  0.00000000000e+00  0.00000000000e+00  0.00000000000e+00  0.00000000000e+00  0.00000000000e+00  0.00000000000e+00  0.00000000000e+00  0.00000000000e+00  0.00000000000e+00  0.00000000000e+00  0.00000000000e+00  0.00000000000e+00  0.00000000000e+00  0.00000000000e+00  0.00000000000e+00  0.00000000000e+00  0.00000000000e+00  0.00000000000e+00  0.00000000000e+00  0.00000000000e+00  0.00000000000e+00  0.00000000000e+00  0.00000000000e+00  0.00000000000e+00  0.00000000000e+00  0.00000000000e+00  0.00000000000e+00  0.00000000000e+00  0.00000000000e+00  0.00000000000e+00  0.00000000000e+00  0.00000000000e+00  0.00000000000e+00  0.00000000000e+00  0.00000000000e+00  0.00000000000e+00  0.00000000000e+00  0.00000000000e+00  0.00000000000e+00  0.00000000000e+00  0.00000000000e+00  0.00000000000e+00  0.00000000000e+00  0.00000000000e+00  0.00000000000e+00  0.00000000000e+00  0.00000000000e+00  0.00000000000e+00  0.00000000000e+00  0.00000000000e+00  0.00000000000e+00  0.00000000000e+00  0.00000000000e+00  0.00000000000e+00  0.00000000000e+00  0.00000000000e+00  0.00000000000e+00  0.00000000000e+00  0.00000000000e+00  0.00000000000e+00  0.00000000000e+00  0.00000000000e+00  0.00000000000e+00  0.00000000000e+00  0.00000000000e+00  0.00000000000e+00  0.00000000000e+00  0.00000000000e+00  0.00000000000e+00  0.00000000000e+00  0.00000000000e+00  0.00000000000e+00  0.00000000000e+00  0.00000000000e+00  0.00000000000e+00  0.00000000000e+00  0.00000000000e+00  0.00000000000e+00  0.00000000000e+00  0.00000000000e+00  0.00000000000e+00  0.00000000000e+00  0.00000000000e+00  0.00000000000e+00  0.00000000000e+00  0.00000000000e+00  0.00000000000e+00  0.00000000000e+00  0.00000000000e+00  0.00000000000e+00  0.00000000000e+00  0.00000000000e+00  0.00000000000e+00  0.00000000000e+00  0.00000000000e+00  0.00000000000e+00  0.00000000000e+00  0.00000000000e+00  0.00000000000e+00  0.00000000000e+00  0.00000000000e+00  0.00000000000e+00  0.00000000000e+00  0.00000000000e+00  0.00000000000e+00  0.00000000000e+00  0.00000000000e+00  0.00000000000e+00  0.00000000000e+00  0.00000000000e+00  0.00000000000e+00  0.00000000000e+00  0.00000000000e+00  0.00000000000e+00  0.00000000000e+00  0.00000000000e+00  0.00000000000e+00  0.00000000000e+00  0.00000000000e+00  0.00000000000e+00  0.00000000000e+00  0.00000000000e+00  0.00000000000e+00  0.00000000000e+00  0.00000000000e+00  0.00000000000e+00  0.00000000000e+00  0.00000000000e+00  0.00000000000e+00  0.00000000000e+00  0.00000000000e+00  0.00000000000e+00  0.00000000000e+00  0.00000000000e+00  0.00000000000e+00  0.00000000000e+00  0.00000000000e+00  0.00000000000e+00  0.00000000000e+00  0.00000000000e+00  0.00000000000e+00  0.00000000000e+00  0.00000000000e+00  0.00000000000e+00  0.00000000000e+00  0.00000000000e+00  0.00000000000e+00  0.00000000000e+00  0.00000000000e+00  0.00000000000e+00  0.00000000000e+00  0.00000000000e+00  0.00000000000e+00  0.00000000000e+00  0.00000000000e+00  0.00000000000e+00  0.00000000000e+00  0.00000000000e+00  0.00000000000e+00  0.00000000000e+00  0.00000000000e+00  0.00000000000e+00  0.00000000000e+00  0.00000000000e+00  0.00000000000e+00  0.00000000000e+00  0.00000000000e+00  0.00000000000e+00  0.00000000000e+00  0.00000000000e+00  0.00000000000e+00  0.00000000000e+00  0.00000000000e+00  0.00000000000e+00  0.00000000000e+00  0.00000000000e+00  0.00000000000e+00  0.00000000000e+00  0.00000000000e+00  0.00000000000e+00  0.00000000000e+00  0.00000000000e+00  0.00000000000e+00  0.00000000000e+00  0.00000000000e+00  0.00000000000e+00  0.00000000000e+00  0.00000000000e+00  0.00000000000e+00  0.00000000000e+00  0.00000000000e+00  0.00000000000e+00  0.00000000000e+00  0.00000000000e+00  0.00000000000e+00  8.54397183927e-02  0.00000000000e+00
 0.00000000000e+00  0.00000000000e+00  0.00000000000e+00  0.00000000000e+00  0.00000000000e+00  0.00000000000e+00  0.00000000000e+00  0.00000000000e+00  0.00000000000e+00  0.00000000000e+00  0.00000000000e+00  0.00000000000e+00  0.00000000000e+00  0.00000000000e+00  0.00000000000e+00  0.00000000000e+00  0.00000000000e+00  0.00000000000e+00  0.00000000000e+00  0.00000000000e+00  0.00000000000e+00  0.00000000000e+00  0.00000000000e+00  0.00000000000e+00  0.00000000000e+00  0.00000000000e+00  0.00000000000e+00  0.00000000000e+00  0.00000000000e+00  0.00000000000e+00  0.00000000000e+00  0.00000000000e+00  0.00000000000e+00  0.00000000000e+00  2.19234067768e+00  1.33029944879e+01 -2.55310605527e+00 -2.08185942594e+00  0.00000000000e+00  0.00000000000e+00  0.00000000000e+00  0.00000000000e+00  0.00000000000e+00  0.00000000000e+00  0.00000000000e+00  0.00000000000e+00  0.00000000000e+00  0.00000000000e+00  0.00000000000e+00  0.00000000000e+00  0.00000000000e+00  0.00000000000e+00  0.00000000000e+00  0.00000000000e+00  0.00000000000e+00  0.00000000000e+00  0.00000000000e+00  0.00000000000e+00  0.00000000000e+00  0.00000000000e+00  0.00000000000e+00  0.00000000000e+00  0.00000000000e+00  0.00000000000e+00  0.00000000000e+00  0.00000000000e+00  0.00000000000e+00  0.00000000000e+00  0.00000000000e+00  0.00000000000e+00  0.00000000000e+00  0.00000000000e+00  0.00000000000e+00  0.00000000000e+00  0.00000000000e+00  0.00000000000e+00  0.00000000000e+00  0.00000000000e+00  0.00000000000e+00  0.00000000000e+00  0.00000000000e+00  0.00000000000e+00  0.00000000000e+00  0.00000000000e+00  0.00000000000e+00  0.00000000000e+00  0.00000000000e+00  0.00000000000e+00  0.00000000000e+00  0.00000000000e+00  0.00000000000e+00  0.00000000000e+00  0.00000000000e+00  0.00000000000e+00  0.00000000000e+00  0.00000000000e+00  0.00000000000e+00  0.00000000000e+00  0.00000000000e+00  0.00000000000e+00  0.00000000000e+00  0.00000000000e+00  0.00000000000e+00  0.00000000000e+00  0.00000000000e+00  0.00000000000e+00  0.00000000000e+00  0.00000000000e+00  0.00000000000e+00  0.00000000000e+00  0.00000000000e+00  0.00000000000e+00  0.00000000000e+00  0.00000000000e+00  0.00000000000e+00  0.00000000000e+00  0.00000000000e+00  0.00000000000e+00  0.00000000000e+00  0.00000000000e+00  0.00000000000e+00  0.00000000000e+00  0.00000000000e+00  0.00000000000e+00  0.00000000000e+00  0.00000000000e+00  0.00000000000e+00  0.00000000000e+00  0.00000000000e+00  0.00000000000e+00  0.00000000000e+00  0.00000000000e+00  0.00000000000e+00  0.00000000000e+00  0.00000000000e+00  0.00000000000e+00  0.00000000000e+00  0.00000000000e+00  0.00000000000e+00  0.00000000000e+00  0.00000000000e+00  0.00000000000e+00  0.00000000000e+00  0.00000000000e+00  0.00000000000e+00  0.00000000000e+00  0.00000000000e+00  0.00000000000e+00  0.00000000000e+00  0.00000000000e+00  0.00000000000e+00  0.00000000000e+00  0.00000000000e+00  0.00000000000e+00  0.00000000000e+00  0.00000000000e+00  0.00000000000e+00  0.00000000000e+00  0.00000000000e+00  0.00000000000e+00  0.00000000000e+00  0.00000000000e+00  0.00000000000e+00  0.00000000000e+00  0.00000000000e+00  0.00000000000e+00  0.00000000000e+00  0.00000000000e+00  0.00000000000e+00  0.00000000000e+00  0.00000000000e+00  0.00000000000e+00  0.00000000000e+00  0.00000000000e+00  0.00000000000e+00  0.00000000000e+00  0.00000000000e+00  0.00000000000e+00  0.00000000000e+00  0.00000000000e+00  0.00000000000e+00  0.00000000000e+00  0.00000000000e+00  0.00000000000e+00  0.00000000000e+00  0.00000000000e+00  0.00000000000e+00  0.00000000000e+00  0.00000000000e+00  0.00000000000e+00  0.00000000000e+00  0.00000000000e+00  0.00000000000e+00  0.00000000000e+00  0.00000000000e+00  0.00000000000e+00  0.00000000000e+00  0.00000000000e+00  0.00000000000e+00  0.00000000000e+00  0.00000000000e+00  0.00000000000e+00  0.00000000000e+00  0.00000000000e+00  0.00000000000e+00  0.00000000000e+00  0.00000000000e+00  0.00000000000e+00  0.00000000000e+00  0.00000000000e+00  0.00000000000e+00  0.00000000000e+00  0.00000000000e+00  0.00000000000e+00  0.00000000000e+00  0.00000000000e+00  0.00000000000e+00  0.00000000000e+00  0.00000000000e+00  0.00000000000e+00  0.00000000000e+00  0.00000000000e+00  0.00000000000e+00  0.00000000000e+00  0.00000000000e+00  0.00000000000e+00  0.00000000000e+00  0.00000000000e+00  0.00000000000e+00  0.00000000000e+00  0.00000000000e+00  0.00000000000e+00  0.00000000000e+00  0.00000000000e+00  0.00000000000e+00  0.00000000000e+00  0.00000000000e+00  0.00000000000e+00  0.00000000000e+00  0.00000000000e+00  0.00000000000e+00  0.00000000000e+00  0.00000000000e+00  0.00000000000e+00  0.00000000000e+00  0.00000000000e+00  0.00000000000e+00  0.00000000000e+00  0.00000000000e+00  0.00000000000e+00  0.00000000000e+00  0.00000000000e+00  0.00000000000e+00  0.00000000000e+00  0.00000000000e+00  0.00000000000e+00  0.00000000000e+00  0.00000000000e+00  0.00000000000e+00  0.00000000000e+00  0.00000000000e+00  0.00000000000e+00  0.00000000000e+00  0.00000000000e+00  0.00000000000e+00  0.00000000000e+00  0.00000000000e+00  0.00000000000e+00  0.00000000000e+00  0.00000000000e+00  0.00000000000e+00  0.00000000000e+00  0.00000000000e+00  0.00000000000e+00  0.00000000000e+00  0.00000000000e+00  0.00000000000e+00  0.00000000000e+00  0.00000000000e+00  0.00000000000e+00  0.00000000000e+00  0.00000000000e+00  0.00000000000e+00  0.00000000000e+00  0.00000000000e+00  0.00000000000e+00  0.00000000000e+00  0.00000000000e+00  0.00000000000e+00  0.00000000000e+00  0.00000000000e+00  0.00000000000e+00  0.00000000000e+00  0.00000000000e+00  0.00000000000e+00  0.00000000000e+00  0.00000000000e+00  0.00000000000e+00  0.00000000000e+00  0.00000000000e+00  0.00000000000e+00  0.00000000000e+00  0.00000000000e+00  0.00000000000e+00  0.00000000000e+00  0.00000000000e+00  0.00000000000e+00  0.00000000000e+00  0.00000000000e+00  0.00000000000e+00  0.00000000000e+00  0.00000000000e+00  0.00000000000e+00  0.00000000000e+00  0.00000000000e+00  0.00000000000e+00  0.00000000000e+00  0.00000000000e+00  0.00000000000e+00  0.00000000000e+00  0.00000000000e+00  0.00000000000e+00  0.00000000000e+00  0.00000000000e+00  0.00000000000e+00  0.00000000000e+00  0.00000000000e+00  0.00000000000e+00  0.00000000000e+00  0.00000000000e+00  0.00000000000e+00  0.00000000000e+00  0.00000000000e+00  0.00000000000e+00  0.00000000000e+00  0.00000000000e+00  0.00000000000e+00  0.00000000000e+00  0.00000000000e+00  0.00000000000e+00  0.00000000000e+00  0.00000000000e+00  0.00000000000e+00  0.00000000000e+00  0.00000000000e+00  0.00000000000e+00  0.00000000000e+00  0.00000000000e+00  0.00000000000e+00  0.00000000000e+00  0.00000000000e+00  0.00000000000e+00  0.00000000000e+00  0.00000000000e+00  0.00000000000e+00  0.00000000000e+00  0.00000000000e+00  0.00000000000e+00  0.00000000000e+00  0.00000000000e+00  0.00000000000e+00  0.00000000000e+00  0.00000000000e+00  0.00000000000e+00  0.00000000000e+00  0.00000000000e+00  0.00000000000e+00  0.00000000000e+00  0.00000000000e+00  0.00000000000e+00  0.00000000000e+00  0.00000000000e+00  0.00000000000e+00  0.00000000000e+00  0.00000000000e+00  0.00000000000e+00  0.00000000000e+00  0.00000000000e+00  0.00000000000e+00  0.00000000000e+00  0.00000000000e+00  0.00000000000e+00  0.00000000000e+00  0.00000000000e+00  0.00000000000e+00  0.00000000000e+00  0.00000000000e+00  0.00000000000e+00  0.00000000000e+00  0.00000000000e+00  0.00000000000e+00  0.00000000000e+00  0.00000000000e+00  0.00000000000e+00  0.00000000000e+00  0.00000000000e+00  0.00000000000e+00  0.00000000000e+00  0.00000000000e+00  0.00000000000e+00  0.00000000000e+00  0.00000000000e+00  0.00000000000e+00  0.00000000000e+00  0.00000000000e+00  0.00000000000e+00  0.00000000000e+00  0.00000000000e+00  0.00000000000e+00  0.00000000000e+00  0.00000000000e+00  0.00000000000e+00  0.00000000000e+00  0.00000000000e+00  0.00000000000e+00  0.00000000000e+00  0.00000000000e+00  0.00000000000e+00  0.00000000000e+00  0.00000000000e+00  0.00000000000e+00  0.00000000000e+00  0.00000000000e+00  0.00000000000e+00  0.00000000000e+00  0.00000000000e+00  0.00000000000e+00  0.00000000000e+00  0.00000000000e+00  0.00000000000e+00  0.00000000000e+00  0.00000000000e+00  0.00000000000e+00  0.00000000000e+00  0.00000000000e+00  0.00000000000e+00  0.00000000000e+00  0.00000000000e+00  0.00000000000e+00  0.00000000000e+00  0.00000000000e+00  0.00000000000e+00  0.00000000000e+00  0.00000000000e+00  0.00000000000e+00  0.00000000000e+00  0.00000000000e+00  0.00000000000e+00  0.00000000000e+00  0.00000000000e+00  0.00000000000e+00  0.00000000000e+00  0.00000000000e+00  0.00000000000e+00  0.00000000000e+00  0.00000000000e+00  0.00000000000e+00  0.00000000000e+00  0.00000000000e+00  0.00000000000e+00  0.00000000000e+00  0.00000000000e+00  0.00000000000e+00  0.00000000000e+00  0.00000000000e+00  0.00000000000e+00  0.00000000000e+00  0.00000000000e+00  0.00000000000e+00  0.00000000000e+00  0.00000000000e+00  0.00000000000e+00  0.00000000000e+00  0.00000000000e+00  0.00000000000e+00  0.00000000000e+00  0.00000000000e+00  0.00000000000e+00  0.00000000000e+00  0.00000000000e+00  0.00000000000e+00  0.00000000000e+00  0.00000000000e+00  0.00000000000e+00  0.00000000000e+00  0.00000000000e+00  0.00000000000e+00  0.00000000000e+00  0.00000000000e+00  0.00000000000e+00  0.00000000000e+00  0.00000000000e+00  0.00000000000e+00  0.00000000000e+00  0.00000000000e+00  0.00000000000e+00  0.00000000000e+00  0.00000000000e+00  0.00000000000e+00  0.00000000000e+00  0.00000000000e+00  0.00000000000e+00  0.00000000000e+00  0.00000000000e+00  0.00000000000e+00  0.00000000000e+00  0.00000000000e+00  0.00000000000e+00  0.00000000000e+00  0.00000000000e+00  0.00000000000e+00  0.00000000000e+00
 0.00000000000e+00  0.00000000000e+00  0.00000000000e+00  0.00000000000e+00  0.00000000000e+00  0.00000000000e+00  0.00000000000e+00  0.00000000000e+00  0.00000000000e+00  0.00000000000e+00  0.00000000000e+00  0.00000000000e+00  0.00000000000e+00  0.00000000000e+00  0.00000000000e+00  0.00000000000e+00  0.00000000000e+00  0.00000000000e+00  0.00000000000e+00  0.00000000000e+00  0.00000000000e+00  0.00000000000e+00  0.00000000000e+00  0.00000000000e+00  0.00000000000e+00  0.00000000000e+00  0.00000000000e+00  0.00000000000e+00  0.00000000000e+00  0.00000000000e+00  0.00000000000e+00  0.00000000000e+00  0.00000000000e+00  0.00000000000e+00 -2.45564230223e+00 -2.55310605608e+00  1.30259954051e+01  4.04417609337e-01 -2.89427051335e+00  0.00000000000e+00  0.00000000000e+00  0.00000000000e+00  0.00000000000e+00  0.00000000000e+00  0.00000000000e+00  0.00000000000e+00  0.00000000000e+00  0.00000000000e+00  0.00000000000e+00  0.00000000000e+00  0.00000000000e+00  0.00000000000e+00  0.00000000000e+00  0.00000000000e+00  0.00000000000e+00  0.00000000000e+00  0.00000000000e+00  0.00000000000e+00  0.00000000000e+00  0.00000000000e+00  0.00000000000e+00  0.00000000000e+00  0.00000000000e+00  0.00000000000e+00  0.00000000000e+00  0.00000000000e+00  0.00000000000e+00  0.00000000000e+00  0.00000000000e+00  0.00000000000e+00  0.00000000000e+00  0.00000000000e+00  0.00000000000e+00  0.00000000000e+00  0.00000000000e+00  0.00000000000e+00  0.00000000000e+00  0.00000000000e+00  0.00000000000e+00  0.00000000000e+00  0.00000000000e+00  0.00000000000e+00  0.00000000000e+00  0.00000000000e+00  0.00000000000e+00  0.00000000000e+00  0.00000000000e+00  0.00000000000e+00  0.00000000000e+00  0.00000000000e+00  0.00000000000e+00  0.00000000000e+00  0.00000000000e+00  0.00000000000e+00  0.00000000000e+00  0.00000000000e+00  0.00000000000e+00  0.00000000000e+00  0.00000000000e+00  0.00000000000e+00  0.00000000000e+00  0.00000000000e+00  0.00000000000e+00  0.00000000000e+00  0.00000000000e+00  0.00000000000e+00  0.00000000000e+00  0.00000000000e+00  0.00000000000e+00  0.00000000000e+00  0.00000000000e+00  0.00000000000e+00  0.00000000000e+00  0.00000000000e+00  0.00000000000e+00  0.00000000000e+00  0.00000000000e+00  0.00000000000e+00  0.00000000000e+00  0.00000000000e+00  0.00000000000e+00  0.00000000000e+00  0.00000000000e+00  0.00000000000e+00  0.00000000000e+00  0.00000000000e+00  0.00000000000e+00  0.00000000000e+00  0.00000000000e+00  0.00000000000e+00  0.00000000000e+00  0.00000000000e+00  0.00000000000e+00  0.00000000000e+00  0.00000000000e+00  0.00000000000e+00  0.00000000000e+00  0.00000000000e+00  0.00000000000e+00  0.00000000000e+00  0.00000000000e+00  0.00000000000e+00  0.00000000000e+00  0.00000000000e+00  0.00000000000e+00  0.00000000000e+00  0.00000000000e+00  0.00000000000e+00  0.00000000000e+00  0.00000000000e+00  0.00000000000e+00  0.00000000000e+00  0.00000000000e+00  0.00000000000e+00  0.00000000000e+00  0.00000000000e+00  0.00000000000e+00  0.00000000000e+00  0.00000000000e+00  0.00000000000e+00  0.00000000000e+00  0.00000000000e+00  0.00000000000e+00  0.00000000000e+00  0.00000000000e+00  0.00000000000e+00  0.00000000000e+00  0.00000000000e+00  0.00000000000e+00  0.00000000000e+00  0.00000000000e+00  0.00000000000e+00  0.00000000000e+00  0.00000000000e+00  0.00000000000e+00  0.00000000000e+00  0.00000000000e+00  0.00000000000e+00  0.00000000000e+00  0.00000000000e+00  0.00000000000e+00  0.00000000000e+00  0.00000000000e+00  0.00000000000e+00  0.00000000000e+00  0.00000000000e+00  0.00000000000e+00  0.00000000000e+00  0.00000000000e+00  0.00000000000e+00  0.00000000000e+00  0.00000000000e+00  0.00000000000e+00  0.00000000000e+00  0.00000000000e+00  0.00000000000e+00  0.00000000000e+00  0.00000000000e+00  0.00000000000e+00  0.00000000000e+00  0.00000000000e+00  0.00000000000e+00  0.00000000000e+00  0.00000000000e+00  0.00000000000e+00  0.00000000000e+00  0.00000000000e+00  0.00000000000e+00  0.00000000000e+00  0.00000000000e+00  0.00000000000e+00  0.00000000000e+00  0.00000000000e+00  0.00000000000e+00  0.00000000000e+00  0.00000000000e+00  0.00000000000e+00  0.00000000000e+00  0.00000000000e+00  0.00000000000e+00  0.00000000000e+00  0.00000000000e+00  0.00000000000e+00  0.00000000000e+00  0.00000000000e+00  0.00000000000e+00  0.00000000000e+00  0.00000000000e+00  0.00000000000e+00  0.00000000000e+00  0.00000000000e+00  0.00000000000e+00  0.00000000000e+00  0.00000000000e+00  0.00000000000e+00  0.00000000000e+00  0.00000000000e+00  0.00000000000e+00  0.00000000000e+00  0.00000000000e+00  0.00000000000e+00  0.00000000000e+00  0.00000000000e+00  0.00000000000e+00  0.00000000000e+00  0.00000000000e+00  0.00000000000e+00  0.00000000000e+00  0.00000000000e+00  0.00000000000e+00  0.00000000000e+00  0.00000000000e+00  0.00000000000e+00  0.00000000000e+00  0.00000000000e+00  0.00000000000e+00  0.00000000000e+00  0.00000000000e+00  0.00000000000e+00  0.00000000000e+00  0.00000000000e+00  0.00000000000e+00  0.00000000000e+00  0.00000000000e+00  0.00000000000e+00  0.00000000000e+00  0.00000000000e+00  0.00000000000e+00  0.00000000000e+00  0.00000000000e+00  0.00000000000e+00  0.00000000000e+00  0.00000000000e+00  0.00000000000e+00  0.00000000000e+00  0.00000000000e+00  0.00000000000e+00  0.00000000000e+00  0.00000000000e+00  0.00000000000e+00  0.00000000000e+00  0.00000000000e+00  0.00000000000e+00  0.00000000000e+00  0.00000000000e+00  0.00000000000e+00  0.00000000000e+00  0.00000000000e+00  0.00000000000e+00  0.00000000000e+00  0.00000000000e+00  0.00000000000e+00  0.00000000000e+00  0.00000000000e+00  0.00000000000e+00  0.00000000000e+00  0.00000000000e+00  0.00000000000e+00  0.00000000000e+00  0.00000000000e+00  0.00000000000e+00  0.00000000000e+00  0.00000000000e+00  0.00000000000e+00  0.00000000000e+00  0.00000000000e+00  0.00000000000e+00  0.00000000000e+00  0.00000000000e+00  0.00000000000e+00  0.00000000000e+00  0.00000000000e+00  0.00000000000e+00  0.00000000000e+00  0.00000000000e+00  0.00000000000e+00  0.00000000000e+00  0.00000000000e+00  0.00000000000e+00  0.00000000000e+00  0.00000000000e+00  0.00000000000e+00  0.00000000000e+00  0.00000000000e+00  0.00000000000e+00  0.00000000000e+00  0.00000000000e+00  0.00000000000e+00  0.00000000000e+00  0.00000000000e+00  0.00000000000e+00  0.00000000000e+00  0.00000000000e+00  0.00000000000e+00  0.00000000000e+00  0.00000000000e+00  0.00000000000e+00  0.00000000000e+00  0.00000000000e+00  0.00000000000e+00  0.00000000000e+00  0.00000000000e+00  0.00000000000e+00  0.00000000000e+00  0.00000000000e+00  0.00000000000e+00  0.00000000000e+00  0.00000000000e+00  0.00000000000e+00  0.00000000000e+00  0.00000000000e+00  0.00000000000e+00  0.00000000000e+00  0.00000000000e+00  0.00000000000e+00  0.00000000000e+00  0.00000000000e+00  0.00000000000e+00  0.00000000000e+00  0.00000000000e+00  0.00000000000e+00  0.00000000000e+00  0.00000000000e+00  0.00000000000e+00  0.00000000000e+00  0.00000000000e+00  0.00000000000e+00  0.00000000000e+00  0.00000000000e+00  0.00000000000e+00  0.00000000000e+00  0.00000000000e+00  0.00000000000e+00  0.00000000000e+00  0.00000000000e+00  0.00000000000e+00  0.00000000000e+00  0.00000000000e+00  0.00000000000e+00  0.00000000000e+00  0.00000000000e+00  0.00000000000e+00  0.00000000000e+00  0.00000000000e+00  0.00000000000e+00  0.00000000000e+00  0.00000000000e+00  0.00000000000e+00  0.00000000000e+00  0.00000000000e+00  0.00000000000e+00  0.00000000000e+00  0.00000000000e+00  0.00000000000e+00  0.00000000000e+00  0.00000000000e+00  0.00000000000e+00  0.00000000000e+00  0.00000000000e+00  0.00000000000e+00  0.00000000000e+00  0.00000000000e+00  0.00000000000e+00  0.00000000000e+00  0.00000000000e+00  0.00000000000e+00  0.00000000000e+00  0.00000000000e+00  0.00000000000e+00  0.00000000000e+00  0.00000000000e+00  0.00000000000e+00  0.00000000000e+00  0.00000000000e+00  0.00000000000e+00  0.00000000000e+00  0.00000000000e+00  0.00000000000e+00  0.00000000000e+00  0.00000000000e+00  0.00000000000e+00  0.00000000000e+00  0.00000000000e+00  0.00000000000e+00  0.00000000000e+00  0.00000000000e+00  0.00000000000e+00  0.00000000000e+00  0.00000000000e+00  0.00000000000e+00  0.00000000000e+00  0.00000000000e+00  0.00000000000e+00  0.00000000000e+00  0.00000000000e+00  0.00000000000e+00  0.00000000000e+00  0.00000000000e+00  0.00000000000e+00  0.00000000000e+00  0.00000000000e+00  0.00000000000e+00  0.00000000000e+00  0.00000000000e+00  0.00000000000e+00  0.00000000000e+00  0.00000000000e+00  0.00000000000e+00  0.00000000000e+00  0.00000000000e+00  0.00000000000e+00  0.00000000000e+00  0.00000000000e+00  0.00000000000e+00  0.00000000000e+00  0.00000000000e+00  0.00000000000e+00  0.00000000000e+00  0.00000000000e+00  0.00000000000e+00  0.00000000000e+00  0.00000000000e+00  0.00000000000e+00  0.00000000000e+00  0.00000000000e+00  0.00000000000e+00  0.00000000000e+00  0.00000000000e+00  0.00000000000e+00  0.00000000000e+00  0.00000000000e+00  0.00000000000e+00  0.00000000000e+00  0.00000000000e+00  0.00000000000e+00  0.00000000000e+00  0.00000000000e+00  0.00000000000e+00  0.00000000000e+00  0.00000000000e+00  0.00000000000e+00  0.00000000000e+00  0.00000000000e+00  0.00000000000e+00  0.00000000000e+00  0.00000000000e+00  0.00000000000e+00  0.00000000000e+00  0.00000000000e+00  0.00000000000e+00  0.00000000000e+00  0.00000000000e+00  0.00000000000e+00  0.00000000000e+00  0.00000000000e+00  0.00000000000e+00  0.00000000000e+00  0.00000000000e+00  0.00000000000e+00  0.00000000000e+00  0.00000000000e+00  0.00000000000e+00  0.00000000000e+00  0.00000000000e+00  0.00000000000e+00  0.00000000000e+00  0.00000000000e+00  0.00000000000e+00  0.00000000000e+00  0.00000000000e+00  0.00000000000e+00  0.00000000000e+00
 0.00000000000e+00  0.00000000000e+00  0.00000000000e+00  0.00000000000e+00  0.00000000000e+00  0.00000000000e+00  0.00000000000e+00  0.00000000000e+00  0.00000000000e+00  0.00000000000e+00  0.00000000000e+00  0.00000000000e+00  0.00000000000e+00  0.00000000000e+00  0.00000000000e+00  0.00000000000e+00  0.00000000000e+00  0.00000000000e+00  0.00000000000e+00  0.00000000000e+00  0.00000000000e+00  0.00000000000e+00  0.00000000000e+00  0.00000000000e+00  0.00000000000e+00  0.00000000000e+00  0.00000000000e+00  0.00000000000e+00  0.00000000000e+00  0.00000000000e+00  0.00000000000e+00  0.00000000000e+00  0.00000000000e+00  0.00000000000e+00 -7.38060730227e-01 -2.08185942813e+00  4.04417609646e-01  8.29308055633e+00  3.03597190711e-01  0.00000000000e+00  1.20218105182e-02  0.00000000000e+00  0.00000000000e+00  0.00000000000e+00  0.00000000000e+00  0.00000000000e+00  0.00000000000e+00  0.00000000000e+00  0.00000000000e+00  0.00000000000e+00  0.00000000000e+00  0.00000000000e+00  0.00000000000e+00  0.00000000000e+00  0.00000000000e+00  0.00000000000e+00  0.00000000000e+00  0.00000000000e+00  0.00000000000e+00  0.00000000000e+00  0.00000000000e+00  0.00000000000e+00  0.00000000000e+00  0.00000000000e+00  0.00000000000e+00  0.00000000000e+00  0.00000000000e+00  0.00000000000e+00  0.00000000000e+00  0.00000000000e+00  0.00000000000e+00  0.00000000000e+00  0.00000000000e+00  0.00000000000e+00  0.00000000000e+00  0.00000000000e+00  0.00000000000e+00  0.00000000000e+00  0.00000000000e+00  0.00000000000e+00  0.00000000000e+00  5.88326198577e-02  0.00000000000e+00  0.00000000000e+00  0.00000000000e+00  0.00000000000e+00  0.00000000000e+00  0.00000000000e+00  0.00000000000e+00  0.00000000000e+00  0.00000000000e+00  0.00000000000e+00  0.00000000000e+00  0.00000000000e+00  0.00000000000e+00  0.00000000000e+00  0.00000000000e+00  0.00000000000e+00  0.00000000000e+00  0.00000000000e+00  0.00000000000e+00  0.00000000000e+00  0.00000000000e+00  0.00000000000e+00  0.00000000000e+00  0.00000000000e+00  0.00000000000e+00  0.00000000000e+00  0.00000000000e+00  0.00000000000e+00  0.00000000000e+00  0.00000000000e+00  0.00000000000e+00  0.00000000000e+00  0.00000000000e+00  0.00000000000e+00  0.00000000000e+00  0.00000000000e+00  0.00000000000e+00  0.00000000000e+00  0.00000000000e+00  0.00000000000e+00  0.00000000000e+00  0.00000000000e+00  0.00000000000e+00  0.00000000000e+00  0.00000000000e+00  0.00000000000e+00  0.00000000000e+00  0.00000000000e+00  0.00000000000e+00  0.00000000000e+00  0.00000000000e+00  0.00000000000e+00  0.00000000000e+00  0.00000000000e+00  0.00000000000e+00  0.00000000000e+00  0.00000000000e+00  0.00000000000e+00  0.00000000000e+00  0.00000000000e+00  0.00000000000e+00  0.00000000000e+00  0.00000000000e+00  0.00000000000e+00  0.00000000000e+00  0.00000000000e+00  0.00000000000e+00  0.00000000000e+00  0.00000000000e+00  0.00000000000e+00  0.00000000000e+00  0.00000000000e+00  0.00000000000e+00  0.00000000000e+00  0.00000000000e+00  0.00000000000e+00  0.00000000000e+00  0.00000000000e+00  0.00000000000e+00  0.00000000000e+00  0.00000000000e+00  0.00000000000e+00  0.00000000000e+00  0.00000000000e+00  0.00000000000e+00  0.00000000000e+00  0.00000000000e+00  0.00000000000e+00  0.00000000000e+00  0.00000000000e+00  0.00000000000e+00  0.00000000000e+00  0.00000000000e+00  0.00000000000e+00  0.00000000000e+00  0.00000000000e+00  0.00000000000e+00  0.00000000000e+00  0.00000000000e+00  0.00000000000e+00  0.00000000000e+00  0.00000000000e+00  0.00000000000e+00  0.00000000000e+00  0.00000000000e+00  0.00000000000e+00  0.00000000000e+00  0.00000000000e+00  0.00000000000e+00  0.00000000000e+00  0.00000000000e+00  0.00000000000e+00  0.00000000000e+00  0.00000000000e+00  0.00000000000e+00  0.00000000000e+00  0.00000000000e+00  0.00000000000e+00  0.00000000000e+00  0.00000000000e+00  0.00000000000e+00  0.00000000000e+00  0.00000000000e+00  0.00000000000e+00  0.00000000000e+00  0.00000000000e+00  0.00000000000e+00  0.00000000000e+00  0.00000000000e+00  0.00000000000e+00  0.00000000000e+00  0.00000000000e+00  0.00000000000e+00  0.00000000000e+00  0.00000000000e+00  0.00000000000e+00  0.00000000000e+00  0.00000000000e+00  0.00000000000e+00  0.00000000000e+00  0.00000000000e+00  0.00000000000e+00  0.00000000000e+00  0.00000000000e+00  0.00000000000e+00  0.00000000000e+00  0.00000000000e+00  0.00000000000e+00  0.00000000000e+00  0.00000000000e+00  0.00000000000e+00  0.00000000000e+00  0.00000000000e+00  0.00000000000e+00  0.00000000000e+00  0.00000000000e+00  0.00000000000e+00  0.00000000000e+00  0.00000000000e+00  0.00000000000e+00  0.00000000000e+00  0.00000000000e+00  0.00000000000e+00  0.00000000000e+00  0.00000000000e+00  0.00000000000e+00  0.00000000000e+00  0.00000000000e+00  0.00000000000e+00  0.00000000000e+00  0.00000000000e+00  0.00000000000e+00  0.00000000000e+00  0.00000000000e+00  0.00000000000e+00  0.00000000000e+00  0.00000000000e+00  0.00000000000e+00  0.00000000000e+00  0.00000000000e+00 -1.05238679824e-01  0.00000000000e+00  0.00000000000e+00  0.00000000000e+00  0.00000000000e+00  0.00000000000e+00  0.00000000000e+00  5.34501154493e-02  0.00000000000e+00  0.00000000000e+00  0.00000000000e+00  0.00000000000e+00  0.00000000000e+00  0.00000000000e+00  0.00000000000e+00  0.00000000000e+00  0.00000000000e+00  0.00000000000e+00  0.00000000000e+00  0.00000000000e+00  0.00000000000e+00  0.00000000000e+00  0.00000000000e+00  0.00000000000e+00  0.00000000000e+00  0.00000000000e+00  0.00000000000e+00  0.00000000000e+00  0.00000000000e+00  0.00000000000e+00  0.00000000000e+00  0.00000000000e+00  0.00000000000e+00  0.00000000000e+00  0.00000000000e+00  0.00000000000e+00  0.00000000000e+00  0.00000000000e+00  0.00000000000e+00  0.00000000000e+00  0.00000000000e+00  0.00000000000e+00  0.00000000000e+00  0.00000000000e+00  0.00000000000e+00  0.00000000000e+00  0.00000000000e+00  0.00000000000e+00  0.00000000000e+00  0.00000000000e+00  0.00000000000e+00  0.00000000000e+00  0.00000000000e+00  0.00000000000e+00  0.00000000000e+00  0.00000000000e+00  0.00000000000e+00  0.00000000000e+00  0.00000000000e+00  0.00000000000e+00  0.00000000000e+00  0.00000000000e+00  0.00000000000e+00  0.00000000000e+00  0.00000000000e+00  0.00000000000e+00  0.00000000000e+00  0.00000000000e+00  0.00000000000e+00  0.00000000000e+00  0.00000000000e+00  0.00000000000e+00  0.00000000000e+00  0.00000000000e+00  0.00000000000e+00  0.00000000000e+00  0.00000000000e+00  0.00000000000e+00  0.00000000000e+00  0.00000000000e+00  0.00000000000e+00  0.00000000000e+00  0.00000000000e+00  0.00000000000e+00  0.00000000000e+00  0.00000000000e+00  0.00000000000e+00  0.00000000000e+00  0.00000000000e+00  0.00000000000e+00  0.00000000000e+00  0.00000000000e+00  0.00000000000e+00  0.00000000000e+00  0.00000000000e+00  0.00000000000e+00  0.00000000000e+00  0.00000000000e+00  0.00000000000e+00  0.00000000000e+00  0.00000000000e+00  0.00000000000e+00  0.00000000000e+00  0.00000000000e+00  0.00000000000e+00  0.00000000000e+00  0.00000000000e+00  0.00000000000e+00  0.00000000000e+00  0.00000000000e+00  0.00000000000e+00  0.00000000000e+00  0.00000000000e+00  0.00000000000e+00  0.00000000000e+00  0.00000000000e+00  0.00000000000e+00  0.00000000000e+00  0.00000000000e+00 -5.87276088781e-02  0.00000000000e+00  0.00000000000e+00  0.00000000000e+00  0.00000000000e+00  0.00000000000e+00  0.00000000000e+00  0.00000000000e+00  0.00000000000e+00  0.00000000000e+00  0.00000000000e+00  0.00000000000e+00  0.00000000000e+00  0.00000000000e+00  0.00000000000e+00  0.00000000000e+00  0.00000000000e+00  0.00000000000e+00  0.00000000000e+00  0.00000000000e+00  0.00000000000e+00  0.00000000000e+00  0.00000000000e+00  0.00000000000e+00  0.00000000000e+00 -8.53870200703e-02  0.00000000000e+00  0.00000000000e+00  0.00000000000e+00  0.00000000000e+00  0.00000000000e+00  0.00000000000e+00  0.00000000000e+00  0.00000000000e+00  0.00000000000e+00  0.00000000000e+00  0.00000000000e+00  0.00000000000e+00  0.00000000000e+00  0.00000000000e+00  0.00000000000e+00  0.00000000000e+00  0.00000000000e+00  0.00000000000e+00  0.00000000000e+00  0.00000000000e+00  0.00000000000e+00  0.00000000000e+00  0.00000000000e+00  0.00000000000e+00  0.00000000000e+00  0.00000000000e+00  0.00000000000e+00  0.00000000000e+00  0.00000000000e+00  0.00000000000e+00  0.00000000000e+00  0.00000000000e+00  0.00000000000e+00  0.00000000000e+00  0.00000000000e+00  0.00000000000e+00  0.00000000000e+00  0.00000000000e+00  0.00000000000e+00  0.00000000000e+00  0.00000000000e+00  0.00000000000e+00  0.00000000000e+00  0.00000000000e+00  0.00000000000e+00  0.00000000000e+00  0.00000000000e+00  0.00000000000e+00  0.00000000000e+00  0.00000000000e+00  0.00000000000e+00  0.00000000000e+00  0.00000000000e+00  0.00000000000e+00  0.00000000000e+00  0.00000000000e+00  0.00000000000e+00  0.00000000000e+00  0.00000000000e+00  0.00000000000e+00  0.00000000000e+00  0.00000000000e+00  0.00000000000e+00  0.00000000000e+00  0.00000000000e+00  0.00000000000e+00  0.00000000000e+00  0.00000000000e+00  0.00000000000e+00  0.00000000000e+00  0.00000000000e+00  0.00000000000e+00  0.00000000000e+00  0.00000000000e+00  0.00000000000e+00  0.00000000000e+00  0.00000000000e+00  0.00000000000e+00  0.00000000000e+00  0.00000000000e+00  0.00000000000e+00  0.00000000000e+00  0.00000000000e+00  0.00000000000e+00  0.00000000000e+00  0.00000000000e+00  0.00000000000e+00  0.00000000000e+00  0.00000000000e+00  0.00000000000e+00  0.00000000000e+00  0.00000000000e+00  0.00000000000e+00  0.00000000000e+00  0.00000000000e+00  0.00000000000e+00  0.00000000000e+00  0.00000000000e+00  0.00000000000e+00  0.00000000000e+00  0.00000000000e+00  0.00000000000e+00  0.00000000000e+00  0.00000000000e+00  0.00000000000e+00
 0.00000000000e+00  0.00000000000e+00  0.00000000000e+00  0.00000000000e+00  0.00000000000e+00  0.00000000000e+00  0.00000000000e+00  0.00000000000e+00  0.00000000000e+00  0.00000000000e+00  0.00000000000e+00  0.00000000000e+00  0.00000000000e+00  0.00000000000e+00  0.00000000000e+00  0.00000000000e+00  0.00000000000e+00  0.00000000000e+00  0.00000000000e+00  0.00000000000e+00  0.00000000000e+00  0.00000000000e+00  0.00000000000e+00  0.00000000000e+00  0.00000000000e+00  0.00000000000e+00  0.00000000000e+00  0.00000000000e+00  0.00000000000e+00  0.00000000000e+00  0.00000000000e+00  0.00000000000e+00  0.00000000000e+00  0.00000000000e+00  0.00000000000e+00  0.00000000000e+00 -2.89427051326e+00  3.03597193773e-01  1.37965998391e+01  4.74862786114e-02  0.00000000000e+00  0.00000000000e+00  0.00000000000e+00  0.00000000000e+00  2.70947910924e-01  0.00000000000e+00  0.00000000000e+00  0.00000000000e+00  0.00000000000e+00  0.00000000000e+00  0.00000000000e+00  0.00000000000e+00  0.00000000000e+00  0.00000000000e+00  0.00000000000e+00  0.00000000000e+00  0.00000000000e+00  0.00000000000e+00  0.00000000000e+00  0.00000000000e+00  0.00000000000e+00  0.00000000000e+00  0.00000000000e+00  0.00000000000e+00  0.00000000000e+00  0.00000000000e+00  0.00000000000e+00  0.00000000000e+00  0.00000000000e+00  0.00000000000e+00  0.00000000000e+00  0.00000000000e+00  0.00000000000e+00  0.00000000000e+00  0.00000000000e+00  0.00000000000e+00  0.00000000000e+00  0.00000000000e+00  0.00000000000e+00  0.00000000000e+00  0.00000000000e+00  0.00000000000e+00  0.00000000000e+00  0.00000000000e+00  0.00000000000e+00  0.00000000000e+00  0.00000000000e+00  0.00000000000e+00  0.00000000000e+00  0.00000000000e+00  0.00000000000e+00  0.00000000000e+00  0.00000000000e+00  0.00000000000e+00  0.00000000000e+00  0.00000000000e+00  0.00000000000e+00  0.00000000000e+00  0.00000000000e+00  0.00000000000e+00  0.00000000000e+00  0.00000000000e+00  0.00000000000e+00  0.00000000000e+00  0.00000000000e+00  0.00000000000e+00  0.00000000000e+00  0.00000000000e+00  0.00000000000e+00  0.00000000000e+00  0.00000000000e+00  0.00000000000e+00  0.00000000000e+00  0.00000000000e+00  0.00000000000e+00  0.00000000000e+00  0.00000000000e+00  0.00000000000e+00  0.00000000000e+00  0.00000000000e+00  0.00000000000e+00  0.00000000000e+00  0.00000000000e+00  0.00000000000e+00  0.00000000000e+00  0.00000000000e+00  0.00000000000e+00  0.00000000000e+00  0.00000000000e+00  0.00000000000e+00  0.00000000000e+00  0.00000000000e+00  0.00000000000e+00  0.00000000000e+00  0.00000000000e+00  0.00000000000e+00  0.00000000000e+00  0.00000000000e+00  0.00000000000e+00  0.00000000000e+00  0.00000000000e+00  0.00000000000e+00  0.00000000000e+00  0.00000000000e+00  0.00000000000e+00  0.00000000000e+00  0.00000000000e+00  0.00000000000e+00  0.00000000000e+00  0.00000000000e+00  0.00000000000e+00  0.00000000000e+00  0.00000000000e+00  0.00000000000e+00  0.00000000000e+00  0.00000000000e+00  0.00000000000e+00  0.00000000000e+00  0.00000000000e+00  0.00000000000e+00  0.00000000000e+00  0.00000000000e+00  0.00000000000e+00  0.00000000000e+00  0.00000000000e+00  0.00000000000e+00  0.00000000000e+00  0.00000000000e+00  0.00000000000e+00  0.00000000000e+00  0.00000000000e+00  0.00000000000e+00  0.00000000000e+00  0.00000000000e+00  0.00000000000e+00  0.00000000000e+00  0.00000000000e+00  0.00000000000e+00  0.00000000000e+00  0.00000000000e+00  0.00000000000e+00  0.00000000000e+00  0.00000000000e+00  0.00000000000e+00  0.00000000000e+00  0.00000000000e+00  0.00000000000e+00  0.00000000000e+00  0.00000000000e+00  0.00000000000e+00  0.00000000000e+00  0.00000000000e+00  0.00000000000e+00  0.00000000000e+00  0.00000000000e+00  0.00000000000e+00  0.00000000000e+00  0.00000000000e+00  0.00000000000e+00  0.00000000000e+00  0.00000000000e+00  0.00000000000e+00  0.00000000000e+00  0.00000000000e+00  0.00000000000e+00  0.00000000000e+00  0.00000000000e+00  0.00000000000e+00  0.00000000000e+00  0.00000000000e+00  0.00000000000e+00  0.00000000000e+00  0.00000000000e+00  0.00000000000e+00  0.00000000000e+00  0.00000000000e+00  0.00000000000e+00  0.00000000000e+00  0.00000000000e+00  0.00000000000e+00  0.00000000000e+00  0.00000000000e+00  0.00000000000e+00  0.00000000000e+00  0.00000000000e+00  0.00000000000e+00  0.00000000000e+00  0.00000000000e+00  0.00000000000e+00  0.00000000000e+00  0.00000000000e+00  0.00000000000e+00  0.00000000000e+00  0.00000000000e+00  0.00000000000e+00  0.00000000000e+00  0.00000000000e+00  0.00000000000e+00  0.00000000000e+00  0.00000000000e+00  0.00000000000e+00  0.00000000000e+00  0.00000000000e+00  0.00000000000e+00  0.00000000000e+00  0.00000000000e+00  0.00000000000e+00  0.00000000000e+00  0.00000000000e+00  0.00000000000e+00  0.00000000000e+00  0.00000000000e+00  0.00000000000e+00  0.00000000000e+00  0.00000000000e+00  0.00000000000e+00  0.00000000000e+00  0.00000000000e+00  0.00000000000e+00  0.00000000000e+00  0.00000000000e+00  0.00000000000e+00  0.00000000000e+00  0.00000000000e+00  0.00000000000e+00  0.00000000000e+00  0.00000000000e+00  0.00000000000e+00  0.00000000000e+00  0.00000000000e+00  0.00000000000e+00  0.00000000000e+00  0.00000000000e+00  0.00000000000e+00  0.00000000000e+00  0.00000000000e+00  0.00000000000e+00  0.00000000000e+00  0.00000000000e+00  0.00000000000e+00  0.00000000000e+00  0.00000000000e+00  0.00000000000e+00  0.00000000000e+00  0.00000000000e+00  0.00000000000e+00  0.00000000000e+00  0.00000000000e+00  0.00000000000e+00  0.00000000000e+00  0.00000000000e+00  0.00000000000e+00  0.00000000000e+00  0.00000000000e+00  0.00000000000e+00  0.00000000000e+00  0.00000000000e+00  0.00000000000e+00  0.00000000000e+00  0.00000000000e+00  0.00000000000e+00  0.00000000000e+00  0.00000000000e+00  0.00000000000e+00  0.00000000000e+00  0.00000000000e+00  0.00000000000e+00  0.00000000000e+00  0.00000000000e+00  0.00000000000e+00  0.00000000000e+00  0.00000000000e+00  0.00000000000e+00  0.00000000000e+00  0.00000000000e+00  0.00000000000e+00  0.00000000000e+00  0.00000000000e+00  0.00000000000e+00  0.00000000000e+00  0.00000000000e+00  0.00000000000e+00  0.00000000000e+00  0.00000000000e+00  0.00000000000e+00  0.00000000000e+00  0.00000000000e+00  0.00000000000e+00  0.00000000000e+00  0.00000000000e+00  0.00000000000e+00  0.00000000000e+00  0.00000000000e+00  0.00000000000e+00  0.00000000000e+00  0.00000000000e+00  0.00000000000e+00  0.00000000000e+00  0.00000000000e+00  0.00000000000e+00  0.00000000000e+00  0.00000000000e+00  0.00000000000e+00  0.00000000000e+00  0.00000000000e+00  0.00000000000e+00  0.00000000000e+00  0.00000000000e+00  0.00000000000e+00  0.00000000000e+00  0.00000000000e+00  0.00000000000e+00  0.00000000000e+00  0.00000000000e+00  0.00000000000e+00  0.00000000000e+00  0.00000000000e+00  0.00000000000e+00  0.00000000000e+00  0.00000000000e+00  0.00000000000e+00  0.00000000000e+00  0.00000000000e+00  0.00000000000e+00  0.00000000000e+00  0.00000000000e+00  0.00000000000e+00  0.00000000000e+00  0.00000000000e+00  0.00000000000e+00  0.00000000000e+00  0.00000000000e+00  0.00000000000e+00  0.00000000000e+00  0.00000000000e+00  0.00000000000e+00  0.00000000000e+00  0.00000000000e+00  0.00000000000e+00  0.00000000000e+00  0.00000000000e+00  0.00000000000e+00  0.00000000000e+00  0.00000000000e+00  0.00000000000e+00  0.00000000000e+00  0.00000000000e+00  0.00000000000e+00  0.00000000000e+00  0.00000000000e+00  0.00000000000e+00  0.00000000000e+00  0.00000000000e+00  0.00000000000e+00  0.00000000000e+00  0.00000000000e+00  0.00000000000e+00  0.00000000000e+00  0.00000000000e+00  0.00000000000e+00  0.00000000000e+00  0.00000000000e+00  0.00000000000e+00  0.00000000000e+00  0.00000000000e+00  0.00000000000e+00  0.00000000000e+00  0.00000000000e+00  0.00000000000e+00  0.00000000000e+00  0.00000000000e+00  0.00000000000e+00  0.00000000000e+00  0.00000000000e+00  0.00000000000e+00  0.00000000000e+00  0.00000000000e+00  0.00000000000e+00  0.00000000000e+00  0.00000000000e+00  0.00000000000e+00  0.00000000000e+00  0.00000000000e+00  0.00000000000e+00  0.00000000000e+00  0.00000000000e+00  0.00000000000e+00  0.00000000000e+00  0.00000000000e+00  0.00000000000e+00  0.00000000000e+00  0.00000000000e+00  0.00000000000e+00  0.00000000000e+00  0.00000000000e+00  0.00000000000e+00  0.00000000000e+00  0.00000000000e+00  0.00000000000e+00  0.00000000000e+00  0.00000000000e+00  0.00000000000e+00  0.00000000000e+00  0.00000000000e+00  0.00000000000e+00  0.00000000000e+00  0.00000000000e+00  0.00000000000e+00  0.00000000000e+00  0.00000000000e+00  0.00000000000e+00  0.00000000000e+00  0.00000000000e+00  0.00000000000e+00  0.00000000000e+00  0.00000000000e+00  0.00000000000e+00  0.00000000000e+00  0.00000000000e+00  0.00000000000e+00  0.00000000000e+00  0.00000000000e+00  0.00000000000e+00  0.00000000000e+00  0.00000000000e+00  0.00000000000e+00  0.00000000000e+00  0.00000000000e+00  0.00000000000e+00  0.00000000000e+00  0.00000000000e+00  0.00000000000e+00  0.00000000000e+00  0.00000000000e+00  0.00000000000e+00  0.00000000000e+00  0.00000000000e+00  0.00000000000e+00  0.00000000000e+00  0.00000000000e+00  0.00000000000e+00  0.00000000000e+00  0.00000000000e+00  0.00000000000e+00  0.00000000000e+00  0.00000000000e+00  0.00000000000e+00  0.00000000000e+00  0.00000000000e+00  0.00000000000e+00  0.00000000000e+00  0.00000000000e+00  0.00000000000e+00  0.00000000000e+00  0.00000000000e+00  0.00000000000e+00  0.00000000000e+00  0.00000000000e+00  0.00000000000e+00  0.00000000000e+00  0.00000000000e+00  0.00000000000e+00  0.00000000000e+00  0.00000000000e+00  0.00000000000e+00  0.00000000000e+00  0.00000000000e+00  0.00000000000e+00  0.00000000000e+00  0.00000000000e+00  0.00000000000e+00  0.00000000000e+00
 0.00000000000e+00  0.00000000000e+00  0.00000000000e+00  0.00000000000e+00  0.00000000000e+00  0.00000000000e+00  0.00000000000e+00  0.00000000000e+00  0.00000000000e+00  0.00000000000e+00  0.00000000000e+00  0.00000000000e+00  0.00000000000e+00  0.00000000000e+00  0.00000000000e+00  0.00000000000e+00  0.00000000000e+00  0.00000000000e+00  0.00000000000e+00  0.00000000000e+00  0.00000000000e+00  0.00000000000e+00  0.00000000000e+00  0.00000000000e+00  0.00000000000e+00  0.00000000000e+00  0.00000000000e+00  0.00000000000e+00  0.00000000000e+00  0.00000000000e+00  0.00000000000e+00  0.00000000000e+00  0.00000000000e+00  0.00000000000e+00  0.00000000000e+00  0.00000000000e+00  0.00000000000e+00  0.00000000000e+00  4.74862786446e-02  1.02414816698e+01  0.00000000000e+00  0.00000000000e+00  0.00000000000e+00  0.00000000000e+00  0.00000000000e+00  0.00000000000e+00  0.00000000000e+00  0.00000000000e+00  0.00000000000e+00  0.00000000000e+00  0.00000000000e+00  0.00000000000e+00  0.00000000000e+00  0.00000000000e+00  0.00000000000e+00  0.00000000000e+00  0.00000000000e+00  0.00000000000e+00  0.00000000000e+00  0.00000000000e+00  0.00000000000e+00  0.00000000000e+00  0.00000000000e+00  0.00000000000e+00  0.00000000000e+00  0.00000000000e+00  0.00000000000e+00  0.00000000000e+00  0.00000000000e+00  0.00000000000e+00  0.00000000000e+00  0.00000000000e+00  0.00000000000e+00  0.00000000000e+00  0.00000000000e+00  0.00000000000e+00  0.00000000000e+00  0.00000000000e+00  0.00000000000e+00  0.00000000000e+00  0.00000000000e+00  0.00000000000e+00  0.00000000000e+00  0.00000000000e+00  0.00000000000e+00  0.00000000000e+00  0.00000000000e+00  0.00000000000e+00  0.00000000000e+00  0.00000000000e+00  0.00000000000e+00  0.00000000000e+00  0.00000000000e+00  0.00000000000e+00  0.00000000000e+00  0.00000000000e+00  0.00000000000e+00  0.00000000000e+00  0.00000000000e+00  0.00000000000e+00  0.00000000000e+00  0.00000000000e+00  0.00000000000e+00  0.00000000000e+00  0.00000000000e+00  0.00000000000e+00  0.00000000000e+00  0.00000000000e+00  0.00000000000e+00  0.00000000000e+00  0.00000000000e+00  0.00000000000e+00  0.00000000000e+00  0.00000000000e+00  0.00000000000e+00  0.00000000000e+00  0.00000000000e+00  0.00000000000e+00  0.00000000000e+00  0.00000000000e+00  0.00000000000e+00  0.00000000000e+00  0.00000000000e+00  0.00000000000e+00  0.00000000000e+00  0.00000000000e+00  0.00000000000e+00  0.00000000000e+00  0.00000000000e+00  0.00000000000e+00  0.00000000000e+00  0.00000000000e+00  0.00000000000e+00  0.00000000000e+00  0.00000000000e+00  0.00000000000e+00  0.00000000000e+00  0.00000000000e+00  0.00000000000e+00  0.00000000000e+00  0.00000000000e+00  0.00000000000e+00  0.00000000000e+00  0.00000000000e+00  0.00000000000e+00  0.00000000000e+00  0.00000000000e+00  0.00000000000e+00  0.00000000000e+00  0.00000000000e+00  0.00000000000e+00  0.00000000000e+00  0.00000000000e+00  0.00000000000e+00  0.00000000000e+00  0.00000000000e+00  0.00000000000e+00  0.00000000000e+00  0.00000000000e+00  0.00000000000e+00  0.00000000000e+00  0.00000000000e+00  0.00000000000e+00  0.00000000000e+00  0.00000000000e+00  0.00000000000e+00  0.00000000000e+00  0.00000000000e+00  0.00000000000e+00  0.00000000000e+00  0.00000000000e+00  0.00000000000e+00  0.00000000000e+00  0.00000000000e+00  7.34200320687e-02  0.00000000000e+00  0.00000000000e+00  0.00000000000e+00  0.00000000000e+00  0.00000000000e+00  0.00000000000e+00  0.00000000000e+00  0.00000000000e+00  0.00000000000e+00  0.00000000000e+00  0.00000000000e+00  0.00000000000e+00  0.00000000000e+00  0.00000000000e+00  0.00000000000e+00  0.00000000000e+00  0.00000000000e+00  0.00000000000e+00  0.00000000000e+00  0.00000000000e+00  0.00000000000e+00  0.00000000000e+00  0.00000000000e+00  0.00000000000e+00  0.00000000000e+00  0.00000000000e+00  0.00000000000e+00  0.00000000000e+00  0.00000000000e+00  0.00000000000e+00  0.00000000000e+00  0.00000000000e+00  0.00000000000e+00  0.00000000000e+00  0.00000000000e+00  0.00000000000e+00  0.00000000000e+00  0.00000000000e+00  0.00000000000e+00  0.00000000000e+00  0.00000000000e+00  0.00000000000e+00  0.00000000000e+00  0.00000000000e+00  0.00000000000e+00  0.00000000000e+00  0.00000000000e+00  0.00000000000e+00  0.00000000000e+00  0.00000000000e+00  0.00000000000e+00  0.00000000000e+00  0.00000000000e+00  0.00000000000e+00  0.00000000000e+00  0.00000000000e+00  0.00000000000e+00  0.00000000000e+00  0.00000000000e+00  0.00000000000e+00  0.00000000000e+00  0.00000000000e+00  0.00000000000e+00  0.00000000000e+00  0.00000000000e+00  0.00000000000e+00  0.00000000000e+00  0.00000000000e+00  0.00000000000e+00  0.00000000000e+00  0.00000000000e+00  0.00000000000e+00  0.00000000000e+00  0.00000000000e+00  0.00000000000e+00  0.00000000000e+00  0.00000000000e+00  0.00000000000e+00  0.00000000000e+00  0.00000000000e+00  0.00000000000e+00  0.00000000000e+00  0.00000000000e+00  0.00000000000e+00  0.00000000000e+00  0.00000000000e+00  0.00000000000e+00  0.00000000000e+00  0.00000000000e+00  0.00000000000e+00  0.00000000000e+00  0.00000000000e+00  0.00000000000e+00  0.00000000000e+00  0.00000000000e+00  0.00000000000e+00  0.00000000000e+00  0.00000000000e+00  0.00000000000e+00  0.00000000000e+00  0.00000000000e+00  0.00000000000e+00  0.00000000000e+00  0.00000000000e+00  0.00000000000e+00  0.00000000000e+00  0.00000000000e+00  0.00000000000e+00  0.00000000000e+00  0.00000000000e+00  0.00000000000e+00  0.00000000000e+00  0.00000000000e+00  0.00000000000e+00  0.00000000000e+00  0.00000000000e+00  0.00000000000e+00  0.00000000000e+00  0.00000000000e+00  0.00000000000e+00  0.00000000000e+00  0.00000000000e+00  0.00000000000e+00  0.00000000000e+00  0.00000000000e+00  0.00000000000e+00  0.00000000000e+00  0.00000000000e+00  0.00000000000e+00  0.00000000000e+00  0.00000000000e+00  0.00000000000e+00  0.00000000000e+00  0.00000000000e+00  0.00000000000e+00  0.00000000000e+00  0.00000000000e+00  0.00000000000e+00  0.00000000000e+00  0.00000000000e+00  0.00000000000e+00  0.00000000000e+00  0.00000000000e+00  0.00000000000e+00  0.00000000000e+00  0.00000000000e+00  0.00000000000e+00  0.00000000000e+00  0.00000000000e+00  0.00000000000e+00  0.00000000000e+00  0.00000000000e+00  0.00000000000e+00  0.00000000000e+00  0.00000000000e+00  0.00000000000e+00  0.00000000000e+00  0.00000000000e+00  0.00000000000e+00  0.00000000000e+00  0.00000000000e+00  0.00000000000e+00  0.00000000000e+00  0.00000000000e+00  0.00000000000e+00  0.00000000000e+00  0.00000000000e+00  0.00000000000e+00  0.00000000000e+00  0.00000000000e+00  0.00000000000e+00  0.00000000000e+00  0.00000000000e+00  0.00000000000e+00  0.00000000000e+00  0.00000000000e+00  0.00000000000e+00  0.00000000000e+00  0.00000000000e+00  0.00000000000e+00  0.00000000000e+00  0.00000000000e+00  0.00000000000e+00  0.00000000000e+00  0.00000000000e+00  0.00000000000e+00  0.00000000000e+00  0.00000000000e+00  0.00000000000e+00  0.00000000000e+00  0.00000000000e+00  0.00000000000e+00  0.00000000000e+00  0.00000000000e+00  0.00000000000e+00  0.00000000000e+00  0.00000000000e+00  0.00000000000e+00  0.00000000000e+00  0.00000000000e+00  0.00000000000e+00  0.00000000000e+00  0.00000000000e+00  0.00000000000e+00  0.00000000000e+00  0.00000000000e+00  0.00000000000e+00  0.00000000000e+00  0.00000000000e+00  0.00000000000e+00  0.00000000000e+00  0.00000000000e+00  0.00000000000e+00  0.00000000000e+00  0.00000000000e+00  0.00000000000e+00  0.00000000000e+00  0.00000000000e+00  0.00000000000e+00  0.00000000000e+00  0.00000000000e+00  0.00000000000e+00  0.00000000000e+00  0.00000000000e+00  0.00000000000e+00  0.00000000000e+00  0.00000000000e+00  0.00000000000e+00  0.00000000000e+00  0.00000000000e+00  0.00000000000e+00  0.00000000000e+00  0.00000000000e+00  0.00000000000e+00  0.00000000000e+00  0.00000000000e+00  0.00000000000e+00  0.00000000000e+00  0.00000000000e+00  0.00000000000e+00  0.00000000000e+00  0.00000000000e+00  0.00000000000e+00  0.00000000000e+00  0.00000000000e+00  0.00000000000e+00  0.00000000000e+00  0.00000000000e+00  0.00000000000e+00  0.00000000000e+00  0.00000000000e+00  0.00000000000e+00  0.00000000000e+00  0.00000000000e+00  0.00000000000e+00  0.00000000000e+00  0.00000000000e+00  0.00000000000e+00  0.00000000000e+00  0.00000000000e+00  0.00000000000e+00  0.00000000000e+00  0.00000000000e+00  0.00000000000e+00  0.00000000000e+00  0.00000000000e+00  0.00000000000e+00  0.00000000000e+00  0.00000000000e+00  0.00000000000e+00  0.00000000000e+00  0.00000000000e+00  0.00000000000e+00  0.00000000000e+00  0.00000000000e+00  0.00000000000e+00  0.00000000000e+00  0.00000000000e+00  0.00000000000e+00  0.00000000000e+00  0.00000000000e+00  0.00000000000e+00  0.00000000000e+00  0.00000000000e+00  0.00000000000e+00  0.00000000000e+00  0.00000000000e+00  0.00000000000e+00  0.00000000000e+00  0.00000000000e+00  0.00000000000e+00  0.00000000000e+00  0.00000000000e+00  0.00000000000e+00  0.00000000000e+00  0.00000000000e+00  0.00000000000e+00  0.00000000000e+00  0.00000000000e+00  0.00000000000e+00  0.00000000000e+00  0.00000000000e+00  0.00000000000e+00  0.00000000000e+00  0.00000000000e+00  0.00000000000e+00  0.00000000000e+00  0.00000000000e+00  0.00000000000e+00  0.00000000000e+00  0.00000000000e+00  0.00000000000e+00  0.00000000000e+00  0.00000000000e+00  0.00000000000e+00  0.00000000000e+00  0.00000000000e+00  0.00000000000e+00  0.00000000000e+00  0.00000000000e+00  0.00000000000e+00  0.00000000000e+00  0.00000000000e+00  0.00000000000e+00  0.00000000000e+00  0.00000000000e+00  0.00000000000e+00  0.00000000000e+00  0.00000000000e+00  0.00000000000e+00  0.00000000000e+00  0.00000000000e+00  0.00000000000e+00  0.00000000000e+00  0.00000000000e+00  0.00000000000e+00  0.00000000000e+00
 0.00000000000e+00  0.00000000000e+00  0.00000000000e+00  0.00000000000e+00  0.00000000000e+00  0.00000000000e+00  0.00000000000e+00  0.00000000000e+00  0.00000000000e+00  0.00000000000e+00  0.00000000000e+00  2.36943163843e-01  0.00000000000e+00  0.00000000000e+00  0.00000000000e+00  0.00000000000e+00  0.00000000000e+00  0.00000000000e+00  0.00000000000e+00  0.00000000000e+00  0.00000000000e+00  0.00000000000e+00  0.00000000000e+00  0.00000000000e+00  0.00000000000e+00  0.00000000000e+00  0.00000000000e+00  0.00000000000e+00  0.00000000000e+00  0.00000000000e+00  0.00000000000e+00  0.00000000000e+00  0.00000000000e+00  0.00000000000e+00  0.00000000000e+00  0.00000000000e+00  0.00000000000e+00  1.20218052363e-02  0.00000000000e+00  0.00000000000e+00  7.04636218523e+00  0.00000000000e+00  0.00000000000e+00  0.00000000000e+00  2.19126850358e-01  0.00000000000e+00  0.00000000000e+00  0.00000000000e+00  0.00000000000e+00  0.00000000000e+00  0.00000000000e+00  0.00000000000e+00  0.00000000000e+00  0.00000000000e+00  0.00000000000e+00  0.00000000000e+00  0.00000000000e+00  0.00000000000e+00  0.00000000000e+00  0.00000000000e+00  0.00000000000e+00  0.00000000000e+00  0.00000000000e+00  0.00000000000e+00  0.00000000000e+00  0.00000000000e+00  0.00000000000e+00  0.00000000000e+00 -9.51126815756e-02  0.00000000000e+00  0.00000000000e+00  0.00000000000e+00  0.00000000000e+00  0.00000000000e+00  0.00000000000e+00  5.15806486536e-03  0.00000000000e+00  0.00000000000e+00  0.00000000000e+00  0.00000000000e+00  0.00000000000e+00  0.00000000000e+00  0.00000000000e+00  0.00000000000e+00  0.00000000000e+00  0.00000000000e+00  0.00000000000e+00  0.00000000000e+00  0.00000000000e+00  0.00000000000e+00  0.00000000000e+00  0.00000000000e+00  0.00000000000e+00  0.00000000000e+00  0.00000000000e+00  0.00000000000e+00  0.00000000000e+00  0.00000000000e+00  0.00000000000e+00  0.00000000000e+00  0.00000000000e+00  0.00000000000e+00  0.00000000000e+00  0.00000000000e+00  0.00000000000e+00  0.00000000000e+00  0.00000000000e+00  0.00000000000e+00  0.00000000000e+00  0.00000000000e+00  0.00000000000e+00  0.00000000000e+00  0.00000000000e+00  0.00000000000e+00  0.00000000000e+00  0.00000000000e+00 -9.89269073189e-02  0.00000000000e+00  0.00000000000e+00  0.00000000000e+00  0.00000000000e+00  0.00000000000e+00  0.00000000000e+00  0.00000000000e+00  0.00000000000e+00  0.00000000000e+00  8.32151124521e-02 -6.42535363724e-02  0.00000000000e+00  0.00000000000e+00  0.00000000000e+00  0.00000000000e+00  0.00000000000e+00  0.00000000000e+00  0.00000000000e+00  0.00000000000e+00  0.00000000000e+00  0.00000000000e+00  0.00000000000e+00  0.00000000000e+00  0.00000000000e+00  0.00000000000e+00  0.00000000000e+00  0.00000000000e+00  0.00000000000e+00  0.00000000000e+00  0.00000000000e+00  0.00000000000e+00  0.00000000000e+00  0.00000000000e+00  0.00000000000e+00  0.00000000000e+00  0.00000000000e+00  0.00000000000e+00  0.00000000000e+00  0.00000000000e+00  0.00000000000e+00  0.00000000000e+00  0.00000000000e+00  0.00000000000e+00  0.00000000000e+00  0.00000000000e+00  0.00000000000e+00  0.00000000000e+00  0.00000000000e+00  0.00000000000e+00  0.00000000000e+00  0.00000000000e+00  0.00000000000e+00  0.00000000000e+00  0.00000000000e+00  0.00000000000e+00  4.39650958446e-02  0.00000000000e+00  0.00000000000e+00 -4.53478056167e-01  0.00000000000e+00  0.00000000000e+00  0.00000000000e+00  0.00000000000e+00  0.00000000000e+00  0.00000000000e+00  0.00000000000e+00  0.00000000000e+00  0.00000000000e+00  0.00000000000e+00  0.00000000000e+00  0.00000000000e+00  0.00000000000e+00  0.00000000000e+00  0.00000000000e+00  0.00000000000e+00  0.00000000000e+00  0.00000000000e+00  0.00000000000e+00  0.00000000000e+00  0.00000000000e+00  0.00000000000e+00  0.00000000000e+00  0.00000000000e+00  1.04965005262e-02  0.00000000000e+00  0.00000000000e+00  0.00000000000e+00  0.00000000000e+00  0.00000000000e+00  0.00000000000e+00  0.00000000000e+00  0.00000000000e+00  0.00000000000e+00  0.00000000000e+00  0.00000000000e+00  0.00000000000e+00  0.00000000000e+00  0.00000000000e+00  0.00000000000e+00  0.00000000000e+00  0.00000000000e+00  0.00000000000e+00  0.00000000000e+00  0.00000000000e+00  0.00000000000e+00  0.00000000000e+00  0.00000000000e+00  0.00000000000e+00  0.00000000000e+00  0.00000000000e+00  0.00000000000e+00  0.00000000000e+00  0.00000000000e+00  0.00000000000e+00  0.00000000000e+00  0.00000000000e+00  0.00000000000e+00  0.00000000000e+00  0.00000000000e+00  0.00000000000e+00  0.00000000000e+00  0.00000000000e+00  0.00000000000e+00  0.00000000000e+00  0.00000000000e+00  0.00000000000e+00  0.00000000000e+00  0.00000000000e+00  0.00000000000e+00  0.00000000000e+00  0.00000000000e+00  0.00000000000e+00  0.00000000000e+00  0.00000000000e+00  0.00000000000e+00  0.00000000000e+00  0.00000000000e+00  0.00000000000e+00  0.00000000000e+00  0.00000000000e+00  0.00000000000e+00  0.00000000000e+00  0.00000000000e+00  0.00000000000e+00  0.00000000000e+00  0.00000000000e+00  0.00000000000e+00  0.00000000000e+00  0.00000000000e+00  0.00000000000e+00  0.00000000000e+00  0.00000000000e+00  0.00000000000e+00  0.00000000000e+00  0.00000000000e+00  0.00000000000e+00  0.00000000000e+00  0.00000000000e+00  0.00000000000e+00  0.00000000000e+00  0.00000000000e+00  0.00000000000e+00  0.00000000000e+00  0.00000000000e+00  0.00000000000e+00  0.00000000000e+00  0.00000000000e+00  0.00000000000e+00  0.00000000000e+00  0.00000000000e+00  0.00000000000e+00  0.00000000000e+00  0.00000000000e+00  0.00000000000e+00  0.00000000000e+00  0.00000000000e+00  0.00000000000e+00  0.00000000000e+00  0.00000000000e+00  0.00000000000e+00  0.00000000000e+00  0.00000000000e+00  0.00000000000e+00  0.00000000000e+00  0.00000000000e+00  0.00000000000e+00  0.00000000000e+00  0.00000000000e+00  0.00000000000e+00  0.00000000000e+00  0.00000000000e+00  0.00000000000e+00  2.90845919259e-02  0.00000000000e+00  0.00000000000e+00  0.00000000000e+00  0.00000000000e+00  0.00000000000e+00  0.00000000000e+00  0.00000000000e+00  0.00000000000e+00  0.00000000000e+00  0.00000000000e+00  0.00000000000e+00  0.00000000000e+00  0.00000000000e+00  0.00000000000e+00  0.00000000000e+00  0.00000000000e+00  0.00000000000e+00  0.00000000000e+00  0.00000000000e+00 -2.26724741782e-01  0.00000000000e+00  0.00000000000e+00  0.00000000000e+00  0.00000000000e+00  0.00000000000e+00  0.00000000000e+00  0.00000000000e+00  0.00000000000e+00  0.00000000000e+00  0.00000000000e+00  0.00000000000e+00  0.00000000000e+00  0.00000000000e+00  0.00000000000e+00  0.00000000000e+00  0.00000000000e+00  0.00000000000e+00  0.00000000000e+00  0.00000000000e+00  0.00000000000e+00  0.00000000000e+00  0.00000000000e+00  0.00000000000e+00  0.00000000000e+00  0.00000000000e+00  0.00000000000e+00  0.00000000000e+00  0.00000000000e+00  0.00000000000e+00  0.00000000000e+00  0.00000000000e+00  0.00000000000e+00  0.00000000000e+00  0.00000000000e+00  0.00000000000e+00  0.00000000000e+00  0.00000000000e+00  0.00000000000e+00  0.00000000000e+00  0.00000000000e+00  0.00000000000e+00  0.00000000000e+00  0.00000000000e+00  1.27203933714e-01  0.00000000000e+00  0.00000000000e+00  0.00000000000e+00  0.00000000000e+00  0.00000000000e+00  0.00000000000e+00  0.00000000000e+00  0.00000000000e+00  0.00000000000e+00  0.00000000000e+00  0.00000000000e+00  0.00000000000e+00  0.00000000000e+00  0.00000000000e+00  0.00000000000e+00  0.00000000000e+00  0.00000000000e+00  0.00000000000e+00  0.00000000000e+00  0.00000000000e+00  0.00000000000e+00  0.00000000000e+00  0.00000000000e+00  0.00000000000e+00  0.00000000000e+00  0.00000000000e+00  0.00000000000e+00  0.00000000000e+00  0.00000000000e+00  0.00000000000e+00  0.00000000000e+00  0.00000000000e+00  0.00000000000e+00  0.00000000000e+00  0.00000000000e+00  0.00000000000e+00  0.00000000000e+00  0.00000000000e+00  0.00000000000e+00  0.00000000000e+00  0.00000000000e+00  0.00000000000e+00  2.86519671657e-02  0.00000000000e+00  0.00000000000e+00  0.00000000000e+00  0.00000000000e+00 -3.80412437264e-02  0.00000000000e+00  0.00000000000e+00  0.00000000000e+00  0.00000000000e+00  0.00000000000e+00  0.00000000000e+00  0.00000000000e+00  0.00000000000e+00  0.00000000000e+00  0.00000000000e+00  0.00000000000e+00  0.00000000000e+00  0.00000000000e+00  0.00000000000e+00  0.00000000000e+00  0.00000000000e+00  0.00000000000e+00  0.00000000000e+00  0.00000000000e+00  0.00000000000e+00  0.00000000000e+00  0.00000000000e+00  0.00000000000e+00  0.00000000000e+00  0.00000000000e+00  0.00000000000e+00  0.00000000000e+00  0.00000000000e+00  0.00000000000e+00  0.00000000000e+00  0.00000000000e+00  0.00000000000e+00  0.00000000000e+00  0.00000000000e+00  0.00000000000e+00  0.00000000000e+00  0.00000000000e+00  0.00000000000e+00  0.00000000000e+00  0.00000000000e+00  0.00000000000e+00  0.00000000000e+00  0.00000000000e+00  0.00000000000e+00  0.00000000000e+00  0.00000000000e+00  0.00000000000e+00  0.00000000000e+00  0.00000000000e+00  0.00000000000e+00  0.00000000000e+00  0.00000000000e+00  0.00000000000e+00  0.00000000000e+00  0.00000000000e+00  0.00000000000e+00  0.00000000000e+00  0.00000000000e+00  0.00000000000e+00  0.00000000000e+00  0.00000000000e+00  0.00000000000e+00  0.00000000000e+00  0.00000000000e+00  0.00000000000e+00  0.00000000000e+00  0.00000000000e+00  0.00000000000e+00  0.00000000000e+00  0.00000000000e+00  0.00000000000e+00  0.00000000000e+00  0.00000000000e+00  0.00000000000e+00  0.00000000000e+00  0.00000000000e+00  0.00000000000e+00  0.00000000000e+00  0.00000000000e+00  0.00000000000e+00  0.00000000000e+00  0.00000000000e+00  0.00000000000e+00  0.00000000000e+00 -1.38258216020e-01  0.00000000000e+00  0.00000000000e+00  0.00000000000e+00  0.00000000000e+00  0.00000000000e+00
[truncated: 4,581,889 more chars]
