# Supplementary material for: Proximal Distance Algorithms: Theory and Practice
Source: J Mach Learn Res. Author manuscript; Available in PMC 2019 Oct 24. (PMC6812563)
Supplement: code [file NIHMS1053815-supplement-code.zip › proxdist-master/keys_zhou_lange_2019/misc/spm/W_8_20000_5.txt]

11.2070896231163 -1.8423571718738 -0.0344649198488 -0.9108756222829  0.0000000000000  0.0000000000000  0.4067490137896  0.0000000000000
-1.8423571882053 13.3855680693443 -1.3763909076411  0.0000000000000 -0.6262138647280  0.3200330952296  0.0000000000000  0.0000000000000
-0.0344649207973 -1.3763909141565 11.6873818687132  0.8712521462508  2.1768618566126  1.6177553827015  0.0000000000000  0.0000000000000
-0.9108756554910  0.0000000000000  0.8712521503409 13.7709139023127  3.1616804723639  0.1398428329583  0.0000000000000 -0.2604478054777
 0.0000000000000 -0.6262138703016  2.1768618568334  3.1616804709876 14.2355787746784  2.8393516404705 -1.1402488793106  0.0908993301910
 0.0000000000000  0.3200330942314  1.6177553816664  0.1398428311489  2.8393516398792 21.0292874249876  0.0000000000000  0.5090618535859
 0.4067490138571  0.0000000000000  0.0000000000000  0.0000000000000 -1.1402488792518  0.0000000000000 15.3432808291447  0.1637314995364
 0.0000000000000  0.0000000000000  0.0000000000000 -0.2604478053327  0.0908993331148  0.5090618541231  0.1637314995224 12.7687549527855
