# Supplementary material for: Proximal Distance Algorithms: Theory and Practice
Source: J Mach Learn Res. Author manuscript; Available in PMC 2019 Oct 24. (PMC6812563)
Supplement: code [file NIHMS1053815-supplement-code.zip › proxdist-master/keys_zhou_lange_2019/misc/spm/X_64_10.txt]

 1.05512158392e-01  2.78034999150e-04  7.20890896670e-03  2.07956645937e-03 -7.21398400656e-04 -1.96654444518e-03  1.29609754379e-03 -2.11861093093e-03  1.34907522221e-03  3.96874797183e-03  5.58556400835e-04 -3.00924977142e-05  1.98413886529e-03 -1.01161795354e-03  1.20650461315e-03 -3.19564516435e-04  1.49736332434e-03  6.65185617550e-05  5.45549895149e-03 -6.87721907234e-03 -1.53828878923e-03  2.97874665219e-04  1.73151592830e-03 -2.93058450089e-03 -6.81113626247e-04 -3.39305036280e-03 -2.18951620563e-03 -1.20615306564e-03  8.18204558813e-04 -6.48947607816e-03  1.90562610808e-03  3.83628988735e-04 -1.55183946808e-03  5.53624519854e-04  1.75894087683e-03 -1.26402510252e-03  1.43572885158e-03 -3.11422692446e-03 -1.48321438841e-03  1.38911240242e-03 -4.56018877922e-04  3.44671744053e-03 -1.76246175338e-03  1.59887958075e-03  3.14964584475e-04 -2.67987222120e-03  2.89729387264e-03 -6.64794005906e-04  3.19543766248e-03  9.62224400084e-04  8.91153301160e-04 -1.30636492618e-03  3.41022058410e-04  9.02210961666e-05  1.89142396195e-03  3.42383544644e-04 -1.92959827316e-03  2.50299946420e-03 -2.22900689058e-03  2.19696090426e-03  4.95848288948e-03 -7.86949213902e-04 -7.41362203440e-04 -1.47906802799e-03
 2.78034999150e-04  6.91034485013e-02  5.06333905789e-03  1.50818852787e-02 -2.69918356107e-03 -3.17889150155e-03 -1.77911964094e-03 -2.01293157943e-03 -2.56635792338e-03 -5.51214217157e-04  1.54918402808e-03  1.23013686605e-03  2.32524187338e-03  1.03024301568e-03 -1.10620763757e-03  2.33740529731e-04 -1.75262107558e-03 -1.51802063241e-03 -3.39906073333e-03 -1.95821886783e-03 -3.49030535822e-05  9.42682908985e-04  8.91926565390e-04 -6.50263134739e-04 -1.30573774103e-03  1.27051720025e-03 -2.21405344942e-04 -2.12633313672e-03 -7.31751390169e-04 -2.02952446711e-03 -7.01979537822e-04 -1.74484959759e-03 -2.14370526974e-03  2.03674289819e-04  1.34544912177e-04  5.95702251841e-04 -2.16274157887e-03  4.95526846627e-03 -3.03208485592e-03  1.78271028496e-03  4.65424402046e-04  2.23855277584e-03  1.78475722133e-04  1.37812714937e-03  2.09344273530e-04  2.31924455743e-03 -2.26036908056e-03 -2.38612981331e-03 -1.36105291383e-03 -1.28492788482e-03 -1.12898694486e-03 -1.21497489677e-03  1.29830698901e-04 -1.89574155647e-03 -1.46385090001e-03  7.60009983119e-04  1.56105314048e-03  4.02704661663e-03 -1.24048906540e-03 -3.26918630704e-04 -2.06666060712e-03 -1.57622138315e-03  1.48103273301e-03  3.13027267811e-03
 7.20890896670e-03  5.06333905789e-03  9.18391738148e-02 -1.10257219638e-02  1.53597927626e-03  2.97023033520e-03 -1.05608049854e-03  2.02682872684e-03  3.38389158137e-03  3.87689339168e-04  1.08419444458e-03  1.22908529417e-03  1.41505613236e-03 -2.22253755252e-03  3.20954196757e-03  2.88253254262e-04 -1.53875585507e-04  4.09876699536e-03  1.83334605665e-03  1.73036693260e-03 -2.40282380488e-03  3.42833550145e-03  7.30360696568e-04 -2.12190959337e-03 -3.39618909369e-03  5.69837965546e-04  1.00715713124e-03 -1.79999430273e-03  1.61990792280e-04 -5.08491440148e-03  2.85902370519e-03 -2.78699162667e-03 -2.40347868852e-04 -2.00418421192e-03  5.82216328972e-04 -1.41305629184e-03  2.10422236642e-04  2.15569484286e-03  2.65367834550e-04  2.34874711730e-03 -3.57453381005e-03  1.31498012952e-03  2.19681014746e-03  2.25850366513e-03 -3.08903296137e-03  3.56890748431e-03 -1.38914993435e-03 -6.10117411064e-03  3.39154386921e-03 -6.80658892940e-03 -6.31403263710e-04 -2.06044450826e-03 -3.95686133627e-03  3.10888859524e-03  1.01457676471e-03  3.43768758932e-03 -4.28732203045e-03  1.66916632652e-03  2.34262265399e-03  1.92992706408e-03  3.43242850615e-03 -2.08460335463e-03 -2.25901217283e-04 -3.70295848408e-04
 2.07956645937e-03  1.50818852787e-02 -1.10257219638e-02  6.66456298798e-02  1.79122678829e-02 -5.56136476080e-03 -2.31489344029e-03 -2.72597400357e-03 -1.43294736859e-03 -2.66710489632e-04 -3.16750440148e-04  1.00527234768e-03  4.75333640690e-04 -1.16760707452e-03 -1.00505097749e-04  8.06801345434e-04  1.37655778313e-03 -2.36555245231e-03 -6.93091646561e-03 -1.80915101382e-03  9.40369842448e-04  6.10277915619e-04 -4.28713544086e-04  3.34187034524e-03 -8.49880254561e-04 -5.20179507919e-05 -2.95083878813e-05  1.78581649759e-03 -1.77581108370e-03  7.36028901973e-04 -1.24517036961e-03 -1.70080271840e-03 -1.14222250344e-03 -7.96845069707e-04  1.68229595667e-03  1.24994378460e-03 -8.74397849861e-05  8.99810495309e-05 -2.62305219244e-03 -4.48483509002e-04 -9.03296013122e-04  2.08642785051e-03  3.61662881005e-04  6.71437121113e-04  3.56926762514e-04 -5.55127109727e-04 -2.46548700305e-04  9.74785214026e-04 -4.37357879722e-03  1.40644955341e-03 -1.34279272233e-04  1.21913039973e-03  5.58164961229e-04 -5.76419730208e-03 -1.85863594065e-03 -6.22647024534e-04  2.18023392679e-03  1.71810149080e-03 -1.06634922761e-03  8.54549157299e-04  5.58972675044e-04 -1.05490710333e-03  8.14044412111e-04 -1.58620247643e-04
-7.21398400656e-04 -2.69918356107e-03  1.53597927626e-03  1.79122678829e-02  5.93922262752e-02  2.24050637743e-02  2.23861994660e-03  2.38817505905e-03  9.48155774150e-04 -8.12216011759e-04  1.59649992067e-03  2.26701746324e-03  6.94451353578e-04  5.99616579368e-04  8.65953201521e-04  1.43427194761e-03  1.60790945546e-04 -3.96871810137e-04 -4.93482261488e-03  2.84467461205e-04 -4.61731714111e-03  6.52883909713e-07 -7.22818356577e-04  1.58723977864e-03 -1.09935630231e-03 -1.31497646155e-04  1.47630453851e-03  3.20731904520e-03 -1.15010245040e-03 -2.13363497927e-04  1.94672520908e-04 -6.43014569962e-04  4.65899537839e-04 -1.08934773005e-04  2.13849974893e-03  1.19008000699e-03 -3.34647121778e-04 -1.22699505498e-03 -1.79103079087e-03  2.37152505643e-03 -4.25386011803e-04  3.41386482552e-03 -1.52649564550e-06 -3.14623498300e-03 -1.62463193210e-03  3.59565789668e-03  6.31083747880e-04  1.06459196046e-04 -8.88904263076e-04 -2.24321523730e-03 -1.71697994059e-03 -1.75507188077e-03  7.28544342056e-04 -2.31240874873e-03  2.69382835225e-05  4.32193164515e-04 -1.07051327308e-03  2.80662105164e-04  6.90261064632e-04  2.41310605314e-03  1.38152358187e-03 -2.58419477054e-03 -1.59173783801e-03  2.91652078609e-04
-1.96654444518e-03 -3.17889150155e-03  2.97023033520e-03 -5.56136476080e-03  2.24050637743e-02  7.84739254275e-02  5.90386030277e-03  1.44000486833e-02  9.52165506171e-04  6.72200087868e-05 -8.28081450549e-04  2.11809526378e-03  1.47747603809e-03  1.70787698414e-03 -1.37016694156e-03  3.75577930291e-03 -2.72449871753e-03  4.43455975436e-03 -9.70810981381e-04 -1.66997255643e-03 -4.38934470182e-03 -2.22282107234e-03 -1.79700517546e-03 -2.71638053344e-03  1.43945332836e-03 -5.77215882304e-04  6.13318641335e-04  3.00935167403e-03 -7.02013244729e-04 -1.09643042953e-03  1.45727525528e-03  4.54722253274e-04  8.89370910267e-04  1.28576774305e-03 -1.50645732345e-03 -1.79280647236e-04  3.18937570858e-04 -1.86213125727e-03 -1.95880797593e-03  1.84467957078e-03 -3.61336651903e-04  3.32536353950e-03  8.50277002555e-04 -3.53776042680e-03 -2.80198173392e-04  4.41864931527e-03  1.75826669314e-03 -7.90338249357e-04  9.75792562451e-04 -3.80980183019e-03 -2.81987439731e-03 -3.69693021544e-03 -4.28081915540e-04 -1.82837409602e-03  3.33273830710e-03 -3.90074425426e-04 -3.56872801501e-03  1.01889677381e-03  3.99489032733e-04  1.98145264682e-03 -2.21223022624e-04 -3.15832939246e-04 -2.70397375880e-03 -1.69073873735e-03
 1.29609754379e-03 -1.77911964094e-03 -1.05608049854e-03 -2.31489344029e-03  2.23861994660e-03  5.90386030277e-03  9.80208237241e-02 -4.56460089009e-03 -5.17637366821e-03 -4.59756721018e-03  1.55011789982e-03  5.01001848937e-04 -9.11407355548e-04  3.59176361682e-03 -7.71680836992e-04  7.11734040923e-04 -1.40141922412e-03  1.34294585583e-03  7.82562760293e-04 -2.20670401151e-03  1.04213797733e-03  1.85762503731e-05 -6.11160629837e-03 -2.49952864105e-03  2.26639278846e-03 -3.17997552109e-03 -2.11340720299e-03  1.42060808952e-03  1.33555412106e-04 -4.52741613952e-04 -2.19449597013e-03 -1.47120215501e-03  8.21481059409e-04 -2.32310561359e-03 -2.43347545003e-03 -3.64261368352e-03  5.40450745491e-03 -3.30050093555e-03  1.09835593666e-03 -3.34072558693e-03 -8.54257068353e-04  1.16365063758e-03 -4.10536215863e-03 -5.00858317425e-03  1.85452942764e-03  1.17509820179e-03  2.06416842911e-03  1.21817020041e-03  9.89744877589e-04 -2.78758345342e-03 -1.17648308776e-03 -2.82640454366e-03  6.75075241679e-04  2.18582725897e-03 -3.81182983821e-03  9.74894209239e-04  2.27492817534e-04 -3.81194397618e-04 -1.91836184098e-03  1.92102842054e-03 -8.49368144098e-04  6.43106611019e-04  1.76750491814e-03  1.34552767832e-04
-2.11861093093e-03 -2.01293157943e-03  2.02682872684e-03 -2.72597400357e-03  2.38817505905e-03  1.44000486833e-02 -4.56460089009e-03  7.32802271645e-02 -4.77066999475e-03  5.41655286591e-03 -4.22016980871e-03  5.22406572485e-04 -9.23475190674e-04  2.08243318982e-03 -6.01249185819e-04  2.29701955078e-03 -5.57265733822e-04  3.39988213944e-03  2.26695497183e-03  1.84096527218e-03 -6.76179977365e-04 -1.25815451777e-04  5.83368482870e-04 -1.92533519458e-03 -7.08929313538e-04  1.92418576031e-03 -2.21471091661e-04 -2.77505153449e-03 -6.71896925265e-04  2.67457695567e-03 -8.18851409109e-04 -9.86136470881e-04  8.82744415851e-04  7.14236417085e-04 -1.54939963649e-03 -2.82708232485e-04  2.61551959214e-03  2.91254796850e-03  2.41039209430e-03  1.85075804216e-03 -2.07862099181e-03  2.16949548455e-03  2.39972787841e-03  5.54410364673e-04  2.26312075758e-03 -3.18995720718e-03 -2.03153289357e-05 -3.30602345209e-03  9.59259964955e-04 -1.04930070829e-03 -2.14318418616e-03 -3.27745002212e-03 -7.07023309464e-04  1.80587445937e-04  3.72835242108e-03 -9.00324637195e-04 -9.82935386890e-04  2.07264541854e-04 -1.70173335482e-03  1.62176971604e-03  1.66292138630e-03 -4.75591033616e-04 -9.42502700312e-04 -9.42192021374e-04
 1.34907522221e-03 -2.56635792338e-03  3.38389158137e-03 -1.43294736859e-03  9.48155774150e-04  9.52165506171e-04 -5.17637366821e-03 -4.77066999475e-03  9.37905533672e-02  1.00825178494e-02  8.86617726690e-03 -1.94579730488e-03 -3.43397985451e-03 -4.48700089981e-03 -2.53391407668e-04  1.13450481199e-03  6.94475711765e-04 -5.01109399066e-03 -2.07039407593e-03  1.89755152727e-03  6.86904364888e-04  5.67406671712e-03  2.84040854780e-03  1.70914877505e-03 -2.90484736179e-03  7.21945882582e-03 -2.71016244027e-03  2.24571183998e-03 -1.16795633290e-03 -3.95943200714e-03  3.80869308816e-03  1.13889382865e-03 -7.68981355658e-05 -9.14614898062e-04 -3.66747236716e-03 -1.39079288645e-04  1.48580247684e-03  5.94453137900e-03 -1.09247390153e-03  1.91366825348e-03  5.77435967710e-04 -9.79313545728e-04  3.40256143314e-03 -2.84827891557e-04  1.78266760943e-03 -1.29933674157e-03  2.91572390668e-03  3.75729977896e-03 -1.37855998077e-03  4.00562726672e-04  7.93677343824e-04  4.97799645400e-03 -3.21326053572e-04  6.04661071865e-04  1.10382583555e-03 -2.31067812632e-04  1.81262359649e-03  1.10383506618e-03  2.33394257162e-03 -3.43904062014e-04 -1.11548144382e-03  1.64008558035e-03  8.84447927584e-04 -1.49298713031e-03
 3.96874797183e-03 -5.51214217157e-04  3.87689339168e-04 -2.66710489632e-04 -8.12216011759e-04  6.72200087868e-05 -4.59756721018e-03  5.41655286591e-03  1.00825178494e-02  8.87452903781e-02 -8.36484646536e-03  1.22239818632e-03 -2.58793358776e-03 -5.79711208614e-04  1.77380047166e-03 -1.73814142938e-03 -2.73040446473e-03  1.45105929740e-03 -1.54152273987e-03  2.09729897059e-03  2.82513897609e-03  2.62919701325e-03  3.19796571412e-03  2.29796945804e-03 -1.02287813563e-03  1.59825185275e-03  1.74851466357e-03 -8.63832332858e-04 -3.13219290909e-03 -3.57917041046e-03 -1.00923409179e-03 -6.86910044641e-03 -1.64924584890e-05 -4.24597339792e-03 -2.98480336812e-05 -1.83014042693e-03  1.27072847782e-03  1.04410487772e-03  4.49437411795e-03  1.23810763316e-03  2.34653988602e-03 -6.75634209301e-03 -2.69791040146e-03  4.39762529650e-04  2.68354235775e-03  9.91748319493e-04 -2.12925371580e-03 -9.64320762178e-05 -2.70076311684e-03  1.04386272037e-03 -1.10276240475e-03  1.82601265442e-03 -1.22381789644e-03 -1.99710796539e-04  1.95803273739e-03  1.68235221674e-03  2.43671926811e-03 -7.63188371012e-04 -1.30023549900e-03 -1.56881267738e-03  5.04477691792e-03  3.32705136761e-03  3.41037525428e-04 -1.81904312301e-03
 5.58556400835e-04  1.54918402808e-03  1.08419444458e-03 -3.16750440148e-04  1.59649992067e-03 -8.28081450549e-04  1.55011789982e-03 -4.22016980871e-03  8.86617726690e-03 -8.36484646536e-03  7.91588461430e-02 -6.91118533688e-03  1.54388505680e-03  5.35656903279e-03 -5.54800002035e-03  1.85085182779e-04 -3.12790849854e-04 -3.74047145243e-03  3.63753266747e-03  3.42654914943e-06 -1.75997807070e-03  8.64512580070e-04  1.13891184307e-03  1.92146564767e-03 -2.09542369916e-03  1.94527834577e-03  4.09321447400e-04  3.37845529527e-04  3.71907233983e-04  8.33204340080e-04  7.26591920496e-04  1.11441519974e-03  1.39906155808e-03  3.68044392447e-04  5.76074265991e-04 -3.54120897446e-04 -3.81838514845e-04 -1.65701072495e-04  4.91388910425e-04 -2.80118667579e-03 -9.79432887117e-04  1.62413957923e-03  5.85885242926e-04 -7.63309795211e-04 -2.40866182725e-03 -1.46207720541e-03  5.09924033713e-03  6.40531961238e-03 -1.96002883123e-03 -1.65457683881e-03  2.78676209302e-04  2.40050871962e-03  3.25282842147e-03 -1.86691937577e-03  2.66678287094e-03 -2.81828527368e-03 -3.18187898591e-03  1.47829100640e-04  1.16476842263e-03  2.71162330317e-03  2.52859633565e-04  1.55945588561e-03 -7.41106796514e-04 -6.25395666977e-05
-3.00924977142e-05  1.23013686605e-03  1.22908529417e-03  1.00527234768e-03  2.26701746324e-03  2.11809526378e-03  5.01001848937e-04  5.22406572485e-04 -1.94579730488e-03  1.22239818632e-03 -6.91118533688e-03  8.71408281421e-02  5.89452028207e-03 -2.03552672406e-03  4.06426383807e-03 -7.48053166611e-05  5.15261906947e-04  5.65863582352e-04 -2.38228336476e-03  2.47252958838e-03  2.25673067702e-03 -2.79351623841e-03 -1.15467833133e-03  6.05419711128e-04  1.81648763721e-03  1.19172464897e-03 -2.64129801117e-03  8.78477105577e-04 -2.89661948939e-03 -3.31962510338e-03 -5.35527478969e-03 -7.95977997166e-04  3.59257244756e-03 -4.10657981077e-04 -2.13567801690e-03 -2.48402272794e-03 -2.22476846622e-03  2.12524415484e-03 -4.78032451089e-03 -5.18581358913e-03 -3.96639687584e-04  1.78170763452e-03  3.38057528115e-03 -1.07211588721e-03  1.53260634164e-03 -1.77133505256e-03 -4.10914989652e-03  2.62730134616e-04  2.32148648048e-03  1.45052170848e-03  4.42318889798e-04  1.43461948254e-03 -3.51934403091e-03 -2.39059978769e-03 -2.06298505675e-03 -1.19009314550e-03  7.00798817680e-04 -4.64500821607e-04 -1.96299156466e-03  1.06265130229e-03 -1.22727590612e-03  1.81686498396e-03 -2.36558789145e-03 -5.71203466536e-05
 1.98413886529e-03  2.32524187338e-03  1.41505613236e-03  4.75333640690e-04  6.94451353578e-04  1.47747603809e-03 -9.11407355548e-04 -9.23475190674e-04 -3.43397985451e-03 -2.58793358776e-03  1.54388505680e-03  5.89452028207e-03  7.49280527077e-02  5.75307587193e-03  2.23979247405e-03  1.22828793976e-03 -4.53694402207e-04  6.64187133047e-04 -3.47589151727e-03 -1.52285002068e-03 -1.78376347803e-03  2.73075963689e-03  3.43300167968e-04  6.25515385035e-04 -3.17009047384e-04 -1.45878335463e-03 -1.41406939406e-03  3.30167907021e-04  4.52959789398e-03  2.72737607183e-03 -8.75089337177e-06 -5.60059172824e-04 -9.11261750762e-04 -2.17582734783e-03  1.93173125961e-03 -1.44820733097e-03  1.09810570137e-04 -2.23800649091e-03 -1.97696376610e-03 -1.55026965175e-03  2.35287751435e-03 -9.62460321274e-04  3.54737089759e-03 -4.03979894694e-03 -3.25448137983e-03  6.79777938289e-04  9.20305263525e-04  5.84504296907e-04  2.08585371235e-03 -7.77579778171e-05  3.92675896467e-04 -3.53111482711e-03  9.36408006945e-04 -2.75269261453e-03  2.77027869460e-03 -2.11526738797e-03  2.66378804048e-03 -3.19651297105e-03 -1.02113090702e-03 -1.80117315334e-03 -4.26648547786e-03  1.51586956188e-03 -1.57576996407e-03 -1.58271636953e-03
-1.01161795354e-03  1.03024301568e-03 -2.22253755252e-03 -1.16760707452e-03  5.99616579368e-04  1.70787698414e-03  3.59176361682e-03  2.08243318982e-03 -4.48700089981e-03 -5.79711208614e-04  5.35656903279e-03 -2.03552672406e-03  5.75307587193e-03  8.48604494930e-02 -1.76633175560e-03 -1.18587225920e-03 -7.34300897540e-04  9.23595197370e-05 -3.99954644881e-03 -4.96426613128e-04 -1.76776965173e-03 -4.14725916443e-03 -1.51756086610e-03 -1.19813575552e-03  5.99202431345e-03  1.97362163967e-03 -4.08454137177e-04 -3.25307158636e-04 -3.50218973428e-05 -7.13836787698e-04 -4.78597073721e-03  2.51715226123e-03 -2.68848107332e-04 -1.51965517870e-03 -5.55510096864e-04 -1.36783917419e-03 -7.95889053796e-04 -7.81477005075e-05  1.83175751045e-03  1.07307034293e-03 -3.01378932107e-03  3.46843989803e-03 -4.10299694383e-03  1.92291134276e-03  1.51284684296e-03 -1.10336102189e-03  9.98438941425e-04  4.05484429614e-03  2.49940601039e-03  4.27168144945e-04 -6.56556404280e-04 -1.10675000014e-03 -4.27713448506e-04 -2.49767804035e-03 -3.09849196156e-04 -7.67686554272e-04  4.13275421909e-03 -2.82807620661e-03 -5.88973602237e-04 -4.09291177784e-04 -3.39536060001e-03 -1.63137051245e-03 -1.76534414259e-03 -5.75907213179e-04
 1.20650461315e-03 -1.10620763757e-03  3.20954196757e-03 -1.00505097749e-04  8.65953201521e-04 -1.37016694156e-03 -7.71680836992e-04 -6.01249185819e-04 -2.53391407668e-04  1.77380047166e-03 -5.54800002035e-03  4.06426383807e-03  2.23979247405e-03 -1.76633175560e-03  6.35105843570e-02 -1.79021967316e-02  8.68855794923e-03  3.64116411182e-03  1.29575045850e-03 -1.43917303224e-03 -2.30954360430e-03 -9.48382599711e-04 -1.37221497452e-03 -2.94626475686e-03  3.26370660793e-03  1.14676695211e-04  2.93375149761e-04 -1.71310045469e-03 -4.10802528982e-04 -6.33843323201e-04 -1.25275077964e-03  7.27887286017e-04  1.52291117471e-03  1.02010251422e-03  1.56961983173e-03  6.16254736992e-04 -3.92624623115e-03 -4.18366561299e-03  1.13778294022e-04  2.36881676749e-03  3.90182355630e-03 -1.48169802730e-03  3.82261721111e-03  3.29403702439e-04  1.33368274675e-04  5.36218938034e-04  5.95390788207e-04 -5.76156940357e-03  7.22530831490e-04 -2.02119351555e-03 -4.86603773865e-04  1.30091362086e-03 -8.66713894507e-04  4.72897665152e-04  2.86712659117e-03 -7.30715553150e-04  9.52803296337e-04  7.97554033512e-04  1.62445799743e-03  1.78998522186e-03 -9.14967655334e-04 -1.76118952956e-03 -1.32056187255e-03  3.43317888262e-04
-3.19564516435e-04  2.33740529731e-04  2.88253254262e-04  8.06801345434e-04  1.43427194761e-03  3.75577930291e-03  7.11734040923e-04  2.29701955078e-03  1.13450481199e-03 -1.73814142938e-03  1.85085182779e-04 -7.48053166611e-05  1.22828793976e-03 -1.18587225920e-03 -1.79021967316e-02  8.40430119938e-02 -7.23823357597e-03 -3.68266615482e-03  4.76537326808e-03  2.25645765319e-03 -1.85580793735e-03  2.85930969390e-03 -1.33201765634e-03  2.70971593842e-03  1.14293483004e-03 -1.86349828163e-03  1.06407388446e-03  5.13284575779e-04  2.58074369288e-03  1.27763870818e-03  3.88964270125e-03  2.17360876555e-03 -5.33873955435e-04  2.67688247636e-03 -1.63325307465e-03  1.74462965457e-03  4.95545808384e-03  1.03970498034e-03  2.90701851894e-03 -2.96541859996e-03 -3.54349542921e-03  4.26847151536e-03  6.08884030130e-04  9.15761658109e-04  1.51864806323e-03  2.28137421138e-03  8.43765741983e-05  6.65404161857e-03 -7.34556365299e-04 -1.36571741384e-03  7.14063200477e-06 -3.07674383588e-05 -2.22154431388e-03  5.44754297533e-04 -2.81981204188e-04 -2.00863032140e-03 -1.15653406513e-06 -1.34534858209e-04 -2.59921455100e-03 -1.08467169512e-03 -1.30569531228e-03  1.23242589336e-03  5.77570633537e-04  7.73551216331e-04
 1.49736332434e-03 -1.75262107558e-03 -1.53875585507e-04  1.37655778313e-03  1.60790945546e-04 -2.72449871753e-03 -1.40141922412e-03 -5.57265733822e-04  6.94475711765e-04 -2.73040446473e-03 -3.12790849854e-04  5.15261906947e-04 -4.53694402207e-04 -7.34300897540e-04  8.68855794923e-03 -7.23823357597e-03  7.55157114216e-02  2.00265999158e-03  3.42079344408e-03 -7.09477198654e-03  4.18102839658e-03  9.98664315011e-04  2.84607689870e-04 -4.34817492072e-03  1.56641918191e-03  1.28253589193e-03  1.77413167390e-03  1.15956669767e-03 -1.42821323745e-03  2.06083946488e-03 -8.13987112966e-05  1.55814383734e-03  9.71618009517e-05 -2.19380572533e-03  2.82369645248e-03 -6.49211640944e-04 -1.87119743390e-04 -2.16900333422e-04 -1.63058285133e-03 -2.03630967501e-04  7.40480836934e-04 -2.21081972331e-03  6.06988478607e-05  1.52865877143e-03 -6.24571498426e-04 -5.03884928160e-03 -9.70009733140e-04 -3.26813425286e-03  7.93333850298e-04  1.54240920283e-03  4.64749051085e-04 -3.17275811076e-04 -2.17751514297e-03 -3.17839038432e-03 -2.64783944901e-04  3.86112212026e-04  3.04183708790e-04 -2.41303766594e-03 -8.64482351378e-04  9.67279779513e-04  3.87483843128e-04 -2.67533780059e-03  8.99775806730e-04  2.28795359096e-03
 6.65185617550e-05 -1.51802063241e-03  4.09876699536e-03 -2.36555245231e-03 -3.96871810137e-04  4.43455975436e-03  1.34294585583e-03  3.39988213944e-03 -5.01109399066e-03  1.45105929740e-03 -3.74047145243e-03  5.65863582352e-04  6.64187133047e-04  9.23595197370e-05  3.64116411182e-03 -3.68266615482e-03  2.00265999158e-03  7.67249499342e-02  3.81953203478e-03 -1.03342502988e-02 -3.54062659837e-03 -2.30657223031e-03  8.84259153041e-04 -1.27886207396e-03  1.54087464570e-03  6.70047513395e-04 -9.42254886977e-04  2.38359959690e-03  2.18459779090e-03  1.61327547436e-03  1.74918970165e-03  3.59876055366e-05  1.01226122748e-03  2.56020230251e-03 -3.46835906933e-03 -2.34123734002e-03 -1.37702244159e-03 -1.04952863237e-03 -6.63609933000e-04  1.92686041395e-03  1.50752739974e-03  7.69545979880e-04  4.00286339558e-04  1.05453455173e-03  4.42399774807e-03  6.84355897682e-04  7.24500833368e-04 -3.12441355781e-03 -2.55123061234e-03 -1.34312279646e-03  5.89600606881e-04  1.75390291143e-03 -2.14389106350e-03 -7.48922515818e-04 -1.13596004032e-03  3.56728402456e-04  8.16042667499e-04 -2.65991720968e-03  2.09765740280e-03 -7.72459541801e-04 -1.10770226459e-03 -4.04193489854e-03  4.86186403889e-04  1.11446832117e-03
 5.45549895149e-03 -3.39906073333e-03  1.83334605665e-03 -6.93091646561e-03 -4.93482261488e-03 -9.70810981381e-04  7.82562760293e-04  2.26695497183e-03 -2.07039407593e-03 -1.54152273987e-03  3.63753266747e-03 -2.38228336476e-03 -3.47589151727e-03 -3.99954644881e-03  1.29575045850e-03  4.76537326808e-03  3.42079344408e-03  3.81953203478e-03  1.03323991299e-01 -2.47002535744e-03 -4.61796857127e-03 -3.88287581028e-03 -1.41630401814e-03 -4.60788282834e-03  5.84061649907e-03  1.04592324262e-03 -2.43040465237e-03  3.16422391295e-03  2.43348267748e-03  2.19727873238e-03  1.79489666442e-03  1.85661176162e-03  4.41336766679e-03  3.64066536235e-03  4.07357492436e-03  2.77044486467e-03  4.26248233840e-04 -3.90988046623e-03  1.00303849031e-03  5.92872589392e-04  4.97229163087e-04 -5.57758313673e-03 -1.65708415058e-03  1.70558070919e-03  1.10512017405e-03  1.33744721255e-03  4.82650452150e-03 -3.11450198240e-03 -1.09412418997e-04 -5.89801833683e-03  2.35889037319e-03  3.16254626925e-03  5.78929257390e-04  9.32184872556e-04  4.17655810490e-03  1.30716035866e-03 -7.58950576923e-03 -2.45873488870e-03  2.95422264794e-03  4.07140354854e-03  1.75418541145e-03 -2.89880123953e-03 -8.24026074644e-04 -3.22548929809e-04
-6.87721907234e-03 -1.95821886783e-03  1.73036693260e-03 -1.80915101382e-03  2.84467461205e-04 -1.66997255643e-03 -2.20670401151e-03  1.84096527218e-03  1.89755152727e-03  2.09729897059e-03  3.42654914943e-06  2.47252958838e-03 -1.52285002068e-03 -4.96426613128e-04 -1.43917303224e-03  2.25645765319e-03 -7.09477198654e-03 -1.03342502988e-02 -2.47002535744e-03  7.15038284293e-02 -4.78801838938e-03  7.03111253016e-03 -4.67685916189e-03  2.85178172373e-03 -1.19315699238e-03  1.67679631055e-04  2.55172460655e-03  2.43764080658e-03 -2.63236695923e-03 -1.06682734894e-03 -2.36321323855e-03  1.18010158181e-03  1.04871253990e-03 -4.43323995780e-04 -4.29256556924e-05  2.26431640285e-04  1.37597181977e-03  2.72019692840e-03  2.34290864683e-03 -1.86017435154e-03  2.44603488158e-03 -2.99275516076e-03  1.73604791245e-03 -1.41202588669e-03  2.06485450159e-03 -1.88250280901e-03 -4.64884657373e-04 -1.51951152707e-03  2.61981406373e-04  5.53260633332e-04 -5.08409566480e-05  6.07983525276e-04  7.09964896606e-04 -3.22482391850e-03 -2.06669256027e-03  1.24542315268e-03  5.21908626943e-04 -5.85504373936e-04  1.92054335249e-03  2.50478870351e-03  2.10581037283e-03  2.22368320103e-03 -3.47192351520e-03  1.15597130563e-03
-1.53828878923e-03 -3.49030535822e-05 -2.40282380488e-03  9.40369842448e-04 -4.61731714111e-03 -4.38934470182e-03  1.04213797733e-03 -6.76179977365e-04  6.86904364888e-04  2.82513897609e-03 -1.75997807070e-03  2.25673067702e-03 -1.78376347803e-03 -1.76776965173e-03 -2.30954360430e-03 -1.85580793735e-03  4.18102839658e-03 -3.54062659837e-03 -4.61796857127e-03 -4.78801838938e-03  9.83366765583e-02  7.22474965848e-03 -6.81724981788e-04  2.53197328357e-03 -2.92521752996e-04 -3.71147461495e-03  2.33198948150e-04 -1.84266124025e-03 -2.07707837124e-03 -4.61733672442e-03  6.64604145485e-04  3.93846196035e-03  2.30713385024e-03 -3.31220123523e-03 -8.88400501159e-04 -1.90611677717e-03  1.63744584214e-03  5.08909649339e-03  2.46948997980e-03 -6.69478660447e-03 -2.19242440534e-03 -2.04032541844e-03  5.10938373916e-03  4.67224775407e-03 -3.43998769735e-03 -5.95780455398e-03  2.01541083659e-03 -2.10240313164e-03  1.81232265057e-03 -2.40866769705e-03 -4.09793628495e-04 -7.24139865486e-04 -4.04281130336e-04  2.20420736345e-04 -4.47431819166e-04  1.92409373537e-03  5.59871458418e-04 -4.20462326600e-06 -6.87333343175e-03 -2.81041818436e-06  2.23740704884e-03  8.52371912432e-04  2.93548290548e-03  2.82359584716e-03
 2.97874665219e-04  9.42682908985e-04  3.42833550145e-03  6.10277915619e-04  6.52883909713e-07 -2.22282107234e-03  1.85762503731e-05 -1.25815451777e-04  5.67406671712e-03  2.62919701325e-03  8.64512580070e-04 -2.79351623841e-03  2.73075963689e-03 -4.14725916443e-03 -9.48382599711e-04  2.85930969390e-03  9.98664315011e-04 -2.30657223031e-03 -3.88287581028e-03  7.03111253016e-03  7.22474965848e-03  8.47099372289e-02 -4.54265724070e-03  1.17235003132e-03 -6.42530445062e-03 -2.29629207984e-04 -2.47280781408e-05  1.62894682710e-03  2.54963451012e-03  1.95631546514e-03  3.57394665786e-03  1.10371422871e-03 -5.40415364618e-04 -3.77642931585e-03  8.07240452609e-04  5.53845334709e-05  1.10765798916e-03  1.38369614268e-03  5.04118368256e-03 -1.32643399123e-03 -1.37087305393e-03 -2.84985144439e-03  2.20900275593e-03  2.98496113516e-03  1.98475552069e-03 -4.86059164464e-03 -3.53354247425e-03  2.44764189160e-04  3.67941566347e-04  2.58235703255e-03  1.73258565555e-04  1.55662508561e-03  1.19631105030e-03  2.25721323202e-03  8.68218535002e-04  1.86055474092e-03 -3.65673301881e-03 -1.58031991589e-03  1.30809164495e-03  8.73978302426e-04  1.58710109765e-05 -3.19668339428e-04 -8.89019316618e-04  7.46774686997e-04
 1.73151592830e-03  8.91926565390e-04  7.30360696568e-04 -4.28713544086e-04 -7.22818356577e-04 -1.79700517546e-03 -6.11160629837e-03  5.83368482870e-04  2.84040854780e-03  3.19796571412e-03  1.13891184307e-03 -1.15467833133e-03  3.43300167968e-04 -1.51756086610e-03 -1.37221497452e-03 -1.33201765634e-03  2.84607689870e-04  8.84259153041e-04 -1.41630401814e-03 -4.67685916189e-03 -6.81724981788e-04 -4.54265724070e-03  7.11356955959e-02 -1.17164598300e-02 -2.22523712913e-02  9.57346794794e-03 -6.78319962852e-04 -2.74209662814e-03 -1.65036291787e-03 -5.47545706569e-04 -7.03708078244e-04  6.54061128474e-04 -5.84973397847e-04  1.25805042167e-03 -6.92617816159e-04  8.88227864191e-04 -1.10795760090e-04  2.64081582237e-05  3.13626431730e-03  6.83669197885e-04 -1.76888413094e-03  3.36443170772e-04  1.24264146307e-03  2.11886401069e-03  7.28261351023e-05  9.48760970240e-04  9.90860861764e-04 -1.37621209602e-03  5.99479965451e-04  9.65242054556e-04 -1.92223280507e-04  9.88647672684e-04 -2.87981644907e-04  3.32700199537e-03 -1.13303644349e-04  5.06785259750e-04  1.25042375138e-03  1.07089582877e-03 -1.55787854801e-03 -6.03537485908e-04  1.64311291766e-04  1.06824818901e-03  3.55116661037e-03  9.45335163441e-04
-2.93058450089e-03 -6.50263134739e-04 -2.12190959337e-03  3.34187034524e-03  1.58723977864e-03 -2.71638053344e-03 -2.49952864105e-03 -1.92533519458e-03  1.70914877505e-03  2.29796945804e-03  1.92146564767e-03  6.05419711128e-04  6.25515385035e-04 -1.19813575552e-03 -2.94626475686e-03  2.70971593842e-03 -4.34817492072e-03 -1.27886207396e-03 -4.60788282834e-03  2.85178172373e-03  2.53197328357e-03  1.17235003132e-03 -1.17164598300e-02  9.62870812317e-02 -1.18048610935e-02 -7.01535445175e-03  4.63437442290e-04  3.42749019338e-03  7.33321543899e-04  5.70607461525e-03  6.35705253388e-03  1.42293991309e-03 -1.29539984340e-03  1.04718585281e-03 -2.95803227709e-03 -1.08828543500e-03 -1.05887435545e-03  1.71589352717e-03 -6.83814452276e-03  1.67174092653e-03  3.30723625542e-04  3.69464249737e-03  9.80678030259e-04 -4.00250294924e-03  1.19668035798e-03 -1.36814809064e-03  4.43452393899e-03  4.73885565603e-04  2.68742382590e-03 -2.40954480010e-03  6.50958709544e-04 -2.03938726632e-03 -2.08326632234e-03 -1.65724399853e-03 -3.04000119633e-03  5.93375900428e-04 -1.06969922062e-03  1.85945433664e-03 -2.10753318799e-03  2.66846218236e-04  7.91616180008e-04  2.82995996874e-04 -7.39132796476e-04 -2.21967807953e-03
-6.81113626247e-04 -1.30573774103e-03 -3.39618909369e-03 -8.49880254561e-04 -1.09935630231e-03  1.43945332836e-03  2.26639278846e-03 -7.08929313538e-04 -2.90484736179e-03 -1.02287813563e-03 -2.09542369916e-03  1.81648763721e-03 -3.17009047384e-04  5.99202431345e-03  3.26370660793e-03  1.14293483004e-03  1.56641918191e-03  1.54087464570e-03  5.84061649907e-03 -1.19315699238e-03 -2.92521752996e-04 -6.42530445062e-03 -2.22523712913e-02 -1.18048610935e-02  6.98647321843e-02 -4.21720692638e-03  1.12389096885e-03  2.80906964296e-03  2.28942303316e-03 -1.19921641176e-03 -1.67832936159e-03  9.11128428225e-04 -8.36076711970e-04 -1.07073262777e-03  5.97791896905e-04 -8.13876366060e-05  3.65872034651e-04 -1.22006115970e-03  5.65741411696e-04  3.93244398791e-04  6.44180096179e-04 -2.31848941079e-03 -3.11451442042e-03  3.21935348745e-03  2.73899476848e-04 -7.81794316337e-04 -5.80825878343e-04  2.95797009434e-03 -2.56326304604e-03  1.74124941065e-03 -1.22733806757e-03 -3.67282763163e-03  1.78285636085e-03 -6.82509558097e-04  2.74182765426e-03  7.37701112275e-04  1.11005626395e-03 -2.26776957924e-03  1.81590771712e-03 -2.69418139553e-03 -4.30816751782e-03  3.09550464550e-04 -3.76104547905e-03 -5.87061140620e-04
-3.39305036280e-03  1.27051720025e-03  5.69837965546e-04 -5.20179507919e-05 -1.31497646155e-04 -5.77215882304e-04 -3.17997552109e-03  1.92418576031e-03  7.21945882582e-03  1.59825185275e-03  1.94527834577e-03  1.19172464897e-03 -1.45878335463e-03  1.97362163967e-03  1.14676695211e-04 -1.86349828163e-03  1.28253589193e-03  6.70047513395e-04  1.04592324262e-03  1.67679631055e-04 -3.71147461495e-03 -2.29629207984e-04  9.57346794794e-03 -7.01535445175e-03 -4.21720692638e-03  7.61367768102e-02 -2.89694030011e-03  2.87593343460e-03 -4.34417940951e-03 -9.54717715312e-04 -2.36501793380e-03  5.07764379958e-03  1.03347530306e-03  2.93658066762e-03  5.92570312359e-04  1.46456802647e-03 -1.36630615160e-04  3.49545789415e-03  8.49155147124e-04  2.35493643024e-04 -4.88852927786e-04 -6.06557760539e-04 -6.02900848783e-06  3.19252900532e-03  5.21310335692e-03 -1.36389663127e-03 -2.42347693308e-03 -3.27343468872e-04 -9.09708153159e-04  8.92226123326e-04 -1.17929935156e-03 -3.06495296743e-03  6.57834169949e-04  2.53263765507e-03  3.00447508379e-03  1.87761781333e-04  2.65400476694e-03 -1.39053021157e-04 -4.03467239366e-05  1.47210131725e-03  1.74417758637e-03  7.57460099599e-04  1.45278180977e-03 -3.88752348579e-04
-2.18951620563e-03 -2.21405344942e-04  1.00715713124e-03 -2.95083878813e-05  1.47630453851e-03  6.13318641335e-04 -2.11340720299e-03 -2.21471091661e-04 -2.71016244027e-03  1.74851466357e-03  4.09321447400e-04 -2.64129801117e-03 -1.41406939406e-03 -4.08454137177e-04  2.93375149761e-04  1.06407388446e-03  1.77413167390e-03 -9.42254886977e-04 -2.43040465237e-03  2.55172460655e-03  2.33198948150e-04 -2.47280781408e-05 -6.78319962852e-04  4.63437442290e-04  1.12389096885e-03 -2.89694030011e-03  6.87204085684e-02 -5.45746403192e-03 -1.03090246030e-02  1.38105068442e-02  1.18704280078e-03  1.75277838241e-03  9.84702796093e-04 -4.18439163382e-04 -1.88275077218e-03 -6.76139698144e-04 -1.78028953165e-03  7.46304254013e-04 -1.62277080749e-03 -4.11756417731e-04  2.39539199888e-03 -2.23826130081e-03  2.41173463250e-03 -5.15714809852e-04  8.30164948425e-04  3.41057638441e-03 -2.23614258387e-03 -3.73568515305e-03  8.35878688086e-04  1.40718671056e-03 -1.47248362139e-03 -1.19136278367e-03 -1.09440098941e-04 -3.98275476972e-03 -1.55215581226e-03 -1.95857195339e-03 -2.04261365556e-03  1.99309099174e-04 -6.68407568163e-04 -1.84054632121e-03 -6.32216214426e-04 -3.78314650390e-04  2.48965451362e-03  1.01062668624e-03
-1.20615306564e-03 -2.12633313672e-03 -1.79999430273e-03  1.78581649759e-03  3.20731904520e-03  3.00935167403e-03  1.42060808952e-03 -2.77505153449e-03  2.24571183998e-03 -8.63832332858e-04  3.37845529527e-04  8.78477105577e-04  3.30167907021e-04 -3.25307158636e-04 -1.71310045469e-03  5.13284575779e-04  1.15956669767e-03  2.38359959690e-03  3.16422391295e-03  2.43764080658e-03 -1.84266124025e-03  1.62894682710e-03 -2.74209662814e-03  3.42749019338e-03  2.80906964296e-03  2.87593343460e-03 -5.45746403192e-03  9.45929770767e-02 -2.36138413933e-03  3.32413197821e-03  5.86169915137e-04 -2.26663804464e-03 -1.69839444485e-03 -4.08005116198e-03  2.77445980031e-03  2.01091385947e-03 -7.08890456373e-04  3.05715042859e-03  1.32972614018e-03 -2.31357574577e-03 -2.68304934517e-03  4.25887871471e-03 -1.79197358257e-04  2.34734218599e-04  5.99255148733e-03  2.31757015760e-03 -1.30601220726e-03 -1.55836784344e-03  1.64769233278e-03  6.67810014359e-05  5.13303520677e-04 -2.27180308163e-03  3.64534407630e-03  2.11629144859e-03  4.93723246890e-03  2.52938438205e-03 -2.77088362362e-03 -5.36444382235e-03  3.68213142708e-04  2.37908834487e-03  3.08101634055e-04 -7.44959041934e-04 -3.08821491649e-03 -4.42775503787e-03
 8.18204558813e-04 -7.31751390169e-04  1.61990792280e-04 -1.77581108370e-03 -1.15010245040e-03 -7.02013244729e-04  1.33555412106e-04 -6.71896925265e-04 -1.16795633290e-03 -3.13219290909e-03  3.71907233983e-04 -2.89661948939e-03  4.52959789398e-03 -3.50218973428e-05 -4.10802528982e-04  2.58074369288e-03 -1.42821323745e-03  2.18459779090e-03  2.43348267748e-03 -2.63236695923e-03 -2.07707837124e-03  2.54963451012e-03 -1.65036291787e-03  7.33321543899e-04  2.28942303316e-03 -4.34417940951e-03 -1.03090246030e-02 -2.36138413933e-03  9.72582560810e-02  7.97569431590e-03  1.39773873485e-02 -4.02227489020e-03 -1.48899800038e-03  2.86713660903e-03  2.44931463044e-03  3.43782536684e-03  2.69408590028e-03 -1.17850111413e-03  4.19485074898e-03 -1.53558725211e-03  2.46221699554e-03 -3.10325924556e-04  5.47776903628e-03  1.26114132068e-03 -5.38485777199e-05 -5.04606762578e-04  9.12840063036e-04  5.13331567180e-03 -1.76955420124e-03  1.86729811474e-03  1.29559397057e-03  1.03323186352e-04 -4.47118940570e-03  1.56302399641e-03  2.59136200026e-03 -2.05225272758e-03  5.08423831793e-03  7.47868104081e-04  2.67396976194e-04 -4.39498036786e-04 -1.94786347406e-04 -2.01943323356e-03 -1.91652309014e-05  4.34408723003e-03
-6.48947607816e-03 -2.02952446711e-03 -5.08491440148e-03  7.36028901973e-04 -2.13363497927e-04 -1.09643042953e-03 -4.52741613952e-04  2.67457695567e-03 -3.95943200714e-03 -3.57917041046e-03  8.33204340080e-04 -3.31962510338e-03  2.72737607183e-03 -7.13836787698e-04 -6.33843323201e-04  1.27763870818e-03  2.06083946488e-03  1.61327547436e-03  2.19727873238e-03 -1.06682734894e-03 -4.61733672442e-03  1.95631546514e-03 -5.47545706569e-04  5.70607461525e-03 -1.19921641176e-03 -9.54717715312e-04  1.38105068442e-02  3.32413197821e-03  7.97569431590e-03  1.04062617815e-01  6.80981950736e-03  8.60114712405e-04 -3.26290869242e-03  2.11003666645e-03  1.25711779133e-03  9.19323071715e-06  3.21630516400e-04  1.28317642267e-03  2.24283303923e-03 -3.47306932518e-03  5.10375052499e-04 -1.41853343296e-03  4.47093553990e-03 -2.34754410119e-03  5.00416527124e-04  2.46792394177e-03 -3.63439096422e-03 -2.16814857289e-03  1.61415992593e-03  3.76331041064e-03  9.97543422528e-04  2.18523413896e-04  1.76933420568e-03 -1.56348701751e-03  2.95315430424e-05 -1.65154034818e-03  8.73915435273e-04  2.15850521382e-03  1.42775018615e-03  2.73944933999e-04  2.87302214868e-05 -3.21573115613e-03  4.36712053336e-03  4.51514280255e-03
 1.90562610808e-03 -7.01979537822e-04  2.85902370519e-03 -1.24517036961e-03  1.94672520908e-04  1.45727525528e-03 -2.19449597013e-03 -8.18851409109e-04  3.80869308816e-03 -1.00923409179e-03  7.26591920496e-04 -5.35527478969e-03 -8.75089337177e-06 -4.78597073721e-03 -1.25275077964e-03  3.88964270125e-03 -8.13987112966e-05  1.74918970165e-03  1.79489666442e-03 -2.36321323855e-03  6.64604145485e-04  3.57394665786e-03 -7.03708078244e-04  6.35705253388e-03 -1.67832936159e-03 -2.36501793380e-03  1.18704280078e-03  5.86169915137e-04  1.39773873485e-02  6.80981950736e-03  9.01813928374e-02  5.91260417706e-04 -4.86517406516e-03  3.29915773547e-03 -1.68530498880e-03  2.48285683358e-03  2.01545380877e-03 -1.43263416953e-03  1.70838610086e-03  3.08817287196e-04  1.77588265123e-03 -2.24812035197e-03 -4.51757903848e-04 -5.49596657457e-04 -1.28440595087e-03  1.00977293112e-03  6.21130151427e-03 -1.50289362339e-05 -1.61510757511e-03  8.00582654519e-04 -1.54094184870e-03 -3.68019681762e-03 -3.08393786369e-03 -1.26935877089e-04  3.26501495148e-03 -9.63487927351e-04 -1.80543952520e-03  4.49883786110e-03 -1.74986865337e-03 -2.41630598516e-03  2.71845815144e-04 -6.39335294586e-04  3.33154523480e-03  4.44534630213e-03
 3.83628988735e-04 -1.74484959759e-03 -2.78699162667e-03 -1.70080271840e-03 -6.43014569962e-04  4.54722253274e-04 -1.47120215501e-03 -9.86136470881e-04  1.13889382865e-03 -6.86910044641e-03  1.11441519974e-03 -7.95977997166e-04 -5.60059172824e-04  2.51715226123e-03  7.27887286017e-04  2.17360876555e-03  1.55814383734e-03  3.59876055366e-05  1.85661176162e-03  1.18010158181e-03  3.93846196035e-03  1.10371422871e-03  6.54061128474e-04  1.42293991309e-03  9.11128428225e-04  5.07764379958e-03  1.75277838241e-03 -2.26663804464e-03 -4.02227489020e-03  8.60114712405e-04  5.91260417706e-04  1.06937634651e-01  4.21597261405e-03  4.44534981940e-04 -2.55275140397e-03 -3.24338562090e-03  4.25074510376e-03 -4.25333443334e-03  1.16516210355e-03 -2.82813376103e-03  8.58976476045e-04 -2.90882906898e-03 -1.07010043882e-03 -1.11356200015e-04  4.68314271525e-03 -2.25267698885e-03 -2.51909320662e-03  2.59534747021e-03 -2.93565390495e-04 -4.06508239993e-03 -3.38741181120e-04  1.36485783619e-03 -9.55725089399e-04  1.42881242152e-04  2.47850835869e-03 -5.72071707436e-04 -3.75643359056e-03 -4.67240969489e-03  7.80523215833e-05 -2.06054656838e-03 -8.92383051083e-04 -1.68010684281e-03  4.03223192084e-03  5.50564645306e-03
-1.55183946808e-03 -2.14370526974e-03 -2.40347868852e-04 -1.14222250344e-03  4.65899537839e-04  8.89370910267e-04  8.21481059409e-04  8.82744415851e-04 -7.68981355658e-05 -1.64924584890e-05  1.39906155808e-03  3.59257244756e-03 -9.11261750762e-04 -2.68848107332e-04  1.52291117471e-03 -5.33873955435e-04  9.71618009517e-05  1.01226122748e-03  4.41336766679e-03  1.04871253990e-03  2.30713385024e-03 -5.40415364618e-04 -5.84973397847e-04 -1.29539984340e-03 -8.36076711970e-04  1.03347530306e-03  9.84702796093e-04 -1.69839444485e-03 -1.48899800038e-03 -3.26290869242e-03 -4.86517406516e-03  4.21597261405e-03  7.31018573673e-02  4.65266795238e-03 -5.22690903305e-03 -6.69239097521e-03 -4.39280369140e-05 -1.65178726674e-03 -2.40681209582e-05 -5.69607551266e-04 -1.35056230344e-03  1.47793912014e-03  1.33032667576e-03  1.03790492373e-04  1.33033026118e-03  7.36958244610e-05  3.97340268520e-04 -2.33074931436e-03 -1.41734718682e-04 -2.03109304621e-03 -6.50220754886e-04  9.24276949562e-04  2.50827758769e-04 -1.25712726559e-03  6.13007373558e-04 -1.90954277121e-03  1.53358454834e-03  8.76529907979e-04  1.13425164150e-03  1.00104372472e-03  9.18225730364e-04 -2.02643914306e-03 -2.18213734706e-03 -1.20453644445e-03
 5.53624519854e-04  2.03674289819e-04 -2.00418421192e-03 -7.96845069707e-04 -1.08934773005e-04  1.28576774305e-03 -2.32310561359e-03  7.14236417085e-04 -9.14614898062e-04 -4.24597339792e-03  3.68044392447e-04 -4.10657981077e-04 -2.17582734783e-03 -1.51965517870e-03  1.02010251422e-03  2.67688247636e-03 -2.19380572533e-03  2.56020230251e-03  3.64066536235e-03 -4.43323995780e-04 -3.31220123523e-03 -3.77642931585e-03  1.25805042167e-03  1.04718585281e-03 -1.07073262777e-03  2.93658066762e-03 -4.18439163382e-04 -4.08005116198e-03  2.86713660903e-03  2.11003666645e-03  3.29915773547e-03  4.44534981940e-04  4.65266795238e-03  8.26561144461e-02 -6.14200543918e-03  1.25551893743e-02  2.37806248813e-04 -4.50529302032e-03  1.58446085132e-03  1.92665979522e-03  3.99123176556e-04 -8.55024395087e-04  1.53254426662e-03  1.06580394321e-03  2.96772652297e-04  2.67780958231e-03  2.08914407231e-04 -2.22531631558e-03  1.60120028035e-03 -1.14144102142e-03 -1.86555645847e-03  5.08212482766e-04 -2.35938525785e-03  3.19220298830e-03  6.69976576947e-04  1.86676048472e-05  3.17001848081e-04 -2.52256441441e-03 -1.53255185993e-03 -1.06207065431e-03  2.81741742041e-03 -2.58240195560e-04 -1.04734279871e-03  2.06512595531e-03
 1.75894087683e-03  1.34544912177e-04  5.82216328972e-04  1.68229595667e-03  2.13849974893e-03 -1.50645732345e-03 -2.43347545003e-03 -1.54939963649e-03 -3.66747236716e-03 -2.98480336812e-05  5.76074265991e-04 -2.13567801690e-03  1.93173125961e-03 -5.55510096864e-04  1.56961983173e-03 -1.63325307465e-03  2.82369645248e-03 -3.46835906933e-03  4.07357492436e-03 -4.29256556924e-05 -8.88400501159e-04  8.07240452609e-04 -6.92617816159e-04 -2.95803227709e-03  5.97791896905e-04  5.92570312359e-04 -1.88275077218e-03  2.77445980031e-03  2.44931463044e-03  1.25711779133e-03 -1.68530498880e-03 -2.55275140397e-03 -5.22690903305e-03 -6.14200543918e-03  8.44465600963e-02  1.87281955283e-02 -1.59574242545e-02  3.52327911424e-03  9.53724202043e-04 -1.16084485449e-03 -2.84828335421e-04 -2.88390878993e-04 -3.37851359174e-03 -9.21111363993e-04 -1.05778720335e-03 -2.02963643495e-03  1.43363627258e-03 -5.27126682250e-04 -2.01071814827e-03 -2.94305622429e-03 -7.01604033054e-04  1.54353809310e-03 -2.04298491874e-04 -6.27555165599e-05  8.02643992109e-04 -2.38336040396e-03 -8.40148121823e-04  8.83053318700e-04  1.19919432515e-03 -1.02513807562e-03  7.26514331261e-04  3.25018727634e-04 -3.12866103791e-03 -1.52422883797e-03
-1.26402510252e-03  5.95702251841e-04 -1.41305629184e-03  1.24994378460e-03  1.19008000699e-03 -1.79280647236e-04 -3.64261368352e-03 -2.82708232485e-04 -1.39079288645e-04 -1.83014042693e-03 -3.54120897446e-04 -2.48402272794e-03 -1.44820733097e-03 -1.36783917419e-03  6.16254736992e-04  1.74462965457e-03 -6.49211640944e-04 -2.34123734002e-03  2.77044486467e-03  2.26431640285e-04 -1.90611677717e-03  5.53845334709e-05  8.88227864191e-04 -1.08828543500e-03 -8.13876366060e-05  1.46456802647e-03 -6.76139698144e-04  2.01091385947e-03  3.43782536684e-03  9.19323071715e-06  2.48285683358e-03 -3.24338562090e-03 -6.69239097521e-03  1.25551893743e-02  1.87281955283e-02  6.21118246563e-02 -1.09789443151e-02 -1.34777111097e-03  7.04672483557e-03  9.52783363535e-04 -2.16074803861e-03  1.29811952759e-03 -2.69964961722e-04  2.18682629413e-03 -9.57087127886e-04  1.74305614073e-03  2.31127038710e-03 -6.04914192354e-05 -3.26372714980e-03 -1.04644976781e-03 -1.23113434022e-03  1.13545585538e-03  7.78032745831e-04  2.47988141892e-03 -9.90366640768e-04  3.09349686131e-04 -9.07272302705e-04  2.61822187666e-03 -1.21041774493e-03 -1.74026733720e-04  2.70124422142e-03 -1.12137621761e-04 -8.07616408220e-04  1.70067088970e-03
 1.43572885158e-03 -2.16274157887e-03  2.10422236642e-04 -8.74397849861e-05 -3.34647121778e-04  3.18937570858e-04  5.40450745491e-03  2.61551959214e-03  1.48580247684e-03  1.27072847782e-03 -3.81838514845e-04 -2.22476846622e-03  1.09810570137e-04 -7.95889053796e-04 -3.92624623115e-03  4.95545808384e-03 -1.87119743390e-04 -1.37702244159e-03  4.26248233840e-04  1.37597181977e-03  1.63744584214e-03  1.10765798916e-03 -1.10795760090e-04 -1.05887435545e-03  3.65872034651e-04 -1.36630615160e-04 -1.78028953165e-03 -7.08890456373e-04  2.69408590028e-03  3.21630516400e-04  2.01545380877e-03  4.25074510376e-03 -4.39280369140e-05  2.37806248813e-04 -1.59574242545e-02 -1.09789443151e-02  7.17875411072e-02 -2.39220745649e-04  8.29068074598e-03 -2.30844445633e-03 -2.97784224131e-03 -3.95614140684e-03 -4.88671243342e-04  5.37434864877e-04  1.55264265826e-03 -4.07591869015e-03  8.80925731409e-04 -6.71283682493e-04 -2.04501964687e-04 -4.67840377395e-04  1.84926966841e-04 -2.57032364080e-06  2.71714721471e-03 -1.01063763404e-03  3.47177813813e-03 -1.00478958837e-03  2.28515436008e-03 -1.50005503293e-03 -2.42482054374e-03  6.97000013595e-04 -1.32568795465e-03 -1.55553110063e-03  2.55003287144e-03  2.91538500077e-03
-3.11422692446e-03  4.95526846627e-03  2.15569484286e-03  8.99810495309e-05 -1.22699505498e-03 -1.86213125727e-03 -3.30050093555e-03  2.91254796850e-03  5.94453137900e-03  1.04410487772e-03 -1.65701072495e-04  2.12524415484e-03 -2.23800649091e-03 -7.81477005075e-05 -4.18366561299e-03  1.03970498034e-03 -2.16900333422e-04 -1.04952863237e-03 -3.90988046623e-03  2.72019692840e-03  5.08909649339e-03  1.38369614268e-03  2.64081582237e-05  1.71589352717e-03 -1.22006115970e-03  3.49545789415e-03  7.46304254013e-04  3.05715042859e-03 -1.17850111413e-03  1.28317642267e-03 -1.43263416953e-03 -4.25333443334e-03 -1.65178726674e-03 -4.50529302032e-03  3.52327911424e-03 -1.34777111097e-03 -2.39220745649e-04  1.03367567770e-01  1.03284051060e-04 -1.24520888256e-03 -1.07959791452e-03 -1.14275496407e-03 -2.69099006270e-03  1.83259424132e-03  1.78296372494e-03 -4.88533170377e-03  2.10783454588e-04 -2.06275645243e-03  5.20686995414e-04  1.19910785786e-03  2.00770413614e-04 -3.14761957432e-04  6.52343988208e-05 -3.78875611999e-03 -1.60967714111e-03  5.86953340777e-04  7.11673763717e-03 -1.13390124186e-03 -1.96697065079e-03  6.25441066642e-04  1.72630735590e-03 -5.49215287778e-04  3.96758091781e-03  3.15177724105e-03
-1.48321438841e-03 -3.03208485592e-03  2.65367834550e-04 -2.62305219244e-03 -1.79103079087e-03 -1.95880797593e-03  1.09835593666e-03  2.41039209430e-03 -1.09247390153e-03  4.49437411795e-03  4.91388910425e-04 -4.78032451089e-03 -1.97696376610e-03  1.83175751045e-03  1.13778294022e-04  2.90701851894e-03 -1.63058285133e-03 -6.63609933000e-04  1.00303849031e-03  2.34290864683e-03  2.46948997980e-03  5.04118368256e-03  3.13626431730e-03 -6.83814452276e-03  5.65741411696e-04  8.49155147124e-04 -1.62277080749e-03  1.32972614018e-03  4.19485074898e-03  2.24283303923e-03  1.70838610086e-03  1.16516210355e-03 -2.40681209582e-05  1.58446085132e-03  9.53724202043e-04  7.04672483557e-03  8.29068074598e-03  1.03284051060e-04  8.85517940645e-02 -1.33505624828e-04 -7.89153894582e-03 -1.29995196395e-02  4.19958799333e-03  1.78691505977e-03  8.37217050096e-04 -2.19210025868e-03 -8.00934854243e-04 -2.48875540182e-03 -1.02259233089e-03  1.66787055277e-03 -1.36609987199e-04  2.30241425796e-03  5.17791073561e-03  5.41804382348e-04  2.45114126057e-03 -1.76925003339e-03 -1.40460176045e-03  3.79622461830e-04  1.20296093738e-03  6.24633212131e-05  3.07056652693e-03  1.17008271375e-04 -1.49468700301e-03  1.92346415456e-03
 1.38911240242e-03  1.78271028496e-03  2.34874711730e-03 -4.48483509002e-04  2.37152505643e-03  1.84467957078e-03 -3.34072558693e-03  1.85075804216e-03  1.91366825348e-03  1.23810763316e-03 -2.80118667579e-03 -5.18581358913e-03 -1.55026965175e-03  1.07307034293e-03  2.36881676749e-03 -2.96541859996e-03 -2.03630967501e-04  1.92686041395e-03  5.92872589392e-04 -1.86017435154e-03 -6.69478660447e-03 -1.32643399123e-03  6.83669197885e-04  1.67174092653e-03  3.93244398791e-04  2.35493643024e-04 -4.11756417731e-04 -2.31357574577e-03 -1.53558725211e-03 -3.47306932518e-03  3.08817287196e-04 -2.82813376103e-03 -5.69607551266e-04  1.92665979522e-03 -1.16084485449e-03  9.52783363535e-04 -2.30844445633e-03 -1.24520888256e-03 -1.33505624828e-04  7.99548638152e-02  1.13030493054e-02  5.02530682328e-03  1.42262586359e-03 -2.14772003775e-03  3.29617831086e-03  5.38603583605e-03  1.35596950916e-03 -2.40014002128e-03 -1.62684555932e-03  6.15804522163e-04 -7.07307811652e-04 -1.60940516630e-03  2.57940905502e-03 -1.06377518828e-03  1.36004905271e-03 -2.17163721336e-04 -2.60559511266e-03  1.79227046632e-03  2.80154316431e-04  1.97828181805e-03  2.20713311884e-03 -4.99300967296e-03  1.18163531612e-03  1.55832996256e-03
-4.56018877922e-04  4.65424402046e-04 -3.57453381005e-03 -9.03296013122e-04 -4.25386011803e-04 -3.61336651903e-04 -8.54257068353e-04 -2.07862099181e-03  5.77435967710e-04  2.34653988602e-03 -9.79432887117e-04 -3.96639687584e-04  2.35287751435e-03 -3.01378932107e-03  3.90182355630e-03 -3.54349542921e-03  7.40480836934e-04  1.50752739974e-03  4.97229163087e-04  2.44603488158e-03 -2.19242440534e-03 -1.37087305393e-03 -1.76888413094e-03  3.30723625542e-04  6.44180096179e-04 -4.88852927786e-04  2.39539199888e-03 -2.68304934517e-03  2.46221699554e-03  5.10375052499e-04  1.77588265123e-03  8.58976476045e-04 -1.35056230344e-03  3.99123176556e-04 -2.84828335421e-04 -2.16074803861e-03 -2.97784224131e-03 -1.07959791452e-03 -7.89153894582e-03  1.13030493054e-02  7.06029333800e-02 -8.78918590997e-03  8.59222050566e-03 -5.09674698025e-03  8.88455905084e-04 -2.87406131988e-04  6.46613695455e-04  2.09358254651e-03  1.09764990788e-03  2.04204487260e-03  9.39121815587e-04  1.96719640647e-05 -1.60335494892e-03 -2.54074992790e-03  3.54565294667e-03  1.19830458336e-03 -9.20241345085e-04 -2.02782256676e-04  2.51276112855e-03 -1.07085436832e-03 -2.77990978240e-03 -1.57677912634e-03 -3.08368458032e-03  1.11327202793e-03
 3.44671744053e-03  2.23855277584e-03  1.31498012952e-03  2.08642785051e-03  3.41386482552e-03  3.32536353950e-03  1.16365063758e-03  2.16949548455e-03 -9.79313545728e-04 -6.75634209301e-03  1.62413957923e-03  1.78170763452e-03 -9.62460321274e-04  3.46843989803e-03 -1.48169802730e-03  4.26847151536e-03 -2.21081972331e-03  7.69545979880e-04 -5.57758313673e-03 -2.99275516076e-03 -2.04032541844e-03 -2.84985144439e-03  3.36443170772e-04  3.69464249737e-03 -2.31848941079e-03 -6.06557760539e-04 -2.23826130081e-03  4.25887871471e-03 -3.10325924556e-04 -1.41853343296e-03 -2.24812035197e-03 -2.90882906898e-03  1.47793912014e-03 -8.55024395087e-04 -2.88390878993e-04  1.29811952759e-03 -3.95614140684e-03 -1.14275496407e-03 -1.29995196395e-02  5.02530682328e-03 -8.78918590997e-03  1.04964552622e-01  5.46224688449e-03  3.07161301523e-03  1.47215118794e-03  5.29829135816e-04  8.72364081012e-03  1.53549102079e-03 -4.54421813589e-03  7.91729834563e-04 -2.78420193207e-03 -1.26163988747e-03 -1.18196617383e-03  4.76508589435e-03 -2.51828790862e-03  2.73205277890e-03 -9.21538379111e-05  2.31540679478e-03 -3.62550669920e-03  3.23002927038e-03  3.73282295231e-03 -4.19284281714e-03  1.50511175980e-03 -5.40225676662e-03
-1.76246175338e-03  1.78475722133e-04  2.19681014746e-03  3.61662881005e-04 -1.52649564550e-06  8.50277002555e-04 -4.10536215863e-03  2.39972787841e-03  3.40256143314e-03 -2.69791040146e-03  5.85885242926e-04  3.38057528115e-03  3.54737089759e-03 -4.10299694383e-03  3.82261721111e-03  6.08884030130e-04  6.06988478607e-05  4.00286339558e-04 -1.65708415058e-03  1.73604791245e-03  5.10938373916e-03  2.20900275593e-03  1.24264146307e-03  9.80678030259e-04 -3.11451442042e-03 -6.02900848783e-06  2.41173463250e-03 -1.79197358257e-04  5.47776903628e-03  4.47093553990e-03 -4.51757903848e-04 -1.07010043882e-03  1.33032667576e-03  1.53254426662e-03 -3.37851359174e-03 -2.69964961722e-04 -4.88671243342e-04 -2.69099006270e-03  4.19958799333e-03  1.42262586359e-03  8.59222050566e-03  5.46224688449e-03  9.74007937020e-02  1.02093315429e-02  6.42802532401e-03  1.06704677955e-03  7.46929946142e-03 -2.83352047954e-03 -1.72587773994e-03  2.63068478557e-03  1.41503816296e-04  1.07101728612e-03  2.44806865712e-03 -1.94889002769e-03  5.69143018194e-03 -5.66178326315e-04 -5.52965145026e-03  2.88875748028e-05  7.47895590702e-04  3.43722220387e-03  4.60963323487e-03 -2.21875537845e-03 -1.76746639448e-03  1.60293466676e-03
 1.59887958075e-03  1.37812714937e-03  2.25850366513e-03  6.71437121113e-04 -3.14623498300e-03 -3.53776042680e-03 -5.00858317425e-03  5.54410364673e-04 -2.84827891557e-04  4.39762529650e-04 -7.63309795211e-04 -1.07211588721e-03 -4.03979894694e-03  1.92291134276e-03  3.29403702439e-04  9.15761658109e-04  1.52865877143e-03  1.05453455173e-03  1.70558070919e-03 -1.41202588669e-03  4.67224775407e-03  2.98496113516e-03  2.11886401069e-03 -4.00250294924e-03  3.21935348745e-03  3.19252900532e-03 -5.15714809852e-04  2.34734218599e-04  1.26114132068e-03 -2.34754410119e-03 -5.49596657457e-04 -1.11356200015e-04  1.03790492373e-04  1.06580394321e-03 -9.21111363993e-04  2.18682629413e-03  5.37434864877e-04  1.83259424132e-03  1.78691505977e-03 -2.14772003775e-03 -5.09674698025e-03  3.07161301523e-03  1.02093315429e-02  8.41623597963e-02  7.79770386916e-03 -1.31904328758e-03  1.99124224443e-03  1.15716924829e-04  6.63284842303e-04  2.23659167247e-03  5.23225463929e-04  3.29469020431e-03  1.28109313189e-03  2.13794609239e-03  3.13071478828e-03  7.16097852589e-04 -1.29871291100e-03 -3.95671113769e-04 -7.56889795921e-04 -3.74740609329e-04  1.95614815257e-03  1.23651171112e-03  6.26346499132e-04 -1.71739745188e-03
 3.14964584475e-04  2.09344273530e-04 -3.08903296137e-03  3.56926762514e-04 -1.62463193210e-03 -2.80198173392e-04  1.85452942764e-03  2.26312075758e-03  1.78266760943e-03  2.68354235775e-03 -2.40866182725e-03  1.53260634164e-03 -3.25448137983e-03  1.51284684296e-03  1.33368274675e-04  1.51864806323e-03 -6.24571498426e-04  4.42399774807e-03  1.10512017405e-03  2.06485450159e-03 -3.43998769735e-03  1.98475552069e-03  7.28261351023e-05  1.19668035798e-03  2.73899476848e-04  5.21310335692e-03  8.30164948425e-04  5.99255148733e-03 -5.38485777199e-05  5.00416527124e-04 -1.28440595087e-03  4.68314271525e-03  1.33033026118e-03  2.96772652297e-04 -1.05778720335e-03 -9.57087127886e-04  1.55264265826e-03  1.78296372494e-03  8.37217050096e-04  3.29617831086e-03  8.88455905084e-04  1.47215118794e-03  6.42802532401e-03  7.79770386916e-03  8.40446387198e-02 -1.50675420499e-03  3.84429229064e-05 -3.95066317300e-03 -1.89331675316e-03 -3.00291617659e-03 -1.83624623656e-03  1.78398349296e-03 -3.00769202588e-03 -8.60030067859e-04 -2.14843583983e-03  6.38203067453e-04  3.56769300825e-03  1.60123967760e-03 -3.59170591735e-04 -1.81607018261e-03 -3.46870398143e-04 -1.40154064443e-03  9.95604106734e-04 -6.99790846331e-04
-2.67987222120e-03  2.31924455743e-03  3.56890748431e-03 -5.55127109727e-04  3.59565789668e-03  4.41864931527e-03  1.17509820179e-03 -3.18995720718e-03 -1.29933674157e-03  9.91748319493e-04 -1.46207720541e-03 -1.77133505256e-03  6.79777938289e-04 -1.10336102189e-03  5.36218938034e-04  2.28137421138e-03 -5.03884928160e-03  6.84355897682e-04  1.33744721255e-03 -1.88250280901e-03 -5.95780455398e-03 -4.86059164464e-03  9.48760970240e-04 -1.36814809064e-03 -7.81794316337e-04 -1.36389663127e-03  3.41057638441e-03  2.31757015760e-03 -5.04606762578e-04  2.46792394177e-03  1.00977293112e-03 -2.25267698885e-03  7.36958244610e-05  2.67780958231e-03 -2.02963643495e-03  1.74305614073e-03 -4.07591869015e-03 -4.88533170377e-03 -2.19210025868e-03  5.38603583605e-03 -2.87406131988e-04  5.29829135816e-04  1.06704677955e-03 -1.31904328758e-03 -1.50675420499e-03  1.00201173884e-01 -2.17491658623e-03 -1.30322717558e-03  2.65378898922e-04 -8.32584243852e-04 -4.26502939789e-04 -6.05586434365e-04 -3.79565934555e-03  2.46709610855e-03  4.36035035006e-04 -1.12276915215e-03 -4.55380862915e-03 -4.57976091713e-03  2.17517833702e-03  5.53477490690e-04 -1.66512824104e-03 -2.33142117647e-03  4.93450718916e-04  1.80491848234e-03
 2.89729387264e-03 -2.26036908056e-03 -1.38914993435e-03 -2.46548700305e-04  6.31083747880e-04  1.75826669314e-03  2.06416842911e-03 -2.03153289357e-05  2.91572390668e-03 -2.12925371580e-03  5.09924033713e-03 -4.10914989652e-03  9.20305263525e-04  9.98438941425e-04  5.95390788207e-04  8.43765741983e-05 -9.70009733140e-04  7.24500833368e-04  4.82650452150e-03 -4.64884657373e-04  2.01541083659e-03 -3.53354247425e-03  9.90860861764e-04  4.43452393899e-03 -5.80825878343e-04 -2.42347693308e-03 -2.23614258387e-03 -1.30601220726e-03  9.12840063036e-04 -3.63439096422e-03  6.21130151427e-03 -2.51909320662e-03  3.97340268520e-04  2.08914407231e-04  1.43363627258e-03  2.31127038710e-03  8.80925731409e-04  2.10783454588e-04 -8.00934854243e-04  1.35596950916e-03  6.46613695455e-04  8.72364081012e-03  7.46929946142e-03  1.99124224443e-03  3.84429229064e-05 -2.17491658623e-03  1.10428809764e-01 -5.10584017078e-03 -2.76053911173e-03 -2.97519456657e-03  2.06843558940e-04  2.00215234554e-03 -3.30836527373e-03 -3.66436603676e-03  1.60938032161e-03  4.50935771494e-03 -3.07786727735e-04  5.96803393064e-03 -3.61896902823e-03  3.27080005609e-03  2.72922073511e-03 -4.77072196644e-03 -2.71602545650e-03 -3.34998219176e-03
-6.64794005906e-04 -2.38612981331e-03 -6.10117411064e-03  9.74785214026e-04  1.06459196046e-04 -7.90338249357e-04  1.21817020041e-03 -3.30602345209e-03  3.75729977896e-03 -9.64320762178e-05  6.40531961238e-03  2.62730134616e-04  5.84504296907e-04  4.05484429614e-03 -5.76156940357e-03  6.65404161857e-03 -3.26813425286e-03 -3.12441355781e-03 -3.11450198240e-03 -1.51951152707e-03 -2.10240313164e-03  2.44764189160e-04 -1.37621209602e-03  4.73885565603e-04  2.95797009434e-03 -3.27343468872e-04 -3.73568515305e-03 -1.55836784344e-03  5.13331567180e-03 -2.16814857289e-03 -1.50289362339e-05  2.59534747021e-03 -2.33074931436e-03 -2.22531631558e-03 -5.27126682250e-04 -6.04914192354e-05 -6.71283682493e-04 -2.06275645243e-03 -2.48875540182e-03 -2.40014002128e-03  2.09358254651e-03  1.53549102079e-03 -2.83352047954e-03  1.15716924829e-04 -3.95066317300e-03 -1.30322717558e-03 -5.10584017078e-03  9.48907478673e-02 -2.98190800183e-03  4.55318482476e-04  8.99429753407e-04  4.61325938289e-03  7.02449970148e-03 -6.11812094854e-03  2.66802052499e-03 -2.75277415222e-03 -2.99719603452e-03 -2.57570577666e-03  6.66117861232e-04 -1.97690712027e-04 -1.00976463918e-03  2.61275331995e-03 -4.55228581052e-03  3.05023572606e-04
 3.19543766248e-03 -1.36105291383e-03  3.39154386921e-03 -4.37357879722e-03 -8.88904263076e-04  9.75792562451e-04  9.89744877589e-04  9.59259964955e-04 -1.37855998077e-03 -2.70076311684e-03 -1.96002883123e-03  2.32148648048e-03  2.08585371235e-03  2.49940601039e-03  7.22530831490e-04 -7.34556365299e-04  7.93333850298e-04 -2.55123061234e-03 -1.09412418997e-04  2.61981406373e-04  1.81232265057e-03  3.67941566347e-04  5.99479965451e-04  2.68742382590e-03 -2.56326304604e-03 -9.09708153159e-04  8.35878688086e-04  1.64769233278e-03 -1.76955420124e-03  1.61415992593e-03 -1.61510757511e-03 -2.93565390495e-04 -1.41734718682e-04  1.60120028035e-03 -2.01071814827e-03 -3.26372714980e-03 -2.04501964687e-04  5.20686995414e-04 -1.02259233089e-03 -1.62684555932e-03  1.09764990788e-03 -4.54421813589e-03 -1.72587773994e-03  6.63284842303e-04 -1.89331675316e-03  2.65378898922e-04 -2.76053911173e-03 -2.98190800183e-03  7.19958601713e-02 -3.73522504197e-03  1.11519360904e-03 -4.43423587759e-03 -1.89250801319e-03 -1.17263427335e-03  9.33983037086e-04  1.46716918141e-04  7.14614625651e-04 -2.39477578946e-04  1.85809739122e-03 -8.81134389167e-04 -3.33931143328e-03 -2.04824027321e-03  1.21072882529e-03  2.16666964955e-03
 9.62224400084e-04 -1.28492788482e-03 -6.80658892940e-03  1.40644955341e-03 -2.24321523730e-03 -3.80980183019e-03 -2.78758345342e-03 -1.04930070829e-03  4.00562726672e-04  1.04386272037e-03 -1.65457683881e-03  1.45052170848e-03 -7.77579778171e-05  4.27168144945e-04 -2.02119351555e-03 -1.36571741384e-03  1.54240920283e-03 -1.34312279646e-03 -5.89801833683e-03  5.53260633332e-04 -2.40866769705e-03  2.58235703255e-03  9.65242054556e-04 -2.40954480010e-03  1.74124941065e-03  8.92226123326e-04  1.40718671056e-03  6.67810014359e-05  1.86729811474e-03  3.76331041064e-03  8.00582654519e-04 -4.06508239993e-03 -2.03109304621e-03 -1.14144102142e-03 -2.94305622429e-03 -1.04644976781e-03 -4.67840377395e-04  1.19910785786e-03  1.66787055277e-03  6.15804522163e-04  2.04204487260e-03  7.91729834563e-04  2.63068478557e-03  2.23659167247e-03 -3.00291617659e-03 -8.32584243852e-04 -2.97519456657e-03  4.55318482476e-04 -3.73522504197e-03  8.09109095025e-02  4.95328969858e-03  2.35275785181e-03  6.65137173504e-04  1.62573078846e-03  3.32233842747e-04  3.95240354725e-04 -2.14078342479e-03 -2.94873870112e-03 -2.78851747970e-04  3.71019901893e-04  1.99497927635e-03  8.30075600700e-04 -4.43419713037e-04 -2.89891645866e-03
 8.91153301160e-04 -1.12898694486e-03 -6.31403263710e-04 -1.34279272233e-04 -1.71697994059e-03 -2.81987439731e-03 -1.17648308776e-03 -2.14318418616e-03  7.93677343824e-04 -1.10276240475e-03  2.78676209302e-04  4.42318889798e-04  3.92675896467e-04 -6.56556404280e-04 -4.86603773865e-04  7.14063200477e-06  4.64749051085e-04  5.89600606881e-04  2.35889037319e-03 -5.08409566480e-05 -4.09793628495e-04  1.73258565555e-04 -1.92223280507e-04  6.50958709544e-04 -1.22733806757e-03 -1.17929935156e-03 -1.47248362139e-03  5.13303520677e-04  1.29559397057e-03  9.97543422528e-04 -1.54094184870e-03 -3.38741181120e-04 -6.50220754886e-04 -1.86555645847e-03 -7.01604033054e-04 -1.23113434022e-03  1.84926966841e-04  2.00770413614e-04 -1.36609987199e-04 -7.07307811652e-04  9.39121815587e-04 -2.78420193207e-03  1.41503816296e-04  5.23225463929e-04 -1.83624623656e-03 -4.26502939789e-04  2.06843558940e-04  8.99429753407e-04  1.11519360904e-03  4.95328969858e-03  3.99056624630e-02  1.18474586429e-02  2.14891054190e-03 -3.89221606628e-03 -1.15642948531e-03 -7.49380418706e-04  1.94460857544e-03  1.67834821337e-03  1.20139769341e-03  7.88782576363e-04  2.45934847323e-04 -5.44589897393e-04  2.99201784762e-04 -1.09206767863e-03
-1.30636492618e-03 -1.21497489677e-03 -2.06044450826e-03  1.21913039973e-03 -1.75507188077e-03 -3.69693021544e-03 -2.82640454366e-03 -3.27745002212e-03  4.97799645400e-03  1.82601265442e-03  2.40050871962e-03  1.43461948254e-03 -3.53111482711e-03 -1.10675000014e-03  1.30091362086e-03 -3.07674383588e-05 -3.17275811076e-04  1.75390291143e-03  3.16254626925e-03  6.07983525276e-04 -7.24139865486e-04  1.55662508561e-03  9.88647672684e-04 -2.03938726632e-03 -3.67282763163e-03 -3.06495296743e-03 -1.19136278367e-03 -2.27180308163e-03  1.03323186352e-04  2.18523413896e-04 -3.68019681762e-03  1.36485783619e-03  9.24276949562e-04  5.08212482766e-04  1.54353809310e-03  1.13545585538e-03 -2.57032364080e-06 -3.14761957432e-04  2.30241425796e-03 -1.60940516630e-03  1.96719640647e-05 -1.26163988747e-03  1.07101728612e-03  3.29469020431e-03  1.78398349296e-03 -6.05586434365e-04  2.00215234554e-03  4.61325938289e-03 -4.43423587759e-03  2.35275785181e-03  1.18474586429e-02  8.95677561566e-02 -1.39649314520e-03  2.67230914346e-03 -6.27729087323e-04  1.33889262632e-03  1.05677198134e-03 -2.00994556639e-03  8.11755033505e-04 -1.22572427781e-03 -1.82483864785e-03  1.67276501131e-04  1.14803043371e-03 -1.62999902871e-03
 3.41022058410e-04  1.29830698901e-04 -3.95686133627e-03  5.58164961229e-04  7.28544342056e-04 -4.28081915540e-04  6.75075241679e-04 -7.07023309464e-04 -3.21326053572e-04 -1.22381789644e-03  3.25282842147e-03 -3.51934403091e-03  9.36408006945e-04 -4.27713448506e-04 -8.66713894507e-04 -2.22154431388e-03 -2.17751514297e-03 -2.14389106350e-03  5.78929257390e-04  7.09964896606e-04 -4.04281130336e-04  1.19631105030e-03 -2.87981644907e-04 -2.08326632234e-03  1.78285636085e-03  6.57834169949e-04 -1.09440098941e-04  3.64534407630e-03 -4.47118940570e-03  1.76933420568e-03 -3.08393786369e-03 -9.55725089399e-04  2.50827758769e-04 -2.35938525785e-03 -2.04298491874e-04  7.78032745831e-04  2.71714721471e-03  6.52343988208e-05  5.17791073561e-03  2.57940905502e-03 -1.60335494892e-03 -1.18196617383e-03  2.44806865712e-03  1.28109313189e-03 -3.00769202588e-03 -3.79565934555e-03 -3.30836527373e-03  7.02449970148e-03 -1.89250801319e-03  6.65137173504e-04  2.14891054190e-03 -1.39649314520e-03  8.52884318495e-02 -9.93208485656e-03  1.48745338398e-02 -1.15228407895e-02 -5.28083741258e-04 -7.00771881324e-03 -9.03205527203e-04  1.20520802025e-03  1.06560920255e-03 -1.95708197978e-03 -1.62828930164e-03  6.68178067101e-04
 9.02210961666e-05 -1.89574155647e-03  3.10888859524e-03 -5.76419730208e-03 -2.31240874873e-03 -1.82837409602e-03  2.18582725897e-03  1.80587445937e-04  6.04661071865e-04 -1.99710796539e-04 -1.86691937577e-03 -2.39059978769e-03 -2.75269261453e-03 -2.49767804035e-03  4.72897665152e-04  5.44754297533e-04 -3.17839038432e-03 -7.48922515818e-04  9.32184872556e-04 -3.22482391850e-03  2.20420736345e-04  2.25721323202e-03  3.32700199537e-03 -1.65724399853e-03 -6.82509558097e-04  2.53263765507e-03 -3.98275476972e-03  2.11629144859e-03  1.56302399641e-03 -1.56348701751e-03 -1.26935877089e-04  1.42881242152e-04 -1.25712726559e-03  3.19220298830e-03 -6.27555165599e-05  2.47988141892e-03 -1.01063763404e-03 -3.78875611999e-03  5.41804382348e-04 -1.06377518828e-03 -2.54074992790e-03  4.76508589435e-03 -1.94889002769e-03  2.13794609239e-03 -8.60030067859e-04  2.46709610855e-03 -3.66436603676e-03 -6.11812094854e-03 -1.17263427335e-03  1.62573078846e-03 -3.89221606628e-03  2.67230914346e-03 -9.93208485656e-03  1.00995185670e-01  8.99730093388e-04  4.48400279456e-03  3.96471114439e-03 -2.67984119260e-03 -5.78366117901e-04 -8.99497571432e-04  2.40498148424e-03  4.17279735670e-03  9.18187004237e-04 -3.71571300564e-03
 1.89142396195e-03 -1.46385090001e-03  1.01457676471e-03 -1.85863594065e-03  2.69382835225e-05  3.33273830710e-03 -3.81182983821e-03  3.72835242108e-03  1.10382583555e-03  1.95803273739e-03  2.66678287094e-03 -2.06298505675e-03  2.77027869460e-03 -3.09849196156e-04  2.86712659117e-03 -2.81981204188e-04 -2.64783944901e-04 -1.13596004032e-03  4.17655810490e-03 -2.06669256027e-03 -4.47431819166e-04  8.68218535002e-04 -1.13303644349e-04 -3.04000119633e-03  2.74182765426e-03  3.00447508379e-03 -1.55215581226e-03  4.93723246890e-03  2.59136200026e-03  2.95315430424e-05  3.26501495148e-03  2.47850835869e-03  6.13007373558e-04  6.69976576947e-04  8.02643992109e-04 -9.90366640768e-04  3.47177813813e-03 -1.60967714111e-03  2.45114126057e-03  1.36004905271e-03  3.54565294667e-03 -2.51828790862e-03  5.69143018194e-03  3.13071478828e-03 -2.14843583983e-03  4.36035035006e-04  1.60938032161e-03  2.66802052499e-03  9.33983037086e-04  3.32233842747e-04 -1.15642948531e-03 -6.27729087323e-04  1.48745338398e-02  8.99730093388e-04  9.68853439602e-02  4.73112957583e-03 -1.00477430807e-03 -1.26832932819e-02 -3.57602338507e-04 -1.66525193756e-03 -2.55665190983e-04  2.09950912364e-03  1.23692639052e-03 -6.63147212831e-04
 3.42383544644e-04  7.60009983119e-04  3.43768758932e-03 -6.22647024534e-04  4.32193164515e-04 -3.90074425426e-04  9.74894209239e-04 -9.00324637195e-04 -2.31067812632e-04  1.68235221674e-03 -2.81828527368e-03 -1.19009314550e-03 -2.11526738797e-03 -7.67686554272e-04 -7.30715553150e-04 -2.00863032140e-03  3.86112212026e-04  3.56728402456e-04  1.30716035866e-03  1.24542315268e-03  1.92409373537e-03  1.86055474092e-03  5.06785259750e-04  5.93375900428e-04  7.37701112275e-04  1.87761781333e-04 -1.95857195339e-03  2.52938438205e-03 -2.05225272758e-03 -1.65154034818e-03 -9.63487927351e-04 -5.72071707436e-04 -1.90954277121e-03  1.86676048472e-05 -2.38336040396e-03  3.09349686131e-04 -1.00478958837e-03  5.86953340777e-04 -1.76925003339e-03 -2.17163721336e-04  1.19830458336e-03  2.73205277890e-03 -5.66178326315e-04  7.16097852589e-04  6.38203067453e-04 -1.12276915215e-03  4.50935771494e-03 -2.75277415222e-03  1.46716918141e-04  3.95240354725e-04 -7.49380418706e-04  1.33889262632e-03 -1.15228407895e-02  4.48400279456e-03  4.73112957583e-03  7.59990215595e-02 -3.78769518742e-03  1.55310768549e-03 -9.61881625681e-04  2.45230711648e-03  9.17908348833e-04 -7.13935998457e-04  7.49346547951e-04 -9.85693949756e-04
-1.92959827316e-03  1.56105314048e-03 -4.28732203045e-03  2.18023392679e-03 -1.07051327308e-03 -3.56872801501e-03  2.27492817534e-04 -9.82935386890e-04  1.81262359649e-03  2.43671926811e-03 -3.18187898591e-03  7.00798817680e-04  2.66378804048e-03  4.13275421909e-03  9.52803296337e-04 -1.15653406513e-06  3.04183708790e-04  8.16042667499e-04 -7.58950576923e-03  5.21908626943e-04  5.59871458418e-04 -3.65673301881e-03  1.25042375138e-03 -1.06969922062e-03  1.11005626395e-03  2.65400476694e-03 -2.04261365556e-03 -2.77088362362e-03  5.08423831793e-03  8.73915435273e-04 -1.80543952520e-03 -3.75643359056e-03  1.53358454834e-03  3.17001848081e-04 -8.40148121823e-04 -9.07272302705e-04  2.28515436008e-03  7.11673763717e-03 -1.40460176045e-03 -2.60559511266e-03 -9.20241345085e-04 -9.21538379111e-05 -5.52965145026e-03 -1.29871291100e-03  3.56769300825e-03 -4.55380862915e-03 -3.07786727735e-04 -2.99719603452e-03  7.14614625651e-04 -2.14078342479e-03  1.94460857544e-03  1.05677198134e-03 -5.28083741258e-04  3.96471114439e-03 -1.00477430807e-03 -3.78769518742e-03  8.20818230357e-02  4.00113828215e-03 -1.00523458404e-03 -1.08728848782e-02 -3.17737160037e-03  2.05882302157e-03  2.00734843642e-03  1.39487059064e-03
 2.50299946420e-03  4.02704661663e-03  1.66916632652e-03  1.71810149080e-03  2.80662105164e-04  1.01889677381e-03 -3.81194397618e-04  2.07264541854e-04  1.10383506618e-03 -7.63188371012e-04  1.47829100640e-04 -4.64500821607e-04 -3.19651297105e-03 -2.82807620661e-03  7.97554033512e-04 -1.34534858209e-04 -2.41303766594e-03 -2.65991720968e-03 -2.45873488870e-03 -5.85504373936e-04 -4.20462326600e-06 -1.58031991589e-03  1.07089582877e-03  1.85945433664e-03 -2.26776957924e-03 -1.39053021157e-04  1.99309099174e-04 -5.36444382235e-03  7.47868104081e-04  2.15850521382e-03  4.49883786110e-03 -4.67240969489e-03  8.76529907979e-04 -2.52256441441e-03  8.83053318700e-04  2.61822187666e-03 -1.50005503293e-03 -1.13390124186e-03  3.79622461830e-04  1.79227046632e-03 -2.02782256676e-04  2.31540679478e-03  2.88875748028e-05 -3.95671113769e-04  1.60123967760e-03 -4.57976091713e-03  5.96803393064e-03 -2.57570577666e-03 -2.39477578946e-04 -2.94873870112e-03  1.67834821337e-03 -2.00994556639e-03 -7.00771881324e-03 -2.67984119260e-03 -1.26832932819e-02  1.55310768549e-03  4.00113828215e-03  9.78138537090e-02  3.69104198391e-03  6.07739090407e-03  1.57275634663e-03 -7.71414728704e-04  3.76708452384e-04 -1.24860305395e-03
-2.22900689058e-03 -1.24048906540e-03  2.34262265399e-03 -1.06634922761e-03  6.90261064632e-04  3.99489032733e-04 -1.91836184098e-03 -1.70173335482e-03  2.33394257162e-03 -1.30023549900e-03  1.16476842263e-03 -1.96299156466e-03 -1.02113090702e-03 -5.88973602237e-04  1.62445799743e-03 -2.59921455100e-03 -8.64482351378e-04  2.09765740280e-03  2.95422264794e-03  1.92054335249e-03 -6.87333343175e-03  1.30809164495e-03 -1.55787854801e-03 -2.10753318799e-03  1.81590771712e-03 -4.03467239366e-05 -6.68407568163e-04  3.68213142708e-04  2.67396976194e-04  1.42775018615e-03 -1.74986865337e-03  7.80523215833e-05  1.13425164150e-03 -1.53255185993e-03  1.19919432515e-03 -1.21041774493e-03 -2.42482054374e-03 -1.96697065079e-03  1.20296093738e-03  2.80154316431e-04  2.51276112855e-03 -3.62550669920e-03  7.47895590702e-04 -7.56889795921e-04 -3.59170591735e-04  2.17517833702e-03 -3.61896902823e-03  6.66117861232e-04  1.85809739122e-03 -2.78851747970e-04  1.20139769341e-03  8.11755033505e-04 -9.03205527203e-04 -5.78366117901e-04 -3.57602338507e-04 -9.61881625681e-04 -1.00523458404e-03  3.69104198391e-03  6.79418997852e-02  4.04397239516e-03 -1.11223520150e-02 -2.46422761024e-03 -4.45774786558e-03 -1.96582354411e-03
 2.19696090426e-03 -3.26918630704e-04  1.92992706408e-03  8.54549157299e-04  2.41310605314e-03  1.98145264682e-03  1.92102842054e-03  1.62176971604e-03 -3.43904062014e-04 -1.56881267738e-03  2.71162330317e-03  1.06265130229e-03 -1.80117315334e-03 -4.09291177784e-04  1.78998522186e-03 -1.08467169512e-03  9.67279779513e-04 -7.72459541801e-04  4.07140354854e-03  2.50478870351e-03 -2.81041818436e-06  8.73978302426e-04 -6.03537485908e-04  2.66846218236e-04 -2.69418139553e-03  1.47210131725e-03 -1.84054632121e-03  2.37908834487e-03 -4.39498036786e-04  2.73944933999e-04 -2.41630598516e-03 -2.06054656838e-03  1.00104372472e-03 -1.06207065431e-03 -1.02513807562e-03 -1.74026733720e-04  6.97000013595e-04  6.25441066642e-04  6.24633212131e-05  1.97828181805e-03 -1.07085436832e-03  3.23002927038e-03  3.43722220387e-03 -3.74740609329e-04 -1.81607018261e-03  5.53477490690e-04  3.27080005609e-03 -1.97690712027e-04 -8.81134389167e-04  3.71019901893e-04  7.88782576363e-04 -1.22572427781e-03  1.20520802025e-03 -8.99497571432e-04 -1.66525193756e-03  2.45230711648e-03 -1.08728848782e-02  6.07739090407e-03  4.04397239516e-03  6.31101420866e-02  2.12217263121e-02 -1.28912880100e-02 -6.28708362821e-03 -6.28182842641e-05
 4.95848288948e-03 -2.06666060712e-03  3.43242850615e-03  5.58972675044e-04  1.38152358187e-03 -2.21223022624e-04 -8.49368144098e-04  1.66292138630e-03 -1.11548144382e-03  5.04477691792e-03  2.52859633565e-04 -1.22727590612e-03 -4.26648547786e-03 -3.39536060001e-03 -9.14967655334e-04 -1.30569531228e-03  3.87483843128e-04 -1.10770226459e-03  1.75418541145e-03  2.10581037283e-03  2.23740704884e-03  1.58710109765e-05  1.64311291766e-04  7.91616180008e-04 -4.30816751782e-03  1.74417758637e-03 -6.32216214426e-04  3.08101634055e-04 -1.94786347406e-04  2.87302214868e-05  2.71845815144e-04 -8.92383051083e-04  9.18225730364e-04  2.81741742041e-03  7.26514331261e-04  2.70124422142e-03 -1.32568795465e-03  1.72630735590e-03  3.07056652693e-03  2.20713311884e-03 -2.77990978240e-03  3.73282295231e-03  4.60963323487e-03  1.95614815257e-03 -3.46870398143e-04 -1.66512824104e-03  2.72922073511e-03 -1.00976463918e-03 -3.33931143328e-03  1.99497927635e-03  2.45934847323e-04 -1.82483864785e-03  1.06560920255e-03  2.40498148424e-03 -2.55665190983e-04  9.17908348833e-04 -3.17737160037e-03  1.57275634663e-03 -1.11223520150e-02  2.12217263121e-02  7.96166755013e-02  7.67675726610e-03  3.85838643919e-04  2.17608499980e-04
-7.86949213902e-04 -1.57622138315e-03 -2.08460335463e-03 -1.05490710333e-03 -2.58419477054e-03 -3.15832939246e-04  6.43106611019e-04 -4.75591033616e-04  1.64008558035e-03  3.32705136761e-03  1.55945588561e-03  1.81686498396e-03  1.51586956188e-03 -1.63137051245e-03 -1.76118952956e-03  1.23242589336e-03 -2.67533780059e-03 -4.04193489854e-03 -2.89880123953e-03  2.22368320103e-03  8.52371912432e-04 -3.19668339428e-04  1.06824818901e-03  2.82995996874e-04  3.09550464550e-04  7.57460099599e-04 -3.78314650390e-04 -7.44959041934e-04 -2.01943323356e-03 -3.21573115613e-03 -6.39335294586e-04 -1.68010684281e-03 -2.02643914306e-03 -2.58240195560e-04  3.25018727634e-04 -1.12137621761e-04 -1.55553110063e-03 -5.49215287778e-04  1.17008271375e-04 -4.99300967296e-03 -1.57677912634e-03 -4.19284281714e-03 -2.21875537845e-03  1.23651171112e-03 -1.40154064443e-03 -2.33142117647e-03 -4.77072196644e-03  2.61275331995e-03 -2.04824027321e-03  8.30075600700e-04 -5.44589897393e-04  1.67276501131e-04 -1.95708197978e-03  4.17279735670e-03  2.09950912364e-03 -7.13935998457e-04  2.05882302157e-03 -7.71414728704e-04 -2.46422761024e-03 -1.28912880100e-02  7.67675726610e-03  7.48787885954e-02 -5.34109335457e-03 -1.11151794380e-02
-7.41362203440e-04  1.48103273301e-03 -2.25901217283e-04  8.14044412111e-04 -1.59173783801e-03 -2.70397375880e-03  1.76750491814e-03 -9.42502700312e-04  8.84447927584e-04  3.41037525428e-04 -7.41106796514e-04 -2.36558789145e-03 -1.57576996407e-03 -1.76534414259e-03 -1.32056187255e-03  5.77570633537e-04  8.99775806730e-04  4.86186403889e-04 -8.24026074644e-04 -3.47192351520e-03  2.93548290548e-03 -8.89019316618e-04  3.55116661037e-03 -7.39132796476e-04 -3.76104547905e-03  1.45278180977e-03  2.48965451362e-03 -3.08821491649e-03 -1.91652309014e-05  4.36712053336e-03  3.33154523480e-03  4.03223192084e-03 -2.18213734706e-03 -1.04734279871e-03 -3.12866103791e-03 -8.07616408220e-04  2.55003287144e-03  3.96758091781e-03 -1.49468700301e-03  1.18163531612e-03 -3.08368458032e-03  1.50511175980e-03 -1.76746639448e-03  6.26346499132e-04  9.95604106734e-04  4.93450718916e-04 -2.71602545650e-03 -4.55228581052e-03  1.21072882529e-03 -4.43419713037e-04  2.99201784762e-04  1.14803043371e-03 -1.62828930164e-03  9.18187004237e-04  1.23692639052e-03  7.49346547951e-04  2.00734843642e-03  3.76708452384e-04 -4.45774786558e-03 -6.28708362821e-03  3.85838643919e-04 -5.34109335457e-03  7.16488620709e-02  1.10062695101e-02
-1.47906802799e-03  3.13027267811e-03 -3.70295848408e-04 -1.58620247643e-04  2.91652078609e-04 -1.69073873735e-03  1.34552767832e-04 -9.42192021374e-04 -1.49298713031e-03 -1.81904312301e-03 -6.25395666977e-05 -5.71203466536e-05 -1.58271636953e-03 -5.75907213179e-04  3.43317888262e-04  7.73551216331e-04  2.28795359096e-03  1.11446832117e-03 -3.22548929809e-04  1.15597130563e-03  2.82359584716e-03  7.46774686997e-04  9.45335163441e-04 -2.21967807953e-03 -5.87061140620e-04 -3.88752348579e-04  1.01062668624e-03 -4.42775503787e-03  4.34408723003e-03  4.51514280255e-03  4.44534630213e-03  5.50564645306e-03 -1.20453644445e-03  2.06512595531e-03 -1.52422883797e-03  1.70067088970e-03  2.91538500077e-03  3.15177724105e-03  1.92346415456e-03  1.55832996256e-03  1.11327202793e-03 -5.40225676662e-03  1.60293466676e-03 -1.71739745188e-03 -6.99790846331e-04  1.80491848234e-03 -3.34998219176e-03  3.05023572606e-04  2.16666964955e-03 -2.89891645866e-03 -1.09206767863e-03 -1.62999902871e-03  6.68178067101e-04 -3.71571300564e-03 -6.63147212831e-04 -9.85693949756e-04  1.39487059064e-03 -1.24860305395e-03 -1.96582354411e-03 -6.28182842641e-05  2.17608499980e-04 -1.11151794380e-02  1.10062695101e-02  7.12552461287e-02
