# Supplementary material for: Proximal Distance Algorithms: Theory and Practice
Source: J Mach Learn Res. Author manuscript; Available in PMC 2019 Oct 24. (PMC6812563)
Supplement: code [file NIHMS1053815-supplement-code.zip › proxdist-master/keys_zhou_lange_2019/misc/spm/X_512_8.txt]

 1.41359356804e-01 -3.74848686219e-03  6.93542647448e-03  9.25976730071e-03  1.66506599643e-03 -5.95644065068e-03 -3.29489349800e-03  4.96716696760e-03  3.41690082760e-03 -4.93789484909e-04 -1.50464937250e-03  3.16684851361e-03  4.79125710852e-03  2.82954073551e-03 -1.42656505262e-04  1.72156917644e-03  2.50705463388e-03  2.92550680605e-03  2.80000830388e-03 -2.36178453435e-03 -4.18903005994e-03  4.72030445681e-03  3.05923462544e-03 -1.80076159430e-03 -1.91654226495e-03 -2.24086082092e-03 -6.26006414225e-04 -3.62471464723e-03  5.73504171206e-03 -3.57868092966e-03  1.41509555429e-03  2.36679039246e-03 -1.24520852772e-03  1.89782542030e-03 -5.45836496621e-03 -2.01406393888e-03 -4.93568187844e-03  3.05399755808e-03 -5.22733911736e-03  1.57070623338e-04 -5.63531144912e-03  7.56006350019e-04  4.14542630880e-03 -6.02750020238e-03 -4.08766444446e-03 -4.41589121171e-03 -6.62982772113e-03 -7.04155343356e-03  1.87564458337e-03 -1.07623453618e-02 -3.82224157257e-03 -5.42756476669e-03 -8.09537050872e-04 -2.98236664524e-03 -3.71959714540e-03 -5.79368287060e-03 -1.35251929737e-04  1.21509758323e-03 -1.82063580152e-03 -1.40638420201e-03 -9.71764466095e-03  4.96098236336e-03  1.87866559500e-03 -1.84487486515e-03  5.29598562530e-03  3.44486096303e-04 -1.22193576024e-03 -3.21558180237e-03  9.61241760269e-03  3.94111673065e-03 -1.02847343121e-02  1.08989704650e-02  1.19955068767e-03  2.22927402138e-03 -2.57326982099e-03  5.29207493434e-03  8.17495389714e-05  4.77488783900e-03 -2.57189036236e-03 -2.72897648336e-03  2.50967531044e-03 -3.75396492717e-03  1.74564825401e-03  5.89274608538e-03 -5.91056564842e-03 -8.69655982333e-06 -4.78749334206e-04 -3.60195766938e-03 -5.17986243394e-03  8.60795613227e-03  6.78165304215e-03  4.19227799943e-03  1.06415206195e-03 -6.76779856733e-03  4.01238950952e-03 -1.81100957049e-03  2.35321777834e-03  4.06651798813e-03 -1.08631584392e-03 -3.17864696887e-04 -5.53445563204e-03  3.37346616956e-03 -1.18662805540e-03  1.42303097046e-03  1.17653670631e-03  1.20722322992e-03  2.48259298931e-03 -2.55093581883e-04 -5.96024444524e-03  2.21748060253e-03 -1.73975326823e-03  2.04063143033e-04  3.10331194157e-03  3.23722825669e-03 -2.61756196007e-03  5.07248853840e-03  2.59917040140e-03 -2.51816860553e-04 -7.10680775055e-03 -2.55380476094e-03 -2.13121015708e-03 -5.56364957260e-04 -1.66795920598e-03  1.68815678858e-03  2.37629286322e-03 -3.64943727372e-05  3.44810586863e-03  1.90289130223e-03 -5.14289571374e-03 -7.67187442754e-04  7.38893207585e-03 -2.92022741790e-04 -1.83720866540e-03  2.70204346789e-03  3.53706069398e-03 -8.94587135123e-03 -1.05102234122e-02  3.74064934397e-03  3.23132784119e-03  1.09102713514e-03 -8.28289208112e-03 -3.87487037180e-03 -5.13261543421e-04 -6.59260209202e-03 -5.38407300939e-03 -1.99369791233e-03 -5.16516195842e-05  1.00150802385e-03 -1.88224574325e-03  6.68228548977e-03  1.23748699370e-03 -1.76805755790e-03 -9.98760239259e-04 -1.90018394162e-03  8.23863992117e-04  1.07476197297e-03 -3.24318257512e-03 -4.63088693990e-03 -1.99668123953e-03 -5.52659626332e-03  1.73527275072e-03 -9.36955386100e-04 -1.08092973870e-02  6.01071863223e-03  3.22665708068e-03  4.96998560126e-04 -3.32110379238e-03  9.42733493601e-04 -3.04747716278e-04 -9.45074142156e-04  3.01572591493e-03 -7.53631548727e-03  2.04115735238e-03  2.10347362791e-03 -1.64332698219e-03  1.68491996935e-03 -5.96745692198e-03 -3.19200245773e-03 -6.49710291713e-03 -6.45404836695e-03  7.81898758182e-04  1.75036444216e-03  6.60709503559e-04 -2.70966248194e-05  4.87652706498e-03  2.77083892837e-04  2.50488370839e-03  2.07851375514e-03 -1.61494378172e-03  4.23153309004e-03  9.98707104193e-04 -2.24880490591e-04  1.99058599044e-03  5.16663365064e-04 -7.28098743621e-03  5.75652074701e-04  5.85530108031e-04 -3.40040193434e-04 -7.30469667864e-03 -4.54883582901e-03 -5.29729318318e-03 -7.96624658073e-04 -1.53423584289e-03  3.58863207752e-04  5.17038647009e-04  4.20435782710e-03 -3.87191597437e-04  8.20314425320e-03 -1.22421111051e-03  5.95429446697e-03 -2.05703569487e-03 -8.67041158699e-03  7.15460581781e-04  4.21867816833e-03  5.07690685414e-03  3.78756128926e-03 -1.14505682683e-04  5.27932986032e-03 -1.16851423248e-03  1.70607418029e-03  2.40984438393e-03  9.74097556176e-04 -9.48844006638e-04  1.20920005966e-03 -5.49956732071e-04  6.38788646482e-04  1.86605895205e-03 -1.76732812157e-03 -1.47605224207e-04  4.98350317824e-04 -2.03942569317e-03 -3.47841891549e-03 -1.88119914726e-03  6.03965301821e-03  1.88115334992e-03 -3.04014124121e-03 -2.26970716866e-03  6.53154031215e-03 -1.20557224171e-03  1.22594324074e-03 -9.33394855849e-04 -6.40756740650e-04  2.83208471368e-03  2.33505043057e-04 -2.89564650913e-03  5.99488110131e-03  1.01488464619e-03  1.27566066998e-03 -3.68381289321e-04 -3.29430166771e-03 -3.58755426826e-04  2.58820150167e-03 -5.14656092199e-04  5.63259106625e-03  8.88870270175e-03 -4.27552000529e-03  1.44010134678e-03 -1.32503091774e-03  2.24913917724e-04 -1.22974995335e-03 -2.95112003566e-04  1.81803775495e-03 -3.75912507673e-03  5.38372621915e-03  5.63693223806e-04  5.99442069655e-03  6.25770304032e-04 -2.17719591141e-03  4.27690754562e-04  4.15838154032e-03  8.39315337897e-03  4.66245760454e-03 -1.61578019644e-03 -3.56401291938e-04 -8.81890771893e-05  1.04181706806e-03  1.71981180206e-03  4.44222867982e-04 -8.42395468207e-03 -1.18112262591e-03  2.90636877965e-05 -1.38249993771e-03 -1.54924446793e-03  1.18274028933e-03 -1.57241992585e-03  1.69740224821e-04 -5.49621295142e-04  1.42660761429e-03  9.43985030696e-04  6.16811038039e-04  3.90316697000e-03  1.08801604882e-03 -4.72299687400e-04  2.99952042234e-04 -9.62319599406e-05 -2.55520016388e-03  7.07046612748e-05 -1.09216578201e-03 -1.02807609731e-03  2.46469941881e-03 -3.09554330115e-04 -2.11887314869e-03 -2.70347190127e-03 -1.68652126419e-03 -1.73780187732e-03 -3.53162333841e-03 -5.04762980727e-03 -4.62054578641e-03 -2.64656943053e-03  4.62637648885e-03 -5.13151478622e-03 -6.59504794401e-03 -1.43166264209e-03  6.49898430561e-03 -2.59626024252e-03 -3.35995923577e-03 -4.66268389861e-03  3.90577757131e-03 -3.14469208175e-03  4.81998519774e-04 -4.34957250153e-03 -2.62684297428e-03  2.11547845548e-03  6.59219369464e-03 -7.06135992569e-03 -5.44903309868e-03  2.32764046518e-03 -1.01185620587e-03 -1.11099764773e-03  8.97729003977e-03 -2.03284940329e-03 -3.05963897042e-03  2.53024952085e-03  3.41062517607e-04 -1.49616962679e-03  4.04150106566e-03  2.77381735221e-04 -2.66938139477e-03 -3.06237987176e-03 -6.23207625922e-04 -3.29108372191e-03  2.82631659200e-03 -1.19876283390e-03 -1.52700481048e-03  2.64136727603e-03  1.38983569501e-03 -6.11471826254e-04  2.47264316105e-03 -3.98978477105e-03 -1.91067509193e-03  1.56350902736e-03 -1.41176670072e-03  8.53955956598e-04 -1.34091193903e-03  1.07713473797e-03  8.91202582720e-03  2.19515466557e-03 -4.86031104060e-03 -1.82340256262e-03  2.31100325618e-03 -1.26373050687e-03  2.44467680599e-03  5.67591371563e-03  3.58201168889e-04  1.51044204984e-03 -2.49915663435e-03  2.02468714716e-03 -1.69868131825e-03 -1.76822763366e-03 -2.21641704961e-03 -6.18322247014e-05  6.67021219466e-03  5.54814164443e-03 -1.59204518419e-03  4.15614072960e-03 -4.74590764887e-03  2.70166629923e-03  8.13146616514e-04  1.00473870273e-02  5.88807196717e-03  3.54136864336e-04 -2.75982177787e-03 -3.23435212655e-03  6.90002398660e-03 -2.52373102717e-03 -8.09501358477e-04  2.46710429197e-04 -2.83721616915e-03  2.82695555628e-03 -1.58708997574e-03 -1.96333924503e-03  3.28153585855e-03 -1.18910157145e-03  5.91610470030e-04 -6.57570747066e-03 -3.10332128786e-03 -1.64650989847e-03  2.57358854564e-03  6.56196624113e-03 -2.57153732766e-03  6.06339048248e-04 -1.28304203889e-03 -1.86494518802e-03  2.50365280181e-03  3.16020668733e-03 -1.71433927469e-03 -6.77835640937e-03  4.44886231699e-03 -1.69085729461e-03  1.89250202159e-03 -2.60828468607e-03 -1.25129382584e-03 -2.04385071743e-03  3.97200156073e-03  3.16671109995e-03  5.56798116657e-03  1.58734828366e-06 -1.50885058371e-03 -5.06244404445e-03 -2.54917427254e-04  8.52406668843e-04  2.01198862039e-03 -4.21110995953e-04 -2.39376725474e-03  3.02990854665e-03  8.29767262228e-04 -3.01573571086e-03  2.53268191398e-03 -1.46043527031e-04 -3.66784744153e-03  2.56543505637e-03  5.51779387367e-03 -7.88815372818e-03  3.58751063472e-03  5.48860930445e-03 -2.38090723549e-03 -6.36235607514e-03 -9.28374071707e-04 -2.37495641937e-03  4.09296873976e-03  4.88425673567e-03 -3.27006888349e-03  1.21828484368e-03 -2.76045505766e-03 -1.58099370944e-03  2.08102069529e-03  1.59113398462e-04  2.81166734788e-03  3.46360824226e-03 -5.87392230926e-03  4.85373825648e-03 -2.06783056211e-03 -4.98445502424e-03  4.29980757865e-03 -6.78717395135e-03 -2.97523092199e-03 -3.47332643682e-03  7.39568674403e-03  3.97597368996e-05  8.84619277213e-04  2.95067367875e-03  1.75638761727e-03 -2.25637179089e-03  6.09636826263e-04 -3.89263819657e-03  3.84032034122e-03 -6.10596199779e-03  9.30825998861e-04 -4.21389126859e-03 -7.40954412417e-03  6.30479607776e-03  6.65970437296e-04  1.30300331960e-02 -5.89688800033e-03  8.26882440441e-04 -1.02904137053e-02 -9.38041225289e-04 -1.53002363459e-03  1.86971040213e-04  2.17007628555e-04 -5.09518766887e-03 -4.90049628181e-03 -3.03098183250e-03 -5.02556052201e-04  1.00724775499e-03 -4.62188897256e-03 -2.99930733885e-03  3.03091906357e-03 -1.64125900041e-03 -2.95371974436e-03 -6.72206921066e-03  2.17756584340e-03 -1.83290524601e-03  4.73279167376e-03  3.03420195001e-04 -2.20210890992e-03  5.17288165458e-03 -8.79828207411e-04  7.48560627341e-03 -5.76926493580e-03  4.83170967246e-03 -7.23748740796e-04  3.32498602069e-03  7.14659675103e-04  7.61608728925e-04  1.01192490238e-03 -3.89643934319e-03  3.65930132879e-03  2.11515802853e-03  1.01649229696e-03  3.20455129208e-03  2.44415394319e-03
-3.74848686219e-03  1.49428497378e-01 -9.82611880338e-03 -5.42986104221e-04  3.36972454175e-03  9.68110393617e-03  2.61986365762e-03 -1.96950331027e-03 -6.58139849176e-04  3.11523974248e-03  7.63770014748e-03 -4.40658028058e-03  3.91373856459e-03 -1.91414714427e-03  3.73604505350e-05  4.87662559183e-03 -6.46300581221e-04  1.80351992200e-03  3.23365976972e-03 -1.63964893381e-03  1.23501919469e-03 -3.37697443536e-03 -2.04839732644e-04  3.38194559307e-03  6.21306278651e-03  5.22738216684e-03 -5.24700331925e-03  5.64081421051e-03  4.25999940441e-04  2.58275531327e-03 -3.44631401402e-03 -4.69010530968e-03 -1.40951335813e-03  5.45058511450e-03 -1.45448679750e-03 -5.24505990743e-03 -1.25668827133e-03 -3.66153134403e-03  4.17264976103e-03  7.01409320768e-03  2.39116741321e-03  9.50854959776e-04  1.65894533793e-03  5.53326184882e-03 -1.19086743400e-03 -6.46033718051e-04  3.30573320771e-03 -3.64788816919e-03  4.40031677590e-03 -7.36433205610e-03  5.04386553064e-03  7.86019340975e-04  9.52791409262e-03 -6.40231704515e-03 -6.77375299179e-03 -1.02978561358e-03 -1.47644110326e-03 -6.04798888482e-04 -4.13277753096e-03 -1.03209048508e-03 -5.66831154392e-03  2.71996082428e-03 -1.23612610615e-02 -4.82464979764e-03 -4.98070617798e-03 -4.32356461134e-04  1.09570346489e-03 -1.72148927486e-03 -6.40028020651e-03  1.47512578134e-03  4.36417404393e-03 -6.21435150153e-03 -7.81773919017e-04 -4.60118713753e-03  1.65317391814e-04 -8.11084732228e-03 -2.78316116088e-03  3.71562316746e-04 -1.00402808720e-03 -6.10241734040e-04 -2.40510261826e-04  3.82893703680e-03 -1.73493752953e-03  3.01996064192e-03 -1.74423436614e-03  9.53477570952e-03  7.00322090974e-04 -2.61682762010e-03  1.02469402195e-03  1.62285067844e-03 -2.65287548829e-03 -1.49134573457e-03 -6.02851819761e-03  2.66684444206e-04 -7.31707158999e-03  8.11106109768e-04  2.42008511560e-03 -7.09564540676e-03  6.37832779850e-03 -9.54532269297e-03 -5.67177899159e-03  6.57260698825e-04 -1.25234963637e-03 -3.13540177152e-04 -1.55916430059e-03  1.76826840579e-03  1.91469086465e-04  4.14154373959e-04 -3.51974797285e-03 -1.40727224927e-03 -2.65644719530e-04 -9.14406463436e-03 -3.39013072177e-03  9.03957879820e-05  3.66490774247e-03  3.69474588171e-03 -6.11999502953e-03 -1.22521811748e-03 -3.67612847311e-03  9.49752963092e-03 -5.40866499580e-03  5.61048368894e-04  7.21788856683e-03 -3.36480329501e-03 -3.69150808416e-03 -4.51664413433e-04 -3.50008773504e-03 -1.51406899372e-03  6.76868285612e-04  6.78804595963e-03  7.19921534209e-03 -1.44439871654e-02 -7.23771855624e-03 -1.35118899619e-03 -1.01724686373e-03  5.86347609940e-03  8.62134414288e-03 -2.60433835487e-03 -3.20729405499e-03 -6.10818815283e-04  3.39124001180e-03  4.22073432350e-03  1.38659578237e-03  4.36430670239e-03  4.47719954889e-04  2.90119585822e-03 -8.10647992597e-03  9.73410581609e-04 -3.61900178443e-03  5.88219027886e-03 -2.91547895483e-03 -5.12953878098e-04  3.20500480333e-03  9.25380711083e-04 -3.39859110510e-03  5.79483390109e-03  2.99220945479e-03  2.70542490978e-03 -3.91371942494e-03  1.54374465147e-03  1.24255787068e-03  1.94932980448e-03 -5.72797243394e-03 -1.34839125867e-03 -2.21132879174e-03  1.62513933696e-03 -3.25172373823e-03 -1.47939629815e-03 -6.75688865722e-04 -4.26298969300e-03  8.56621664345e-04 -7.52067276013e-03  2.70849275821e-03  1.00713494535e-03  2.33307535694e-03  3.63113748553e-03 -9.62537770120e-04 -5.29055408813e-03 -6.37536898609e-03  7.03779660179e-03 -3.83246772468e-03 -4.79836442548e-03 -1.39754493356e-03  4.20431293617e-03  2.59839983159e-03  3.08245112039e-03 -1.87812199312e-03 -2.71929568854e-04  9.05467975439e-04  2.42408787682e-03 -5.46901155464e-04 -4.34776198679e-03 -5.30440376977e-03  4.50434881000e-03  2.65408288111e-03 -6.00309341805e-05  2.35025767222e-03  3.87579675558e-03  7.04170469242e-04 -9.38982172004e-05 -1.41069770664e-03 -6.09006580572e-03 -2.68082421685e-03  3.92831722402e-03 -3.14598742297e-03  2.16243668747e-03 -1.29488056983e-03 -9.79082188669e-03  6.56860782474e-04  2.26219812372e-03  1.68707348372e-03  8.95926626208e-03 -2.37599749000e-03 -4.69125174753e-03  1.80680487532e-03 -5.08952538569e-03 -1.40215537209e-03  4.27843963662e-04 -2.12910544897e-03  1.39785181640e-03  4.80177029573e-03  4.00903632296e-04  8.41074629890e-04  6.29626145422e-03 -9.05152542812e-04  5.85967507429e-03  1.17189398225e-03  2.81666734181e-03  2.40481649613e-03  2.53308955364e-03 -1.52318309723e-03 -3.04502066820e-03  6.89554021480e-03  1.53105502240e-03 -2.04580870352e-03  1.28614658203e-02  2.01858943784e-03 -2.47556542717e-03  7.25723971784e-03  9.20347439715e-04 -9.81676041474e-04 -4.62440318401e-03  1.14898252608e-02  1.26452772718e-03  9.49618917660e-03  3.82666008240e-03 -1.04686357842e-03 -2.11880575930e-03  3.15444356477e-05  4.21559944189e-04  3.65244265251e-03  4.08447035518e-03 -3.73087784951e-04 -3.19136134588e-04 -4.24101188885e-03  5.95634241777e-03 -2.13517987178e-03 -1.42046903731e-04  1.00686525351e-02  4.23579997715e-03 -1.04990203238e-04 -3.43698304132e-03  6.67254801274e-03  1.00865565080e-03 -5.93007394036e-03 -3.77603658518e-03  7.03491684170e-03 -9.15582966779e-03 -3.31549335557e-03  4.26546285821e-03  8.50444061852e-03  5.02912824951e-03  3.55506960484e-04 -1.90154614288e-03 -2.86389211893e-03 -4.66693362844e-03  7.32224140218e-04  4.55337889611e-03  1.09526840745e-03 -2.06402270262e-03  2.14362378041e-03 -3.66190722926e-03  4.46333631782e-03  4.81664474746e-03 -2.88447840996e-03 -3.08826181003e-03 -4.83714080150e-03  3.79038563567e-03 -7.89915722714e-04  6.20515669886e-03 -2.77970749511e-03 -3.88167667695e-03  1.22892984241e-03  2.18795765549e-03  2.27017691189e-03  8.83417259770e-04  1.55242472184e-03 -5.87103421385e-03 -5.92849835549e-04  1.38217577471e-03  8.63402288733e-04  9.93354284578e-05  3.30704803059e-03 -7.26625197720e-03  2.63829696265e-03 -5.05236808464e-03  2.53371737226e-03 -3.31580332753e-03 -2.70852901032e-03 -4.91966657381e-03  3.95208241537e-04  1.31675622237e-04  3.04102014041e-03 -5.92047946341e-03  4.05145256210e-03  2.76291797948e-03  6.10566914484e-03 -2.02398016997e-03  5.75145961113e-04 -5.34368416984e-03  8.27250290750e-03 -3.73029709439e-03  4.60430363374e-03 -1.02420507354e-02 -8.84907014068e-03 -4.58551817494e-03  7.30952484742e-04 -2.95647727850e-03  6.13626962033e-04  2.23553330116e-03 -5.19623555767e-04 -1.19747864452e-03 -1.58318046152e-03  2.58601225314e-03  1.35671893890e-03 -1.40398493667e-03  2.62878749600e-03 -5.20539216734e-03 -5.13564797753e-03 -1.04102355835e-02  3.94452756561e-03  1.00893557309e-02  6.81646930561e-03 -7.03222043686e-03  2.32533932787e-03 -2.60005599426e-03  2.11822595322e-03  4.33544104847e-03 -4.23831863331e-03  2.38275409393e-03 -3.90297465547e-03  4.31789630903e-03  3.95598350870e-03  5.94187392794e-03 -7.99983160700e-04 -1.88462447115e-03 -4.87959918087e-04  3.73615725125e-03  8.06562081350e-03  5.37693716032e-04  9.48863997985e-05  3.27081363884e-03 -4.18519853034e-03 -3.75199037823e-03 -3.73965060268e-03 -5.01353884591e-03  2.90495959320e-03  1.68013383245e-03  9.38144288505e-04 -1.28253590084e-03  7.58119653055e-03  2.90466366883e-03 -3.77706579983e-03  1.92005043911e-03  1.31230591726e-03  1.63521792425e-03 -7.49978885746e-05 -1.39585332681e-03  1.25574951823e-03  1.01154190279e-03 -4.32070264001e-03  5.13745719110e-03 -5.14693092678e-03  2.07370833616e-03  2.91395685108e-03  3.52319614958e-03 -2.86008821268e-03 -2.38835793933e-03  3.87185148969e-03 -7.24536497714e-04 -5.16808922326e-03 -4.08512030460e-03  4.58777519370e-03  1.73967402024e-03  3.95625857382e-03 -1.58618424983e-03  2.47200201787e-03 -3.58734030362e-03 -5.84357441446e-03  8.28929072339e-03  5.81919709294e-04 -1.75121787756e-03  2.68569611920e-03 -3.78078449906e-03  2.67186151121e-03  5.82496487165e-03 -1.91517295273e-04 -2.56736915070e-03  2.01595487261e-03  2.48900657045e-03 -3.61877038329e-03 -8.49574336647e-03  1.75765484418e-03  3.62514036715e-03 -2.84742620939e-03 -4.46022463579e-03  1.87637943978e-03 -4.14431374277e-04  2.31407279748e-05  5.36541039094e-03  1.91287649875e-03 -4.24621820926e-03 -2.11529576790e-03  5.62747244684e-03 -2.73869240542e-03 -2.73228360009e-03  7.04894405794e-03  9.03364066258e-04  4.26544095928e-03  4.33331939982e-03  2.50835360641e-03 -3.78888294181e-03 -3.87366324791e-04 -9.22708182499e-04 -3.03987065428e-03 -6.20209850080e-04  7.04205316019e-03 -1.08333875416e-03  2.76914975353e-03 -8.33489486830e-03  1.38010094056e-03 -1.93976499413e-03 -3.40366037632e-03  2.09586979031e-03 -1.05994791547e-03 -2.03449349287e-03 -3.35283445234e-03  1.49228491665e-03 -2.31593787605e-03 -1.08363515665e-03  4.33228117473e-03  7.60632113483e-04 -4.17603755476e-05 -3.24767617655e-03 -2.07967335683e-03 -4.03094993647e-03  3.18722785841e-04  4.49743826982e-03  4.44421219681e-03  2.73740478422e-03 -6.60283904213e-03 -6.31467077024e-03 -1.06319513791e-02 -5.76568563309e-03 -7.40294326015e-04 -3.02868969465e-03 -2.11899166125e-03  1.20670444646e-03 -2.41307015547e-03  6.12148190960e-03 -4.21492054144e-03 -5.28654757909e-04 -3.00338924778e-04  5.59358176315e-03 -7.60694544764e-03  6.47318251289e-03  5.32990146529e-05  2.49544486469e-03 -5.86488140113e-03 -9.99021206467e-03  7.30591195357e-03 -8.22631837728e-03 -9.22069480412e-03  9.65380066794e-03 -4.57084608592e-03  2.61502551371e-04  1.98597061607e-03  1.02915855932e-03 -6.11406806076e-03 -9.08223978074e-03 -5.41288914443e-03 -3.48110683919e-05  1.86282551414e-03  1.45534050503e-04  6.18852029289e-04  2.87134585004e-03 -1.08621763078e-03  3.88610160431e-03  5.20463776111e-03 -4.30222721489e-03  7.67284291973e-03  3.34579804960e-03  3.06647432810e-03 -2.78503185920e-03  3.64723103148e-03 -1.29674055303e-03 -2.06167488192e-03 -5.97642913749e-03  3.15826353591e-03 -8.22119872039e-03 -6.77949882072e-04  5.84658984830e-03
 6.93542647448e-03 -9.82611880338e-03  1.60099378783e-01  6.15156083333e-03  5.61383202588e-03 -2.80376897936e-02 -6.59414656134e-03 -9.34915435867e-03 -9.14195762789e-04 -4.51603246291e-04 -1.04728342547e-03 -2.28019173762e-03 -4.26321690429e-03  9.22570905149e-04  9.88801746484e-03  5.44825816488e-03  7.50605583850e-03  2.58748973110e-03 -4.99632262611e-03 -4.02468178952e-03 -3.93269149764e-03  1.04269938046e-02  1.56831357727e-03  9.65469101713e-04 -4.49159567457e-03 -1.33659829971e-03  2.18981802941e-03 -4.13532163639e-03  4.83809189308e-03  1.74870000286e-03 -2.11821545781e-03 -2.66237174043e-03  8.01606265600e-04 -7.67857955486e-03 -3.54324998244e-03  8.73785181858e-03 -2.28285356407e-03  8.25161810969e-03  1.51182833122e-03  1.36740198711e-03 -2.75172219956e-03  3.68246511932e-03  3.16257052755e-03  1.13442202314e-02  6.38246207091e-03  3.43127766373e-03 -4.85958732092e-03  7.39178027488e-03  4.80888073775e-03 -7.70644715315e-03 -6.60926742059e-03  1.14933943820e-02  6.77852626516e-03  2.06829816265e-03 -3.17336764811e-03 -1.39045982798e-03 -1.44773863197e-03 -1.27586126760e-03  5.62626782144e-03 -3.88229296516e-03 -3.41116467914e-03 -4.94813801608e-03  2.33167688921e-03 -5.27317294968e-03  8.77871500701e-04 -9.20417857736e-04  2.64819376177e-03 -1.67800648277e-03 -4.94702418640e-03 -6.21828460973e-04  2.80889270332e-03  3.80602250597e-03  2.48152368959e-03 -2.96304098391e-03  2.90962451995e-03 -1.80637302629e-03  1.80356011430e-03  4.24405556515e-03 -2.67846636196e-03 -3.96310016268e-03  1.22856154823e-03  8.63676107026e-04 -2.68436403972e-03  4.79060811030e-04  8.41499356523e-05 -2.03917316041e-03  1.21279295985e-03  4.99184271865e-03  4.58062138998e-03 -4.71202512735e-03  3.19161161072e-03  4.30863999688e-03 -2.48503315166e-03  2.65834620215e-03  3.45947938379e-03  3.72071395491e-03 -1.34241954691e-03  2.77833780795e-03 -3.63443383541e-03 -7.10733755439e-03  1.22632065367e-03  5.71709805976e-03  2.37400849531e-03 -2.03689600879e-03  9.70009899188e-03  3.76682566952e-03  2.10908574538e-03  6.15079689823e-03 -5.21433885992e-04 -9.79596681336e-04  5.57334485374e-03 -2.66925005285e-03 -2.95450268864e-03 -5.32388518955e-04 -3.30612597782e-03 -6.47400273078e-03  1.04036350930e-03  1.32919260621e-03  3.86243907172e-03 -5.20030511474e-03  5.21637091920e-03  9.57143553264e-03  1.05776765869e-03 -2.43530278250e-03  8.64977989288e-04  1.93739333604e-03 -9.58712486049e-04 -6.59043259037e-04  3.10592584571e-03 -7.75194556073e-05 -3.85582619918e-03  2.58612641406e-03  3.89634519287e-03  4.07747077920e-04  2.30864139120e-03 -5.28155628920e-03 -4.51871146881e-03  3.57715121061e-03 -2.55906321988e-03  1.71710214213e-03  4.51597751117e-03 -2.55017709439e-03  3.29276578086e-03 -6.68786989532e-03 -8.56810628102e-03  2.38299203113e-03  9.52901832891e-04 -4.67663218454e-03 -5.65551568076e-03 -7.42019303963e-04 -1.39608488648e-03 -5.58410410065e-03 -4.62567914203e-03 -1.02071540290e-02 -3.03992479299e-03 -4.61676651548e-03 -1.43244204052e-03 -7.28550366516e-03 -1.19330217010e-03 -7.42693850606e-03 -3.47813952259e-05  2.54405846422e-03 -8.28958648408e-03  2.05884077073e-03 -4.71378953460e-04 -5.25648990357e-03 -3.37269766757e-03 -1.97458746158e-03  6.41777101847e-03 -2.02739131189e-03  1.29574087740e-03 -3.83703013038e-03  2.40379923814e-03 -2.60925657689e-03 -7.52357758305e-05  3.44946822619e-04  9.02307362776e-04  4.44631078867e-05  3.06014262782e-03 -3.70206306217e-03  3.07622904933e-03 -8.69266897228e-04  3.46480467635e-04  7.65075872482e-04  9.26840470661e-03  1.22037700619e-03  4.33183494392e-03  1.29859558026e-03  4.31044770614e-07  2.45052360481e-03  3.50070543875e-04  2.55728471849e-03  6.16363484086e-03  5.84725676934e-03 -4.36948961400e-03  4.66895415693e-03 -1.81014672184e-04  2.15716242845e-03 -6.71835888816e-04  2.85021901896e-04  1.21574756869e-02  6.61790076842e-03 -1.40685928631e-02 -4.32515669749e-03  2.47514221953e-03 -1.83034264563e-03  7.80283187742e-04  8.37443844489e-03 -3.21397705313e-03  3.46690446880e-04 -7.44294937101e-03 -1.73149228342e-03  8.32162412434e-03  6.11873563637e-03 -3.69077840350e-03  3.43800821715e-03 -8.05632321622e-04  2.57974212507e-03 -2.24690183711e-03 -3.75399657040e-03  7.82252047853e-03 -2.23906333916e-03  8.34439973109e-04  1.17966664919e-03  6.13254950513e-04  2.69909927347e-03  4.95936966644e-04  6.10768198140e-03 -5.49157367085e-03  3.08797567768e-03 -8.66006258335e-04  3.56555591682e-03  5.45851352139e-03  5.61396593022e-03 -4.41514115625e-03 -2.08373660057e-03 -8.24852217248e-03  7.46428697654e-03  4.32080306283e-03 -9.79535017422e-03  5.53226252413e-03 -6.67266961014e-04 -1.90020154502e-04 -2.27527812179e-03  1.44066016905e-03 -5.92678701006e-04 -1.67191694070e-03 -4.41412414706e-04  6.83493066733e-03 -7.88706270978e-03 -7.73843829393e-03  9.56568303352e-04  4.69814729400e-03 -6.57270993090e-03 -3.75348266170e-03  8.03332655882e-03  1.39645825650e-03  2.32592407506e-03 -8.35885878657e-03  6.03231418770e-03  6.05777497648e-04  2.39749388624e-03  1.33861014743e-03  2.10625376065e-04  4.95073854705e-03 -1.62331955201e-03 -1.04143429216e-03  5.62772722720e-03 -2.19586906835e-03 -4.87076731341e-03 -8.13920183495e-03  2.50184054094e-03  2.31858291733e-03  9.13925373501e-04  1.71593256186e-03  1.93329899433e-03 -2.98077355876e-03  3.20429624381e-04 -8.81536301161e-03  5.51368357194e-03 -3.47541132881e-03 -7.08640920100e-03  1.14224162541e-03 -6.05658165651e-03  2.57798677521e-03 -2.80406767991e-03 -2.12721839366e-03  1.78291433911e-04 -1.95640843392e-03  1.73215740013e-03 -4.25605738222e-03 -3.01032236792e-03  4.20349249826e-03 -2.21020062303e-03  3.47445258666e-04 -3.86903279249e-03 -4.14097948929e-03  1.71829608204e-04 -4.68459631048e-04  3.20843838572e-03 -1.01101358730e-03 -6.96816810541e-03 -5.60125947792e-03  4.36112583219e-03 -2.46265502531e-03  1.82883577476e-03 -3.56436618355e-03 -9.11447629770e-04  4.11215165860e-03 -2.73746836812e-03 -4.35237485414e-03 -1.62137903828e-05  3.78508904482e-03  9.03981715548e-03 -3.66260525023e-04 -4.87340228328e-03  1.52581316873e-03  1.83294661150e-03 -4.95275678339e-03 -6.82967415370e-03 -3.05238791390e-03  2.41628502052e-04  1.03929728079e-04 -1.06668852083e-03  1.11375014737e-03 -1.19729824590e-03  4.02363912157e-03  1.03287867883e-03 -2.26268965841e-03 -1.25327839092e-03  1.09334180101e-03  1.36885980370e-03  2.09095274163e-03  3.11734295425e-03  5.62342212518e-03 -5.81609254487e-03 -2.43263565564e-03  3.12883512766e-03 -3.32593134177e-03 -1.75685489850e-03  3.88071021634e-03  1.41741950691e-03 -1.23230249209e-02 -1.62567360768e-03 -1.53395622353e-03  2.13396162760e-03 -5.01449036160e-05 -7.68267328113e-03  1.70010092785e-03  1.01383095743e-02 -5.14227180996e-04 -5.86323191619e-03 -4.59393207788e-03  1.01556269348e-03 -6.27383594395e-03 -9.60985665549e-04 -1.08277785450e-03  7.88859454318e-03  1.25314963193e-03 -3.83187389299e-03  3.47217763482e-03  1.26231010984e-05  7.14492940722e-03  2.50270403080e-03 -1.95688733173e-03 -6.74943085853e-03  5.78895190584e-03  8.48416934525e-03  2.48882725202e-03  5.85258282507e-03  4.61647975211e-03 -2.55725652427e-03  5.39437074365e-03  2.07980572727e-03  8.01174182112e-03 -1.75388718481e-03  1.14180212835e-02 -5.40366400445e-04  8.74975248029e-03 -2.50766259304e-03  9.10073337517e-03 -1.42698959519e-02  1.28879572296e-02  3.15920645579e-03 -2.25906376839e-04  4.10879552829e-03 -6.62659028208e-03  7.89858966750e-03  5.24065824749e-03 -9.30172094369e-04 -2.34109890908e-03 -7.21587778548e-04  3.34339354385e-03  5.67356460291e-04 -3.24084472553e-03 -3.54370530843e-03 -3.50996006094e-03  1.29984995499e-03  3.18665913659e-04 -4.62861836173e-03  7.50281359709e-04 -3.16706282888e-04  3.74944675398e-03 -2.17632574602e-03 -6.11751224799e-04 -5.37497573067e-03  8.87936566845e-04 -8.27115549508e-04 -7.67545981498e-04 -4.41915573038e-03 -3.77671019445e-04  2.50327674633e-03 -2.42887575026e-03  3.78812267954e-03  5.80151644988e-03  3.45183122426e-03  6.25401512412e-03 -8.29980819841e-03  3.04260211718e-03 -5.85371835206e-03 -2.09453585169e-05  7.79640016078e-04 -4.37871328876e-04 -5.69778239637e-03  6.71788613003e-04 -7.36749724717e-04 -1.19362484831e-02 -1.22639174084e-03  7.95031993406e-03  4.11778929080e-03  6.04561040901e-03 -1.78945577983e-03 -9.71714824954e-03 -8.23989072567e-03 -2.31284381733e-03 -6.32298464132e-04  7.62468078357e-03 -2.00100849118e-03  3.83184240824e-03  3.49753484879e-03  6.74396225510e-03 -1.38633243294e-03  2.69959821139e-03  4.84758965462e-03 -2.79719639930e-04 -2.56041592002e-03 -1.97861656397e-04  4.67194744969e-03  6.76782824142e-03 -1.05968234193e-03 -8.28220682592e-04 -4.42154192902e-03 -5.14328353392e-04 -8.72498724921e-04  1.12834431362e-02 -4.97969855261e-04 -2.03744125302e-03  9.80761764603e-04 -1.49661585518e-03 -2.96322553852e-03 -5.99570911666e-03 -3.01945050370e-03  1.66518780701e-03  5.57050974287e-03 -3.68305319885e-03 -1.65466082489e-03 -3.79683649762e-03  4.45853118569e-03 -1.72405252212e-03 -5.76652271067e-03 -1.37654497138e-03 -1.50458650322e-03 -2.59865768240e-03  2.93088394053e-03  1.85632869645e-03  2.01417660077e-04 -4.05247404395e-03  7.71389821329e-04 -3.41418317278e-03  1.69716781583e-04 -4.22603751152e-03  5.88165208578e-03 -2.27564680271e-03  2.57346667893e-03  2.23545168552e-03  1.44654025541e-03 -5.06879781404e-04  4.27292159224e-03 -7.66370056727e-04 -1.18299922326e-03 -1.67781964016e-02  7.66121934623e-04 -3.57348943742e-03 -5.32439595931e-03 -1.78992169658e-03  4.46797979761e-03 -5.29430483225e-03  9.09811292699e-03  1.03766561151e-02 -2.75363859059e-03  9.36777532513e-03 -1.87884346388e-03  5.20893449453e-03  3.38678156990e-04  5.81675988557e-03 -5.63882899277e-04  1.12122093955e-03  6.73209780150e-03 -2.08624832850e-03 -6.28327040747e-03  5.05695945237e-04  2.07665921662e-03
 9.25976730071e-03 -5.42986104221e-04  6.15156083333e-03  1.18445936283e-01 -5.79532768565e-03 -7.45374494364e-03  7.42038282133e-03  5.40204424431e-03 -4.11514041279e-03 -4.73005946571e-03 -5.86165423483e-04  4.08046388895e-03  6.86349687499e-03  6.57998770852e-03 -2.58639950763e-03  6.54133378595e-04 -3.21308674853e-03 -2.70337740370e-03 -2.74101339149e-03  1.10175673954e-03  1.39285540714e-03 -6.03478526812e-03  3.00329357192e-03  2.66792628898e-03  4.54904277709e-03  3.74528817992e-03  2.91007445973e-04  2.60550286201e-03 -1.08041050566e-03 -3.64705548516e-03 -9.98653210709e-04  1.00282494580e-03  5.36992877020e-03 -9.37132531793e-04 -4.90891251924e-03 -2.47075517454e-03 -3.46552947163e-03  1.33604617323e-03 -5.97100673497e-03  1.68534552664e-03 -2.41108810486e-03 -7.87616349989e-03 -2.26223403189e-03  5.89183147545e-03  5.35381155428e-04  6.67117267856e-04  6.25815187686e-03 -1.76305795601e-03 -8.11077575064e-05  9.35411444721e-03  1.73496922498e-03  7.36078669771e-03  4.98005746451e-03  9.01070521889e-04  4.61856889048e-03 -7.53400414330e-04  1.61946538028e-03  4.85630740075e-03  2.10232177774e-03 -4.37363231952e-03 -4.65105740452e-03  3.18221346070e-03 -1.48068448524e-04 -1.96129585713e-03 -1.13007305930e-03  1.53143034487e-04  3.11669673817e-03 -8.18528537813e-04  3.72847538357e-03  5.37909474341e-04  3.65986202666e-03  1.60174523266e-03  2.64845163351e-04  2.46320044308e-03 -3.72006198487e-03  4.17590663204e-03 -2.09422110600e-03  4.13509891137e-03 -2.70553502908e-03 -2.87105730569e-03  5.72187242328e-03 -3.66954407681e-03 -3.25728467395e-03 -1.21307491441e-03 -3.99768211020e-03  6.50842090022e-04 -2.60409724615e-03 -2.08381439251e-03  4.01160905584e-05  4.34553435906e-05 -4.91266919467e-03  4.45234278753e-04  5.14273555524e-04 -5.34964191078e-03  2.20735809401e-03 -1.40651465455e-03 -2.81665555264e-03  4.17711614380e-03  1.89014692872e-03  3.29343831543e-03  6.17564712829e-03 -3.41634040199e-03  4.16424906144e-04 -3.34338551719e-03 -2.00735525244e-04  1.23705411211e-03  2.73505482617e-03 -1.50586489231e-03  2.22148973441e-04  1.03005967381e-03 -9.97318491657e-04 -5.01399556144e-03  1.60526389945e-03 -2.73125630047e-03  1.36756491054e-04 -2.55095224670e-03 -3.61876764949e-04 -1.01135415462e-04  4.15892413262e-03 -8.35098139450e-04 -3.05757107697e-04 -5.08794316956e-04 -2.00007457188e-03  2.12370260877e-03 -2.16383245885e-04  5.08445894606e-04  3.62944860854e-03 -1.67876534072e-03  1.69127973215e-03  5.85622106385e-04  3.26257395300e-03 -9.46852926766e-06  3.92010744841e-03  2.00038250707e-03  1.80889997681e-03 -4.34402360986e-04 -1.57029308748e-03  5.73393282067e-03  1.82849112298e-03  2.44384490877e-03 -9.34282048087e-05  4.56072164310e-03 -2.53395128203e-03  2.54547891279e-03  1.39107415781e-03 -2.91057918886e-03  2.52936799660e-03  1.22138095007e-04 -1.25104808452e-03 -1.49125803643e-04 -9.49377168083e-04 -3.71962014838e-03 -4.07932318038e-03 -3.22531118712e-03 -3.59764301035e-04  9.77493745706e-04 -3.97272712639e-03  2.55032586336e-03 -1.67938547327e-03  5.77484919852e-03  3.89026341951e-03 -1.66104772996e-03 -2.88407000169e-03  2.28883083794e-03  1.52164738381e-03 -2.40982677408e-03 -4.47481360616e-03 -6.67275891621e-04  8.43037720870e-03 -2.18840551448e-03 -3.95359046020e-03 -9.31250334987e-04 -2.00861731435e-03 -4.81517175336e-04  5.75527262512e-04 -9.35576486729e-04  5.63843381884e-03 -2.64739320221e-03  8.30189876341e-04 -2.60332078491e-03  1.18923268830e-03 -5.50933236188e-03 -8.70868836781e-04 -1.52733666078e-03  2.64509788017e-03  2.14456743651e-03 -5.98513820780e-04  1.55738243346e-03 -3.60812101370e-03  4.29330786655e-03  7.80845299031e-03 -1.15821356925e-03  7.00573331045e-03  4.18685455962e-03  1.23887630912e-03  2.22593457076e-03  4.39758899306e-04  8.56747341805e-04 -3.17797561020e-03 -1.83187723980e-03  5.21413665035e-03 -4.30991672801e-03 -2.37359968502e-03 -5.13374389165e-03  1.31942859330e-03  6.07755892363e-04 -2.40056889739e-03  5.05336587686e-03  2.92724610933e-03  1.12953947627e-03 -2.14487078505e-03 -2.05250785649e-03 -2.94623915340e-03 -7.64774206760e-04 -3.04331311203e-03 -1.91220613752e-03  8.13603839585e-04  3.89729245555e-04 -2.22613207830e-03  1.64252396546e-03 -3.05300723202e-03  1.34835384741e-03  1.30351613683e-03 -7.41183415977e-04 -5.65090251784e-03 -5.64988990350e-03 -1.74402841834e-03  9.55876632449e-04  3.01515206215e-03 -2.05883907500e-03 -6.41781810040e-03  6.76927431200e-04 -1.73376009585e-03  4.42779166913e-03 -3.79472881763e-03  2.28411335421e-03 -5.88519822912e-04  4.26562830457e-03  2.04562300513e-04  4.40050551721e-03 -1.97528840184e-03 -3.21238567736e-03  2.79644298003e-03  4.80373962494e-03 -3.95906352501e-03  4.49146144182e-03  1.49023132551e-03  8.48489991801e-04 -2.57675003460e-03 -9.64067750693e-04 -7.04546886695e-03  1.93751401631e-03  2.01118835854e-03  2.23523348674e-03 -1.51254259512e-03 -2.72916610997e-03  7.35716806766e-05 -1.38519864523e-03 -2.77111516585e-03 -8.55454697825e-06  4.65377404922e-04  4.74011807310e-03 -5.22977951706e-03 -2.70952991338e-03 -5.96216811059e-04  5.85889004156e-04 -1.06497792073e-03 -1.72913946231e-04 -3.04120781953e-03  2.18946448193e-03 -8.17238236990e-04  2.47622408583e-03 -1.43056447966e-03  2.71726151561e-03 -1.82661080211e-03 -1.13922657428e-03  6.11075379496e-03 -2.38733467466e-04 -8.71474966246e-03  1.67094944584e-04  2.18111817733e-03  5.48418608764e-03 -3.97650808396e-04 -2.27138298925e-03  2.73578916869e-03 -1.46994330216e-03 -2.91918214779e-03  1.99037403952e-04  1.82584598290e-03  4.49539121189e-03  2.37394665192e-03 -6.85821224468e-04 -4.52527755487e-04 -8.05205001941e-05 -1.95085186138e-03  1.85047917238e-03  2.49059555022e-03 -1.34700509786e-03 -4.48372984706e-03  6.79164466110e-03 -6.94305243031e-04 -1.46120490951e-03  3.09241985248e-04 -3.67281627354e-03  2.75230994667e-03  3.55692557028e-03  3.61538767639e-04 -3.37271241291e-04  2.24815170785e-03 -1.93801655821e-03 -6.55679095485e-03  5.12452807539e-03 -4.32399770983e-03  2.97810519656e-04 -8.28558964935e-04  4.08921201976e-05 -1.57271475173e-03  6.04958384901e-03 -4.98646889940e-04  4.74556823671e-03 -1.00154239139e-03  6.43046688360e-03 -1.54366861916e-03 -1.18154892632e-03 -4.58145953808e-04  5.13869187722e-03 -6.52269115834e-04  2.60490632395e-03  1.57717287206e-03 -2.79135838584e-04 -5.12464875454e-03  2.20640798477e-04  1.16528044812e-03 -2.09331301662e-03  1.63441882455e-03  1.99103419497e-03 -6.19318157773e-04 -3.23600923284e-03  6.83973116870e-04 -7.70210267677e-04  1.73610310973e-03  8.25626405001e-04  1.71139748849e-03 -5.68422503122e-03  1.25925201906e-03 -2.10234323929e-03 -1.72399337224e-03 -1.01713136123e-03 -1.09316855784e-03 -2.22645206780e-03 -1.12263068184e-03 -1.05522858977e-03  1.65359970125e-03 -2.12250926068e-03 -9.80415807516e-04  1.51878039694e-03  1.95685670270e-03  3.53244025128e-03 -2.31720456350e-03  8.50348237883e-03 -3.86178187240e-03  8.02758240329e-03  3.94928875758e-03 -1.25211492867e-03 -7.92503636709e-04 -2.02035118707e-03  4.02688349764e-03  3.46756227961e-03 -1.89301146634e-03  5.09323556321e-03  1.05837212157e-03  1.73529467079e-03  7.12487339390e-03 -4.66338427577e-03 -4.13276755439e-03  4.81105548392e-03 -2.77255247924e-03  7.01214871940e-04 -2.80593999582e-03 -5.32144888483e-03 -2.70998012285e-03 -9.11404584831e-05  1.22774283036e-03 -4.93490136544e-03 -9.38060131246e-04  1.42732887628e-03  5.76603579049e-05 -2.94497068441e-03  2.11200177940e-03 -1.15224059352e-03  3.02674570656e-03  2.33957848017e-03 -4.50549197271e-03  1.25421366526e-03 -2.67844385137e-03 -8.76504364015e-04 -4.18192856999e-03  1.59257843123e-03  2.38334473222e-03 -4.23255091224e-03  1.81233463618e-03  5.99734338678e-03 -1.65437066360e-03 -4.87495381452e-03  1.57626216878e-03 -2.96810259474e-03  2.70793140351e-03 -3.99519239754e-04  2.42994243279e-03 -1.10537751893e-04  7.49398678015e-03 -9.54266962200e-03 -6.62239507708e-03  3.62829420906e-03 -4.80511792893e-03  4.80917877502e-03  1.38456616443e-03 -1.82237777306e-03 -8.23069573202e-03 -1.68743433732e-03  2.33450518915e-03 -2.63747044732e-03 -1.27545536220e-03 -7.55598483067e-03  2.69163423582e-03 -3.15945132138e-03 -6.95425747076e-03  5.15759917141e-03  2.48726416165e-03 -7.42610868590e-04 -1.95796635041e-03 -1.01869203501e-03 -6.71818759428e-03  5.22824444073e-03  5.37139472184e-04 -1.09131015926e-03 -1.97633022120e-03 -4.63052411972e-04  3.44532019408e-03  7.53242069033e-03  3.87675702204e-03  1.59410986944e-03 -1.59181885723e-03  6.02891696146e-03 -2.58273045957e-03 -2.65797116895e-03  3.45821344938e-03  5.02266150625e-03  6.78100445875e-03 -7.33625084594e-04  2.44407933590e-03  7.43382183427e-03  1.05656268045e-03  2.12321894509e-04 -9.85843191798e-04 -1.80887197918e-03 -1.80578078481e-03  8.36991828832e-04  1.01247938602e-02  5.24271125782e-04  4.65391673698e-03  3.69628481425e-03 -2.03472776741e-03  2.59633308019e-03 -3.92590613419e-03  9.21766496702e-03 -2.11007944959e-03 -1.44281136229e-03  5.09503742755e-04 -4.35428755260e-03 -3.69704835821e-03  1.27586854799e-03  9.57192825559e-03 -4.23850472687e-03  3.30081758970e-03 -4.45277931661e-03 -3.40382889601e-03 -2.61560557892e-04  1.49330107426e-03  1.30741622029e-03 -3.84557641226e-03  4.41814211547e-03  4.91070685252e-03  1.16671788056e-03 -1.31015837765e-05  8.66867056560e-04 -1.90983058579e-04  4.91522645287e-03 -3.82859140812e-03  1.76204269916e-03 -2.73886930624e-03  1.46251367943e-03 -2.51001189096e-03 -2.15707762178e-03  4.28810777187e-03 -1.26092162782e-03  2.13905326891e-03 -2.69716109553e-03 -5.24838540936e-04 -2.04883219945e-03  1.26933049602e-03 -2.54032659970e-03 -1.01523387184e-03  4.44519467144e-03  2.68626951147e-03  2.06726749910e-03 -9.59540804803e-04  6.36251509502e-03 -4.05107931432e-04  5.42210790254e-03 -1.41835494955e-03  9.42553110262e-04
 1.66506599643e-03  3.36972454175e-03  5.61383202588e-03 -5.79532768565e-03  1.15693383832e-01  6.72073838149e-03  7.38559436647e-03 -4.62068141920e-03 -5.93435540843e-03 -1.56005317212e-03  1.90982334932e-03  1.43690811841e-03 -3.92907122264e-03  3.02765899867e-04  5.46400459288e-04 -3.52533703688e-03 -2.24931149479e-03  3.18380138744e-04  5.07369224170e-04 -4.99727315026e-03 -3.74386244358e-03  6.19923652073e-03 -2.11660991664e-03  5.31709899762e-03 -2.62589287423e-03  7.79058375160e-04  1.59869892836e-03  1.68948417264e-03 -2.07289991758e-03 -3.62215553766e-03 -2.21714174665e-03  9.25236976325e-03  7.00982778757e-05 -1.66560806945e-04  5.09739586857e-04 -3.71768752444e-03  6.98191922428e-04 -4.04902550983e-03  3.69770077041e-03 -1.83746865867e-03 -4.35161243603e-04  3.74842802363e-03 -1.72033790322e-03  3.21114880808e-03  4.57074371640e-03  2.71608652377e-03  9.94012521961e-04  1.34899655485e-03  6.94865120238e-03 -4.43382968256e-03  6.41854452030e-05  5.50074054062e-04 -5.56481385543e-03  3.06176904880e-03  1.57061652965e-03  7.80257446221e-04 -9.81605807555e-04  5.36216935014e-04  3.79163444589e-03  1.72314598202e-03  3.94073152303e-03  2.02499101593e-03 -2.57575143398e-04  7.04220381132e-04  5.01235087978e-03  1.29889053713e-03 -5.12781857055e-06 -5.41908143424e-04 -2.25926097803e-03  4.41681609402e-03 -8.60620605275e-04 -1.11714532502e-03  1.47083554168e-03 -8.98280956992e-04 -2.71404517540e-03 -6.85319613178e-04 -2.36882814390e-03  7.48532083991e-03 -2.36589853996e-03  1.21282577584e-03  6.59039927469e-03  4.14713561262e-04 -3.26486108629e-03  6.97918403920e-03 -2.29585525341e-03  8.85962462872e-03 -5.42414738338e-03  1.69333876857e-03  4.48448932472e-03  3.51903837949e-03 -2.20991220473e-03 -1.71181039490e-03  9.44138317299e-03  3.90143152687e-03  2.61729191516e-03 -4.90192404377e-03 -2.85836009423e-03  2.31138785835e-03  7.17963186725e-04 -8.43302381919e-04 -1.77437321945e-03 -1.63513446281e-03 -3.93695137766e-03  3.34629153185e-03  7.80983755021e-04 -3.42077232622e-03 -1.41605969597e-03  8.23223510183e-03  4.28158834505e-03 -4.13797494223e-04  1.09209717397e-03 -3.87757879821e-03  3.58911643467e-03 -1.23137475981e-03  5.83848836396e-04 -1.46767640073e-03  1.03480479652e-03  7.56936315186e-04 -7.64848994004e-03  1.12199612489e-03  2.47651006954e-03 -9.20804347234e-04 -9.42921742203e-04  2.86837218045e-03 -4.36934820060e-03 -7.13456284934e-04  2.64624026740e-03 -7.10442316395e-04  1.20714718042e-03 -5.09805071392e-04 -2.17179081904e-03  3.58504620370e-04 -2.04984528319e-03  2.94979868084e-04  5.11674233990e-03  3.49267030674e-04 -6.53954908024e-03  3.16655062730e-04  3.05704021448e-03 -2.45756242330e-03 -1.88337978334e-03  2.58432680186e-03  2.34828674380e-03  1.55755492156e-03 -1.60073223744e-03  5.54319293756e-05 -1.81572089422e-03  1.56838038544e-03 -8.01895781643e-04 -1.52917269459e-03 -2.94218317855e-03  1.08435375921e-03 -2.20416284232e-03  3.95515334690e-03  3.76946157798e-03  6.91267635426e-03 -1.49082530520e-03  3.25631458107e-03 -3.83049574750e-03  1.45653326795e-03 -6.27097466035e-04 -8.91283392329e-04  1.16733237520e-03 -4.62395118232e-03 -5.54032800056e-03  2.22613328734e-03  6.66834070792e-03  1.27094511637e-03 -7.27166094618e-03  8.74550461085e-03  1.01251792422e-02  1.55466286773e-03  5.55480795867e-03 -8.32257245740e-04 -1.27431084865e-03 -3.33229862260e-03  3.84619756670e-03  1.57545455450e-03  3.07449359308e-05  3.46101967356e-03 -1.20873117097e-03 -5.27740248678e-03  3.31680467022e-04  5.44418113958e-04  8.17934132813e-03 -7.29998150931e-04  4.23236919748e-03 -1.58084737343e-03  1.77635228270e-03 -3.99525105146e-03  5.68378485714e-03 -3.00579259222e-03 -6.78839093107e-03  6.71263133460e-04 -2.48209339868e-03 -7.82384841516e-05  8.37864816490e-04 -3.01531506871e-03  2.64665521756e-03  1.97327168185e-03  7.14360373771e-04  6.39130437957e-03 -3.47432004128e-03  3.41533966701e-03 -3.27311017411e-03 -1.15556919256e-03  1.88518470669e-03 -3.67208577159e-03 -3.72865146890e-04  8.19487803408e-04 -1.81477690616e-03  3.06186249814e-03  1.06078370112e-03  6.69574228916e-03  2.01277791503e-03  1.46055306751e-03 -2.11331643015e-03  7.02629773630e-04  2.42555467321e-03 -4.80983013784e-04 -2.18079671970e-03 -2.08252846185e-03  4.60863856986e-04  9.39367847382e-04 -1.29966114911e-03 -2.69635998649e-03 -2.69672863959e-03  2.24884526293e-03 -2.02341197506e-03  2.41600043770e-03  4.23439527336e-04 -7.25698835570e-03  1.19844239146e-03 -2.68280863585e-03  1.02370213321e-03 -3.23073771711e-03 -3.81955941722e-03 -4.50131184720e-03  3.41164296952e-03  1.60271553000e-03  1.27586393384e-03 -2.46041293073e-03 -1.31470620805e-03 -7.78614728889e-03  8.22615513508e-04 -6.33071851889e-03 -7.58143604207e-04  3.28459245133e-03  1.53280295864e-03 -5.37012901331e-03 -7.58660862394e-03 -2.61682307989e-03  1.72304506130e-04 -1.87584308149e-04  3.77125454111e-03 -3.80129351376e-04 -1.06443285398e-03  1.64881355898e-03 -5.08401924856e-03 -5.13773060407e-04  4.76465133348e-03 -7.11051101596e-04  2.98132055072e-03  8.33825715284e-04 -5.59111935789e-03  2.84307329880e-03 -8.63731365887e-04 -4.84187644086e-04 -2.85864909260e-04 -6.39602180898e-04 -9.87562940220e-04 -1.16548380164e-03  1.00356863890e-03 -3.21209082797e-03 -5.80854570582e-04  1.76540187064e-03  3.75942015994e-04  1.93458625975e-03  5.30154423736e-03 -1.61109407301e-04  2.37945439596e-03 -3.77547243484e-03  2.43589720951e-03  1.17868433392e-03 -1.95867346443e-03 -2.33780578435e-03  3.19718846199e-04 -1.81351018020e-04  1.54044809339e-03  1.23144821001e-03  1.91502192284e-03 -1.87439365088e-03 -2.35694244942e-03  1.00619755264e-03  1.83947639905e-03  2.25706154886e-04  1.45340432325e-03  6.90878420758e-03  3.68800867963e-03  7.04721056760e-03 -2.46264041158e-04 -6.22173816305e-03 -8.33874001532e-04 -7.17621189476e-04 -3.94381422762e-03 -3.47881010346e-03 -2.60357675593e-03  8.99137182495e-06 -3.32094488380e-03  6.85551954052e-03  1.29810808172e-03  8.09137353194e-04 -5.83273695042e-03  4.55185497113e-04 -5.06010532139e-04 -2.36137047550e-03  1.81202064962e-04 -9.94742821261e-06  1.83362579222e-03  1.31752329042e-03 -2.83522812907e-03  2.71538074659e-03  5.11670127317e-03  8.79115404484e-03 -1.84627164995e-03  1.28005648446e-03 -4.84964667136e-03 -1.03888271639e-03  5.49994808725e-05 -4.24885984553e-03  9.39567122652e-03  9.93816990585e-04 -1.71055543205e-03  2.49862536846e-03  3.58916641850e-03 -2.30649368563e-03 -2.96202231837e-04  6.71642918481e-04 -4.40633174107e-03 -3.14088293199e-04 -1.94814454526e-03  1.30890822751e-03  6.11318561839e-03 -5.66406843114e-03 -1.01398668967e-03  2.98259889880e-03 -1.75005428585e-03  2.77713687490e-03  2.74025150394e-03 -5.30888786929e-04 -1.32000916481e-03 -2.05924204417e-03 -4.05432287215e-03 -4.29068585476e-05  8.27825401916e-05  2.45835377236e-03  6.05648822290e-03 -1.13261823475e-03  6.05599107844e-03  8.05979860182e-04 -5.21130051198e-03  3.47659121673e-03 -3.85233853594e-03 -1.39434838668e-03  6.57037424036e-04  3.82482659381e-04 -4.05789729690e-03 -2.56953489229e-03  1.48947845319e-03  3.04825896114e-03 -1.98186779915e-03  2.42780522625e-03 -3.16012854346e-03 -3.03438608150e-03 -3.57209722066e-03  6.18756766264e-03  4.18157850492e-03  6.17636392069e-03  4.29983319099e-04  2.74111980965e-03 -1.08535825446e-03  9.29984087662e-03 -5.04551646532e-03  3.05918305863e-03 -4.45352050341e-03 -5.10858814557e-04  1.47624742073e-03 -1.65237981062e-03 -5.71601592895e-04  1.37297816694e-03 -6.30101773330e-04 -3.95809494242e-03 -4.48025676919e-04 -1.85253446665e-03 -4.63531602058e-03 -3.34938611734e-03  4.95164055545e-04 -6.07967737741e-03  3.22170119204e-03 -7.45735794988e-05 -2.55189472401e-03  2.70620751404e-06 -1.56803291928e-03  5.13361100763e-03  2.86510840066e-03 -4.00636686962e-03 -3.96123352905e-03  1.39293680118e-03  2.78982741724e-03  4.59248271041e-04  2.07565805393e-03 -9.31076464059e-03  1.49862300250e-03  9.27386842382e-06  4.61583790882e-03 -3.23630117923e-03  4.72438551552e-04  2.24575215605e-03  2.46476662126e-03  4.00429790249e-04  2.37893420119e-03 -2.39420606059e-03  1.28163960259e-03 -1.14184112908e-04 -1.13225184061e-03  3.41931411120e-03 -2.24401617664e-03  1.03932632470e-03  1.39024839307e-03 -5.90696577223e-03 -5.31104132174e-04  2.27793950668e-04 -1.94928923780e-03 -4.39454887291e-03 -1.32170427235e-03  1.77134701305e-03  1.24710864860e-03 -5.11381151381e-04 -5.88902359397e-03 -8.19913385916e-03  3.75314154609e-03 -5.36069848026e-05 -1.65808881484e-03  1.31485276462e-03 -5.86405737740e-04 -5.21182996263e-03 -1.78167329862e-03  2.91831956355e-03 -4.30406132804e-03  3.90802601094e-05  2.81046000945e-03  2.29195934769e-03 -2.50005371036e-03  2.35202465823e-03  1.08048049362e-03  9.78085837594e-04  8.22730105836e-04 -2.79038542952e-04 -1.32267414495e-03  2.73898084832e-03  3.91994441654e-03 -3.32651121811e-03  2.04030575417e-03  1.45453986125e-03  4.84484477287e-04 -5.53961398040e-03  2.16739862659e-03  3.48884998424e-03 -4.66050770314e-04  1.26714342912e-03  5.89652456472e-03 -8.02719385572e-04 -8.77731551963e-04  3.58651134318e-03 -9.23115651043e-04  1.27329044323e-03 -2.10923185042e-03  4.36560429151e-03  1.74738205510e-03 -7.21598087439e-04  4.34395452159e-03  1.61433711227e-03 -4.85128421303e-03  4.78069309258e-03 -2.89159486663e-03 -2.99767533912e-03 -3.67051560587e-03 -1.49306628461e-03 -8.14860112701e-04 -9.13826671611e-03 -1.26576013244e-03  1.83377715724e-03 -1.38042897844e-03 -4.41472010303e-03 -4.15949971790e-04  2.86469785262e-03 -2.80623895545e-03 -8.72591843803e-04  8.43976891350e-04  3.34604484315e-03  8.95922997376e-05 -1.06407372648e-03 -1.08435405330e-03 -5.46989239809e-05 -7.12823981516e-04 -1.46598322311e-03 -3.12517343125e-03  4.49469569522e-03  5.22442522046e-03  6.45992821917e-03  8.24527584418e-03  2.94661781858e-03
-5.95644065068e-03  9.68110393617e-03 -2.80376897936e-02 -7.45374494364e-03  6.72073838149e-03  1.26745763353e-01  1.47580219555e-02  1.38688519333e-02  1.44320711319e-03  1.75847785447e-03 -2.25818587096e-03 -4.78085088976e-03 -3.47195147566e-03  4.18460528898e-04 -2.26593048444e-03 -1.46340971224e-03 -8.81694673145e-03  1.67431634079e-03 -1.56813072517e-03  1.12308706822e-03 -2.79267391282e-03  5.09658462251e-03 -2.83760230061e-03  5.66979546274e-03 -2.39090386173e-03  1.58519939046e-03  1.57577852024e-03  2.67132722322e-03 -6.37313464696e-04  6.34670830968e-04  1.96364882832e-03  2.96283118195e-03  6.52818445263e-04  5.54161872975e-03  1.92750384822e-03 -1.86483133496e-03  4.84522932271e-03 -4.33175031411e-04  1.90138022614e-03 -4.32508989679e-04  2.42013937883e-03 -1.67397715925e-03 -3.14318336128e-03 -2.66276285413e-03  2.98708768351e-04  1.56845993483e-03  1.14669885227e-03  8.75214872884e-04 -2.63828863163e-03 -1.08076422836e-03  1.15108851499e-02  7.25934828461e-04 -7.42496072261e-03  3.23971982380e-03  4.70099440609e-04  1.32975386729e-03  2.26293435816e-03 -1.45519696356e-03 -7.18351828854e-03  6.42993384580e-03  7.37864169156e-03 -1.78448477094e-03 -1.02885881877e-03  3.01508708899e-03 -2.20490497674e-03  4.05000540797e-03  1.62527560883e-03 -3.08575795223e-03 -2.78891968283e-03  3.83485151202e-03  5.46372188708e-05 -3.55530331591e-03  5.99811229548e-03  2.98348758345e-04 -2.87500082050e-03 -4.65876716577e-04  1.90019597913e-04  1.78783887175e-03  9.45567815509e-04 -8.22751803946e-04 -3.40279382584e-03  2.93902187671e-03  3.71824098044e-03 -1.03972421566e-03  1.62336045316e-03 -1.82073130366e-03 -8.26776077156e-04  2.93985107308e-03 -1.03877823015e-03  3.12579634121e-03  3.20081094409e-03 -3.18308047424e-03  1.38977680698e-03 -2.06856401480e-03 -9.12971256037e-05 -1.97090806179e-04 -3.36700143350e-03  1.57598416062e-03  3.40520597398e-03 -7.81859871789e-04 -7.09976607030e-04 -3.17816596252e-03  6.01797183303e-04 -1.57489184966e-03 -3.76875952412e-03  2.29770327934e-03  1.89515278427e-03 -7.18204864223e-03  3.21379143231e-04  6.26384482119e-04 -1.79863208693e-03 -4.11867783215e-03 -9.79699824523e-03 -1.87913038737e-03 -2.07481668019e-03 -1.00802226982e-03  4.17917206985e-04 -3.11535280602e-03  5.17555709176e-04  1.96823730517e-03 -6.26192305799e-03 -7.05275348276e-03 -7.25761819813e-03  3.59221903154e-03  6.60164208590e-03  1.03037829852e-03  1.70487621219e-03  4.78333358986e-03 -6.71312420609e-03 -7.95213273693e-03  2.85658991748e-03 -2.85908705693e-03  2.68988211064e-03 -7.96663739723e-03 -4.85517420085e-03  1.52453891221e-03  4.14393437689e-03  9.40906049455e-04  2.42473147094e-03 -3.84235251415e-03  5.53341330330e-03 -4.73414025060e-04 -6.29642286637e-04  1.33752972770e-03  1.88434524429e-03 -2.47273703125e-03  8.52510934230e-04  1.98361862071e-03  3.71566556324e-03  3.26034200965e-03  4.08096710957e-04 -1.85676213322e-03 -8.37348195850e-04  2.23539917177e-03  7.45837519320e-04  4.58243197861e-03  1.18495883397e-03  5.66004332042e-03 -3.03876380969e-03  4.68633901679e-03  2.23584105569e-03 -4.53947153964e-03  5.23868722586e-03 -3.71062395007e-03 -2.11998216353e-03 -4.34379060500e-03  6.28070474664e-03  1.28950459302e-03 -6.69008322453e-04  3.14094252555e-03  7.65910982969e-03  2.64323922633e-03  6.97409772414e-04  2.11349610051e-03  2.80101165955e-03  5.72724871271e-03  6.62948644522e-04  4.33394459086e-03 -2.11948869381e-03  3.16659229641e-04 -1.03717014780e-03  2.66706209026e-04 -2.90853979432e-04  5.90713645653e-03  1.04748404264e-03 -2.02184510946e-03 -3.60011007046e-03 -2.26331499750e-04 -6.77777172271e-04 -3.28474456957e-03 -6.89499719095e-03 -1.86174983253e-03 -4.83065875404e-03 -7.25864132889e-03  1.72808822766e-03 -1.55174445085e-04 -2.79997454697e-03 -4.96773781923e-03  6.65111836063e-03 -3.51765948695e-03 -1.24010874650e-03 -1.26430822151e-03 -1.06623148461e-04  3.92932801835e-03 -2.22536091844e-03  3.45216408733e-04  4.43971994753e-04 -9.16196484709e-03  8.97058546099e-04 -5.97038540918e-04  1.01962555501e-03  2.70289150277e-03  7.06156342033e-03 -3.97867966692e-03 -9.99409110523e-05 -3.00094828535e-03 -4.12337184688e-04 -3.50926590460e-03  6.41203257494e-04 -3.75864347699e-03 -4.02768146207e-03 -5.81137051350e-03 -2.03147325275e-03  7.45412294145e-03 -3.31492616853e-03 -2.37217145034e-03  1.31616649269e-03 -1.93555454249e-03  1.09104492330e-04 -1.82016263593e-03  1.12844405329e-03 -3.93270471661e-03  4.42847825309e-05 -2.43810014761e-03  2.19183752127e-03  6.25326430849e-04  1.45715804361e-03 -5.90598442223e-03  2.14098911584e-03  6.81515993656e-03 -4.24493521501e-03 -1.00788026773e-03  8.17828969847e-04 -6.97450377616e-03  2.55382257037e-03 -2.08151656302e-03 -3.58516959312e-03  1.27432381385e-03 -5.25596992337e-03  6.61796267816e-03 -2.97947881525e-04 -4.59329348551e-03  1.42199504672e-03 -8.60061327247e-04  6.67798988211e-04 -3.08578205286e-03 -6.09548669579e-03 -1.71122290396e-03 -1.47671397740e-03 -4.09805914663e-05 -2.97929047523e-04 -1.46795314159e-03 -1.11587786846e-03  3.02452078358e-03 -2.01901684978e-03  3.05755866451e-03  6.22423025434e-03 -6.47181957077e-03  2.25045092853e-03  2.79461049953e-03 -2.64855878713e-03 -4.95482336281e-03  3.51936102080e-03  4.21417521405e-03  7.77983400367e-04 -4.79852294914e-03 -1.27167616306e-03 -2.75240774671e-03  4.36143951016e-03 -1.94095746117e-03 -3.52093552606e-03 -2.67140402611e-03 -4.86778593958e-04  6.53779418953e-03 -4.51475294907e-03 -2.27622722886e-03  5.16597103940e-03  2.90735477148e-03  3.70693219609e-03  1.92622785211e-03  2.97251347982e-03 -2.14397623318e-03 -6.84869871046e-03 -6.53882209380e-04  2.66441425222e-03 -3.84422967540e-03  4.50113414814e-04 -1.77886777490e-03  4.63679385004e-03  1.02630107801e-02  2.45723038287e-03  7.08676044996e-05  5.53708772314e-03 -1.22398486141e-03  5.92758786609e-04 -5.71653766693e-03 -4.70576055614e-03  1.63585481384e-03 -4.29032657390e-03  3.91242016430e-03  5.48721776651e-04 -7.36405888572e-04 -4.05626383549e-03 -4.88496062791e-03 -2.04933899796e-06  3.73307542079e-03  2.75112533178e-03  1.66307444331e-04  1.68926092692e-03  1.65944617987e-03  1.66793618395e-04  2.19607056903e-03  2.64052509410e-03 -8.99791205891e-04 -6.27501468760e-03 -1.84333643986e-03 -4.25195044654e-03  5.29370942183e-03  7.82377604519e-04  3.15563187069e-03 -2.71507375713e-03 -1.66897455369e-04 -1.31765800474e-03 -2.43353337854e-03  1.39565827806e-03  3.12014104091e-03 -4.56148161773e-05 -8.11315558475e-04  3.69905534460e-03  4.07908599038e-03 -7.44291737347e-04 -2.68732891515e-03  7.09478791621e-03 -6.53915313166e-03  3.43842993874e-03  7.54401941587e-04  2.41215650275e-03  2.04916660842e-03 -9.54327901239e-05 -5.90530193881e-03  5.45355441646e-04  3.25641291604e-03  1.49466250508e-03  2.42731267451e-03  9.22334460415e-03  1.68841452643e-04  1.46734724379e-03 -5.54927055809e-03 -2.01298197999e-03 -2.00566993507e-03  2.58744697898e-03 -1.80103267744e-03 -4.66218926694e-03  1.73785235053e-04  3.91912525654e-03  4.28902159332e-03 -1.09315838377e-03  4.17022422036e-04 -1.70933350566e-03  5.86516545188e-03  2.84891636182e-03  2.24528252806e-03 -1.02784445767e-03 -1.37578841023e-03  7.71797877802e-04  2.16231406835e-04 -5.44275971694e-03  3.52560268950e-04 -7.74513292674e-03  7.82674337189e-03 -5.33674935463e-03  1.13736027867e-02 -3.20682816294e-03 -4.77393270547e-03 -3.22810363428e-03 -3.53129034680e-03  4.01771169850e-03 -9.75524691512e-05 -4.06443647498e-04  8.78867979175e-04  1.75814558881e-03 -5.17046428619e-04 -8.40336679085e-04  1.73676306773e-03  4.03793002576e-03 -2.62348126111e-03  7.37971349577e-04 -6.59666296175e-03 -3.42246447505e-03  4.38698316771e-03  2.85498102510e-03 -1.71488729493e-03 -4.77427781844e-04  2.24568586761e-03  6.13581300130e-03  5.92251709700e-04 -2.20549740804e-03 -5.04481452450e-03  4.83093184670e-03  7.57336426519e-03  4.50917736814e-04 -5.37524431090e-03  5.16321032593e-03  2.52166759133e-03 -6.73604646123e-03  2.18311682860e-03 -3.75007228739e-03  3.88264031135e-03 -3.48605879672e-03  4.45820291574e-03  2.61064242630e-03 -6.57545131376e-03 -1.21725425888e-04 -4.83551530484e-04 -2.89638842322e-03  9.11032007216e-04  4.20630927099e-03  1.53668143822e-03 -7.59741323151e-03  1.48570246900e-03 -2.03692453677e-03  7.03574596408e-04  9.73387052057e-03  1.95383325781e-03  4.44396655117e-03  9.10809320391e-04  7.12383903476e-04  4.96826935093e-03  4.95040171049e-03  3.78364385896e-03 -7.12693951339e-03  2.50213018274e-03 -3.70829361699e-03 -4.03849446708e-03 -3.52711384822e-03 -2.03615114298e-03  3.33555767368e-03  6.06060181287e-04 -5.94248117115e-03 -5.51249901656e-03  2.24103335665e-03  3.48023814852e-04 -2.16136017967e-03  2.38588256585e-04 -1.06605550914e-02 -1.28197309924e-02  2.78373677798e-03  2.54904179277e-03 -4.20170842955e-03  1.47260227002e-03 -8.87153994076e-04 -1.04113492797e-03  4.86596472631e-03 -3.39947219383e-03  6.40100886491e-04 -9.78919443397e-04 -3.05399170704e-03  5.29101868234e-03 -4.21749323942e-03  3.12026621338e-03  2.64449724894e-03  2.51735871864e-04  6.66452876837e-03  2.66859104609e-03 -2.29977838432e-03  4.14770050978e-03 -1.40837560377e-03  4.09127983670e-03  3.55814717384e-03 -1.05643401240e-03  4.74945160343e-03  2.33551090192e-04  1.40491448976e-03 -3.95929128696e-03  1.81645859255e-03 -5.38824801158e-03 -5.00839806346e-03 -6.09664697116e-04  5.99831073687e-04 -1.04439075215e-03  2.97212000707e-03  1.25654809437e-03  2.22601287025e-03 -1.31142031739e-03  1.17429813217e-02 -5.46493713159e-03  1.14324251457e-03  2.84096884371e-03  1.82525515658e-03  1.96983979139e-04  8.78513087187e-04  1.88988270954e-03 -1.19746046388e-03 -4.33455828139e-03 -2.82823086378e-03 -1.26773304500e-04 -3.58882249752e-03 -3.12504019602e-03  2.65887026599e-03 -3.86146278194e-03 -3.34339983734e-03  3.61866673856e-03
-3.29489349800e-03  2.61986365762e-03 -6.59414656134e-03  7.42038282133e-03  7.38559436647e-03  1.47580219555e-02  1.21781341829e-01  2.32679625758e-02 -1.01426802750e-02  3.84372273505e-03 -3.84415199551e-03 -8.33059190304e-04  1.40436791550e-03  1.75538394483e-04 -4.09429245102e-03 -3.03945082197e-03 -4.93902176326e-03  1.73897198726e-03  4.85784265095e-03 -6.45344603192e-03 -3.47190854273e-03  5.39295549329e-03 -2.64589446589e-03  4.77807061609e-03  1.33055700151e-03 -1.46163536334e-03  4.86169227308e-04  1.20487746561e-03 -1.18683612536e-03 -1.80091132665e-03  2.76720349937e-03  1.80074326830e-03  4.73297719736e-04 -3.21330221449e-03 -5.44459961731e-04 -7.28388353028e-03 -1.60630596935e-03 -2.24814682750e-04 -3.71439372763e-03 -7.24422264865e-04 -2.61176637805e-03  1.71815236854e-03 -8.05102980245e-04  1.98897059606e-03  2.91484203532e-03 -1.01882062108e-03 -1.93868801329e-04 -1.63331360754e-03 -3.43633478236e-03  4.86954194589e-03  4.67746988619e-04 -5.15009017239e-04 -7.67081676595e-04 -2.38498435978e-03 -8.20481827839e-04 -5.58984382011e-03  9.88050304095e-04  2.47763732928e-03 -1.74025615821e-03 -2.47705731234e-03 -1.91834719009e-03  5.00529365119e-04 -5.06605194219e-03  5.19135606463e-03 -6.25175542450e-03  4.26202441608e-03  1.13769746969e-03  6.49018524572e-03 -1.77623011228e-03  3.43997977640e-03  5.46571461730e-04  1.33299153645e-03  5.18769018070e-03  3.31159407516e-03 -3.90496205352e-03  1.08532991699e-02  5.78173819613e-04  8.48308996306e-04  1.87709353049e-03  9.76186773486e-03  7.61846139859e-03 -6.83552410579e-03  1.54031038305e-03 -2.96510207532e-03 -3.93493628595e-03  3.56150897007e-03 -3.11471284646e-03 -5.71417814465e-03  5.44440172352e-03  2.99305236341e-03  1.78906670972e-03 -2.26832037072e-03 -6.21344577999e-04 -1.85096113207e-03 -1.41420611477e-03 -3.92174816113e-03  7.87528400912e-03  5.43391129419e-04  6.95985856627e-03  9.22696538475e-04  7.68361709445e-04 -3.31342297851e-03 -4.27597279720e-04 -5.07647271723e-03 -3.46104634884e-03  3.66098885560e-04  2.88627275453e-03 -2.98872335370e-03  4.31746879504e-03 -1.12884459474e-03 -2.86881443109e-03 -2.19255070267e-03 -4.75863942552e-03 -4.27913669962e-03  6.16159608804e-04 -9.57911190580e-04 -2.18031569749e-03  2.63089439605e-03  5.84463086436e-04  1.41060322199e-03 -6.60729832598e-03  7.45353812462e-04  1.75303063573e-03  9.58569031414e-04 -4.51908983437e-03  2.03198668869e-03 -1.49236298817e-02 -6.01089492187e-03  6.24123626524e-03  3.74612879236e-03  1.83431990563e-03 -1.92244710246e-03 -3.37105813584e-04  6.23097158775e-05  7.47465234098e-03  4.74413132492e-03  3.58299211033e-03  4.98949430187e-04 -2.83984049841e-04  1.56691010270e-04  5.97326293243e-03  3.40791013468e-05 -2.27619156871e-03  2.42496782356e-04 -9.39893289950e-06 -5.63982461958e-04 -1.05476140064e-04  5.44144015437e-04 -1.02628708038e-03 -1.10084428887e-04 -4.97751536181e-03 -8.58784632988e-03 -3.19689662128e-03  6.73614651002e-03 -3.12376930079e-03  8.31721528324e-03  3.85336038047e-05  7.59823104328e-03 -3.87896649779e-03  3.49227160544e-03 -9.55607562332e-04 -4.12318630385e-04 -2.62838617191e-03 -1.76253111761e-03 -6.14576786300e-03 -3.58813826423e-03 -1.85580953255e-03 -7.73723143150e-05  6.54359943262e-03 -1.70695213501e-03  6.04113022346e-03  1.12346855441e-03 -2.33498351620e-03  3.34983096997e-03 -2.99604830252e-03  1.43541472063e-03  5.15792461832e-03 -6.09659281084e-04  1.32271194293e-03 -8.26241578691e-04 -3.20367609247e-03  2.19554204526e-03 -3.06129805174e-03  3.43823443524e-04 -7.08739713652e-04  6.62574200399e-03 -2.42671631524e-03  1.45085848532e-03 -7.54270031530e-04  1.65747788610e-03 -3.74349133937e-03  1.56908775446e-03  1.83682832461e-03 -3.48864610618e-03  3.40623081194e-03  1.80533708045e-03  1.94466464891e-04 -3.09621476667e-03  2.03096094617e-04 -4.51249793886e-04  4.64320298699e-04  1.51449447461e-03  1.86412939699e-03 -2.06979172499e-03 -1.67221757968e-03 -1.41901482025e-03  5.49214595828e-03 -2.27705515172e-03  2.30613745792e-03  1.19064649531e-03  1.10748663049e-03 -3.37034693479e-03 -5.26681377913e-04  8.08557773218e-03  2.36131498204e-03 -2.07132822896e-04 -6.88477240612e-04  1.06508328504e-03  1.83152430524e-03  1.68598406926e-03 -5.74803390877e-04 -2.49934554046e-03  1.10749251924e-03  2.27729496096e-03 -8.11011054383e-05 -1.85433192425e-04 -5.46695059729e-03 -2.89855805454e-03  1.42998853866e-03 -1.27430138286e-03 -4.47507700445e-03 -3.60930313921e-04  5.68120122827e-03 -1.78067953563e-03 -6.45419378153e-03 -1.39186115145e-04 -1.69194401246e-03 -2.46674561945e-03  2.45512692108e-03  4.03713132471e-04  3.64085855158e-03 -5.56424839248e-03 -5.26602688250e-03  1.02131537644e-03 -5.62833783406e-03  9.14285422459e-03  6.60941818581e-04  1.32361446348e-03 -1.14397256357e-03  1.86025892350e-03 -3.63097820323e-03  2.70220087936e-03  1.50818514466e-03 -9.20157278053e-05  9.94368537640e-04  5.72721761314e-03 -4.12905478595e-04  6.32751146320e-04 -5.48292532058e-03 -8.11103215848e-04  1.02001914116e-03  4.56157085738e-03 -3.62401053759e-03 -3.58409263629e-03  1.27676177485e-03 -3.07804645578e-03 -3.40115105300e-03  1.68635249040e-03 -1.48861530841e-03 -1.17655007912e-03 -2.02941659453e-04 -3.10039981249e-06 -4.93622013680e-05  4.46585162437e-03  2.61785120515e-04  1.11314067914e-03 -1.90940012143e-03  1.37348914015e-03 -3.27164700740e-03 -2.23143382934e-03  5.04516725371e-03 -3.85632268689e-03  2.05535982183e-03  8.12386183737e-04  2.11076549203e-03 -4.94500199173e-03 -2.89082553525e-03 -2.46664269819e-03  2.37316398406e-03  1.88003277806e-03 -4.77364705624e-04 -6.77055496921e-04 -3.26288036112e-03 -3.39620318119e-03  1.49775146228e-03  2.72735835808e-03  1.18651701534e-03  1.09996712718e-02  8.11114939127e-04  7.70210609382e-03  1.80021675878e-03 -5.61465305929e-03  3.41436237657e-03  5.12505320995e-04  2.14339709802e-03  3.65617962772e-03 -3.74979171595e-03 -2.13629969974e-03 -1.19919162847e-03  3.24320526548e-03 -7.42913877783e-03  2.54448391145e-03 -9.88023087445e-03 -3.54349965420e-04 -1.88694051837e-03  2.45581390416e-03 -5.23314973504e-05  5.88396540121e-03 -7.03757595350e-03  2.38036731333e-03 -1.93840128340e-03  6.53651147390e-03  2.09964296977e-03 -9.79373066223e-04  4.15891271668e-04  7.46697005188e-03 -1.96884273975e-04  7.80118322133e-03  2.69164535751e-03  2.53022165304e-04 -7.13926420401e-03  1.60856663343e-03  8.40050174844e-04  2.02946238000e-03  2.18605507020e-03 -1.57458613852e-04 -1.45670138709e-03  3.43083460346e-03  4.34915087817e-03  8.28848421035e-04 -2.73064522111e-03 -5.42664190434e-03 -1.28424888307e-03  1.16849945288e-03 -3.14401182025e-03 -1.83615991500e-03  1.73566579726e-03 -1.45627841963e-03 -3.78738501254e-03 -8.99106032418e-04 -1.08299254296e-03 -7.38781894969e-04 -7.21703832871e-03  8.48419631489e-04  5.33314996169e-03  1.66883797809e-03 -3.71770201910e-03 -3.91095758052e-03  4.53450957929e-04  4.90122251974e-03  2.03432543068e-03  4.11963702428e-03  1.55380308510e-03  4.11896536221e-03 -8.16841140586e-04  3.54054751623e-04 -4.49216406796e-03 -3.98015416819e-03 -5.17271832445e-04  5.52269295924e-03  5.09357460466e-03  1.00094550917e-02  1.78747197786e-03  6.66790825922e-04  8.84703916546e-03 -1.83877781337e-03 -3.49828746035e-04  1.47970665744e-03  3.30906642650e-03  2.61099739577e-03  1.05990036382e-03 -2.30898783305e-03 -8.32047952091e-04  3.66435132556e-03 -9.05733595084e-04  1.29077117336e-04 -2.69948020682e-03 -1.39268980520e-03  1.23954193985e-03  1.16423589358e-03  1.41341591104e-03 -2.22169138205e-03 -1.07594265880e-04  4.17888389328e-03 -7.03812428375e-03 -3.19375502283e-03 -5.93307688982e-04 -2.24695332392e-03 -2.43653993000e-03 -1.19335059708e-03 -1.21433661212e-03 -1.43637892720e-04  2.83293960915e-03  3.89224769705e-03  7.05820974655e-03  7.95946717404e-04 -2.67217048158e-03 -1.33436185564e-03 -1.39980136487e-03  6.87819805286e-03 -5.28342317350e-03 -5.01915425499e-03 -1.92846268267e-03  6.65674872320e-03  1.05705890121e-03 -5.16336271101e-04 -1.20270357811e-03  3.35947419345e-03 -2.48094315063e-03 -3.74473127088e-03  5.77309179649e-03 -2.50289793649e-03  1.97290531310e-04 -1.69390685547e-03  1.21685366708e-03  5.50607559547e-04 -3.02942748877e-03  3.31338435447e-03  1.80918187092e-03 -8.67172025926e-03  1.85917893146e-03  1.07742198577e-03 -3.94078422502e-03  5.75237263656e-03 -1.94310232658e-03  1.22183425978e-03 -5.02087099305e-03 -3.07126660171e-03  9.40761060838e-04  3.80242630375e-04  2.45647594632e-03  3.20269385004e-03 -2.59902411437e-03  8.72512568047e-03 -3.99488557813e-03 -4.01727599290e-03  4.65480737921e-04 -2.88315550754e-04 -5.71752971468e-03 -7.08420213019e-04 -4.65079314871e-04  8.71542765128e-03 -2.63038363221e-03 -1.45151966563e-04 -7.82749173583e-03  8.59048649748e-04  1.12281990080e-03 -1.88198794524e-03  3.73545901528e-03  5.41254107566e-03  2.70868134983e-03  2.40553859342e-03  3.59843837911e-03  3.57458592161e-03 -7.42931818525e-05  6.04274612950e-03 -5.68944314153e-04  2.12401006510e-03  4.23153052301e-03 -9.60129068395e-04  8.81608040325e-04 -3.14667414297e-03 -2.40548514724e-03  2.28275155461e-04 -4.00183022403e-03  1.40065886804e-03 -3.09282226323e-03  3.56846257424e-03  4.36806160327e-03  1.89743056350e-03  2.95575191154e-04  5.90402815256e-04  6.14006245664e-03  4.88276668353e-03 -2.06216310386e-03 -2.34493590470e-03 -4.73531201579e-03  2.87441458403e-03 -1.01222424032e-03 -3.41475123609e-04 -6.19468015176e-03 -1.01127804602e-03 -6.66658673782e-03 -5.66846467537e-03  5.35543325648e-03 -1.87190620856e-04 -1.58779065145e-03  2.61690507621e-03 -3.74670381550e-04 -2.27415964161e-03 -1.58600705533e-03 -4.69676631383e-03  1.18618216702e-03 -1.69007177206e-03 -7.72390790940e-04  1.45518210194e-03  1.53642162549e-03  2.72728738067e-04 -2.59985520989e-03  6.46314108061e-04 -2.57090402574e-03  1.50700695511e-03
 4.96716696760e-03 -1.96950331027e-03 -9.34915435867e-03  5.40204424431e-03 -4.62068141920e-03  1.38688519333e-02  2.32679625758e-02  1.03872087052e-01 -5.68169441140e-04 -2.07927834518e-02  9.73559144994e-04 -1.65417041312e-03 -1.11533378812e-04  9.97405427041e-05 -7.99811187816e-04 -5.75144294564e-03 -2.37540125215e-03 -2.54601223594e-03  2.65098609446e-03 -3.74423510868e-03  1.77437031231e-03  4.92708460222e-03 -1.96941201899e-03  2.95699063066e-03  1.69400000834e-03 -8.16694990994e-04 -2.14129358788e-03 -3.79385273038e-04  3.91059658500e-04  1.28859252659e-03 -4.65092029685e-06 -8.27341791232e-03  1.99306469519e-03  1.64532106409e-03  3.03883962319e-04 -2.01221908097e-03 -6.17591987054e-04  4.06488360272e-03 -8.66974079403e-03  1.39352978577e-03 -8.92375429954e-04 -2.72738808504e-04 -4.21092750243e-03  4.05833184124e-03  1.16136843370e-03 -1.13393236818e-03  2.79557557344e-03 -1.35431271911e-04 -4.59438744450e-03  5.44281882271e-03  5.37898267185e-03  5.19515387126e-05 -7.86412991113e-04 -1.03067404929e-03  6.90576126011e-04  3.03016646178e-03  2.70766010585e-03  1.36967082649e-03 -4.31462035495e-04 -1.66165634437e-03 -1.83887808629e-03  2.35455681338e-03  4.75119323299e-03  2.43540928061e-03 -6.94128777160e-04  2.59746475881e-04 -4.14628417251e-03  6.68855940039e-03  7.30303555687e-03 -8.07101401907e-04 -1.12168760411e-03 -3.58994754838e-03  3.97412557318e-03  1.95245245173e-03 -3.49127402376e-04  6.32821837423e-03  3.91232886297e-03 -7.64549305074e-05  1.52355269173e-03  5.07820792352e-04 -8.63774444669e-04 -8.74423510673e-04  1.80535731178e-03 -2.43959410468e-03 -7.16823779539e-04 -1.14696361589e-03 -7.20916166969e-04 -3.32655662266e-03  4.04993186926e-03  1.74867894781e-03 -4.05495238343e-03 -5.19664562095e-03 -3.00939160376e-03 -1.66087330117e-03 -4.19191091660e-03 -1.74929617210e-03  2.23966028393e-03 -3.89712092737e-04  9.08531943967e-04  7.77716368965e-04 -6.58555167935e-04 -2.70643729348e-03 -3.33747093568e-04 -5.52045117160e-03 -8.92934407110e-04  9.62833576442e-04 -1.06851359804e-04 -2.94821495867e-03  8.37114931825e-04  3.65756780548e-03 -6.26309365388e-04 -3.18875572524e-03 -4.96142550642e-03  4.97733904508e-03 -4.56879385800e-03  6.14825612302e-04  7.62185524812e-04  2.22136252289e-03 -5.85800331639e-04 -1.67295443650e-03 -3.40672833753e-03 -1.62736401326e-03  6.28404241425e-05  2.88435566485e-04 -2.14312264050e-03 -5.18867470712e-04 -4.50880661977e-03  9.40923713828e-04  1.09890977359e-03 -2.84742380954e-03  1.82129071728e-03  3.18755617422e-03  1.75071671217e-03 -6.87474957085e-04 -4.35718114509e-03  2.18483232075e-03 -5.52802255306e-04  1.66640264679e-03 -3.50329227014e-03 -7.90339174437e-04  5.96638710211e-03  4.54537382034e-03 -3.38464538840e-03 -1.55405388433e-04 -4.51178090358e-03  1.06617932888e-03 -1.83339284978e-04  3.76554753322e-03  3.08573120286e-03 -6.06315173993e-04  1.15856233015e-03 -1.25170602038e-04 -1.73786770943e-03  4.56766925859e-03  1.42167439644e-03  3.60792476520e-03 -1.06192518583e-03  8.93506678184e-03  4.62775323076e-04  5.70606933196e-05  6.42354725777e-04 -2.34905640443e-03  2.65637790236e-03  2.19701623455e-04  2.27145968506e-03  3.62534358744e-03 -2.30332618005e-03 -2.30695501504e-03  2.93268906509e-03 -2.93489096099e-03 -1.61075377853e-03 -1.87700043722e-03 -1.72845261673e-03  1.62987695781e-03  2.68693951459e-03  2.26283015903e-03  4.05671880279e-03  4.50545559961e-03 -4.16842829605e-03  6.14259505078e-04 -6.09918730128e-04  3.68123309836e-03 -4.70100926498e-04 -1.59205745363e-03 -3.91151944787e-03  2.83331653774e-03 -5.34112670773e-03  1.53944709209e-03  3.89024667844e-04 -3.06432194640e-03 -1.04211476859e-02  7.22913071658e-04 -4.66048549881e-03 -1.37390075567e-03  1.68817877087e-03 -3.58112294309e-03  3.20361588755e-04 -4.02701657734e-05  3.30029689706e-03 -1.65368608752e-03  2.93183899060e-04  2.19591005417e-03 -1.48894374117e-03 -3.70971740729e-03 -3.22695423227e-04 -3.49919785845e-03  5.15592029199e-03 -6.72568245335e-03  6.44389572596e-04 -2.28480663867e-03 -3.03757845719e-04 -2.60704185121e-03 -2.06294273946e-03  4.35007212266e-03 -3.25406219016e-03 -7.95494619545e-04 -3.80628513091e-04  6.14413936123e-04  1.49165107489e-03 -3.18000050277e-03  3.98090956323e-03 -3.75567008837e-03  2.69498309237e-03  4.46323329024e-03  3.57091517779e-03  8.85791380534e-04 -4.77462589442e-03 -3.35352124071e-03  2.21519419727e-03 -2.05833454291e-03 -2.27066106449e-03  2.46527595225e-03 -6.42022601971e-03 -2.28387820595e-03 -2.59749434520e-03  7.74292125978e-04  1.67049032047e-03  1.34683619729e-04 -7.19678551947e-04 -1.22310411280e-03 -6.98657945297e-04 -2.49961328758e-03  2.17692353677e-03  6.81096672450e-03 -3.61178639092e-03  3.87981043083e-03  2.29181416362e-03  9.06424534561e-04 -8.40238354966e-04 -8.00563907047e-04 -2.74376793326e-03  1.61945830694e-03 -9.32391009428e-04 -2.96895613186e-03 -1.69084514056e-03  1.35295894473e-03 -1.87380585473e-03  7.33310970376e-03  7.24382271634e-04 -2.62073347467e-03 -9.21816963382e-04  1.63521176715e-03  1.75494688079e-03 -2.53913023233e-04 -2.39749893502e-03  1.46016273381e-03 -1.26767177104e-03  8.62730885873e-04 -9.46617966158e-04  1.40170490993e-03 -4.32143720271e-03 -5.37318818567e-03 -1.32284711982e-03 -2.72477052746e-03  1.39820952412e-03 -5.44425568125e-03  1.43478690414e-03 -3.81297168161e-03 -4.03021914822e-03 -1.74061810700e-03  1.75122495397e-03  2.30791535262e-03  6.14748499513e-04 -4.98096024914e-03  1.91758729355e-03 -2.93618078043e-04  3.01893940836e-03 -3.72012644546e-04  3.41500715496e-03  1.22840717138e-03  1.28078949234e-03 -5.44882736008e-04 -3.75047934978e-03  6.15401167601e-04  1.88729621817e-03 -3.12873016057e-03  1.18639254559e-03  3.46544697528e-03  3.47850324175e-03  5.54948655914e-03  3.66097705660e-03 -4.29886778374e-03  2.00894263357e-03  1.45829751290e-03 -1.14855316526e-03  1.53092917626e-03 -7.69162157552e-03 -5.26242856008e-03 -3.08623949920e-03  2.74196109288e-03 -3.81982204254e-03  3.34259431317e-03 -3.45142753796e-03 -1.89040640701e-03  1.20015207058e-03  1.05890636884e-03  2.49303591971e-03  4.13504084866e-03  9.08810300917e-04  3.81451634718e-03 -8.65605062268e-04  7.20039026561e-03  2.32185489872e-04  2.60289543918e-04 -1.99046862578e-03 -5.24007075083e-04  3.23446153585e-03 -4.63425072145e-04 -8.66320162131e-04  5.85213743465e-03 -7.32056287702e-03 -7.57061265968e-04  1.56750259255e-03 -2.79171722609e-03  1.92729833247e-04  4.53764146453e-03 -1.38885137995e-03  1.24774667174e-03  3.10868981690e-03  8.28709406151e-04  1.98019144879e-03 -5.30130324762e-03  3.40573774706e-03  1.33465427654e-03  9.46506248883e-04 -1.43464543375e-03  1.43204780533e-03  5.83230509349e-03 -3.45282019830e-03 -9.83094569562e-03 -1.44222613813e-03  4.16987453878e-03 -6.38694221051e-04  5.43234294834e-03  3.30987908881e-03 -3.19734431729e-03 -2.72942363351e-03  1.80439894577e-04 -4.14863405139e-03  4.00654362707e-03  1.27545420596e-03  3.64807443824e-03  1.16169528553e-03  2.18687015068e-03 -5.42552947447e-04 -5.05806666159e-03 -2.68657530367e-03 -7.45762353353e-03 -2.50945753734e-03  6.84906785775e-03  9.89192561084e-04 -2.29583790760e-03  2.91019814185e-03 -2.75988018150e-03  9.37710730006e-05 -2.84218271756e-05 -2.46002889677e-03 -3.67204531339e-03  2.33351826424e-03  4.23754640097e-05 -4.81602405633e-03  1.21811881105e-03  5.26705456589e-03 -2.31538481119e-03  1.60445970466e-03  4.56866799068e-03 -1.62620441443e-03  1.12300592008e-03  1.60480732643e-03 -5.58771972876e-04 -1.07245474491e-03  1.22923798197e-03 -1.04789705270e-03  1.93444884709e-03 -7.79617439719e-04 -2.16090537448e-03  4.27530635623e-05 -1.64855869947e-03 -1.46801612080e-03  2.96388390932e-03 -2.48986388311e-04  2.32967167023e-04  2.57996924387e-03  3.65257512146e-03  3.92149495056e-03 -7.52633709929e-04 -2.42878889776e-04 -5.68130834416e-04  2.81591121684e-03  2.20561156607e-03  1.25977920379e-03  1.55513702120e-03  1.21366871868e-03  5.35351604105e-03  2.03596261593e-03  4.62359723766e-04  2.35388957866e-03 -2.29189154117e-03 -1.68807239858e-03 -1.51114961690e-03  3.25773697989e-03 -1.83890470211e-03 -4.53232266852e-04  1.01966951931e-03 -1.51818665360e-04  1.92372870579e-05 -1.84908473241e-03  3.04868860373e-03 -3.04920501068e-03  2.31049882632e-03  1.13984141940e-03 -7.75476315276e-04 -4.74856375681e-03  4.60160415005e-04 -3.34299141046e-03  2.35238704584e-04 -2.13425708046e-03 -3.70689038669e-04 -2.52768606751e-04  5.48893135337e-03 -9.92481975021e-04  3.70740901313e-04  4.01213874686e-04  3.95470559157e-03 -8.25545563527e-04 -2.15436785025e-03  2.28728187615e-03 -9.67450813336e-04  2.25741789303e-04  1.45210538638e-03  6.84851133713e-04  1.54149427506e-03 -4.67557159770e-03  2.21201648234e-03  8.50919320376e-04 -6.83566513384e-03 -2.05022193993e-03  2.08066725157e-03  4.39398578784e-03 -7.13700111299e-04  4.09751184191e-04  5.81601939663e-04  3.44281892440e-03  1.79973266240e-03 -2.38333787644e-03  2.80893623007e-03 -2.74021669697e-03  6.70289881176e-04 -4.06700648094e-03  1.61290127280e-03  1.26829539581e-03 -1.26997117756e-03 -4.75100551497e-03 -1.77610999865e-03  2.73995375404e-03 -1.26657749858e-03 -1.04879895463e-03  2.88058230677e-03  2.64074083974e-03  3.74968785613e-03 -1.38220073461e-03 -3.27839247768e-03  1.23973444033e-03  2.15487674609e-04 -2.30366116946e-05 -2.88020364406e-03 -6.55339568356e-04 -2.29373949526e-04  3.43257314069e-03 -2.19370080496e-04 -4.15967448754e-03 -3.59311170686e-03 -6.15724219831e-03  1.17443729537e-03  6.11830925356e-03 -1.34397239651e-03 -9.58664918259e-05  2.12806035797e-03  3.70244462267e-03 -3.12984793180e-03  1.68626409793e-03 -3.03933850810e-03  1.13166951533e-03 -1.32817734331e-03  6.27488449701e-03 -2.48933101951e-03 -2.76463671113e-03 -2.13556384777e-03 -7.91516480577e-03  4.85884098482e-03  1.18976933368e-03  2.41599705481e-03
 3.41690082760e-03 -6.58139849176e-04 -9.14195762789e-04 -4.11514041279e-03 -5.93435540843e-03  1.44320711319e-03 -1.01426802750e-02 -5.68169441140e-04  9.70597782027e-02  4.79762076730e-02  4.56065717548e-04  3.71487064177e-03  6.56162672744e-04 -6.59945600161e-04  3.23917889907e-03  2.53292173490e-03 -1.35766740832e-03  2.19917196235e-04  1.69002521625e-03  3.11650485868e-03 -1.21097813732e-03 -3.68129742902e-03  8.26081778416e-04 -3.84269695386e-03 -1.72663994720e-03 -4.36353132111e-03  6.57602667584e-04 -1.32753912756e-03  2.61470616385e-03  1.60194429556e-03  2.23425443258e-03 -1.30622268653e-03 -2.84928835025e-03  6.69614285323e-04  7.19356669705e-04 -2.16178697767e-03 -3.60275386407e-03 -1.84949784613e-03  5.27818049282e-03 -8.21146452144e-04  2.51474691834e-03 -9.47877823673e-04 -1.06123742057e-03 -3.02440522263e-03 -4.79751799891e-03 -1.97093209256e-03 -1.03334142263e-03 -5.30164427395e-03  1.98995214004e-03 -7.05061199336e-03  3.66306473255e-03 -3.43496105378e-04 -1.87186402813e-03  1.55321479546e-03  7.99689676124e-04  4.65982810046e-03  8.15112642176e-04 -5.52574357524e-03 -2.99930511774e-03  1.18435458153e-03  2.71561311984e-03 -4.69309196728e-03 -2.91142129303e-03  7.34162139354e-04 -4.98491520858e-03  4.93120452836e-03  3.97936106499e-04 -2.17061501471e-04  1.33530742323e-04 -1.23414057567e-03  2.47801717143e-03 -3.27966389292e-03  1.43482380668e-03 -3.94152343530e-03 -2.26100924403e-03 -8.97024504982e-03 -4.27449564755e-04 -2.03167485870e-03  3.00981794359e-03 -1.30567218336e-04 -4.29739050574e-03  2.16596060660e-03  1.13554234047e-03 -4.56553880501e-03 -1.33650582127e-03  9.31111845238e-04 -3.43212992384e-03  4.88757267201e-05 -2.11344003973e-03  3.97443965361e-03  3.63738647252e-03 -2.41232263028e-03  6.05445760608e-03 -2.96082160873e-03 -3.13313777121e-03  1.26469071952e-03  3.16308342220e-03  6.18311443781e-04  1.71487888363e-04  6.77376457026e-04 -6.45673319910e-03 -1.22306220847e-03 -1.74870142740e-03 -4.91865166177e-04 -2.76359344957e-03 -8.55530717840e-05  3.85604272805e-03 -3.19405327263e-03 -4.75131949733e-03  1.13896409658e-03 -1.57250397537e-03  3.68275363386e-03  5.46338946435e-03  1.07809807102e-03  2.01890405311e-03 -1.19106306571e-03  1.56580084065e-03 -7.38120123229e-04  8.15821268736e-04  2.82534654469e-03 -4.06795500336e-03 -5.31477257330e-03 -8.54391049566e-04 -2.90140492579e-03  1.68113510504e-04  1.01670009968e-03 -6.81797774444e-04 -3.72091755793e-03  3.24784966573e-03  2.04370566776e-03 -1.97424766963e-03  3.36960953914e-03  3.41424225734e-03  4.83837001089e-03  3.32547875947e-03  1.53321166288e-03  7.26434686072e-03 -7.87527612580e-03  1.61748159558e-03 -2.93232735413e-03  3.63636922370e-03 -1.84352209979e-03  3.13850717847e-03 -1.60425480650e-03 -3.21343105752e-04 -8.30148102191e-04 -2.15944534141e-03  3.60959253917e-04 -2.39822515470e-03 -3.07861430388e-03  2.10382096362e-03  8.71560016005e-03  3.71292116369e-03 -2.99177531882e-03  2.21516974246e-03  4.42383160441e-04 -2.15578309104e-03  3.58628193069e-03 -4.02897696558e-03  2.70151641305e-03  1.72904505048e-03  4.24119701065e-04 -4.02141551950e-03 -9.58045022625e-04 -3.02451671386e-04 -4.80084232795e-03 -4.49637749173e-04  1.49500631585e-03 -7.36781631773e-03 -4.65424814729e-03 -3.61927472103e-03 -4.19898983844e-03  6.94832474503e-04  2.66476952756e-03 -5.12380670382e-04 -4.17035951405e-04 -1.51421278179e-03 -3.58199813527e-03  1.56420701769e-03 -1.49700081389e-03  3.98929527463e-03  2.55569230769e-03 -1.52653002958e-03 -1.56511894461e-03  4.28989025751e-03 -2.43857404988e-03  3.48347219695e-03 -1.10251238407e-03  1.10364172606e-03 -2.22935105420e-03  4.53500208364e-03  1.39373467876e-03 -2.74722461480e-03  1.87442676316e-03 -1.37136925815e-03 -2.59491118636e-03  1.35859507435e-03  7.90726861671e-05  3.29081013289e-04  4.30308801667e-03 -8.34380834912e-03 -2.16339757457e-03  5.10501492084e-03  4.89359658452e-03  4.30263598313e-04 -2.04938951652e-03  1.74296687459e-04  2.79589487175e-03  5.34299246749e-04 -2.27533148171e-03 -8.91517296406e-04  2.86095905981e-03  5.78212373102e-03 -1.75746494870e-03 -1.32776594854e-04  4.87208780702e-04 -2.32166600404e-03  3.10555037368e-04  2.55320703574e-03 -1.10866408404e-03 -8.22477311703e-04  1.91592984684e-03  2.16727209054e-04  1.08796014513e-03  1.20222196426e-03  3.95372162524e-03  5.07584667205e-03 -1.37861963412e-03 -4.35169963475e-03 -3.58145042514e-04  2.87552507233e-03 -7.43013280181e-04 -6.48837571463e-04 -7.00810318387e-04  5.71881298340e-03 -4.38228263372e-03  5.26209461099e-04  1.75025527625e-03 -1.42746703907e-03 -4.30940194938e-04  1.58899524362e-03  1.55063227886e-03 -3.80779086118e-03 -8.74540405456e-04 -1.52871111344e-03  2.28856132836e-04  5.99248542160e-04  3.73810968055e-04 -2.10694689627e-03 -1.84236518344e-03 -1.42743643318e-03 -2.16967284876e-03  4.74422937584e-04 -3.77662754184e-03 -1.78055742997e-03 -3.07287738932e-03  2.30768094420e-04  9.98795480723e-04  3.17658473968e-03  3.79685354680e-03 -1.32596083100e-04  6.32424717919e-03  6.09618289294e-04 -1.06054045609e-03  7.19965034501e-04  9.06099704259e-04 -2.49310874653e-03  6.03817320033e-04  7.02097639999e-04 -1.03662750644e-03  6.05743088659e-04  7.56849012495e-03  1.60684979883e-03  1.57246857287e-03 -5.35687408488e-04  1.58699894275e-03  3.86995897901e-04  2.35775838020e-03  6.35894580481e-03 -1.41453464697e-03  2.04035807908e-03  8.19998399520e-03 -1.82337638867e-03  4.93107586876e-03  1.43155525802e-03  6.61997573298e-03  1.14511331345e-02  5.70065986577e-03 -5.80711565451e-04  5.99528008483e-04 -2.00719575881e-03  4.87024619319e-04  4.07630052040e-04  1.14276686558e-04 -3.67573123212e-03  1.14133285293e-03 -4.89058873045e-03  2.16797351897e-03 -6.43391946295e-04 -4.57322647777e-03  6.16656959312e-03  4.98826846347e-03 -1.65454824923e-03  1.54388853343e-03 -1.64898992899e-03 -3.99864863484e-03  1.87819639460e-03 -5.22815313437e-03 -4.71539851042e-03  6.19434257567e-03 -1.66478491059e-03  2.81410261201e-05  1.86568945399e-03  1.83261588341e-03  1.78563364072e-03  1.34745854557e-03 -2.27159375440e-03  2.19054923475e-03  1.45175766606e-03  1.74464320831e-04  1.92234111287e-03 -1.00415741426e-04  3.18854188840e-03 -4.08729079033e-03 -4.66280108731e-03 -1.34788320446e-03 -6.13398600706e-04 -3.07157574570e-03 -3.32357850852e-03 -2.33824992251e-03  4.78981376882e-03  8.67692305940e-04 -8.60366637867e-05  1.88611642198e-03 -7.27533843827e-04 -6.51124532999e-03  1.44313197680e-04 -4.62682302733e-03 -1.94343129544e-03  3.37697646006e-04 -3.96463395392e-04 -1.76437937433e-03 -3.48237527227e-04  4.17388936329e-03 -3.89874115267e-03  2.61046578738e-04  1.99134775618e-03 -2.24891216848e-03 -6.24087636963e-03 -8.99249774002e-04  3.59554025706e-04  1.11964897645e-03  7.45566374098e-03  2.35124457057e-03  1.69691030119e-03 -8.01991102442e-04  7.85244490182e-04  1.69021425628e-03 -9.11512565565e-04  3.05484578903e-03  4.92016689721e-03  4.19232712042e-03  5.98374111599e-03  4.65555880834e-04 -4.63354616255e-03  2.59920147398e-03 -1.69509250248e-03  1.79541798345e-03  1.22912980577e-03 -1.85687869976e-03 -5.52109935173e-04 -1.81096456359e-03 -2.81293456079e-03  9.54828824737e-04 -6.43279876938e-03  6.40501114105e-03 -3.34877056147e-03 -2.68780395018e-04 -1.14652228829e-03  8.36045699979e-04 -4.27096353207e-03  9.74513281551e-03 -6.10965295660e-03  2.66245606201e-03 -7.61519721817e-04 -2.15531469521e-04  3.93345962395e-03 -4.18826846932e-05 -8.98280209254e-04  1.63386312053e-03  1.19726047887e-03  4.69299953336e-03  4.91899991022e-04 -4.48100070913e-03  2.56698196050e-03  1.77920586724e-03 -3.20332167298e-04 -1.19478879220e-03  3.58322791250e-03  5.43897549149e-04  2.20682819788e-03  1.90259000532e-04  5.01483279204e-04 -4.84683027933e-03 -6.86503218534e-03  9.07248271306e-03  9.05731915490e-04  4.58926577696e-03 -9.56391386026e-03  3.85707944541e-04 -3.78228383615e-03  3.38203618606e-03  2.50679589687e-03 -4.44178361695e-03 -6.30830246357e-03 -1.87466743708e-04 -1.80581600541e-03  2.16976871160e-03  1.49123848143e-05 -6.73987213412e-04 -2.40529466492e-03  5.46847310883e-04 -3.49016613243e-04  3.13995143246e-03  2.91435784030e-05  4.78874475916e-04  4.67738551849e-03  4.69302910978e-03 -1.92587407257e-03 -7.48133732811e-03 -1.49443646819e-03  3.55587436516e-03  1.19025853258e-03  6.53855069478e-03  4.28354177243e-03  1.30982289923e-03 -1.29124105912e-04  2.02370692278e-03 -1.11338277631e-03  1.87044338298e-03  1.54776356995e-03 -4.84279760953e-03  4.56701463265e-03 -8.34487590716e-03  2.80891309353e-03  3.12226381411e-03  5.89292500700e-04 -4.81211461490e-03  1.98609228508e-03 -9.43578187832e-04 -1.82393763692e-03 -3.48485476364e-04  3.84662213883e-03 -1.86385724987e-03  1.81065589979e-03  3.45363174198e-03 -2.44067003674e-04  1.51381680969e-03  2.13843976576e-03 -5.99529877245e-03 -6.65939091823e-04 -1.45033779952e-03 -2.91464245018e-03 -1.03365470734e-02  2.30611914831e-04  4.60764989471e-03 -2.64830292907e-03  2.78394133735e-03  8.24976887902e-03 -5.72445651576e-03 -2.77291606805e-03  8.03277429418e-04 -4.33199220547e-04  3.25089575732e-03 -3.66935286300e-04  2.33850187365e-03 -1.04314952578e-03 -1.59050433295e-03 -2.38333386665e-03  1.17140058762e-03 -3.78634859657e-04 -3.27542014245e-03 -3.82353439487e-03 -7.43428553246e-04 -3.84705498719e-03  4.71446032288e-03  3.39156912389e-03  5.84346028998e-04 -3.24445206130e-03 -4.81371517204e-06  4.18879727714e-03  1.83074522180e-04  3.39258872968e-03 -2.11519746737e-03  3.52097594502e-03 -2.99058690362e-03  1.55543219600e-03  1.16445412709e-04  1.44811339598e-03 -4.33517736105e-04 -2.82314663000e-03  6.67468694782e-04 -8.25426472901e-04  5.11355040234e-04 -7.33864397576e-03 -6.80876501787e-03  1.68789358345e-04  4.95123574522e-03  4.15911434132e-03  3.17650595411e-03  6.12979796596e-03  3.35263771574e-03
-4.93789484909e-04  3.11523974248e-03 -4.51603246291e-04 -4.73005946571e-03 -1.56005317212e-03  1.75847785447e-03  3.84372273505e-03 -2.07927834518e-02  4.79762076730e-02  9.92860798349e-02 -1.22866009800e-02 -7.88054113694e-04  2.96612579981e-03 -4.96094292528e-04  1.73070568556e-03  6.30394392069e-03  6.03952073920e-04  1.04131509733e-03  2.33006194657e-03  2.96784577833e-03 -1.50180366597e-03 -3.65947400077e-03  3.54662103714e-03 -1.76195083591e-03 -2.33642969503e-03 -2.95800757367e-03  2.32397551726e-04 -1.95525770975e-03  1.81591588442e-03 -3.51008053574e-05  3.66364189649e-03  3.96074899478e-03 -1.20116023929e-03 -4.22892808289e-03  4.02247657149e-03 -1.21817691669e-03 -2.06573020145e-03 -9.52813634894e-03  7.77874422411e-03 -3.77103929203e-03  8.62793254455e-04  1.00897248380e-03  7.52177671540e-04 -2.96445104814e-03 -3.03561454260e-03 -9.95767564383e-04 -3.72973480664e-03 -6.57378045605e-03  5.18593150680e-03 -8.96092992863e-03 -4.69183229641e-03 -7.98541428102e-04 -9.12769761160e-04  2.83975137277e-03 -5.22897567885e-04  8.10755097655e-04  8.53142681570e-04 -5.75456368934e-03 -3.37980603266e-03  5.92319636940e-04  1.12135299005e-03 -3.09676167477e-03 -4.43722923312e-03  3.62252577042e-03 -5.20390672524e-03  2.96241460259e-03 -1.90263072450e-04 -5.51549940836e-04 -4.24726991019e-03 -1.93129817736e-03  7.21016298043e-03 -5.38123738267e-03  1.24811891197e-03 -3.00029480673e-03 -1.98463658920e-03 -5.90499095838e-03 -1.34636761615e-03 -2.53278245397e-03 -4.87601016361e-04  1.00755720071e-03 -2.16414547054e-03 -2.37666694975e-04  1.37695394047e-03 -2.57917209228e-03 -1.70236678337e-03  5.45931191292e-03 -3.81254171227e-03  1.90737243666e-03 -5.58789836702e-03  2.91117833821e-03  5.69827552653e-03 -1.08864104851e-03  4.59212642574e-03 -2.75210001220e-03 -2.09033883971e-03  1.28720662515e-03  3.57649216473e-03  1.57935148700e-04  1.96630895201e-03 -8.28522051448e-04 -7.22576775854e-03 -8.70877206638e-04 -1.86788449232e-03  1.12450731911e-05 -2.53705117388e-03 -3.11933497824e-04  3.07326723908e-03 -2.52872387311e-03 -1.41025197027e-03 -1.65535073577e-03 -1.58057170682e-03  5.24151568806e-03  5.99408694820e-03 -1.11344078121e-03  7.53612344890e-04  1.65174779931e-03  7.13023340420e-04  1.13709404587e-03  8.53410649760e-04  3.53706024064e-03 -3.85932905752e-03 -3.83015780052e-03 -1.39950614602e-04 -1.73635954258e-03  1.49504936715e-03  1.50275723206e-03 -7.47844679279e-04 -4.87580919259e-03  2.22892912970e-03  6.22057889565e-03 -2.30089162490e-03  2.67589970218e-03  7.62084856703e-04  7.95859269343e-05  1.51561598477e-03  3.59889536990e-03  7.71146659057e-03 -5.02346641043e-03  2.15438571494e-03 -1.92340194610e-03  2.53412458811e-03 -2.81764002231e-03  2.29305997608e-03 -1.17928357809e-03  6.39620632901e-04  3.68189531581e-04  2.52296121366e-03 -1.34755543808e-03 -4.24171506532e-03 -1.52144683324e-03 -1.15341171034e-03  4.06550620863e-03  2.18640444970e-03 -2.29107815506e-03  1.00629032623e-03 -1.91711683153e-04  1.25632928953e-05  1.66325652334e-03 -1.22006250359e-03  2.74330499945e-03  5.30043591775e-04 -1.05191925671e-03 -3.13480097499e-03 -1.21610282222e-03 -1.97108072549e-03 -9.23672182639e-03 -3.21929066464e-03  2.57496366646e-03 -6.14110242562e-03 -6.95714765270e-03 -1.93446367900e-03 -2.87584138628e-03 -1.25076425267e-04  2.40433688659e-03 -1.22481931023e-03 -3.29784995362e-03  1.71924521231e-03 -3.62769003431e-03  5.03562123705e-03 -1.68676247427e-03  1.43651935565e-03 -1.40121308621e-03 -1.89347743542e-03 -2.02020843365e-03  2.06659803369e-03 -4.97476244646e-04  2.50099091725e-03 -2.74286277431e-04  6.21829001411e-04  1.97649950400e-03  3.06199785464e-03  4.37728668009e-03  1.84525567517e-03  5.21375191853e-03 -1.70936327312e-04  1.12132539447e-03 -9.58838023348e-04 -3.53865379708e-03 -2.28189067627e-03  1.89842102268e-03 -6.46320070427e-03 -4.51736357366e-03  3.60939672969e-03  5.45180630936e-03 -1.62236341375e-04  6.62216156291e-04 -1.41292582262e-03  3.77982527118e-03  1.43770850872e-03  5.68693020253e-04  1.27373532806e-03  2.15405771241e-03  5.80859538937e-03 -1.65635570451e-03  2.72170653822e-04  2.87852207551e-03 -2.20759112868e-03 -7.78473510279e-05  4.01643657462e-03 -4.99575713593e-05 -1.64928926232e-03 -3.50509916462e-04  1.91686053853e-04  1.81067699493e-03 -2.58042103183e-04  1.98268036098e-03  4.24379029895e-03 -2.75178730232e-04 -3.13442762311e-03  3.66899230426e-04  1.49322653381e-03 -8.97028946448e-04  5.81094117185e-03 -8.45934539962e-04  2.28599522171e-03 -6.29347768588e-03 -6.30318593451e-04  2.30351806124e-04 -6.00997874835e-04  3.61982355342e-04  1.19018553334e-03  1.33134361984e-03 -3.72067652616e-03 -1.34357994959e-03  5.93513987734e-04 -1.22319432280e-03  2.21432139121e-03 -5.19479400805e-04 -2.09923570160e-03 -2.53586716260e-03 -1.94191908973e-03 -1.11843438261e-03  3.29823125430e-04 -3.33145886860e-03 -3.31013969855e-03 -8.11417778315e-04  5.75887382220e-04 -4.59814830142e-03 -8.66070070571e-04  1.83060443721e-03  3.01176175516e-04  3.33481596840e-03 -5.38511673019e-04 -7.40357132625e-04  3.92669977104e-03  1.17806233440e-03 -1.88586737868e-03  4.97425764034e-05  3.08106245998e-03 -2.64125513565e-03 -2.02384670218e-03  8.37877598145e-03  4.72158342123e-03  7.27501220684e-04 -1.40775444320e-03  2.62322645311e-03 -2.07657046137e-03  4.68882117173e-03  3.72282623000e-03  6.58279362415e-04 -8.47667586913e-04  5.85192993520e-03 -1.98252197286e-03  6.05428380567e-03  1.60953634338e-03  3.11119234849e-03  4.92963372704e-03  2.48503153580e-03 -2.70690445832e-05  6.94764693781e-04 -1.54801617542e-03  1.66551043352e-03  1.18759161398e-03 -6.68702879897e-04 -3.88337309558e-03  5.55637327178e-04 -2.44812523924e-03  2.29463129072e-03  1.10432286466e-03 -3.94197891854e-03  5.66048113828e-03  5.93106418322e-03  5.31780288422e-04 -2.01592340229e-03  2.98805027333e-03 -3.45399926006e-03  6.28973878638e-03 -2.00360604953e-03 -6.70406578777e-04  4.08314055152e-04 -7.26667857017e-04 -8.43518391911e-04  3.83960070539e-03  1.07302500474e-03  1.77553973804e-03  2.34349019082e-03 -3.17207131744e-03  2.77532249154e-03 -2.35394972008e-03 -2.32480059298e-03  7.87284448502e-04 -1.85752728844e-05  4.16417557455e-03 -4.67934858547e-03 -2.70639636733e-03 -3.35459287662e-04 -8.94111024138e-04 -3.11481341898e-04 -2.85367429868e-03 -4.31874406264e-03  5.53151000964e-03  2.25606981503e-03  6.25892649894e-04  3.30454855052e-03 -3.20331791407e-03 -6.13050181847e-03  2.78710446675e-03 -2.04052757605e-03  3.23861781361e-04  2.56737960995e-03 -2.56875087001e-03 -3.35213165080e-03 -3.78877348033e-03  2.88669758302e-03 -3.89883930978e-03 -1.26539143085e-03  2.94035893683e-04 -5.97785851109e-03 -4.57204182570e-03  1.12794286335e-03  4.66506499633e-04 -1.37349448361e-03  6.25005621979e-03  1.32417100979e-04  2.25926285268e-03  2.44732085360e-04  2.89734488832e-03  3.54766312289e-03  8.23717018829e-04  7.33351138477e-04  2.92876650235e-03  2.55643076854e-03  3.78318025377e-03  1.88040387060e-04 -5.92407041889e-03  4.48131288341e-03 -2.85521026294e-03  2.87797478533e-04  1.58558847173e-03 -3.84628091221e-03 -2.87933899271e-03 -3.10693993646e-03 -4.36145051933e-03  3.40730497001e-03 -2.74033003911e-03  5.18710565257e-03 -3.35992353934e-03  1.57151795387e-03 -1.88465430685e-03  1.45708061841e-03 -1.97686943708e-03  7.26514684756e-03 -5.23352992483e-03  3.15467953026e-03 -5.46561844100e-04 -3.19546081029e-03  2.30681743841e-03  1.63059855747e-03 -1.00496387305e-03  2.95440395739e-03  8.49149200393e-04 -1.67268525553e-04  3.62176887759e-03 -4.00740369619e-04 -1.90848950854e-03  1.99331798310e-03 -1.40404904667e-03 -9.14169748816e-04  6.71092964592e-04  1.38699796178e-03 -1.50783363216e-03 -1.73141524273e-04  1.31397212853e-03 -4.32281703550e-03 -8.92915009549e-03  8.98840632486e-03  3.79343497517e-03  2.61271257317e-03 -1.09346399018e-02 -9.73967751152e-04 -5.32723353404e-03  4.12462512269e-04  1.14747518837e-03 -3.85993550124e-03 -6.85080059529e-03  2.58461002313e-03 -1.15913518672e-03  3.49944623295e-03  3.20986293565e-03 -1.10435874543e-04 -1.00094212352e-03  5.37871545930e-04 -2.90845132717e-03  2.03537112333e-03 -3.42488916544e-04  7.09103003384e-04  2.74139971051e-03  2.15818788271e-03  1.45701311811e-03 -6.69823475139e-03 -1.22835214557e-04  2.90889912911e-03  1.93631961326e-03  9.02131264487e-03  3.02658807397e-03  1.40373303324e-03 -1.95470572086e-03  7.00565158425e-04 -3.90181090121e-04 -3.47823353679e-03  1.01945692149e-03 -1.09865950120e-04  7.70909764057e-04 -6.42026168564e-03  1.32294633126e-03 -5.28214499439e-04 -1.26793952865e-03 -2.71559515622e-03  1.44604310508e-03 -6.05759438135e-05 -1.24509468107e-03 -3.54253807770e-04  2.74203143608e-03 -3.53531477440e-03  4.01248759757e-03  4.74230944413e-03  1.96877903305e-04 -1.08416228204e-03  2.52406487743e-03 -3.51992851926e-03  1.13890835965e-04 -1.27303213219e-03 -5.54789376526e-03 -8.98687826892e-03  1.98111851985e-03  1.15285265705e-03 -4.48298536936e-04  3.87526864721e-03  1.08073190661e-02 -7.46411801098e-03 -2.13483897441e-03 -1.04549316230e-04  4.26526043831e-03  1.24409331886e-03 -3.97149832216e-03  1.11586917550e-03  2.10734052926e-04 -3.13687314379e-03 -6.01870172370e-04  5.98644147357e-04 -4.32511241838e-04 -1.89774865082e-03 -2.58327409367e-03  4.33275081851e-03 -5.86032748341e-03  3.42869924453e-03  3.25831661631e-03 -1.40239682391e-03 -2.36034189043e-03 -1.78103021321e-03  4.74473460944e-03  2.10357011492e-03  4.98279648140e-03 -7.52935878100e-04 -2.16495115685e-03 -3.99434088755e-04 -4.14892056234e-05  1.32216240786e-03  3.96425285334e-03 -2.47854963361e-03 -4.38093787117e-03  8.64581969178e-04 -4.60280883084e-04  7.30751730142e-04 -8.77281453459e-03 -2.44540378548e-03  1.75302291699e-03  4.65334610547e-03  7.61883951111e-03 -7.28394315594e-04  2.10255531258e-03  2.51917811102e-03
-1.50464937250e-03  7.63770014748e-03 -1.04728342547e-03 -5.86165423483e-04  1.90982334932e-03 -2.25818587096e-03 -3.84415199551e-03  9.73559144994e-04  4.56065717548e-04 -1.22866009800e-02  1.45635705934e-01 -5.29043509229e-05 -2.98765538844e-03  6.38494193452e-03  6.10666986639e-04  3.61967528735e-04  1.84932789767e-03  1.79714251671e-03  4.49204310388e-03 -3.22835889612e-03 -4.73762845335e-04  3.70728108392e-03  1.56397127313e-04 -5.55323799642e-03 -7.83292157923e-04 -3.44013685379e-03 -2.14086658055e-03 -3.29595473220e-03 -1.82656216484e-03 -7.20002974838e-04  1.10802230692e-03  5.51700382473e-03  1.57768683263e-03  5.56598943001e-03 -3.14539505376e-03 -5.37938498314e-04 -2.15546247513e-04 -2.24513148420e-03 -6.65693937915e-03  3.01340985695e-03 -3.58352729144e-03 -9.40909637262e-03  1.91292629838e-03  3.51756702122e-03 -5.68194355230e-03 -1.30506683033e-03  1.56587749082e-03 -1.70899107070e-03 -2.98971091348e-03  4.36440459887e-03 -2.96621295263e-03 -4.99218424976e-03 -2.92894751873e-03  1.47753713663e-03 -1.36950622457e-03  3.68447818185e-03 -3.18980173404e-04 -2.85047629426e-04 -5.46852951232e-03  3.93994770573e-03 -5.39618515033e-03  1.52568850984e-04  1.45515935150e-03  1.59769888151e-03 -1.87156594284e-03 -1.39736719712e-03 -4.79105031835e-03  1.84011364766e-03  8.08944877161e-03  2.29239991904e-03  3.74934424857e-04  8.67965894561e-03  1.32102876422e-03 -1.84363970632e-03  1.00823223172e-03 -8.02252955279e-03 -1.05247638376e-03  8.37292226123e-04  8.70103476558e-03 -8.35966217356e-04  1.91636858840e-03  9.79281265263e-04  3.05192967777e-03  3.70612693548e-03  4.20059964113e-03  1.16448629012e-03  2.71883973245e-03  8.62792538508e-04  2.40030206344e-03 -1.02677548502e-03 -8.74616152814e-04 -7.68444735280e-04 -3.62732311558e-04 -1.85402621747e-03 -2.28872283037e-03  3.93211365245e-03 -2.97471196102e-03 -3.26565272688e-03  1.58385769490e-03  5.82750835393e-04  5.47398905050e-03  2.65972074594e-03  1.35936725575e-03  2.48860861806e-05  4.53403280998e-03  8.50556845817e-04 -9.50467296324e-04  1.36896924724e-03 -5.73014376509e-03  6.17802826859e-03  6.07205177010e-03 -2.01900534031e-03  2.79435461807e-03  2.86429366825e-03  2.24738567204e-03 -2.64719952084e-04  1.08911370245e-03 -2.31753707907e-03 -2.14883477791e-03  7.63775776883e-03 -2.22221744913e-03 -4.02267731860e-03 -8.06755465435e-04 -2.93133397682e-03  3.85516740621e-04 -6.28017183296e-04 -4.04236874648e-03  3.12593049004e-04  8.04597336682e-04  4.32207775871e-03 -6.02514514168e-03  2.94757244612e-03  4.03217083995e-03 -3.82481502562e-04 -2.07896695898e-03  1.66075002569e-03  6.95197431329e-03 -1.47553160146e-02 -2.81228819894e-03 -2.55493542670e-03  7.03550214614e-03 -2.46569671479e-03 -1.05852268292e-03 -3.80156970294e-03 -4.53148821414e-04  1.89951536379e-03 -3.71529037381e-03 -3.16046761585e-03 -1.96375190121e-03 -4.18272104830e-03 -8.57559444926e-04  1.35048042386e-03  6.91679246352e-03 -1.01064769790e-02 -3.41065448108e-03  1.44496242786e-03 -3.12883844811e-03  8.66293185381e-03 -4.45955687763e-03 -3.97078389405e-03  2.76556182422e-03  3.02949927937e-04 -1.20776612692e-02  5.23494771725e-03 -4.12613748649e-03  4.39753706011e-03 -2.02617140718e-03 -6.47728075411e-03  4.47385175207e-03  5.21721854552e-03  7.54164972948e-03  3.15070185609e-03  4.51327981570e-03 -9.34972842157e-04  1.55898690738e-03 -1.02318162355e-03 -7.99643741556e-03  5.84267760040e-03 -1.20195157711e-02 -6.59687842128e-04  5.44668927532e-03 -2.58486547496e-03  1.72678180776e-03 -8.04742556641e-03  3.98493586108e-03  1.96493584803e-03 -1.18606394254e-03  9.65355448235e-05  1.13106327839e-03 -2.24581036921e-03  5.14941538104e-04 -1.09438782983e-04 -1.90408531240e-04 -4.00403296640e-03 -2.45868334421e-03 -4.57330571186e-03  2.44054490903e-03  4.71354257667e-03  1.40016956897e-02  2.43542045018e-03 -6.08609855078e-03  7.80990012895e-04 -4.40374997579e-03 -2.77523999827e-04  3.61723277575e-04  4.09727196611e-04  1.31546637613e-03 -1.54981125178e-03  1.37850040590e-03 -3.02257186745e-03  4.03473652719e-03  1.40099770472e-03 -2.53697201442e-03  2.19226417463e-03  2.41273809238e-03  2.51127874493e-03 -2.27042727867e-03  5.51542508783e-04 -2.67165319129e-03  3.14349528601e-03 -7.79838616534e-04  5.83684523409e-03 -8.21050584487e-03  6.51477302003e-04 -7.21355006740e-03 -3.08082145437e-03  1.90508081857e-03 -9.36369052367e-03 -5.94421045738e-04  3.94847519808e-03 -4.69643894899e-03  3.45146502528e-03 -1.73307334743e-03  3.07137804864e-03  1.44704233844e-03  6.46359898386e-03  4.90911601228e-03 -8.39137930250e-03  7.34057846965e-04  2.91819334364e-03  5.61373893797e-05  1.39942407094e-03  4.73281723226e-03 -3.73599300028e-04 -5.50661553072e-03 -5.78642572709e-03 -4.32893648688e-03 -5.57484473983e-04  9.13289341309e-03  1.28548840873e-04 -1.10477582425e-03  3.05972935218e-03 -1.69326613036e-03  1.18367058435e-02  8.09988825806e-03  1.26079476976e-03  1.68491957907e-03  8.42237328027e-03  4.58787761237e-03  2.71346056263e-03  4.53101030658e-03 -1.37443027897e-03  3.25194213810e-03 -2.31382669955e-03 -5.01556996385e-03 -7.52722798024e-04 -4.26396475327e-04  4.62152236371e-03  2.84810978448e-04  1.64246105943e-03  6.27473985403e-03  1.00615618498e-02 -1.17080258655e-03  2.50407562091e-03 -1.77819996489e-04 -3.74620620819e-03 -1.03568661858e-03 -2.93980712317e-03  6.64119646147e-03  6.13214034252e-04 -3.36077574270e-03 -8.07506086822e-03  2.15047022939e-03  1.62198670381e-03  1.45876095223e-04 -1.88644859619e-03  2.79152439325e-05 -4.04822452725e-03 -1.35876014455e-03 -2.37858859859e-03  2.03865959246e-03 -2.22140835435e-03  2.72581403444e-03 -4.13694618336e-05  7.50803943475e-03  6.78338043583e-04  4.23117836820e-05  3.98961733985e-03 -3.51297099603e-03  2.33247625954e-03  2.15918310256e-03 -1.12105211242e-03  1.07427027182e-02  4.81578701011e-03  2.33983204721e-04  3.88052366154e-03 -3.65295871032e-03 -4.82929664769e-03 -3.26923645454e-03 -1.93959233994e-03  3.37658096969e-03  6.29656759392e-03  3.32397646819e-03  2.05056900201e-03 -1.13719555753e-03 -5.38805714878e-03  2.10711757064e-03 -1.29011628512e-02 -2.41875571230e-04 -2.25932249559e-03  1.56781421593e-03  3.40835865764e-03 -3.19433143931e-03  2.62487102098e-03  4.94926563624e-03  1.71600947425e-03 -3.03562242867e-03  1.90288951173e-03  6.24685615620e-03  8.88595619171e-03 -2.23154628602e-03 -1.04368637821e-03 -8.06159028168e-04 -2.46533071611e-03  3.46764523328e-03  3.73120525823e-04 -2.61660168408e-03 -5.46219465734e-03  6.35481668219e-04 -2.03484498739e-03  2.21123825319e-03  1.64421511681e-03 -8.95755570114e-04 -1.38411498365e-04  5.18348541732e-03  1.53259419467e-03  8.83262186423e-04  1.04946173293e-02 -4.63732230230e-03 -1.53845290515e-03  1.30025772717e-03  1.93272607038e-03 -2.73733686564e-03  2.38248185018e-03  3.71136315181e-03 -6.99699728425e-04 -4.20148420999e-03 -5.66940862250e-03 -5.70731241000e-03  2.37888767636e-03 -3.57174642141e-03  2.05931538135e-03  4.89084559733e-03  9.98097209544e-04  2.90230807965e-03 -2.46936245064e-04  7.80262097588e-03 -2.56929650339e-03 -7.48749518221e-03  2.38168027358e-04 -1.74199043711e-03 -5.06611469263e-04 -1.61955798765e-03  4.23544448620e-03  1.89025045296e-03  3.37493350115e-03 -1.06982359403e-03 -4.38579793722e-03 -8.07253711124e-04  5.38143436199e-03 -4.71328799745e-04  2.36351348325e-03 -3.69210304399e-03  2.03920101824e-03 -1.21529757196e-03 -1.22001137021e-03 -1.00394009945e-03 -5.19882102943e-03  2.20752034654e-03 -2.01158392179e-03  7.47345476247e-04  8.15681932542e-03 -2.00581413546e-03  1.96168588886e-04  5.28410078902e-03  4.44020859667e-04  1.79489620157e-03 -2.95563996946e-03 -1.20136044338e-03  3.80581532430e-03  1.59713253023e-03  3.02716475686e-03 -8.94714583996e-04  1.35159765011e-03  9.44429746702e-04  3.38132378883e-03 -1.12268039897e-03  2.38977182158e-03  3.89172773994e-03  9.88070764770e-04  2.36418954538e-03  2.29274302205e-03  1.91107730440e-03  4.43302502498e-03  1.27702921482e-04 -4.23833017691e-03 -1.18156781581e-03  1.92410789774e-04  5.19603234489e-03 -1.60441574942e-03  3.71312263374e-03  7.76724728616e-05  2.64146745160e-03  4.45428476586e-04 -8.51662765977e-04 -1.05577809466e-03  8.43088493471e-04 -2.99641850136e-04  6.26508381862e-04 -2.47393354380e-03  1.63061106438e-04 -2.09284088931e-03 -1.74127163338e-03 -3.42193683134e-03  3.70547737826e-03 -1.84262711945e-03 -2.91946517863e-04  1.30573717470e-03 -1.11041487769e-03  4.04457104560e-04 -5.92971732877e-03 -5.39409380568e-03  5.00852582645e-03 -4.76083681535e-03 -1.08919716210e-03  9.74125114304e-03  4.26703043558e-03  5.95822332687e-03 -2.45746093108e-04  4.95517923918e-03 -3.87584069361e-03 -1.06608885767e-02  7.97338239163e-04  1.41220196841e-03  3.74983176223e-03 -4.58533883161e-03  2.21757364876e-03 -5.20555060664e-04 -4.68747655531e-03  8.14883919103e-03  1.32168681355e-04 -3.44530541068e-04 -6.36864685162e-03 -3.62988156912e-04 -4.62069595621e-03  5.50619832777e-03  1.97847647783e-03 -3.08167870583e-03 -3.66138646152e-03  8.64994404810e-04  3.90602163755e-03 -6.33610185015e-03 -7.88471765838e-03  6.19519879775e-03  4.05666639782e-03  4.45907299121e-04 -6.64301750624e-04  5.58834066201e-03 -4.01451561620e-04 -4.33162735620e-03 -1.95843739146e-03  3.82589842908e-03  2.22833642086e-03 -3.60964697942e-03  1.25536123173e-03  2.28115819560e-03  1.56400059407e-03  2.08402411955e-03 -1.56093922560e-03 -2.91052299739e-03 -7.00474308200e-04 -1.40537163433e-03 -3.51863324567e-03 -7.78494502098e-03  2.49996892272e-03  4.33345270886e-03  2.29357653228e-03  2.32493342539e-04 -4.17547805184e-03  2.25345126258e-03  1.33278755502e-02  1.88114426811e-03  2.96577193656e-04 -3.63650618716e-03 -3.16232054073e-03 -4.64634533926e-03 -4.74656141552e-03 -3.03489096646e-03  1.15686995214e-03  4.28676303825e-03 -5.30356851003e-03  3.97585995505e-04
 3.16684851361e-03 -4.40658028058e-03 -2.28019173762e-03  4.08046388895e-03  1.43690811841e-03 -4.78085088976e-03 -8.33059190304e-04 -1.65417041312e-03  3.71487064177e-03 -7.88054113694e-04 -5.29043509229e-05  1.08608287157e-01  2.52251124165e-03  1.82359958650e-02  1.00173006210e-02 -2.62997533065e-03 -1.30487480233e-03 -2.84781751874e-03 -7.54349296184e-04 -2.08293586719e-03  1.64995548555e-03  7.32215210870e-05 -1.00438824065e-03 -7.38928778362e-03  1.44983393574e-03  2.75849413767e-03 -8.62112713790e-04 -1.80194430055e-04 -1.00385236788e-03  1.24944301349e-03 -4.59886792531e-04  4.25565398609e-03 -1.80277684002e-03 -3.24317119843e-03 -2.24132799896e-03  1.44235357711e-03 -2.51850410978e-03  7.40366675773e-03 -3.85368768198e-03 -5.25097639446e-06 -1.89786793241e-03  4.97108058719e-03 -2.84287768268e-03  8.23774133679e-03 -3.36681065980e-04  6.55301382937e-04 -1.32857326683e-04 -2.77813038776e-03  7.35363346400e-04  1.20762347793e-03  1.10458668503e-03  8.14480287951e-04  1.25945974072e-03  4.84620563153e-04  5.44167788079e-03  7.96071025529e-04  2.25869742810e-03  9.72888811919e-04  4.37282976879e-03 -1.16392451090e-03 -3.49579147763e-03 -3.33127782253e-03 -4.42357809581e-03 -2.95254303313e-03 -1.83148475899e-03 -3.80778125239e-03 -3.22377469435e-03  1.81956763463e-03  5.22951968595e-03 -4.61703751421e-04 -3.65431131364e-03  2.72351995638e-03  5.42412879080e-04  2.69632563377e-03  7.59774005529e-04 -2.43088748571e-03  5.38229702610e-04  1.36425180340e-03  3.95378311438e-03  1.26202477210e-04  4.66982663101e-04 -3.04714641091e-03 -3.13961091122e-03 -1.05989641192e-03  1.29027025222e-03 -4.56139844826e-04  1.27984328595e-03  4.52761758437e-04  1.46676496509e-03 -4.32260918313e-03  1.51222587661e-03 -2.72682832147e-03  2.10752462608e-03  2.44713886890e-03 -2.68292932147e-03 -6.62754497250e-04 -3.30724076500e-03 -2.52274934880e-03 -2.22065865039e-03 -2.98603926373e-04 -5.06095231453e-03 -3.48777860954e-03  1.75041187799e-03 -2.14703216252e-03 -2.00034745751e-03 -4.16530931255e-03  1.38574185185e-03  1.09647577013e-03  2.07579096792e-04  1.45812923400e-03 -1.22927511662e-03  3.32434868210e-03  1.75921239722e-03 -1.00245255617e-03  2.86068881431e-03 -6.00528759953e-04 -1.62312126849e-03 -5.43765670962e-04 -4.12341972302e-03 -1.39501067984e-05 -5.33466337798e-04  7.25498040789e-03  1.18800288242e-03  3.34351441239e-03  7.95426311636e-04  1.16428314668e-03  3.58031538209e-04 -6.38782709479e-04 -4.06107672508e-04 -1.44428297014e-04 -6.35938679604e-03 -1.92006539547e-03 -3.89699578874e-03 -2.70500844050e-03 -2.84139122073e-03  2.85882364761e-04  1.88240140695e-03  1.66757091642e-03  5.54622150039e-04  4.06218606246e-03 -2.16035716802e-04  2.99573113563e-03 -3.04564447385e-03  1.71959499331e-03 -4.64633315760e-03 -1.88773074647e-03 -4.78445047851e-04 -1.52462114305e-03 -4.56659482266e-03  4.70606798244e-03 -2.21408708679e-03  3.75775290609e-03  1.61116051867e-03 -2.70670847601e-03  2.14617272142e-03 -1.23333415690e-03 -3.44765617301e-04 -3.31588757732e-03  2.78179516402e-03  3.51526197733e-03  8.77420970016e-04  2.38393633116e-03 -6.66984000667e-03  5.74365538634e-04 -6.50994046743e-03 -1.78664104513e-03  3.38432922058e-04 -2.87422973315e-04 -1.78513072686e-03 -2.27355916215e-03 -7.08504162716e-03 -2.82260248781e-03 -3.33322100782e-04 -1.94362781195e-03  2.07001260864e-03 -3.22595430477e-03  4.22009747398e-03 -4.52043798647e-04 -4.77342854250e-04  1.17296060870e-03  1.04046721103e-02  3.65124962485e-03  4.93648028478e-04 -1.74348012584e-03  3.40851377464e-03  3.59590065124e-03  1.78324285206e-03  7.72889342373e-04 -9.45605215859e-04  2.51811901736e-05  6.95144781395e-04  2.00489231407e-03  2.56598709848e-03 -5.16359863012e-03 -6.67215109357e-03 -4.26891407433e-04 -1.31740924686e-04  1.06954190148e-03 -3.49792750115e-03  1.07063960355e-03 -3.63917269982e-03 -2.48705397473e-03  3.21485494339e-03 -2.48475328049e-03  2.12674756463e-03  1.99075269002e-04 -5.27593761369e-03 -6.66265116339e-04 -6.83230613476e-04 -2.87092632623e-03  7.88460602408e-04  3.09616526988e-03 -2.86821005153e-03 -5.85956705110e-04  7.85690467580e-04 -1.60627381117e-03  1.62339897389e-03  1.81507248841e-03 -1.24585159236e-03 -2.38074002307e-03  4.30680387391e-03  4.84252418081e-03 -7.00580926618e-03 -4.54077309482e-04 -7.24509038261e-04 -3.61652688110e-05 -5.73812194016e-03 -4.45944047986e-03  4.24724776798e-03 -6.56198886784e-03  2.68831204536e-04 -2.60602582994e-03  3.45988801442e-03 -2.04214757710e-03 -2.20491440054e-03 -2.10161136375e-03  1.55123597915e-03  1.97872514674e-03 -1.44745471738e-03 -5.84059468895e-03  9.77560505039e-04 -1.43178340844e-03 -5.75084411832e-04 -9.97626165040e-04 -1.65965662615e-03 -4.47437312788e-03 -1.58811087446e-03 -2.05980788084e-03  4.57009212277e-03  2.88632943980e-03 -2.88167734903e-03  1.74470191994e-03 -2.61865583050e-04 -2.19770543109e-03 -3.73362746158e-04 -1.17553326918e-03  2.42408814453e-03  2.16477973490e-03  4.34851617548e-03 -1.59536613675e-04  2.33257827035e-03  5.28520723228e-03 -1.37611281779e-03 -4.29885595971e-03 -1.12947332648e-03 -1.65128440132e-03 -2.82627793973e-04 -4.61318621832e-03 -1.60204695334e-03 -2.50032400023e-03 -1.57681873409e-03  1.44711068750e-03  1.21159356096e-03  6.16947229906e-04  5.95865395295e-04 -6.64260508065e-04 -4.61474075523e-03 -4.00404835001e-04 -4.69043204703e-03 -2.45938388511e-04  1.92559566110e-03  2.17533485504e-03  1.37377787832e-03 -1.11006121950e-03  1.74157987465e-03  4.54349557968e-04 -9.21157907183e-04  2.61430471786e-03 -2.40411789866e-03 -2.72363725400e-03 -4.99108055035e-03  1.87941915908e-03  2.72938721797e-03  3.62658748255e-03  4.38884530506e-04 -1.77385255761e-03  1.71585165208e-03  4.05086957334e-03 -6.21783388404e-03 -1.34716775640e-03  2.94809711969e-03 -9.23070128797e-04 -7.65971030765e-03 -1.39105034600e-03 -2.53079896309e-03  4.59238814699e-04  6.18822601407e-03  3.71268462384e-03  4.61469293568e-04 -5.03420704197e-04  8.81307278240e-03 -2.85408512409e-04 -3.13047017087e-03  3.82348259623e-04  1.52685049813e-03  5.45362028958e-04 -3.70417696675e-03 -3.06126885868e-03  4.31131561651e-03 -2.98657168514e-03 -2.00794477521e-03  6.49081723694e-03 -2.68510964787e-03  5.02000927105e-03 -3.37367941671e-03 -4.39352836243e-03  2.10480144669e-03  5.98063931475e-04  1.86192957751e-03 -8.32429504617e-03 -4.66425715523e-03  4.87664166864e-03  1.68705248636e-03  1.34513724520e-03  4.68174364760e-03 -2.94939682103e-03 -9.61915835604e-04 -9.72761222775e-04  2.18960997043e-03 -3.60560547743e-03 -7.15028946592e-04 -1.62316363177e-03  6.93261952370e-03 -1.26693531314e-03 -2.87401103979e-03 -2.72578546909e-03  2.61144520439e-03 -9.73154233180e-04 -2.83776597107e-03  2.05645522121e-03  3.57958077762e-03 -1.47480360162e-03 -4.35406014592e-03  2.04708239697e-03  7.32137070788e-03  1.97793056868e-03 -5.14777069466e-05  7.33736110380e-04  1.12882797756e-03  3.37877847742e-03 -1.83433681025e-03  4.53809102171e-03 -9.34582186636e-05  2.78524375384e-06 -2.19820895894e-03 -5.44223136420e-04 -2.58729982554e-03  3.12717585286e-03 -3.17879149791e-03  2.45763320190e-03  1.19685656125e-03  3.87607111066e-03  6.47293451589e-03  2.11966194956e-03 -6.13018530671e-04  8.94453380287e-03 -2.25905774667e-03 -1.72570393202e-03  2.45027584165e-03 -2.89642824675e-03 -2.06555326992e-04 -2.81665181828e-04  3.75326885641e-03  1.89810749688e-03  1.18150515064e-03  1.02189930194e-04  2.19354835093e-03 -3.64707899211e-04 -2.01057695118e-03  2.03426016132e-03  4.08042884763e-03 -4.15755809771e-03  1.49136639962e-03 -1.51238758528e-03  4.98015703942e-03  3.04134325647e-03  1.82083384058e-03  6.40592939275e-03  6.22658024045e-03 -1.16558499014e-03  2.71842952953e-03  1.38972770322e-03 -3.69373043906e-03  3.44919800841e-03 -2.62732911137e-03 -4.02072199036e-03 -2.17723049102e-03 -8.01695165494e-04  2.95160461191e-03  2.71686899678e-03 -8.42329274710e-04  7.93178927250e-03 -1.67290141689e-04 -4.75964420212e-04 -2.91783967750e-03  2.57896887205e-03  1.84421937583e-04  2.91032912003e-03 -1.23514017880e-03 -5.74265500064e-04  6.49034503767e-04 -2.10855151980e-03  2.25577512819e-03  6.07969348157e-03 -3.03117084350e-03  9.63647471905e-04  4.90808954346e-04  4.73739476549e-04  4.43699824051e-03  5.11855364037e-04  6.91208199274e-04 -1.65699368377e-03 -9.33486733202e-03 -5.03932261048e-04  2.46194909529e-03 -2.68110762767e-03 -2.21753837550e-03 -2.33091355547e-03 -4.75801225982e-04 -1.38341151689e-03 -3.01697024939e-03 -2.37798856580e-03  2.49469567421e-03 -5.38360908715e-03 -2.10399254591e-03  2.10008439039e-03 -4.23157979157e-03  1.37381442992e-04 -1.86044329455e-03  8.70072586274e-03 -2.36082596077e-03  1.33458462892e-03  1.98066932556e-03  1.14031695057e-03  1.47812916862e-05  8.91247220312e-03 -2.44585514974e-03  1.17812955305e-04  6.14654645512e-03 -9.65510470415e-04  5.54040287442e-03  3.03798315112e-03  1.90715881512e-03  2.19147753139e-03  3.09023666683e-03  2.13578534895e-03  3.78977096522e-04  1.83224649336e-03 -1.18877214181e-04 -2.47984108430e-03  1.44148654848e-03  2.12700974013e-03 -5.75227710298e-03  1.15650116581e-03  2.15928829358e-03  4.50848469078e-03 -4.89660943611e-03  3.51358184996e-03  2.98239097141e-03 -2.05662560605e-04 -5.03609135904e-04  5.87300484871e-04 -4.36100727256e-03 -8.61876436537e-05 -7.07009218106e-04  7.04948446208e-03 -1.70290074386e-03 -1.18137654658e-04 -5.43841617128e-03 -3.45451884956e-03 -2.84975655107e-03  4.77357210279e-04  2.04940045407e-03 -1.39987372657e-03  3.07898861154e-03  2.91001576073e-03  1.86039260410e-03  4.37512463341e-04 -1.48316242954e-03  4.29279949381e-03  1.72071769947e-03  3.28899458303e-03 -2.60613975422e-03 -2.14526346153e-03  4.80928297374e-03 -1.26435854658e-03 -1.31100161224e-04  6.23309924661e-03  3.09176013142e-03 -3.16928012033e-03 -6.96695017168e-03  3.35445500352e-03
 4.79125710852e-03  3.91373856459e-03 -4.26321690429e-03  6.86349687499e-03 -3.92907122264e-03 -3.47195147566e-03  1.40436791550e-03 -1.11533378812e-04  6.56162672744e-04  2.96612579981e-03 -2.98765538844e-03  2.52251124165e-03  1.30864453846e-01 -1.31931852863e-02  3.27105379204e-03 -3.39882778518e-03  2.61479183979e-03 -2.64935611330e-04  2.12369825293e-03 -1.84748311544e-03 -1.38178920346e-03 -4.42591921716e-03  3.71497880211e-03 -1.81147750230e-03  3.54230500430e-03  1.04275326054e-02 -2.79818082771e-04  3.73425880563e-04  6.03588442866e-04  9.85870641819e-04 -3.83855556649e-03 -7.39216381843e-04 -5.26079660873e-03  3.78416073524e-04 -9.72059562814e-04 -7.82829646920e-04  2.27979416590e-03 -4.74477441224e-03 -1.12711129618e-02 -8.75188062198e-04  7.80109010358e-03 -4.35353255479e-03 -2.51572168570e-03 -9.68001080511e-03  3.95777794760e-03  4.17028626063e-03  9.69115910575e-03 -3.95991012586e-03  5.34278670866e-03 -1.67448710549e-03  6.04677946911e-03 -5.12533892411e-03  5.13316362285e-03 -1.48659169932e-03  1.11276206838e-02  7.42823680973e-03  1.12476088187e-03 -8.46469622209e-04 -9.87058628258e-04 -1.38254760158e-04 -8.84206345150e-03 -1.92757702506e-04  4.45475804643e-03 -2.67490877168e-03  2.70678468403e-03 -6.78125580993e-03 -2.96182410019e-03 -3.89627073694e-03 -2.25463591160e-03  2.47256064661e-03 -4.06464697005e-03  1.93600224586e-03  2.48103375735e-03 -3.08180964952e-03 -3.99796843942e-03  3.08677696124e-04  1.17466489080e-03  8.11888281630e-04 -2.30529755551e-03  1.00400580945e-03 -1.00775547980e-03 -1.50418236924e-03  1.27726076308e-03  4.06686173063e-04 -3.59426310654e-04  1.23094895773e-03 -3.09265772789e-03 -2.19769138689e-03 -7.08956982123e-03  3.00446029868e-03  1.88140168167e-03 -2.97264815839e-04  3.99505119301e-03  2.97712063069e-04  3.31947777118e-03 -1.48875859974e-03 -3.46623222772e-04  2.84380009622e-03 -6.24166751370e-04 -1.39235896241e-03 -3.05644416752e-03 -2.26011962627e-03  1.32371721866e-03 -7.01995496353e-04  6.53292337646e-04 -3.35825621794e-03 -5.79198643938e-03  1.52678662539e-03 -3.89669965698e-03 -4.16239050829e-04 -1.07726273725e-03  9.68012729297e-04  3.47059081923e-05 -3.22426813697e-03 -3.19166423576e-03  7.54481858015e-04  1.40366226322e-03 -1.17779167890e-03  1.54142902531e-03  3.87686482414e-03  2.81517395447e-03 -1.75626289290e-03 -8.66457155910e-04  3.41635885614e-04 -1.07567399064e-03 -2.27174439765e-03  2.96069098729e-03 -2.40639682160e-03 -3.32138760549e-03  5.59465360130e-03 -2.66050283868e-03 -7.37885288883e-03  5.58387875095e-04 -1.61746722668e-03  4.70151634878e-03  4.18516415804e-03  4.80619103751e-03 -2.73850732750e-03 -3.75577693393e-04  2.15087624862e-03 -4.22858931994e-03  5.15611232432e-03 -3.78247116190e-04  3.23796659863e-03  1.30285957506e-03 -7.49964876537e-04  1.09722328198e-02 -9.02704880280e-03  2.53463273081e-03  7.74793213995e-03 -3.21566077344e-03 -7.26792659574e-04  1.09641488993e-03 -1.72581129060e-03  2.73896867260e-03 -2.67727714763e-03 -2.36248203873e-03 -2.11864532949e-03 -2.87815110523e-03 -1.02549680915e-02  9.13185682048e-04  1.84468914424e-04 -5.30924442143e-03  2.38447486807e-03  2.92177529305e-03  3.64225134425e-05  1.67935054738e-03 -1.87618664930e-03  2.31850538780e-03 -2.16068992686e-04 -2.25253636258e-03 -2.88487634532e-03 -1.42217122107e-03 -3.48118681583e-04 -9.96978089103e-04 -2.82341512795e-03  7.88878503265e-03 -7.20041707892e-03  2.78689452370e-03  1.12138018649e-03 -2.75596559351e-03 -4.03054835659e-03  3.32368737119e-03  7.32464974898e-03 -4.26633995791e-03 -4.98834102075e-03 -1.92576897307e-03  1.29081740167e-03 -1.81830832103e-03  7.66232737286e-03  2.38091379222e-03 -1.16922175389e-04  2.21540815896e-04  4.86266804372e-03 -4.17054887759e-04 -1.04416899127e-03  1.88602144216e-03 -2.27374913352e-03 -4.38363569313e-03 -6.08977823818e-04 -1.52384273163e-03 -4.98307584449e-03 -4.54949472830e-03  1.88679356438e-03  2.70785542467e-04  1.35810746322e-03 -3.44612881267e-03  2.83688302517e-03  3.65014211832e-03  2.60495990762e-03  4.57412081846e-04  1.43601689800e-03 -1.17402369737e-03 -5.23568780460e-03 -3.01327690746e-03 -1.81235485574e-03  7.99947426175e-04 -3.03060970764e-03 -1.54856667339e-03 -6.15475457152e-03  8.11172377849e-03 -1.79114147769e-03  2.35181255711e-03  1.84566615710e-03  5.17932881461e-03  2.18212854995e-03 -5.06340555361e-03 -2.88673166650e-03  1.93803830493e-03  1.65900056272e-03 -4.25726511410e-03 -6.56257155840e-04  3.61277295470e-04 -2.49998633916e-03  5.62990653859e-03 -2.00845443859e-03 -3.13333323141e-03  4.30643851976e-03  1.81497466770e-03 -2.98889219097e-03 -6.73890363185e-03  1.34977168169e-03  5.40061851821e-03  2.20260146256e-03  7.32225509466e-03  4.00307482109e-03  4.35559450779e-04  9.86348175964e-04  3.46237065229e-06  2.60581271042e-03 -8.22010350087e-03  3.87013108488e-03  8.09635445854e-04 -1.51091619447e-03 -8.03649028729e-04  1.38320460384e-03  2.15418588735e-03  8.81622073582e-04  5.97650758973e-03 -3.53574043221e-03  3.52799356909e-03  3.30916575184e-04 -1.29512615403e-03 -3.51386284126e-04  1.72744598452e-03 -6.82052036440e-04  3.27676078714e-04 -1.32110382178e-03  4.27890766217e-03 -4.28030396951e-04 -1.38729864073e-03  1.26522195402e-03  4.67461655096e-03 -2.09043921465e-03  1.15901532453e-03  8.90699767966e-04 -1.47608937793e-03  6.58509433174e-03 -4.92448312522e-03  3.14233766063e-05  4.42920922199e-03  3.94571925426e-03 -3.47972814171e-03  4.80594736997e-03  3.01817023038e-03  6.96514275262e-03  5.96010757441e-04  1.25737175274e-03 -3.25018914811e-03  1.01601603668e-03 -7.70143100937e-05  1.15083119253e-03  4.89900850664e-04 -6.17466369304e-03  3.35395979190e-03  3.43039415780e-03 -1.00363646240e-03 -5.14447801025e-03 -3.85374543812e-03 -1.57344180337e-03 -2.01432858027e-03  1.38500532782e-03 -2.83029892328e-03  1.76176121061e-03 -5.99935278042e-03 -5.78152384332e-03  6.15871024176e-03 -3.95134675578e-03  8.06852574757e-04 -2.65564857015e-03 -8.79147093249e-03  3.08697399384e-03  1.42780668910e-04  4.50580271273e-03 -2.47497861081e-05  6.07262197150e-03 -1.44738332418e-03  5.90175795838e-03  3.44798827290e-03 -2.33210824520e-03 -8.70231796511e-04  2.93881175094e-03 -4.09900987460e-03 -5.08201198070e-03  1.84967307682e-05  1.73223650178e-03  2.61914993829e-03  4.11585118788e-03  5.34774910621e-06 -3.26450480437e-03 -1.13656527418e-02 -4.02225504842e-04  3.36624292099e-03  1.43776529401e-04 -6.79337894482e-06 -1.36055467555e-04  8.45597716141e-04  6.21577253734e-04  2.38620596776e-03 -1.31547074103e-03  2.53145591845e-03 -5.81209055842e-05 -5.45893909696e-04 -1.17284982110e-04  1.42528730305e-03 -2.15498909101e-03 -1.74394584069e-03 -1.95118454057e-03 -1.07529150222e-04  3.81322576607e-03 -4.13079358186e-03  4.68987521376e-03  3.08085935583e-03  3.73774364352e-03  1.43539465352e-03  1.56946954566e-03 -3.01193294518e-03 -5.33925442383e-03 -3.62875578494e-04  2.77378531031e-03 -2.18145090489e-03  4.32045362618e-03 -1.48132757244e-03  5.35771746454e-03  4.69539711174e-03  3.71762637089e-03  3.20057571797e-05  7.10913669746e-04 -4.25292116227e-03 -9.67150595830e-04 -2.26240005749e-03 -2.68131141352e-03 -6.37005621830e-03  2.19855436851e-03 -2.84108832443e-03 -3.78649622271e-03  1.20898659148e-04 -7.72457407810e-04  6.46640981352e-04  1.52756432680e-03 -1.26931217344e-03  1.15318696584e-03  1.72249346582e-03  2.51608010506e-04 -1.98242481441e-03  3.05063714872e-03  5.91125385671e-03 -1.09924858638e-02  4.21413658390e-03 -2.23406063891e-03  5.02057491071e-04 -2.59577786823e-03 -3.53993014879e-04 -1.16826119286e-03 -1.18478918103e-03  1.00311215823e-03  2.56760992413e-03  4.23031054013e-03  4.14892312834e-03  4.62767488549e-03  6.13319963171e-03  7.52665905197e-04  1.23672919945e-03 -1.02163556472e-02 -6.68030916629e-03  4.07283995583e-03  8.09630757879e-04 -8.22674121771e-05  3.60922759156e-03  5.06970326244e-04  2.42484248715e-03 -1.06050187458e-03 -3.96053687657e-05  7.28738006674e-03  2.04741837473e-03  3.49637968545e-03  5.23363629291e-03 -3.35910386998e-03 -1.87785355051e-03 -3.26207803252e-03 -1.17239785317e-03  8.92321459463e-04 -1.93182749272e-04 -2.98877233908e-03  9.26614968156e-04 -5.79593533682e-03  1.24031609289e-03  6.46112407742e-03 -8.14537244335e-03  3.49046581571e-03 -5.29578533278e-04  5.55178491092e-03  1.79683207000e-03  6.61935011100e-03 -3.77797245081e-03 -9.59419524258e-04 -3.44518454731e-03 -4.57844348835e-03  8.12285306113e-04 -1.75357949969e-03  5.16330626145e-03  7.25371178649e-03 -1.49082728093e-03  1.12454756796e-03  4.82860073661e-03 -1.12119892366e-03 -4.42601744759e-03 -5.05334791043e-03  2.55995145420e-03  1.25559188230e-03  2.13911017240e-03  2.24624305283e-03 -1.72407138138e-04  6.84350661376e-03  1.15185806882e-02 -2.11554200554e-03 -3.63895883555e-04  4.10867615334e-03 -6.15076747027e-03 -3.12276729108e-03 -8.36469862893e-04 -1.58193843418e-03 -8.49294671350e-04 -5.83825897408e-03  1.37603332332e-03 -1.61996561423e-03  4.24016450953e-04  4.66285316152e-03  8.34632385016e-04  2.39329940551e-03 -5.01589697210e-03  3.57070521239e-03  2.18770214760e-03 -2.74742644751e-03 -4.15248955054e-03 -2.51043580224e-03  4.62430760400e-03  9.23856344520e-04 -3.33134674772e-05 -2.81421740427e-03  1.01150925170e-03 -3.22589770710e-03 -3.73691302420e-03 -3.09963873303e-03  1.88195939907e-03  3.91699107302e-03 -2.75588891251e-03  1.81348986339e-03  1.59617651090e-03 -1.53677071933e-03  5.63085310442e-04  5.36272878974e-03  2.99255914621e-04  3.35374551879e-03 -2.39351670350e-03 -5.88114642019e-04 -2.54766035667e-03  4.14526298409e-03  2.68181159467e-03  1.23118012379e-03 -4.11477403487e-03  3.77352168624e-03 -5.15540899579e-04 -4.71830039019e-04  2.83107255373e-03  4.04729926568e-03  1.01124673336e-03 -2.31285801115e-03 -3.05255463476e-03 -5.28974910997e-03 -4.32253449483e-03  1.07390212630e-03
 2.82954073551e-03 -1.91414714427e-03  9.22570905149e-04  6.57998770852e-03  3.02765899867e-04  4.18460528898e-04  1.75538394483e-04  9.97405427041e-05 -6.59945600161e-04 -4.96094292528e-04  6.38494193452e-03  1.82359958650e-02 -1.31931852863e-02  1.21359534706e-01 -1.22272928371e-04 -1.89981101132e-03  6.31688719714e-04 -7.83725468147e-03 -7.61956751178e-03  2.59521404990e-03  8.33850931327e-04  1.33753285647e-03 -4.31407927551e-03 -2.34141276839e-03  3.56972658677e-03  2.28533135049e-03 -1.98775071276e-03 -1.11770735240e-03  2.10127262779e-03 -3.01689788997e-03 -1.57731424718e-03 -9.37471925845e-04  5.47127620628e-03  6.69310729364e-03 -1.04491420365e-03 -6.21389788794e-04 -5.86276274343e-03  7.84743685986e-03 -7.18151038840e-04  5.16345544835e-03  3.71128975106e-03  3.12281191184e-03 -4.58166793396e-03  7.75306051831e-03 -8.20624922833e-04  2.10949549405e-03  2.92257285345e-03 -1.65106636611e-03 -8.22402832984e-04  8.76374575146e-04 -2.15112988679e-03 -1.00084551405e-03  4.42541939781e-04 -1.75031927108e-03 -3.69001350046e-03  2.43070668837e-04  1.43432447843e-03 -2.50186935490e-03  3.55643730195e-03  1.97395101773e-03  2.98302790593e-03 -2.28731310663e-03  3.35043032251e-03  2.10101380563e-03 -8.88001069615e-04  1.70379750741e-03 -3.77565386856e-03 -1.34305081340e-03  6.50142406944e-03 -9.47293745660e-04 -6.11245541007e-04 -7.82695803630e-04 -2.59800605449e-03  5.06890547751e-03  2.58133231651e-03  7.53448137537e-03 -1.49987345500e-03 -1.17970725938e-03 -3.75588394438e-03  3.97861562276e-03  7.03554537586e-03 -5.96048956288e-03 -6.28270960304e-04 -3.09495505555e-03 -9.86525905647e-04 -3.77549958844e-03  3.33711175911e-03  8.53352845922e-04 -6.11341391146e-03 -3.51030612771e-03  2.13902590515e-03 -6.83344695365e-04 -3.56042154302e-03  7.59682359901e-04 -4.07527182817e-03  3.46297044632e-04  8.83055794501e-03 -7.72091655632e-05  8.66764960674e-04  3.87631365753e-03  1.11625254352e-04 -3.55881738098e-03  1.75598327641e-03 -4.65285654653e-03 -3.48224216024e-03 -6.60387075186e-03  4.88450803943e-03  5.59842963329e-03  6.61566623429e-04  7.12924573656e-03  2.65550181995e-03 -4.04592850003e-03 -1.28003098093e-03 -3.96209221944e-03  2.99069760227e-03 -3.51010556231e-03 -5.50977487799e-04  1.46005984845e-03 -2.93676906000e-03 -8.65851402495e-04  3.48980127289e-04 -1.76843986072e-03 -1.67464257034e-03  7.06202674909e-04  1.48815525933e-03  7.07198882804e-04  3.17739179719e-03  1.41753444057e-03 -5.24366718118e-03 -2.80637866063e-03 -2.84670336358e-03 -5.77200319600e-03  3.46782545258e-03  1.34495720282e-03 -2.32999502537e-03 -6.15769097707e-03 -4.07665702816e-03  3.48733777879e-03 -1.90167873071e-05  1.44654599160e-04  2.61424609244e-03  5.59292638184e-04 -3.30936903804e-03 -7.75414099465e-04  2.85216061537e-03  3.22393631986e-04  3.40739625471e-03  4.57288011055e-03  7.88719300261e-04  1.02454812405e-03 -1.49476633055e-03  3.46083688217e-04 -2.76692009903e-03 -1.42532436840e-03 -2.26538448949e-03 -1.50718686884e-03 -1.53102870023e-03  1.06249703189e-03 -4.86778854092e-03  1.70985727270e-03 -1.08079647735e-03  5.27725867076e-03  1.42254297058e-03 -1.58381885875e-03 -3.76086475259e-03 -3.77201618345e-03  6.24411468353e-04 -1.09390527519e-03 -1.38930404170e-04  6.90949622083e-04  2.72697172673e-03  3.69502239852e-03 -2.09538099994e-03  1.28237329714e-03 -1.46439938017e-04 -2.47126109973e-03  2.46844259797e-03 -2.05732292180e-03 -2.17531382000e-03  5.58583158340e-04  1.02803450207e-02 -4.04136949664e-03  1.28636567045e-03 -7.05352855374e-03 -3.24348222079e-03  1.50259601766e-03 -2.33188020594e-03  1.08717070991e-03 -3.77599769406e-04  1.49487002911e-03 -3.64100093367e-03 -4.61517098648e-03  1.03813576532e-03 -6.93980851599e-03 -5.56466461092e-03 -1.98882990404e-03 -5.46366315994e-04 -4.02765481278e-03 -7.42845598329e-04 -1.80236587131e-03 -3.31255188241e-03  2.87611141205e-04 -1.00570908963e-03 -1.08498009702e-03  1.68788768276e-03  2.11615899838e-03 -1.85014707600e-04 -9.98428777542e-04 -1.71894984671e-04 -3.85714169707e-03 -1.79008679067e-03  6.42583026144e-03 -1.81571836800e-03  1.70391271352e-03  5.98545543597e-03  9.45062379819e-04 -3.70022757658e-04  2.48462257040e-03 -1.83817323204e-03  8.53879307026e-04  2.02390574435e-03  5.76337061974e-03 -5.21687654888e-03 -2.12792686442e-04 -1.98601292709e-04 -1.76398802893e-04 -4.83555366352e-03 -8.78521948233e-03  3.28527137208e-03 -5.92114929864e-03 -2.04662370346e-03 -2.03612790245e-03  3.74674169740e-04 -3.42288371483e-03  1.21345040699e-03  1.40901240336e-03  7.57415796755e-05 -2.12906242154e-03 -2.17204702744e-04 -3.86999158994e-03  2.32310192134e-03  1.58132444056e-03 -4.33732577892e-03 -1.74053240791e-03 -7.89516374839e-03 -6.75911712210e-03  6.40131926579e-05 -9.58594457559e-04  1.36208000170e-03  4.86044987543e-03  1.45017327542e-03  5.07823467567e-03  1.54728127143e-03 -5.31808568520e-03  3.29135763121e-03  2.72393037732e-03  5.16394992260e-03  1.71593879749e-03  5.91948377596e-03  2.02711645527e-03 -3.61172949144e-04  2.26462723318e-03 -7.94063399949e-04 -1.92211778018e-03 -3.21481118323e-03  7.76167230747e-04 -2.67069480575e-04  2.65018355918e-03 -4.09310966088e-03 -6.89381524565e-03 -7.61610113664e-03  1.08281128275e-02 -2.11710639778e-03  2.23213309965e-03  9.76884945181e-04 -3.23758005605e-04 -6.82643934133e-03 -2.99264365380e-03  2.77011048901e-04 -2.37731940602e-03 -8.12112707360e-04 -8.33795374405e-03  1.53781806868e-03 -8.14541000924e-03 -1.16845390542e-03 -3.61994200089e-03  3.52526371062e-03 -1.59616117543e-03  5.68618268659e-03 -8.55573200902e-05  4.19915658910e-03  8.95974612220e-04 -1.26806973033e-03  8.88763895759e-04 -4.38111922027e-03 -8.39306913558e-04 -1.06702397339e-03  8.13513561692e-03 -1.21278252528e-03  3.14892622054e-03 -1.50473843338e-03 -8.05418125017e-04 -1.89408723296e-03 -1.89335666757e-03 -3.89626541957e-03  1.21988232336e-03  7.71773512206e-04 -9.13403766472e-04 -4.56369670227e-03  1.12857739507e-04  3.44046092734e-03 -3.80427331562e-03  7.36105019098e-03 -2.93573672267e-03  1.58530510657e-03 -1.48910807953e-04  2.37493370710e-03 -8.37747490903e-04  7.09418877789e-03  3.43284312843e-03 -3.62482872643e-03 -1.88912192555e-03  8.93346118067e-04  4.49136287376e-03  5.38286503421e-04 -1.93471550267e-03  5.07374097560e-04  2.14859802785e-04  2.21668850575e-03 -4.61107353600e-03 -1.00183340842e-02  4.76081545932e-03  4.66370988685e-03  6.88707830191e-03  6.63029689834e-03 -2.80629261187e-03 -4.12180352513e-03  3.23350290678e-03 -3.07965855045e-03 -4.52283052406e-03  3.31185005730e-03  4.35995981723e-04  5.48132857597e-03 -4.59719887621e-03 -4.93645914226e-04  6.01120326775e-04 -2.43658305581e-03  5.60861833665e-05 -2.67202939984e-03  3.51219521733e-03  3.77113669997e-04  1.97726248467e-03 -6.21206957119e-03 -6.51652886058e-04  6.40185248840e-03 -9.00499754690e-04 -1.28857649188e-03  1.00213654674e-02  2.33348879825e-03  7.15202081271e-03 -2.42032443789e-03  8.26001615740e-03  2.51532087122e-04 -5.26472060444e-03 -3.69925694781e-03 -1.75985366553e-03  4.71855162201e-03  8.07555894747e-03 -5.99396407493e-03 -4.01519165305e-03  4.76454809207e-03  6.97778445107e-03  4.59842265447e-03 -2.43133072338e-03 -1.10209949250e-02  1.39900097182e-02  8.28828492235e-03  5.80791025368e-03  3.52321698708e-03  3.26807071040e-03  2.52712266380e-03  9.63966100613e-04  1.23650447424e-02  3.37377070010e-03  6.82292517053e-03 -1.99261999384e-03 -6.98253024446e-04  3.36867968734e-03 -4.73991167078e-03  5.43852476834e-03  3.18073183316e-03  1.47592336819e-03  5.86116521393e-04 -4.32466434234e-03 -7.89032624402e-03  4.91187419018e-03  1.26370387970e-03 -1.06314295148e-03  1.94395381568e-03  2.27445017952e-03  2.83645822851e-03  3.44809939158e-03 -2.11928490655e-03  2.78652823675e-03  8.88915290322e-03 -4.54943814521e-04 -5.69645283985e-03 -2.88785579388e-03  4.65915316266e-03  8.67806506200e-03 -1.63400932058e-04  7.94365302977e-03 -3.77080363875e-03 -9.65934366461e-04 -1.68886765154e-03 -2.50629057341e-03  3.08369311331e-04 -1.46130555488e-03 -5.84343170442e-03 -2.92266486801e-03 -1.63009081443e-03  2.58303009898e-03 -1.56609798225e-03 -2.03311692972e-03  3.12159781469e-03  4.05195731232e-03 -2.58521978034e-03  1.60887242652e-03 -5.06648154827e-03  2.07850993287e-03  1.46294931191e-03 -3.70440817485e-03 -3.41548238234e-03 -4.87978294806e-03  2.81333762121e-03 -1.19598238765e-03 -2.93721903867e-03  1.79022899215e-03  3.25730747410e-03 -6.64072594500e-04 -2.75128533248e-03 -3.81792620369e-03  2.35975427169e-03 -4.72127753185e-03 -3.01425817601e-03  2.14676118385e-03  1.08250126531e-03  6.00190737036e-03  3.16806262369e-03 -1.83173122506e-03  6.61574579284e-04 -4.91120422426e-03 -3.76136225748e-05  7.32912036382e-05  1.90345920410e-03 -6.06240809153e-03 -1.32774721746e-03  2.69091010370e-03  4.34958876110e-03 -1.38202839281e-03 -7.17364326795e-04 -1.56681490613e-03 -4.48578329838e-03  6.74072402761e-04 -1.67601300376e-03 -6.43401708635e-04 -2.63872004161e-03  1.80342780153e-03  9.66444268593e-04 -2.49841695764e-03 -2.54156740356e-03  7.45307416243e-03 -1.12924740214e-03 -4.85455564115e-04 -9.69262895629e-04 -1.50868566446e-03 -5.63028139532e-03 -1.31151857839e-03  1.19396469353e-03  4.36312725939e-04  5.65631356954e-04  2.80707664769e-03  4.69874720094e-03  1.51138326921e-03 -5.37681409703e-03  3.48490624187e-03  5.34511172158e-03 -1.63256658137e-03 -7.69014062541e-03 -2.25710443607e-04  4.57565131464e-03  1.46764383450e-03  3.23587075442e-03 -2.35042628769e-03  5.60737962922e-03  3.28717649991e-03  5.70660557930e-03 -1.00176201871e-03 -6.03951559084e-03  4.66274613728e-03  3.24329373411e-03  2.14864906781e-03  3.39416962944e-03  2.87774935135e-03  9.04460950151e-04 -4.35461561320e-04  2.22363309117e-03  3.43332860054e-03  1.66640418885e-03 -1.35615642841e-03 -1.78505592333e-03  1.99460413796e-03
-1.42656505262e-04  3.73604505350e-05  9.88801746484e-03 -2.58639950763e-03  5.46400459288e-04 -2.26593048444e-03 -4.09429245102e-03 -7.99811187816e-04  3.23917889907e-03  1.73070568556e-03  6.10666986639e-04  1.00173006210e-02  3.27105379204e-03 -1.22272928371e-04  1.08124699969e-01  1.02697472516e-02 -3.86274693472e-03 -7.00344508867e-03  1.34763794503e-04 -2.47793088078e-03  4.60256607158e-04  1.69664268082e-04  7.77117840404e-03 -5.64500944600e-03 -3.77919146873e-03 -6.61017609970e-03  2.14919950579e-03  2.93183966855e-03 -4.06744005404e-03  1.25071272946e-03  2.39096094488e-03 -6.71176939861e-04  4.10357354567e-04  4.99106897686e-03 -6.62399694214e-04  2.60518718313e-03  4.02938244467e-03  1.93629897400e-03  5.82412061622e-03 -4.72676120477e-05  7.14644177931e-04  4.83607934971e-03 -2.67569397387e-03 -2.39261192350e-03  2.04056203269e-04  1.10188564099e-04  1.38677578843e-03 -4.12758709854e-03  2.06779669279e-03 -2.32130700778e-03 -3.03745168736e-03 -3.12609128849e-04 -3.42848809631e-03  3.84884580622e-05  3.05267604005e-03 -3.46830349694e-03  4.07331568280e-03 -9.26718203520e-05  5.85129840839e-03 -2.58473781113e-03 -2.87312368022e-03 -3.63321985067e-03 -3.72188860658e-03 -1.41759731934e-03 -5.67779555287e-04  1.15076580284e-03  2.23939591119e-03 -2.93520515303e-03 -4.75085019892e-03  1.24085904065e-03 -2.77405796888e-03  4.83036590830e-03  3.49914509919e-03 -1.01291832880e-03 -2.70833130954e-03 -8.71697763209e-04 -2.24647124561e-03  6.41959711861e-03 -7.21598164917e-03 -6.97159526967e-03  6.48195827990e-03 -8.84242971732e-05 -3.00557338921e-04  5.17009828082e-03 -1.32389935252e-03  1.96829361962e-03 -3.38731084142e-03 -2.74846856777e-03  2.74450586639e-03  1.42469941978e-03  1.91094534052e-03 -3.10884259200e-03  4.79067600040e-03 -1.46258542770e-03  2.43709471699e-03  2.45638494052e-03 -7.14700175287e-03  3.16334917120e-03 -2.44546038455e-03  2.67619511333e-03 -4.65692737830e-03  3.25541218615e-04 -1.29843185120e-03  2.67498121354e-03  2.48580092747e-03 -4.76089143582e-03 -3.43157263980e-03  7.33602354102e-03  6.65155775649e-04  5.24049169165e-04  2.98290868277e-03 -1.11759157710e-03 -5.99514621978e-04 -9.58804940495e-04  3.02286688869e-03  1.90916490879e-03  1.47175432611e-03 -2.82917521677e-03  3.95397840809e-03 -2.08813768567e-03  9.74882191919e-04  4.58495397272e-03  1.24168972663e-03  8.47701066052e-04 -1.67582088588e-03 -2.23558865445e-04 -7.57608618620e-04  5.05695068632e-03 -3.60442126562e-03 -6.15408177285e-03  1.39822153292e-03  1.47870673863e-03  5.74352476738e-03  5.95286893886e-04  1.87703447304e-03  5.00449043832e-03 -1.37728994498e-03 -2.18238195556e-03  2.99890806962e-03 -1.47948617183e-03  3.46795043647e-03  1.45881567489e-03  1.70797011301e-03 -3.60748320352e-03 -6.95337830555e-03  2.83660754105e-03 -2.26732502639e-04 -3.58242795087e-03 -7.74835499819e-04 -2.90662202089e-03  1.79533731390e-03  1.43099230802e-04 -3.84988857819e-03 -8.77305012816e-04 -2.05903092855e-04 -3.20529420826e-03 -1.94319504702e-03  2.54004767842e-03  3.50054628761e-03  2.94694470358e-03  1.12302083316e-03  3.48177809169e-03 -9.03991297079e-03  4.84409656134e-03  3.04104823837e-03 -2.37879043249e-03 -4.80843601274e-03 -5.35935408498e-04  5.12686536751e-03  3.99768957518e-06 -7.45301502088e-04 -2.95767364738e-03  2.21526540578e-03  3.78428085685e-04  6.21656320106e-04 -7.49808588005e-04 -4.17453437849e-04 -2.46151819028e-03 -1.18894314216e-03  1.70034259126e-03 -1.99711840216e-03 -2.52478129850e-03  2.48590409514e-04  3.95805813658e-03 -3.72150443515e-03 -4.39506042942e-03 -3.85575068143e-05 -7.04450967202e-04  3.00735606716e-04  1.58018354758e-03  4.44506340203e-03  2.07954668613e-03  3.32704801547e-03  4.80413849256e-03 -4.27412650023e-03 -1.25486673815e-03 -3.32506219119e-03  6.36270523207e-03 -9.81784689770e-04  2.01904143471e-03  5.60570027171e-03  4.10679439808e-03  3.62602286054e-04 -3.76835710845e-03  8.70983208183e-04 -4.73043334388e-04  2.79547426452e-03 -6.19690923799e-03 -1.37700063587e-03 -2.27321151547e-03 -2.20937890218e-03  3.68649290601e-03 -5.01028918083e-03 -5.69751957770e-03 -1.82530680622e-03 -3.26094514497e-03 -2.67000714780e-04 -1.30599594125e-03 -7.52052223439e-04 -4.16051219231e-03  4.39426120882e-03  2.37288395932e-03  2.27608293515e-04  3.15370619726e-03  6.34499697491e-03  9.16226810732e-04 -1.11676088946e-03  1.24453330368e-03 -2.72176665042e-03 -8.84674503912e-04  6.42134789278e-03  1.66609633351e-03 -1.00981700122e-02 -2.25500778010e-03 -7.93742773152e-03 -1.94818384810e-03  1.69616078055e-03  1.53676427062e-03 -1.23189762038e-03 -6.65601067574e-03  1.56647505155e-03 -6.92000454114e-04 -1.13657226309e-03 -6.65535780107e-04  4.29757985230e-04  1.23291475353e-03 -2.15503900874e-03  1.17856171306e-03  4.16030076090e-03 -2.61288438385e-03 -1.17650159772e-03  8.68307053273e-04  1.16181198153e-03 -4.08080954286e-03 -8.35010347708e-04 -9.21895162831e-04 -5.29554189741e-03  1.25706786242e-03  3.67959166727e-03  1.16765801937e-03  3.54848881494e-03  2.70164555866e-03  4.86792265832e-04 -5.03968592548e-03  3.76430399529e-03 -3.90514372688e-03  1.13210423877e-03 -1.38827769757e-03 -1.33607354792e-03 -3.92883841606e-04  3.14832896054e-04  4.41079215157e-03  8.27413321171e-04 -6.96044453451e-04  4.28861970378e-03  1.77694841430e-03 -8.13306765967e-03  3.76096978796e-04  2.10456937422e-03  9.52336230964e-04 -5.22618766675e-03  3.95418368237e-03  1.98440749629e-03 -1.03711709313e-02  1.58115312043e-03 -5.25129790880e-04  2.77827124730e-03 -3.30512818336e-03  4.99865086674e-04 -1.02595752070e-03  2.31031857300e-03  6.63135109451e-05 -1.10717500335e-03  2.28927385993e-03 -3.80830084079e-04  3.09908154328e-03 -4.04062141857e-04 -3.01425700751e-03 -2.48692946529e-03  5.89788387012e-03 -3.94149700897e-03 -3.53092273824e-03 -4.98050052051e-03 -1.25269907955e-03  3.15709529251e-03  8.16283923142e-03  7.08926190542e-03 -5.91371073167e-04 -1.20135833811e-03  3.86856068814e-03  3.70696772422e-03  1.41098294326e-03 -6.13108699002e-04 -2.47660698475e-03  1.89224038454e-03 -2.36371772980e-03  1.24762022224e-03 -4.60812870220e-03  9.77515540397e-04 -2.04573443214e-03 -5.93562933738e-04  9.27158099562e-07 -3.02436956113e-03  7.00318354805e-04 -1.10803348617e-03 -2.47709972963e-03  2.82819304124e-04 -2.90159877260e-03 -6.65256963157e-04  1.14777371926e-03 -2.83940178778e-03 -1.45545496551e-03 -1.47867817491e-03  1.98955111944e-03 -1.17874426254e-03 -1.44660011070e-03  2.80166065672e-03 -4.60310658142e-03 -1.05339208457e-03  7.39714786490e-04  5.99406525583e-04  2.07184249228e-03 -6.19578520889e-03 -2.66826455652e-03 -2.92402055903e-05  2.46224807967e-03 -1.66062887003e-03  4.86042286578e-03  8.42611975018e-04  5.56525622990e-04 -2.87934021324e-04 -6.88709164666e-03 -4.84230095545e-03 -4.54597047614e-03  3.83283258273e-03 -3.51800055562e-03  5.41167672577e-04  5.69101840727e-04  5.56346520699e-03 -2.44501618855e-03  4.28495537065e-03 -1.50404363255e-04 -4.51238823950e-03 -2.64350719840e-05  3.53191420410e-03 -2.20384675290e-03 -1.27169388350e-04 -6.66965854431e-04 -1.10967195319e-03  1.42291184736e-04 -2.33133910053e-03 -7.83933887514e-03  1.46881089219e-03  2.23258781467e-03  7.57679710469e-04  3.98670465860e-03 -2.17127165603e-03 -2.57781468548e-03 -1.26275836321e-03 -1.91606588890e-03  1.01835057044e-03 -4.23386944733e-03  2.24813482673e-03  5.22498107410e-04 -3.32545103817e-03 -3.29899148423e-04  7.41024678973e-05 -7.48889293457e-05 -9.09807320630e-04 -6.16255437373e-04  1.89782383592e-03 -6.04433875724e-03  1.42182975985e-04 -3.40371551063e-03  2.14917130833e-03  2.82289453200e-03  3.71809717059e-03 -1.68150987465e-03  2.21984650840e-03  8.48031743874e-04  1.44055233466e-03  1.75941875929e-03 -1.00040573225e-04 -1.75327218769e-03 -3.18574958422e-03 -8.94530061295e-03  2.05057374823e-03  3.26789756317e-03  1.24275329575e-04 -4.63727336387e-03  2.34777541139e-03  5.28358950423e-03 -2.43252417689e-03 -1.35680446450e-04  2.40711482648e-03 -1.95373614955e-03 -2.11750249819e-03  5.89062835352e-04  2.25509630677e-03 -8.11250324893e-04  6.26829239293e-03 -5.27413737441e-03  1.79276403724e-03  2.02893907038e-03  1.28539432867e-03  5.30994140615e-04 -7.15644313371e-03 -2.49814677204e-03  6.38036639631e-03  1.48588339785e-03  1.07392661834e-03  6.97095318387e-04  3.33212748855e-03 -4.34000330932e-03  4.63482873729e-05 -2.69023467741e-04 -3.55506725633e-04  3.05489342135e-03  1.12546894264e-03  1.29225622497e-03  1.29420383125e-03 -4.49814882181e-04 -2.68452792249e-03  7.99958295126e-05 -2.07033056022e-03 -3.14680149397e-03 -1.13711164115e-04  6.62924308306e-03  6.17117537563e-03 -2.30359357558e-04 -3.76900543540e-03 -2.96350673345e-03 -3.32127978403e-03  1.13075974662e-03  9.85796756556e-04 -1.65870332718e-03  1.10368307102e-03  1.54250906652e-04 -7.48532882171e-03 -1.57921287759e-03 -8.22701713682e-04 -2.14256521915e-03 -1.26272493174e-03 -3.13128994525e-03  5.75081038890e-03 -2.79951239605e-03  3.98108444980e-03 -9.65238307540e-04  3.44169579727e-03  2.23566902871e-03  1.85310915725e-03  1.83928762747e-03  3.84038377292e-03  3.95002993762e-04 -2.86855765369e-03  1.17396320157e-03 -6.68050111978e-04  9.90264147368e-04  5.40331816477e-04 -2.16404504838e-03 -1.01730498319e-03 -7.60759599955e-04 -4.45721208991e-03 -1.91970993182e-03 -1.54585113506e-03  4.78963366824e-03 -3.11975556899e-05 -1.66466023432e-03 -2.19844652662e-04  2.88147339367e-04  1.76040849553e-03  1.01032714599e-03  1.64595390138e-04 -1.75952767817e-03  9.00344264019e-05  2.96149666154e-03 -2.62319119764e-03 -7.10601508586e-04  3.25316094571e-03 -1.99425208868e-03  2.17993877479e-03  1.78275595449e-03  3.15145318211e-03 -1.40749532190e-03  4.93444177553e-03 -1.81295654616e-04 -5.54335343714e-03 -1.75966631780e-03  3.99067651842e-04  2.73774225465e-03  6.62331949805e-04 -3.53257147561e-03
 1.72156917644e-03  4.87662559183e-03  5.44825816488e-03  6.54133378595e-04 -3.52533703688e-03 -1.46340971224e-03 -3.03945082197e-03 -5.75144294564e-03  2.53292173490e-03  6.30394392069e-03  3.61967528735e-04 -2.62997533065e-03 -3.39882778518e-03 -1.89981101132e-03  1.02697472516e-02  1.05081074854e-01  2.02277423631e-02  2.19691612557e-02 -4.38089957715e-03  2.74955171090e-03 -2.62681747844e-04  6.32906281609e-04  1.33054188268e-03 -1.02481781264e-03 -8.29802168279e-04 -2.60992140658e-03 -1.89201967478e-03 -1.91893145561e-03  3.05500219543e-04 -3.20890441341e-03  4.90986895290e-03  3.29571797323e-03  2.95843860071e-03 -2.38861503506e-03 -1.33709541575e-03  4.82347421813e-04  1.70954984045e-05 -4.37650486654e-03  4.48922818973e-03 -5.03873354613e-04 -4.65143998319e-04 -1.13926004470e-03 -3.91782043169e-03  8.58324674540e-03  1.31219303488e-03  1.72571017404e-03  7.84631318100e-03 -6.80457551866e-03 -3.56099059443e-03  4.24391863859e-04 -4.25553432806e-03  2.46549870293e-03 -1.15072515209e-03  6.18159092405e-05 -2.31165979622e-03 -2.30286863304e-03 -2.61608353395e-03  2.35968542158e-03 -5.95805998204e-03 -3.76910222195e-03 -6.62095769288e-03 -9.37637908248e-04  1.08691732140e-03 -9.76242068544e-04  2.58722138184e-04 -5.49376795797e-03 -1.00875168306e-03 -4.19705494396e-04  3.38224911686e-04  3.46615838276e-03  2.20376888765e-03  1.36698983830e-03  4.69776161556e-03 -5.96697208911e-04 -3.54806148760e-03 -4.70523021816e-03 -3.05523510889e-03  1.31668206478e-03 -3.32963169734e-03 -8.12765002739e-04  4.88324242603e-04  1.13684911838e-03  8.67036789552e-04  3.39199742936e-03 -4.10651871356e-05  3.50553879341e-03  6.18303702467e-04  2.06706417874e-03  1.94218947064e-03 -6.62139810249e-04 -4.63605215628e-04  1.27326654930e-03 -6.54590190586e-03 -4.68601782620e-03 -5.21313879316e-04  4.82811284714e-03  3.64916006825e-03 -9.95888917420e-04 -2.04544826634e-03 -1.06457982281e-03 -4.16473785917e-03 -8.27226685977e-04  2.36016083100e-03  4.53915513804e-04  3.40102845941e-03  1.72137717546e-03 -3.33442925049e-03 -5.43859912982e-04  2.68507152737e-03 -4.37364675187e-04 -6.34031457447e-04 -1.63028739379e-03  1.10495202476e-03  2.08064224898e-03  7.03617696173e-04  1.84809063281e-04 -1.56722621543e-03  1.37867410912e-03  7.15737251686e-04 -1.36334620836e-03 -4.27079772690e-03  4.13431168868e-03  7.10034999492e-03 -2.62773477570e-03  2.28573276327e-03 -1.11869483398e-03  2.74331956085e-03  1.12889289890e-03  3.01696230052e-03 -3.02681044495e-03  2.84987254943e-03 -7.44520470680e-03 -3.58970948030e-03  4.71182409228e-03 -8.59184586027e-04  8.69011168600e-05 -4.53454071531e-03  5.50978577088e-03  2.20383527525e-03  4.60963978161e-05 -1.68540705219e-03 -2.87903777503e-03  1.02764660488e-03  2.40677162507e-03  1.63743925133e-03  7.68689369146e-04 -8.45565146460e-04 -1.57615012806e-03 -2.68346635266e-03 -4.11544526228e-03  3.51803457608e-03 -2.20762794098e-03 -2.01726932749e-03 -1.18659257003e-03 -2.86420943162e-04 -1.94566685791e-03  1.37327213216e-03 -2.82082513393e-03 -5.17796733399e-04  8.14523477133e-03  3.34312736763e-03  2.58863265663e-03 -7.43851626667e-03  6.97807615297e-03  5.68422113336e-03 -3.55317104235e-03 -4.96221995181e-03  1.13687740085e-03 -4.19660775445e-03  1.83917533061e-06 -2.63648405895e-03 -1.53501547976e-03  2.48356623157e-03 -1.98634629774e-03 -2.44050399292e-03 -1.38416019493e-03  1.68656158727e-03 -5.57166582215e-03 -3.69466253831e-04  3.66947521454e-03  8.39828442159e-03 -4.10388453392e-04  3.78285814172e-04  3.40237195023e-03 -7.30764643069e-04 -5.73220240598e-03  3.21899522485e-03  2.08736971143e-03  1.38209802887e-03  1.46210350748e-03  2.74563872674e-04  3.23789353951e-03  6.98013192405e-03  6.45276441757e-03  9.27107160083e-03  3.39157912444e-03 -1.96915532583e-03  7.05490447481e-03 -4.06618981015e-03 -1.15203270569e-03 -5.62464278878e-04  1.18438614825e-04 -1.74942578660e-03  3.32577281213e-05  1.88445057832e-03 -1.47794109770e-03 -3.17500931517e-04  2.57859862399e-03 -5.53265814061e-04 -3.47579072572e-04 -1.30108693374e-03  1.24105710054e-03 -4.56220686359e-03 -3.20876930103e-03  3.08260829353e-03  2.36717443512e-03 -7.79186176831e-04 -1.02792463126e-03  1.07014961442e-03 -3.17860094653e-03  2.14634366750e-03  3.14703404408e-07  1.12200931180e-03  2.59571696665e-03  5.00407764295e-03  6.38388379152e-04  2.99082114793e-03  2.22051608775e-03 -2.77533591264e-03  7.02814291739e-04 -2.45003466853e-03 -1.38025937388e-03 -6.74670478926e-03  5.76152549157e-03 -3.31065913197e-03 -4.86211286428e-03  4.08202635979e-03  5.64020332993e-04 -3.85491197900e-03 -2.08998002075e-04  1.93434121429e-03 -1.62071408950e-03  2.86689770558e-03 -2.62187687421e-03  3.62347284789e-03  5.09852015416e-03  1.71632195415e-03 -5.88408876082e-04  4.11090396242e-03 -2.11097115833e-03  1.67849321774e-03  1.38925952561e-03  7.18492014799e-04 -2.44518719446e-03  5.45846426546e-03 -6.28386608432e-03 -4.29157467339e-04 -3.13970418537e-03 -2.18894238057e-03  3.20573180229e-03  1.48405746655e-03  1.29272445310e-03 -1.77445227493e-03 -1.24403747894e-03  5.22438987408e-03 -6.24723559210e-05 -2.27053602829e-03  4.54334023050e-04  5.27612893133e-04  7.28112006595e-04  5.54295017685e-03  7.57565029712e-03 -2.24123918579e-03  2.60164122249e-03  4.77873478083e-04 -4.47881051408e-04  5.30052661811e-04  7.10373472352e-04  1.38990540163e-03  1.91236391921e-03 -3.57836044400e-03  1.56940414476e-03 -6.69206013061e-05  6.21268597677e-03  6.56159546384e-04  1.93098832017e-03 -3.52024004037e-03 -4.98671138859e-03 -1.89327044017e-03 -2.40130006284e-03  7.95067818355e-04  3.94454018935e-03 -2.77543855578e-04  1.22255404705e-03 -4.11095265536e-04  2.10738373985e-03 -1.22330930832e-03 -1.66903872254e-03 -1.45366638815e-03 -4.24539714442e-03 -3.04384788393e-04 -2.63123705394e-04 -6.91731739375e-03 -3.81325422768e-04 -9.20073244332e-08 -4.51464592184e-03  2.73770660974e-03  3.85713187986e-03 -1.23705904777e-03  1.65114145381e-03 -8.29748105913e-03  7.05044515587e-04 -6.93440748892e-04  2.34497937548e-03 -8.92401378156e-05 -2.56170129897e-03 -9.70979151148e-04 -2.99197404328e-03 -2.93035735996e-03  9.04733492800e-04 -5.27285396248e-04  3.76259049414e-04 -3.40640839051e-03 -4.49569148916e-03  1.20706121396e-03  4.42127399167e-03 -4.43950946724e-04  2.74427756167e-03  2.19837446740e-03  2.06308861375e-03  6.20651949562e-04 -2.21763215920e-03 -2.72478191806e-03  5.71697771151e-03  4.70367856227e-03 -1.99007559995e-04 -1.75400009223e-03 -4.36550615706e-03 -3.84778350430e-03 -1.16775899989e-04  4.19215654581e-03  5.01654153277e-04  1.57727292643e-03 -5.43143216144e-03  9.91777436954e-04  2.43744534961e-03 -2.59761013904e-03  9.41570576655e-05 -1.60724097435e-03  4.18004751744e-04  2.57897924255e-03 -8.86190021486e-04  2.04675701035e-03 -2.62907210413e-03  1.95337697377e-04 -2.45894919442e-03  1.70115985830e-03  8.40120283450e-04  5.86254621229e-03 -5.64041421936e-03 -2.00376042190e-03  5.38924230227e-04 -2.25914616312e-03 -1.65180653815e-03 -2.81960158641e-03 -1.47093211999e-03  1.97519184136e-03  6.87674901486e-04  2.21217592203e-03 -2.49971947187e-03  1.67433122448e-04  5.47600156769e-04  2.50537807086e-03  4.19410123576e-04 -3.06494942671e-03  2.39705639826e-03  8.82588937134e-04  3.65032429976e-04 -1.33788432136e-03 -1.45233542808e-03  4.28513419801e-03 -3.23020881304e-03 -3.02367820660e-03 -5.09852032160e-04  8.54810483181e-04 -1.88388474991e-04  2.32488954693e-03  4.98121222490e-03 -1.02022503147e-03  5.72472307809e-04 -1.87055003935e-03 -2.40597108499e-03  3.05152333526e-03 -7.61272321182e-05 -3.05829226629e-03 -2.34021962569e-03  6.78819664076e-04  2.63121855725e-03 -9.31306587626e-04  5.17060109580e-04 -4.08501047135e-03 -2.32389751079e-03  3.61859161849e-03 -3.42732235763e-03  1.24877915101e-03  9.75581721452e-04 -1.19421941239e-03 -9.04391827175e-04 -1.44096326463e-03 -5.38295385700e-03 -1.64927265305e-03  2.49594393131e-03 -4.84375859197e-03 -1.02332202329e-03  3.79657166357e-04 -1.47218264516e-03 -1.30055994092e-04  7.83113626364e-04  4.25952697136e-03  1.96126803728e-03  9.05872995312e-04  2.99793437018e-03 -3.61573046228e-03 -3.95448196160e-03  7.32509734846e-04 -3.94639732104e-03 -6.39711185586e-04 -5.50819328401e-03  8.82368148088e-03 -1.31899453682e-03  1.38495435237e-03 -2.91911693479e-04 -2.53575739517e-03  3.03154260064e-03  2.92865291588e-03 -1.84934837337e-04 -3.87393462514e-03  8.87826050327e-04  1.73056765234e-03 -1.38080509875e-03  1.94438368140e-03  3.97216485363e-03 -1.43234225222e-03 -2.15988138032e-03 -9.82616196691e-04  3.83190100868e-03  1.68036902496e-03  4.01418208777e-03  1.17050797518e-03  3.22573439376e-04 -2.43225553890e-03  2.50419336709e-03  7.22399976555e-03 -4.94526233438e-03 -4.03098459488e-03  2.52252153573e-05 -3.44861688405e-03 -8.34011790471e-05  8.35967526921e-03 -4.77308765486e-03  1.34395299877e-03 -2.07432560866e-03  2.28194142514e-03  2.22866675531e-03  2.59264348070e-03  6.53006197514e-04 -1.07851095253e-03 -1.80573571851e-03  2.73599330240e-03 -4.74358095650e-03 -3.11791867907e-03  6.43129700410e-04  6.64691029078e-03  1.37152710522e-03  1.71055589213e-03 -9.56375313766e-04 -3.58507995607e-03 -3.07762116663e-03 -2.45771172483e-03 -6.66041398841e-03  7.15577892160e-04  5.19581402915e-03 -8.05483751839e-04 -2.55012372862e-03  2.15235192302e-03  1.02312489249e-03  9.52434404095e-04  1.02475934328e-03  2.64719438988e-04  9.32157088741e-03  4.93071899738e-03 -3.48427595405e-03 -2.78935775811e-03  3.52637992631e-03 -4.68345830893e-04  1.88047254918e-03  2.89992375716e-04  2.82353463565e-03  6.41865403506e-03 -2.62665879548e-03  5.85174014122e-03 -3.95688157223e-03  5.25012342808e-03  3.12404818152e-03  6.19345512584e-04  3.24688037536e-03 -4.07061147215e-03  2.69643601355e-03  3.53040147932e-03 -2.82305828637e-03  1.72847027980e-03  1.71260740177e-03
 2.50705463388e-03 -6.46300581221e-04  7.50605583850e-03 -3.21308674853e-03 -2.24931149479e-03 -8.81694673145e-03 -4.93902176326e-03 -2.37540125215e-03 -1.35766740832e-03  6.03952073920e-04  1.84932789767e-03 -1.30487480233e-03  2.61479183979e-03  6.31688719714e-04 -3.86274693472e-03  2.02277423631e-02  1.12556725350e-01 -4.95015020291e-03 -4.12469149772e-04  1.97273706728e-03  1.21559795844e-03  7.67262725830e-04  1.85967926027e-03 -9.21321051051e-04 -1.17968833006e-03 -3.79069452566e-03  1.64919073337e-03 -5.89462492482e-03  2.12833374790e-03 -4.97828667455e-03 -1.66800381390e-03  6.37075621775e-03  1.38000845019e-03 -8.97181813680e-03  9.52293444197e-04 -3.95298405304e-03 -1.78172458795e-03  1.89873484588e-03 -5.25234392670e-03  1.63728992938e-03 -2.24939118322e-03 -8.22735743251e-03 -1.14419691335e-03  3.17470533471e-04 -3.64688139369e-04 -8.47467306904e-04 -1.46562433725e-03 -3.84670661604e-03  2.26964802834e-03 -2.29034936454e-03 -7.14441970314e-03  3.52040112496e-03 -6.83889031970e-04  2.05492097472e-04 -4.00282273261e-04 -2.86824282381e-03 -2.84463325421e-03  4.16428922330e-03  1.62223033574e-06 -2.84751953091e-03 -8.96372449807e-03  1.70186776244e-03  2.60440089737e-03  2.38408898043e-03 -1.76840674744e-03 -4.09339129113e-03 -1.22334867713e-03  1.65590482651e-03  1.76878637642e-03  2.86814378468e-03 -6.06613295410e-03  3.18658370534e-03 -2.36731186751e-03  1.18993029027e-03  3.02381743948e-04 -1.32092843597e-04 -1.07834924122e-05  1.12757538357e-03  1.52240877164e-03 -2.00012824060e-03  1.23732079784e-04 -5.67076072949e-04  3.57698829921e-04  1.22507667561e-03  6.11308026622e-03 -5.27360706440e-03  5.18540625952e-03  2.18532299562e-03 -6.17353087903e-03 -2.31283458011e-03 -3.10324549284e-03 -4.87955543934e-04  4.17434211591e-03  3.97011007984e-03  1.79618659770e-03  3.08824756914e-03  2.31850357765e-03 -1.50973308482e-03 -4.01019581829e-03  5.44148132002e-03  1.77129798665e-03  2.56301969495e-03  4.86898749886e-03 -2.23815563624e-03  3.51353237258e-03  4.33265347535e-03  6.81439805851e-04 -6.18607551229e-04  4.64968473343e-04  1.23704182959e-03 -1.72165734431e-03  1.05493184636e-03  4.24052468982e-03 -2.39835606519e-03  3.73136357535e-03  4.24578891489e-03 -2.79495320328e-03 -2.66937654985e-03  3.80228432791e-03  2.20206705010e-03  2.00717228683e-03  1.35678137719e-03  3.08743670386e-03 -1.68563368942e-03  1.42026933732e-03 -1.30697272363e-03 -1.70381329345e-03  3.12583613711e-03 -3.31356137176e-03 -8.27666163515e-03  3.54391393020e-03 -1.13008772478e-03 -4.99607390263e-03  2.24338706038e-03  6.30073945616e-04 -7.18482137750e-03 -1.18201106640e-03 -2.67097093868e-03 -2.71346571560e-03 -5.71603349570e-04  9.73520722569e-04  9.92588699732e-04  6.26553893042e-05  3.46123667665e-03 -7.12695892560e-04 -1.22598685801e-03  1.77789029384e-03 -3.67130356224e-04  2.13005960866e-03 -3.22059915831e-03  3.20571863378e-03  2.62395098626e-03  3.15992962506e-03 -5.38086410723e-03  4.30430962867e-03 -5.32907072231e-03 -2.72830970641e-03 -5.41444608582e-03 -8.12154332633e-04  5.46377557579e-03 -1.43963050029e-03  2.60808559860e-03 -2.90056437285e-03  2.32422952806e-03  2.15889381868e-03 -2.08007971168e-03 -3.52775507269e-04  1.67082919722e-03 -2.55317762074e-03 -2.24528613840e-03 -6.24614000427e-03  1.71231360853e-03  1.48804349475e-03 -2.84845522960e-03 -2.32752580747e-03 -2.75087714267e-03  9.33796524810e-04 -1.18542425313e-03  8.93213536041e-04  2.34538997076e-03  4.73701855038e-03 -9.00975365139e-04  1.42200691606e-03  7.16499480353e-03  3.91542037197e-03 -4.71567609436e-03  3.63328093064e-03 -2.22320183348e-03  1.62021871429e-03  1.81274682628e-03  1.04802128595e-03 -1.54035846305e-03  3.53605804072e-03 -4.34784411331e-03 -8.99598266712e-04  4.59824241120e-03 -6.83881750570e-04  8.22384434086e-03 -7.78241498598e-03  4.27637354292e-03  2.26297855646e-03  9.83526248877e-04  2.24663900324e-04 -7.46053887004e-03  1.81732891921e-03 -6.80699793072e-04  2.12272444893e-03  2.85935107047e-03 -1.76700383674e-04 -3.98964105657e-03 -1.23548227453e-03  3.10082541506e-05  1.47862368391e-03 -5.95989721052e-03 -2.60331427909e-03 -2.22965089661e-03  3.77406815333e-03 -4.27391504512e-03 -1.69375910782e-03 -3.78037200859e-03  3.80410684930e-04 -4.64573593054e-03 -5.68640976015e-03  3.63736255874e-04  1.04778123344e-03  4.77629166705e-04  5.00980787197e-03  1.37611533773e-03 -2.73626808589e-03  1.83330387929e-03 -5.34201077572e-03 -3.66575622001e-03 -1.09247052243e-02  5.22798216681e-03 -3.08772646456e-03  1.17938393207e-03  2.76547477200e-03  1.85067976532e-03 -2.02760824956e-03  8.70022109651e-04 -2.73248348599e-03 -6.33302731982e-05  2.00592498032e-03 -3.27695835750e-03  4.53829190237e-03  3.62303727842e-03 -2.87593173487e-03  1.75072927178e-03  3.57772270830e-03 -7.61495774338e-04 -7.23716949954e-04  2.50252750399e-04 -2.04316339832e-03  2.26128205762e-03  3.61300762041e-03 -4.04440148151e-05  6.37268754813e-03 -1.43638390894e-04  3.10889498588e-03  1.96701912453e-03  1.35712405605e-03  2.43028923233e-03 -1.28205029874e-03  2.18679665616e-03  6.82441243319e-03  2.77937232612e-03 -7.11021149043e-04  8.24668259252e-03 -1.34228048195e-03 -1.15768884751e-04 -4.79767316193e-03  3.14837448117e-03  2.37687239505e-03  2.91898547717e-03 -3.42907000714e-05  5.59555702484e-03  1.98399012039e-03  2.30335127593e-03  2.69076476743e-03  9.78574346114e-04  2.76988670846e-03  4.80247516913e-03  7.60729643123e-05  9.53509898888e-03  3.31083690534e-03  3.59529608506e-03  2.92623646172e-03  1.72058892123e-03  3.23161585948e-04  1.81916456004e-03 -1.89950183329e-03  5.66755916972e-05  4.03425008974e-03  4.44213176486e-03 -2.22840046547e-03  2.71850722157e-03 -2.43292402308e-03 -1.35705741254e-03 -3.30778854214e-03 -2.09559335796e-03 -7.53798044169e-04 -1.52034850270e-03 -2.11636513546e-03 -6.49361730835e-04  3.29426897235e-03 -1.25455066906e-03  3.69228142183e-03  1.47266278352e-03  2.05981666616e-03 -3.54032726518e-03 -1.09863646572e-03 -1.93013866365e-03  2.47943587834e-03  2.61558186211e-03 -3.18958841856e-04  1.09185518855e-03  4.91390665621e-03 -2.67301710255e-03  4.47626358803e-03  8.42849530423e-04  8.64697691457e-05 -1.70273090886e-03 -2.55411629565e-03 -4.25640822158e-03  5.59897158352e-03  3.92234277858e-03  2.53946943640e-03  1.33605779809e-03  1.98593474782e-03  2.49623325652e-03  2.12196184497e-04 -2.35526500136e-03 -2.44696649621e-03 -3.20470887798e-03  1.12674978018e-03  3.99938448720e-03 -9.02611312494e-04 -8.93887975739e-04 -5.14612137040e-04 -2.55251151775e-04  1.27045452902e-04  1.37856462192e-03 -3.86549792629e-03 -2.85859656309e-03  2.58689277028e-04 -2.45633972354e-03 -2.04872761055e-03  1.03183517558e-03 -1.85817738802e-04 -2.29169317663e-03  3.03783975594e-03 -7.73690078061e-04  1.53326362267e-03 -3.06072345041e-03 -6.73887933926e-03  1.58076393706e-03  5.42908142106e-04 -5.48678120672e-03  4.76697995455e-03  1.83495876312e-03 -1.52888525578e-04  3.98538566684e-03  6.15982536980e-04 -9.82263719605e-04 -8.85971609282e-04  1.35214815201e-03  7.35362116891e-04  3.43791985138e-03  8.20073713233e-04 -1.58656292035e-03  6.99279662773e-03  1.86362911471e-03 -4.43705782932e-03 -3.70808837032e-03  2.48180024247e-03 -3.27123628344e-03  2.52915503427e-03 -1.21099364538e-03  1.99469950965e-03 -7.89471915895e-03  2.85235499796e-03 -6.29817912751e-03  2.21543034183e-03  2.15198950287e-04  3.59992362928e-03  5.20157823632e-03  4.16814582706e-04 -2.36097812151e-04 -4.01552565463e-04 -2.41489897888e-03 -1.92647124698e-03 -4.40677444446e-03  1.06817627691e-03 -2.12547964821e-03 -1.68628965967e-03 -6.20044170390e-04  2.22723013299e-03 -1.12460583876e-04 -3.43528808856e-03  1.03246747351e-03 -1.76897715679e-04 -2.41921426571e-03 -1.44769818736e-03  5.48660962305e-03 -5.83229444630e-04 -4.19057764900e-03 -1.06144429075e-03 -9.94979501069e-04  5.78122904316e-03 -1.55764523634e-03  1.41609146010e-03  5.29324772475e-03 -4.40064358327e-04 -4.01344561956e-03 -2.43138851850e-04  2.88597366682e-04  2.00111814084e-03 -3.55261080917e-03  7.40538080718e-03  2.88597241931e-04  3.93806803039e-03  3.25049607849e-03  2.22758278769e-03  4.19857312781e-03  2.14460098999e-05 -4.14048380779e-04 -6.02411762394e-03 -2.66048038594e-03  3.56283978175e-03 -2.19530462447e-03 -1.06124087179e-03  2.37469573691e-03 -1.35392698842e-03 -2.34815730910e-03 -4.90018816047e-04 -1.40988889673e-03 -1.44114607784e-03  3.81226690180e-03  2.81991786148e-03  7.52212247435e-05 -5.05320349870e-03 -2.44966153343e-03  5.39184589095e-03 -3.87217393308e-03  2.25685028334e-03  2.98838449788e-03 -2.22620434181e-03 -8.37567281890e-04  1.43805553987e-03  5.64899519065e-03 -3.19966084691e-04 -2.70699579672e-03  7.26091103775e-04 -2.94380899385e-03  7.89608603479e-03  5.78184763025e-03 -5.48008417406e-03  9.62843285766e-04  8.63210587621e-03 -1.78024758230e-03  1.87866438704e-03  2.07044501701e-03  2.85622021018e-03  5.60994318123e-03 -6.41791441151e-04 -1.79599624285e-03 -4.73888914413e-03 -1.52504174948e-03  5.68299801298e-03 -7.67735166189e-03 -1.64225444919e-03 -1.47425375980e-03 -1.13845141765e-03 -9.74555325436e-04  2.14391713621e-03 -1.42400230754e-03  2.96674687802e-03  5.19919884784e-04 -3.58181955501e-03 -4.01393505605e-03  2.21605953085e-05  1.62455366052e-03  2.73324895660e-03  9.41340180607e-04  1.47225308722e-03 -1.72356650979e-03 -1.30129406671e-03  1.44362017532e-03 -2.24442886211e-03  8.08022455227e-03 -4.31970868380e-04 -2.24665155732e-03 -1.56840296555e-03  7.41130484332e-04  4.98193808909e-04  2.84875814097e-03 -5.03467096508e-04  3.88358838873e-04  1.56978299643e-03 -2.58490884014e-03 -9.55008491818e-04 -1.58650775644e-03 -3.02531840639e-03  8.03292480553e-04  5.00482514827e-03 -3.02260645533e-03 -3.55301546390e-03 -9.98841694668e-03  5.51257792523e-03 -6.50720142697e-03 -1.36029711864e-03  1.33089180572e-03
 2.92550680605e-03  1.80351992200e-03  2.58748973110e-03 -2.70337740370e-03  3.18380138744e-04  1.67431634079e-03  1.73897198726e-03 -2.54601223594e-03  2.19917196235e-04  1.04131509733e-03  1.79714251671e-03 -2.84781751874e-03 -2.64935611330e-04 -7.83725468147e-03 -7.00344508867e-03  2.19691612557e-02 -4.95015020291e-03  1.16684462009e-01 -1.18903688509e-03  7.11221385757e-03  2.83595929643e-03 -2.23703662396e-03 -2.90429854509e-03  3.96213045049e-03  4.04791736171e-03  8.80654418919e-03 -2.97638211429e-03 -1.83315890565e-03  4.30846570912e-03 -1.90559591658e-03  6.57355392073e-04  1.07063662424e-04  5.19474211447e-06  2.52693199413e-03  1.16627517464e-03  1.25075827702e-03 -8.31396379367e-03 -4.95701305711e-03  4.99220012435e-03 -2.39404245576e-03  6.50148045446e-04 -3.84286308639e-03 -2.86399830393e-03 -2.88934248430e-04  1.39781165348e-03 -2.58475156936e-04  9.22158836470e-03  1.01136794516e-03 -5.07814974952e-03  6.03365421347e-03  2.61628004214e-03  2.37263776998e-03  2.55339161126e-03 -4.37496403427e-04 -7.36792585408e-04  1.92509400148e-03 -7.50371914148e-05  1.61935830184e-03 -9.24124358832e-03  1.09394663894e-03 -8.53145823968e-03  1.32426088403e-03  4.04509783982e-03 -2.47436912835e-03  5.86696549101e-03 -4.63185735019e-03  1.04921236115e-03  1.39411637423e-03 -1.49923982769e-03  7.96999186362e-04  6.06735128345e-03 -3.68810995340e-03  7.39700983474e-03 -8.08098021798e-04 -3.54106103668e-03 -2.81436023635e-03  1.97620296696e-03  1.78560678256e-04 -1.64757921623e-04 -1.82892453820e-03 -5.39634017696e-03  3.43650522815e-03 -5.89513993421e-04  1.80943420929e-03  7.72227448154e-05  5.31214912154e-03  1.69975059404e-03  6.62495511080e-04  4.28098321784e-03  9.88435736489e-04  2.45603424916e-05  6.59692755040e-04 -6.96952486339e-03  2.29132083828e-03  1.25228516650e-04  3.06581540282e-03  4.49223248759e-03 -1.93725255366e-03 -5.62345663570e-04 -3.63611113739e-03 -2.88148783550e-03  4.52504782336e-04 -2.51605349837e-03  3.08087766663e-03 -2.66744535550e-03  7.54783019673e-05  4.44626555668e-04 -6.29378847170e-03 -1.89250588079e-03  4.23069598257e-04 -2.12579528599e-03 -5.06850175200e-03 -1.16832600596e-03 -7.63599162376e-04 -4.17909968036e-04  2.10175390938e-03  2.76895207302e-04  7.18551284993e-04 -1.71119583384e-03  5.75865079701e-03 -6.99627730831e-03 -3.65747499250e-03  4.03700249957e-03 -4.36886371012e-03 -3.04768355150e-03 -2.54170641496e-03  9.91597687846e-04  1.49195713698e-04 -2.84463711310e-05  3.86609943123e-03 -2.84219606650e-05 -4.06101631611e-05 -7.99152165598e-03  2.55001468458e-03  8.62038582407e-04 -1.80995579283e-03  8.66834164542e-04 -6.30502738402e-03 -5.86494399332e-03 -1.68227682409e-03 -1.33532584920e-03  3.16207801822e-03 -4.90447948699e-03  1.20463632765e-03 -9.30244267387e-03  2.96979764478e-03 -2.87978639579e-03  7.34167223268e-04 -2.15847429981e-03 -3.68198715796e-03  1.92111072312e-03 -2.45873408988e-03 -4.46599308823e-03  2.40059514722e-03  3.01004592345e-03  4.61867789846e-04  1.85457395012e-03 -3.14401193958e-03 -4.52697798243e-03 -2.45321470522e-03  9.44491061547e-04  9.88741957180e-05  5.17838633397e-03 -1.83592495617e-03  3.29214239105e-03 -2.05781070436e-04 -1.73644422864e-03  2.14842503709e-03 -4.75560585259e-03  3.65058370776e-03 -1.15403989945e-03 -1.46485727248e-03  3.42074777771e-03 -3.32076273046e-03 -7.01426935355e-04  3.22429414254e-03  5.11560087067e-03 -3.67356158197e-03 -6.93611256785e-03 -1.78463837009e-03  3.32752287716e-03  2.17049452417e-03 -2.26587002916e-03 -3.52944089374e-03  5.41936991436e-03  2.65042464670e-03 -1.57007619109e-03  2.58188954854e-03  3.08446065872e-03  1.90014443259e-03 -3.82546208476e-03  2.48076984993e-03  1.60344676641e-06  3.53098251550e-03  7.68397474034e-03 -2.19724443651e-03 -3.43500443051e-04 -5.22141459746e-03  3.13768830440e-03 -3.46905887286e-03 -1.02518152531e-04 -4.62842318851e-03 -1.12452888630e-02  2.06432943116e-03  1.70010334101e-03 -1.41897000782e-03  1.11612581922e-03 -1.61964184700e-03 -5.90709302222e-04 -2.05674900012e-03  5.95687850475e-04  2.47035125148e-03 -3.40926429751e-03 -5.00245279844e-03  1.20283267060e-03  9.26178215463e-03 -2.82364826886e-03  2.42741603831e-04  8.50337230799e-03  2.42856757030e-03 -4.52642438457e-03  2.83080084047e-03 -2.49402905657e-03  1.88732934117e-03  2.57285707997e-03  1.93896051800e-04 -1.17163180385e-03  6.13153732552e-03 -1.22038800281e-04  4.22382792774e-04  5.61168910753e-03  3.45919067577e-03  6.92682777400e-03  3.43134799487e-03  2.44543451575e-03 -1.82772134171e-04 -2.26495033830e-03 -1.42466351992e-03  2.14115973457e-03  2.51387726779e-04  9.25573494365e-04 -1.63596834521e-03 -5.16408279007e-03 -5.31540431167e-03  7.76488669294e-04  5.13094116751e-03 -1.05598908844e-04 -2.02471431972e-03 -1.79132245717e-03  9.96520254797e-04  1.19473108965e-03 -5.04722411405e-04  1.33797740035e-03  1.72546817531e-03  1.16684887296e-03 -4.93342603498e-03 -3.89456961816e-03 -6.91972370095e-03 -4.27930185644e-03 -1.18978102242e-03 -2.05327079011e-03  8.83070215267e-04 -2.23746475096e-03  1.31708971875e-03 -9.04315242143e-04 -2.03124303492e-03  1.49855199631e-03 -5.56774124058e-03  1.10944907749e-03 -6.56755756272e-04  6.00144077501e-03  3.89966277461e-03  1.00863348299e-03  4.17147763902e-03  1.70269975116e-03  1.51861388078e-03 -6.20057482942e-04 -5.37678140536e-03  2.43198089148e-05 -1.72401964902e-03  5.04578716350e-04  3.67975735873e-03 -2.42460496783e-03  8.27016620645e-03 -6.73987198514e-03 -1.89125060582e-03 -1.19912927171e-03 -4.51278607492e-03  2.70096696894e-03  2.18376701777e-03  2.23321352547e-03  4.21430224905e-04 -1.89364470665e-03  2.79882047770e-04  4.75939592429e-03 -2.40603181528e-03 -4.55911960186e-03 -2.76474960052e-03  2.15483285826e-03 -3.58689211394e-03 -2.26880115260e-04  4.04144253533e-03 -6.55793977991e-03  2.48757128622e-03 -3.95987328660e-03 -6.39958723082e-03  6.50708635319e-04 -2.50656892488e-03 -1.94785655741e-04  1.30880604972e-03 -4.18613153313e-04  5.99299602182e-03 -1.58469241834e-03  2.28089162060e-03 -2.88961143351e-03 -2.68976494805e-03 -3.32261164228e-03  1.15526661574e-03  5.16776106671e-04 -3.28686194399e-03 -4.94191835668e-03  2.98670295832e-03  1.45591417057e-03 -1.03638829036e-03 -2.65296345038e-03 -5.53281223063e-04 -3.57499491712e-03  8.44933528190e-04  1.19491437707e-03 -1.66655624512e-04  3.34215810078e-03  2.97637315027e-03  1.83571511476e-03  8.21562574756e-03  5.48547843916e-03 -4.61912989340e-03 -2.63343489296e-03 -4.76499851228e-04 -2.76421154467e-03 -1.98424107276e-04  8.24980855529e-04 -3.22013584339e-04  1.80729144461e-03 -2.83965156716e-03 -3.38543204763e-03  1.80668371365e-03  8.76739708298e-04 -4.09974118158e-03 -2.29911707611e-04 -2.13255379338e-03 -1.44139928959e-03  3.83601305930e-03  7.18928870786e-03  2.17789175275e-03  4.28793287817e-03  2.16068649820e-03 -6.47287457162e-04 -5.12309927230e-03 -3.08880385183e-03 -3.09910953641e-03  5.42156961224e-03 -4.45810652419e-03 -2.81081855579e-04  7.38792575488e-04 -3.09248031616e-03  2.79986064056e-03  9.77408470776e-05 -1.41776598300e-03  3.44249517503e-03 -5.50120136304e-04  1.15312345547e-03 -1.06366543181e-03 -5.55539306526e-04  2.83595558060e-03 -5.59528677962e-03 -9.94071761555e-04 -4.06134661451e-04  9.57331893415e-04  3.37244211634e-03  4.13218248822e-03  1.48803921750e-03 -3.97186676560e-03  4.80199797130e-04 -2.44589071894e-03 -3.63786395421e-04 -2.13623472706e-03 -3.03996518792e-03  4.30946601219e-03  3.18323747037e-04  2.65314797542e-03 -3.24146838771e-04  4.21359386403e-04  3.80537109455e-03  3.71934171531e-03  2.12852387377e-03 -9.97882502078e-04 -3.13606441419e-05  5.92136770828e-03  1.07107082193e-03 -2.02709865069e-03 -5.47574691765e-03 -1.41264134743e-03 -1.44545955970e-03 -1.61793768998e-03  4.37067258336e-03  3.06290594670e-03 -2.42847689023e-03 -5.74420498927e-04 -2.45517829990e-03 -2.61680251300e-03 -7.78073939368e-04  1.87232752386e-03 -4.66377660179e-03  7.83253265963e-03  1.44447598547e-03  3.75631768564e-03  4.64561026156e-03 -3.29351995644e-03 -3.61130689452e-03  5.92214790082e-04  5.61592008595e-04  2.02690048553e-03 -2.91499160052e-03 -4.01190418069e-03  1.45755245532e-03 -2.62741154153e-03  5.15425495818e-03 -2.45145602022e-03  2.41714442891e-03 -2.02709438753e-03  2.29946148934e-03 -1.21749584246e-03 -1.88805326897e-03  2.91468528281e-03  2.50984654358e-03  1.02018863006e-03 -3.83642309512e-03 -1.64925481701e-03 -9.24927618925e-04  3.68473154032e-04  3.49120237502e-03  2.28353987411e-03 -1.83385592106e-03  2.37835927490e-04 -8.02474960514e-04  2.55677867672e-03 -5.56912491414e-03 -3.09238210031e-03 -1.94176801847e-03 -2.19744050392e-03  3.32967490545e-04 -2.31612633432e-03  5.85043780891e-03 -5.65202038543e-03 -6.95996351075e-03 -2.28516409977e-04  7.00204200323e-04 -2.43169815896e-03  1.26461319202e-03 -4.64569413691e-04 -3.25439157798e-03 -4.05563888462e-03  1.27950255149e-03 -3.70442232147e-03 -3.67088928985e-03 -1.34548437601e-03 -2.68464924857e-03  1.83782671873e-03  4.33143481665e-03 -2.69063915665e-03 -1.84603600025e-03  2.92574136407e-03 -1.77298730509e-03  5.82222425443e-04  5.09884661171e-03 -3.61682720843e-04  1.00844768486e-03 -4.30499590147e-03  1.58785379744e-03  4.94960135115e-04  4.14099390253e-03 -1.87008401092e-03 -5.18189395770e-03  3.32607645634e-03  6.58087338084e-04 -1.02975958595e-03 -4.30846728877e-03  1.85735664925e-03  8.15264613395e-04  1.86947882271e-03  1.72138715366e-04  7.66166620021e-04  1.01752518592e-03  4.37358205232e-03  4.81204655375e-03 -3.97789488460e-03  4.46775004204e-04  4.06200356428e-04  2.26758640000e-03  1.56793968467e-03  1.92771530856e-03 -6.72200013047e-04 -2.52634020784e-03  3.38660527634e-04 -6.38151515268e-03  3.31294304427e-03  2.79731518734e-03  4.23688933628e-03  3.35266478118e-03 -3.12812706125e-03 -5.67452700198e-05  1.45655711048e-03
 2.80000830388e-03  3.23365976972e-03 -4.99632262611e-03 -2.74101339149e-03  5.07369224170e-04 -1.56813072517e-03  4.85784265095e-03  2.65098609446e-03  1.69002521625e-03  2.33006194657e-03  4.49204310388e-03 -7.54349296184e-04  2.12369825293e-03 -7.61956751178e-03  1.34763794503e-04 -4.38089957715e-03 -4.12469149772e-04 -1.18903688509e-03  1.05347084008e-01 -2.75139491656e-02 -2.12958807884e-03  1.52487341108e-03  2.64385887865e-03  1.51445023940e-03 -5.56014158082e-06 -5.79314816591e-05 -2.27843236212e-03  9.41974439843e-04 -8.06099732967e-04 -3.14647070324e-04 -4.30015892488e-03  5.80073021268e-03  3.32792750683e-03 -1.67473830681e-03  6.21492486322e-03  4.04653486217e-03  2.68157800637e-03  9.17867390225e-04 -3.03959668747e-03  2.81078037287e-03  1.85049361473e-03 -4.50194039037e-03 -1.36849562003e-04 -4.90157392233e-03  5.30568703487e-04 -4.74875883624e-03 -3.03404130733e-03 -4.61453735940e-03 -3.46510718490e-03 -1.55031405055e-03  5.07651441345e-03 -7.37792554329e-03 -4.87121001706e-04 -1.59913912841e-03  3.59566372911e-03  7.67774823739e-04 -4.79544252247e-04  3.88160618806e-03  9.98970216366e-04 -6.42738872715e-04 -5.50387431607e-04 -1.49849159242e-03 -5.50962742328e-03  8.57203816551e-04 -8.69165932690e-05 -4.75266815705e-04 -1.90946936916e-03  4.20342151392e-03 -3.63338758412e-03  9.68796892557e-04 -2.27134560632e-03  2.20292168410e-03  3.13430516511e-03  6.95442305193e-03 -4.75881667467e-03  5.34117919475e-03 -5.13097228075e-03 -5.76405765945e-04 -2.30484186374e-03 -8.16035052717e-05 -5.26217340447e-04  1.27228564323e-03  2.79550779581e-04  2.48593438442e-03  1.56048399069e-03  1.67069895444e-03  6.80712214452e-04  1.59450891231e-03 -6.92265406276e-03  2.10009002084e-03  2.85988362186e-03  6.05562749077e-04  5.87664172284e-03 -4.73280223130e-03  5.99305963424e-04 -8.88415080355e-04 -4.01781741166e-04  1.17622781259e-03  2.66848311788e-03  3.42108179243e-03 -2.72330631069e-03 -6.24399771589e-04 -4.00468581959e-03  3.14137082784e-03 -2.63574602971e-03 -3.92460843017e-03 -7.84745250448e-04  1.36994048563e-04  5.60106083064e-03 -8.07736464512e-04  3.45340455434e-05  2.78142995650e-03  3.18032523177e-03 -3.31633849026e-03  1.73399836385e-03  1.59374296629e-03 -1.05042950957e-03  1.33668540078e-03  2.80563090231e-03  2.99224846535e-03  1.69078542452e-03  5.21094303796e-04  2.40377073109e-03  3.34243641132e-05 -4.41257179354e-03 -2.18724814878e-03 -6.49770686860e-04 -9.89301391386e-04  1.14026008904e-03 -1.89629669389e-03 -1.05207335160e-04  1.60331625322e-05 -4.30778295633e-03  1.91319969001e-03  9.95131399255e-04 -2.45304034356e-03 -1.06785802257e-03  1.16990905765e-03 -1.03201717426e-04 -4.21476133869e-04 -1.23113561445e-03 -3.73496453684e-03  5.26634335523e-04  4.17867036072e-03  5.49928163209e-03 -1.68265885819e-03  6.66146365541e-04  9.37184490538e-04  3.97307022129e-04 -5.61914603890e-03 -3.15448419905e-04 -4.44039002189e-03 -4.57516148009e-03  7.51436564671e-04  1.59827374371e-03  2.94155290205e-03 -1.89987996683e-03  8.43137125277e-04  3.66271460352e-04 -3.86179821384e-03 -2.98246638143e-03 -2.32534277625e-03  5.37507129598e-03 -1.91121158180e-03  8.29112902379e-04  2.33237045898e-03 -2.90630578057e-03 -1.78053419828e-03  5.32056204289e-03  1.59217474606e-04 -2.02063484153e-03  5.66985900788e-04  8.37427155851e-04 -1.86992302613e-03  8.55973650715e-04 -3.72283624996e-03  4.75810538271e-03  5.00210461717e-03  3.00635572012e-03 -1.80225161154e-03 -3.18403639544e-03  2.44210038584e-03 -2.63501798657e-03 -4.95820752439e-04 -2.51533601439e-03  2.03427034903e-03  5.07918852940e-03  6.15852454348e-04  1.13183817575e-03 -7.09138064313e-04  3.20318110513e-03  1.16878131823e-03  2.58609230085e-03 -7.44954475654e-03 -1.97859061480e-03  1.80886297360e-03  2.42589616913e-04 -2.46979645897e-03  6.78836051145e-03  3.63153498659e-04  4.20812581542e-03  2.62376262751e-04 -3.73979081654e-03  3.47942062213e-03 -3.37554603294e-03  4.55025262156e-03 -3.16625962330e-03  3.55861633776e-03 -2.00250779782e-04 -9.49020279080e-04  4.04557349364e-03 -5.92148667750e-03 -3.82946884238e-04  2.08533387738e-03 -4.60773742788e-03  2.36788194427e-04  2.38262952662e-03 -5.19066526505e-03  4.04000470271e-03 -3.86924318225e-04 -7.12567539448e-03 -3.29745514490e-03  8.32031555934e-04  3.64937309286e-03  4.28956770657e-03 -2.71559371010e-03 -8.10912877202e-03 -4.24893823285e-03  4.13827124385e-03 -4.52456026652e-03  2.05976164590e-03  6.82369207923e-03  1.02599938560e-03  1.61737289807e-04  2.23072245629e-04 -3.30065080396e-03  3.13122372693e-03 -2.21300538708e-03 -7.59973035567e-03  2.00602832940e-03  1.16723778326e-03  1.44283622089e-04 -3.39672058047e-03  7.58388675080e-04  3.74624541477e-03 -4.02058224155e-03  5.03434762097e-04  7.33536400624e-04  5.94995815866e-04 -1.54677999166e-03 -3.99269049513e-03 -4.62322646463e-03  1.23971385085e-03 -6.36593025449e-03 -4.06868410410e-03  5.28810201132e-03  6.59236789657e-04  3.44221526720e-03 -5.00528430498e-03 -5.30858344166e-03  1.56966908909e-03  2.08683991481e-03 -4.86182652358e-03 -3.24602375562e-03  5.12449014682e-03 -2.81419037793e-03 -3.14443702309e-03  7.61801326356e-03  7.90018289152e-04 -1.45192976438e-03 -1.07820484239e-03 -2.37740004830e-04 -3.63569557110e-03  1.20752877760e-04  5.40443692456e-04  3.62244147957e-03  2.85112281387e-03  2.72947638293e-03 -2.94276351523e-03  1.64967337467e-03 -9.40104479607e-04  9.31908441598e-03 -1.01645722966e-03  3.69429486976e-03  1.06345679764e-04  1.48822369403e-03  9.92097219433e-04  2.31433071740e-03  4.27248200560e-05  2.56941449299e-03 -2.44274156798e-03  4.54919968269e-04 -1.38329503808e-03 -2.31913312350e-03 -2.42754081928e-03 -1.50754725150e-03  1.83426293072e-03 -2.65270122683e-04  3.58044971133e-03  1.31508082519e-04  5.06278228305e-04 -3.70076874257e-06  2.35025805563e-03  7.64088989028e-03  3.19652986857e-04 -6.74253488488e-04  1.00606200820e-03 -2.82264822129e-03  2.52803645493e-04  1.26996709110e-03  1.59591649845e-03  7.82828984518e-04 -1.74509187139e-03 -1.58575637418e-03 -2.09893588066e-03  2.75037029483e-03 -8.93769567548e-04  4.52751745130e-03 -4.14194352391e-03 -6.27938173177e-03  3.77092588022e-03 -1.34714371373e-03  1.62608337242e-03 -2.56672816543e-03 -1.18189483990e-03 -8.44199287837e-04 -3.90945406631e-04  3.64679610493e-03  1.66238174172e-03  4.24280340268e-03 -4.17202040162e-03 -1.68392143594e-03  4.08351074070e-04 -1.60701729864e-03 -1.20241761522e-03 -2.57860173840e-03 -3.58767688245e-04  1.82331065153e-03  7.29925397236e-05 -1.70434544069e-03 -1.48303323426e-03  2.06965767816e-03 -2.88389355792e-05 -2.02826028199e-04 -1.75626143184e-04 -1.48532748944e-03 -3.94465545150e-03  2.07803082377e-03 -3.64925308767e-03 -1.82821746641e-03  2.93025778959e-03 -5.78617069775e-03 -4.92482735585e-04 -1.28764869096e-03  4.42082270592e-03  1.90913516570e-03 -4.14943597338e-03 -2.13852865850e-03 -7.34685729892e-03 -7.24802792795e-05  3.93827655964e-03 -2.74876322122e-03 -5.23538873412e-03 -2.28993776414e-04  9.13750843968e-04  3.23703526272e-03  2.95810812451e-03 -4.54716641110e-03 -6.84346083331e-03  1.21050505043e-03 -2.94577971733e-03 -2.47577181692e-03 -1.13275013044e-03  3.03129644802e-03  7.49328784551e-03 -5.84562485068e-03 -4.09241150863e-03 -1.86794600927e-03 -1.73692212916e-03 -3.38417216237e-03 -1.23197340668e-03  7.95381383357e-05 -2.50406408147e-03  1.95199913121e-03 -2.54643643422e-03 -2.90582324299e-04 -4.24665141811e-04  1.19773025648e-03 -6.86691157641e-04 -3.31814363653e-04  2.37035037980e-03 -2.92690346726e-03 -1.00799318926e-03 -1.22514129124e-03 -1.46602823051e-03  1.93075629320e-04 -7.64507817076e-04 -2.59580627570e-03 -7.22153024428e-04 -9.65180367520e-04  3.55174266666e-03  1.66056185773e-04  2.10683672757e-03 -2.00464163809e-03 -2.64782430293e-04 -8.36110976396e-05 -5.55766931434e-04  2.07504450821e-03 -2.24252107412e-03  3.61229044593e-03 -8.46046915426e-04 -9.54929379246e-04  3.85838545740e-03  2.15806137211e-03 -2.91455506791e-04 -4.00221588131e-04  1.45203103742e-03 -5.91571757255e-03 -2.46638434678e-03 -5.28393721322e-03  8.26134232253e-03 -1.50021238093e-03  5.59731724701e-03  1.46763792304e-03 -3.77170259098e-04 -1.49620174962e-03 -5.44377648144e-04 -4.25777848933e-03  4.00658846135e-03 -2.58375674303e-03  8.42554532900e-04 -2.51431727770e-03 -3.64475952558e-03  2.38332587547e-03 -4.31943417686e-03  1.22040028567e-03  3.05289211290e-04  1.34731590313e-03 -2.40751655980e-03  1.74069090128e-03  5.75679552845e-03  2.23630357253e-03  5.32875340338e-03  1.23464651191e-03 -2.23742018275e-03 -1.26581316506e-03  2.37772000611e-03  4.90725478896e-03  5.06823355287e-03 -1.14933687040e-03  8.85916491182e-04 -1.73195918535e-03 -3.52367183438e-03  2.08319811943e-03 -7.73466658923e-03 -2.32668283457e-03 -1.08870280777e-03  9.23981894887e-04  6.27797732671e-03  1.33645978792e-03 -1.02418645850e-03  1.38202602558e-03 -2.10166867309e-03  5.63099050799e-03 -2.30719283322e-03  2.09725950467e-03 -2.52412660211e-03 -1.40189103676e-03 -6.25266732474e-03 -5.08103654402e-03 -3.41818056999e-03  1.84108295291e-03 -4.17691697238e-03 -3.14562601394e-03 -6.58790352610e-03  2.13770403782e-03 -3.07119732138e-04  1.61947486165e-04 -2.04123702714e-04  2.94355919533e-03 -9.77427249202e-04 -5.36358764913e-03  1.38807486978e-03  3.26768294563e-03 -5.54102354897e-03  3.03982931486e-03  2.24676926553e-03  1.27314088272e-03 -2.36172008423e-05  2.23556881942e-03 -1.01270850226e-03 -4.36347094161e-03 -5.51294215989e-03 -1.86260069584e-03 -8.65110074676e-04  4.74022924646e-04 -1.12820425091e-03 -7.67478341047e-04  3.00790512240e-03 -1.00767103208e-04 -5.43036906043e-03  1.46757664382e-03 -2.45861696903e-03  1.41466627604e-03  6.33386764514e-03  5.28524487034e-03 -1.36151043966e-03 -2.69096509760e-03 -5.12897178443e-03  5.76579756486e-03  1.57236124888e-03 -1.44786163411e-03
-2.36178453435e-03 -1.63964893381e-03 -4.02468178952e-03  1.10175673954e-03 -4.99727315026e-03  1.12308706822e-03 -6.45344603192e-03 -3.74423510868e-03  3.11650485868e-03  2.96784577833e-03 -3.22835889612e-03 -2.08293586719e-03 -1.84748311544e-03  2.59521404990e-03 -2.47793088078e-03  2.74955171090e-03  1.97273706728e-03  7.11221385757e-03 -2.75139491656e-02  8.82685759307e-02  2.17733444069e-02 -1.40322197373e-02  1.93114722895e-03  2.68284531511e-03  2.61206768207e-03  2.29083768946e-03  4.58122541107e-03 -1.31954859177e-03 -4.61904649090e-04 -2.37284244826e-03  5.20377337567e-03 -1.57643712313e-03 -3.75330572285e-03  8.50924968216e-04 -2.12112539129e-03 -5.14861567587e-03 -9.25791980130e-04 -1.32001702398e-03  5.98375284786e-04  5.39052697926e-04  2.32507767392e-03  4.40783625297e-03 -4.29252394559e-03  2.75929858856e-03 -1.80072370726e-03 -9.66985331375e-05  2.01338781658e-04  3.74279724438e-03 -1.24049840549e-04  2.60703961698e-03  2.55951535566e-05  2.90360362805e-03 -1.79440843069e-03  1.36282191100e-03  1.94517083751e-03 -9.48254474230e-04  1.31093033524e-04 -9.17535349148e-04  4.80310732428e-04 -8.35460499456e-04  1.05443375098e-03  8.81950969806e-05  2.96301089875e-03 -1.55536634718e-03  2.08514723141e-03  1.21195257838e-03  2.43288482306e-03 -8.54355032187e-04 -1.64775656951e-03  6.03583966169e-04  3.82993804997e-03 -3.13020768575e-03 -3.67522726184e-03 -3.23282288586e-03  4.62506795921e-03 -1.01257043580e-03  4.12996410013e-03 -2.15428970733e-03 -1.36367437375e-04 -2.95681040114e-03 -5.62022797072e-04 -1.03289979304e-04 -1.36564141916e-03 -2.03984282667e-03 -2.56179753852e-03 -4.60353987185e-04 -9.77711821253e-04 -1.25874238862e-03  6.32970967880e-04  2.59252038014e-03 -3.42563216086e-03  2.58216989901e-03 -8.74891189162e-04  7.16495675194e-03  1.79440752510e-03 -1.98028285602e-03  2.33113733694e-03  1.19403910105e-03 -4.22041372468e-03 -5.47912562531e-03  5.93139465558e-03 -1.27717530771e-03  1.69318616996e-03 -4.87675325544e-04 -1.30151442861e-03  3.19416350531e-03  2.67767052170e-03 -5.37011212670e-03 -7.35236902712e-03  1.12616265576e-03 -9.59356469545e-04 -1.98596558460e-03 -7.36610470006e-04  4.42027735870e-04  7.64148181108e-04 -1.05016671267e-03  4.27081217083e-04 -7.90446871485e-04 -5.04716083614e-04 -1.63734544476e-03 -3.81811516287e-03  6.28423791753e-04  6.48954426685e-04 -8.23847408155e-04  1.36385194339e-03  1.46587824228e-04 -3.35220243083e-04 -4.30158854955e-04  3.37856627583e-03  4.86405295901e-03 -1.84994935753e-03 -2.95990941900e-03  5.31804857389e-03 -3.00238222506e-03  3.97514809963e-03  2.12999254499e-03  1.51664498024e-03 -1.86067858517e-03 -1.45695735465e-03  2.35871597850e-04  1.60473132283e-03 -1.67173933299e-03 -1.02384201643e-03 -1.62760499544e-03 -1.47463626463e-03  7.86041467045e-04  1.13158488172e-03  2.27755855530e-03  7.19540999766e-04  3.74631649191e-03 -2.88290623172e-03  4.86265729753e-03  7.58831553928e-04  1.46374604532e-03 -1.99527530040e-03  2.75253929876e-04  2.34147337560e-03 -7.46729399497e-04 -4.10398772771e-04  6.83602097958e-03  1.40735272891e-03 -4.97065615926e-04  5.20389442646e-04 -2.06517307210e-04  2.29696616781e-03  1.28241580687e-03  1.88250510521e-03  1.90618806119e-03 -3.09746113301e-03  1.51112177380e-04 -1.19802845987e-03  3.57279708206e-04 -7.03934262561e-05 -2.02829430940e-03  1.83314815616e-03 -4.56528413486e-04  9.67270088841e-04 -7.09958164397e-04 -3.17791152568e-03  1.66184891429e-03  2.70867970825e-03 -1.41948364106e-03  9.30403412983e-04 -4.60982302181e-03  2.15973469834e-03 -2.57388335006e-04 -5.73089911058e-03 -8.50300663531e-04  8.41996428732e-04  1.97007425335e-03 -5.17634681497e-04 -1.81644790740e-03 -1.48938798790e-03  2.54140596278e-03 -3.23737768488e-03 -3.04462739901e-03 -5.08189883086e-04  7.92206355621e-04 -3.28696387788e-03  1.95946112374e-03 -1.04623807282e-03 -1.53689987899e-03 -4.36840889223e-04 -4.19529744462e-04  1.78933304636e-03  9.93060221138e-04  2.34656307238e-04  7.62440472088e-04  8.86271428086e-04 -3.50379562101e-05 -1.91293460223e-03 -1.81291928844e-03 -4.54268357968e-03 -8.31294699455e-04  4.71998999156e-03 -1.94408817014e-03 -3.09270458592e-03 -5.78759945202e-04 -2.03369460714e-03 -1.97724037951e-04  4.21509749026e-03  3.12251276091e-03 -2.33944412246e-03 -3.10973503699e-03 -1.18095041136e-04  4.10327810907e-04  1.45765179342e-03  1.99748573366e-03 -1.35486559545e-03  1.56809297202e-03 -8.73823408468e-04 -4.91109995403e-03  5.02539601312e-03 -1.60172375916e-03 -2.72271972834e-04  4.27393012894e-03 -4.54870315321e-04  1.35409443558e-05  3.41784214808e-03  4.36651841537e-03 -2.52157906199e-03 -2.49830191746e-03  3.39894706565e-03  5.24576712682e-04 -3.55673506302e-03  6.65458570459e-03  5.59215332274e-04 -2.56798751374e-04 -4.11276234745e-03  6.38925609517e-04  7.32773192822e-03  7.61595640338e-04 -2.68288356203e-03  5.12750210595e-03  1.61806739256e-03 -5.75743983952e-03 -5.30027903693e-03 -1.72430755629e-03  7.55545849694e-03  9.55020424851e-04 -1.43629454115e-03 -1.67377151975e-03  1.60432101697e-03  1.12380177189e-03 -5.95471113157e-03  2.31798476621e-03  1.56102681060e-03 -1.38271954758e-03 -1.20576834529e-03  2.30566838527e-03 -2.75237539941e-03 -4.92428389390e-03  2.49816390719e-03 -2.36125014605e-04 -8.90798371991e-04  2.44351296954e-03  1.47457937637e-03  9.73781554483e-04  6.05565705631e-04  1.33798257917e-03  3.34006851883e-04 -1.32465887050e-03 -4.51485046520e-04  5.71180902405e-03  3.45509869701e-03  2.10578901571e-04  3.84598493377e-03  1.79935860646e-04  3.64387348821e-03 -7.46111391422e-05  3.54028596033e-03 -1.30599654287e-03  1.46268406509e-03  3.92911821778e-03  5.06633385406e-03 -2.61908312107e-03 -2.11631550696e-03 -1.82380255676e-04 -2.58680384419e-03  2.29827212385e-03 -1.43998180534e-03 -1.52476933172e-03  1.82609758942e-05 -7.87034916994e-04  3.94171621797e-03  5.80173950833e-04  5.21986542790e-04  6.47494511338e-04 -6.61326124888e-05  1.52320686450e-05 -1.26491826922e-03 -5.47756797452e-04  3.07954033065e-03  2.61626405808e-03  1.94723781864e-05  1.86116834770e-03 -1.70907919245e-03  1.31405668558e-03 -6.92138940307e-05  3.08954089150e-04  1.17980337462e-03 -1.65149349930e-03 -3.08084618578e-03  1.59991552408e-03  1.80867276311e-03  1.69199739237e-03 -9.05332521579e-06 -1.45524991584e-03 -3.77749769917e-03 -2.85843527312e-03  1.72106687870e-03  7.20594620300e-04  1.57785057910e-03  2.01597511504e-03 -2.44093441709e-03  7.50729560239e-04 -1.00215188422e-03  6.91111556062e-04 -5.13940492426e-03  1.12705606104e-03  2.19474361783e-03 -6.02867616770e-03  3.68098900811e-03  5.53283646165e-04 -1.83510899247e-03  1.61970792825e-03  4.14363758421e-04  9.50742530981e-04  1.03377175312e-03 -2.70122559739e-03 -3.04408231539e-03  3.81166056168e-03  1.01053992988e-04 -1.68905805437e-04 -4.12174363036e-03 -5.43027653932e-04 -2.27520715739e-04 -1.90408450589e-03  2.72931939481e-03  3.18878717167e-03  7.38131955281e-04  1.75160021538e-03  1.60620998224e-03 -5.51492376086e-04 -2.05327832968e-03 -8.54048629592e-04 -1.29182862978e-03  4.17042672480e-03  1.63635665956e-03 -8.45079449080e-04 -8.63580340934e-04  1.47744833753e-03 -4.73451248243e-04 -2.24603949860e-03 -9.83576418434e-03  6.26233824009e-03 -1.22367648691e-03 -1.22949491727e-03 -2.58763235334e-03  4.70335427335e-03 -1.57198198457e-04  1.38946458682e-03  2.58329856662e-03 -6.71086518887e-03  2.88071785600e-03  1.60090495500e-03 -3.77238783963e-03 -2.89666700470e-03  5.69108991635e-04  1.09679577995e-04  1.29687885745e-03  3.01474901374e-03 -4.42858490131e-04 -4.48265404609e-04  3.99707749701e-03  1.00392296731e-03  2.48672242536e-04  2.81446493213e-03  2.25009406975e-04 -3.36434247278e-04 -7.74244977535e-04  1.05175254767e-03 -3.60103998852e-03  2.85472821327e-04  8.18153907770e-04  8.99837151923e-04 -1.65291322634e-03  8.89140796360e-04 -4.06607977462e-03 -2.08630705465e-03  1.41846324160e-03  1.37337727474e-03  8.31952754750e-04 -1.87322916780e-03 -1.44069374218e-03 -4.80529882577e-04  2.25987809432e-03 -2.54106903582e-03  3.65892141399e-03  1.50074840798e-03 -4.37842064800e-03  3.38870369344e-03 -4.55747885972e-03 -1.49083637770e-03  4.21476853440e-04  4.37743056214e-03  2.92958741568e-03  3.78225145034e-03 -4.35694853846e-03  1.98497016054e-03 -2.44813889440e-03  3.69208868155e-03  2.31858423105e-04 -4.31913409363e-04 -1.30379922861e-03  1.44444519889e-04 -1.34298668915e-03  9.82348649235e-04 -1.61162326184e-03 -3.21557044066e-03 -5.44337745835e-03  2.97667934950e-04 -4.47309608864e-03  5.13962447559e-04 -5.23273019299e-04  2.01770013896e-03 -2.34836016102e-03 -7.28092819886e-03  5.71609914212e-04  2.26971450448e-03  1.83664387790e-03  5.54705273774e-03 -4.63100265189e-03  2.76544521990e-03  2.78623607710e-05  3.04699396695e-03 -8.04222898750e-04 -1.22001715063e-03 -7.78347723037e-04 -4.04372031933e-03 -1.75626650645e-03  1.04364747726e-03 -3.84028094340e-04  1.50667323730e-03  2.35225514643e-03  3.17474393644e-03  7.39956022426e-04  1.54195469716e-03  7.30190888884e-03 -1.26846589612e-03  1.25397536328e-03  1.48129029200e-03  1.37682183450e-03 -4.26258303910e-03  1.22846652552e-03 -2.61932838425e-03  1.56659940267e-03 -1.49444222381e-03 -2.49351593872e-03 -3.95106371808e-03  3.53934916518e-03 -1.02649124407e-04 -1.87034397283e-03 -5.74922473734e-03  4.48939446754e-03 -1.90366664918e-03 -4.68807660019e-03 -2.11792181757e-03  1.03491105250e-03 -1.69719453102e-03  1.40406128694e-03  1.50186738086e-03  3.14646590918e-03  4.94621648484e-04  2.44402789211e-03 -2.84433301383e-04 -1.99792585639e-04 -8.54426960824e-04 -3.58128704316e-03 -2.80188844015e-04 -1.52007966044e-03  6.41089412554e-04 -5.19219810440e-03 -1.75898215244e-03 -3.02961226852e-03 -1.56323367867e-03  6.38802913621e-04  3.65092387033e-03  4.39410741654e-03 -4.09305949932e-03 -2.44135417763e-03  1.70586295028e-03
-4.18903005994e-03  1.23501919469e-03 -3.93269149764e-03  1.39285540714e-03 -3.74386244358e-03 -2.79267391282e-03 -3.47190854273e-03  1.77437031231e-03 -1.21097813732e-03 -1.50180366597e-03 -4.73762845335e-04  1.64995548555e-03 -1.38178920346e-03  8.33850931327e-04  4.60256607158e-04 -2.62681747844e-04  1.21559795844e-03  2.83595929643e-03 -2.12958807884e-03  2.17733444069e-02  8.09297837859e-02 -2.45968853760e-02  1.01369611334e-02  9.58027734585e-03  1.69480597873e-03 -6.95370836791e-04  1.87978905650e-03 -2.04396123538e-03  7.06523436293e-04 -2.10419039061e-03  2.46998196743e-03 -3.37607793696e-03  1.13163420517e-03  2.90275404286e-03 -1.11940319624e-03 -4.15185038817e-03 -2.43906152753e-04 -4.56864765861e-04 -2.25832183072e-03  5.38929035323e-04  2.27597113782e-03  1.01645771588e-04 -8.57170212115e-04  6.54182089983e-03 -1.10672470139e-03 -3.03049954702e-04 -9.37549044895e-04  2.74901764089e-03 -5.73989531733e-04  4.94001652592e-03 -2.95238483655e-03  1.30552048839e-03 -6.67474738983e-04  9.94436383691e-04  3.79833661133e-03  5.56551675883e-04  2.10325525246e-03 -2.51297211646e-04  3.36824316189e-03  1.51647070706e-03  1.13661900493e-03  2.79270081068e-03  4.38476275849e-03 -3.57158359722e-04  2.06472843236e-03 -3.75668295111e-03 -8.81438464423e-04 -3.93324683243e-04 -2.91801355245e-03  2.33766002424e-03 -9.60777745346e-04 -2.88464561090e-04 -5.53815953483e-03 -4.66941720259e-04  3.79146941546e-03 -2.52748067866e-03 -1.90594107764e-04  9.34878122387e-04 -7.64870005615e-04  2.62073488659e-03  4.75115051628e-03 -1.82939078368e-03  1.20210196475e-03  1.73934326799e-04 -5.67226507430e-04 -1.60168756034e-03  1.52083930855e-03 -5.35064973625e-04 -1.18614354838e-03 -5.84409986817e-04 -4.20394869757e-03 -7.57621013704e-04 -3.85357164251e-03  5.53348618638e-03 -1.64924058369e-03 -2.48903690815e-03  2.64248287229e-03 -1.04177050421e-03 -2.17451769182e-03 -7.12982450454e-05  7.26124176427e-03 -3.91693594020e-03  1.72127691941e-03 -1.39249202202e-03 -2.59938382390e-05 -1.00456442586e-03 -2.37634655392e-03 -1.91512617481e-03  7.51475123701e-05 -1.16957308159e-03 -1.10057995530e-03 -4.23094600052e-03 -9.32527063896e-04 -1.75145210951e-03 -1.07758019393e-04 -2.69084272204e-03  8.39862475200e-04 -5.93747300438e-04 -1.47431614645e-03 -4.31147999705e-04  1.41675679642e-03  1.76128776477e-05  1.53423423446e-03 -2.64417697661e-03  5.45374276219e-04 -1.53161895947e-04 -1.92710860093e-03  2.33711208373e-04  1.79561162301e-03  2.69118327875e-03 -1.94146664228e-03 -2.75867760577e-03  2.83640152414e-03 -1.06035577009e-03  4.60973641681e-04  1.41437647914e-03  5.03794343027e-04  2.14550447851e-03 -8.00048674061e-04 -1.32088238958e-04  2.90200259667e-03  2.86447207321e-06 -2.72789448034e-03  1.48801390623e-03  3.70250971100e-04 -2.27380463597e-04  2.49360742858e-03  3.13568207535e-03 -4.19322412768e-04  2.64716397756e-03 -6.58920908475e-04  2.68357857004e-03 -1.91451328099e-03 -1.71534720172e-03 -1.54126104518e-03  1.23525755087e-03  5.63885228657e-06  7.82378897887e-04 -1.53966213104e-03  3.69524871043e-03  1.65271239818e-03 -1.09882515659e-04 -2.53439045041e-03  1.17356272348e-03 -1.37954363173e-03  2.38380085044e-03  3.81822499578e-03  4.98772043404e-04  2.40825889303e-03 -9.99714290857e-05 -2.46527905713e-03  4.76374394317e-03 -5.02317037974e-03 -1.60229567226e-03  5.51126988887e-04 -2.81596658823e-03  8.81481370832e-04  8.39071452349e-04 -6.06028586896e-04  5.42746316240e-04  4.07518306542e-04  8.84737819227e-04 -1.56775360161e-03 -4.64104306068e-04  6.64289818863e-04  1.59645260706e-04 -2.97462369339e-04  3.66997170065e-04 -7.73930933712e-04  4.29322802544e-03 -3.21472114728e-03 -1.96092752542e-03 -6.73672472220e-04 -7.27537608007e-04 -1.96860319092e-03 -2.70622881000e-03 -2.50078221717e-03 -2.22435124132e-03 -2.61443092711e-03  6.17513853427e-04  3.00450825482e-03  6.19664533362e-04  3.57842411251e-03 -6.54098597469e-04 -3.79588244778e-04  1.82894921056e-03  1.59592608124e-04 -2.39967914625e-04  1.31836528887e-03 -7.35698583739e-04  1.04396051098e-03 -1.07367941938e-03 -5.06703421033e-03 -2.30966121440e-03  5.35049820014e-05 -4.00034895947e-03 -1.89097904767e-04 -1.15735982916e-03 -1.82607637906e-03  1.23444048110e-03  2.06233285436e-03  2.32952192548e-03 -1.93996570139e-03  1.84884399586e-03 -1.10723869423e-03 -2.95650485307e-05  1.60702442315e-03 -2.36293132786e-03 -1.40658613242e-03  6.26086210144e-04 -2.46270674256e-03 -3.54928388544e-03  5.90702776788e-03  2.22077021337e-03  2.71684013795e-04  3.03934488757e-03  1.27809255758e-03 -1.12317503530e-03  2.04083531520e-03  1.98069494946e-03 -1.39888149405e-03 -2.67327681353e-03  1.77461482977e-03  6.39813731181e-03 -3.58613807509e-03 -1.11897080867e-03  3.29478490100e-04  1.04030535872e-03 -1.98341738738e-03  5.59782588832e-04  5.34276309243e-04 -7.43733794430e-04 -3.59198212875e-03  3.19139344318e-03 -1.71788207123e-03 -4.90754330663e-04 -2.14765124675e-03 -2.34937206194e-03  7.06133156332e-03  5.10175242735e-04 -1.48687811790e-03  3.40989918612e-03 -1.05904301043e-03  3.23925025906e-04 -1.94073614310e-03  2.85318410489e-03 -1.98168791401e-03 -3.51107635863e-05 -3.14494537126e-03 -4.94829531869e-04 -2.07258657075e-03 -2.62046792236e-03  3.28949761782e-03 -7.56340106819e-04  1.18979378417e-03  1.98213769355e-03 -2.66693449519e-03 -1.24335965722e-04  2.47213244968e-03 -1.51807330626e-03  5.05515536797e-03 -9.14033664515e-04 -1.02935126462e-03  2.28510125914e-03  1.42831822182e-03 -1.40264123121e-04 -2.40951068464e-04 -9.14820727861e-04 -1.54838927056e-03 -1.82400120681e-03  1.75037648967e-03  7.36183935332e-04  1.41183364997e-03  2.93039473279e-03 -1.61766813475e-03  3.95707224206e-03  2.73998315304e-03  2.38360395812e-03 -3.78338107602e-03 -2.04489912160e-03 -1.69961543214e-03  1.06333278867e-03 -4.19425801044e-03 -3.95172084342e-04  5.01292305279e-03  7.85428165426e-05 -2.46746228410e-05  4.24258907626e-03  2.53318607989e-03 -2.34570871002e-03  2.12669368329e-03  1.25364030300e-03  3.28573307888e-04  3.24900018629e-03 -3.26481910982e-04  9.68784155823e-04  8.83275888617e-04  1.67077544222e-03  2.94914622307e-04 -1.96351417839e-04  4.38837977013e-05 -1.18233562978e-03 -5.15410545459e-04 -3.07595561390e-03  1.52301331343e-03 -5.43610629734e-04  9.31835834175e-04  9.62981955311e-04 -1.57568720752e-03  5.36671268583e-04 -5.21536104119e-03 -5.22138330166e-04  1.32995655783e-03  2.13552570464e-03 -3.90250538153e-03 -7.00765106203e-03  1.05309331976e-03  2.04153112851e-04 -2.51638994855e-03  2.71275849865e-03  1.84522713176e-03 -4.09524884809e-03  2.24460922209e-03  2.34971920132e-03 -1.38245555362e-03 -2.84910215422e-03  1.77877465233e-03 -1.64935944668e-03  2.62971803662e-04  1.38010881248e-04 -3.52395947527e-03  2.22954336636e-03 -4.45431257556e-03  3.26570529506e-03  2.61242653002e-03 -2.60756536839e-03 -1.47093947660e-03  1.47365381156e-05  1.06222126383e-03 -2.25139815969e-03  6.13854690623e-04 -3.31390261882e-03 -1.76786243236e-03 -1.13469917546e-03  2.21801623728e-04 -1.15932153981e-03  1.19893026883e-03  2.18025837917e-03 -3.54038472786e-03  4.43136043793e-04  1.92256596960e-03  1.17005020639e-03 -5.13905410130e-04  5.12533019582e-04 -5.18607990982e-03  1.56186473042e-03 -3.15453376813e-03 -5.05174854842e-03  1.53785471840e-03 -2.07531348844e-04 -1.14796725076e-03 -1.99431889408e-04  3.89090135244e-03 -2.92187913700e-03  4.52994934792e-03  4.17850322211e-03 -3.43887834295e-03 -2.36914143763e-03  3.99572913398e-03 -2.24914568917e-03  3.57088486129e-03  1.04031033192e-03 -2.20038855392e-03 -8.86254845121e-04 -1.13516175668e-03 -2.02389171750e-03  1.03627900300e-03 -1.86269381662e-03 -5.74136851780e-04 -1.47625790694e-03  8.29811430215e-04 -2.33737022464e-03  1.67470981029e-03 -2.37673511195e-03 -2.31698096174e-03 -7.74541080723e-04 -1.87787521290e-03  6.91378204628e-04  1.23728788124e-03 -1.97857510602e-03  6.22746038560e-04 -1.04904106054e-03  2.46487576321e-03  4.19521451583e-03 -1.12953250795e-03  2.36926151161e-03  1.79967764761e-03 -2.74228765550e-03 -6.21402760013e-04  1.33930653223e-03 -5.64509844150e-03  4.55944479182e-03 -4.16503123914e-04 -1.59274167494e-03  2.64719541281e-03  2.42228118541e-03 -6.56804161956e-04  3.01898157175e-04  3.35562126329e-03 -7.81779082832e-04 -3.02754659286e-04  4.27430276194e-04 -6.03677655848e-04 -5.65915888495e-03 -2.86153797027e-03  5.22168553569e-04  4.53274948213e-03  4.57283164325e-04 -3.31465049441e-03  3.37855541873e-04 -6.20627370997e-03 -2.71452096318e-03 -1.81452232575e-03  7.50985073397e-04 -2.11205025341e-03 -6.08680298372e-04 -2.00009064400e-03 -3.65607367901e-03  2.26148770262e-03  5.43716367044e-03 -1.31300186663e-03 -9.10309140881e-05 -1.64938029540e-03  1.48784723197e-03  7.64560472882e-03  3.81153301801e-03 -2.93060723580e-03  9.07570943319e-04 -1.13547349631e-03 -4.91756024785e-03 -5.55061381078e-03 -1.75419687056e-04 -7.58260114839e-04  3.25682597654e-03  2.53213704500e-04  6.86091230673e-04  2.12961087813e-03 -9.54912626666e-04  3.96304264072e-03  2.40490080514e-03 -1.98272122018e-03  2.49741831764e-03 -1.37487133764e-03  1.67156184794e-03  3.17987472009e-03 -2.38788098044e-03  2.42590909626e-03  8.84723522294e-04 -2.06833978178e-03 -2.92914235879e-03  4.08422542249e-03  1.14771535398e-03  2.69144917907e-03 -4.25564584769e-03  2.49548888663e-03  1.56022678915e-03 -2.10292275363e-03 -1.53851068049e-03  1.77025688008e-03 -4.55369822664e-03 -1.29976956171e-03  1.49033561287e-03  2.12552548668e-03 -1.71766603148e-03  7.41747579521e-04  7.90823446658e-04  9.77092538826e-05 -2.39220109561e-03 -1.65022118481e-03 -8.74482431985e-05 -5.57272242757e-04 -1.08683515549e-03 -6.75637031477e-03 -2.78964702758e-03  1.66595313164e-03 -2.05710376402e-03 -7.89281197314e-04  1.08875803920e-04  4.76991891747e-04 -2.72748343969e-03 -9.39029279520e-04 -7.86742143633e-04
 4.72030445681e-03 -3.37697443536e-03  1.04269938046e-02 -6.03478526812e-03  6.19923652073e-03  5.09658462251e-03  5.39295549329e-03  4.92708460222e-03 -3.68129742902e-03 -3.65947400077e-03  3.70728108392e-03  7.32215210870e-05 -4.42591921716e-03  1.33753285647e-03  1.69664268082e-04  6.32906281609e-04  7.67262725830e-04 -2.23703662396e-03  1.52487341108e-03 -1.40322197373e-02 -2.45968853760e-02  1.00610898281e-01 -1.43990016088e-02  8.76273346612e-04 -1.15662150210e-02 -1.77848698771e-03 -1.12831283243e-03  1.80400304143e-04  4.83398106569e-04  9.25518332925e-04 -7.80320013180e-03 -1.81899737075e-03 -1.30604402777e-03 -1.70413775728e-03  3.90011472078e-03  4.92056428379e-03 -2.06901650306e-03  2.41621207541e-03  8.78524078554e-04 -9.95553953790e-04 -3.18695261933e-03  3.10689352406e-03  3.42253795498e-03 -2.58097275387e-03 -1.06876374730e-03  1.02664050197e-03 -5.14856364351e-04 -9.79824442494e-04  3.69487542694e-04 -1.86559091779e-03  2.09458158832e-03 -3.08547474457e-03  3.88928485656e-04 -1.32752463431e-03 -2.51604020995e-03 -2.24582308963e-03 -2.58760261158e-03  1.15463331305e-03 -3.46370903266e-03 -2.29498198003e-03 -2.19837133215e-03 -1.40653823437e-03 -2.43483042652e-03  1.23898418090e-03 -1.28935491750e-03  4.29954635234e-03  8.63656877000e-04  1.08949150046e-03  5.69244651005e-04 -4.41035842602e-03 -2.48122092169e-03  3.81638094337e-03  4.62542706371e-03  3.78161848880e-03 -2.98271618538e-03 -5.33948649513e-04 -2.35811723866e-03  2.44331801580e-03  3.97125182660e-04  4.48419992964e-04 -2.60954757540e-03  9.10727171055e-05  3.47959139550e-03  4.47493945060e-04  5.03317846281e-04  3.48457315475e-03 -1.45300192596e-03 -1.18664942004e-03  7.86188931382e-03  2.51633665166e-04  9.57244584960e-04  8.86895849408e-04  2.55448573734e-03 -2.23577718321e-03  1.10054422650e-03  1.29605251202e-03 -6.20649200759e-04  1.13213786841e-03 -2.16536802492e-04 -1.64613176823e-03 -3.61335586705e-03  5.82680434035e-03 -2.48511171163e-03  3.29634433245e-03 -9.79480033381e-04  3.97864381539e-03  3.77403350059e-04  2.13181091069e-03  6.16848728999e-04  7.02740267959e-04 -9.11207647297e-04  3.41939620185e-04  2.79785171261e-03  4.56086065954e-03 -4.93041811752e-04  1.88554823626e-03  9.30882967036e-04 -3.49777975359e-04 -4.86685841282e-04  6.98484237516e-04  8.70543706825e-04  4.22510561797e-03 -4.89710784825e-04  4.33383884649e-03 -1.44763275128e-03  1.36323698692e-03 -4.28239232058e-03  3.28304885743e-03 -5.93448098014e-03 -1.09832807127e-02  4.43653230491e-03  6.00640241894e-03 -1.40848318588e-03  2.96075066284e-03  1.10097291865e-03  1.52968525652e-03  1.63687577546e-03 -1.76614811899e-03  8.04943792843e-04 -1.94911158386e-03  2.46947921398e-03 -1.70925025652e-03  1.96502746618e-03 -2.57238257719e-03 -1.58747781120e-03  1.80149359854e-03 -2.09507648812e-03 -2.66078465893e-03  8.77269891146e-04 -1.26965334690e-03  3.52682023230e-03  4.35313795836e-04 -6.93967536786e-04 -5.79355434416e-03 -1.49019620860e-04 -9.18090326075e-04 -2.53023772612e-03 -1.24496422336e-03  1.16905044978e-03 -5.38616990437e-03 -9.48300534616e-04 -3.21351346583e-03  9.58544167979e-04  2.27707229673e-04 -1.76591659229e-03 -4.00911607907e-03 -3.93175682350e-03 -2.80229863785e-03 -1.80076933801e-03  6.30358758584e-04  3.35526431830e-03 -1.06263789550e-03  2.46617945568e-03  2.80067014953e-03 -8.87201052068e-04  3.25913569901e-03 -8.69075207668e-04 -1.34761586530e-03 -2.43214020431e-03 -2.02123645422e-06 -1.18816478628e-03  2.00933724852e-03  4.45191317640e-04 -5.25199203047e-03  1.37559082723e-03  9.81234771845e-04  1.53658025347e-04  8.51389704341e-04  7.35322636354e-04 -1.40708893972e-03  5.83237675306e-04  2.48389642056e-03  1.99102569532e-03 -3.93977736620e-03  3.14484171290e-03  4.75957530618e-03  1.48401411222e-03  1.04226107215e-03  3.40084509014e-03 -1.49159325326e-03 -6.45415423625e-03 -8.91802231345e-04 -1.63473328111e-03  1.27072984609e-03 -1.10349407483e-03 -3.13793707287e-03  5.10032559792e-03 -9.55896979698e-04 -1.01962874977e-03  1.92585060842e-03  1.56468370034e-03 -2.59694365097e-03  7.64955739475e-03  1.16812482485e-03 -3.88294018762e-03 -2.37689304757e-03  1.15475353456e-03  1.18657352994e-03 -2.23672739353e-03  8.36970659945e-05 -7.73312498548e-04 -3.58991063027e-03 -9.37470880756e-04 -1.14757285295e-03  5.13590377352e-04 -9.43721086620e-04 -2.65323464222e-03  2.98309163901e-03  3.89218791812e-03  1.93237083912e-03  7.88436109289e-04 -2.36597924490e-03 -5.21885577689e-03 -1.96347779117e-03  8.25907199010e-04 -2.46653093966e-03 -4.35096452920e-03  2.61415713855e-03 -7.58478021335e-05  7.19962797376e-04  2.31809974553e-03  2.83336095227e-03 -2.21035857227e-03 -6.92210822255e-03  4.04811364154e-04  9.62282263825e-04 -2.33384951946e-03 -3.82420558036e-04  2.21228948850e-03 -2.93494086125e-03  4.32785394373e-03 -3.36265698153e-03  2.42699307020e-03  5.81237155312e-03 -4.13599877885e-03  1.41180819000e-03 -3.23711510744e-03 -3.71821693337e-03 -8.96711017971e-03  7.17723853331e-04  2.64878914065e-03 -3.16467679109e-03  1.48619229692e-03  7.74537647481e-04  5.23771649682e-03 -1.01569515751e-03  6.23288910766e-03 -1.66631647280e-03  1.13122270341e-03  8.01235507082e-04  2.92755645466e-03  3.99341547699e-03 -2.11103700473e-03  8.64471385819e-04 -7.33804792724e-04 -1.26482353564e-03 -1.99862059389e-03 -1.45940658739e-03 -1.21646400625e-06  5.90686087238e-04 -3.03766205533e-03 -9.84356002895e-04  1.41637336259e-03  2.43389065929e-03  4.48162784510e-03  2.41358318607e-03  1.06533663787e-03  1.09853784444e-03 -1.02561853547e-06  1.39453194912e-03 -4.90455013058e-03 -2.39858655336e-03 -1.09931853742e-03 -5.34527191911e-03  4.98327272682e-03 -3.27457237951e-03  1.29632760512e-03  5.02998938503e-03  1.82598757292e-03  3.89214477651e-03 -1.84573943822e-03 -8.32244766227e-03 -1.25658175263e-03  6.55711045571e-04 -6.53202503648e-03 -7.54510365933e-03 -4.34316515449e-03 -4.95164014210e-03 -1.67155129721e-03  6.59830743711e-04  7.16525615844e-04  4.47669054501e-03 -2.24098130128e-03 -1.41706914773e-04 -2.40071649559e-03 -4.20446446800e-04 -1.69912212924e-03 -2.68778362976e-03  1.98390610333e-03  4.21125090087e-03 -9.77644938469e-04  3.53440858876e-03  1.20387647466e-03  4.54263916233e-03 -1.02721986916e-03 -1.38168692032e-03  1.42635721470e-03 -6.60897731410e-04  3.22560838233e-03  1.11482935561e-03  5.72254650730e-03  2.60133694824e-05 -2.29062695100e-03 -4.76225933859e-04  4.86929173764e-03  5.77004954905e-03  6.73068590683e-04  8.11045059349e-05  4.33553263913e-03 -3.41613613406e-04  1.46901054523e-03  1.66477629621e-03 -1.91323001700e-03 -5.78267964637e-03  3.12505709003e-03  1.92847684998e-03 -9.98687565556e-04  1.89980602321e-03  1.21079411787e-03  2.62268989422e-03  3.08182559356e-03 -6.79386848469e-03 -3.29158187797e-03 -4.68164512069e-03  8.16881804323e-04  3.51037351008e-04  7.40907605694e-04 -7.28710682429e-03 -1.13534876567e-03 -2.42371448512e-03  1.99576027540e-03 -3.69337069410e-03  7.37725266743e-03  3.28275291805e-03  5.88655925540e-04  1.91180097521e-04 -1.76834761730e-03 -3.23564173808e-03 -1.09880683626e-04  2.77521863107e-03  5.81186534318e-03  7.17186878487e-04  4.96176260009e-04 -8.16064266626e-04  6.58974204371e-03 -1.16152906611e-03  4.54896741796e-03  3.60310947899e-03 -1.91318608319e-03  2.00931584656e-03  3.56375909336e-03 -2.62312283505e-03  4.00609971530e-03  7.18333820924e-03 -4.69428959763e-03 -3.98061268825e-03  4.23503816296e-03  1.62938400555e-03 -3.36452296760e-03  1.85645962564e-03 -2.55983908967e-03 -4.46386760510e-03  4.02225327608e-03 -1.20683983401e-03  1.15108980050e-03  5.31420480019e-03 -1.67375201947e-03  1.84630989854e-03  7.08106078279e-04 -9.31603525988e-04  5.84793995706e-04  1.52206289343e-03 -2.32843269194e-03  7.42966964947e-03 -1.62176213956e-03  2.43948155229e-03  2.73138422391e-03 -3.06419436850e-03 -2.88257030614e-03  5.07772105571e-03 -7.42195394672e-03 -1.69302769945e-03 -1.00890480919e-03 -7.92989010646e-03  1.69268959442e-03 -5.53145150640e-04 -1.18396041938e-03 -2.04658275518e-03  4.10566990078e-03 -3.84547060222e-03  4.96231515063e-03 -7.12727919106e-04  8.03611863873e-04  2.93956776070e-04  1.03937535057e-03  2.97868252827e-04  2.39373564026e-04 -3.50444550101e-03 -3.83646463683e-03  2.13887640903e-03  2.61524981569e-03  2.15679842701e-04  2.03818887908e-03 -6.57254486405e-05  3.96233097912e-03 -4.10481190420e-04 -1.26772666712e-03  2.61257556478e-03  5.78427843334e-03 -1.15716686574e-03  8.55818189916e-03 -1.34632495281e-03  2.14776561975e-03  3.18944377627e-03 -2.10054349842e-03 -4.14751346617e-04 -3.59130227711e-03 -1.50554777592e-03 -2.03861028192e-03 -5.79502039062e-03  3.40306027022e-04 -2.27184530547e-03  2.62038628272e-03 -3.53251010924e-03 -1.21007850580e-03  1.50375776565e-03 -9.96429933000e-04 -1.83392527212e-03 -1.60355030884e-03  1.95428267802e-03  4.22874122152e-03 -2.59342974159e-04  2.04371799078e-03 -4.53559797354e-03 -9.39181386804e-04 -5.71909697519e-04 -2.35194456279e-03  4.12121400379e-03 -2.74012573581e-03 -1.94511563916e-03  6.70396328520e-03 -4.28547089340e-03  1.12800444503e-03 -1.47158264025e-03 -7.38370468030e-03  3.70128994426e-03 -4.28402321047e-03 -1.74962098691e-04  1.18708029532e-03  3.06647816662e-03 -2.30993340004e-03 -5.58002308733e-03 -2.61158379116e-03  1.84345385517e-03 -3.45788492117e-03 -2.57227349100e-03  3.56968850478e-03 -1.59481349458e-04 -1.06153959932e-03  9.37150016884e-04 -4.68893738401e-03 -8.37278063565e-04 -9.94547924005e-04  4.25968153940e-03  1.80675921568e-03  3.31783472963e-04  1.67846905691e-03  2.52323975760e-05  4.18693272995e-03 -1.89557774880e-04  7.31344010950e-03  2.26278463039e-03  5.38111677452e-03  1.67834804730e-03  1.55222798173e-03  9.13603307656e-04 -1.19934599227e-03 -5.31127912637e-03  1.32634702662e-03  1.25719566414e-04 -2.14828976653e-03 -1.55986491934e-04
 3.05923462544e-03 -2.04839732644e-04  1.56831357727e-03  3.00329357192e-03 -2.11660991664e-03 -2.83760230061e-03 -2.64589446589e-03 -1.96941201899e-03  8.26081778416e-04  3.54662103714e-03  1.56397127313e-04 -1.00438824065e-03  3.71497880211e-03 -4.31407927551e-03  7.77117840404e-03  1.33054188268e-03  1.85967926027e-03 -2.90429854509e-03  2.64385887865e-03  1.93114722895e-03  1.01369611334e-02 -1.43990016088e-02  9.05678219073e-02 -9.75709565965e-03 -2.38431631346e-02 -1.58798366116e-02  4.86832875420e-03  1.48874908744e-03 -4.62511598587e-03  1.99302096745e-03 -1.25888753995e-04 -3.91923370933e-04 -2.37806290068e-03  1.58649599456e-03 -1.11041079476e-03 -2.86716012445e-03 -1.67809835330e-04 -4.92764467195e-03  2.13510138547e-03 -3.77361283784e-03  4.50836304402e-04 -4.84552057626e-03 -2.71242772240e-03 -4.85412639767e-03 -2.30300387448e-03 -2.43511718727e-03 -7.32001744544e-03 -5.14958620917e-04  4.87418422296e-03 -1.28119851840e-03 -5.21904841206e-03 -4.90875666088e-04 -4.28021284810e-03  5.05150773528e-04 -6.32058097099e-04 -3.25561735497e-03  2.10895000473e-04 -1.96996013334e-04  4.37603412039e-03 -3.25154878455e-03  7.10043046877e-04 -9.24849973840e-04  3.53951520974e-03  2.72422992809e-03 -4.59583154338e-03 -4.26328635351e-03 -3.13865382986e-03 -3.99198697092e-03  2.51999955101e-03  2.38471545653e-03  3.70156500944e-04 -1.08281655560e-03 -3.52864809208e-03 -1.33859613008e-03 -3.87980203981e-03 -4.51701777010e-04 -9.90900890512e-04  2.26130537815e-03 -2.68569323840e-03 -1.44565819924e-03  3.06524791443e-03 -1.64072347655e-03 -7.27965992373e-04 -1.03222598194e-04 -9.89924709233e-04  4.30280930666e-04  2.12489791174e-04  1.80159023270e-03 -5.06427399173e-05  2.87665224913e-03  5.96604998023e-04  2.55273297415e-03  1.50243170098e-03  1.39933059436e-03  2.99727969478e-03  2.17364425927e-03 -1.15405162581e-03  8.80278470961e-04  8.65584606063e-05  2.89754589978e-03 -1.17360353245e-03 -2.09868117794e-03 -9.78423677288e-04  9.92344726118e-04  1.63565801380e-03 -3.26742602038e-03 -3.74216852633e-03  1.18879529002e-03  1.90043728005e-03 -2.83992715434e-03  4.85441354857e-04  5.71046805484e-03  8.22762404566e-03  7.64959117250e-04  2.20320512271e-03  7.43322499135e-04  1.03033479023e-03 -1.37154279237e-03 -2.86537543746e-04 -2.22517401266e-04  2.22538982093e-03  5.57201926902e-03  8.54036668191e-04  1.69781448812e-03  2.60043796798e-04 -1.11694285507e-03  4.61439594968e-03  8.53247125536e-04  1.71485903905e-03  1.53856232747e-03 -1.90904377945e-03  5.62328177172e-04  7.49676792467e-03  2.53128028705e-03  5.73394742181e-03  1.92586913550e-03 -4.23844309757e-03  3.48195689222e-03  5.20284102052e-03  1.90410255294e-03 -3.33524186144e-03 -3.72581677729e-04  1.25436426329e-03  6.99312803561e-04  1.13438128161e-03 -4.53021581604e-03  3.70462447641e-03 -2.11154711323e-03 -5.93106094631e-04  2.52097057559e-03  2.58972716179e-04  1.70148602920e-03 -1.57005143185e-03 -5.00175866884e-04  1.53267510044e-03  3.11554655092e-03  2.67081313816e-04  3.86243998936e-03 -6.79836368006e-04  2.07177796998e-03  6.03201743371e-04 -2.31316493814e-03 -2.75917264915e-03  3.51999590277e-03  2.19191007478e-03  4.61778576382e-04 -4.44508119008e-03  9.84529479293e-04  4.52797750170e-03 -1.64790034194e-03 -1.03625472762e-03  1.20017730009e-03 -1.62107616473e-03 -2.40758803244e-03  1.74067246359e-03 -2.24162269715e-03  7.57433776022e-03  3.25629723289e-03 -3.61588969534e-05 -1.47055409845e-04  3.41753437221e-03 -2.27178592917e-03  6.25223825335e-04  1.97525873603e-03 -4.46733077991e-03 -4.14275190179e-04  4.32903622290e-03 -2.24577608647e-03  1.96623994495e-03 -9.02308258051e-04  1.33446539666e-03  1.59936755044e-03 -1.96552698007e-03  6.42916765680e-03 -6.52262886095e-04 -3.39439846793e-04 -1.28370297509e-04 -4.15838077788e-03  3.48724703964e-03 -2.49969974407e-03  5.37227619558e-03 -2.94232028982e-03  1.19423732814e-03 -1.35077294992e-03 -2.75315375193e-04  5.38778302119e-04 -3.52672062227e-03  3.76894328432e-03 -4.92081224299e-04  3.46331443921e-03  1.03281239481e-03 -1.43790241035e-03 -9.22372966233e-04 -5.80712334257e-04 -6.18713855236e-04 -3.36290303969e-03  8.95576658650e-04 -4.19924858212e-03 -4.55355003216e-05 -4.94616823967e-04 -2.25725320348e-03  3.79463260012e-03  6.51821017660e-04  6.31159355040e-04  2.91958521165e-03 -4.22195087307e-03  4.80990376551e-03 -2.26549899383e-03 -5.40842715319e-03  3.99617613135e-03  1.60588286790e-03  4.45082735635e-03 -2.75141633233e-03 -3.03590809686e-03 -3.64873850625e-03 -6.87168609888e-04  2.22933528848e-03  2.10644132453e-03 -3.08643476634e-03 -1.40191703644e-03 -5.73655020225e-03  1.00345810428e-03  2.95316448731e-03  2.04724093461e-03 -2.72148783847e-03  4.18593809382e-03  4.65065309570e-04 -7.21783568310e-04  3.86055121141e-03 -4.89603064410e-03 -5.14974726232e-03 -5.99015359594e-04 -1.69816582403e-03  2.85588394556e-03  5.45395837190e-03 -2.23870292939e-03  1.96241534705e-03 -4.95718574085e-04  6.73326373683e-03 -2.50686648940e-03 -2.26685791511e-04 -4.79353802945e-03 -2.10647003005e-03  2.87220708938e-03  6.66348774449e-04  6.02494366600e-04 -9.34492387588e-04 -2.95513069492e-03  6.80653946985e-04  2.73349788867e-03  3.02361474885e-03 -1.93292073252e-04  2.72371512772e-03 -9.72592449336e-04 -9.87842986475e-04  1.26292395726e-03  3.68065765110e-03  1.50502477152e-03 -2.89955441997e-03  1.88605461683e-04  4.59694846332e-03  4.35539257086e-03 -4.44344285186e-03  3.23003204664e-03  1.51631266322e-03  3.05674120964e-03  4.46437121713e-03  3.10590612898e-03 -1.47755580768e-03  2.16696058637e-05 -3.11069544342e-03  3.86397089455e-03 -4.55246180710e-05 -1.11593563416e-03 -2.01929168799e-03  1.90278307389e-03  4.07845499320e-04  5.41738339219e-04 -2.06325988284e-03 -6.91567582605e-03 -1.42602129043e-03  3.72021010411e-03  6.53482258102e-04 -7.39215712915e-04  4.69283155503e-04 -1.70466691875e-04 -5.65718887439e-05  1.14365438167e-04  2.98195909673e-03 -3.75494053199e-03  8.55885542625e-04 -1.08027143793e-03  3.31932554543e-03  1.89472769195e-03  2.37411901812e-04 -1.23051296183e-03 -1.31088085471e-03 -1.58156688581e-03 -1.78079660078e-03 -4.64460896672e-04  1.39762709560e-03 -3.00211457484e-03  1.21097218979e-03 -1.26011149145e-03  3.81637964606e-03 -1.65978163220e-04 -5.87805494254e-04 -4.52430901386e-05 -1.94660827826e-03 -6.79251010119e-04 -4.98089067890e-04  1.32171500253e-03  7.47865970532e-04 -3.37400690078e-04  5.41312762735e-04 -1.76322762099e-03 -2.33688961785e-04 -2.25027175423e-03 -2.30746206941e-03  2.87285548496e-03 -6.41536073352e-04 -6.34373541877e-03 -3.57250468040e-03  3.25518914832e-03 -1.00204779340e-04 -2.57167893943e-03  3.41024963059e-03 -2.33819291610e-03 -7.19937608518e-05  2.74834011652e-04 -2.94604223861e-03  3.11472939240e-03  5.75725916294e-04  6.25700049687e-03 -5.48219205688e-03  3.48521422524e-03 -2.76028106628e-03 -3.04872095316e-03 -2.43007678140e-03  5.34204598269e-03  8.90129003296e-05  5.12863499980e-03  1.29693923010e-03  1.06088132184e-03  3.38004386195e-04  8.47308009407e-04  3.98809837277e-04  3.86336564191e-03 -2.60909274552e-03 -4.94547109381e-03 -8.13237054650e-03 -1.48278462932e-03 -2.07060957236e-03  2.12378052298e-03  5.35610798973e-04 -1.85620473946e-03  1.44271771193e-03  3.30986404301e-03 -8.17722219550e-04  1.71282504329e-03 -2.56452403745e-03  4.10747845431e-03 -2.38154595343e-03  2.50076222508e-03 -1.11759988910e-03  6.51229444013e-03  1.47929438853e-03 -1.79957741158e-03  3.92243992265e-04 -6.81546711679e-04 -6.95953565430e-04  1.54954611422e-03 -4.17313728499e-03 -6.36731433703e-04 -1.29863362838e-03 -3.39070948372e-03  4.19330764399e-04 -3.51123608416e-03 -1.61858293325e-03  1.09286240353e-03 -8.21850732044e-04  1.04093424386e-03 -8.65416357205e-04 -1.90466088472e-03 -2.52980364390e-03 -6.46788951925e-04 -1.15767926424e-03  1.91998128022e-03 -2.49271421521e-04 -8.52831102507e-04  2.77843069954e-03  1.20728859534e-03  8.31945644377e-04 -2.63840917696e-04 -3.06718269655e-03  1.38120433034e-03  7.93393161482e-04 -2.62552736712e-03  4.09511436227e-03 -2.56073091068e-03 -2.17639507680e-03  3.88340062750e-03  1.97832605766e-03 -3.73285898190e-03 -1.12059052090e-03 -1.80195711299e-03  3.77116349497e-03  1.39235840633e-03  4.77666777269e-03 -6.38455597138e-03 -5.00741600526e-04 -1.91423594840e-03  1.91513427780e-03  1.44277847481e-03 -9.66895827918e-04  8.36965838994e-04  6.34209391423e-04 -8.70969393095e-05 -3.04008950568e-03  8.73756984808e-05 -5.03841570789e-03  1.02316965104e-03 -4.48241783063e-04  2.46965786673e-03 -1.07275769125e-03 -1.61630500890e-03 -1.44680753968e-03 -5.48993710418e-04  4.13039888246e-04  3.04682265749e-03  2.01358607655e-03  3.11877220249e-03  6.77378990056e-03 -1.29394800695e-03  2.18886405323e-03  3.55618841479e-03 -8.60348061942e-05  1.39169937824e-03  1.00873409582e-02  2.16616067750e-03  1.33977122228e-03 -1.80608385601e-03 -3.10365306153e-03  5.42534332842e-03  2.55171346288e-03 -2.61622791136e-03  1.48008482721e-03 -6.22965706841e-04 -2.02539379728e-03 -1.07687021207e-03 -2.74863125005e-03  2.23016936095e-04  3.07497749782e-03  1.72906244907e-03 -3.39111854671e-03 -2.05025529114e-03  7.08156576156e-03 -1.94389345144e-03  9.30400929117e-04 -3.12324638425e-03  2.61944586524e-03 -2.17245546318e-03 -2.10054048483e-03 -3.59187259154e-03  2.62047650393e-03  5.67989973859e-03 -1.28333089716e-03 -1.32686691360e-03  4.05158930103e-03 -4.81758006610e-03  1.78699130760e-03  1.72246326566e-03  1.26388660451e-04 -3.39055300134e-03 -5.06371223489e-04 -4.39325629742e-04 -1.87349847130e-03  1.69354788523e-03  4.58796210133e-03  1.15416442221e-03 -1.18761129973e-03  3.74999192237e-04  3.21431939366e-03  5.25324241570e-04  2.09385780192e-03 -3.49813727341e-03 -3.24369988221e-03  8.79611682518e-04 -4.38011716035e-04  3.00395521074e-05 -2.81956371016e-03 -9.05741823549e-04
-1.80076159430e-03  3.38194559307e-03  9.65469101713e-04  2.66792628898e-03  5.31709899762e-03  5.66979546274e-03  4.77807061609e-03  2.95699063066e-03 -3.84269695386e-03 -1.76195083591e-03 -5.55323799642e-03 -7.38928778362e-03 -1.81147750230e-03 -2.34141276839e-03 -5.64500944600e-03 -1.02481781264e-03 -9.21321051051e-04  3.96213045049e-03  1.51445023940e-03  2.68284531511e-03  9.58027734585e-03  8.76273346612e-04 -9.75709565965e-03  1.29118116240e-01  5.05514030985e-03 -5.30902162330e-03 -1.79659206819e-03 -8.11426299175e-03  6.29251627437e-03 -7.16092419878e-03 -6.86646662577e-03  7.45874997892e-04 -2.98442257745e-04  6.04113147013e-03  4.48399888319e-03  3.41678877232e-03  7.22401341234e-03 -2.58771672514e-03 -2.23487798689e-03 -7.53019102130e-04 -4.78290942142e-03  3.21325885793e-03  4.55312419210e-03  6.14581249166e-03  6.76055445620e-04  2.46302928976e-04  1.85066454304e-03 -3.50535270193e-05  2.19977925290e-03  5.32975434705e-03 -2.66950992098e-03 -1.43337970913e-03 -1.04614259124e-03  1.00957929790e-03  4.48723901640e-03  7.97935805873e-04  4.70106312082e-03  2.56758140827e-03  1.52367909521e-03 -1.04831526224e-03 -4.55733263865e-03  1.74070405105e-03  1.04999463065e-03 -2.74585235908e-03  1.03572982335e-02  9.58893888681e-03  1.48134624835e-03  5.88432713867e-03 -3.77548518716e-03 -1.83992614187e-03 -3.94901125607e-03  1.40257762889e-03  1.63364136326e-03  5.18728424683e-03  3.55720388747e-03 -6.11939170341e-03 -2.69771917089e-03  2.25995218350e-04 -1.61446606132e-04  4.73258926593e-03  3.93979718545e-03 -1.90035147348e-03  3.24652532188e-05  5.23237014879e-03  9.38113579317e-04  2.50732454711e-03 -1.45176302301e-03 -5.94626954511e-03  3.30571610843e-03  3.28221059763e-03  6.52760830039e-03 -3.39445529341e-03 -2.82585530363e-03  1.72539567912e-03  7.91182085870e-05 -6.20980114780e-03  9.86689690078e-03 -5.53060055437e-05 -4.56464454467e-03 -4.41154038977e-04  2.77117993952e-03 -1.14882610329e-03 -6.16842072711e-04  2.87404653893e-03  2.03850701916e-03  1.97157625657e-03 -2.89673879631e-03 -9.82269328884e-03 -4.52087304599e-04 -4.84315931287e-03 -2.32235869834e-03 -3.40635656635e-03 -3.27068869918e-03 -1.83489390157e-03  7.35741450585e-04 -7.13861254418e-03  3.46618672478e-03 -2.63469115331e-03 -1.73402743411e-03 -5.60476719753e-04 -1.78205897426e-03 -6.09958145753e-03 -3.49938764241e-04 -1.95906177592e-03 -2.75656475320e-03  3.01666126331e-03 -6.26879184975e-03 -5.94477240476e-03 -9.30767349745e-04  8.27520237624e-03 -4.74268223250e-03 -3.97587080654e-03  3.74014249383e-03 -2.15229460327e-03 -6.94519833103e-03  3.68410906883e-06  5.04556436046e-05  5.41983575238e-04 -4.31739859053e-03 -2.26819842247e-03 -3.75467200149e-04 -4.22857197333e-04  2.10285621751e-03 -2.66401523650e-03  1.01202577795e-03  6.52867165323e-03  3.92512464462e-03  4.50579006816e-03 -1.30606658290e-03 -3.46988906174e-03 -3.50764899852e-04 -2.68005401010e-03 -4.76984187396e-03 -4.58636643795e-03  2.86636006802e-03  5.32760013767e-03  1.06499322578e-03  4.66224166003e-04 -1.81482077908e-03 -3.09057725441e-03  2.17908356976e-03  2.39897727713e-03 -5.88842272075e-03  5.78152432004e-04 -5.80209948081e-03 -2.71163219115e-03  5.34947914213e-03  4.15560663861e-03 -4.32198506060e-03 -7.08876793747e-04  1.53106631306e-03  2.32053742358e-03  1.04494619940e-03 -2.40938603489e-03  2.29057271720e-03  1.75002293430e-03  1.09745839327e-02  3.60795630316e-03 -2.82316753985e-03 -4.17583301384e-04 -5.97403834145e-03 -2.22824929528e-03  9.61058848165e-04  2.00142420138e-03  1.98769626898e-04 -5.47015305821e-03 -1.15319673808e-03 -6.16598289158e-04  3.05656284019e-03  3.09248669792e-03 -1.18348308040e-02 -2.40712851842e-03  8.05250445317e-04 -5.40620642393e-03 -3.74412489186e-03 -2.24693616098e-03 -2.89596257572e-03 -3.34071716523e-03 -5.65771442835e-03 -4.36549324742e-03 -1.81246585508e-04 -2.71736365440e-03 -3.16673660027e-03  2.64356692786e-03 -1.05642250834e-03 -2.14305907358e-04  7.59266971392e-03  8.49170695536e-04  3.44375767215e-03  3.58555728695e-03  2.43497262122e-03  6.42719924229e-04 -3.22291639475e-03  6.47741404698e-03  4.39788779364e-03  7.13215111617e-03 -1.81497862084e-04 -5.38647789270e-03 -3.56402587250e-03 -1.17941209051e-04 -1.73092343454e-03 -9.92981882655e-04 -9.02163555290e-04 -1.72890472468e-03  1.77647209687e-04  1.19908746101e-03 -3.06200051092e-03 -2.58521392855e-03  2.56629324232e-03  3.10327232099e-03 -6.30429833930e-03 -2.04444924695e-03  3.32269769716e-03  2.79282302458e-03 -4.23513024727e-03  4.65334685576e-04 -5.11185753447e-03 -2.04699032430e-04  3.91348033671e-03  2.66979108630e-03  8.73619652779e-03 -7.05027660160e-03 -5.98064065893e-03 -1.94095793811e-03  1.89464546192e-03  3.21286047405e-03  2.04780048401e-03  2.57164037190e-03 -5.90029553141e-03 -8.58400181290e-04  1.86650406637e-03 -1.23663662246e-03 -5.58366013153e-04  2.18934514580e-04 -3.95149010812e-03 -1.63744930258e-03 -2.46142495471e-03 -5.48069299035e-03  5.00902681448e-05  1.45447574381e-03 -1.53027568988e-03  1.41745262068e-03  2.61160653634e-04  9.00474151694e-04  8.14506586971e-05  2.92955200711e-03 -3.92202129309e-03  1.79898543457e-03  5.31111814525e-04 -5.19843105676e-03 -4.65520537203e-03  1.10911752400e-03 -3.37703561054e-03  1.36114844070e-03  8.19665066699e-04 -5.06212016985e-03 -3.78920909286e-03 -3.39246308703e-03  2.10990726599e-03 -6.21465399477e-04  4.19948101125e-05 -4.00635311306e-03  4.97609232834e-03  3.18853570137e-03  3.84927709299e-05  1.49205099540e-03 -4.73331581484e-04 -4.95724959704e-04  1.02411234817e-03  2.78842014706e-03  2.81292607194e-04  2.52714234461e-03  1.05429974683e-04 -1.08545504937e-03 -6.26426036578e-04 -2.29964336673e-03 -2.06093250867e-03  7.31510716201e-03 -1.65805454107e-03  5.56229828794e-03 -1.35212796765e-03 -1.32666145686e-03 -4.66850090411e-03  4.63397411461e-03  3.35010605602e-03 -1.16952045179e-03  1.93231541870e-03  8.14170382335e-04 -1.15675883775e-03  2.13641746849e-03 -9.70791416865e-04  7.61641513275e-04 -2.39295582760e-03  2.17202954927e-03 -3.04314926226e-03  1.26816526594e-03  1.92310239076e-03  7.51641512500e-03 -1.92956649193e-04 -1.90620961949e-03  1.70826505449e-03 -8.09880812966e-04 -3.13145858727e-04 -2.70143695023e-03 -1.13078174701e-03 -1.90412275768e-03 -2.01494082925e-03 -1.09356765754e-03  1.46120572921e-03 -1.42940862045e-03  3.38278754445e-04  1.15975527145e-03  3.57737059127e-03  4.87791657191e-03 -1.33308767740e-03 -6.79263761847e-03  3.87892059910e-03 -1.73735249134e-05 -7.87506135013e-04  2.15551109620e-03  2.05810771286e-03 -2.40458569300e-05 -5.19866112007e-03  3.29249604243e-03 -2.00183725813e-03 -5.33135277010e-03  1.49822818124e-03 -3.25665160697e-03 -1.47157299007e-03 -3.77991549335e-03  2.31401499315e-03  1.49838359578e-03  5.88549340800e-03 -5.39131193234e-03  2.77338808374e-03 -1.83683447167e-03  1.95764357697e-03  1.00652938678e-03  5.62577198960e-03 -6.72437048333e-03  2.32571043575e-03 -6.37255360310e-03 -3.91375989556e-04 -1.04453985889e-03 -4.60637419123e-03 -1.70887838749e-03  5.10738738825e-03  1.81445068588e-03 -3.80543934953e-03  2.03189014709e-03  3.97585922641e-03  7.54230932167e-03  3.59317334680e-03 -1.28648320200e-04  1.66682878256e-03 -2.19620245577e-03  1.98637140163e-03  4.69532922474e-05  3.24222221035e-03  4.93292916101e-05 -6.97180151222e-04  1.58260662031e-03  3.04259415123e-03 -3.62556456410e-03  1.73847836467e-03  4.83576384470e-04 -3.12074903712e-03 -2.34669750839e-03  2.24212410214e-03 -1.00053509892e-03 -2.74947581741e-04 -4.86146090815e-03  3.50402147736e-03 -1.56854465187e-03 -3.03257539509e-03  5.58529612624e-03 -3.56975170611e-04 -3.19436172545e-04 -2.29743504347e-03 -1.51459022718e-03 -1.06874789522e-03 -3.80486629018e-03  5.19495481382e-03 -3.19091382745e-03  3.49003803587e-03 -2.19748043492e-03  2.35880818442e-03  5.78535384103e-04 -2.26337194166e-03  3.20853259518e-03 -1.86443020421e-03 -3.04972918187e-03  4.27342478276e-03  7.61753341474e-04  1.92499159266e-03 -1.11509650911e-03  9.06883494744e-04  2.04508401213e-03 -9.54636815177e-03 -4.52341109794e-04 -5.22311608428e-04 -2.29064475561e-03 -1.21603987140e-03 -2.93746498110e-03 -9.96703878929e-04 -1.48836866913e-03  4.27568062062e-04 -1.82545588799e-03  3.14617755636e-03  5.89822824558e-03  9.08932690539e-04  4.02567955142e-03 -2.86211133908e-03 -8.33561095578e-03  3.37461026904e-04 -8.90295604829e-04  8.98871817160e-03  3.45579818056e-03  2.46850304007e-03  4.63516465759e-04  1.00160183914e-03 -2.58546129839e-04 -5.91019796398e-03  2.78277560875e-03 -6.54821085824e-03 -2.88249147411e-03  2.49332335110e-04  4.77568798153e-03  6.88318267534e-04 -7.90476069073e-04 -1.26130080450e-03 -7.48308111069e-03  2.06850163238e-03 -5.65611641476e-03 -2.44878164186e-05  3.86997885867e-03 -2.81113281622e-03 -2.00350362670e-03  4.30442782447e-04 -3.01615868745e-03 -2.08611441212e-03 -6.59801136867e-04 -4.13351415784e-03  5.26570670741e-03  9.25149882378e-04  1.21679539897e-03 -2.15423748134e-03  2.84395216914e-03 -4.44471143904e-03 -2.25008990611e-03 -5.42160233759e-04  1.77136224695e-03  4.15746091675e-03 -3.36953699736e-03 -7.66158946168e-03 -8.63742447925e-04  1.95611935146e-03  8.11012436271e-04 -5.14639196968e-03  1.46687158079e-03  1.48525043845e-03  1.94767641751e-03  3.93683423973e-03  1.07041622041e-02 -2.41722213503e-03 -2.94695655937e-03 -3.28814388148e-03  1.49968268394e-03 -3.57235684759e-03  4.25855118374e-03  3.28289767780e-03  4.07600761173e-03  2.17276293318e-03  7.34398572400e-04 -6.67736952684e-03 -2.74431990506e-03  9.78357331109e-04 -7.73959933409e-04  2.85334811972e-04 -3.40833816240e-03  6.07981967039e-03  9.74488249901e-04 -1.64688469177e-03 -3.41653619284e-03 -3.85182884169e-04  2.54560769477e-03  2.64545141515e-04 -1.52942510926e-03 -4.01085949698e-03 -1.00279863418e-03  1.21511323107e-03  8.61952424393e-04
-1.91654226495e-03  6.21306278651e-03 -4.49159567457e-03  4.54904277709e-03 -2.62589287423e-03 -2.39090386173e-03  1.33055700151e-03  1.69400000834e-03 -1.72663994720e-03 -2.33642969503e-03 -7.83292157923e-04  1.44983393574e-03  3.54230500430e-03  3.56972658677e-03 -3.77919146873e-03 -8.29802168279e-04 -1.17968833006e-03  4.04791736171e-03 -5.56014158082e-06  2.61206768207e-03  1.69480597873e-03 -1.15662150210e-02 -2.38431631346e-02  5.05514030985e-03  7.39627130661e-02  3.56454769822e-02 -1.08645730152e-02  5.26275957742e-03  3.16819514289e-03  5.85637795989e-04  2.17551496524e-03  5.38779170779e-04 -6.91971904597e-05  2.20335595205e-03 -2.82608040143e-03  5.77601072592e-04 -2.02545431709e-03  2.95876789306e-03 -1.85581478263e-03  2.41965198775e-03  1.23241204206e-03 -3.28033616665e-04  2.53781217416e-03  9.96904603607e-05  1.02796130681e-03  6.32792246322e-04  5.32252184332e-03 -1.12379630819e-03 -3.79400248072e-03  1.80320828273e-03 -8.18555993151e-04  2.57107170253e-03  3.73752634484e-03  8.06282935285e-04  3.41533500073e-03  2.56229848796e-03  7.90803832375e-04  1.63238970694e-03 -1.03116913010e-03  2.23977898631e-03 -3.17703210667e-03 -2.02578576424e-04 -4.12605591456e-03 -3.00003974382e-03  4.43772623547e-03 -1.67506561231e-04  4.62448856781e-04  3.31602427473e-03 -1.37919524877e-03  1.96645908629e-04 -4.31890439064e-04 -1.19731814516e-03  1.42130841538e-03  1.23985429777e-03  2.09237729665e-03 -1.26717667698e-03 -5.22645747985e-04 -4.17552895493e-03 -1.72204424338e-03  8.39050096953e-04 -4.24594205783e-03  3.03701994738e-03  1.33668639962e-03  3.87265630116e-04 -8.56124700827e-04  2.00748267634e-03 -2.05959522101e-03  3.96090328597e-04 -1.79348411101e-03 -2.58729563937e-03  2.23140017126e-03 -3.29576688164e-03 -3.42456470176e-03  3.29900093942e-03 -5.28643131691e-03 -1.50511140921e-03  1.22121992061e-03 -3.30684747303e-03 -2.56557384177e-03 -1.43870878854e-03  2.56259454954e-03 -4.01289374707e-04  4.22103369072e-04 -3.82891269518e-04 -5.71858415879e-04 -2.37148298866e-03  2.19597889566e-03 -1.44960761240e-03  1.23741124629e-03  1.55124568628e-03 -2.03350958181e-04 -5.16446873429e-03 -9.00163386906e-03 -3.78729723315e-03 -3.36152967018e-04  2.52089863029e-04 -1.92238785672e-04  3.48588841797e-04  2.14546658793e-03 -1.10034648554e-03 -1.19048606699e-03 -4.91803200252e-03 -1.45917961112e-03 -1.26286221359e-03  2.76689619858e-03 -1.82855263567e-04  3.24496261136e-03 -1.85542617385e-03  3.77766822883e-04  7.71794787918e-03  4.65407418841e-04  2.29255338995e-03 -4.83770240081e-03 -3.59009454213e-03 -3.57055879409e-03  1.92753655093e-03  4.39161511824e-03 -5.18437896118e-04 -4.99265057216e-03  2.05184814163e-03 -1.14655916821e-03  5.51447474017e-04 -3.59618566223e-03  2.32604274640e-03  8.42247476443e-04 -1.13640141138e-03  2.35629321984e-03  2.04293173089e-03 -1.90794739064e-03  4.57732630015e-03 -1.86360368284e-03 -1.38650372894e-03  7.99238887459e-05  5.63482485571e-03  1.77369081382e-04 -3.28723975661e-03  4.66428908341e-04 -2.92982527717e-03  3.37914481858e-03 -1.29149274301e-03 -8.84468511791e-04  5.46659171044e-03  3.05985963145e-03 -4.27525437444e-03 -5.19998645430e-04  3.04428255526e-03  3.67873857276e-03  3.09835492591e-04 -2.78559290826e-03  3.21059980564e-04 -3.79723395510e-03  1.47092128635e-05 -1.11384630548e-03  1.24996397130e-03 -2.14236448903e-03 -1.32264506989e-03 -4.12940563063e-03 -3.06740330538e-03  3.05261583110e-03  3.08765685932e-03 -2.67528351600e-03 -3.25448416356e-03  2.18412165791e-03  1.78484765526e-03  3.63740596718e-04 -2.98565248791e-03 -4.66918559310e-03  1.13561675032e-03 -1.56342462613e-03  8.72651803260e-04 -2.60278814255e-03 -7.07758217347e-04  6.01182698023e-04  6.08734587167e-04 -1.20862673969e-03 -1.23081471735e-03  1.36331235143e-04 -1.04155403963e-03 -7.63115060067e-04  3.32109526133e-04  3.28704968786e-03  2.86556486966e-03 -7.71498477623e-03 -5.99520175706e-05  9.55043089794e-04  2.37109820787e-03 -5.08914090040e-04 -1.76897553866e-03  1.74348085636e-04 -1.83093819180e-04  1.06743688443e-04  6.32651535441e-03 -6.50831212124e-03 -2.21063027061e-03  3.28328947987e-03  5.07275542580e-03  7.94555920118e-05  3.20459622786e-03 -6.81797663760e-04 -1.11134644504e-03  4.46612134581e-03 -1.55550622201e-03 -6.52400187022e-04 -4.99632489687e-04 -1.18746835061e-03  3.77138903242e-03 -9.30329280482e-04  2.75692616091e-03  1.63038634215e-03 -7.04753766799e-04  2.98727843714e-04 -1.23811418449e-03  6.94124232394e-04  3.06141917820e-04  2.49230315029e-03  1.09786364433e-03  2.18566291144e-04  2.17409878227e-03  8.26112825611e-04 -5.95013941105e-04 -3.02081889680e-04 -1.81390597504e-03  2.77678366568e-03  5.74647122563e-03  6.21909868658e-04 -3.53523446831e-03 -4.42148413335e-04  8.64967846738e-04 -2.01161662816e-03  1.47059953918e-03  2.52588231404e-03  3.14701190531e-03 -2.34907608510e-04 -1.63413063385e-04  1.70841201510e-03  2.41845215187e-03  1.32216301341e-03  2.06213431453e-03  5.10151986801e-04  3.89898952396e-04 -1.05960175507e-03  4.58541685045e-03 -6.58817585775e-04 -1.24869417670e-03 -5.31574975864e-03  2.75160379949e-04  2.92036064895e-04 -4.14034711500e-04 -1.28083657334e-03  2.93725150865e-04  2.26508754523e-03  4.58393744496e-04 -7.12326530488e-04  6.19452072170e-04  1.35613247731e-03 -8.59335572662e-04  3.61185451387e-03 -2.75136510239e-03  1.58182083522e-03 -2.05452325396e-03  3.55575124482e-05 -2.32964893368e-03  3.92889269651e-03 -5.63742874699e-03 -1.81767002967e-03 -5.34555101172e-03 -5.85889288276e-03 -2.03700280308e-03  3.36324911825e-03  3.39698134299e-03  2.49140974219e-03 -2.90902454497e-03  1.55848103237e-03  9.74701602430e-04 -2.46966076555e-03 -5.87856303722e-05 -1.91524125789e-03 -3.86060754873e-03 -9.70322806731e-04  4.36211532924e-03  2.55222646188e-03 -6.70597157875e-04  1.75847412761e-03 -1.32714736013e-03  4.45381295330e-03  3.01966601137e-03  5.99908881821e-04  2.92471120648e-03  2.14923475039e-03 -8.50087670475e-04  1.76406374816e-03 -6.46118039919e-04  1.00086594994e-03 -3.88983487571e-03  1.72783418722e-03  1.41971302965e-03  4.82061055044e-03  1.98951378566e-03  2.56422363450e-03 -1.04132351663e-03  7.40708057560e-04  1.80544651045e-03  3.59199065128e-03 -6.76725383397e-03 -2.44759740066e-03  2.26159421935e-03  7.20535641136e-04  2.62087605803e-04 -2.28581891880e-04  3.47756567162e-05  5.38872037525e-04 -1.93559620356e-03  4.17444164044e-04 -4.22527987882e-05 -1.22832532753e-03  7.11561810361e-04 -1.06124292791e-04  1.37543156194e-03  1.06475458619e-03 -3.76720735145e-04 -3.62944519553e-04  4.69090065249e-03  1.00618185559e-03 -9.10918979140e-04  1.11660996393e-04  1.65373429701e-03 -2.95573154094e-04  3.13042117530e-04 -1.56164674690e-03 -2.52629284149e-03 -6.55001068264e-04  9.14237447571e-04  1.07139603585e-03 -1.05990441948e-03  1.50223241150e-03 -1.02457860712e-03  6.98083779728e-04  3.00209570389e-03 -4.68234751384e-03 -1.01944941065e-03  3.95273659917e-04 -1.36157246638e-03 -2.31224795115e-03 -1.10354975957e-03 -3.43032170816e-03 -2.58982696772e-04  3.45573598224e-03  1.94760573663e-03  2.57067642657e-03  1.49074333010e-03  3.94307582639e-03 -1.00326581211e-03  1.58657962422e-03 -4.12639843784e-03 -3.83429523907e-03  3.44316146343e-03 -1.24382962006e-03 -1.78629519810e-03  1.28831380847e-03 -1.04194128524e-03 -4.04345586835e-03 -1.91607885902e-03 -2.67241486196e-03 -1.47713431276e-03  8.68767562962e-05  8.46095767249e-04 -3.19388072605e-03  3.28889531665e-03  7.56914710352e-04  7.39835741899e-06 -1.98767357225e-04  1.64507381766e-03  4.24421639683e-04 -3.42814352753e-05  1.42162822964e-03 -7.19218974477e-04 -4.69544449247e-04  9.65962494834e-04  6.58384225863e-04 -1.86562134927e-03  2.47110341163e-03  2.51319976759e-04  1.62021838094e-04 -5.05737745111e-03  2.58068354648e-03 -5.46078649758e-03  1.57327673278e-03 -7.43487189526e-05  7.49409410594e-05 -9.46459466614e-04 -4.02756799696e-03  1.37112149067e-03  3.87255651440e-04  6.42696958076e-03  1.55273227869e-03  1.97708528721e-03  2.32143622328e-03 -5.14102815488e-04 -4.95005932109e-03  9.27448774489e-04 -8.84953493623e-04 -6.99359167036e-04  8.09576386943e-04  1.53270523347e-03  2.78201560383e-04 -1.90245683490e-03 -1.93780871052e-03  1.91444084850e-03 -3.49874600110e-03  5.26924389286e-03 -1.03219300504e-03 -1.54323922689e-03 -1.10557783982e-05  3.28879828637e-03 -2.24843588594e-03 -3.72720090062e-04 -1.35415070531e-03 -3.02160121085e-03  2.55835984134e-03  1.64709716631e-03  5.69268620612e-04 -1.65089537667e-03  1.87604924550e-03 -3.59517481835e-03  1.72310987684e-03 -1.09152850596e-04  9.38217929109e-04  3.34314669735e-04 -8.98347951147e-04 -1.01407014571e-03 -1.61951111071e-03 -4.48271247105e-04 -3.63959673392e-03  3.70997983972e-03 -7.69903994826e-04 -5.40039872832e-03  7.88701936329e-04 -4.48498904036e-04 -4.96391607019e-03  8.36245219708e-04 -6.92000493120e-04 -1.22000824775e-03 -4.14872680837e-05 -4.05814301952e-03 -4.49535045302e-03  2.63731487064e-03  3.98650113472e-04  5.31852643329e-05 -2.91362971916e-04  2.89769844031e-03 -3.38373829643e-04  1.14522704117e-03  8.37629630697e-04 -7.68927540280e-04  4.69091471659e-03 -3.99264235440e-03 -3.72136923787e-03  2.72321614569e-03  2.65141577752e-04  1.92462391248e-03 -1.16018837617e-03  1.44168105755e-03 -2.06276956404e-03  2.48982536697e-03  1.84720635100e-03 -1.51147500254e-03 -1.19587853105e-03  6.74270765200e-04 -2.37827413818e-03  2.20292692276e-03 -1.99479640430e-03 -1.62454754866e-03  2.52195190003e-03  2.39559419971e-03 -1.03695980157e-03  1.69668737910e-03  9.08117932498e-04 -1.13766616198e-03 -5.37583363519e-03 -4.53228372287e-04  1.97591332853e-03 -1.88404556421e-03  1.33208414838e-03  3.09295087664e-03  3.37513354983e-03  4.35728202108e-03  1.05721050651e-03  3.54921332059e-04 -2.59088583200e-04 -1.62291994276e-03  3.86866960104e-03 -8.05301020730e-04
-2.24086082092e-03  5.22738216684e-03 -1.33659829971e-03  3.74528817992e-03  7.79058375160e-04  1.58519939046e-03 -1.46163536334e-03 -8.16694990994e-04 -4.36353132111e-03 -2.95800757367e-03 -3.44013685379e-03  2.75849413767e-03  1.04275326054e-02  2.28533135049e-03 -6.61017609970e-03 -2.60992140658e-03 -3.79069452566e-03  8.80654418919e-03 -5.79314816591e-05  2.29083768946e-03 -6.95370836791e-04 -1.77848698771e-03 -1.58798366116e-02 -5.30902162330e-03  3.56454769822e-02  1.17991122321e-01 -7.40838602314e-03  6.16130381795e-03  9.42696523159e-03  7.42729167652e-04 -7.83644670900e-04 -3.10354850124e-03 -2.56571428970e-04  4.77757248596e-03 -1.72563561725e-03  2.33976090994e-03 -1.66781078911e-03  3.02282606075e-03 -6.49221426581e-04  3.11899507010e-03  2.47804094298e-03  2.08221251327e-03  4.86882629864e-03 -8.39090969566e-03  4.62970657966e-04  9.22924685507e-04  8.38051939331e-03 -4.86650099896e-03 -3.40057894295e-03  1.02717650122e-03  4.29821537639e-04  2.50083243547e-03 -2.01690352714e-03  2.68254752092e-03  4.11399400121e-03 -4.33092202835e-04 -1.23010739358e-04  2.30035628903e-03  8.35978716771e-04  2.89210517553e-03 -3.34696497432e-03 -4.35303101963e-03 -4.05506294767e-03 -2.79188955702e-03  3.33791557307e-03 -2.13359420637e-03 -7.69180435012e-04  2.83868673410e-03  5.34715405297e-06  1.25018846530e-03  1.22285514557e-03 -6.87389810986e-04  1.28462706590e-03  8.48956310379e-04  3.01392800179e-03 -9.32737994418e-05 -4.82677743765e-04 -3.30392168653e-03 -3.82146667177e-03 -8.24122423454e-04 -4.68108271754e-03  3.00847972007e-03  2.23205096235e-03 -3.61097963818e-03 -1.65412237464e-03 -4.58221291365e-03  6.25598179848e-04  8.93843521999e-03 -6.59571380225e-03 -5.35756531813e-03  1.87677069249e-03 -1.75846380599e-03 -2.09695815342e-03  6.37951120145e-03 -4.71061627119e-03  2.97078094127e-04 -1.09341147236e-03 -4.33901556479e-03 -2.61993636338e-03 -5.30599678675e-03  1.57806826126e-04  2.04773206765e-03  1.24229432520e-03 -6.74949981133e-04  7.45179899075e-04 -4.47823758477e-03 -7.57116684226e-04  1.11510223688e-03  3.94977550451e-04  9.10998368615e-04  2.46379445311e-03 -8.36089826746e-03 -1.31916675591e-02 -4.84196034732e-04 -5.61311108868e-03  1.54665063357e-03  1.26729126009e-03  1.18297523350e-03  8.04061897911e-03 -2.79487520924e-03  7.91209445040e-04 -6.73051274888e-03 -3.84531792400e-03 -1.19622177757e-03  2.64747156759e-03 -1.34259701885e-03  2.25106359065e-03  3.11207643580e-03 -2.45845159454e-03 -5.07516325464e-03  3.27266305599e-03 -1.46190779765e-03 -8.03247244442e-03 -1.29832138697e-03 -1.58018993766e-03  2.04511970779e-03  9.33744749018e-03 -4.11752742463e-04 -3.49679992739e-03  4.54523456897e-03 -4.47673880038e-03 -1.13599728234e-03 -2.62223190520e-03  1.81626084794e-04 -1.60141599880e-03 -2.15806042938e-03  2.83067853729e-03  1.14103179155e-03 -5.94266298698e-04  7.14701278274e-03 -1.30182472470e-03  3.80849235905e-04  7.56531545584e-04  4.05852622279e-03 -1.67601291499e-03 -3.17650328265e-03 -2.33772180762e-04 -1.99594142685e-03 -7.51720649168e-04 -5.36285962326e-03 -4.62308393347e-05  4.09492342503e-03  6.66998277698e-03 -4.43227903177e-03  3.32927531902e-03  2.15139759290e-03  2.17840627779e-04 -4.58835362381e-04  1.76571951523e-03  4.62215872935e-03 -5.61581150135e-04 -2.53605792025e-03  8.51030733720e-04  2.72188776238e-03 -2.82828705197e-03 -3.29623246582e-03  5.39827082829e-04 -4.00054514645e-03  2.04947743332e-03  4.84176597200e-03 -2.01282898903e-03 -8.78757692135e-04  1.26200480822e-03  3.82367700665e-03  7.85326114725e-04 -1.59893549431e-03 -7.69450548865e-03  3.17122577462e-04 -5.15124078497e-04  1.71206055706e-03 -1.07946846371e-03  1.17921231107e-03  1.76732629746e-03  4.94634774197e-03  2.50424104803e-03 -2.59015184512e-04  7.06066697081e-04  2.08670946458e-03 -2.92543964408e-03  5.53141657082e-04 -1.57554493447e-03  2.26318590564e-03 -1.22167231643e-03  2.01775744763e-03 -2.90926469258e-04  4.66360945591e-03  1.26389540934e-03 -6.33891084291e-03 -1.50660453740e-03  6.13636868960e-04  6.05519842022e-04  4.10800448891e-03 -6.01028257472e-03 -3.29128466871e-03  1.00749964131e-03  2.42989689652e-03  1.31320785281e-03  3.11185411893e-03 -1.28408157546e-03 -4.15153416345e-03  6.79663598851e-03 -5.55236631207e-03  2.42322533931e-03 -3.64677897659e-04 -1.97502957523e-03  8.21986869888e-04  4.10879917450e-04  7.14123543710e-04  3.68750794323e-03 -2.55736273001e-03  6.18929472544e-04 -1.74617644746e-03  4.85498836070e-03 -9.41303712523e-04  4.50842187146e-03  4.30540353927e-03  4.37145970653e-04  4.03502512590e-03  2.42326067626e-03  1.25150215782e-03 -2.51175660107e-03 -1.65721931184e-03  6.19821248897e-03  9.67347254667e-03 -2.44273056153e-04 -7.88276425695e-03 -1.09091249663e-03  9.37596178984e-04 -1.48025539033e-03  1.80140387314e-03  1.87783137203e-03  1.60834341772e-03 -2.41611562696e-03  3.48848489123e-04  4.03571704966e-03  2.37668084436e-03  3.63628088178e-04 -4.99685341680e-04  1.93531402458e-03 -5.73399784083e-04 -1.79038807083e-03  3.99145426011e-03  2.72726994295e-03  2.54458752041e-04 -5.15042163544e-03 -1.17381244163e-03  2.78796786069e-03  1.70811137540e-03 -4.00664285218e-03  3.80790875733e-04  1.93658439873e-03 -1.71408872342e-03 -2.16397565881e-03  6.63545809912e-05  2.22769023649e-03  3.03615606870e-03  4.79162784155e-03 -3.46445059528e-03 -5.50254034967e-03 -3.75103512977e-04 -4.00245729401e-03 -1.53615594971e-03  4.67996478967e-03 -4.69766620872e-03 -7.77895871436e-04 -6.69466943574e-03 -1.04133775149e-02 -3.80659556089e-03  2.02781546274e-03  1.14585508413e-03  3.46023771591e-03 -1.13067180359e-03 -6.74597765098e-03 -1.58195602247e-03  2.63686842814e-03  1.66542797780e-03 -2.15934712779e-03 -1.27239620518e-03 -3.79607558813e-03  3.92985750925e-03  1.10085355497e-03 -1.55339078876e-03  1.92812447407e-03 -1.81033156559e-03  7.00291161316e-03  3.70432888642e-03 -6.68956883289e-05  1.84977682990e-03  1.62214216553e-03 -1.60381661210e-03 -2.36806382212e-04  8.64637801275e-04 -2.93182507064e-04 -6.01916531000e-03  3.86471027553e-03  1.74958191534e-03  2.95673658421e-03  3.11005378570e-03  4.09464595694e-03  8.74415073622e-04  7.36851332752e-04  3.21371926468e-03  5.08611151494e-03 -5.14200455501e-03  1.38085244171e-03  4.86679466330e-04  1.66305177445e-03 -3.66590411778e-03 -2.15762212227e-03 -2.07505319774e-03  7.27059667150e-03 -1.37574471581e-03 -1.77147802354e-04  1.52357261168e-03  2.83981963045e-03  1.75168775528e-03 -1.57368829810e-03  2.47129505597e-03  1.87869696366e-03 -6.24308271525e-04 -2.63979971772e-03  6.25199430530e-03 -1.11469598097e-03 -3.51889105585e-03 -1.79641897518e-03 -1.46981148070e-03  6.86171307539e-04 -1.94469709494e-03 -4.01930947639e-03 -2.00850638939e-03  1.94227988614e-03 -3.32735915446e-03  1.04093964970e-03 -1.75049688346e-03  2.14660312168e-03 -2.96525155499e-03 -8.45782958912e-04  2.19031853146e-03 -5.66711529009e-03  2.00140033764e-03  1.76351685892e-03 -3.03886880818e-03 -6.24338510647e-04  2.35808242530e-03 -3.56126134402e-03  2.89541104102e-03  2.77893477353e-03  2.61888426864e-03  5.77689052787e-03 -1.73956024192e-03  1.71372377866e-03 -1.79925722581e-03 -3.58468622627e-03 -3.29024217662e-03 -8.91055744446e-03  3.18520069592e-03 -3.54128245922e-04  3.64210058031e-04 -2.03653349251e-03  6.37311790412e-03 -3.02417341376e-03 -3.74475762298e-03  1.43127770026e-03 -2.25908765221e-04 -2.28180583657e-04  4.48131698258e-03 -2.08967661780e-03  1.49475749660e-03 -3.84062608808e-03  1.51228844083e-03 -3.05726910693e-04 -1.28368682380e-03  1.84196367633e-03 -5.38172417609e-04  3.08221087711e-03 -5.39305974712e-04 -1.21516931681e-03  5.49359215139e-03  5.44012162170e-06  2.06689967835e-04  2.62703747596e-03  1.96613423090e-03 -2.85344539071e-04 -5.62827736208e-03 -7.04581124673e-04 -3.14208754638e-03  4.69651179892e-03 -2.99906513443e-03  8.07930085110e-04 -1.05459148670e-03 -5.55372655372e-03  3.30612840697e-03 -6.09742124830e-04  7.03067461773e-03 -3.03068459271e-04  2.71741202372e-03  3.19065564585e-03 -3.11193749439e-03 -4.26899590458e-03  5.10765964333e-03 -7.40250218026e-03 -1.86411453205e-03  1.26777044009e-03 -3.10998442043e-03 -5.61563830960e-04 -4.00664334484e-03 -5.21625116355e-04  2.62129976012e-03 -6.17142623941e-03  7.54556375803e-03 -3.27046595348e-04 -3.41934324614e-03 -3.22354157497e-03  8.18301479101e-03 -1.22493712311e-03 -1.75478138192e-04 -3.21265435355e-03 -3.21337370069e-03  3.30273533760e-03 -1.56114672064e-04 -3.62609889128e-03 -3.46013102882e-03  4.09895644365e-03 -2.98284265955e-03  4.27142810004e-03 -2.29045180446e-03 -2.99128375655e-03 -4.43946330354e-03 -2.23133414486e-03 -1.51211689276e-03 -1.02623167942e-03 -3.56685473728e-04  2.00526011893e-04 -8.94879715302e-04  1.29736215113e-03 -3.31895194096e-03  1.43068221480e-03  7.53116275977e-04 -3.58044495359e-03 -3.76205404941e-04 -8.24525991998e-05 -1.05232222554e-03 -3.41839692867e-03 -2.90196779610e-03 -4.94906135472e-03  5.93664953373e-03 -1.18338499808e-04  1.21251563743e-03  7.91914871620e-04  3.07273835612e-03 -3.66087062897e-03 -1.58649051017e-03  4.05056663226e-03  4.75788872392e-03  6.93443043120e-03 -2.62745152669e-03 -3.59175848531e-03  4.50489801213e-03  1.92079578829e-03  5.60849113696e-03 -1.45108295707e-03  2.66935295026e-03 -9.33470377154e-03  3.55171255641e-03  7.20918571250e-03 -1.10935834877e-03 -2.84174028069e-03 -1.65467162954e-03  2.39431885104e-03 -4.60079472505e-04 -5.71650774832e-03 -3.73035490120e-03  1.85134051537e-03  2.38164615826e-03  2.39027598010e-03 -4.21804311553e-03  5.47021335066e-03  1.49665370025e-03 -3.97716931846e-03 -2.86311858838e-03  5.70860588209e-03  2.67816298954e-03 -3.86494053024e-04 -4.32682019008e-04  4.52455479016e-03  3.74461883572e-03  3.40826995009e-03  6.41626668842e-03 -1.36268380802e-03 -1.19080565899e-03  7.32157842568e-03  1.22646600150e-04
-6.26006414225e-04 -5.24700331925e-03  2.18981802941e-03  2.91007445973e-04  1.59869892836e-03  1.57577852024e-03  4.86169227308e-04 -2.14129358788e-03  6.57602667584e-04  2.32397551726e-04 -2.14086658055e-03 -8.62112713790e-04 -2.79818082771e-04 -1.98775071276e-03  2.14919950579e-03 -1.89201967478e-03  1.64919073337e-03 -2.97638211429e-03 -2.27843236212e-03  4.58122541107e-03  1.87978905650e-03 -1.12831283243e-03  4.86832875420e-03 -1.79659206819e-03 -1.08645730152e-02 -7.40838602314e-03  7.99566664454e-02  1.05438689522e-02 -2.02911278274e-02  3.14109067002e-03 -1.87304127408e-03  4.97836750062e-03 -5.01010839426e-04 -1.54323527642e-03 -1.37067778628e-03 -1.51702715727e-03  6.14006420675e-04 -4.91110976907e-03  1.07835070623e-03 -6.05848179222e-04  3.35196495780e-04  1.87148823908e-03 -2.40244666712e-03  1.53301239717e-03 -2.80954582492e-03 -2.00692495398e-03 -2.20263835092e-03 -3.37497745483e-03 -4.21435824976e-04 -5.43650037100e-04 -1.38646105146e-03  1.49548889851e-04  1.20423459786e-03  3.93539643525e-05 -3.58941672658e-03 -1.87113268715e-04 -4.99691882674e-05 -9.60102356953e-04  5.29629391484e-04 -1.26789292951e-03  3.46035897900e-03  4.37510387253e-03 -1.39935209818e-03 -9.80155689504e-04 -2.92963880463e-03  5.03032838311e-03  5.38625584669e-03 -4.71085655279e-03 -5.81422426803e-03  1.83564827302e-03  5.91565951898e-03 -5.12902700789e-03  1.38259715142e-03 -1.41854741014e-03 -2.23219387878e-03 -3.37166453013e-03 -1.20346069553e-03  5.20801334042e-04  8.37335719539e-04  1.34566215237e-03  1.16700106273e-04 -2.77994184051e-03 -3.15463394319e-03 -1.99259167201e-03  2.80939534620e-04 -5.15022075734e-03  2.48501010481e-03  1.08884163126e-03 -2.27829840607e-03 -8.01695351074e-05 -5.10633490180e-03 -1.78046369672e-04  1.56254976843e-03 -1.30266670456e-03  2.04108661189e-03  1.94458309162e-03 -3.04847939199e-03  3.50576423525e-03  1.99791153247e-03 -3.57024504548e-04  7.24184631053e-04  6.92339254334e-05 -3.43051335346e-03  3.00385099361e-04 -1.34124054288e-04 -2.91829880118e-03 -1.73002645092e-03  3.27203841483e-03  1.70508734725e-03  4.58239134579e-04 -1.74067647102e-03  5.91615661975e-03  8.29703759750e-03 -7.36345626342e-04  1.57577452266e-03 -1.83228914427e-03 -1.76212413322e-03 -1.04280580398e-03  2.29842983642e-03 -2.31114172370e-03  2.20350301974e-03  2.97105279367e-03 -5.42343523632e-04  2.05946326831e-03  1.23339022250e-03  1.10273443493e-03  2.69975065268e-04  2.78309423586e-04  1.53735345391e-03 -1.29354708285e-03  1.78393654319e-03 -3.42533997879e-03  3.90307012517e-03 -6.74652445212e-04 -3.24044260623e-03 -4.99681539084e-03  1.61893524998e-05 -6.33607962583e-04  3.54239105022e-03  1.51405446618e-04 -1.25691163840e-03 -2.07914475839e-03  1.79261476895e-03  1.11605033696e-03  2.87025494700e-03  3.63002792493e-04 -9.86649599385e-04 -1.27772210569e-03  3.34295876741e-03 -1.59072587194e-03  1.36433019332e-03 -1.46466349603e-03  3.20727245200e-03 -3.55019717449e-03 -2.50398521465e-03 -8.11655669649e-04 -1.09878916795e-03 -7.39022547457e-03 -4.45791493487e-03  5.37198868003e-03 -1.50719129387e-03 -4.39050774905e-03  1.93148139029e-03  3.98559025749e-04  1.96332011890e-03  9.86300520488e-04 -3.15010215061e-03  1.04968019736e-03  9.32919453682e-04 -5.16472590464e-04  3.49287197271e-03  2.38386916004e-03 -8.73710620638e-04 -1.36910955366e-03 -3.43503158837e-04 -5.82831868327e-04  1.27831593460e-03  1.52805456174e-04  2.52892438449e-03 -4.17077240187e-03 -3.81685053574e-03 -1.18479601508e-03 -1.09775652732e-03  2.20980139564e-03 -8.72135844598e-04 -1.13250648225e-03  2.98444370417e-03 -9.00043264382e-04  2.18052777364e-03  2.60888034561e-03  4.38258621895e-03  4.92097535549e-03 -1.63921983103e-03  3.39827788184e-04 -2.98244419246e-03 -6.99614262854e-04 -1.09820655178e-03  5.18613092666e-03 -4.39568571934e-04  2.77002009987e-03 -2.95993993194e-04  1.89438025902e-03  4.41612836861e-03 -3.41407873981e-03  3.98712612475e-04 -1.18988476805e-03 -4.03924956965e-04  3.31561023795e-03  9.04850806170e-04 -1.25049522485e-03  5.55217372207e-04 -6.20575738400e-04  9.63637528427e-04  1.60124018690e-03  2.51644456433e-03 -3.09656824432e-03  1.39110511871e-03  3.81009537175e-04 -1.66811701254e-03  2.81992825501e-03 -1.24905986180e-03  2.89607796890e-03 -1.59982237185e-03  3.77070303763e-03  1.73562580810e-04 -1.09876758639e-04  6.31706098515e-04  3.81912287487e-03 -5.39135549507e-03  4.09300385997e-03  9.65647082662e-04 -2.81316153303e-03 -1.49878670256e-03  1.89837260730e-03  1.11100261602e-03 -4.38255756019e-03 -1.43687177649e-03 -1.41093617877e-03 -1.91006441413e-03  2.03112783323e-03 -3.93033179498e-03  8.09016783205e-04  6.60699439143e-03  1.55559927196e-03  5.59670427646e-03  1.74271316347e-03  4.15213975665e-04  3.43915799490e-04 -3.74942515096e-03  8.64281510336e-04 -1.39590741152e-03 -3.41293078854e-03 -1.53457841042e-03  2.68982981039e-03 -5.11385132486e-03 -3.31900976103e-03 -1.81527292537e-03 -2.30427620065e-03 -2.35278975061e-03 -8.16914344544e-04 -9.44473607307e-04 -1.99849167839e-03  7.95188933610e-04  5.93782835956e-04  1.27073521974e-03 -2.30710911471e-03  1.32947126233e-03  1.56724752233e-03 -2.79500747456e-03  2.14601775346e-03 -3.78955678172e-03 -6.95522415991e-03  8.20147911028e-05  1.53231410651e-03 -1.00944868953e-03  3.25962504670e-03  2.12178094497e-03  1.75255381766e-03 -1.99202261134e-04 -8.06406875342e-04  4.32353622412e-03  5.72969190842e-03 -3.30414962735e-03 -4.36765279257e-03  4.04152527788e-04 -3.50834007898e-04  1.49064558890e-03  2.01026557730e-03 -2.01569292603e-03 -2.44280764494e-03  1.97891186939e-03  2.03017435997e-03 -3.78318897807e-03  3.49465722706e-03 -1.14976369815e-03  1.15929502818e-03  1.67891562224e-03  1.79578443316e-03 -9.00924068046e-04 -8.43796881626e-04  6.64783836700e-04 -8.03725272814e-04  1.20487333781e-04 -6.28170293186e-05  1.74030882904e-03  2.19515260793e-03 -2.65031576000e-03 -4.74019773006e-04 -5.14523247065e-04  4.53256939310e-04 -5.97122957984e-03  2.14675239421e-03 -9.57494915826e-04  6.58330196065e-03 -3.13427280136e-03 -6.15991821302e-04 -2.49126898979e-03 -7.35201364093e-05 -1.29638248139e-03  3.65615504451e-03 -7.17427493032e-04  1.20850951011e-03  7.12658208156e-04 -1.28769028043e-03  4.86313674124e-05  1.41336950442e-03  5.40160345840e-05  4.51225573378e-03 -4.93272708874e-04 -2.52439520829e-03 -7.77093119449e-03  1.57936214209e-03  3.54873082628e-05 -1.89164383379e-03  8.12418478034e-04  1.63824442804e-03 -4.33873040177e-04 -1.76339230027e-03  1.06877042087e-03 -1.46650050850e-03 -1.04393543069e-03 -4.10944576483e-03  2.04514899334e-03 -2.63803351639e-03  3.14082563154e-04 -1.81739448666e-03  1.40373732648e-03 -2.75447122882e-04 -8.13369265155e-04 -1.41876414681e-03 -1.87943805519e-03  1.37515498597e-03 -2.32563609340e-03  3.96286402983e-03 -2.33005350125e-03  7.08865604111e-04 -9.38170477870e-04 -2.91241824579e-03 -2.60717052195e-03  1.85153893674e-03  1.92845869700e-03 -1.16572627525e-03 -8.88942384578e-04  1.09814855258e-03  1.60706253889e-03  4.80459902355e-04 -6.08098556869e-03 -1.57699737762e-03  9.25795459295e-04 -6.76039456856e-04  6.88736500114e-04 -1.64046535992e-04  1.40140775748e-03 -6.85897044170e-04  1.76204014239e-03 -3.89577955620e-03 -5.79714208557e-03 -1.63354268997e-03 -4.45179212387e-03  2.80935277513e-03  6.77988575491e-04  6.98219989798e-04  2.96963363462e-03 -4.67591322565e-03  1.35523111482e-03  1.17040590509e-03 -1.81746866710e-03 -1.93264059301e-03  1.07402152122e-03 -1.07613188083e-03  6.75164084011e-04  3.63592090915e-03 -2.16877946856e-03  4.89854338747e-04  5.05724975513e-03  1.15539506576e-03  2.53444037157e-03 -2.05245954957e-03  2.69744976667e-03 -1.44142672458e-04  9.33527684640e-04  1.22263398294e-03 -1.64513611510e-03 -2.67190973793e-04  5.10213731828e-03 -2.22293442811e-03 -3.18590563794e-03  1.34181536422e-03  1.55711964400e-03  1.30916232343e-03  8.65457064087e-04 -4.36895126831e-03 -1.31551706460e-03 -1.60822900381e-03 -2.83047651237e-03  3.06000213014e-03 -3.39166523870e-03  2.53900267180e-03 -2.63855772803e-03  1.02776730171e-03 -2.69351369041e-03  6.75052622043e-05  3.19447737377e-03  2.48884169036e-03  1.81851767882e-03 -3.00195470762e-03  5.08932488687e-03  1.96132800900e-04  2.78388530483e-03 -2.05756381168e-03 -2.69832340579e-05  4.16520630228e-05 -7.29863769570e-04 -7.47634117995e-05  6.18597799077e-04 -1.67541906875e-03 -3.09761999157e-03  9.70524178891e-04 -1.53378338613e-03  4.73857621357e-03 -4.52452489609e-05  1.22016554335e-03 -6.20588621734e-04 -1.59967574236e-03  8.81943061643e-04 -1.25607370755e-03  1.54062346800e-03 -1.98903067077e-03 -2.95189016146e-04  1.86625556422e-03  2.34117012609e-03  6.52932892327e-03 -6.59825555212e-04  8.68755842215e-04  1.07794945342e-03  2.99585985095e-03 -4.26000225178e-04 -6.12083319842e-05  5.83302095435e-03 -2.14225489066e-03 -1.64223630549e-05  3.29557364981e-03 -4.64756793013e-04  2.13533670369e-04  1.51490635142e-03  3.20619137864e-03  1.35214770355e-03 -2.24954360067e-03  5.73356048321e-03 -2.32066840850e-03  3.01852037839e-03 -2.56506023597e-03  3.17776624457e-03 -3.83254167958e-04  1.80624913648e-04  1.20940820304e-03  4.77532396367e-03 -3.29574781465e-03 -1.70426472547e-03  2.86796056243e-03 -1.07077282441e-03  1.74241589748e-03 -2.00940806145e-03 -4.34593229371e-03  2.84791395138e-03  2.89515125084e-04 -8.05218622672e-04 -8.34408671767e-04 -2.29932256070e-03 -3.15915943290e-03 -2.58276254291e-04 -4.79319151877e-04  3.38203361384e-04 -1.33128250395e-03 -2.55613575702e-03 -5.08038268979e-04 -3.40967251384e-03  6.76558802547e-04 -1.07183335003e-03  4.50745521202e-03 -2.70793239266e-03  1.57953149512e-03 -2.53366046923e-03 -3.24597422276e-03 -6.09501773343e-03 -4.49095434470e-03  8.86005172512e-04 -2.14932337143e-03  3.99670032469e-03 -4.56255699854e-03 -3.65164960919e-03  1.43526211410e-03
-3.62471464723e-03  5.64081421051e-03 -4.13532163639e-03  2.60550286201e-03  1.68948417264e-03  2.67132722322e-03  1.20487746561e-03 -3.79385273038e-04 -1.32753912756e-03 -1.95525770975e-03 -3.29595473220e-03 -1.80194430055e-04  3.73425880563e-04 -1.11770735240e-03  2.93183966855e-03 -1.91893145561e-03 -5.89462492482e-03 -1.83315890565e-03  9.41974439843e-04 -1.31954859177e-03 -2.04396123538e-03  1.80400304143e-04  1.48874908744e-03 -8.11426299175e-03  5.26275957742e-03  6.16130381795e-03  1.05438689522e-02  1.01804412571e-01 -4.15470031270e-02  2.15464669925e-02  1.00830307929e-02  2.15175578251e-03 -6.21655815695e-04 -1.06774155632e-03 -3.47499966850e-04 -8.50087422197e-04  2.22635838552e-03 -4.55684459425e-03  2.25910072300e-03  6.65343349210e-04  3.72341996337e-03 -1.17010659819e-03  1.71304896021e-03 -7.11821055484e-03 -5.69032339568e-03 -4.13883569087e-03  2.52591558431e-03 -8.13173384801e-03 -4.07915563710e-03 -1.24669875637e-03 -3.16358479566e-03  1.67134939913e-03 -7.20149394502e-04 -1.76481471855e-03  3.12809466964e-03 -2.75155315854e-03 -1.47040892348e-03  1.06566858910e-03 -3.11677650177e-03  8.15431542606e-04  5.62257661727e-03 -3.50659216477e-04 -4.38225005223e-03 -1.16112494904e-03 -2.11046092915e-03  5.93603706118e-03  2.06675440708e-03  1.73549906939e-04  2.75787980506e-03  2.90933704032e-03  6.93939747402e-03 -2.02046061467e-03  5.11025476074e-03  1.74552344311e-03 -7.85326478896e-03 -1.93571294777e-03 -2.99958407443e-03  1.23502659091e-03 -1.17127461233e-03  3.25352222326e-03 -7.88351231004e-03  3.20964485444e-03 -6.28075317580e-03 -3.95307669782e-03  2.10930902327e-03  1.69908391608e-03 -2.02249050122e-03  2.51194032589e-03 -3.26905903372e-03 -3.75197508532e-03 -3.27911792697e-03  3.71866110750e-03 -3.85198163895e-03  1.64163141058e-03  2.77047507567e-03  6.50126254014e-04  5.40487171893e-03  5.16544129532e-03  2.04212182800e-03 -2.31430550276e-03 -4.57047843991e-04 -1.49833820704e-03  7.27602624408e-05  1.20845350514e-06 -1.69372944507e-03 -6.27514450435e-04 -4.99416850696e-04  2.59596224412e-04  1.16799065401e-03  2.86082568072e-04 -3.62458707291e-03 -4.42532239516e-03 -1.49324441439e-03 -2.97088562427e-03  6.78483935081e-04 -2.56037157786e-04 -9.53392543909e-04  9.90543217734e-04  5.58890247659e-03 -3.75535698710e-03  6.30204095455e-04  2.68659116734e-04  1.08531060008e-03  1.13572211576e-03 -1.98487905179e-03  8.07247135413e-04  1.85621127635e-04  1.28237294817e-03  4.23711952026e-03 -1.82457206046e-03  3.40426068111e-03 -5.05173786189e-03 -3.32899012681e-03 -2.28466371761e-03 -5.59432002139e-03 -2.86020025168e-03 -8.98624740852e-04  3.39991340871e-03  3.26592482721e-03  1.68411393881e-03  1.18378449440e-03 -1.55066498623e-03  1.49726605965e-03  7.70816850888e-04  5.46018199282e-03 -1.25565022532e-04 -4.43294917745e-03 -2.02707717066e-03  1.61404186963e-03  4.01426506621e-03  2.36965561900e-03 -4.24778676392e-03  1.94008502053e-03 -4.18275774545e-03 -1.20101995928e-03 -3.13708515026e-03 -2.74017405874e-03 -6.31855376584e-03 -7.14953628716e-03  3.64434210160e-03 -1.98289643969e-03 -3.59886838078e-03  8.45858630264e-03 -2.43777545246e-03  1.98653420698e-03  3.85028857915e-03 -1.55517617412e-03 -5.12726056193e-04  9.52075183145e-04  2.90757591255e-03 -3.11052005605e-04  6.47241201001e-03 -3.40772950741e-03  3.77930582785e-03 -2.13655596174e-03  3.69302635125e-03 -7.31261524560e-03 -2.36291214720e-03  2.72580195437e-03 -2.19826856451e-03 -5.78323412032e-03 -1.46179782312e-03 -5.96256318284e-04 -1.82625544742e-03 -1.82793988545e-04 -2.33819040393e-03 -9.95121244621e-04 -3.47926942215e-03  1.35167689351e-03 -1.57144945190e-03 -1.53039100282e-04 -3.33542270425e-04 -4.95754320921e-03 -2.91071491328e-03 -2.74696520016e-04  4.40141645274e-04  2.49972694791e-03 -3.44262331475e-03  4.15599005942e-03  3.47162117076e-03  1.22151802763e-02  4.32832267786e-03 -3.88692923085e-03 -2.14966063593e-03 -7.89161981535e-04  4.42815434492e-03 -2.69929021071e-03 -4.40569429447e-03  1.28230429825e-03  1.01315181032e-03  1.49089270331e-03  5.48839477445e-03 -2.38792982012e-03 -8.83618974981e-04  1.35888335037e-03 -2.03185908204e-03  2.76135618612e-04 -7.09993798077e-04  6.83179803491e-04  2.11460300666e-03 -1.19766517786e-03  4.05628693993e-04 -1.23776519619e-04  3.88887576048e-03  4.64147188781e-03 -1.54831326562e-03 -4.19036760058e-04  4.45776589738e-03 -2.45016615644e-03  5.77526840990e-03  4.49778653079e-03 -1.99773312919e-03  4.73147558530e-04  3.16332817218e-04  1.44821684643e-04 -7.31822031627e-04  4.12001859621e-04 -8.28960497786e-04 -1.51167882848e-03  4.99621984472e-03 -7.99285179027e-03 -1.26502965848e-03  7.80987769967e-03  6.05987797443e-03  4.68836979354e-03 -2.70103975143e-03  1.76050734535e-03 -2.73785971930e-03 -4.52789674641e-03  1.34896261229e-03 -8.02371864803e-04 -4.70597366385e-03 -9.05447384395e-05 -6.38828350265e-04 -1.39328307361e-03 -1.73899689900e-03 -1.64442757956e-03 -4.58364140291e-03  1.03450807988e-03  9.18059148793e-05 -2.93494995872e-03  1.14214477414e-03  6.39730458100e-04 -3.50894181649e-03 -1.76900516059e-03 -4.89588280330e-03  4.85892223285e-03  2.61192646499e-03 -6.66755604838e-03  2.36082249477e-03 -1.72072533823e-03 -9.69696988060e-03  3.35236156394e-04  2.32024847608e-03 -3.18819622866e-03  1.24895626280e-03  1.03538031818e-02  3.49934767519e-03 -5.55428265952e-04  1.05702326812e-03  2.57696136833e-03  6.74056015863e-04 -5.21940170593e-04 -3.77320595895e-03 -4.23746561000e-03 -2.99664933625e-03 -4.22293772071e-03  2.83373887626e-04 -5.10603976676e-04  1.08554861713e-04  3.51582565334e-03 -1.12972533682e-04 -1.25724492654e-03 -1.62333494763e-03  4.40581523903e-03  4.31471372566e-03  4.31169251741e-04  1.48564340928e-03 -1.19523928489e-03  4.01426627381e-03  5.29742294070e-04 -6.24927731752e-03  7.71366120140e-04 -6.84268705680e-03  2.04810705057e-03 -9.61543386335e-04  5.18938758876e-04  6.81995076869e-03  1.47153456747e-03  2.06345335461e-04 -5.88364228539e-03 -1.20536885763e-03 -4.37196942791e-03 -1.25539693479e-03 -1.20506404120e-03 -3.29991778630e-03 -1.10867863444e-03 -1.12374352783e-03  3.04080948533e-03  4.78063730634e-03 -1.15891581799e-03  3.75886859880e-03 -2.83017535417e-03 -6.22834176106e-03  8.15264153696e-04  1.44165848995e-03 -1.68639375297e-03  1.71878156893e-03 -5.84996625307e-04  1.19251955899e-03 -3.68333325292e-03  7.29346468772e-04 -4.48509045342e-03 -1.09850094555e-03 -5.71045754195e-04  1.99234948967e-03 -3.58359365800e-03  2.31545332690e-03 -5.71291163145e-03 -2.64231872451e-03  2.01397362550e-03 -5.14193150893e-04  3.87589124020e-03 -3.75737866417e-04  2.02088887618e-03  1.36053821329e-03 -1.64748766653e-03 -2.22228996310e-03  8.13782828102e-04 -6.62601573332e-03 -3.20178430494e-03  3.36935757035e-04  1.17882095616e-03 -2.48023341382e-04  7.12431726163e-04 -2.81066210981e-03 -5.07869645450e-03 -4.06976768339e-03 -5.57566517535e-03 -5.16126992491e-04  5.48351821366e-03 -1.70148705338e-03 -4.26502038741e-03  3.22637401709e-03  2.62577542065e-03  1.95674441769e-03 -1.47371804808e-03  3.33817709566e-03  3.11761975782e-03  1.00561376154e-03  2.63492939373e-03 -4.46412675566e-03  5.88009348088e-03  1.05291640330e-03  3.88618359257e-03 -8.53929292881e-03  1.92598360681e-03  6.38995954913e-04 -8.08995472175e-04  2.14015288882e-03  1.01220701466e-03  1.99301138191e-03  7.15164986767e-04 -6.23067274670e-04 -3.27368289799e-03  3.21410420874e-03 -1.92959467169e-03  1.77111701031e-03  3.72942420885e-03 -1.82713679574e-03  2.88298428529e-03  3.26575886197e-03 -2.78593896808e-03 -5.22065722429e-04 -2.92433354579e-03  1.98022513153e-03  2.74830764654e-03 -5.94021755837e-04 -3.53211588599e-03  1.09383892925e-03  9.11096076376e-04 -2.44546123517e-04 -1.47821769936e-03 -4.22364519027e-03  1.89929118944e-03 -4.23766070852e-03  7.79935714904e-04 -9.49795236493e-04  4.53956886744e-03  3.25371052315e-03  1.55208600534e-03 -3.65789755479e-03  4.38621558688e-04  9.23999858741e-04  8.31691158324e-04 -1.56587059330e-04  1.63364773053e-04  2.79495113727e-03 -1.60241731437e-03  4.42352359690e-03 -3.45575901448e-03  5.07836238296e-04  4.67255105995e-03 -1.26191297242e-04  1.40103091143e-03 -5.01969085267e-03 -1.98161824286e-03 -3.72259427749e-03  3.86012907615e-03 -1.59565431427e-03  8.47528907720e-04 -2.97668060942e-03  1.16751448671e-03  2.48013904566e-03  1.89039749716e-03 -1.46924653287e-03  9.67662260868e-04 -1.75649416789e-03  1.95713604813e-03  2.53051543429e-03 -1.98653404187e-03  4.47994454089e-03  6.25259777969e-04 -5.32204824481e-03  3.47755013991e-03 -2.39081839664e-03 -2.15043903582e-03 -3.80841967186e-03 -5.05143418170e-03  2.27548620101e-03 -1.97003102634e-03  1.17887248542e-03 -2.97199718916e-03  3.86875338375e-03 -3.24640248247e-03 -9.46944828882e-04  3.55776126253e-03  2.34912385496e-04  5.56425936305e-03  2.69856842453e-03 -4.98168532675e-04 -1.48573217053e-03 -4.38596907337e-03  1.28451168132e-03 -8.12338605290e-04 -3.03916057937e-03  2.02800984965e-03 -2.17871306728e-03 -3.18120941739e-03  2.35638122069e-03 -2.63330008933e-03  3.99749260773e-03 -1.30446215615e-03 -4.85796494948e-03 -3.11881390356e-03  3.66849751556e-03 -1.47431251553e-04 -1.80949210895e-05  2.12619537936e-03  5.72504413162e-03 -7.24116267339e-03  2.09747591348e-04 -1.81770449998e-03  1.65161699462e-03  1.56901528297e-03 -2.23040809701e-03 -9.92160910961e-03  5.17620222720e-04  4.85890373785e-03 -9.52298347770e-04  1.78363837109e-03 -2.37469496431e-03  2.23792030023e-03  2.54066020325e-04  6.36077768997e-04  4.04650909763e-03 -1.10560482501e-03  3.51660917796e-03 -4.52533213139e-03  2.40985462783e-03 -4.33499657590e-03  6.02746824033e-04  2.78912152306e-03  2.07735819331e-03  1.12450161952e-03 -1.97305768714e-03 -2.97132085319e-04 -4.57132405219e-03 -2.31086274645e-03 -2.29459758750e-03 -1.43114716023e-03  1.46882550919e-03
 5.73504171206e-03  4.25999940441e-04  4.83809189308e-03 -1.08041050566e-03 -2.07289991758e-03 -6.37313464696e-04 -1.18683612536e-03  3.91059658500e-04  2.61470616385e-03  1.81591588442e-03 -1.82656216484e-03 -1.00385236788e-03  6.03588442866e-04  2.10127262779e-03 -4.06744005404e-03  3.05500219543e-04  2.12833374790e-03  4.30846570912e-03 -8.06099732967e-04 -4.61904649090e-04  7.06523436293e-04  4.83398106569e-04 -4.62511598587e-03  6.29251627437e-03  3.16819514289e-03  9.42696523159e-03 -2.02911278274e-02 -4.15470031270e-02  8.74254325290e-02 -1.50749067385e-02  3.63831788825e-03 -2.14906910205e-02  5.12839458676e-04  4.75502332926e-03  5.22088992396e-04  5.58254202322e-03 -1.87426261438e-03  3.72231165490e-03 -1.96613743311e-03  5.19348268620e-04 -3.09779434155e-03 -4.27686281967e-04  3.19538064450e-04  2.13801799141e-03  4.45789352650e-03  3.78961030529e-03  1.34316432897e-03  6.95671216814e-03  4.00110213582e-03  2.19295124907e-04 -2.11521372094e-03 -2.27482336422e-03  3.65107235347e-03 -5.29827705324e-04  2.64139950145e-04  1.22671719106e-03 -3.72784234593e-04  1.27405487417e-03  3.78335950522e-03 -4.69882776327e-04 -6.58656303518e-03 -8.36012074880e-04  5.46118315138e-04  5.96931469959e-04  1.09083758212e-03 -6.62208998634e-03 -2.82386186241e-03  1.08452588039e-03 -7.96570601771e-04 -3.98642134288e-03 -6.41611935386e-03  2.13330041383e-03 -2.92296293082e-03 -1.34959094211e-04  4.10777675743e-03  3.06340166945e-03  1.42956880518e-03  3.01333071457e-03 -2.58584601075e-03 -2.14275779879e-04  3.95498919292e-03  7.28788596314e-04  4.50886787277e-03 -1.11410691210e-03  2.39458921628e-04 -2.39279605169e-03  4.73197512749e-04 -8.39512463802e-04  5.07938431871e-04 -1.44291229678e-03  3.78467866050e-03 -2.11999890666e-03  1.38276459839e-03  3.87909914092e-04 -3.30305156595e-03 -2.23232042292e-03  1.96952798324e-03 -4.00684507563e-03 -2.69281171275e-03  1.08080146465e-03 -1.80958555469e-03  1.39884282799e-03  2.25233704814e-03 -1.72395413605e-03  2.79590653657e-03  1.16960352655e-03 -1.09014002159e-04 -9.68545982621e-04 -3.38871201550e-03 -6.41516687992e-04  5.16903626037e-03  1.46312399036e-03 -2.19577164812e-03  1.83622303360e-03 -1.97650169512e-03  2.02838930062e-04  1.99594020641e-03 -9.89900883225e-04  5.47779955573e-04  1.36430196037e-03  3.74431504055e-04 -1.73347704417e-03 -7.91377513341e-04 -1.45454018037e-03  2.81279483954e-03  1.24952479343e-03 -2.86493362472e-03 -4.00975357278e-04  1.35333011143e-03 -7.37318662578e-04 -1.06691312640e-03  3.87249476375e-03  3.79206858024e-03 -7.06422499345e-05  3.17425755176e-03  3.82083456352e-03  2.27935202856e-03 -2.97111723601e-03 -6.22911004862e-03 -1.13571654723e-03 -2.07595536503e-03  1.01245213432e-03 -9.35507738621e-04 -2.29440054229e-03 -5.98249925527e-03  1.82539790472e-03  2.99070558390e-03  1.46034908075e-03 -2.75653563872e-03 -2.26393088829e-03 -1.06311054578e-03  1.16993322046e-03 -5.47237645540e-03  3.80434240233e-03  7.51359326043e-04 -6.24859931549e-06  2.31123979505e-03  7.08106116676e-03  4.18608114714e-03 -4.86809245048e-03  1.96734858041e-03  2.58466393081e-03 -4.03919638343e-03  1.00885695148e-03 -3.81035038351e-03 -4.95864776934e-03  2.57795011969e-03  5.57491119528e-04 -2.43765385976e-03 -4.10273703915e-04  1.35943395859e-03 -6.14066191210e-03  2.30457791918e-03 -2.36085073240e-05 -1.39691074554e-04 -4.76221960516e-03  1.77702007298e-03  3.44338104754e-04 -3.32463804096e-03  1.50279115750e-03  3.50010163898e-03  8.07039798706e-04  2.23413916762e-03  1.22475638767e-03 -5.50576804621e-04  1.02587990469e-03 -8.05492933854e-04  2.00384054734e-03 -1.86224584797e-03  6.49957866635e-05 -1.95028852536e-04 -3.61017856367e-03  5.14452167103e-03  2.13259393050e-03  1.20235801099e-03  1.19514385690e-03 -1.60502726231e-03 -5.37725368877e-04 -1.09325496231e-03 -4.37512950245e-03 -6.41087299334e-03 -4.22988414668e-03  2.39441721210e-03  3.39503254444e-03 -2.79281235944e-04 -1.90403380908e-03  2.49057459975e-03  1.92863610740e-03 -2.36321602791e-03 -5.27167055294e-04 -3.37161405702e-04 -6.01023237370e-03 -7.71399820428e-04  5.39677872402e-03 -2.59026769428e-03 -2.82108763583e-04 -2.18739800419e-04  3.65433701125e-03 -2.13434042855e-03 -2.88850430368e-03  6.48479343597e-03 -6.91616565533e-04  2.02139602465e-03 -3.58261185787e-03 -1.84046124106e-03  7.48548640250e-04  8.62145372959e-04 -7.65951085942e-04  3.97238601829e-03 -2.99136029854e-03 -1.44558331185e-03 -6.64924570696e-04  9.17589376290e-04 -2.95339390596e-03  1.18190723721e-04  2.28682209956e-03  2.55827569160e-04  1.24962755175e-03  1.32423656842e-03 -2.76071553545e-03  6.89766784389e-03 -3.11872421475e-04 -5.93156466132e-03 -4.04337929005e-03 -4.12262812131e-03  2.25084674517e-03 -8.56341511100e-04  1.59947575149e-03 -8.82055721085e-04  1.26956369924e-03  4.53312940142e-04  5.17118849591e-03  5.23159153476e-04 -8.08331787314e-04  7.17130516938e-04  3.12035016313e-03 -4.64428693500e-04  4.36158192789e-03 -3.26518459971e-04 -1.57631726377e-03  1.52218605069e-03  1.19613324265e-03 -1.38848068037e-03  4.41437727900e-03  2.11476322612e-03  5.40498358335e-03 -2.98386883900e-03  1.41297829540e-03  2.26550004368e-03 -1.66366712881e-03  4.01810120159e-03  5.55418492793e-03 -4.51595998218e-03 -1.88030604382e-03  2.49223368677e-03 -4.00071258006e-04 -7.73259076339e-03  2.99128084412e-04 -2.97263308338e-03  9.06785327575e-04 -3.10742579837e-03 -5.56023997619e-03  3.31386797449e-03 -8.51973660350e-04  3.12383548619e-03  1.44737397407e-03  9.88478793837e-04 -9.36274854453e-04  1.12037806918e-03  2.14497484545e-03 -7.89220787914e-04 -9.87088370167e-04 -4.35819194035e-04 -2.46726912580e-03 -1.38707830381e-04 -3.30339776257e-03 -1.05520748947e-03 -1.06931174214e-03 -1.32078400159e-04  3.19693285691e-04  1.23214908297e-03  2.70118594365e-03 -4.08682253970e-03  4.01352553996e-04 -8.27475500806e-04  2.76541803639e-04 -3.02053294250e-04 -2.25533059547e-03 -1.54634518796e-03  2.82392599665e-03  3.63008529521e-03 -1.69462087993e-03  2.50199120420e-03 -2.81123828707e-03  2.03329468573e-03  1.54923832460e-03  6.65798632594e-04  2.58620351837e-03 -1.99891737451e-03 -6.73459958167e-03  1.36844844891e-04 -4.08716721782e-03  2.68000324130e-03  2.65603347939e-03 -2.04984968993e-03 -9.13297968492e-04  2.32880966258e-05 -3.50742164813e-03  2.78590370484e-05  9.02372739305e-05  1.04107639881e-02 -3.46584994588e-04  3.33299820737e-03  2.45121124774e-03 -6.64448451753e-04 -7.32574983395e-03  2.51253274726e-03 -1.97462206479e-03  1.86486096750e-03  1.65626650924e-03  3.74738609690e-04  1.52588219569e-03 -8.56291149691e-04  3.36087939908e-04 -4.43479171864e-03 -1.76508191547e-04  3.02735991327e-03 -3.37356998492e-04  2.66496778414e-03  6.22334631718e-03  5.19715432105e-04  1.91624219954e-03  1.26363978569e-03 -9.93102112432e-04 -4.57305577944e-04  3.71208549077e-04 -4.70733423548e-04  2.66960100941e-03  5.22834155721e-03 -2.00635763071e-04 -2.48479979109e-03 -7.22272403873e-04  1.26109409854e-03 -1.91835908418e-03 -2.26118923761e-03 -1.30667776537e-03  2.51545780439e-03 -3.81699888626e-04 -1.37198447993e-03  3.92548086105e-04  2.82568511834e-03  4.19347630185e-03 -2.39700560446e-03 -2.82610762059e-03 -5.60643970936e-03  1.02386578367e-02  1.41719033759e-03  1.27994190828e-03  1.00420015264e-03 -1.03528318906e-03  1.74335043042e-03 -2.12613024463e-03 -2.59743081367e-03 -1.42931880108e-03  1.29980833999e-03 -2.32604991405e-03  2.24653679890e-03 -1.89292033137e-03 -4.55803642823e-03  2.89293142299e-03 -2.62919632039e-03 -3.87491413141e-03  4.41836002790e-03  2.13712941962e-03  5.02779543457e-04 -3.18376745866e-03 -3.04255710308e-03  3.04928578847e-04  2.00311173912e-03  1.87655254589e-03 -1.89698839574e-04  2.41166251389e-03  2.78962106338e-04  1.21124135667e-03 -6.44186597803e-03  3.69119219740e-03  2.65189994162e-03 -1.96741296855e-03 -4.21251877630e-03 -7.00283497157e-04 -3.62036896754e-03  4.31042634816e-03  1.82462760663e-03 -8.38520287226e-04  2.41996654992e-03 -4.18665875144e-03  3.62624088822e-03 -7.27431624037e-03  6.15004294584e-04 -3.49870171715e-03  9.48656152944e-04  1.61572763584e-03 -4.48131077654e-03 -1.76158244974e-03  3.86828567269e-04  2.29682938038e-03 -2.01276121506e-03  3.95635061225e-03 -5.76633875714e-03  1.22007188863e-03 -7.27224431668e-04  2.09998793211e-03  2.87471029340e-03 -1.25328134526e-03  2.65168487709e-03 -6.80077318190e-04 -2.04959571681e-03  1.13390279236e-04  2.06495438242e-03 -1.30615043342e-04 -6.17367001291e-04 -3.32341613735e-03  1.22933642136e-03 -4.91328122774e-04 -1.68904931406e-03  4.15949329175e-03 -6.74342168404e-04  2.61135783419e-03  2.22032554274e-03 -4.44343900938e-03  1.18524711409e-03 -3.54691014842e-03  2.39318736369e-03 -1.91590931217e-03 -1.04291105536e-04  8.89703587454e-04 -2.36059351239e-03  6.33838371804e-04 -8.15381309477e-03 -1.03586164885e-03  9.96084304064e-04  1.68693820680e-03  3.15458069926e-03 -1.69406722230e-03 -6.45010775617e-04  6.28622028944e-04 -1.32695681790e-03  9.96480825418e-04 -3.97955647025e-03 -2.53099404902e-03 -2.24158171381e-03 -4.44220769953e-04 -1.21232307002e-03  3.36771235678e-03 -7.75450661434e-04 -1.95839687256e-03 -3.83245776297e-03  1.58334491670e-03 -1.72538719051e-03 -3.00438384613e-03  5.23568077019e-03  2.26098480521e-04  1.45443201994e-03  3.95390672880e-04  1.97439003280e-03 -1.41082147324e-03  7.93616411067e-03 -1.98178714588e-05  1.58956463885e-03 -1.29573174343e-03 -1.87901781611e-03 -2.13472726802e-04 -1.70039814893e-03  1.00983777615e-04  2.21419838119e-03 -4.09844214104e-03  2.25039481921e-03 -4.09512835908e-03  1.65691645826e-03 -4.03347615057e-03  4.79679596703e-03  1.35424919644e-04 -8.81854687014e-04 -1.21308222993e-03  8.49336297704e-04  2.79729934612e-03  1.61360530588e-03  6.23126898374e-03 -1.25585946001e-03  3.09697957304e-03  2.50494272093e-03 -5.57941279463e-03
-3.57868092966e-03  2.58275531327e-03  1.74870000286e-03 -3.64705548516e-03 -3.62215553766e-03  6.34670830968e-04 -1.80091132665e-03  1.28859252659e-03  1.60194429556e-03 -3.51008053574e-05 -7.20002974838e-04  1.24944301349e-03  9.85870641819e-04 -3.01689788997e-03  1.25071272946e-03 -3.20890441341e-03 -4.97828667455e-03 -1.90559591658e-03 -3.14647070324e-04 -2.37284244826e-03 -2.10419039061e-03  9.25518332925e-04  1.99302096745e-03 -7.16092419878e-03  5.85637795989e-04  7.42729167652e-04  3.14109067002e-03  2.15464669925e-02 -1.50749067385e-02  7.32319044988e-02  4.62374696584e-03 -2.33443602377e-02  3.52456839066e-03 -5.59787382311e-04 -1.12676705927e-03  1.09726170165e-03 -3.83965377569e-04  5.93792225812e-04  2.11759395771e-03  6.24821950389e-04 -1.20161939222e-03  3.05981031027e-03  3.45198870175e-03 -6.03534413856e-03 -4.49852309151e-04 -4.63551153437e-04  9.14719033855e-04  6.76883416887e-04 -2.37868376377e-03 -3.62163259296e-04  5.05373920228e-04  1.20584074535e-04  1.12153608451e-04 -3.09181494540e-04  1.00243230534e-03 -2.05139379892e-03 -1.18781670857e-03 -2.37705286754e-03 -2.52727884463e-03  2.83428932091e-03  4.64384119288e-03 -4.09182506434e-03 -6.24619104925e-03 -1.31500388303e-03  1.86965310790e-04  3.36389776826e-03  6.76718862450e-04 -9.01043188744e-05  3.87918738104e-04 -9.39513427959e-04  3.84672509678e-03  5.26606916857e-04  1.27929725824e-03  5.97496231478e-04 -3.98669551754e-03 -6.39555645714e-04 -1.08664893807e-03 -2.57284314253e-03 -3.11025461801e-04 -1.72660372560e-03 -1.28949790879e-03 -1.67047900648e-03 -3.42793587628e-03 -2.91174700415e-03  2.53329609748e-03 -5.37943161295e-04  3.38889669762e-05 -4.96061685249e-04  3.48804664634e-04 -2.27538559813e-03 -3.03457977253e-03  1.06566125709e-03  1.86293059802e-03 -2.83099295738e-03  1.24730583654e-03  4.76497376489e-04 -4.00975005720e-03  1.74320554626e-03  1.60153922885e-03 -5.88579576773e-04 -1.48240314450e-03 -1.26437063633e-03  1.10862556454e-04  2.08142488901e-04 -3.37993111526e-03 -4.15456402610e-04 -2.00193648062e-05  1.18786220006e-03  3.43606042089e-03  2.59211018622e-04 -2.11320588609e-03 -2.24574843525e-03 -3.59408478163e-04  9.67954352628e-05 -1.56823525521e-03  4.51078208038e-04 -5.89101729377e-04  1.38623066242e-03 -1.08120623007e-03  1.12774430010e-03 -7.05511653129e-04  5.20770844114e-04  6.17487554111e-05  1.57230044505e-03 -1.52842105868e-04  9.69999386486e-04  1.90549683519e-03  9.10911238758e-04  2.60665720406e-03  2.97290260841e-03  1.39110716425e-03  2.59471134212e-03 -2.04970637659e-03 -1.28634978950e-03 -2.67600072875e-03 -2.11217255292e-04 -8.32065669030e-04 -1.00187069606e-03 -4.10118143206e-04 -5.22282686437e-04 -9.53527549964e-04  1.92253650789e-03  3.16383804554e-04  7.05047993600e-04 -4.89985825085e-04 -2.22274270364e-03 -2.17834038894e-03  1.40734224061e-03 -3.91457271532e-03  2.32881926173e-03 -1.09026019829e-04  9.73736316221e-04  2.99097484469e-03  6.04447091541e-04 -4.42128787414e-03 -9.43077150517e-04  2.33489419262e-03  1.60564589874e-03 -2.74413301741e-03  2.39318820889e-03  2.38268051515e-04 -3.78432223826e-03  2.50244783152e-03  1.88209792126e-03  3.40769880636e-03  3.57558504750e-03  6.20003399978e-04  1.93737356840e-04  1.84241892340e-03  2.17629528399e-03 -1.70853034353e-03 -5.89027001648e-04  3.03907144531e-04  9.07497283904e-04  7.82630702638e-04  3.35729797176e-03 -6.77595862790e-04 -2.75704330446e-04 -4.89877223139e-04  4.97924208065e-04 -2.96524130366e-03  1.92271021019e-03  1.88535675179e-03 -1.86123295338e-03 -2.08615579000e-03 -1.51092285077e-03 -2.34238383290e-03 -1.22717680536e-03  2.32243596415e-03 -2.58917936194e-03 -2.19145238642e-03  3.07298819789e-03 -2.79262773068e-03 -5.34761942071e-04 -4.58773256360e-03 -8.51592596386e-04 -1.20833615629e-05  1.65362665045e-03 -1.14066705376e-04  1.13167184874e-03  5.20220395877e-03  1.36972816500e-03  5.51206981120e-04 -1.57707914323e-03 -7.13063244273e-04  1.12760411967e-03 -1.46392669220e-04 -6.62711840706e-03 -5.87759850159e-04 -8.15480186368e-04 -2.13047355484e-03  2.87516037808e-03  3.86741749648e-03  2.08690390104e-03 -1.41080004983e-03  8.35968779573e-04  3.47107791874e-05 -7.30635039785e-04  3.98979197386e-05 -2.46651538329e-03  1.31060154984e-03 -2.19551728592e-03  2.58656714559e-03  5.66655496669e-03  4.21684883779e-03  3.42188670612e-04  1.81697967171e-03 -6.04959508487e-04 -2.34609899046e-03  5.38236196937e-03  3.51863506865e-04  1.00627359829e-03  1.51806727002e-03 -6.50520113625e-04  2.07260433247e-03 -4.28386098916e-03 -1.86713542103e-03  1.03167021214e-03 -6.74716479300e-04  1.31098880401e-03 -5.65590612610e-03 -1.16938960051e-03  6.91495058410e-03 -2.76153337740e-04  3.69030966538e-03 -2.75185604168e-03 -2.27858223210e-03 -1.81711227893e-03  1.87575398201e-03 -5.22521277760e-03  2.44633079433e-03 -1.85778610733e-03 -3.30133094781e-03  3.00193794669e-03 -9.07171934870e-04 -4.17737429245e-04 -3.59764659608e-04  1.84392617088e-03  2.88313702771e-04 -2.45660625039e-03 -4.63671235142e-04 -1.89086094925e-03 -2.56368223130e-05 -8.35283969932e-04 -3.67790782411e-04 -1.89402089199e-03  3.51362108828e-03 -3.12383472660e-03 -2.01805580613e-03  2.08619976837e-03 -1.24661538947e-03 -3.56253038059e-03 -1.36319577900e-03  2.87056424576e-03 -1.85306368219e-03 -3.80733389309e-03  2.92373593050e-03 -1.49791406097e-03 -6.43000222821e-04 -4.32736273988e-04 -1.88248885947e-03  2.20509475177e-04 -1.23448062054e-04  3.71310307119e-04 -3.69306187717e-03 -2.47988800004e-03  1.45206097956e-03  1.94100469634e-03  1.02847115969e-03 -1.10928498552e-03  2.40930343458e-03  9.60998430478e-04  5.37956689252e-04  3.77296799943e-03 -2.41337452163e-03  1.48158832809e-03  1.56128853237e-03 -2.14845120591e-03  1.50044863218e-03  2.23985078037e-03  1.25548030403e-05 -1.43132691849e-03  1.99791510936e-03 -2.60293210692e-03  2.88814439650e-03 -4.42515985540e-03  1.93489673592e-03  2.36142150650e-03  4.57438233452e-04  1.41813326085e-03  1.12396183087e-03 -3.00522856996e-03  3.33002150395e-04  1.38103837267e-03 -2.86238844911e-03 -8.81456726704e-04  2.09372737245e-03 -2.06630012995e-03  3.38141515461e-04 -1.93997051371e-04  4.57960186573e-03 -3.88712687673e-03 -1.67936264611e-03 -4.97778958359e-03 -1.94639646826e-03 -3.98427556931e-03 -7.84548582339e-04 -1.71646284653e-04 -5.00087012774e-03 -1.58326235200e-03  3.10539279516e-03  1.38018975745e-03 -1.79053406439e-03 -3.29459810322e-04  1.97907225635e-03 -1.42181259223e-04 -2.93248691284e-03  1.59373563959e-03 -1.33596020145e-03  3.13502539758e-04  3.20756619644e-03 -9.78795097889e-05 -1.55937590434e-03  6.27143413457e-04  2.34411646296e-03  3.60784094913e-04  8.51956354303e-04 -1.00058818502e-03 -3.86587093859e-03 -4.48820812135e-03 -7.66113335701e-05  1.57213685996e-03  3.15839660073e-04  4.59753773248e-03 -3.22512620741e-03 -2.13983209701e-03 -2.09720768204e-03 -3.04144061129e-03 -5.94398921250e-03  1.71781905376e-03  4.39187094307e-03 -4.29844261454e-04  1.43534222666e-03  2.00551511349e-03  1.80658732653e-03 -8.14178467285e-04 -2.52569948867e-03  1.00027827720e-03  1.19130945748e-03  1.02794878033e-03  1.48752551019e-03 -4.42242687963e-03  1.57981454022e-03 -7.44903156383e-04  2.78604332571e-03 -3.30535165531e-03  2.87381069621e-03  3.14933651050e-04 -4.44919308832e-04  1.76838489548e-03  1.58421934850e-03  1.37627228680e-03 -1.29813609263e-03 -2.22100393721e-03 -2.80965958586e-03 -1.31529288974e-03 -1.24302345311e-03 -6.32863611510e-04  1.85876016326e-04 -1.76413066216e-04  1.05198449670e-03 -1.87311184373e-04 -1.82185295312e-03  2.60119236699e-04  6.95219738640e-03  2.14822052115e-03  1.98721203906e-03 -1.99151075776e-04 -1.89643813320e-03  1.59380428568e-03  1.25056293748e-03  1.16365083190e-03 -2.48236027713e-03 -7.02672484859e-04  2.34758972356e-03 -6.94634880174e-04  1.57134342660e-03 -1.45881914577e-04  1.49191780340e-03 -3.51234719678e-04 -4.25248377447e-03 -1.58890495638e-03 -5.40118965851e-04 -1.19419637778e-03 -2.41361413186e-05 -1.75396397639e-03 -1.12981670103e-03  1.18779318300e-03 -3.88635944834e-03  3.02969327567e-03 -3.85098653396e-03  4.12802297036e-04  4.23796263546e-03 -7.29652064450e-04  7.49115814530e-04 -4.98107335850e-03  1.10057525471e-03 -8.27812495651e-04 -9.69113805654e-04  4.81358213946e-03  2.07255387766e-03 -5.79062540091e-03  1.89538516094e-03 -3.16771157017e-03  7.90868250107e-04 -9.65630181839e-04  5.05318079410e-05 -7.68584016779e-04  1.21408719352e-03  1.20473178120e-03 -1.97649511484e-03  2.51088908598e-03 -1.61849769327e-03 -3.17466363957e-03  3.41328995415e-04  5.37372885719e-06 -2.88935332061e-03 -3.71396773141e-03 -4.56680134619e-03 -1.22984195271e-03  5.25753696354e-04 -2.51969029734e-04 -3.68009857675e-03  1.75294762040e-03 -2.16439564761e-03  2.82850979870e-03  2.50290377012e-03 -8.50288308347e-05  1.83410815653e-03  2.18461034515e-03 -2.83147057892e-03  3.44286861775e-04  2.61743400895e-05  2.02881176925e-03  1.56177851781e-03 -1.88560483664e-03  2.41849359322e-03  6.69691708338e-04 -3.54870520534e-04  2.82598370692e-03  1.29950957050e-03  2.38211166766e-03 -5.24127565939e-03 -1.90540312643e-03  1.35945499267e-03  1.97311015341e-03  1.47003850931e-04 -3.04467255692e-03 -1.64499706892e-03  4.08054009034e-03 -3.57587228340e-03 -4.01411666125e-03 -8.43022140105e-05 -7.46262503880e-04 -4.06987087625e-04  1.87854438243e-03 -4.52025911805e-03 -4.69481977258e-05  2.73175939808e-03  1.20481576258e-03  1.38366232850e-03 -1.06816395020e-03 -2.07031824197e-04 -3.41041475843e-03  1.46958389321e-03  2.36758929658e-03 -1.64147776675e-03  5.68299487757e-04 -9.77409751952e-04  1.78317873119e-04  3.12406788947e-05 -4.02276847052e-04  5.15892894316e-03  3.53820271502e-03  2.76310226782e-03 -1.14891495125e-03 -3.93720161809e-03 -5.21635556695e-03 -2.28800603083e-03 -2.02206817366e-03 -2.00232938269e-03 -5.10243828028e-04
 1.41509555429e-03 -3.44631401402e-03 -2.11821545781e-03 -9.98653210709e-04 -2.21714174665e-03  1.96364882832e-03  2.76720349937e-03 -4.65092029685e-06  2.23425443258e-03  3.66364189649e-03  1.10802230692e-03 -4.59886792531e-04 -3.83855556649e-03 -1.57731424718e-03  2.39096094488e-03  4.90986895290e-03 -1.66800381390e-03  6.57355392073e-04 -4.30015892488e-03  5.20377337567e-03  2.46998196743e-03 -7.80320013180e-03 -1.25888753995e-04 -6.86646662577e-03  2.17551496524e-03 -7.83644670900e-04 -1.87304127408e-03  1.00830307929e-02  3.63831788825e-03  4.62374696584e-03  1.36101815561e-01  5.21856623680e-03 -1.31850570680e-03 -6.28986840738e-03  4.11109717593e-03  2.46388443131e-03 -2.15656794995e-05 -6.51344741422e-03 -3.76449342764e-03  4.96018507319e-03  9.24430595714e-04 -5.64409811277e-04 -2.74499588160e-03 -6.37224434805e-03 -3.75888393677e-03 -2.34471177408e-03 -7.95135232920e-03  2.41174737714e-04  2.98820841180e-03  3.21678597494e-03 -5.40478132621e-03  3.23158779068e-03 -1.44947478867e-03  3.65417689256e-03 -7.61221565762e-05 -4.43389941221e-03 -3.06925027479e-03 -1.79214168821e-03 -2.85006515415e-03  2.69347093666e-03 -1.07857653761e-03 -9.55113808454e-05 -6.47792516354e-04  7.63643985955e-03 -1.16438976919e-02 -4.45154179908e-03 -2.66229125057e-04  1.19764582514e-03 -3.17253344614e-04 -2.29595067897e-03 -5.84194270779e-03  9.27633032792e-03  3.89654909525e-03 -3.99923583052e-03 -4.68839400754e-03 -4.81801934019e-03 -8.61704522853e-04 -3.56668439781e-03  5.24305167126e-03  5.33207089410e-03 -6.67984636003e-03  1.11620130479e-03 -2.87897703654e-03 -7.43896485180e-03 -6.13325605507e-04  5.26832072541e-03 -8.60506690029e-03 -2.45211564531e-03  3.21746779043e-05  3.50261195406e-03 -2.51675940984e-03 -2.82875363935e-03 -1.11738247017e-02 -5.65246589488e-03 -6.88826995757e-03  1.15629965826e-03  3.81408873016e-03 -1.65272240405e-03  3.05280297276e-03 -9.73294413602e-05  3.40030490057e-04 -1.38944620178e-03  5.38262339271e-03  5.89900415395e-04 -5.48752398421e-04  4.80608284931e-03 -1.65751339953e-04 -5.40321730415e-04  2.17069990947e-03  2.97282141352e-03 -1.17423561009e-03 -4.03063675596e-03  2.34027627655e-03  3.85315449522e-04  2.63621933899e-03  5.63542297138e-03 -2.40566693025e-03 -8.22268075148e-04  4.42335192988e-03  8.20607123992e-04 -1.61907118991e-03 -2.71092038562e-03  3.12268631200e-03 -1.58142595567e-03 -1.50738110023e-03  1.56371289816e-03 -2.40333804376e-03 -4.35680548774e-03  6.06643079134e-03  6.58966700967e-03 -3.07327530045e-03 -4.04760808339e-03  6.16932918585e-03  1.22425194235e-03 -3.06262062026e-04  1.68038993295e-03 -8.67568523482e-04  4.93576382376e-03  3.44331001273e-03  3.96840244045e-03 -3.36933937989e-03 -3.38146722383e-03 -1.22217926447e-03  3.14755711152e-04 -1.10184689477e-03 -1.46035660983e-03  2.25638882412e-03 -3.56299177620e-03  1.75698442053e-03  5.17268110682e-04  9.97691630670e-03  2.59616857493e-03  8.93395038181e-03 -3.33946211836e-03  1.78814750052e-03 -5.48901853457e-03 -3.30162561165e-03 -4.62032335595e-03 -2.66620573252e-03 -7.26839133537e-04  4.36806197020e-04 -8.65487703286e-03  1.93042427216e-04 -4.26219491256e-04 -3.29447260099e-03  1.70806222972e-03  3.04305839191e-03  3.65422514750e-04 -1.27522853860e-03 -2.33310962692e-03  1.32852647640e-03 -1.46881525789e-03 -2.87609409762e-03  4.03241169834e-03 -5.34865590291e-04  2.79292161987e-03  2.91599379602e-03 -5.46016913353e-03 -4.27808498151e-03  7.01660834914e-04  2.72439423333e-03  2.09518578443e-03 -2.31171708557e-03  6.30186760882e-03 -7.27439370018e-04 -1.43120245369e-03  2.85111029627e-04  7.09664844699e-04 -1.86505667678e-04 -4.26011529391e-03 -1.71703478993e-03 -3.65940274977e-03  6.37850147437e-03 -5.13247225560e-03 -2.39316025535e-03  2.75106169426e-03 -4.28428610000e-03  1.32215219257e-03  1.19151230290e-03  1.54199586710e-03  5.14372858769e-03 -1.91910294530e-03 -5.63539963081e-03  7.62457491111e-04  1.82490572781e-03  2.07497821334e-03  3.30463717323e-03 -3.98066789152e-03  3.35005659411e-03 -1.25964987322e-03  5.35720389955e-04  1.97315085828e-03 -3.17490947042e-03  6.41238464503e-03  2.92091397647e-03 -4.93077005110e-03  8.39831917242e-04  2.05645281863e-03 -7.85367007650e-04  1.79749755183e-03  2.25060185368e-04  2.09947167902e-03  5.42427676398e-03  2.35532564450e-03  4.47684637604e-04 -4.52266355363e-03  1.28534185863e-03 -3.50529738012e-03  2.89180189379e-03  1.85842247704e-03  7.09369100000e-04  1.26880872255e-03 -3.24755838405e-03  9.59109752693e-04 -6.41705157441e-04 -1.08795438852e-03 -1.35049319400e-03 -1.53650117049e-03  1.27712455154e-03  2.52167573783e-03 -5.08052301075e-03  6.17720658029e-03  3.11259246708e-03  3.63128033050e-03 -6.92326881157e-03  4.24450580398e-03  1.83650532490e-04  5.09559510474e-04 -8.83308413732e-03 -3.35449115970e-03  3.48681662209e-03 -3.38367935252e-03 -1.63248299194e-03  7.58639795785e-05  7.52482024580e-03  6.08286313982e-03 -1.87231009666e-03  5.26072123452e-03 -3.59658378101e-03  3.95220392401e-04 -1.91703771713e-03  2.89323022937e-03 -1.75428337609e-03 -8.11125322498e-04  3.67617006110e-03  2.46366824565e-03  3.46404302879e-03  4.70849837596e-03 -3.42269211448e-04  1.26217911810e-04 -1.31407495251e-03 -2.44087116001e-03 -3.13522482510e-04 -4.87045380969e-03 -8.93689008430e-04  2.27197507078e-03  5.06473437548e-03  4.04552003807e-03 -4.64822933770e-03  2.67026570050e-03  3.95192781022e-03 -6.11092542941e-03  5.65578352549e-03  1.38985932459e-03  2.71912770576e-03  5.84317876630e-04 -3.92218332257e-03 -2.79305399483e-03 -1.96848180107e-03 -2.02022861216e-03 -8.12156166955e-04  3.41017780249e-03 -5.39165285679e-03  1.51049709106e-03  5.55296663892e-04 -7.10486576503e-03  5.88207866075e-04 -1.96605695393e-03 -4.45831879038e-03 -2.49791961238e-06  2.79774485126e-03 -2.14613441096e-03  6.72209860221e-03 -1.61162607751e-03  1.46291829118e-03  2.79366138428e-03 -6.13717858981e-03  2.68797768862e-03 -1.18048458671e-03  3.05412870742e-03 -3.17788490594e-03 -1.92595382830e-03 -3.86212188548e-03  2.48321590743e-03 -8.48027964264e-04  1.64827217912e-03 -4.30281715996e-03  5.23123084641e-03 -4.94268489788e-03  1.79330198133e-03 -2.09593529777e-03  5.20941688603e-03 -1.55433441985e-03  8.07207605121e-03 -2.50334571318e-03 -9.01145723377e-06 -2.04339043578e-03 -1.04819399506e-03  3.49272067897e-03  8.22935394284e-04  3.75039809157e-03 -9.59758329123e-04  1.28073423571e-03 -8.36660388488e-04 -2.01400665001e-03 -5.49095480969e-03  1.41963232546e-03 -4.49775420578e-03 -6.01536757240e-03  6.55498215915e-04 -3.35075808313e-03  4.20789272810e-03  3.16781286070e-03 -4.15813104277e-04 -2.03271451731e-03 -2.19818393331e-03  6.84846666415e-04  2.94110624843e-03  3.94672510793e-04 -2.88511478798e-04 -1.38696376736e-03 -1.65049218268e-03  2.67032648279e-03 -2.00921615587e-03  3.44208955534e-03 -7.23021212811e-03 -6.16332554100e-03 -5.18078802398e-03  2.56694855595e-03 -3.22285870355e-03 -2.80039171005e-04 -1.42560525695e-04 -3.94679918741e-03  1.38405721854e-03  1.67714734690e-03 -2.88616534006e-03 -2.28453940990e-03 -6.22177475983e-03 -3.62930888926e-03 -1.40585169769e-03 -2.81443184699e-03 -1.71720081658e-03  7.59181153788e-04 -3.02852253474e-04 -3.95433315862e-03  1.49831889513e-03 -1.51104871307e-03 -4.74622858888e-03  8.97976884640e-04  1.30751560433e-03  5.47826024537e-03  8.51019381375e-04 -5.48416990163e-03 -7.58252944819e-04 -8.65442192895e-04 -1.84693417602e-03 -9.36294200610e-04  4.93886494295e-03 -3.87576139911e-03  3.64490915409e-03 -3.03604032518e-05 -2.78338867147e-03  4.58359413674e-03  2.13978424623e-03 -1.53771054260e-03  6.95230747035e-04  2.96845004372e-03 -2.15607718752e-03  6.02557598531e-03  2.87990375912e-03  4.11501981505e-03  3.36389166732e-03 -5.40152557130e-03  6.82947781972e-04  4.43886368207e-03  1.80798369333e-03  4.46054243167e-04  8.39347484718e-05 -1.57830045220e-03 -5.26748969021e-03 -7.08849347600e-03  5.32277440758e-03 -2.83954082613e-03  2.05145710947e-03 -1.31003478026e-03  2.14246549561e-03 -1.23057673063e-03  3.64498792422e-03  1.43257466850e-03  4.61640169323e-03 -3.99500779681e-03  3.42085842022e-03 -5.10476573495e-03 -6.22148733705e-03  5.16339867418e-03  3.79824599634e-04  1.30099177163e-03 -2.78043821989e-03 -2.53481587049e-03 -1.68530074316e-03  2.95154936229e-05  2.28358573367e-03 -1.95994913895e-03 -5.68679033876e-04  2.08382838837e-03 -5.64414633714e-03 -3.95290968350e-03 -4.05443780983e-04  1.75167733429e-03  6.01995552526e-04  4.17423784100e-03 -1.54093607097e-03  4.68829304402e-03 -2.81931547899e-03  6.22335753017e-03 -5.12433777998e-04  3.10947435671e-03 -2.24589389746e-03  2.07474194249e-03  9.77057062528e-04 -4.94940075558e-03 -3.11102094239e-03 -5.27738800307e-03 -3.38487310990e-04 -6.90527885717e-03 -2.12447451605e-03  1.04088571973e-03 -1.71784817104e-03  5.35886807225e-04  5.27970398853e-03  3.00480310263e-03  2.28238687531e-03 -4.27336940578e-03  4.48058835541e-03 -7.57987615814e-05  7.00008618715e-03  4.26193585027e-04 -4.63525420968e-03  1.39653641779e-05  2.78666858614e-03  1.29357462757e-03  2.95236462722e-03 -5.65237423372e-03  9.71849294482e-04  2.25287359500e-03  1.38756701043e-03 -6.38641488287e-03 -1.62546481010e-03  5.22402499677e-04  2.32336799512e-04 -1.33237375607e-03  2.99059607310e-03  1.83227308614e-03 -3.14249639978e-03  6.49368785326e-03 -2.33325405751e-03  9.63852114336e-04 -5.51300702645e-05  1.93528273076e-03 -3.28328982810e-03 -1.65189130292e-03 -3.42285554924e-03  1.83293905625e-04 -1.91153362935e-03 -2.03481722396e-03  5.16596893314e-03 -4.56486177953e-03  4.35583711062e-03  1.12370880632e-04  2.30650918518e-03 -2.07443995841e-03  3.55886762357e-03 -5.63027366223e-03 -2.48243549959e-03 -3.46912238427e-03 -7.82663608493e-04  3.86488596923e-03  2.25666360902e-03  1.25719980011e-03 -5.11486948180e-03  2.62278954250e-03  3.93938901208e-03
 2.36679039246e-03 -4.69010530968e-03 -2.66237174043e-03  1.00282494580e-03  9.25236976325e-03  2.96283118195e-03  1.80074326830e-03 -8.27341791232e-03 -1.30622268653e-03  3.96074899478e-03  5.51700382473e-03  4.25565398609e-03 -7.39216381843e-04 -9.37471925845e-04 -6.71176939861e-04  3.29571797323e-03  6.37075621775e-03  1.07063662424e-04  5.80073021268e-03 -1.57643712313e-03 -3.37607793696e-03 -1.81899737075e-03 -3.91923370933e-04  7.45874997892e-04  5.38779170779e-04 -3.10354850124e-03  4.97836750062e-03  2.15175578251e-03 -2.14906910205e-02 -2.33443602377e-02  5.21856623680e-03  1.39068926852e-01 -7.16245355440e-03 -1.07458151784e-02  8.18164211438e-04 -1.92803512775e-03  5.83984635743e-03 -6.61686480098e-03 -2.96375474956e-03 -1.95906616499e-04  4.02702572412e-03 -6.34915683283e-03 -6.49554482622e-03  3.58474590387e-03 -1.59457185356e-03 -2.28764336932e-03 -2.26308414578e-03 -8.49821175961e-03  2.07810882418e-03  1.19653940811e-04  3.30377850897e-03  5.09346623572e-04  3.54143016013e-04 -1.02907300754e-03  5.18298320077e-04  8.32190120682e-03  6.72114300096e-04  2.95679168534e-04 -3.17044407923e-03  3.79878365783e-04  4.69634096169e-03 -6.04391079551e-03  6.82622426394e-03  2.16428764287e-03 -7.59376932094e-03 -2.77923814919e-04  2.20962667937e-03 -3.42763066467e-04 -8.60493807319e-04  2.86054913539e-03  2.67033430186e-03 -2.36845052699e-03  8.38679204467e-03  1.83495299272e-04 -1.78763612814e-03 -5.49833039826e-03 -9.44063682140e-04  4.93694953719e-03  4.18498525455e-04  3.99281440602e-03  1.38173915453e-03  3.01685317319e-03 -1.98812123734e-03  4.75004867425e-03 -4.94934449116e-03 -5.57213696697e-04 -1.40246058662e-04  2.85385818709e-03  1.35974296746e-03  2.49809358778e-03 -1.21617139681e-03 -2.35117046614e-03 -5.24273168197e-03  3.63815745505e-03 -1.75223963940e-03 -1.36939416068e-03 -5.82661468771e-03 -9.29366692897e-04  4.45640419643e-03  5.50977700075e-04  3.85434696167e-03 -5.46962126970e-04  4.89761264144e-03 -3.81205318423e-03  4.78715824435e-03  6.58537350479e-04  9.89412388719e-04  4.64748368238e-04 -1.98575468095e-03  2.08906699827e-05 -1.88081809995e-04 -1.76546208651e-03 -1.76795909424e-03 -2.03362552132e-03  1.86387314751e-03  1.51160892191e-03 -2.25634124096e-03 -9.95346519272e-04  1.93404373716e-04  1.99543172986e-04 -1.60152318728e-03  1.75922807669e-04  1.02390602464e-03 -5.32644354472e-04 -3.08331481132e-03 -3.26252868554e-03  4.39310616605e-03  3.18213046033e-03 -7.51600518115e-03 -3.73780380521e-03 -1.22330805316e-03 -9.51246242021e-03 -9.15791668716e-03 -6.57428321562e-04  2.05605462724e-03 -4.75060264531e-03 -5.49744795259e-03  5.92524800087e-03  9.04327086974e-03  2.40982099815e-03 -4.39981125035e-04 -4.60919014550e-03  2.32678501175e-03 -8.72540445293e-04  2.08045543192e-03  3.29637877920e-03  2.38707680300e-03 -3.54345423741e-03  2.19424524293e-03  4.02010817140e-03 -2.56353945151e-03 -2.52839264861e-03  4.58262674620e-03 -4.19196410095e-03  4.06450827760e-03 -2.83359238646e-03 -9.71725955882e-03 -4.13473284970e-03  6.42553467786e-03  2.76680160271e-03 -2.82234539883e-03 -6.37438677601e-04 -1.99414674902e-04 -5.06660686291e-04  3.23052611438e-03  4.95593480430e-03  5.97049513361e-03 -1.03026007520e-03  6.29451028637e-03 -1.47757595241e-03  3.04756329791e-03  1.68446160055e-03 -1.20339197701e-03 -1.96951941122e-03 -2.60082387625e-03 -4.23546031784e-05  2.37320625069e-03 -4.05130988065e-03  1.25641450437e-03  3.97892378313e-03  8.45883134232e-03 -3.98336111348e-03  1.28222129090e-04  3.15680845997e-03  2.81419621689e-03  1.03828391629e-03  7.95086186669e-03 -1.36573565099e-03  5.69832666046e-04  2.57278556072e-03  2.84139128429e-03 -8.34723630088e-04  1.88129687486e-03 -3.20540906157e-03  5.01153455404e-03  2.72082509031e-03 -7.08184848632e-04  1.17832643138e-04 -4.25746216941e-03  2.18045294611e-03 -4.27610890153e-03 -1.87385366814e-03 -6.10784571374e-03 -5.92878708231e-03  4.38538162699e-03 -1.87496793601e-03  5.03872564569e-04  1.17974043251e-03  5.41482253849e-03  9.68391502691e-04 -4.89076320592e-04  1.88708922880e-03 -3.78934230834e-03 -3.64269961881e-03  9.08639066122e-03 -3.05175933753e-03 -2.15579565620e-03 -6.34459174454e-04  5.71494790592e-03  4.36327895574e-03 -4.66041253162e-03  2.90757389361e-03 -3.67004793988e-03 -4.60990580983e-03 -1.30239873845e-03 -2.08015884304e-04 -3.19412650153e-03  5.27281010989e-03  1.04644888687e-04 -9.22841628084e-04  5.03130235401e-03  9.62217059161e-05 -7.10297522000e-04  7.29069430912e-03  1.08149858408e-03  5.72668528648e-03  3.51319501266e-03 -6.55237848013e-03  8.17872956272e-04  4.82554505815e-03  5.74029102856e-03  4.81625334466e-03  1.03972711179e-03  2.93320929532e-03 -2.10362227940e-03 -1.80334832448e-03 -2.49022224397e-05  1.48810025221e-03 -1.59899923114e-03  1.86586734972e-03  1.05446763923e-03  5.16355137373e-04  3.49306193763e-03 -4.16739817187e-03  4.21157553244e-03 -5.21281228345e-03  2.80270477321e-03 -6.43189358984e-03  4.44945003195e-03  3.22532025837e-03  2.28377867897e-03 -6.95345669162e-04 -1.10693095374e-03 -3.65155168799e-03  1.54614256705e-03 -4.98221524924e-04 -8.11197255927e-04  9.36323336786e-03  1.77509922670e-03 -3.92626668164e-04 -3.90815436273e-03  4.29022985668e-03  1.69939788552e-03  4.78406582948e-03  1.34946473159e-03  1.47169504953e-03 -4.44602028492e-04  2.11874337665e-03  8.30066042809e-04  5.90917061254e-04  2.29921773362e-03  1.23226688760e-02 -1.55500420912e-03  1.94566771941e-03  1.30115028256e-03  1.36022166390e-03 -5.82515472406e-03 -4.45902518739e-04 -4.90950873120e-03 -2.33971121143e-03 -4.10710891994e-03  2.90327286642e-03 -7.70108338828e-05  1.75749909348e-04  3.13478954104e-03  1.35022868118e-03 -1.81829949869e-03  2.72716427647e-03  7.94707008740e-04  1.03172161744e-03 -6.30641108902e-04  7.43453613072e-04  2.94299706794e-03  2.78273970538e-03 -2.77420717558e-03  5.02199624441e-04  1.45222480679e-03  4.26029201042e-03  1.19715424577e-03  5.30096714859e-05 -1.38751378213e-03  3.28413982816e-03 -2.33035341835e-03  7.43956132264e-04  2.67474142690e-03 -4.79464574217e-03 -4.05831277034e-04  1.09961253283e-03  2.21657685408e-03  4.31712229789e-04 -3.08273956282e-03  6.78292009222e-03  2.57420360146e-03  1.06298728387e-03  2.49050720191e-03  3.47015964265e-03  2.12853440440e-03  2.41069988791e-03  5.98826600847e-03 -1.68721221187e-03 -4.99076239463e-03 -9.14634638147e-04 -2.83149624610e-03 -2.52733605546e-03 -2.44810922938e-03  4.19227464362e-03  5.52563845554e-04  1.01279438215e-03  1.32366432112e-03 -5.10062931311e-03 -3.24100798941e-03 -3.91219739642e-03  1.15121661707e-02 -4.48738911423e-03 -1.33433205370e-03 -9.54296392574e-04 -6.86815489502e-03 -1.12760368751e-04  3.97631855839e-03 -2.00314241723e-03  4.89958962827e-03 -7.63910255839e-03 -2.70562520398e-03 -4.93416126325e-03 -2.89207941469e-03  4.17900960759e-03  4.96392162184e-03 -4.05798369548e-03  8.81808309011e-04  5.44289733741e-04 -1.88753035857e-03  2.11477888653e-03 -1.25800629207e-03 -1.32846437208e-03 -4.94638325122e-04  4.43705066569e-03 -1.98223955015e-03 -3.02331301539e-03  5.05755945586e-03  1.74960109984e-03 -3.29145945856e-03 -8.90726111542e-04 -3.69060290812e-03  1.88039224477e-03 -2.11216330153e-03 -8.47465331832e-03 -6.65810605426e-03 -1.98847521292e-03 -6.80901527539e-03 -1.89519704855e-04  6.94832861900e-04  4.15716434877e-03  1.34537513720e-03  3.99758800438e-03  2.58980863186e-03  9.13924491435e-05  2.91843199945e-03  3.56046108766e-03  3.13932034870e-03 -1.55658347052e-03 -4.26741870251e-03  3.48041019274e-03 -5.05738704791e-04 -5.74962493495e-03 -3.10934426524e-03  3.60007908668e-03  5.85644512550e-03 -2.81850031243e-03  5.48369769854e-03 -4.82447717109e-03 -2.78510539473e-03 -3.82625456733e-03  5.58632452748e-03  2.85921625655e-03  6.83755081622e-03 -6.21693618414e-03 -3.88898707536e-03  2.33437561438e-03  2.15432427361e-03 -1.67942124724e-04  5.85181813390e-03 -4.75525095011e-03 -1.43329158254e-03 -4.81238422816e-04  1.48102338009e-04  3.54871744755e-03 -5.35756448525e-03  7.02860948509e-03  2.14787782288e-03 -1.27863314977e-03  2.01256857824e-03 -4.23458876322e-03  1.84043053504e-03 -1.59051702048e-03 -2.72588000101e-03  8.23167314610e-04  2.05385181518e-03 -3.55183821333e-04  6.58784452599e-03 -5.58851293312e-03 -1.68183644513e-03  3.88691649995e-03 -3.57564556703e-03 -1.14256969746e-04 -5.75151955725e-03  5.16781238025e-04  1.52507221013e-03 -4.69124667678e-03  2.64498292703e-03 -8.32682544800e-04  5.97629942619e-03  2.14766053151e-04  2.68386653568e-03 -2.34667625612e-03  4.24084324778e-03  8.93737949868e-04  4.55222152753e-03 -2.41056914277e-03  7.65092265446e-04  1.23477704171e-02 -4.48344604509e-03  5.46648981792e-03 -6.42319804782e-03  4.02826629556e-03  8.45144527735e-05 -6.43713940842e-03  9.35536406877e-04 -3.17928624741e-03 -6.16208504630e-05  5.50838195083e-03  3.61973256842e-03 -4.45750031829e-03  4.41592742501e-04 -7.41746547259e-03 -6.46832461169e-04  3.50869594302e-03 -5.85391950413e-03 -3.63079240770e-04  1.55232261819e-03 -4.69897201050e-03  3.21035601744e-03 -3.06375941541e-03  6.50143622832e-03  1.98326532065e-03  4.85844604778e-03 -2.46001619946e-03  1.71859209163e-03  2.12882164211e-03  2.60843025483e-04 -4.45770717058e-03  6.02272304717e-03 -1.81842660605e-04  9.35179916227e-04 -3.47952366150e-03 -1.89073974377e-03  2.75243027574e-03 -4.19548131896e-03  2.43352899633e-04 -7.70750038698e-03 -2.31133525507e-03  3.57831560292e-03  5.31268814476e-04 -1.28138067384e-03  5.33921541801e-03 -7.65976418884e-03  2.54357218114e-03 -6.24351439614e-05  1.04943209865e-03 -2.09791565831e-03  4.01283474932e-03 -7.20452656736e-04 -1.45814057078e-03 -9.56301585493e-03 -4.78585723397e-03 -3.72614846249e-03 -6.66044089866e-03  5.20594427207e-04 -4.12213810734e-03  6.17585845591e-03  8.42150583501e-04 -1.93708932204e-03  8.44735303102e-03
-1.24520852772e-03 -1.40951335813e-03  8.01606265600e-04  5.36992877020e-03  7.00982778757e-05  6.52818445263e-04  4.73297719736e-04  1.99306469519e-03 -2.84928835025e-03 -1.20116023929e-03  1.57768683263e-03 -1.80277684002e-03 -5.26079660873e-03  5.47127620628e-03  4.10357354567e-04  2.95843860071e-03  1.38000845019e-03  5.19474211447e-06  3.32792750683e-03 -3.75330572285e-03  1.13163420517e-03 -1.30604402777e-03 -2.37806290068e-03 -2.98442257745e-04 -6.91971904597e-05 -2.56571428970e-04 -5.01010839426e-04 -6.21655815695e-04  5.12839458676e-04  3.52456839066e-03 -1.31850570680e-03 -7.16245355440e-03  1.33617054936e-01 -2.51063046180e-03 -5.29472445006e-03  6.86116811205e-03  4.19602232487e-04  4.31654583578e-03  5.01272307274e-03 -6.79823505980e-04  3.33359767151e-03 -9.85956060478e-04 -3.41250951553e-03  7.39330026440e-03  1.30869294362e-03 -1.74869464967e-03 -1.15013240925e-03  4.73877179806e-04  1.71982159899e-03 -8.49370255351e-04 -6.27918162960e-05 -1.15437255571e-02 -5.47010481042e-03  1.06104707527e-03  7.32344474834e-04 -5.23649539374e-04 -4.44799956008e-03  5.72106480657e-03 -2.64976171235e-03  1.44942873700e-03 -6.47113454879e-04  4.54841969247e-03 -5.93005093884e-03 -4.86607260621e-03  7.31649280765e-03 -6.83942152302e-03 -3.83892453874e-03  3.28123131602e-03  2.68187574154e-05 -1.88957587558e-03  4.67204887880e-04 -2.03922516857e-03  1.07455245291e-04  9.78893438950e-05  1.27481182798e-03  1.15943237448e-02  4.63843516486e-03 -2.81883729671e-03  4.07354312785e-03  5.29029974030e-04  2.11024191392e-03 -4.01806595167e-03  1.09626249065e-04  2.10525763733e-03  4.63693905951e-03 -3.45929486868e-03  3.61946856775e-04  1.88740561308e-03  2.67095751877e-03  3.32476512427e-03  1.35667911025e-03  6.39351727729e-03  1.40475924839e-03 -1.29761756238e-02  2.19892665283e-03 -6.70005620623e-04  2.83198528598e-03  1.22462942279e-03  5.43420416780e-04 -7.61369978967e-05  3.46072238094e-03  5.00851342451e-04  1.36466897509e-03  6.72247125557e-04  2.50875065303e-04  1.90790091862e-03  5.36439168784e-03 -4.42001893375e-03 -8.71428831749e-04  1.26683541120e-03  1.98386786301e-03 -1.66699180236e-03 -2.58113136309e-04  1.70399767976e-03 -3.11646660085e-03 -1.32578448557e-03  2.88318862082e-03 -9.17994378628e-04 -1.53334140718e-03 -5.16471899391e-04  1.31981836504e-03  5.10807286173e-03  4.68178824231e-03 -1.60451668280e-03 -2.54884922701e-03 -5.22118841443e-03  1.83727813929e-03  1.82427727879e-03 -1.03099480514e-03  2.16962533414e-03  4.40681193946e-03 -1.19673136839e-03 -1.44205802423e-03  1.38365498636e-03 -4.71972684979e-03 -6.89941440529e-04 -3.09656652579e-03 -3.30672520779e-03 -5.43121852233e-03  1.39619944946e-03  2.62251488824e-03  2.45133917713e-03 -1.28775102282e-03  2.79855135747e-03 -5.19385695439e-04  2.57341575337e-03 -2.05289019437e-03  2.66854494156e-03 -1.63770538221e-03 -7.81409772517e-05  6.74887051228e-04 -8.47843564633e-03 -6.50118336173e-03 -7.14950041892e-03 -3.93155455476e-03 -4.52428973153e-03 -7.86347423091e-04  2.44740355638e-03 -1.37792929799e-03  6.46414014138e-03  4.07917748132e-03  5.48804745670e-03 -4.55060714954e-03 -1.37208144957e-03 -4.40096877439e-03 -7.16589090209e-04  5.13689041024e-03 -1.26149494359e-03  5.71162380337e-03  5.06814322393e-03 -7.98556624203e-04  4.56154012376e-03 -2.71644699358e-03  2.47754787744e-03  1.47336814355e-03 -8.05822383985e-04  5.07408390281e-03 -1.48732591798e-03 -1.91528282106e-03  2.62874583262e-03 -2.72125317055e-04  1.41282614535e-03  3.26690544139e-03 -1.79555041065e-03 -6.02305728496e-03  1.59074454170e-03 -2.89126689674e-03 -4.50804695675e-04 -9.61159118330e-04 -8.42049063330e-04  3.60269737159e-03  7.98570355798e-03 -3.10854103860e-05 -3.46223159943e-03  3.10051732319e-03  2.85941521337e-04  2.39078032076e-03 -4.99596765858e-03 -6.31601069249e-05 -3.33288839491e-03  5.22413035891e-03 -4.13084795858e-03  2.29082809030e-04  1.64320931852e-04  1.13838832661e-03 -3.94423699583e-03 -2.88224728743e-03  1.31005722989e-03 -1.38702862370e-03 -2.75032788826e-03 -1.22325921292e-03  5.98159123557e-04 -3.14259032558e-03 -1.39052330354e-03  2.45651141531e-03  5.56102507007e-03 -1.55443192935e-04  5.07775976946e-03  6.63417804803e-04  3.28325808620e-03 -1.20093353820e-03  2.23549579828e-03 -1.80893632678e-03  3.07481486695e-03 -1.76870190691e-04 -6.00487059929e-03 -3.43399913697e-03  3.27364620312e-04  1.62739281757e-03 -2.65155719840e-03 -2.66537766927e-03 -1.13578351485e-03  1.68039381684e-03  4.14869693897e-05 -2.53935403078e-03  1.74039569026e-03  2.38688826579e-03 -5.15208794618e-03  1.63206362582e-03  3.14119757479e-03  5.55191607052e-03 -4.43223121542e-03 -7.79653127213e-04 -3.66044822435e-03 -5.04500473356e-04  4.96894702315e-03  8.69162823707e-04  2.63580416809e-03  3.75810016693e-03 -9.81007316497e-04  3.83624106196e-03 -6.51424238504e-03 -2.60633321811e-03  2.67722321536e-04 -9.79060921564e-04 -3.12356863450e-04  2.29958090988e-03  7.58905178043e-03 -7.09106182793e-03 -1.57600627944e-03  1.71809549971e-03 -1.20738931601e-03 -1.16742865817e-03 -3.49270421898e-03 -4.61680450406e-03 -2.73941326670e-03 -3.37502483822e-03  3.06064432532e-03  6.07346670588e-04 -3.19141233538e-03 -3.93452770146e-03  2.02238508183e-03  5.15996688333e-03 -3.92472227371e-04 -9.02164295684e-05  6.43191177783e-03 -3.18480932750e-03  4.77557296669e-04 -4.06631234276e-03  3.24546198074e-03 -1.05116845280e-03  3.39390109021e-03  1.21737872429e-03 -6.68443682839e-03  1.82898636996e-03 -1.89051829458e-03  4.60787291132e-05 -2.03400530441e-03  1.88864805734e-03  1.65232685088e-03 -2.11240104569e-03 -3.91315031076e-03  3.11722182695e-03  3.77878995801e-03  6.54170796739e-03  1.54326375867e-03  4.09381768672e-03 -8.00496783531e-04 -1.60785294632e-03  3.63341217221e-03 -2.21349638668e-03 -1.45807627632e-03  5.46735106702e-03  5.35426846295e-03 -5.37865635101e-03  2.43752465956e-03 -2.41961430662e-03  1.73510799352e-04  2.75591341727e-03 -6.20931473467e-03 -3.11235626189e-03  8.85411381694e-03 -3.70857270997e-03 -4.49714805466e-03  1.17890639647e-03 -4.08474541660e-03  3.17594208085e-03  3.13540805564e-03  1.51109334000e-03  1.58261372307e-03 -2.08585431492e-03 -2.78687240997e-03 -1.93789190031e-03  2.82720089710e-04 -9.71002972303e-03  9.32876231826e-04 -7.67171570348e-04  5.94539632664e-04 -1.56883405194e-03  8.43039636885e-04 -2.29766748523e-03  9.39396324485e-04  2.32311108450e-03  7.48336129692e-04 -8.56949959751e-04 -9.70405377093e-04 -1.01493655382e-03 -2.70642143353e-03 -3.94045079551e-03 -4.53882748261e-03  5.81322659461e-04 -7.51480188128e-05  1.69717268015e-03 -4.10625729959e-03  1.87240716259e-03 -3.71705027825e-03 -2.20621130439e-03 -9.50855005903e-03 -1.88360615798e-03  1.82905615570e-03 -4.15360935024e-03 -2.24361628210e-04 -5.79255274373e-03  1.79504353456e-03  1.37463590724e-02  1.90996769850e-03 -6.40424902712e-04  1.00751867979e-03  6.66609879211e-04 -1.95618961253e-03 -3.91584312460e-03  1.88526517794e-04 -3.94641677721e-04 -6.44254469211e-04 -2.19653289888e-03  1.30376140330e-03  1.08160845309e-03  2.60944508251e-03 -3.45974754519e-03  1.71461985130e-03 -2.23966171436e-03 -5.88047993292e-03 -1.59348814776e-03 -3.14255080979e-03  8.28357250383e-05 -1.24757943106e-04  1.08584473776e-03  3.17331219325e-03  8.27560216993e-04 -6.11257247085e-03 -1.11501796473e-03  1.00404721443e-03  3.01829493835e-03 -8.81996261562e-05  6.92955990059e-04  1.10921112237e-03 -3.55162623811e-03  9.33981405182e-03 -1.44466576083e-03  1.67857857622e-03 -4.57440732060e-03 -4.14092880815e-03  1.00023578253e-03  3.37297880504e-03  6.39871328915e-04 -1.60042110973e-03 -3.20408902162e-04  5.78360918868e-03 -3.53119784790e-03 -2.06116902183e-03 -3.29484607930e-03  2.63376375226e-03 -1.80020184825e-03  4.89624385464e-03 -3.68920216555e-03  5.10936128084e-04 -4.17137956940e-03 -1.91626975275e-03 -5.41421376182e-03  1.72791278169e-03 -2.32577785607e-03 -3.00234504623e-03 -3.15035845279e-03 -5.51950849294e-04  3.85484669285e-04 -4.92487353478e-03  2.97232402357e-03 -3.86872877219e-03  3.79361709337e-03  4.13696375220e-03  5.93213518762e-03 -8.73696468978e-03 -1.82541477780e-03 -6.40872829152e-03 -7.95934281491e-04  1.76963668524e-03 -7.09538091914e-03 -2.97209654464e-03  5.28519053171e-03  1.20767945458e-03 -8.06134767848e-04  7.22815477785e-04  3.68754433023e-03 -4.48114443399e-03  4.28107677656e-04 -1.29502886720e-03  1.17506012689e-03 -3.11909488121e-03  3.36950187454e-03  1.48872452891e-03 -7.17974504634e-03  2.61778358629e-03  2.55250979569e-03  2.98399165995e-03  4.85338498169e-04  1.28960198008e-03  1.72204777362e-03  3.49145059973e-03  2.37444162562e-06 -4.93979219548e-03 -7.76810782166e-04 -4.25218465156e-04  2.33440494637e-03  7.10614803232e-04 -2.90727482239e-03 -3.31934859206e-03 -2.29782333142e-03 -1.62625492819e-03  3.31958352850e-03 -2.58633705816e-03  8.67234299434e-04  2.99634072568e-03  6.18879801704e-03 -5.59290565382e-03  4.76686622867e-03 -7.91225348189e-03  2.58282546092e-03 -1.14964779423e-03  4.47264448324e-03 -1.47162378324e-03 -7.07181878462e-03  2.75144747536e-03 -2.33200159767e-03  7.71354937205e-03 -7.98604127116e-04 -4.84233314000e-03 -5.05880859576e-03 -1.65880094021e-03 -1.65147754058e-03  6.77804445207e-04 -9.08521433643e-04  1.00814702886e-02  1.48617681991e-02  1.30267339005e-04 -4.08451212501e-03  4.97766383485e-04 -2.26188598874e-03 -7.03891356267e-04 -4.26987851547e-03 -7.40536030475e-04 -2.55713099875e-03 -1.56866718991e-03 -2.84836169220e-03 -1.62258694636e-03  5.00531746884e-03 -5.33486584693e-03  4.03677408144e-03 -2.86123334631e-03  7.33749356684e-03 -1.82808621440e-03 -5.85276490534e-03  2.79683306425e-03 -4.67493457608e-03  4.13960807287e-03  2.79294061173e-03  1.20206802554e-03 -3.24722673046e-04 -4.28420475390e-04 -6.27147838988e-03  1.41942459212e-03  1.29677850002e-03  9.39119257136e-04
 1.89782542030e-03  5.45058511450e-03 -7.67857955486e-03 -9.37132531793e-04 -1.66560806945e-04  5.54161872975e-03 -3.21330221449e-03  1.64532106409e-03  6.69614285323e-04 -4.22892808289e-03  5.56598943001e-03 -3.24317119843e-03  3.78416073524e-04  6.69310729364e-03  4.99106897686e-03 -2.38861503506e-03 -8.97181813680e-03  2.52693199413e-03 -1.67473830681e-03  8.50924968216e-04  2.90275404286e-03 -1.70413775728e-03  1.58649599456e-03  6.04113147013e-03  2.20335595205e-03  4.77757248596e-03 -1.54323527642e-03 -1.06774155632e-03  4.75502332926e-03 -5.59787382311e-04 -6.28986840738e-03 -1.07458151784e-02 -2.51063046180e-03  1.26108930725e-01 -1.13012508596e-02  5.12215776828e-03 -1.69331695749e-02  1.67142934203e-03 -6.21740582517e-04  1.90253583120e-03 -1.92371287874e-03  6.95850891157e-04  8.49659798787e-03 -2.01310031422e-04 -5.17809753742e-03 -3.81369308331e-03 -2.74220629083e-04 -6.92916422981e-04 -1.17596687535e-03  2.77351390195e-03 -1.68352547213e-03  8.28516334215e-04  1.99563087037e-03  1.65339125888e-03  2.52207299773e-03  6.02225868148e-03  2.70689415027e-03  2.25220861087e-03 -6.37906076639e-03  5.72260399753e-03  3.05089621197e-03  2.51815232459e-03 -1.14941541299e-03 -1.22097554818e-03  4.33937903481e-03  3.63275311916e-03 -6.03798796926e-04 -1.11258033160e-03 -2.44817628722e-03 -3.32786517383e-03  5.74382216984e-04 -3.25693657320e-03  1.49197816876e-03 -2.06158299065e-03 -2.74235698106e-03  9.68119300381e-05 -2.76351488941e-03  3.65280315572e-03 -2.55225438179e-03  4.52233159527e-04  6.63248775522e-03 -4.23378014765e-03  4.86554729402e-03  2.94394611832e-03 -6.38529104664e-04  9.72757943122e-04  3.51198181998e-03 -4.93900408011e-03 -1.04839732990e-02  1.33273010780e-03  2.93578889517e-03 -6.05482668380e-04  4.64135548721e-04  4.32769957085e-03  1.75754728166e-03 -3.29572819935e-03 -1.05115701470e-03  7.36331068572e-03 -7.73977187540e-04  4.11875891113e-03 -3.56203951241e-04  1.15479328798e-03 -9.23189056436e-05  2.22756396932e-03 -2.48264807932e-03 -1.81476954621e-03 -1.59873495072e-03  7.57805844864e-04  5.92297667503e-03  9.07612710158e-04 -6.18389112287e-03 -1.07668713435e-03 -7.85551618141e-03 -2.43669532455e-03 -3.53776246546e-03 -2.17458555941e-03 -2.85507075012e-04 -1.12979499258e-03  8.55000240779e-03 -3.24933744287e-03  5.25885422354e-03 -5.23691361203e-04 -8.05943710701e-03  6.53186420526e-03  5.60557388518e-03  2.57315903551e-03  9.55972837755e-04  4.03598265804e-03 -4.53130412089e-03 -3.56240699799e-03 -2.05080293373e-04 -1.25464826916e-04 -1.63167921260e-03 -1.75044934961e-03 -8.07240167933e-03 -1.96055087749e-03  2.23319678514e-04 -2.95784773640e-03 -1.86198579243e-03 -3.98830618137e-03 -2.82789787369e-03  1.29248672348e-03 -2.01181170556e-03 -2.94261634362e-03 -3.87473610692e-04  4.86448717127e-04  4.97138151700e-03 -8.94748067318e-04  1.92515146395e-03 -6.28226775394e-03 -3.21471872728e-03 -2.93331950726e-03  2.78474644473e-03  1.77602553545e-03 -3.80954499701e-04  2.58372836812e-03  3.14162489990e-03  2.90997897756e-03 -1.65790545483e-03 -6.25903827798e-03  9.27259850421e-04  2.34100719646e-03 -6.51629768682e-03  1.69214568661e-03 -2.56113107519e-03 -5.88212469007e-04  5.02529457614e-03  3.48305582121e-03 -8.34668096517e-04 -1.06422089225e-03  6.28466379897e-04  2.89348703738e-03 -8.49168746664e-04  2.51527541047e-03 -1.81559309957e-04 -6.28842690291e-03  2.24463933141e-03  1.70439985150e-03  6.99363545199e-03 -3.71141710836e-03  8.68908907558e-03  1.53589381570e-03 -2.06976070858e-04 -4.76621545638e-03  2.38149714414e-04  6.04939010479e-05 -5.68123768078e-03  3.47280398864e-03 -4.34835085238e-04  4.86073308813e-03  2.81557951640e-03 -4.83090834882e-03 -2.84708082121e-03 -7.18681738071e-04  4.29013801193e-03 -2.30935516824e-03 -1.33965517120e-03 -7.20255080254e-03  7.60859129188e-03 -2.23946163269e-03 -7.04920316626e-04 -3.30677773288e-03  1.25522381198e-04  4.71051314621e-03 -2.98494159299e-04  5.52769175311e-04  2.37674594638e-03  5.23442449061e-03  2.83334839527e-03  5.38732308704e-03  9.50576640186e-04  5.52203411504e-03 -8.28474976745e-05 -2.02974714694e-03 -2.89658444883e-03  4.47647031065e-03 -1.73934777123e-03 -2.00381676284e-03 -2.60202079345e-03  1.49668034765e-03 -3.15821407625e-03 -1.60719646992e-03  1.37573211131e-03 -5.18365751795e-04 -9.94847183770e-04 -2.07910189218e-03  8.50541312364e-04 -4.15834487963e-03 -7.38445870574e-04 -1.73969195264e-03  1.85220580494e-03  1.18287799689e-04  3.88162758914e-03 -5.24570956376e-03 -1.65508794702e-03 -1.42984082394e-03 -4.94263546080e-03  2.87164034083e-03  8.40330549755e-05 -3.57820882051e-03 -8.04467977618e-03 -2.23227263169e-03  4.83559476652e-03  3.74337952438e-03  4.99240737021e-03 -2.80701665464e-03  2.26002341068e-03 -7.86284723579e-04 -2.57570619544e-03  4.13211128405e-03  2.05243289505e-03  9.46259196344e-04  5.70120129948e-04  2.93090571411e-04  3.18205168406e-03  6.08540762117e-04  1.37926811945e-03  7.92043720114e-04  8.06429783970e-03 -3.03151968074e-03 -6.34582743761e-03  7.66760066827e-04  1.15766180759e-03  1.22278701063e-03 -6.93986476018e-03  2.29098816985e-04  5.43769647660e-03 -2.97049148902e-03 -1.41549387850e-03 -5.86577068118e-03  1.89882110969e-03  8.16560362800e-03 -4.01797941488e-03 -8.34622064852e-04 -2.70669287951e-03 -5.92146768958e-03  5.15727809833e-03  3.18248659292e-03  2.04746421834e-03  1.22689063433e-03 -1.04110909519e-03 -2.09637900681e-03  3.46566919415e-03 -1.45312839531e-03  1.20477768051e-03  1.18851921835e-03  2.75925902569e-03  2.55924630834e-03  5.48683133117e-03  6.38043624894e-03  1.52248088878e-03 -2.64457646910e-03  5.47794547722e-04  3.82058988199e-03 -7.31326943879e-03  5.33774043020e-03 -2.13981729972e-04  3.25690152506e-03  1.70515255494e-03  5.12655973364e-03  1.02606061478e-03  2.63275911774e-03 -8.89196558016e-04 -1.79952963885e-03  2.10274578986e-03 -3.42214394179e-03 -1.47836882031e-03 -1.89329230268e-03 -1.16349975739e-03 -5.92376712446e-04  4.59529009506e-03 -6.50066000699e-03  8.76322653500e-04 -2.73119607852e-03  5.01884631372e-03 -4.31743882301e-03  5.06222636217e-04 -6.12624395564e-03 -4.76540376320e-03  5.80250693154e-04 -3.49218523412e-03 -6.77034519907e-03 -1.83502052756e-03 -1.26665395489e-03  1.23302504208e-03  4.02764931155e-03 -4.34295319431e-04 -1.73367135287e-03 -1.12562430002e-03 -4.22908490385e-03  8.90710655950e-04  2.24087136831e-04  2.65517719920e-03 -4.31348319971e-03 -3.92565226999e-03 -1.09258100547e-03  1.05590590713e-03 -3.10993732830e-03  1.55223515764e-03  9.09313239568e-05  3.13481176760e-04 -2.12434139536e-03 -7.19711128104e-03 -2.68899547828e-03 -5.34305027148e-05  1.68119273021e-03 -6.04116550182e-04 -2.31178382133e-03 -2.06112164785e-03 -4.05130195998e-03  1.77029989873e-03  1.02896405648e-03  8.58694814343e-03 -1.17895558427e-03 -2.58946458825e-03  7.24050450163e-04  2.83550806511e-03  1.57396144563e-03  2.68815286614e-03 -4.96209184798e-03 -4.33372003170e-03 -8.38257551675e-04 -1.88512564767e-03  3.71878302633e-03 -6.37377272865e-04  7.68992615875e-03 -2.81621085571e-03 -4.88091195646e-03 -2.50989688588e-03 -1.83806084819e-03  2.57994264721e-03  2.19313129790e-03 -5.98773639043e-04 -4.62484983462e-04 -1.54164221115e-03  6.49584396616e-03  6.19577773876e-03  3.39761927711e-03  3.69981490207e-03  3.57709613574e-03 -2.21444021783e-03  8.37291259407e-04  1.26659851698e-03 -4.73928762579e-03  3.64672326658e-03  4.45310868991e-04 -5.47790730835e-03 -2.21726143189e-03 -7.19025924016e-04  4.23116079963e-04 -6.13431308666e-04  2.33057564861e-03 -2.49309166901e-03 -5.50195742136e-03 -2.21119863108e-03  4.39910559324e-03 -8.90877582444e-04 -2.16226109734e-03  3.13844203289e-04 -2.43234657780e-03 -1.74509074464e-03 -7.70892039441e-04  2.91276307785e-03  3.62657802385e-03 -1.57384987078e-04  4.14369187602e-03 -1.00408208304e-03 -6.40798689245e-04  1.41227697404e-03  2.27572477057e-03  1.42675220965e-03  2.36128734082e-03  1.77544359007e-03 -1.42773622983e-03 -7.96013224672e-03  2.82407193069e-03 -1.70795560949e-03  5.97626527653e-04 -3.48981865456e-03  1.50323696185e-03 -1.25010378856e-03  2.53312372873e-03  5.32059261326e-04  2.25266166284e-03  1.10001363695e-03  3.86203587079e-03 -4.16367065811e-03  4.83810045298e-03 -5.67843242683e-03 -2.86044154302e-03 -2.04331272766e-03 -7.98940871003e-04  1.10853424146e-03  4.60025677101e-04  4.57835841930e-03 -4.00052501553e-03  2.50298999245e-03  1.05603598925e-03 -1.54821279304e-04  3.86889972816e-03  1.32592428053e-03  3.20957112083e-03 -5.37524905645e-04 -1.01704415801e-03 -4.80302774921e-06 -1.75109127293e-03 -1.10053514510e-03 -3.84870993446e-04 -7.96876261058e-04 -2.67765433874e-04  1.92328211421e-03 -7.99424785825e-04 -1.52438232384e-03 -3.14604520136e-03  2.34667956702e-03  7.29208500828e-04 -2.89448585689e-03 -7.95810648122e-04  7.01869796097e-04 -6.73872905778e-04 -6.94485926483e-04 -1.12362397904e-03 -3.54187206806e-03  7.83531255133e-03  1.84141427073e-03 -8.37601534509e-03  4.80661337211e-03  2.48386280921e-03 -3.21537228923e-03  1.04686371830e-02  8.54500518770e-04  8.83399944652e-04 -4.91238410255e-04 -4.38257670095e-04 -1.75611794836e-04 -7.89682476655e-04  1.86251984807e-03  6.38290448210e-04  6.21415167778e-04 -3.19739932842e-03  4.65210097828e-03 -3.39408013017e-03 -7.65356772358e-05  1.43064421082e-03 -7.66314031878e-05 -4.08043327894e-03  3.61191035525e-03 -2.16213077956e-03  3.03507907261e-03  5.62444844153e-03  2.99373008642e-03 -3.91122311276e-03  7.09469948189e-04  1.65932328540e-03  1.63967559627e-03 -5.75320642052e-04 -8.94104116488e-05 -1.76511029291e-03 -5.34847078186e-03  5.97088964422e-05  4.12061904857e-05  5.48887251104e-03  1.66530914075e-04 -5.36144424528e-03 -2.59369304236e-03  6.52438733207e-03  8.19946009911e-04  2.97608536842e-03  4.81652024011e-03  2.55425125286e-03 -8.49955331828e-03 -1.89427884200e-03
-5.45836496621e-03 -1.45448679750e-03 -3.54324998244e-03 -4.90891251924e-03  5.09739586857e-04  1.92750384822e-03 -5.44459961731e-04  3.03883962319e-04  7.19356669705e-04  4.02247657149e-03 -3.14539505376e-03 -2.24132799896e-03 -9.72059562814e-04 -1.04491420365e-03 -6.62399694214e-04 -1.33709541575e-03  9.52293444197e-04  1.16627517464e-03  6.21492486322e-03 -2.12112539129e-03 -1.11940319624e-03  3.90011472078e-03 -1.11041079476e-03  4.48399888319e-03 -2.82608040143e-03 -1.72563561725e-03 -1.37067778628e-03 -3.47499966850e-04  5.22088992396e-04 -1.12676705927e-03  4.11109717593e-03  8.18164211438e-04 -5.29472445006e-03 -1.13012508596e-02  9.14678023046e-02  1.65354581293e-02  1.04707100386e-02 -7.28385500119e-03  2.83601830570e-03 -3.07308889417e-03 -1.62202561919e-03 -4.78911399679e-03 -1.56828464678e-04  3.64508738649e-03 -9.19051485333e-05 -9.54835075785e-04  1.53220602499e-03 -3.07028771363e-04  3.35417643646e-03 -4.16152356401e-03  4.23640658610e-03 -1.61912414622e-04  2.97280402118e-03 -8.38428485763e-04  3.53564006351e-03  8.65520656452e-05  6.52417608993e-04 -3.17422363006e-03  2.59389771017e-03  2.74460841818e-03  1.83683557895e-03 -6.56942340221e-03  3.98277728917e-03  1.37786394961e-03  1.97952041808e-03 -8.95510489287e-05 -1.65758861632e-03 -2.27274126970e-04 -1.92892730465e-03 -5.50269069077e-04 -3.63207236714e-04  2.27612068598e-04 -2.86393563101e-03  1.26517128907e-03  4.55454808244e-04 -2.74337419687e-03 -1.94115501044e-03 -9.61709586380e-04  1.33063449751e-03  3.57396398599e-03 -3.77661541918e-03  1.10874247057e-03 -4.71749745735e-03 -1.55619172286e-03  4.59758911214e-03  2.19133395342e-03 -3.01058516152e-03  5.28206084827e-03 -5.41655103571e-03 -5.23198628445e-04 -1.43534316201e-03 -1.30459127307e-03 -3.17316111736e-04 -2.58472934981e-04  8.74674958702e-04 -4.14096423265e-04  3.44237302515e-03 -1.28977971797e-03  3.96462740619e-04  2.75181798126e-03 -3.03758991679e-03  1.68178910331e-03 -1.21002795353e-03  3.29791834814e-03  1.22000144295e-03  7.24865367196e-04 -2.59509518203e-03  6.52278767116e-03 -4.23112398220e-03 -2.21548660733e-03  2.63363461933e-03 -2.53512604431e-03 -5.52452887169e-04 -7.79650590881e-04  1.70281188367e-03  5.92678455999e-03  4.42596927378e-04 -4.53939592407e-04  3.16282380670e-03  2.35705974080e-03 -2.88142829842e-03 -1.63122947109e-03  2.80396146322e-03 -2.79358747365e-03  2.54103096848e-03  1.37180668772e-03 -2.20044420473e-03 -1.61441688426e-03  2.46962581284e-03  2.19300695457e-03 -1.98761119796e-03 -1.39171404086e-03  2.72793631666e-03  1.66382549912e-03 -2.91138865894e-03  4.01487744515e-05  3.71558564772e-03 -5.63755803158e-03 -2.02593987728e-03  8.80384984289e-04  4.59888944354e-03 -2.62566119310e-03  1.32827230453e-03 -2.51176915794e-03  9.67067900758e-04  3.34309181573e-04  1.72226514163e-03  4.14707006769e-04 -2.37628960454e-03  4.19436198594e-03 -1.95346807935e-03  4.24986229852e-03 -9.37512652790e-04  3.08635547266e-03  5.51326435798e-03 -5.02234714087e-03 -2.12129461309e-03 -6.97956716246e-04 -2.59328517707e-03  2.50027745927e-03 -2.08478620825e-04  5.45004060400e-04 -1.18542140921e-03  1.90335516658e-03  1.88900367118e-03  7.33410864336e-03  7.57529830690e-04 -3.08024664268e-03  4.93729804945e-05  1.95132987856e-04 -1.19242989798e-04  2.22539534949e-03  3.63822035629e-03 -3.11236004056e-03  2.92822830274e-03 -1.09722631367e-03  2.78542947415e-03  7.23595257010e-03 -3.74283701740e-04 -4.47239323131e-03 -1.09324024438e-03  1.55974497043e-03 -1.85689762480e-03  2.04825097420e-03 -1.55778078417e-03 -8.19951658800e-04 -3.00037112561e-05  1.33873882932e-03 -1.78440101643e-03  9.53797741294e-04 -1.93362796917e-03 -2.53454766619e-03 -4.57044759620e-03 -1.60650896635e-05  5.58984571499e-03  2.50552265594e-04  1.57858408988e-03 -2.68912281894e-03 -5.84641941129e-03 -3.22990959691e-03 -1.85533494991e-03  2.56505985289e-03  8.64870333795e-04 -3.21442501800e-03  1.07196654138e-03  1.13792686055e-03  4.30709575574e-03 -2.72876410475e-03 -1.82824627267e-03 -1.49998274330e-03  1.97452448836e-03 -3.60885569048e-03  2.05781450810e-03  4.04925847188e-03 -3.33933298417e-04 -2.08831548047e-03  1.60950833376e-03  1.00989341915e-03  4.07662012531e-05 -1.08058804033e-03  3.56504863603e-03  1.70002126583e-04 -6.25911162218e-04 -2.21047597407e-03 -3.02918268169e-03 -5.23787193984e-04 -4.91739230559e-03 -8.47774208849e-04  2.41188985230e-03 -1.14911239875e-03  2.57010539181e-03 -1.32316579307e-03 -3.31898149728e-03 -8.19911310006e-04 -9.01354959834e-04 -3.99083035547e-03 -4.06551415932e-04 -4.95677181442e-03 -1.77224027177e-03 -2.57075593169e-03 -1.26992507671e-03  1.24561744062e-03 -3.57189822382e-03 -2.62236584243e-03 -2.71937231143e-03 -1.97957088363e-03 -3.73056549243e-04  8.23594345698e-05 -3.14804318011e-03  8.19277722151e-04 -2.30822003422e-03 -1.26622907504e-03  2.26174116630e-03 -6.90133817662e-04 -4.11175824591e-04 -3.14091452184e-03 -2.97053536000e-03 -3.27006247956e-03  1.86617476428e-04  1.02751493876e-03  2.68923314055e-04  2.14801159500e-04  4.48091419883e-04 -1.12943168426e-03  4.58210394251e-03  7.77631112232e-04 -3.76874802666e-03  3.37840096059e-03  2.10246953927e-03 -2.15963027907e-03  1.15638670796e-03 -4.31388174240e-03 -3.18517867531e-03  6.77223644160e-04  9.04225993836e-05 -8.41534779893e-04  6.43737258464e-04 -2.72579253209e-04 -1.65616588538e-03 -7.73189762917e-04  9.56048077387e-04 -1.19402607856e-03 -2.89218878796e-04 -3.20862862348e-03 -2.90934971435e-03 -5.43303732400e-03 -4.00421741700e-03 -1.68054786210e-04  1.60798236481e-03  2.83890606977e-03  2.18391378185e-03 -5.41794225940e-04 -1.36687438551e-03 -1.61710698813e-03 -2.75352373434e-04 -3.80841577874e-04  7.63281142098e-04 -5.25896859089e-03  5.27287819535e-03  1.74865643679e-03 -4.22746413612e-04 -1.28144495761e-03  3.18934501650e-03  2.41996234734e-03  8.20332299144e-04 -7.35221705315e-04  3.20525930968e-04  2.91827335142e-03 -5.33652608117e-04  8.12643551489e-04  5.69020924030e-03 -6.21361362997e-03  1.61594188404e-03  4.41983188444e-03 -2.52643483900e-03  5.34102817071e-04 -1.16836220788e-03 -1.43443363254e-03  4.98619075697e-03  1.35486850465e-03  2.25861233937e-03  6.59603489577e-03  9.68143296070e-04  5.42870717943e-04 -3.79145369886e-04 -1.25273974627e-03  1.25472689900e-03  2.64678483702e-03  1.16461578913e-03 -1.92319131685e-03  1.45854914400e-04  5.82872756823e-04 -1.47932679433e-04  1.76876742921e-03 -5.37279648965e-04  2.72606310161e-04  1.19999795641e-03 -1.47540811114e-03 -3.05357036911e-03 -9.30288613880e-04 -3.39378271540e-03  1.73457481909e-03  7.06133403165e-04  4.02621496725e-03 -2.76027022296e-03  7.71580122638e-04  3.51958973778e-03  4.33774252285e-03  3.40008551114e-04 -1.80956752709e-03 -2.33755749266e-03  2.36615302681e-03  8.29782591823e-05  2.36157289621e-03  3.66020037065e-03 -2.42034543684e-03 -3.58808797476e-03 -5.27059012595e-06  2.33155704385e-03 -3.52277388960e-04 -2.26557453030e-03 -1.54539090012e-03 -1.89232356675e-03  9.65532266578e-05  5.21974497778e-03  1.67272310255e-03  4.55008463134e-03  6.29288366367e-03  4.58985771641e-03 -1.46550214786e-03  1.44279254372e-03 -3.00439700083e-03 -1.98167372507e-04  2.92326154450e-04  1.94796537568e-03 -3.85484484172e-03  8.69001037421e-04 -1.98480505811e-03  1.15290350732e-03 -7.06142773826e-03 -2.45804742023e-03  1.71933193252e-03  6.30676703091e-05 -1.91728359026e-03 -2.72230856939e-03 -1.82326897016e-04  3.87033490375e-03  1.04143918735e-03 -8.50889587006e-03  4.21068648489e-03 -1.62993775784e-03 -3.33711059221e-03  1.05053891043e-03 -8.69935251535e-04  2.07426331144e-03  1.34053833161e-03 -2.52184352980e-03 -1.03817928051e-03 -2.61198054715e-03  3.98982956568e-03  2.28160182489e-03 -5.15923374469e-03  2.05342075070e-03 -4.13880433806e-03  2.38976496121e-03 -1.07527480640e-03  1.26054083702e-03  5.39386609193e-04 -3.64307861036e-03 -2.01834479961e-03  8.72239566748e-04 -3.45787045167e-03 -1.47079868265e-03 -2.87804362946e-04 -2.11670692428e-03 -1.12972670131e-03  7.52902864902e-04  2.08022349319e-03  3.81009960604e-03 -1.30276825483e-03  8.10929190326e-04  1.59049117797e-03 -2.36027691868e-03 -2.00549692337e-03 -7.84050379837e-04  1.48042540706e-03  6.02607671243e-04 -2.99218004215e-03  8.43538317037e-04  3.39553025882e-03  7.60692347874e-04  3.63427899470e-04  8.36564376565e-03 -2.89216080948e-03  4.70636748645e-03  1.17995794100e-03  4.90670680046e-03  2.38626566037e-03  1.32864173595e-03 -5.41410357628e-03 -4.03098606854e-03 -1.58798268378e-03 -2.78196403721e-04 -4.33443002156e-03 -9.94401586009e-05  5.93701653182e-04 -2.54543037569e-03 -2.32465086012e-03  3.47809044410e-03 -6.64951270599e-03  1.10108673942e-03 -2.38094782937e-03  5.76642324415e-03  1.87282809029e-05 -1.22411882559e-03 -3.29960515145e-03  6.83784435891e-04 -6.52130640333e-04 -4.27132598348e-03 -2.73432275394e-03 -3.23311124558e-03 -1.05645030255e-03 -3.63835126623e-03  2.04329915819e-03  2.37361717896e-03 -3.18377486283e-03 -3.57541145253e-03  5.98439985702e-03  1.79182872810e-03 -2.20513066470e-03 -2.60605397361e-03  2.36739639807e-03 -2.42022790729e-04 -6.69721444579e-04 -2.05132780206e-04 -6.70697974747e-04 -1.86876469316e-03 -1.79565090809e-03  1.24961704878e-03  2.89824971709e-03 -1.92865035885e-03 -2.99531939919e-03 -1.78383812229e-03  5.53744665472e-03 -6.07561793654e-03  2.68443601371e-03  3.39031275383e-03  1.43559194985e-04 -2.07367769169e-03  4.21393416459e-03  5.67362822873e-03 -2.27465792968e-03  2.11648579834e-03  5.31469394520e-03 -4.29701525306e-03  3.23169017930e-03 -4.45368393403e-04 -3.64347525039e-03 -5.07370993660e-03 -2.61653977891e-03  3.01093171559e-03  5.54654420427e-03 -1.24413742052e-03 -2.08445603811e-03 -4.41328072754e-04 -1.98074594495e-03 -6.62157802092e-04 -1.81710033456e-03 -5.12812935706e-03 -3.11601817278e-03  3.84222106157e-03 -2.64022427683e-03
-2.01406393888e-03 -5.24505990743e-03  8.73785181858e-03 -2.47075517454e-03 -3.71768752444e-03 -1.86483133496e-03 -7.28388353028e-03 -2.01221908097e-03 -2.16178697767e-03 -1.21817691669e-03 -5.37938498314e-04  1.44235357711e-03 -7.82829646920e-04 -6.21389788794e-04  2.60518718313e-03  4.82347421813e-04 -3.95298405304e-03  1.25075827702e-03  4.04653486217e-03 -5.14861567587e-03 -4.15185038817e-03  4.92056428379e-03 -2.86716012445e-03  3.41678877232e-03  5.77601072592e-04  2.33976090994e-03 -1.51702715727e-03 -8.50087422197e-04  5.58254202322e-03  1.09726170165e-03  2.46388443131e-03 -1.92803512775e-03  6.86116811205e-03  5.12215776828e-03  1.65354581293e-02  8.25734552918e-02 -1.77149169345e-04  3.47578908379e-03  3.94445256396e-03 -5.67371749477e-04 -1.53390903223e-03 -3.65472000458e-03  3.11240086993e-03  5.38336919506e-03 -1.73494987316e-03 -2.07958649354e-03 -8.33245290497e-04 -2.95294253314e-03  1.34557542348e-04 -1.40314844763e-03 -8.67374708106e-04  6.27031937764e-04  4.54739274679e-03 -1.14008524513e-03  1.48399772322e-03  1.66365124498e-03  2.59315847612e-03 -4.27224238647e-03  5.24552998270e-03  3.28769334242e-03  7.66099962600e-03 -3.43027225305e-03 -2.04060192621e-03 -1.18380808497e-03  4.10560958801e-03 -1.98991023679e-03 -6.89437053248e-04 -1.95558600576e-03 -1.78550234717e-03 -5.29546674867e-03  7.63617548116e-04  2.35782919455e-03  1.70170916081e-03 -8.52278291104e-04 -9.03672660392e-04 -3.88675004884e-03 -4.62565942791e-03 -3.56862663550e-03  1.22163103564e-03  7.59673513498e-04 -4.18546649333e-03  1.06843386202e-03 -3.15937232814e-03  1.60690017064e-03  1.22461788589e-03 -1.11066545568e-03  1.09395814818e-04  1.61327375912e-03 -1.35103047717e-04  3.29175182115e-04  9.88301927798e-04  2.01440731950e-03 -1.68249821247e-03 -1.59861411328e-03  1.33728023083e-03  2.18490700317e-03  3.70985818645e-03 -8.96129175829e-04 -5.31600723014e-04  1.25009389445e-05 -1.27842714742e-03  2.67262652181e-03  1.31203385701e-03 -5.75787890724e-04 -1.00273345259e-03 -5.49991612891e-03 -1.58878411239e-03  5.92864024205e-03  2.73630358779e-03 -1.98106461400e-03  3.90555016470e-04 -3.14700506398e-03 -5.08759978630e-03 -3.59159850742e-03 -2.03512493669e-03  3.51273131935e-03  1.99718689853e-03  6.87192446942e-04 -1.17307497001e-03  5.97024021717e-04  2.12346812719e-03 -3.47138756634e-03 -2.15162604800e-03 -1.03439016815e-05  1.25497817649e-03 -2.30180206758e-04 -1.29217359617e-03  6.89391958226e-04 -1.52243011488e-04 -5.50413850048e-04 -7.35427357966e-04 -1.45188643708e-03  5.00288466896e-03  4.50394394567e-05 -6.10354349528e-03 -2.68361206681e-03 -2.02655697220e-03 -3.63340953724e-03 -9.56788552377e-04  4.30694190986e-04  9.13763351638e-04  1.01746245501e-03 -2.16824291396e-03 -1.93228386124e-03 -1.71337285392e-03  1.25987652417e-03  5.11080000029e-04 -1.08056629518e-03  5.16395922919e-05 -2.59207185427e-03  6.58591395328e-04  4.61031074385e-03 -3.84099885742e-03  9.59085097538e-04  3.47215893124e-03 -6.82775853573e-03 -2.00462679680e-03 -6.70256658166e-03  5.28080403838e-03 -1.90963299374e-03 -1.71484030762e-03  2.52925226824e-03  1.19683671381e-03 -6.34241283534e-04  1.26848947665e-03 -3.67087586987e-03  1.14951932776e-04 -2.17858811463e-03  3.60759480535e-03  1.32126264295e-03 -1.84555793440e-03  3.48512382156e-04  3.01116329195e-03 -4.06457741652e-03 -1.24447912638e-03 -1.71253690388e-03  3.56734790819e-03 -1.21358206959e-03  2.36911209301e-03 -3.23478542251e-03 -4.18053806551e-04  2.97849088874e-03 -2.85821546220e-04  1.80249714693e-03 -8.19548667649e-04 -1.99171479426e-03  2.04383586145e-03  6.76637688439e-04 -2.18511766714e-04 -2.15638476403e-03 -4.41894417018e-03  1.80067752481e-03 -1.96539950095e-03 -1.66883709453e-03  5.44835577438e-03  3.14900163726e-03  6.57585440385e-04 -3.05500255844e-03 -1.95246291704e-05 -3.86585397637e-03  3.07159517734e-03 -2.79949340585e-03 -2.64735924117e-03  1.45210825598e-03 -5.46494266370e-05 -3.04542030841e-04  1.74771299984e-03 -9.90543323992e-04  9.47113065660e-04  2.73324472635e-03 -4.83732046409e-04  4.13149726197e-03  3.69381732800e-03 -8.62735360002e-04  5.05858287822e-05  1.36082893962e-03  7.42888480924e-04 -2.36306557323e-04 -5.39683751807e-03 -1.13537351342e-04  1.61796274570e-03  2.52217281870e-04 -2.82996345238e-03  1.18646785679e-03  1.01787976595e-03 -3.11882667343e-03 -1.56096262153e-03 -1.67245058022e-03  1.57843986031e-03  9.34327059133e-04 -1.16052514521e-03 -9.50698689397e-04  6.54108490609e-04 -1.02201062960e-03 -1.25977014519e-03 -2.89599409050e-03  1.79689221724e-03 -2.39182429612e-03 -1.32549936830e-03 -2.84373413843e-03 -1.52359675388e-03  2.63999800834e-03  2.91013741525e-04  8.54523769713e-04  1.02045205812e-03 -1.91010599294e-03  6.10792645338e-04  8.48652468154e-04 -2.11165624881e-05 -2.69110928916e-03  1.47529330578e-03 -4.53285982677e-03  1.91578476698e-03 -1.64672368720e-03 -4.69346001580e-03 -3.17398291882e-04 -7.17017542554e-05 -1.50461440144e-03 -3.73975398855e-03  2.99779577955e-03 -2.15975908193e-04 -3.49904950092e-04  3.07803570238e-03  8.51420198126e-04 -1.35559604016e-03 -1.39708968219e-03 -1.23032927822e-03 -5.73049913854e-04  2.63467956469e-03 -3.86368682717e-03 -2.28516855112e-03  5.11758736963e-04 -2.07749707621e-03 -1.26070811140e-04 -7.44662927809e-04 -4.86105925773e-03  3.08291774856e-03 -1.71051739300e-03 -1.38578290903e-03 -1.10810723520e-04  1.76606761849e-03 -1.14258856534e-03  1.25873061620e-03  1.86444842459e-03 -8.06305775185e-04 -5.66296670148e-03 -1.21939384904e-03 -1.70325439030e-03  2.83592293180e-03  3.66548285305e-03 -4.69013188220e-04 -2.64924994448e-03  5.54038614025e-04 -5.49091495232e-04  7.75305402066e-04 -7.23588139941e-03 -4.69926120539e-04  3.14080859381e-04 -1.52284283338e-04  2.02491706789e-03 -1.77040797691e-03 -9.39003105730e-04 -3.19349116556e-04  3.21130319226e-03  9.48542831715e-04  9.46608386082e-04 -3.98739634433e-03 -3.46738603923e-05 -6.19977336888e-04 -4.34078050371e-04  4.07315662511e-03 -1.34152134694e-03 -9.17374736103e-04  2.63134986571e-03 -6.42994787772e-07 -1.45953180615e-03  4.37548142895e-04  1.02596117535e-03  2.89003363102e-03 -1.12039250286e-03  2.22240334726e-04  4.38833496289e-03  3.87365671572e-03 -5.10046042403e-03 -1.62530036527e-03 -3.52040630532e-03  4.40184157772e-03  3.96755457799e-03  3.21722624330e-03 -4.00956382774e-03 -1.02335292348e-03  2.24676757935e-03  1.71226561585e-05 -2.70912799473e-03 -1.62850215940e-03 -1.79390266147e-04  1.27126449244e-04 -4.29894143759e-05 -3.67563461881e-03 -4.78175082109e-03  9.74379035663e-04  5.39981609182e-03  3.34233094719e-03 -1.27373749117e-03 -1.03950968739e-03  9.63657318307e-04  6.96809700135e-04  2.28398728056e-04  2.74339895681e-03  3.53014256143e-03  1.38690434253e-03 -5.15369456453e-04  3.72113552169e-03 -4.73302578515e-04  1.56736963094e-03 -1.02873933716e-03 -4.20162340947e-03 -6.78706101921e-04  1.12947882408e-03 -5.20221878010e-03 -2.11976411002e-03 -4.16860908867e-03  1.14219918007e-03  1.18578666225e-03  2.08701773857e-03 -1.59034427497e-03  6.72676966278e-03  3.64672388434e-03 -1.46580002826e-03 -4.41865992375e-04  2.17008803286e-03 -3.08673637414e-04 -1.30629245940e-03  7.03558771472e-04 -8.97485383895e-04  2.96346698771e-04  1.63851814871e-03  2.15197746404e-04  2.84155569388e-03 -5.22250894833e-03 -2.92533375225e-03 -3.26152110198e-03  6.87922743734e-03  3.03732241985e-03  3.84023572254e-04 -2.46614787944e-04  1.29447893941e-03  2.63988165625e-03 -4.24547574450e-03  2.00711625002e-03 -1.92590677285e-03  1.26496330898e-03 -1.82751702406e-04  8.72673314601e-04  1.99782564539e-03 -6.36609597499e-04 -1.07192052255e-03  5.95360591135e-03  9.91828261020e-04  3.01496904451e-03  2.15952087028e-03 -1.15985053836e-03 -8.44959960859e-04  2.24412651764e-03  9.18861538368e-04 -2.16937342717e-03  5.22708919387e-04 -2.19929132267e-03 -1.49960747119e-03 -1.41035190873e-03 -3.14196622617e-03 -1.61931669159e-03 -1.58142641738e-03 -8.27821336470e-04 -4.16569688902e-03 -5.09413142958e-04  2.21922775654e-03 -4.99540463932e-03  1.16713261130e-03 -3.10924676286e-03  4.62947718189e-03  1.86452123726e-03 -4.77476239152e-03 -4.59360872965e-03  1.29883944610e-03  7.88370290165e-04 -3.93391133689e-03 -3.18586082272e-03  2.27222938239e-03  6.85185428516e-03 -1.14439271641e-03 -2.23052497432e-03  3.22709363142e-03 -5.77284926041e-03  5.69887873264e-03 -2.01914735178e-03 -5.61107248205e-04  6.46466428999e-04  1.54934548693e-03 -6.53191100884e-04  2.94884313101e-03 -4.25245460470e-03  3.20225424624e-03 -3.13548109634e-03 -2.49344068613e-03  6.84955124335e-04 -2.06277290952e-03  5.60500039721e-03  3.53368266379e-03 -3.95111121601e-03  8.17733306823e-05 -6.70367314295e-03  1.25894099144e-03 -5.10295088626e-04  6.88290730859e-04 -1.32054269275e-03  1.29220749755e-03 -2.09577388888e-03  4.03034160749e-03 -1.87114489469e-04  2.63356968272e-03  1.70433986176e-03 -1.06091836301e-03  3.21507818239e-04  1.39734623872e-03 -3.20607479322e-03 -7.18312530413e-04  4.13000508129e-03 -1.36788433046e-03  1.01708005872e-03 -4.20827952699e-03 -4.99167805409e-04 -3.12384713289e-03  2.67990862763e-03  5.12777873766e-06 -6.67209595298e-04 -1.73956751059e-03  1.67311148491e-03  9.32090470303e-04  1.66628896775e-03 -3.74868430956e-04 -2.04559194551e-03 -5.82746801928e-04  3.10351880423e-03 -7.11221169397e-04  4.94850904458e-04 -8.64904172452e-05  3.03554181823e-04 -4.14479888258e-04  1.60493795379e-03  3.17998058270e-03 -1.61469512541e-03 -9.68888175329e-04  6.71773354255e-03  1.44335790970e-03  8.04825955820e-04  2.90609968940e-03 -2.18629647079e-03 -4.60665732300e-03  2.32345560359e-03 -1.23455790140e-03  4.15318035034e-03 -5.45363199519e-03 -2.36590039664e-03  2.15766595238e-03  1.14953810186e-03 -1.12434443023e-03 -1.16288847638e-03 -4.26364713614e-03 -3.93280336857e-03 -4.77482700769e-03 -4.39623832526e-03
-4.93568187844e-03 -1.25668827133e-03 -2.28285356407e-03 -3.46552947163e-03  6.98191922428e-04  4.84522932271e-03 -1.60630596935e-03 -6.17591987054e-04 -3.60275386407e-03 -2.06573020145e-03 -2.15546247513e-04 -2.51850410978e-03  2.27979416590e-03 -5.86276274343e-03  4.02938244467e-03  1.70954984045e-05 -1.78172458795e-03 -8.31396379367e-03  2.68157800637e-03 -9.25791980130e-04 -2.43906152753e-04 -2.06901650306e-03 -1.67809835330e-04  7.22401341234e-03 -2.02545431709e-03 -1.66781078911e-03  6.14006420675e-04  2.22635838552e-03 -1.87426261438e-03 -3.83965377569e-04 -2.15656794995e-05  5.83984635743e-03  4.19602232487e-04 -1.69331695749e-02  1.04707100386e-02 -1.77149169345e-04  1.03557298963e-01 -7.31056003969e-03  1.00977410693e-02 -5.88043641457e-03 -9.84553631120e-04 -7.43569363395e-04  2.90361733225e-04  1.20438797807e-03  6.95949534135e-04  1.82567979031e-03  4.44510093304e-04 -1.10774548025e-03  4.78751931098e-03 -2.72976829544e-03 -3.42314346402e-03 -2.68224664565e-03 -3.06642863116e-03 -6.62352810340e-04  2.73367462963e-03 -3.25104287370e-03 -2.29082437211e-03  3.36791278318e-04  8.13089132210e-03 -2.44511396726e-03  1.37727073924e-04 -3.96681736323e-03  6.76871522095e-04  1.53080522284e-03  1.71919478177e-03  5.75201548352e-03  3.01043358646e-03  4.08658221280e-03 -4.35857589353e-03 -1.28292651706e-03  1.18735512427e-03 -2.39808911049e-03  3.45718371861e-03  2.01806942260e-03 -1.33253644591e-03 -6.48359315736e-03 -2.41572174373e-03 -2.37830612057e-03  2.91059971989e-03  4.94800319365e-05 -8.86985796295e-04  1.79794580404e-03 -3.91341659276e-04 -2.62727237124e-03  4.00004493983e-05  4.38991662266e-03 -6.14192361305e-03  6.87236179855e-04  8.02678437286e-03  9.28154090635e-04 -1.74173717889e-03  2.16467355516e-03 -2.34732633548e-03 -6.40820535041e-04  1.23467009538e-03  1.85071449198e-03 -1.89828572009e-03 -4.74411795823e-03  3.33760003366e-03  3.13080258922e-03  3.18211158208e-04 -2.12555084629e-03 -3.26899019828e-03  1.74831040763e-03  1.29572377999e-03  2.71554532792e-03 -5.25703398680e-04 -1.88346765501e-03 -4.05668661153e-03 -1.33118357028e-03  2.81447769008e-03 -9.90907379878e-04 -4.71305990960e-03  4.00804415910e-03 -2.90280374351e-03  6.66756920018e-04  6.85645691510e-04 -3.15752467531e-03 -2.52109193144e-03  1.21202768924e-03 -2.33114265880e-04  1.83202671437e-03  4.56358507867e-03 -3.32239164213e-04 -6.69193710519e-03 -5.30615379851e-04 -3.29747843924e-03 -9.46479739388e-04  4.11137155456e-03  2.09874874561e-03  1.23261514909e-04  4.11637301508e-03 -1.25704183662e-02 -2.74550867485e-03 -3.46720738103e-03 -1.74842895383e-03  4.95199412643e-04  2.93491028918e-03  1.64653997768e-03  2.14766029313e-03  4.10863787500e-04 -2.41072296472e-03  2.22319356777e-03 -6.21680440162e-04  4.31155171406e-03  3.73753814278e-03 -1.20111759851e-03  1.84409920212e-03  1.59684500918e-04 -1.98495673124e-03  4.57413906070e-03  4.29255659668e-05 -1.10053469912e-03 -2.19417772436e-03  1.15738746294e-03 -3.45542579644e-03 -1.62833127525e-03 -1.26891931598e-03  4.84243413453e-03  8.00131348467e-04 -1.06533125694e-03  3.74916732538e-03  1.08784780575e-03 -1.38747507957e-03 -1.62313576289e-03  1.34190236445e-03 -1.53989345356e-03 -4.38505506422e-03  6.51387052144e-03 -1.41203184176e-03  4.40315218218e-04  2.02110660371e-03 -1.56922812034e-03 -1.47588203811e-03  4.03548609813e-03  8.86837579687e-04  3.36587663494e-03  7.51585978846e-03  3.00135932453e-03 -3.20242096999e-05 -5.53652980148e-03 -4.56207206678e-03  1.86841663227e-03  1.72473648513e-04 -6.42011978726e-03 -1.22457365086e-03  3.67475193744e-03 -1.27178109115e-03 -3.53341497944e-05 -7.07654896669e-04 -2.41324524986e-03  2.62447704860e-04  4.74130259854e-04  1.69206002756e-03 -3.71141981982e-03  5.81005323944e-04 -4.88363474044e-04  4.35794315523e-03  4.58196729280e-03  4.02715485757e-03  6.68488983457e-04  2.91543194064e-03 -2.49780056975e-04 -1.82181032632e-03 -4.86419224208e-04 -1.41044235791e-04  2.02562593772e-03 -4.15411289509e-03  7.08526831129e-04 -3.87927761755e-03  1.50222156477e-05 -2.28034159152e-03  6.85580323009e-04 -4.12124940441e-03 -3.08692669588e-03  6.22375796936e-03 -5.81155577031e-04 -5.37991957313e-04 -1.38969303816e-03 -4.90733848214e-04 -1.30291663689e-03  1.46987257183e-04 -1.07364036840e-03 -2.10999230868e-04 -3.12385636737e-05  5.61624108723e-04 -3.03749716905e-03  5.37506728235e-03  1.37370201612e-03 -2.31402579512e-03  4.25309472145e-03  3.08286917360e-03 -2.74854517653e-03 -4.02201242827e-04 -1.33699330417e-03 -1.01130559054e-03 -3.29601332228e-04  1.94841121245e-03 -9.60865165143e-04 -2.11543163067e-03  2.32273584129e-03 -3.40265884055e-03 -1.62088912198e-03 -7.44055784332e-03  1.17969632978e-04  4.62353537970e-03  2.20457184861e-03  6.03747047940e-05 -3.17586411562e-03  5.54720136232e-03 -3.29139927293e-03 -3.35222814939e-04  2.17480529812e-03 -7.68893293239e-03 -4.81842625741e-03  8.02944155179e-04 -6.54621397697e-03  2.08090332447e-04  1.26974498372e-03 -1.52479117240e-03 -3.72966900195e-04  8.59456015193e-04  3.11461260058e-04 -1.07833067360e-04  4.57043128079e-03  1.26210664061e-03  1.79269835924e-03  4.07414358847e-03  1.66695956418e-03  1.25154718590e-03 -2.43918643055e-03 -2.92753385821e-03  6.71154057726e-04  1.11078467690e-03 -5.05493283470e-04  1.91703195503e-03 -2.39231686884e-05  1.42502213959e-03  1.83238975847e-03  3.08548476974e-03 -6.27508479219e-03  1.50058118435e-03 -4.16952015587e-05 -2.04031387138e-03 -2.93089577248e-03 -5.15451973253e-03 -5.72568012744e-03 -2.45817103063e-03  2.38385173077e-04 -6.53904753169e-06  5.41813647363e-03  2.82557933819e-03 -4.41498355969e-03 -5.48089165560e-03 -2.40330472971e-04 -3.61703612584e-03 -4.95054012974e-03 -2.80637968722e-03 -2.92655096886e-03  1.49216695488e-03 -2.78320711216e-04 -2.41352270650e-03 -2.85672109733e-03  3.86055905133e-03 -5.05322086477e-03  1.04260120591e-03 -2.17588959886e-03 -3.78293537572e-04 -3.96770890992e-03  4.75290759461e-03  1.42787317608e-03 -7.95627730628e-05  3.29922633088e-03  2.03599007615e-03 -3.73411153541e-03 -1.21530422387e-04 -2.08699600581e-04  6.76398803716e-04  1.10023472827e-03  2.81855570536e-04  5.45848647452e-04  3.43917353542e-03  6.21083977200e-04  4.00805146575e-03  2.22846002559e-03 -2.05388744750e-03  1.35142599758e-03 -1.07184757293e-03  8.33558545731e-04  3.38179748852e-03 -6.51494143253e-03 -3.53094071003e-04 -2.70502115186e-03  2.30826369639e-04  1.97319955170e-03 -2.03565888088e-03  1.44851233530e-03 -1.90238222630e-03  4.50240698186e-04  2.94284397627e-03 -6.58134221400e-04 -1.12060312982e-03  2.71981378667e-05  5.86531613012e-04  9.93413391938e-04  1.03931505547e-03 -4.76391058050e-03  2.20047029109e-03  2.84785401275e-03  7.00935140048e-04 -3.89400568530e-03  9.98896112293e-04  1.17180847031e-03  6.59181950050e-04  3.03995279701e-03 -1.55660862101e-03 -2.84297290825e-03 -2.32082746983e-03  4.29874859298e-03  2.21109076924e-04 -1.20168332871e-03  2.17869134754e-03  6.22041573497e-04 -1.30855697892e-03 -3.84947276583e-04 -1.46647372185e-03  3.33275440720e-03  2.28497021058e-03 -3.06507888597e-05  4.48818981143e-04 -5.10900320353e-04 -1.89292384877e-03  1.73910810085e-03 -2.50513342535e-03 -2.92768410059e-03 -7.46853385027e-03 -4.81083820245e-03 -9.96986911001e-04 -3.79192598976e-03  1.04817358956e-03 -2.59463441089e-03  6.03197189026e-03 -9.15359665930e-04  3.02928555770e-03 -1.35455998458e-03  1.80433633932e-03  4.59290044538e-03  1.67077625586e-03  1.12882663841e-03 -7.38806738816e-04  3.97719240358e-03 -3.79773515792e-03 -2.04170558093e-03  1.93626441864e-03 -2.79253379836e-03 -2.87108819597e-04  4.66250053112e-04  1.06142012595e-03  4.76122271507e-04 -9.28886680858e-04  3.09524241128e-03 -1.08401997854e-03  1.23789131300e-03 -7.45109185540e-03  2.90646460956e-03 -7.66727595584e-03  2.35833456592e-03  1.47148929947e-03 -1.47991919804e-03 -1.94343734902e-03  2.31702405374e-03 -5.36831701476e-03  3.12997893863e-03  3.53259209440e-03 -2.82277054581e-03 -3.93030978536e-03 -4.24304232873e-03  3.83423373877e-03 -1.31555360322e-03 -2.70465618982e-03  2.67428677133e-03 -4.79414045732e-03 -2.24379783099e-03 -3.99960006118e-03 -1.12440044759e-03 -1.36333177281e-04 -1.07762363229e-03 -5.79403188746e-04  1.89534612466e-03  1.22608239968e-03 -1.02908223757e-03  4.43053513439e-04  1.15495725418e-04  3.79244931723e-04 -1.42816218629e-03  3.58130944212e-03  1.29965505753e-03 -3.04165017559e-03  2.39219703106e-03 -2.84736245273e-03  4.63325325234e-03 -2.73872855684e-03 -2.11412387916e-03  5.23698883835e-03 -2.30025276493e-03  3.25843976133e-04 -4.88683302153e-03 -7.26294465118e-04 -1.30030547989e-03  1.19923308782e-03 -2.75154474417e-04 -1.25628503371e-03  1.52802830948e-03  2.14124688371e-03 -9.56262302576e-03  3.13704269970e-03  1.51962962433e-03 -3.94275053564e-05 -6.68324873598e-03  1.71771445417e-03  1.08803449328e-03  8.59088512386e-04  1.31893224562e-03 -5.38465690474e-03 -7.11278370365e-04 -1.71835219842e-03 -1.02682214278e-03 -2.43759457122e-03 -5.94756139431e-04 -2.20490668078e-03  5.14890080539e-04  1.75562417789e-03  9.30741965877e-05 -1.95180708778e-03 -2.62742423477e-03  7.73960730347e-05 -2.83643946093e-03  3.10770142640e-04  1.31501315299e-03  7.81861310462e-04 -1.91891858939e-03  1.84762423768e-03  4.49713443515e-03 -7.54949088502e-04 -5.12895071528e-03  1.85569970967e-03  1.06281423719e-04  1.21574173730e-04  1.07719238121e-03 -8.38490715376e-05 -8.74102449083e-04  2.97061331595e-03 -3.29858970551e-03 -1.18118763426e-03  3.13495026588e-03 -1.77930089508e-03 -1.74450018367e-03 -4.21568338849e-04  5.31287571939e-03  1.11979459595e-03  5.13266394250e-04 -4.73602970933e-03  1.19950398443e-03  5.01438420977e-03  9.04215032037e-04 -1.37972193831e-03  3.37597030703e-03 -4.14306106659e-03 -4.73427720715e-03 -6.15845509597e-03  2.92929350646e-03  1.75296789237e-03
 3.05399755808e-03 -3.66153134403e-03  8.25161810969e-03  1.33604617323e-03 -4.04902550983e-03 -4.33175031411e-04 -2.24814682750e-04  4.06488360272e-03 -1.84949784613e-03 -9.52813634894e-03 -2.24513148420e-03  7.40366675773e-03 -4.74477441224e-03  7.84743685986e-03  1.93629897400e-03 -4.37650486654e-03  1.89873484588e-03 -4.95701305711e-03  9.17867390225e-04 -1.32001702398e-03 -4.56864765861e-04  2.41621207541e-03 -4.92764467195e-03 -2.58771672514e-03  2.95876789306e-03  3.02282606075e-03 -4.91110976907e-03 -4.55684459425e-03  3.72231165490e-03  5.93792225812e-04 -6.51344741422e-03 -6.61686480098e-03  4.31654583578e-03  1.67142934203e-03 -7.28385500119e-03  3.47578908379e-03 -7.31056003969e-03  1.31562647923e-01 -2.20899255522e-03  1.23482324465e-02  1.35782622207e-03  5.41434247850e-04  4.36480457014e-03  1.94224499431e-03 -4.91980673634e-05 -3.73608417100e-03 -7.30473928459e-03  1.68623717383e-03 -2.13847740498e-03  5.27797808517e-03  2.05928909877e-03  8.16759409030e-04  9.04047411789e-03 -3.57302733006e-04 -6.70165451450e-03  3.60510115100e-03  1.23390261272e-03 -1.28574356362e-03  5.27623789107e-03 -2.25925990130e-04  4.47099114763e-03  3.70761755774e-04  6.44220406328e-04 -3.99316942472e-03 -2.61264489192e-04 -4.42068651048e-03 -1.48434976236e-03 -5.32764620772e-05  5.43362927447e-03 -2.04153610940e-03 -7.62883506942e-03  6.12996112819e-03 -9.34669790499e-04  2.39695064013e-03  6.58689227044e-03  6.00551492961e-04  2.60831048548e-03  1.01436443221e-03  2.46406191529e-03  4.14483062821e-03  6.91762144348e-03 -2.47967766000e-03  6.87495487721e-04  2.45455921393e-03 -1.73317893714e-03 -3.10547669716e-03  5.74630196517e-03  4.50000385139e-04  3.49352582607e-03  5.45087211921e-03 -1.07947145431e-03 -2.30232764185e-03  5.01329164611e-03  5.46303365963e-03 -2.78160056008e-03 -1.45685922088e-03  5.06961083449e-03 -2.99560407701e-03 -6.12905291305e-03  2.06359128591e-03  3.88375753237e-03  6.10398054540e-03 -3.81829092106e-04 -1.10065253051e-03 -1.06383272388e-03 -4.05987117173e-03 -1.52673401525e-04  5.01623503536e-03 -2.27514128255e-03 -4.03065290985e-03  4.75232435001e-03  8.73770794766e-04  1.19130035264e-03 -1.92094804768e-03  4.95492710278e-03  4.88545685268e-03 -1.16098263149e-03  4.37735017167e-03  5.12210452399e-04 -1.41073026581e-03  2.47067430918e-03  7.32487580670e-03  1.52220844013e-03  6.54719812142e-04  1.22077099417e-04  3.20319378983e-03 -3.30484254594e-03  3.55392648083e-03 -3.11406210878e-03 -7.01468031316e-03  5.68590112369e-03  1.92496688697e-03  3.02056297667e-03  8.36984707690e-03  8.29477523539e-03 -2.70716562770e-03 -5.62252421821e-03  5.20444740418e-03 -1.00613083524e-04 -1.42625841531e-03  5.72164353003e-04 -1.24023989835e-03 -2.04775540738e-03  2.10711703266e-03 -3.00355395128e-03 -8.53738392461e-04 -4.15440909808e-03  3.59185322981e-03 -9.67895579305e-04 -2.65879766232e-03 -8.69586572875e-03  2.53642890523e-03 -6.33773092260e-03  5.94310743680e-03 -3.80275019977e-04 -6.55338900260e-03 -8.27079586349e-03 -3.40273439636e-03  4.00271300957e-03 -5.91913439636e-03 -4.31822980890e-04 -5.80222591187e-04 -3.47830257832e-03  3.60769070098e-03  3.13445586948e-03 -5.03032926977e-03 -1.11465427529e-04 -2.34312357098e-04  1.73357082179e-04  2.10642791759e-03 -3.29456370469e-04 -4.13052719629e-03 -1.75223387459e-03 -1.45053139970e-04 -2.30270757548e-04  5.10346521504e-04  1.15721733470e-03 -4.47322445460e-04 -3.69873252456e-03  2.92953907767e-03  6.00367411324e-03 -1.61102753666e-03  6.25020759306e-03 -3.35481393789e-03 -5.71863001877e-03  6.57454899919e-04  1.44839664311e-03  1.61888035981e-03 -4.25532720563e-04 -3.41934329290e-03  1.77593655479e-03 -1.25790447379e-03 -2.28977577008e-03 -2.29232045201e-04 -1.14337180763e-03  4.46805602882e-03 -1.43207083620e-03  1.17090299743e-03  1.13188736219e-03 -2.76349610403e-03 -4.44361161787e-03 -5.40307188688e-03  3.17588115193e-03 -4.90989414637e-03  3.56574180091e-03  9.97220907408e-04 -9.41160092581e-04  9.96257380252e-04 -8.28389432283e-04 -1.02358342147e-03 -1.20188274946e-03  1.49700773976e-03  2.81161218487e-04 -3.73079609271e-04 -1.76705391933e-03 -5.26932376923e-03  2.17387626719e-03  3.57671686570e-03 -3.34986386053e-03 -1.20240349134e-03  6.83995767131e-03 -1.47504998856e-03 -1.79035949312e-03 -5.44636028548e-03  2.62179366421e-03 -3.49789547590e-03 -3.46977801775e-03  4.69038528283e-03  3.23257769056e-05 -2.37633732084e-04  3.10697381054e-03 -1.07083430406e-03  4.80667444125e-03  2.72943250793e-05 -7.98028823720e-03 -2.04455327815e-03  1.57330688727e-03 -8.82992973302e-04 -1.60623202332e-03 -2.03016674971e-03  4.04544988603e-03 -2.35797573954e-03 -9.48142627939e-04  4.94403460796e-03  2.97066188016e-03 -3.49115545352e-03  2.38147770295e-03 -4.23826426951e-04  2.52839662030e-03  2.85836362363e-03 -9.53938965690e-04 -4.58324115138e-03  9.48465853110e-04 -1.37037269054e-03 -4.06948824015e-03  1.03203269280e-02  3.31180063965e-03  2.16034764183e-03  4.58296982842e-03 -3.15021950694e-03 -1.17905200146e-03  7.96938079745e-04 -6.40484783490e-04 -3.60597129528e-03 -1.65822605261e-03 -3.39795701435e-03 -6.14842042514e-03  4.84202470407e-03  1.35787572749e-03  3.44780038849e-03  2.01802961809e-03  1.04923447160e-02  4.80558244341e-03 -3.77805666321e-03  7.68983876569e-04 -6.93313762354e-03 -5.92902448521e-03 -4.70023663572e-03  6.94267074078e-03  9.16683816017e-04 -6.94886541769e-03  2.39582579656e-03  3.01635114973e-03 -4.45986314738e-03  2.49445270786e-03 -1.02579518174e-03  2.94041661754e-03  1.36567126401e-03 -4.57975273294e-04  1.55934967929e-03 -4.22428724928e-03 -5.50649680130e-03  2.37580667726e-03 -1.12545244864e-03  3.67881546083e-03  1.38258131039e-03 -7.69519477533e-04 -3.73400609858e-03  1.45056316540e-03  3.15141205100e-03 -5.96817808880e-03 -4.34616636176e-03 -2.47642641359e-03  1.08599213005e-02  4.57713550437e-04  1.16295184352e-03  2.63201961873e-03  6.27254793805e-03 -6.70101633336e-04  6.02164978645e-03  9.79773522087e-03 -4.95615555677e-03  1.73604046501e-03 -1.92854240216e-03  3.78249477088e-04 -4.88344513754e-04  2.19976015656e-03 -3.64643625505e-03  2.35008324496e-03  1.56123179779e-03 -6.82458430418e-04 -1.56448291946e-03  3.33150674607e-04 -1.77254843374e-03  1.01538796325e-03 -4.94741218069e-04  1.73056142466e-03 -6.62563994129e-03 -4.94347799136e-03 -2.71753885430e-03 -2.07116802261e-03  2.06970053315e-03  1.64293960393e-03 -2.61242799930e-03  8.21700482769e-05 -9.80750402897e-04  8.06543222008e-04  3.89525846308e-03  7.17202533123e-03  1.08701744288e-03  2.07984687974e-03 -1.57051255723e-03 -1.54150364052e-03  3.72174956209e-03 -8.82350624899e-04  2.10557207024e-03  2.10670036498e-03 -1.56944634236e-04  1.89735441447e-03  3.60699304931e-03 -2.61968161866e-04  9.76927598545e-05 -9.25744738599e-03 -5.05225444168e-04  1.21131884985e-03  5.90160318110e-03 -2.66246098922e-03  4.04375455039e-03  3.90138970911e-03  1.16222241637e-03  1.18267666873e-03  6.79818863147e-04  4.26811596605e-03 -3.89091205370e-03 -3.27158305566e-04 -6.74563594021e-04  8.79403709017e-03  4.02749643944e-03 -5.10529753493e-04 -6.01859723478e-03  3.51177803438e-03 -1.98169045804e-03  6.39918188315e-03  2.90309551143e-04  1.56142445323e-03  5.28757563477e-04  1.20655770066e-03  3.29795735603e-03 -1.67863835488e-03  4.19153139947e-03  1.26307962320e-03 -3.26838417935e-03  4.73578001919e-03  1.28993074062e-04  4.92247085365e-03 -1.77548309991e-03  2.20698003555e-04  4.47286471252e-03 -3.94845909863e-03  2.53923200231e-03 -9.04296594915e-04  3.10438756343e-03 -1.53822854241e-03 -5.87550446815e-03 -2.41133832846e-03 -3.01788815401e-03 -5.07434326957e-03  1.00596732585e-02 -1.02867245492e-03  2.48938204194e-04  2.22613711265e-03  3.13368803537e-03 -3.46620671223e-03 -3.71469025707e-04 -4.68761623666e-03 -1.82789343117e-03  3.16071784915e-04 -2.46557596195e-03  1.01433677737e-02 -1.78769911887e-03  3.03649500828e-03  5.09338866877e-03  1.27758955996e-03 -7.13579204907e-04 -1.59101138017e-03  2.56327095574e-03  6.09453387225e-03 -5.12292036299e-03  1.05803520277e-03 -3.78993946256e-03  3.61416715888e-03 -1.45884367225e-04  3.02719560862e-03  3.91712737853e-03  4.00541672935e-03  4.63233226584e-03 -1.01420956391e-02  3.28998435415e-03 -1.96422006546e-03 -7.20371504253e-04 -2.64283773482e-03  5.17265916504e-05  7.84821185558e-03 -9.18548716685e-03  1.78151111395e-04  1.89090995161e-03  4.73733503927e-03  1.69405943377e-03  9.33885596264e-05  6.86491387533e-03 -1.65341378191e-03 -3.38512301641e-03  2.23128892397e-04  3.83212633298e-03  2.16366105182e-03  7.31975626693e-04  3.95873628904e-04 -1.62030877297e-03 -3.76426009185e-03  3.34870848928e-03 -1.31785401105e-03 -8.78339776488e-03  8.18535850000e-05 -1.94358514599e-03 -9.42433313367e-04  4.62346073987e-03 -4.81288945330e-04  4.21034938994e-04  1.83749588250e-03 -2.83684735495e-03  2.58023890980e-03 -6.18601599032e-04  6.64578116058e-04  1.76952241051e-03 -3.74487129439e-03 -9.91226803414e-03 -5.00875243248e-03  4.86892458982e-03  5.38021030610e-04 -9.39080642582e-04  7.04462960041e-03 -1.28278856539e-03  2.73087222118e-03 -6.28092294518e-03  1.38434979554e-03  4.18892870384e-04  9.20602156584e-04 -1.51245523857e-03  4.12790139113e-04  2.27334395662e-03  7.35280862189e-03 -2.25490438619e-03  6.01828127702e-04 -1.88823084730e-03 -7.93374465198e-03  4.15392286565e-03  3.73594784448e-03  3.55218702493e-03 -5.71405219127e-03  2.13471020964e-04  3.96944356662e-04  2.20255807882e-03  3.39564870875e-04  5.00032526289e-03  8.30461146426e-03 -1.99562522218e-03  5.07907431011e-03 -4.26904538033e-03  1.06378332434e-03 -5.96590537314e-03  6.96287170837e-03  3.69518591843e-03  1.12526674546e-03  1.79354531618e-03  6.67570806653e-03  3.44840175965e-03  1.22489452578e-03 -5.79007554160e-03  2.21697672474e-03 -4.90743978605e-03 -1.91081039985e-03  3.87892812216e-03
-5.22733911736e-03  4.17264976103e-03  1.51182833122e-03 -5.97100673497e-03  3.69770077041e-03  1.90138022614e-03 -3.71439372763e-03 -8.66974079403e-03  5.27818049282e-03  7.77874422411e-03 -6.65693937915e-03 -3.85368768198e-03 -1.12711129618e-02 -7.18151038840e-04  5.82412061622e-03  4.48922818973e-03 -5.25234392670e-03  4.99220012435e-03 -3.03959668747e-03  5.98375284786e-04 -2.25832183072e-03  8.78524078554e-04  2.13510138547e-03 -2.23487798689e-03 -1.85581478263e-03 -6.49221426581e-04  1.07835070623e-03  2.25910072300e-03 -1.96613743311e-03  2.11759395771e-03 -3.76449342764e-03 -2.96375474956e-03  5.01272307274e-03 -6.21740582517e-04  2.83601830570e-03  3.94445256396e-03  1.00977410693e-02 -2.20899255522e-03  1.17095685209e-01 -8.94622748626e-03  1.03087474735e-02 -3.25865844484e-03 -3.05544249401e-03 -1.04777586700e-03 -3.34516889640e-03 -1.89164421970e-03 -1.03268560610e-03  2.62153575886e-05  4.02726948915e-03 -4.35992220893e-03 -5.92642986152e-03 -7.25415049937e-05  2.30149132089e-03 -1.83403522874e-04 -4.60276291864e-03 -4.44973032039e-03 -1.06717037205e-03  9.14835254214e-05  3.18561111137e-03 -1.70748617796e-03  6.71509092014e-03 -7.22782335312e-03 -5.47563766363e-03 -3.73173945555e-03  6.29407136842e-03  5.38242911237e-03 -1.35117251281e-03  4.72154450381e-03 -5.45421373127e-04 -3.54456063366e-03  5.15575871253e-03 -4.31741017049e-03 -8.18531755593e-04  3.62199091515e-03 -6.19603980670e-04 -1.33248491791e-03 -4.18435578826e-03 -2.07315921100e-03 -4.37041725246e-03  4.03399078387e-04 -1.32684409791e-03 -4.61552164036e-04  8.44337281197e-04 -1.91642351863e-03 -3.30638679543e-03  3.22166545440e-03 -1.11129389194e-03  3.75855659397e-03  2.90782548780e-03  6.84831736331e-03  3.41198741141e-03  2.44838212655e-03  9.67752469763e-03  1.38639287858e-03  5.26183169554e-03  3.77610233620e-04 -2.11135525250e-03 -3.86635887750e-03 -3.03005740960e-03 -2.36398123449e-04 -8.59342848555e-03  1.11600081752e-03 -1.37667965992e-03 -1.17559643848e-04 -2.44448678045e-04 -1.52867042036e-03 -2.64701430958e-03  4.82620120680e-03  1.37896614448e-03 -8.64734361204e-04 -9.88672202542e-04 -1.99107868967e-03 -4.07580529140e-03  2.00997073086e-03 -8.71833867755e-04  6.92647506275e-03  1.01051070148e-03 -1.68438214956e-03 -2.19989419939e-03 -1.30659476091e-03  2.67934299924e-04  3.91201449003e-03  2.37512938322e-03 -1.05418582930e-03  3.85713166094e-04  8.38646959813e-05 -2.02515465627e-04  3.74637087356e-03  1.31167917801e-03 -4.59889905358e-03  2.28654682434e-03  2.61497335211e-04 -8.44828137378e-03  9.63908755644e-04 -2.12393372713e-03  1.21137630827e-03  2.45967421255e-04  1.94208328988e-03 -1.85956910936e-03 -2.48856647224e-03  6.90551610127e-04 -2.07996694150e-03  3.31622313667e-03  1.47562928201e-03 -1.05123738228e-03 -1.93884608606e-03  5.14538178675e-03 -2.92867945217e-04  1.99733374381e-03 -5.58542877688e-03  3.70701733965e-04 -3.34274921287e-03 -2.36808069430e-03 -2.58480544482e-03  2.54533525608e-03  5.95369653825e-03 -9.58961520008e-04  1.00943443293e-02 -6.11679170570e-03  5.54369416393e-03  1.11774044428e-03  1.40713195956e-03 -1.06768591847e-03  2.12580307660e-03  2.72212574957e-03  3.23696041839e-03  8.00202842782e-03  1.84800359239e-03 -1.22273101229e-03  2.26334300446e-03 -3.03018146068e-03 -1.19491833962e-03  2.99498435239e-03 -3.40042933690e-03  2.13990997586e-03  1.21312208425e-03 -1.88341511628e-03  4.33560322273e-03 -1.57904379105e-03  1.90665776663e-03  3.12888377678e-04  2.70252386159e-03 -3.10089832446e-03 -1.31153071032e-03 -8.35181233588e-03  3.76277568120e-04  7.63897222964e-04  7.24482728299e-04  6.81755272205e-04 -3.22243899624e-03 -1.69818826849e-03  1.12952903459e-03 -5.05657333785e-03  1.88242340241e-03 -3.24623707563e-03 -1.46466615380e-03 -3.16178513665e-03 -1.91111922202e-03  5.92340603869e-03 -4.64498815480e-03 -3.08276400053e-03 -4.56626568053e-04  1.53453332400e-03  1.98478404139e-03 -1.48069450494e-03 -2.55813562990e-03  1.43739509537e-03 -1.23814697385e-03  1.62034964078e-04 -3.05734078207e-03  3.73984154175e-04  1.99138416952e-03  2.15779560916e-04 -7.12596609893e-03 -2.73866894361e-03  2.49764165492e-03 -2.81570291906e-03 -8.20597289898e-04  2.67103976575e-03 -2.17559371297e-03  2.19182312112e-03  3.64450211609e-03  8.01703752115e-04  1.06732257004e-03  5.01561978164e-03  1.60984833055e-03 -3.76866454527e-04  5.88869326221e-03 -6.11518292377e-04 -1.05483675389e-03  2.28501835960e-03 -1.74421168445e-03  2.92136161050e-03 -2.35893554232e-03  3.28061697743e-03  3.88644181925e-03  4.72601150090e-03  1.76398283739e-03 -1.43679077304e-03 -2.27668873844e-03  3.23476580807e-04 -1.42306288307e-03  3.08459223484e-03 -7.99941126404e-03  4.34647195898e-03 -1.13335580219e-03 -3.13843795546e-03 -1.35101497271e-03  7.26667538082e-03 -3.49931530145e-03  1.40035184253e-03 -7.18342035544e-03 -1.41620844635e-04 -1.08643710008e-03 -3.05385187213e-03 -2.56006225800e-03 -2.16754340590e-03  2.91043279112e-03 -1.79581774349e-03 -7.99308767022e-04  1.97868548051e-03  3.29242651510e-03  1.02146481907e-03 -1.77264960545e-03  4.30000243979e-03  1.49540552586e-03 -6.43067292831e-04 -3.02347530613e-03  1.19744212059e-03 -3.60996491881e-03  3.28601955852e-03  1.09013493527e-02  6.61471921433e-04  3.36984477281e-03  1.84824836461e-04  6.88823554912e-03  3.31646321713e-04  1.60776826977e-03  9.58693896765e-03 -4.96071770994e-04 -3.10301350594e-03  3.02990996608e-03 -1.20373530674e-03 -3.77288244969e-03 -8.24311733709e-03 -6.67502490196e-03 -1.53633119595e-03 -2.53514679189e-03  1.48040640624e-03  1.76218228543e-03  4.04072134270e-04  2.23281632461e-03 -5.73205115954e-05 -9.15159108776e-04  1.55393434293e-03 -3.21254983806e-03 -1.86596282995e-03 -1.26084377458e-03 -2.98371104318e-03  1.85134104502e-04 -1.33821471944e-04 -5.45538952602e-03  3.59143193732e-03 -1.92499103109e-04 -6.74693210887e-03 -2.44339088692e-03  1.26298989884e-03  1.24165466840e-03  8.18391672632e-04 -7.12930269285e-04  7.51813523154e-03  4.19209431921e-04  5.15066854371e-03 -4.72705078975e-03  2.02068363818e-03 -2.93618954725e-03  2.46232922010e-03 -3.22057976661e-03 -1.29685190251e-03  1.30148407117e-03 -2.72352154361e-03 -1.30990659564e-03  6.61191252965e-04  1.80901862436e-03  2.86361846954e-03  9.05527026865e-04  9.15055991423e-04 -1.83383916892e-03 -2.43246607428e-04 -4.20414964730e-03 -4.15751817261e-04  4.42045746384e-03  1.02395137126e-03 -2.29982448830e-03 -2.59871569963e-04  4.59761598631e-05  4.27251647634e-03 -3.95098260405e-03 -2.65128187355e-04 -2.63727747201e-03  2.93398258632e-03  5.27363919312e-03  4.18582161544e-03 -4.25009158198e-03 -1.93520991673e-03  7.91664333940e-04 -1.05292057824e-03 -1.28962168213e-03  3.96244401960e-03  1.21029192900e-03 -4.86376750113e-04 -1.29210756885e-03  6.28245974181e-03 -2.39054635987e-04  3.67411559334e-03 -4.82725309729e-04 -1.23854813632e-03  5.23172473738e-03 -2.78405796318e-03 -3.81433560838e-03  5.80287140590e-04 -2.95997487623e-03 -3.05275534120e-03  3.29395401503e-03  8.63507091486e-04 -3.51982354484e-04 -2.70495452718e-03  2.22623737632e-04  1.35194510503e-03 -8.08477475319e-03 -6.13740442554e-03 -2.78201321404e-03 -6.87104828169e-03  1.16504991436e-03 -9.34294563834e-03 -5.83533578552e-04 -2.03069524830e-03  2.87286519752e-03 -2.01349414395e-03 -7.89796378718e-03  1.52121004550e-03 -1.26207685592e-03 -2.50255377559e-03  4.29972585866e-03 -2.51264986783e-03  3.27038547860e-03  9.34406291227e-04  3.76973693603e-03 -6.78055164475e-04 -2.61435305062e-03 -4.84611412357e-04 -6.77552795665e-03 -1.38598815459e-03  3.10483628249e-03 -5.24260888616e-03 -2.07442081782e-03 -3.80023949109e-03  1.88796849857e-03  4.85276424481e-03 -7.74665399883e-03 -2.22964288799e-03 -3.18519085784e-03  3.52574111546e-03 -1.54409072607e-03  2.72813668883e-03 -2.35546337552e-04 -2.32125293327e-03  9.57037590624e-04 -2.52509192163e-03 -1.68992696371e-03 -1.45525993401e-03 -3.34524841759e-03 -2.45166166136e-03  3.21439613923e-03 -3.77299581554e-03  2.10606652541e-03 -2.46652684558e-04  7.43314716707e-04  7.35724448210e-03 -1.57722032455e-03  2.24352477725e-03 -4.02541680036e-03 -2.11164470784e-03 -3.60143431893e-03 -2.41090359796e-03 -7.97025193148e-05  3.74246427550e-03 -2.78015424922e-03  5.95641977825e-03 -3.95859159104e-03  1.92079328939e-03  1.52567121521e-03 -3.57914694874e-03 -5.32067021985e-03 -2.20307630779e-03 -1.64260421894e-03  3.06600295055e-04 -2.23078605073e-03 -1.27895993735e-05 -1.04787827131e-02  1.31547183989e-03  1.10938923259e-03 -2.36244918407e-03  1.31240193564e-03 -2.26183568564e-03 -2.14251342154e-03 -3.46019659211e-03 -2.05834775779e-03 -7.65049530795e-04 -3.52918155698e-03  5.31198350819e-04  2.56548045641e-03 -3.77769136336e-04  1.17518477908e-03 -7.05499031548e-03 -2.49045487428e-03  3.11195704019e-03 -1.82972152677e-03  1.73421220988e-03  4.13408143151e-03 -1.69821348554e-04 -8.85913739674e-04 -6.52664102374e-03 -3.91125981996e-03  2.05691814169e-03 -5.05641115235e-03 -1.59800078619e-03  1.88558001552e-03  3.51838189052e-03 -5.87604638887e-04  8.96807093019e-04  1.17980610736e-04  1.75981953839e-03  4.00139929859e-03  2.35820991709e-04  1.77387576959e-03 -2.08745913179e-03  1.77375504399e-03  4.32550589487e-03  8.74447681762e-03 -1.00413143289e-02 -7.78779223226e-03 -3.10597188226e-03  1.01957379521e-03 -1.52234603468e-03 -1.53295498284e-03 -3.31298783248e-03  5.66440247085e-04  1.20710492415e-03 -4.39561332372e-03 -1.53744595807e-03  1.15050142579e-03  2.31789388010e-03  1.66740612506e-03  6.65311263729e-03 -2.01177535280e-03  6.24926442033e-04  6.12984702274e-04 -2.32112752104e-03 -3.79921310131e-04  8.86585169672e-05 -4.54521673338e-03  4.53535971649e-04 -1.70933196205e-03  1.96122939356e-04 -2.75241799878e-03 -3.37784110410e-03 -2.00072191893e-03  1.00495260895e-02 -6.22727277468e-03  7.06540901360e-03  7.15513929388e-04
 1.57070623338e-04  7.01409320768e-03  1.36740198711e-03  1.68534552664e-03 -1.83746865867e-03 -4.32508989679e-04 -7.24422264865e-04  1.39352978577e-03 -8.21146452144e-04 -3.77103929203e-03  3.01340985695e-03 -5.25097639446e-06 -8.75188062198e-04  5.16345544835e-03 -4.72676120477e-05 -5.03873354613e-04  1.63728992938e-03 -2.39404245576e-03  2.81078037287e-03  5.39052697926e-04  5.38929035323e-04 -9.95553953790e-04 -3.77361283784e-03 -7.53019102130e-04  2.41965198775e-03  3.11899507010e-03 -6.05848179222e-04  6.65343349210e-04  5.19348268620e-04  6.24821950389e-04  4.96018507319e-03 -1.95906616499e-04 -6.79823505980e-04  1.90253583120e-03 -3.07308889417e-03 -5.67371749477e-04 -5.88043641457e-03  1.23482324465e-02 -8.94622748626e-03  8.70396077790e-02  9.03164564906e-03 -6.37013059230e-03 -3.88379574060e-03 -7.34881314872e-04 -1.94541556208e-03  1.72827209610e-03  2.29508566782e-03 -3.95147958411e-04  1.64235096472e-03 -3.01306994727e-03  1.44681092683e-03  2.02261656687e-03  4.38976326466e-04 -7.56220717415e-04 -1.75957361798e-04  3.65491182963e-04 -5.86851532880e-04  4.86757997335e-04 -1.49766062436e-03  2.84234267305e-03 -8.33563939317e-04  2.61718198149e-03 -1.34346924609e-03  1.34346935754e-03 -2.71447920497e-03 -5.04348573207e-03 -8.39966875674e-04  2.18222903165e-03 -3.60023998308e-03  4.38495448432e-03 -8.58793419579e-03  1.51583327937e-03  2.79789080488e-03 -1.31723294670e-03  2.13995631745e-03 -1.62920103665e-03  1.35795990441e-04  3.08122998234e-03  3.26796381165e-03 -1.63681670658e-04  6.48753927745e-03 -2.62598394281e-03 -9.03965825850e-04  2.60821836790e-04 -9.65936355439e-04 -2.61748897569e-03 -2.56320449318e-04  2.08868496069e-03  1.44363641072e-04  3.11308291070e-03  1.42344432392e-04 -3.27029880008e-03  1.36017286877e-03  4.84082321425e-03 -3.73589415918e-03  1.09252987025e-03  3.15264066006e-03 -1.44270553767e-03 -6.28989079011e-04 -3.52173540838e-03  7.96271926512e-04 -2.42699772396e-03 -5.47396419275e-04 -1.55978721579e-03  1.44920341338e-03  1.41935100525e-03 -1.26485829226e-03  1.38334712359e-03  2.25538119445e-03 -3.22903172310e-03 -2.18726694880e-03 -1.68234395111e-03 -1.54192221992e-03 -4.07354875057e-03  1.74702094270e-03  5.35178018146e-04 -4.15661049425e-03  2.17132226518e-03 -3.88393662607e-03  2.09513664081e-03  2.07202328634e-03 -1.67883610751e-03 -2.67292244762e-03  1.19663831424e-03  3.27268739618e-03  2.91060830888e-03 -4.00404703499e-03  1.10107076421e-05 -8.11612973861e-05 -3.91321798607e-03  2.55113049237e-03 -3.54502376473e-03  1.63988887233e-03  4.24423806597e-03  5.53477754235e-04 -2.87455565908e-03  1.80250191252e-03  2.20845385363e-04  2.41669830203e-03  2.57315289860e-04 -2.02942957070e-04  3.65121349463e-03 -3.25714875299e-03 -1.52710085654e-03 -7.47175774702e-03  6.21720654090e-04 -1.22402842885e-03  3.02139773651e-04  7.61625979400e-04  4.49470657159e-03 -6.02642430310e-04  8.94849419651e-03  5.52857510177e-04  1.16871176392e-03 -2.60919127305e-03  3.78297644216e-04  9.38727493071e-04 -2.39524352020e-03 -3.60634466117e-03  4.63904386641e-04  1.72217910326e-03 -7.29308749062e-03 -4.55091389943e-03  3.16917194319e-03  6.63381622867e-04  2.34722139935e-03 -9.82265185332e-04 -1.36574464760e-03  9.80792108767e-04  1.37769202956e-03  2.80501458299e-03 -2.45718210812e-03 -1.02602663024e-03  3.34352115484e-03  8.70745953136e-05  1.41791020837e-03 -4.12384337634e-04 -2.41294111711e-03  4.80826779639e-03  1.13108214386e-03  1.54640622670e-03 -7.35101084963e-04  1.61269377141e-03  7.06662878166e-04  6.53836949428e-03 -6.41649921001e-04 -9.55079462106e-04  1.15241631370e-03 -6.65805665884e-05 -1.17339264597e-03  3.64703171343e-03 -3.66434999379e-03  1.23677412452e-03 -1.47223557927e-03 -1.24481869763e-03  2.46612838049e-04 -8.94225713239e-05  5.74141610576e-03 -7.07618499094e-03  1.55846698897e-03 -2.02090760063e-03  7.66631378595e-04  4.03386015762e-03 -6.14064612286e-03  2.26808888217e-03 -1.51722501555e-03  1.87408879879e-03 -4.90579257546e-04  8.71125354316e-04  1.72570878401e-03 -3.19454058898e-03 -2.52585520135e-03 -3.45690689658e-03  9.00095808024e-03  7.21026332419e-04  2.45314771433e-03  2.52292795792e-04  1.96311971915e-03 -4.47563944123e-03  1.54928012996e-03  5.95314237487e-03  1.87229904259e-03 -1.77405204843e-04 -1.61737183571e-03  3.09383665115e-03  1.97717393493e-03  2.98457561163e-03 -4.30150028936e-03 -7.93335840397e-04  6.07486780210e-03 -3.89965867341e-03 -5.01373645990e-03 -6.84139901260e-04 -1.21468095441e-03 -7.04236158973e-04  1.12754208139e-03  7.40523654647e-04 -4.53745966165e-03  2.06715578781e-03  7.12094799510e-04  3.34313183527e-03 -2.74064202436e-03  1.08268329620e-03  8.98628646262e-04 -4.06636725859e-03  2.65435849712e-03  2.15542691318e-03 -7.73912379893e-04 -5.05856264046e-04  3.23557037814e-03  1.43414695352e-03  2.42304533661e-03  2.22747716349e-03 -3.61793380229e-03 -4.94764622432e-03  2.07727921234e-03 -4.63332229003e-04  2.20150355329e-03  3.48131761971e-03 -8.00626151366e-04  1.06312775196e-03 -6.66506425381e-04 -1.88373597279e-03 -2.56385961274e-04 -4.10379583467e-03 -2.67839247091e-03 -3.80791359501e-03  5.57144717756e-03 -1.12483885845e-03  1.16996866704e-03 -6.15028979146e-04  1.89636917813e-03 -2.11077097140e-03  1.93272518965e-03 -1.40936441221e-04 -4.82853131539e-03 -3.84716820294e-04 -8.08771622133e-04 -1.32808178638e-05 -6.82238667248e-04  4.27244277637e-04 -7.71222311199e-03  3.88111156197e-03 -6.94214930578e-04  1.56338489095e-03 -3.10090040758e-05  1.82513731413e-03 -3.45398476428e-04  7.41233961307e-04 -3.70130960984e-04 -2.09795798291e-03 -2.74201219584e-03  1.67764520152e-03  2.56756216322e-03  8.13667276418e-04 -1.37554095738e-03 -7.06440433377e-04 -3.47625429748e-03 -2.30992834416e-03  1.93072229267e-03  7.53072119568e-04  1.48102032618e-03  9.68226898411e-04 -8.87697015346e-04  2.08695132466e-03 -1.58276013731e-03  2.87940184389e-03  3.18985374524e-04 -2.83673230515e-03  2.95695623350e-03  2.39143459002e-03 -4.51060873911e-03  1.09786638434e-03  1.06348463613e-03  4.15688465306e-04  2.43818455746e-03  4.19341225256e-04  3.82120748680e-04  2.44020436938e-03  2.13591359563e-03 -2.68081616343e-04  3.55401596154e-03 -4.54409655704e-04 -7.54762802890e-03 -7.97014779759e-04  1.74341981464e-03 -4.02203988506e-03  2.31822187545e-03 -5.73164721466e-04  8.76705889003e-04 -2.51995750684e-03 -6.98289987379e-05  2.37390753472e-03 -7.16400693656e-04  1.09912640476e-04 -3.23977961463e-03 -4.39620529747e-03  2.75076793427e-03  5.06592867319e-04  1.51141734015e-03 -5.30576590180e-04  3.66273770599e-03 -5.55269811238e-03 -2.72687844115e-04 -1.89640142855e-04 -3.75143345425e-03 -6.51886136175e-04  7.35958272634e-04  3.33455126274e-04  2.09229109001e-03  1.64181630918e-03  1.98024320077e-03 -6.62751317147e-04  5.73261085607e-03 -7.20433894459e-04 -2.39096825099e-03 -1.89447343897e-03 -3.61738505699e-04  5.60704490990e-03 -3.74736391862e-03  1.62225326903e-03 -7.61047180539e-04  1.78820449267e-03 -6.94670641855e-04 -3.68688554019e-03  3.15104210070e-04  3.60817333482e-04 -1.19415447658e-03 -7.62376756052e-04 -2.81463806595e-03  3.43505220474e-03  2.74799289131e-03  5.92138385053e-04 -1.17238709059e-04 -4.10239935198e-05  4.48314824867e-04  4.34443475215e-04  1.84236220057e-04  1.90768030113e-03  4.77701764836e-03  1.30764153883e-03 -2.08768133507e-03 -1.81847893265e-03  1.71112470261e-03 -8.10512564902e-04 -3.42649983098e-03  8.29877023944e-04 -1.16298551931e-03 -1.17985000383e-03  1.29050486144e-04 -1.07410315588e-03  3.18744575498e-03  2.59463973161e-03 -2.02989552617e-03 -2.13217740988e-03  1.29819520877e-03  9.97502011241e-04 -5.72922507624e-03 -1.45906299189e-03 -5.67329546833e-04  2.36929210866e-03 -1.81355090320e-03 -2.00150552020e-03 -3.17442695224e-03 -3.02543551579e-03  7.58251066004e-05  1.62750508635e-03 -4.26879573883e-03  4.51668842638e-03  7.28817927666e-04  1.56077907132e-03  3.49356101152e-03  1.21276606001e-04  1.62859483134e-04  4.02643882201e-04 -5.87473722596e-05 -1.36682860654e-03 -2.57469458302e-03  6.01804945815e-04 -2.69804945247e-03 -3.49553520746e-03  7.95266750745e-03  2.05818646932e-03  5.36315991567e-03  1.75605047630e-03  1.40975281463e-03 -2.89764278443e-03  2.10445833131e-03 -1.64754721540e-03 -6.17839078631e-04 -1.22692169438e-03  4.61826268214e-04  1.48634016310e-03 -1.63885394422e-03 -4.08239962101e-03 -1.11110172257e-03  2.99801164984e-03 -3.23144621000e-03  2.93760143262e-04 -1.23134290016e-03 -3.11678268786e-03  3.02176453693e-04  1.75524875570e-03 -8.64436305623e-04  1.65516643564e-03 -5.34918085744e-04  3.35405294751e-03  8.52194346851e-04  1.30548122783e-03 -5.74238712131e-03 -8.24184626805e-04 -4.00136693846e-03 -1.06429862299e-03 -1.44189197588e-03  1.89582056280e-04  7.90841396454e-04 -1.46216327877e-05 -1.91083483245e-04 -7.64094250583e-04 -1.59385530802e-03 -4.07419326880e-03 -2.90487483265e-03  5.47221624995e-04  4.39758762422e-03 -2.30625779851e-03 -3.03440103134e-04 -9.55973462526e-06  1.14913463898e-03  2.29049551232e-03 -1.83514930528e-03 -5.88877009697e-05  2.72631538183e-03 -4.01954820469e-03 -1.52418616047e-03  4.77973878833e-04  7.30462276621e-05 -1.75155328446e-03  6.91116680305e-04 -3.17076999635e-03 -3.99260681736e-03  3.46211890808e-03  1.84746459838e-03  1.80094819476e-03  7.97818705793e-04  1.38422212213e-04  1.24494238491e-03  4.42464020688e-03 -5.63163214385e-04 -3.55701261176e-04  8.26351664699e-05 -2.28716132562e-03  1.23221831115e-04 -1.14273018611e-03 -2.44208861627e-03 -2.43848879185e-03  1.16777106388e-03  2.75049167332e-03  1.09188330917e-03  9.07267185853e-04 -3.31556652445e-04  3.73564699794e-03  3.92487313987e-04  3.96442705011e-04 -5.24206058432e-04 -6.43356387982e-05  1.32039833436e-03  9.30653054127e-04 -3.36229634336e-03 -8.59221504032e-04 -4.29813777071e-04 -1.20742132732e-03 -5.56653733603e-05
-5.63531144912e-03  2.39116741321e-03 -2.75172219956e-03 -2.41108810486e-03 -4.35161243603e-04  2.42013937883e-03 -2.61176637805e-03 -8.92375429954e-04  2.51474691834e-03  8.62793254455e-04 -3.58352729144e-03 -1.89786793241e-03  7.80109010358e-03  3.71128975106e-03  7.14644177931e-04 -4.65143998319e-04 -2.24939118322e-03  6.50148045446e-04  1.85049361473e-03  2.32507767392e-03  2.27597113782e-03 -3.18695261933e-03  4.50836304402e-04 -4.78290942142e-03  1.23241204206e-03  2.47804094298e-03  3.35196495780e-04  3.72341996337e-03 -3.09779434155e-03 -1.20161939222e-03  9.24430595714e-04  4.02702572412e-03  3.33359767151e-03 -1.92371287874e-03 -1.62202561919e-03 -1.53390903223e-03 -9.84553631120e-04  1.35782622207e-03  1.03087474735e-02  9.03164564906e-03  1.00917544822e-01  5.26789701102e-03 -3.10205304282e-02 -1.29728377454e-02  8.23647282419e-04  2.40690407096e-04  2.90027268533e-03 -4.08095017465e-03  1.79488230452e-03 -1.45591516092e-03  7.52468074137e-04 -1.49945359537e-03  4.95865670310e-03 -1.63137061477e-03 -2.18875299961e-04  1.15886253801e-03  1.74518057357e-03  1.85447264951e-04  2.70998512894e-03  1.25212962879e-03  4.35685187501e-03 -3.84383342435e-03 -8.78511784646e-04 -1.16535133365e-03 -1.08326854155e-03 -4.34065569805e-03 -7.21286958115e-04  3.71713732332e-04 -7.14284549881e-03 -6.32311226679e-04  8.11752401974e-04 -3.84848997033e-03 -2.96995001791e-03 -5.11772676250e-04  2.26549845085e-03 -1.33663363838e-03  1.57567187674e-03  1.07951520359e-03  1.52377321201e-03  3.85461281550e-03 -3.37501474163e-03 -1.85409498073e-04  2.13767523905e-03 -4.87553500271e-03  8.36095821707e-04 -5.85070154647e-05 -5.26921112736e-03  5.73169466153e-03 -1.39487185203e-03  8.38956364167e-04 -4.54318707864e-05  6.73987665136e-04  2.32646980904e-03 -2.26324593251e-03  2.19748091378e-03  1.31096147328e-03  4.46596192982e-03  2.87276161218e-03  3.25164796094e-03 -2.23727993821e-03  2.61886636707e-03  8.05929238386e-04  2.88434504522e-04  2.82409525454e-03  1.89533174736e-03 -4.47942069281e-03 -1.41201370520e-03  6.78534297217e-03 -5.74578475001e-03  3.54520637417e-03  6.00448590957e-03 -3.01065031267e-03 -3.23947486553e-03 -1.23985768214e-03 -5.99688074543e-03  1.08236306702e-04 -1.56997981262e-03  2.99941332295e-03 -2.09099021982e-03 -2.33981213920e-03  4.80222117868e-03  2.05303627874e-03 -4.25190473916e-03  2.69577770328e-03  3.72909693043e-03  1.95285749321e-03  7.31612070002e-04  1.13895765970e-03 -2.43540418870e-03 -3.64386721034e-03 -4.66762767822e-03  3.45160563125e-04  2.68223146338e-03 -1.70715246668e-03  2.34073178215e-03  6.74990518815e-04 -3.29966743011e-04 -6.84634238569e-05  4.64607013997e-04 -1.50148270542e-05 -1.43910026159e-03  8.89989863333e-04 -5.89865259609e-04  5.85943610883e-03  2.83659750952e-03 -5.06595993661e-03  2.44371936654e-03 -3.57910868962e-03  2.00877356396e-03  2.77623469544e-03  1.07698967144e-03 -1.28158274675e-03  1.24686550234e-03 -3.83962638124e-03  2.78516405381e-04 -6.67084093591e-05 -1.64469497170e-03 -7.33425961709e-04  1.08638182190e-03  3.10178356809e-03  9.58378938532e-04  5.63987541972e-04  3.69490997555e-03 -1.08370761688e-03  5.21562090131e-03  3.74258452927e-03 -4.24539725236e-04  8.84787845759e-04 -4.18438399288e-03 -2.52397352336e-04 -6.46402370701e-03  8.14433334656e-04 -1.44692464094e-03 -5.31655204716e-04  2.20895666867e-03  1.96334362729e-03  5.76453250748e-03  5.70424714483e-04 -6.60780953015e-04  4.23279352186e-03  8.80759092619e-03 -3.18797469964e-03 -1.05329187432e-03  2.87337914220e-03 -4.75434281014e-03 -6.47129581963e-04  7.42694577997e-04 -9.23536086640e-04  1.92808553169e-04 -3.18305301190e-03  1.82982945005e-03 -1.66155932434e-03 -1.05850512694e-03  3.84639052654e-03 -3.42297013049e-03 -3.16195893059e-03  1.06075216881e-03  1.20461455101e-03  1.17881273717e-03 -1.99772611217e-03  8.08072611635e-06  6.73518159890e-04  2.03139926953e-03 -1.68945251040e-03 -3.76191567430e-04 -4.81159288178e-03 -5.48104358657e-05  3.12509563242e-03  2.58749364660e-03 -1.75485349806e-03 -1.35461698976e-03  3.80729658212e-03  7.49190696520e-03 -1.33447770803e-03  2.68868515416e-03  1.11655166695e-04 -1.56811661049e-03  2.33388197870e-03  1.98719814131e-03  1.05638920902e-03  1.88337937786e-03 -8.55086440864e-04 -2.04665254177e-03  3.26957951503e-04  2.71682744141e-03  8.17935877008e-04  6.36029308932e-05  4.13723468177e-03  8.75775324944e-04 -1.83792667110e-03  5.19238685234e-04 -2.78527822635e-03  2.51972782194e-03  1.33616785361e-03 -2.45172227747e-03  2.04630386740e-03  4.90074386335e-03 -6.80934566546e-04 -3.33280451630e-03  1.31133918357e-03  1.08108401521e-03 -2.28914997907e-03 -3.05378942733e-03 -3.32532996372e-03 -5.21626819864e-03  1.20292811173e-03 -8.69139513232e-04 -5.69728833673e-04  4.84922787527e-03  6.05773054290e-04 -5.48782728821e-04 -3.44978264178e-03  1.15312549407e-05 -9.08749988948e-04  3.46742829645e-03  3.88670283170e-05  1.00152821519e-04  1.10265210942e-03 -1.07249726351e-04 -5.81922412827e-03  2.70533022886e-03  1.12712878527e-03 -4.20257653734e-03 -1.09104817321e-03 -1.50539887700e-03 -2.48909054201e-03 -1.47443739345e-03  5.73611873230e-03 -2.99084089877e-03 -4.22884347697e-03  2.95522465240e-03  3.07714358762e-03 -3.15799043522e-03 -3.70542830372e-04  9.35181306997e-04 -1.35713587749e-03  3.37728733720e-06  2.00842210214e-03 -9.79417268102e-04 -1.05271879831e-03  4.08995804907e-03 -1.93724444864e-03  1.64911482023e-03 -1.71848028879e-03 -3.96981757976e-03  1.77882898716e-03 -5.51230820154e-04  4.53933156872e-03 -1.99513038058e-03 -3.57628938049e-03 -5.56368156344e-03  2.36121568876e-03  3.22657354783e-03  6.44636227123e-03  2.03193830585e-03 -1.96417884660e-03  1.97714531119e-03 -4.24974293384e-03 -3.55521988413e-03  2.15118554939e-03 -1.14031283177e-03  1.86216852983e-03 -2.98404731391e-03  4.49173555887e-03 -2.76063608419e-03  3.02806908002e-07  5.89734830745e-04 -5.93314281801e-03  4.22017513811e-03 -6.40062281817e-03 -1.85833040549e-03  2.23764413395e-03  2.66584914268e-03 -3.42114002941e-03  7.41812264295e-04  2.04305211029e-03 -1.41740496728e-03 -2.68483862249e-03  3.39790535019e-03 -1.01509985261e-03 -2.07272973753e-03 -1.03550076763e-03  1.42807291953e-03 -3.31810854050e-03  2.27587390953e-03  3.28067410843e-03 -3.57805854231e-03  1.37663166932e-03 -3.77530412300e-03  2.31152067594e-03  1.24894248723e-03  2.32165522143e-03  2.58618442425e-03  3.37782967758e-03  1.42333391885e-03 -3.47016754768e-03 -2.22347241817e-03  8.26805947015e-04  4.78242999199e-05 -2.48937278186e-04  1.27267251848e-03  4.22229875962e-03 -3.47999576077e-03  2.17446668985e-03  5.12707090949e-03 -3.86889268529e-03 -1.77953049497e-03 -2.65502629244e-03 -3.66808556278e-03  2.73536822809e-03 -9.67259199532e-04  2.61290737572e-03 -1.29656970908e-03  5.55093353870e-03 -2.46956273629e-03  3.43676331954e-03  2.51443541756e-04  2.08075838188e-05 -2.80333064865e-04 -2.37184120305e-03  2.96106826130e-04  1.17302415490e-03  5.15848123144e-03  3.45495547340e-04 -4.23961456324e-03  2.77042600431e-03 -1.11934615003e-04 -3.11584008226e-03  1.86305369537e-04 -5.66882938585e-03  4.65299184785e-04 -3.85000939187e-03 -5.10938335207e-04 -3.50514557401e-03 -8.50095060795e-03  8.39600227167e-03  1.10270611816e-03  4.20532685537e-04  2.88970406537e-05 -6.76933203195e-04 -1.46879972625e-03 -2.43269947727e-03  1.22618714523e-03  4.86974412875e-03 -3.01239071009e-03  1.16314361393e-03  4.02312633712e-03 -5.16054916157e-03  5.71113930710e-04 -2.48760685162e-03  2.57263161176e-03  3.45167236589e-03 -2.32059808716e-03  8.53257448283e-04  7.48026668971e-05 -1.17872760433e-03 -1.48781707002e-03 -8.00395525057e-03  4.86965953512e-03 -1.64023315554e-03  2.54831023461e-03  4.53838890730e-03 -6.51044988102e-03 -3.10507937736e-04 -1.57702347696e-03  4.47825080484e-03  2.83785157935e-03 -2.94605898382e-03  3.38463562290e-03  2.60465769038e-03  1.36364939605e-03 -2.22372487990e-03 -4.26817416734e-03  4.61974081289e-04 -1.02259185593e-05  1.28387140214e-05 -1.17418926334e-03  1.70758323274e-03  5.47403134324e-03  3.39837122090e-03 -1.29461415246e-03 -5.85147252092e-03  1.74743454727e-03 -1.05274128247e-03 -2.08836892651e-03  2.58279744569e-03 -7.27035538569e-04  2.68650611741e-03 -1.28307515339e-03 -8.73166927023e-03 -1.74719411796e-04  7.83149868198e-05  6.70566154692e-03  1.24565177692e-03  5.73136542877e-04 -3.62407522562e-03 -5.66313991838e-04 -2.42385083500e-03 -1.14111979802e-03 -6.44758918112e-03  1.77953702733e-03  6.41122778395e-04  2.11033316409e-03  1.09582641447e-03 -1.11963048798e-03  2.49091330273e-03  4.32869739346e-03 -1.88027785747e-03  3.91165202211e-03 -4.16858678087e-03  7.47245897422e-04 -4.83981991049e-03 -4.52788645509e-03  7.49747226167e-04 -2.63828243893e-03  3.79587194466e-04  9.99231204032e-04 -2.17712313828e-03  2.12235967118e-03 -2.53372657329e-03 -2.13668426254e-03  2.35700626535e-03  3.00732962704e-03  8.58078472655e-05 -5.85619972602e-04  8.58191677524e-04 -7.20455505899e-04  5.67866290584e-04 -1.08234517079e-03  7.29418907322e-06 -1.13348631095e-02  4.59821708996e-03 -4.18944458338e-03 -1.82814929813e-03 -5.87923131746e-03  1.02977314387e-04 -1.58300033678e-03 -2.02590620472e-03  2.58703074528e-03 -4.42579986801e-04  3.76766725912e-03 -2.82539426873e-03  2.54286756600e-04  1.82357138382e-03 -6.46926695890e-05  5.06369565047e-03  2.59165667247e-03 -4.92682479372e-05 -3.63033977287e-03 -1.00955242883e-03 -3.40760629401e-03  2.27938934076e-03  1.89389620463e-04 -3.92809435002e-04  6.02961071727e-04  1.00842956288e-03 -8.24084808679e-04  1.89613067277e-03 -5.77859161087e-03  7.10458334494e-04 -1.91655274714e-03 -1.22167756916e-03 -2.94443940079e-03 -1.05309426517e-03  4.54425581914e-03 -1.58965610257e-03  2.97267832726e-03 -1.99789670485e-03 -3.51526408679e-03  1.13298245120e-03 -2.13248465914e-03 -1.41171311550e-03
[truncated: 4,581,889 more chars]
