# Supplementary material for: Proximal Distance Algorithms: Theory and Practice
Source: J Mach Learn Res. Author manuscript; Available in PMC 2019 Oct 24. (PMC6812563)
Supplement: code [file NIHMS1053815-supplement-code.zip › proxdist-master/keys_zhou_lange_2019/misc/spm/X_16_5.txt]

 1.05942064088e-01  2.24910717913e-03  3.52023203790e-03  9.82817586357e-05 -1.73871966769e-03 -3.99298632474e-03 -9.74060979969e-04  6.95192035539e-04 -4.21514716709e-04  6.28991275783e-04  1.51338701900e-03 -2.32376616734e-03 -3.14698327094e-04  2.87441765005e-03 -1.73102229353e-03 -9.80955721227e-04
 2.24910717913e-03  9.76284268427e-02 -6.60669107029e-03 -7.01968723721e-03  5.26601078360e-03 -9.43886988042e-04  2.74877940361e-03  1.14114731368e-03  6.18341612687e-04  1.44397467802e-03  6.26240082763e-04  1.20119109274e-03  1.45434967104e-03  5.61970236232e-04 -1.92231697998e-03 -2.26762664897e-03
 3.52023203790e-03 -6.60669107029e-03  8.61953092551e-02 -4.19472433941e-03  5.51181985855e-03  3.09876450046e-03  6.53197567127e-04 -3.10983328549e-03 -1.26035441731e-03  1.78128452840e-03  2.40900596722e-04 -1.63907772486e-03 -2.88488615329e-03  2.91189527784e-03 -7.15189952499e-04 -1.50950554534e-04
 9.82817586357e-05 -7.01968723721e-03 -4.19472433941e-03  7.00788107201e-02  1.10461201213e-02 -5.39795518036e-03  4.97567208147e-03 -1.55731594476e-03  2.53260184086e-03 -2.79785165657e-03 -4.43311646579e-04 -1.13049598127e-04  1.50548442105e-03 -1.99127225214e-04 -1.56291790914e-03 -1.14396938725e-03
-1.73871966769e-03  5.26601078360e-03  5.51181985855e-03  1.10461201213e-02  7.62178575342e-02  2.28585816473e-04  4.07350176419e-03 -2.19263154083e-03  2.72914809654e-03 -4.11652666492e-04  2.34904723035e-03 -3.44184507194e-03  3.40829909737e-03 -1.15336901298e-03 -2.80194909809e-03 -5.13936418253e-04
-3.99298632474e-03 -9.43886988042e-04  3.09876450046e-03 -5.39795518036e-03  2.28585816473e-04  8.83747179994e-02  1.75688256029e-02 -7.11556390035e-03  6.33910725876e-03 -2.04950974444e-03 -6.77671158094e-04 -5.46514108315e-03 -2.81969742363e-03  7.47380412876e-04 -3.86418467358e-03  6.52310069737e-03
-9.74060979969e-04  2.74877940361e-03  6.53197567127e-04  4.97567208147e-03  4.07350176419e-03  1.75688256029e-02  7.95312414215e-02  9.19530894098e-03  4.12885299024e-03 -1.57457166563e-03 -4.27111285279e-03  6.63606181633e-04  1.59270258390e-03 -1.67066381641e-03 -3.36769293302e-03  4.00169650384e-03
 6.95192035539e-04  1.14114731368e-03 -3.10983328549e-03 -1.55731594476e-03 -2.19263154083e-03 -7.11556390035e-03  9.19530894098e-03  6.99418728149e-02 -8.03973728586e-03 -3.09612845477e-03 -4.16744676823e-03  2.01486535267e-03 -1.14082135292e-03 -9.31594544997e-04  1.55551455245e-03  9.41034705234e-04
-4.21514716709e-04  6.18341612687e-04 -1.26035441731e-03  2.53260184086e-03  2.72914809654e-03  6.33910725876e-03  4.12885299024e-03 -8.03973728586e-03  8.45964472883e-02 -7.26105266899e-03 -4.50708908219e-03 -1.43905429446e-03  2.03057119462e-03 -7.04295286931e-04 -2.31609934458e-03  2.87969506813e-03
 6.28991275783e-04  1.44397467802e-03  1.78128452840e-03 -2.79785165657e-03 -4.11652666492e-04 -2.04950974444e-03 -1.57457166563e-03 -3.09612845477e-03 -7.26105266899e-03  6.29928017169e-02 -4.35577195675e-04  5.17594384515e-03 -6.63064689710e-03  4.51545723305e-04  2.26836627979e-03  1.82765803193e-03
 1.51338701900e-03  6.26240082763e-04  2.40900596722e-04 -4.43311646579e-04  2.34904723035e-03 -6.77671158094e-04 -4.27111285279e-03 -4.16744676823e-03 -4.50708908219e-03 -4.35577195675e-04  6.32671960031e-02 -8.20376713016e-03  8.76610998645e-03  5.66158805872e-04 -2.00760254774e-03 -1.62038006985e-03
-2.32376616734e-03  1.20119109274e-03 -1.63907772486e-03 -1.13049598127e-04 -3.44184507194e-03 -5.46514108315e-03  6.63606181633e-04  2.01486535267e-03 -1.43905429446e-03  5.17594384515e-03 -8.20376713016e-03  9.24639977878e-02  6.44579532993e-03  1.38714475402e-02 -1.46630835568e-04 -2.99987831090e-03
-3.14698327094e-04  1.45434967104e-03 -2.88488615329e-03  1.50548442105e-03  3.40829909737e-03 -2.81969742363e-03  1.59270258390e-03 -1.14082135292e-03  2.03057119462e-03 -6.63064689710e-03  8.76610998645e-03  6.44579532993e-03  8.57827502612e-02 -7.83642799270e-03 -1.60426821655e-02 -1.08233655911e-02
 2.87441765005e-03  5.61970236232e-04  2.91189527784e-03 -1.99127225214e-04 -1.15336901298e-03  7.47380412876e-04 -1.67066381641e-03 -9.31594544997e-04 -7.04295286931e-04  4.51545723305e-04  5.66158805872e-04  1.38714475402e-02 -7.83642799270e-03  6.15606549142e-02 -4.24922101318e-03  6.47430188604e-03
-1.73102229353e-03 -1.92231697998e-03 -7.15189952499e-04 -1.56291790914e-03 -2.80194909809e-03 -3.86418467358e-03 -3.36769293302e-03  1.55551455245e-03 -2.31609934458e-03  2.26836627979e-03 -2.00760254774e-03 -1.46630835568e-04 -1.60426821655e-02 -4.24922101318e-03  5.69187941068e-02 -1.36166978512e-02
-9.80955721227e-04 -2.26762664897e-03 -1.50950554534e-04 -1.14396938725e-03 -5.13936418253e-04  6.52310069737e-03  4.00169650384e-03  9.41034705234e-04  2.87969506813e-03  1.82765803193e-03 -1.62038006985e-03 -2.99987831090e-03 -1.08233655911e-02  6.47430188604e-03 -1.36166978512e-02  7.76609253814e-02
