# Supplementary material for: Proximal Distance Algorithms: Theory and Practice
Source: J Mach Learn Res. Author manuscript; Available in PMC 2019 Oct 24. (PMC6812563)
Supplement: code [file NIHMS1053815-supplement-code.zip › proxdist-master/keys_zhou_lange_2019/misc/spm/X_32_4.txt]

 8.88745434947e-02  1.30326576253e-02  6.69692134744e-03 -1.54773810697e-02  2.11851404934e-03 -3.95651060426e-04  1.04467505730e-03 -1.18700413675e-03 -3.13778695940e-03 -1.84567871681e-05  1.40203037240e-03  2.07941421954e-03 -1.56799752395e-03  3.69088874212e-03 -2.16597713972e-03 -1.70798256526e-04  5.93268345296e-04  1.60168654026e-03 -1.36847007491e-03 -1.47173531071e-03  1.52570642238e-03 -4.94667540365e-03 -8.72661425643e-04  1.93541200214e-03  1.51712535064e-03  2.32553102084e-03 -4.03465367269e-03 -3.44193617717e-05  1.98981486304e-04  6.13968667939e-04 -8.50193750401e-04 -1.85425575574e-03
 1.30326576253e-02  8.21823566988e-02  3.69650084283e-03  6.25182287723e-04  1.25427713572e-02 -2.27838355030e-05 -3.44058093042e-03 -1.55441651403e-03  1.79855308611e-03 -4.43885774818e-03  1.07994834679e-03  4.44705521412e-03 -1.99255025335e-04  7.82561658665e-04 -4.75566982777e-03  1.03711119589e-03  2.07609555884e-03  8.92273467522e-04 -6.95079513785e-04 -2.06161421141e-03  9.54381479967e-04 -5.80683619832e-03  8.94269626164e-04  3.77365015754e-03  2.58912304861e-04 -2.44289722509e-03 -4.90197421946e-04 -2.98113631415e-03 -3.36920137429e-03 -5.65705515039e-04 -5.20081576526e-04  1.40644287846e-04
 6.69692134744e-03  3.69650084283e-03  6.27753518405e-02  6.59705593415e-03  4.73663355106e-03  4.56343032257e-03 -1.18933815515e-03 -2.33957233818e-03 -1.13307566233e-03  8.39798110556e-04 -3.03655300307e-03  2.35359087322e-05 -4.66303685945e-04 -2.90407505595e-03  8.65420774962e-04  6.48932810686e-04 -1.58502834430e-03 -9.42202142030e-04  1.99272406438e-03  1.91664863715e-03  3.17978937648e-03  9.14626368124e-05 -2.32078863058e-03  1.06673663507e-03  2.33958335621e-03  5.41397547425e-04  1.26602703391e-03  2.54924211503e-03  9.63485648214e-04 -1.74911287989e-03  1.30980461457e-03  3.20835978123e-04
-1.54773810697e-02  6.25182287723e-04  6.59705593415e-03  6.95288076994e-02  5.13455301661e-03 -4.49618992466e-04 -2.07641397987e-03  4.84463950149e-04  1.92734248183e-03 -1.74107613256e-03 -1.29745764830e-04  1.19066220401e-03  3.48973858906e-03 -3.03647094591e-03  7.80117532142e-04  2.43930656573e-03  9.90453701370e-04  6.98253702305e-04  1.21151532247e-03 -1.71284074930e-03  8.74599144539e-04  7.64524652973e-04 -8.50569872555e-04 -1.19048649587e-03 -9.00145626138e-04  1.30829562078e-03  1.62491543186e-03  6.77241264476e-04 -2.70196900381e-04 -2.15860678814e-03  1.58181869036e-03  3.92303678893e-03
 2.11851404934e-03  1.25427713572e-02  4.73663355106e-03  5.13455301661e-03  5.83913689653e-02  3.09302129680e-03 -1.04576041631e-02 -8.86255763823e-03  2.92955995287e-03 -4.52049126278e-03  1.46852786638e-03  3.61335682825e-03 -1.82839118106e-05  3.08312472979e-03 -1.03498082753e-03  1.06364733984e-03  1.70233875632e-03  2.55888747286e-03 -1.52446452901e-03 -2.35511659710e-03  1.86063564960e-04 -4.82483399008e-03  7.76273732468e-05  2.88536882139e-03 -9.02915651019e-06 -1.22836101303e-03  9.33650079483e-04  1.35254784340e-04 -5.84239064813e-04  7.49372686871e-05  6.59044917347e-04 -1.17040402408e-03
-3.95651060426e-04 -2.27838355030e-05  4.56343032257e-03 -4.49618992466e-04  3.09302129680e-03  7.68889482140e-02 -7.33271853790e-03 -1.86639441502e-02 -1.84707004938e-04 -7.94478866006e-04 -3.38142017768e-03 -1.75524457890e-03  1.42645336896e-04  4.04015449604e-05  2.10832127888e-03  2.87861241418e-04  3.03132255076e-03 -4.05090703076e-03  8.39688847345e-04 -5.68438208622e-04  5.91766898548e-04 -1.34694161936e-03 -9.15445698428e-04 -4.28688810011e-03 -5.23074578750e-04  8.89036680227e-04 -2.97074343248e-03  4.26475314756e-03 -1.08398003680e-05  1.29070928328e-03 -2.14603055242e-03 -4.15860262764e-04
 1.04467505730e-03 -3.44058093042e-03 -1.18933815515e-03 -2.07641397987e-03 -1.04576041631e-02 -7.33271853790e-03  6.57342171913e-02 -1.83519045456e-03 -8.76596415431e-03  1.63314373573e-03 -7.40069127576e-04 -3.49709984865e-03 -1.00276944943e-03  5.93130427939e-05  2.30628094745e-03  1.90348707796e-05 -7.54294421413e-04  7.33326965379e-04  2.18784973188e-04 -1.16113365858e-03 -5.05539565508e-04  3.09368919754e-03 -3.11980876077e-03 -1.24526743650e-03  7.64772159695e-04  1.20736262426e-03 -1.11617911967e-03  1.87846094253e-03 -1.21108089315e-03  4.25411693578e-04 -4.27776924489e-03  2.23893332894e-03
-1.18700413675e-03 -1.55441651403e-03 -2.33957233818e-03  4.84463950149e-04 -8.86255763823e-03 -1.86639441502e-02 -1.83519045456e-03  9.05891400340e-02  3.68481191192e-03  2.40435381589e-03  1.08892222685e-03  3.95283576440e-04 -3.75073793477e-04  1.31646569537e-03  8.34620713093e-04  2.60719079533e-03 -1.11367639933e-03  1.03639627511e-03  3.54506679455e-03  1.71065243397e-03  3.32200503550e-03  2.71934894512e-03 -5.29884508214e-04  2.91108922229e-03 -2.57610977525e-04 -3.16910500918e-03  2.28021007268e-03 -1.77739553992e-03 -1.73881629963e-05 -1.90966421532e-04  2.04875978559e-03 -9.91120694848e-04
-3.13778695940e-03  1.79855308611e-03 -1.13307566233e-03  1.92734248183e-03  2.92955995287e-03 -1.84707004938e-04 -8.76596415431e-03  3.68481191192e-03  9.21552053603e-02 -2.98300813783e-03  2.92300667707e-03  2.76043948095e-03 -1.01066245154e-03  4.96992473297e-03 -2.18464892170e-03  1.51016540967e-03  2.26545944902e-03  3.29652303697e-04  5.56555782122e-04  4.48174282653e-04 -1.48927754639e-04  3.77259369490e-03  5.42098065869e-03  2.42147834052e-03  3.66426275226e-03  4.50828897750e-05  3.42488833502e-03 -2.59284054679e-03  9.54974391122e-04  2.31941267681e-03  1.56656407166e-03 -1.40181009007e-03
-1.84567871681e-05 -4.43885774818e-03  8.39798110556e-04 -1.74107613256e-03 -4.52049126278e-03 -7.94478866006e-04  1.63314373573e-03  2.40435381589e-03 -2.98300813783e-03  9.78758759162e-02 -3.91800843397e-03 -2.31611420858e-03 -1.22193162149e-04 -1.82534424414e-03  9.07716957393e-03 -8.10358913320e-06 -5.15721277508e-04 -1.05622167827e-03  3.26600203078e-03 -2.14234904273e-03  4.68499251563e-03 -1.34920294617e-03  2.69795605369e-03  5.62082941223e-04 -2.38491136028e-04  1.74789345625e-03 -3.23070654520e-03 -7.16848860891e-04  2.62700171290e-03 -1.42699241875e-03 -2.69612196714e-03 -1.98388877653e-03
 1.40203037240e-03  1.07994834679e-03 -3.03655300307e-03 -1.29745764830e-04  1.46852786638e-03 -3.38142017768e-03 -7.40069127576e-04  1.08892222685e-03  2.92300667707e-03 -3.91800843397e-03  7.98299607591e-02  7.45382512564e-03 -6.07673252628e-03  2.78113057058e-03  2.27053365131e-03 -3.78298001995e-03 -1.02728864509e-03  2.38171881325e-03  2.14893987477e-04  1.48385993129e-03  1.86410846366e-03 -1.79978041460e-03 -5.37364617680e-04  2.97274906556e-03  3.80912774797e-04 -3.31228419898e-03  2.65666846922e-04  2.45268143600e-04 -1.68764336041e-03 -3.19879295341e-04 -2.43100486719e-03 -2.23202729390e-04
 2.07941421954e-03  4.44705521412e-03  2.35359087322e-05  1.19066220401e-03  3.61335682825e-03 -1.75524457890e-03 -3.49709984865e-03  3.95283576440e-04  2.76043948095e-03 -2.31611420858e-03  7.45382512564e-03  8.55531463184e-02  1.29604483923e-02  5.04475246597e-03 -9.61555763314e-04  2.47211097624e-04 -7.92872515643e-04  1.97075376997e-03 -2.58114538455e-03 -1.20460990628e-03  1.29573559101e-04 -1.82278247610e-03  1.73434976918e-04  4.90669506743e-04  8.45365114061e-04  1.68078149867e-03 -1.47795412286e-03 -6.69888752643e-04 -7.89414050305e-04 -1.52456214387e-03 -3.84050229600e-03  2.12262730304e-03
-1.56799752395e-03 -1.99255025335e-04 -4.66303685945e-04  3.48973858906e-03 -1.82839118106e-05  1.42645336896e-04 -1.00276944943e-03 -3.75073793477e-04 -1.01066245154e-03 -1.22193162149e-04 -6.07673252628e-03  1.29604483923e-02  6.59751788690e-02 -3.59754417622e-03  5.16331387227e-04 -4.76323434782e-05 -5.75880741560e-04 -2.85246275283e-03 -3.41224570800e-05  2.24039538899e-03  7.98068965785e-04  9.32401164796e-04  2.03271243402e-03  1.99125535318e-03  1.20417874548e-03 -2.36078735162e-04 -9.17646030223e-04  1.23382087600e-04  1.24006889039e-03  9.49185755839e-04  1.01198171326e-03 -2.34497808859e-04
 3.69088874212e-03  7.82561658665e-04 -2.90407505595e-03 -3.03647094591e-03  3.08312472979e-03  4.04015449604e-05  5.93130427939e-05  1.31646569537e-03  4.96992473297e-03 -1.82534424414e-03  2.78113057058e-03  5.04475246597e-03 -3.59754417622e-03  7.05080423058e-02 -9.31216002287e-04  1.08874340001e-03  7.98629384712e-03  6.27015056689e-04  1.41474199104e-03 -2.65098635736e-03  2.60646443754e-03  3.22516735087e-03 -1.99495018740e-03  1.52644159640e-03 -1.09318305450e-03 -5.81472941922e-04  2.45575234122e-03  1.49876318173e-03 -1.66972324453e-03  1.34211316649e-03  8.43709807618e-04  1.94101299944e-04
-2.16597713972e-03 -4.75566982777e-03  8.65420774962e-04  7.80117532142e-04 -1.03498082753e-03  2.10832127888e-03  2.30628094745e-03  8.34620713093e-04 -2.18464892170e-03  9.07716957393e-03  2.27053365131e-03 -9.61555763314e-04  5.16331387227e-04 -9.31216002287e-04  9.37052827981e-02  8.54212619313e-03 -6.42228591859e-03 -1.36135768314e-03  4.10567722881e-03  9.20879813397e-04 -8.82715770994e-04  4.66436182126e-04 -4.00375849476e-03 -2.02858189025e-04  7.02672539840e-04  3.34263177560e-03  1.47831129287e-03  9.71671332297e-05  5.06926700970e-04 -1.69811873237e-03 -8.71515600355e-04 -4.57409062008e-04
-1.70798256526e-04  1.03711119589e-03  6.48932810686e-04  2.43930656573e-03  1.06364733984e-03  2.87861241418e-04  1.90348707796e-05  2.60719079533e-03  1.51016540967e-03 -8.10358913320e-06 -3.78298001995e-03  2.47211097624e-04 -4.76323434782e-05  1.08874340001e-03  8.54212619313e-03  9.35719822949e-02  9.28886860034e-03 -1.90377163049e-03  6.82507656442e-04 -1.43172870007e-03  2.25785657414e-03 -1.99612201810e-03 -7.29120721761e-03 -1.68932749596e-03 -1.62269004554e-03 -2.07327802662e-03 -5.09790620619e-03 -9.91319040184e-04 -1.21738713652e-03  1.74137355334e-03  4.44150841463e-03 -4.56245839348e-04
 5.93268345296e-04  2.07609555884e-03 -1.58502834430e-03  9.90453701370e-04  1.70233875632e-03  3.03132255076e-03 -7.54294421413e-04 -1.11367639933e-03  2.26545944902e-03 -5.15721277508e-04 -1.02728864509e-03 -7.92872515643e-04 -5.75880741560e-04  7.98629384712e-03 -6.42228591859e-03  9.28886860034e-03  7.62772383546e-02  3.98903605224e-04 -7.94181882708e-03 -1.91945347674e-02 -3.43960086997e-03  3.30249205316e-03 -5.31563900701e-03 -1.64331370544e-03  6.02378458605e-05  2.29782530011e-03 -5.50445509254e-04 -1.84292542909e-04 -9.81251156765e-04  1.57647871006e-03 -9.03749515837e-05  1.02930084469e-03
 1.60168654026e-03  8.92273467522e-04 -9.42202142030e-04  6.98253702305e-04  2.55888747286e-03 -4.05090703076e-03  7.33326965379e-04  1.03639627511e-03  3.29652303697e-04 -1.05622167827e-03  2.38171881325e-03  1.97075376997e-03 -2.85246275283e-03  6.27015056689e-04 -1.36135768314e-03 -1.90377163049e-03  3.98903605224e-04  7.47933624284e-02 -4.74945823032e-03 -7.52483688695e-03 -4.41560609137e-03  6.66960940899e-04  2.23884482461e-03 -1.90896161611e-03 -1.45739510447e-03 -3.94345211618e-04 -1.54083121678e-03 -1.47226972988e-03  6.94194283695e-04  7.63254818866e-04  7.70752669116e-04  1.86647833517e-04
-1.36847007491e-03 -6.95079513785e-04  1.99272406438e-03  1.21151532247e-03 -1.52446452901e-03  8.39688847345e-04  2.18784973188e-04  3.54506679455e-03  5.56555782122e-04  3.26600203078e-03  2.14893987477e-04 -2.58114538455e-03 -3.41224570800e-05  1.41474199104e-03  4.10567722881e-03  6.82507656442e-04 -7.94181882708e-03 -4.74945823032e-03  7.05866306114e-02 -1.70464746645e-04  1.21991864726e-02  7.31209714045e-03 -5.14081954264e-04 -8.52560401258e-05  3.26329935156e-04 -3.32939427084e-04  3.15964151687e-03  2.92425513367e-03  3.50972827387e-05 -2.03551458037e-04  1.16553947248e-03 -3.71946024256e-04
-1.47173531071e-03 -2.06161421141e-03  1.91664863715e-03 -1.71284074930e-03 -2.35511659710e-03 -5.68438208622e-04 -1.16113365858e-03  1.71065243397e-03  4.48174282653e-04 -2.14234904273e-03  1.48385993129e-03 -1.20460990628e-03  2.24039538899e-03 -2.65098635736e-03  9.20879813397e-04 -1.43172870007e-03 -1.91945347674e-02 -7.52483688695e-03 -1.70464746645e-04  6.68379990776e-02  1.78777261710e-03 -8.75454289672e-04  1.80298659101e-03  2.38247747180e-03  1.68465410827e-03 -2.63427408371e-03  7.31020993763e-04  1.83567674972e-06 -6.63515502689e-04  2.47276320223e-03 -7.62385856975e-04 -1.60007816371e-04
 1.52570642238e-03  9.54381479967e-04  3.17978937648e-03  8.74599144539e-04  1.86063564960e-04  5.91766898548e-04 -5.05539565508e-04  3.32200503550e-03 -1.48927754639e-04  4.68499251563e-03  1.86410846366e-03  1.29573559101e-04  7.98068965785e-04  2.60646443754e-03 -8.82715770994e-04  2.25785657414e-03 -3.43960086997e-03 -4.41560609137e-03  1.21991864726e-02  1.78777261710e-03  7.90420046889e-02  2.64147934490e-03 -7.27740995187e-03  2.15443252654e-03  2.81537242259e-03 -6.47884797981e-04 -8.97233809159e-04  3.13802045103e-04  1.15041284700e-03 -8.69654350341e-04  1.75468970917e-03  9.62006219552e-05
-4.94667540365e-03 -5.80683619832e-03  9.14626368124e-05  7.64524652973e-04 -4.82483399008e-03 -1.34694161936e-03  3.09368919754e-03  2.71934894512e-03  3.77259369490e-03 -1.34920294617e-03 -1.79978041460e-03 -1.82278247610e-03  9.32401164796e-04  3.22516735087e-03  4.66436182126e-04 -1.99612201810e-03  3.30249205316e-03  6.66960940899e-04  7.31209714045e-03 -8.75454289672e-04  2.64147934490e-03  8.96328038830e-02 -5.58282701231e-03 -2.70359993437e-03  2.57795101084e-03  2.03799222513e-03  5.43978421863e-03  2.50179191723e-03 -1.75196408491e-03  4.71853372370e-03  4.90127425946e-03 -4.07130045771e-03
-8.72661425643e-04  8.94269626164e-04 -2.32078863058e-03 -8.50569872555e-04  7.76273732468e-05 -9.15445698428e-04 -3.11980876077e-03 -5.29884508214e-04  5.42098065869e-03  2.69795605369e-03 -5.37364617680e-04  1.73434976918e-04  2.03271243402e-03 -1.99495018740e-03 -4.00375849476e-03 -7.29120721761e-03 -5.31563900701e-03  2.23884482461e-03 -5.14081954264e-04  1.80298659101e-03 -7.27740995187e-03 -5.58282701231e-03  9.62681512200e-02 -5.79284994130e-04 -3.69207754998e-03  5.41264560024e-04 -4.07550889767e-04 -2.90889469273e-03  2.05398956399e-03 -5.12037089759e-04 -1.33887539589e-03 -1.83284890774e-03
 1.93541200214e-03  3.77365015754e-03  1.06673663507e-03 -1.19048649587e-03  2.88536882139e-03 -4.28688810011e-03 -1.24526743650e-03  2.91108922229e-03  2.42147834052e-03  5.62082941223e-04  2.97274906556e-03  4.90669506743e-04  1.99125535318e-03  1.52644159640e-03 -2.02858189025e-04 -1.68932749596e-03 -1.64331370544e-03 -1.90896161611e-03 -8.52560401258e-05  2.38247747180e-03  2.15443252654e-03 -2.70359993437e-03 -5.79284994130e-04  7.07642529255e-02  1.07256273193e-02 -1.75655609563e-02  2.62829553277e-04  1.94782340921e-03 -1.38092228756e-03  6.63259077212e-04 -3.07811113627e-03  2.46669629288e-03
 1.51712535064e-03  2.58912304861e-04  2.33958335621e-03 -9.00145626138e-04 -9.02915651019e-06 -5.23074578750e-04  7.64772159695e-04 -2.57610977525e-04  3.66426275226e-03 -2.38491136028e-04  3.80912774797e-04  8.45365114061e-04  1.20417874548e-03 -1.09318305450e-03  7.02672539840e-04 -1.62269004554e-03  6.02378458605e-05 -1.45739510447e-03  3.26329935156e-04  1.68465410827e-03  2.81537242259e-03  2.57795101084e-03 -3.69207754998e-03  1.07256273193e-02  6.89344544264e-02  8.23210921779e-03  2.98348567550e-03  7.97352945111e-04  3.03520207867e-04 -8.66885203693e-04  2.94988592874e-04 -1.12075004436e-03
 2.32553102084e-03 -2.44289722509e-03  5.41397547425e-04  1.30829562078e-03 -1.22836101303e-03  8.89036680227e-04  1.20736262426e-03 -3.16910500918e-03  4.50828897750e-05  1.74789345625e-03 -3.31228419898e-03  1.68078149867e-03 -2.36078735162e-04 -5.81472941922e-04  3.34263177560e-03 -2.07327802662e-03  2.29782530011e-03 -3.94345211618e-04 -3.32939427084e-04 -2.63427408371e-03 -6.47884797981e-04  2.03799222513e-03  5.41264560024e-04 -1.75655609563e-02  8.23210921779e-03  9.26544438240e-02  4.50618952303e-03  5.36698293166e-03  2.75959103251e-03 -5.51538091093e-04  2.31138379557e-03 -4.27081968945e-03
-4.03465367269e-03 -4.90197421946e-04  1.26602703391e-03  1.62491543186e-03  9.33650079483e-04 -2.97074343248e-03 -1.11617911967e-03  2.28021007268e-03  3.42488833502e-03 -3.23070654520e-03  2.65666846922e-04 -1.47795412286e-03 -9.17646030223e-04  2.45575234122e-03  1.47831129287e-03 -5.09790620619e-03 -5.50445509254e-04 -1.54083121678e-03  3.15964151687e-03  7.31020993763e-04 -8.97233809159e-04  5.43978421863e-03 -4.07550889767e-04  2.62829553277e-04  2.98348567550e-03  4.50618952303e-03  9.49577772504e-02  1.05159878272e-02 -1.02740470540e-03  1.19304436596e-03 -1.16404937817e-03 -1.17548640389e-03
-3.44193617717e-05 -2.98113631415e-03  2.54924211503e-03  6.77241264476e-04  1.35254784340e-04  4.26475314756e-03  1.87846094253e-03 -1.77739553992e-03 -2.59284054679e-03 -7.16848860891e-04  2.45268143600e-04 -6.69888752643e-04  1.23382087600e-04  1.49876318173e-03  9.71671332297e-05 -9.91319040184e-04 -1.84292542909e-04 -1.47226972988e-03  2.92425513367e-03  1.83567674972e-06  3.13802045103e-04  2.50179191723e-03 -2.90889469273e-03  1.94782340921e-03  7.97352945111e-04  5.36698293166e-03  1.05159878272e-02  7.13130493767e-02  8.09896359588e-03 -3.07123814978e-03  4.40628784572e-04  1.62837889917e-03
 1.98981486304e-04 -3.36920137429e-03  9.63485648214e-04 -2.70196900381e-04 -5.84239064813e-04 -1.08398003680e-05 -1.21108089315e-03 -1.73881629963e-05  9.54974391122e-04  2.62700171290e-03 -1.68764336041e-03 -7.89414050305e-04  1.24006889039e-03 -1.66972324453e-03  5.06926700970e-04 -1.21738713652e-03 -9.81251156765e-04  6.94194283695e-04  3.50972827387e-05 -6.63515502689e-04  1.15041284700e-03 -1.75196408491e-03  2.05398956399e-03 -1.38092228756e-03  3.03520207867e-04  2.75959103251e-03 -1.02740470540e-03  8.09896359588e-03  5.73482231712e-02 -7.95190851309e-03 -4.65367797923e-03 -7.39461192901e-03
 6.13968667939e-04 -5.65705515039e-04 -1.74911287989e-03 -2.15860678814e-03  7.49372686871e-05  1.29070928328e-03  4.25411693578e-04 -1.90966421532e-04  2.31941267681e-03 -1.42699241875e-03 -3.19879295341e-04 -1.52456214387e-03  9.49185755839e-04  1.34211316649e-03 -1.69811873237e-03  1.74137355334e-03  1.57647871006e-03  7.63254818866e-04 -2.03551458037e-04  2.47276320223e-03 -8.69654350341e-04  4.71853372370e-03 -5.12037089759e-04  6.63259077212e-04 -8.66885203693e-04 -5.51538091093e-04  1.19304436596e-03 -3.07123814978e-03 -7.95190851309e-03  9.36200464991e-02  6.16328967580e-03 -5.45155164525e-03
-8.50193750401e-04 -5.20081576526e-04  1.30980461457e-03  1.58181869036e-03  6.59044917347e-04 -2.14603055242e-03 -4.27776924489e-03  2.04875978559e-03  1.56656407166e-03 -2.69612196714e-03 -2.43100486719e-03 -3.84050229600e-03  1.01198171326e-03  8.43709807618e-04 -8.71515600355e-04  4.44150841463e-03 -9.03749515837e-05  7.70752669116e-04  1.16553947248e-03 -7.62385856975e-04  1.75468970917e-03  4.90127425946e-03 -1.33887539589e-03 -3.07811113627e-03  2.94988592874e-04  2.31138379557e-03 -1.16404937817e-03  4.40628784572e-04 -4.65367797923e-03  6.16328967580e-03  9.08557425052e-02 -9.58060806637e-03
-1.85425575574e-03  1.40644287846e-04  3.20835978123e-04  3.92303678893e-03 -1.17040402408e-03 -4.15860262764e-04  2.23893332894e-03 -9.91120694848e-04 -1.40181009007e-03 -1.98388877653e-03 -2.23202729390e-04  2.12262730304e-03 -2.34497808859e-04  1.94101299944e-04 -4.57409062008e-04 -4.56245839348e-04  1.02930084469e-03  1.86647833517e-04 -3.71946024256e-04 -1.60007816371e-04  9.62006219552e-05 -4.07130045771e-03 -1.83284890774e-03  2.46669629288e-03 -1.12075004436e-03 -4.27081968945e-03 -1.17548640389e-03  1.62837889917e-03 -7.39461192901e-03 -5.45155164525e-03 -9.58060806637e-03  8.37448031320e-02
