# Supplementary material for: Proximal Distance Algorithms: Theory and Practice
Source: J Mach Learn Res. Author manuscript; Available in PMC 2019 Oct 24. (PMC6812563)
Supplement: code [file NIHMS1053815-supplement-code.zip › proxdist-master/keys_zhou_lange_2019/misc/spm/X_32_5.txt]

 9.79724066142e-02  3.17488809895e-03 -5.41823478872e-03  3.25899679502e-04 -1.16060418697e-03 -1.12267841379e-03  1.17952129900e-03 -2.17355266457e-03 -7.95602693579e-04 -1.39711975317e-03 -3.85726725681e-04 -1.06970714663e-03  5.38936601696e-03 -1.94194633677e-03 -2.27590335931e-03  2.43854401131e-03  3.29717788413e-03 -3.23628889195e-03 -1.13460309205e-03  3.94027818867e-03  9.05902896546e-04  1.88968489855e-03  3.94451207604e-03  3.16374928290e-03 -1.75854706023e-03 -3.95118262247e-04  9.08431382007e-04  1.45931692790e-03 -1.55043859486e-04 -3.22468007405e-03  3.36318788874e-03 -9.95758832295e-04
 3.17488809895e-03  1.03916370404e-01  1.23703598921e-03  3.37340631091e-03  2.99358645931e-03 -1.47674284108e-03  4.81759245189e-03  1.97057233028e-03 -2.32506847586e-04  7.67888960959e-03  1.76450606584e-03 -1.08135208633e-03  2.03569087357e-03 -3.09175941548e-03  7.92458300027e-04 -4.45886616004e-04 -1.06259128438e-03 -5.26268186412e-03  1.14551532007e-03  3.48667627894e-03  3.05154845522e-03  1.82061338761e-04 -7.56548127105e-04  5.81123896998e-04 -1.53789956405e-03  4.82170095611e-03  1.00793461035e-03 -4.69345514206e-03  1.85847648771e-03  1.10655399083e-03 -1.04009040680e-03  1.23598867173e-03
-5.41823478872e-03  1.23703598921e-03  9.18115970664e-02  1.37848818013e-03 -2.40802262978e-03 -6.52905229188e-04  1.50179073093e-03  1.40600845413e-03 -4.03310195406e-04  8.94764623117e-04  7.01374291841e-04 -2.51803118729e-03 -1.02164190547e-03 -2.01153058035e-03  2.19570422795e-03  2.96997297991e-03 -1.80064955041e-03 -4.12048194534e-03 -1.55710085081e-03  4.73620425670e-03 -1.04605449389e-03  3.87681643300e-04 -1.85143616620e-03 -3.66700994739e-03  2.89969922779e-05 -1.49250983340e-03  3.95659752785e-03  3.15991668057e-03 -1.43345901896e-03  4.13641073181e-04 -1.27182103312e-03 -2.61597644684e-03
 3.25899679502e-04  3.37340631091e-03  1.37848818013e-03  7.89918412803e-02  3.97915583307e-03  1.07898842057e-02  3.73356492510e-03  1.79772932646e-03 -4.00627407459e-03 -1.40513695532e-03  8.79879726619e-04 -1.02739356994e-03 -8.21475953509e-04 -1.90132515519e-03  1.00550939792e-03 -8.22965391532e-04  1.34231575808e-03 -8.19237678417e-04 -1.94480641427e-03  3.92116452090e-04 -1.87503427327e-03 -2.14399960921e-03  1.58184701097e-03 -3.51733412327e-04 -2.86773707839e-03 -7.75222194080e-04 -1.59277643584e-05  1.04464246487e-03 -1.02456248458e-03  3.25421480915e-04 -1.24938757360e-03 -4.97028850903e-04
-1.16060418697e-03  2.99358645931e-03 -2.40802262978e-03  3.97915583307e-03  6.18762564081e-02 -4.42020977323e-03 -3.60095564646e-03 -4.98102424423e-03 -8.39845778718e-04  2.63613190123e-05  2.71278192129e-04 -5.04855110366e-04  1.24691486647e-03 -1.02083019910e-03  1.63634794780e-03 -1.00060436948e-03 -3.83505062757e-03  1.12898357027e-03 -1.16487768330e-03 -2.04111490991e-03 -1.42692245326e-03  9.39594043140e-04  2.11408779893e-06 -1.49573040453e-03  1.46794327243e-04  1.28686842471e-03 -3.22416818355e-04  8.80200967586e-04 -1.23949316117e-03 -6.32262176815e-05  3.18657599606e-04  1.03044291458e-03
-1.12267841379e-03 -1.47674284108e-03 -6.52905229188e-04  1.07898842057e-02 -4.42020977323e-03  7.67478848462e-02  5.85124188727e-04  1.93017949571e-03 -4.53242740171e-03  6.77439532208e-04 -1.88715875696e-03 -8.13734801121e-04  2.42333570462e-03 -6.64889680475e-04 -7.39735560900e-04  2.26967611429e-04  1.42362160551e-03 -1.17265947675e-03 -2.47101613746e-03  2.24361964072e-03 -1.25579736088e-03 -1.38778035101e-03 -3.50495828653e-04 -9.47192115236e-05 -2.22955396754e-03  1.72071444255e-03 -1.17921211327e-03 -1.48461281164e-03  8.49763420229e-04  4.97872109901e-03 -3.97636455745e-03  1.85121873774e-03
 1.17952129900e-03  4.81759245189e-03  1.50179073093e-03  3.73356492510e-03 -3.60095564646e-03  5.85124188727e-04  7.69921058937e-02  1.48759020050e-02  1.85591922299e-03 -1.05416176835e-03  9.66859097413e-04 -1.55076924038e-03 -8.42218753522e-04 -2.35296946038e-03 -2.31800254100e-03 -2.85832586353e-03  3.34901076135e-04 -3.18258727839e-03 -4.39447387311e-04  1.53869037978e-03  3.05324805550e-03  3.36279913004e-04 -2.98511720818e-04  1.57599052947e-03  2.57511767998e-03 -2.26553838889e-03  9.79399613621e-04  4.02735219373e-03  1.36631986584e-04 -1.17364482213e-03 -6.27659288489e-04 -8.54171842148e-04
-2.17355266457e-03  1.97057233028e-03  1.40600845413e-03  1.79772932646e-03 -4.98102424423e-03  1.93017949571e-03  1.48759020050e-02  8.41433577296e-02 -1.73059726535e-03 -2.18605476115e-03 -2.67355245900e-03 -2.75179666488e-04 -1.19944082220e-04  1.24324766903e-03  1.14552962302e-03 -3.90940353079e-03  1.62503843548e-03 -3.42817895167e-03  9.59394747413e-04  3.50482892526e-03  3.21358595109e-03 -1.07144733674e-03 -3.78795975726e-03 -6.79803459159e-04  1.25322130790e-03 -3.55556377979e-03  2.13537841242e-03  1.33189900330e-03  2.73837518458e-04 -8.40846165753e-04 -1.30290537056e-04 -9.12374884380e-04
-7.95602693579e-04 -2.32506847586e-04 -4.03310195406e-04 -4.00627407459e-03 -8.39845778718e-04 -4.53242740171e-03  1.85591922299e-03 -1.73059726535e-03  7.66434171748e-02  3.19614643609e-03  7.67556190460e-04  6.60072381548e-03 -5.75287642055e-05 -8.04789932185e-04  2.33012201768e-04  1.59193720084e-03 -5.48081899644e-05  4.67754066632e-03 -2.37288405392e-04  4.55545428484e-03 -3.83252340917e-03 -1.09364141670e-04 -4.73511682352e-04  2.26114304354e-03  9.36090641504e-04  9.35067036507e-04 -1.50299413048e-04 -1.90317434122e-03 -2.02045134134e-03 -1.86575724887e-03  1.12586617571e-03  3.96980734664e-03
-1.39711975317e-03  7.67888960959e-03  8.94764623117e-04 -1.40513695532e-03  2.63613190123e-05  6.77439532208e-04 -1.05416176835e-03 -2.18605476115e-03  3.19614643609e-03  9.77271536489e-02 -3.53583215047e-03 -3.16041977119e-03  1.98931096737e-03  4.51503972466e-03  3.65466099242e-03 -2.01767359284e-03 -6.98079767686e-03  3.49461572949e-04 -5.60221977397e-04 -1.13939838585e-03  2.47486755019e-04 -2.83150356504e-03  3.02200540728e-03  3.52295960148e-04 -3.56873064895e-03  2.64163846183e-03  3.38826549727e-03  8.49730982559e-04  2.52497363360e-04  1.84677139131e-03 -3.34802592213e-03 -2.98043270326e-03
-3.85726725681e-04  1.76450606584e-03  7.01374291841e-04  8.79879726619e-04  2.71278192129e-04 -1.88715875696e-03  9.66859097413e-04 -2.67355245900e-03  7.67556190460e-04 -3.53583215047e-03  7.83581167930e-02 -9.29743605861e-04 -5.17348334114e-03 -2.14455506349e-03 -1.54418944294e-03 -5.36601886134e-04 -1.11994944395e-04 -1.83540783359e-03  8.85356003645e-05 -2.69547454587e-03 -1.56223650370e-04  1.09278953664e-03 -2.01464240875e-03  3.62273170341e-03 -2.87420353503e-03 -3.16616010629e-04 -1.15285790085e-03 -7.70856774531e-04  1.17753639762e-03  6.59526797736e-04  5.90439033158e-04 -1.10964221738e-03
-1.06970714663e-03 -1.08135208633e-03 -2.51803118729e-03 -1.02739356994e-03 -5.04855110366e-04 -8.13734801121e-04 -1.55076924038e-03 -2.75179666488e-04  6.60072381548e-03 -3.16041977119e-03 -9.29743605861e-04  6.96553036102e-02  3.27593237386e-03 -4.46352088418e-04 -4.66290625862e-03  8.79316035808e-04  4.37071314375e-03  2.43475464472e-04  1.47186539373e-04 -4.62510546963e-04 -2.91831156827e-03  1.42119880389e-03  1.93432919157e-03  3.91039968592e-03  7.03177348568e-04  2.74052717518e-04  1.03844281451e-03 -2.52991451818e-03  8.28054626962e-04 -1.03146337937e-03  5.51831102203e-04  6.46170498447e-04
 5.38936601696e-03  2.03569087357e-03 -1.02164190547e-03 -8.21475953509e-04  1.24691486647e-03  2.42333570462e-03 -8.42218753522e-04 -1.19944082220e-04 -5.75287642055e-05  1.98931096737e-03 -5.17348334114e-03  3.27593237386e-03  9.70207797718e-02 -8.78869249778e-03  1.27892954532e-02 -1.09429934119e-03 -1.52849039497e-03  5.19409097074e-03 -3.17376022539e-03  5.37156810217e-03 -3.57562845539e-04 -3.44043621229e-04  2.01499731879e-03 -3.19877627732e-03  9.54133544888e-04  3.21682919161e-03 -2.66134574350e-04 -2.81804949558e-03  1.68136216325e-03  1.63437357672e-03  1.81937651175e-03  2.57328553732e-03
-1.94194633677e-03 -3.09175941548e-03 -2.01153058035e-03 -1.90132515519e-03 -1.02083019910e-03 -6.64889680475e-04 -2.35296946038e-03  1.24324766903e-03 -8.04789932185e-04  4.51503972466e-03 -2.14455506349e-03 -4.46352088418e-04 -8.78869249778e-03  9.53390973609e-02  5.87179196046e-03 -5.97669704884e-03  1.93426875570e-03  2.74517525584e-04  3.56882623780e-03 -3.48549806683e-03  2.72646345554e-03  1.38375562793e-03 -9.13856078348e-04  5.65616352891e-04 -2.00108656453e-05  2.72804697595e-04 -5.18007453682e-03  3.21251799167e-03  9.27009689831e-04 -3.48378420169e-05  4.81084915758e-03 -8.02802704047e-04
-2.27590335931e-03  7.92458300027e-04  2.19570422795e-03  1.00550939792e-03  1.63634794780e-03 -7.39735560900e-04 -2.31800254100e-03  1.14552962302e-03  2.33012201768e-04  3.65466099242e-03 -1.54418944294e-03 -4.66290625862e-03  1.27892954532e-02  5.87179196046e-03  6.00534479921e-02 -1.05537657474e-03 -1.27904206160e-02  3.91596762227e-03  1.04449873418e-03  1.06788340803e-03 -2.32633955999e-03 -5.36026157032e-04 -1.62042569254e-03 -1.59230639787e-03 -2.13873260473e-04  7.70901066147e-04  1.72788063634e-03 -1.68741588700e-03  7.61546301195e-04  1.00797164661e-03 -1.41931346649e-03  5.95587931958e-04
 2.43854401131e-03 -4.45886616004e-04  2.96997297991e-03 -8.22965391532e-04 -1.00060436948e-03  2.26967611429e-04 -2.85832586353e-03 -3.90940353079e-03  1.59193720084e-03 -2.01767359284e-03 -5.36601886134e-04  8.79316035808e-04 -1.09429934119e-03 -5.97669704884e-03 -1.05537657474e-03  6.59510228904e-02 -3.90027628953e-04 -5.79772604905e-03 -7.13638772751e-03  3.33892054219e-03  2.92117848790e-04  3.14492870695e-05 -3.10334358238e-05  1.37671870148e-03 -1.73892267869e-03 -1.94791677841e-03  8.81620615994e-04 -1.23104042122e-03 -2.28168123159e-04 -2.14321054460e-04  2.81935125695e-03 -1.64565935398e-03
 3.29717788413e-03 -1.06259128438e-03 -1.80064955041e-03  1.34231575808e-03 -3.83505062757e-03  1.42362160551e-03  3.34901076135e-04  1.62503843548e-03 -5.48081899644e-05 -6.98079767686e-03 -1.11994944395e-04  4.37071314375e-03 -1.52849039497e-03  1.93426875570e-03 -1.27904206160e-02 -3.90027628953e-04  8.40825597068e-02 -3.19463773081e-03 -2.89631943887e-03  4.74688038608e-04  2.15796450265e-03  1.54986018403e-03 -1.60854241877e-03  8.83353093183e-04  7.76360646724e-05 -6.85612491973e-04 -1.51197834085e-03  1.03199693164e-03 -2.03417149457e-03  4.57249998964e-05  4.66917245772e-04 -2.69505528351e-04
-3.23628889195e-03 -5.26268186412e-03 -4.12048194534e-03 -8.19237678417e-04  1.12898357027e-03 -1.17265947675e-03 -3.18258727839e-03 -3.42817895167e-03  4.67754066632e-03  3.49461572949e-04 -1.83540783359e-03  2.43475464472e-04  5.19409097074e-03  2.74517525584e-04  3.91596762227e-03 -5.79772604905e-03 -3.19463773081e-03  9.96862627847e-02 -4.16306234749e-03 -5.83886484525e-04 -9.62957624941e-04 -5.30792996449e-04  3.56563455961e-03 -2.57404912968e-03 -3.42419396638e-04 -1.17992666893e-03  2.35908018978e-03 -8.37207473919e-05  1.66772993694e-03 -2.25150170117e-03 -6.93375427206e-04 -3.13677241991e-03
-1.13460309205e-03  1.14551532007e-03 -1.55710085081e-03 -1.94480641427e-03 -1.16487768330e-03 -2.47101613746e-03 -4.39447387311e-04  9.59394747413e-04 -2.37288405392e-04 -5.60221977397e-04  8.85356003645e-05  1.47186539373e-04 -3.17376022539e-03  3.56882623780e-03  1.04449873418e-03 -7.13638772751e-03 -2.89631943887e-03 -4.16306234749e-03  6.68808784556e-02 -1.57123477961e-02 -2.23308858058e-03  9.02838434255e-05  1.09544398843e-03  1.76229166590e-03  3.37232788822e-03 -2.72307062948e-04 -1.42278341953e-03  1.56468740595e-03  1.10657281444e-04 -2.17329794807e-03 -9.09251829855e-04 -2.43591047067e-03
 3.94027818867e-03  3.48667627894e-03  4.73620425670e-03  3.92116452090e-04 -2.04111490991e-03  2.24361964072e-03  1.53869037978e-03  3.50482892526e-03  4.55545428484e-03 -1.13939838585e-03 -2.69547454587e-03 -4.62510546963e-04  5.37156810217e-03 -3.48549806683e-03  1.06788340803e-03  3.33892054219e-03  4.74688038608e-04 -5.83886484525e-04 -1.57123477961e-02  8.51926066464e-02  7.16223923664e-03 -1.15680714006e-02 -5.77499391790e-03 -3.15463874714e-03 -5.00368259534e-03  2.68356948345e-03  2.28220034926e-03 -2.40065471184e-03  2.30671403118e-03  1.91242782306e-03 -2.31749652009e-03  8.64027126667e-04
 9.05902896546e-04  3.05154845522e-03 -1.04605449389e-03 -1.87503427327e-03 -1.42692245326e-03 -1.25579736088e-03  3.05324805550e-03  3.21358595109e-03 -3.83252340917e-03  2.47486755019e-04 -1.56223650370e-04 -2.91831156827e-03 -3.57562845539e-04  2.72646345554e-03 -2.32633955999e-03  2.92117848790e-04  2.15796450265e-03 -9.62957624941e-04 -2.23308858058e-03  7.16223923664e-03  9.00148247152e-02  8.76037331046e-03 -6.86201907642e-03 -1.22900478673e-04 -1.30046719391e-03  2.42740461165e-03  3.84876393254e-03  6.75992152656e-04  1.41556284610e-03  1.85968169687e-03  4.27571062015e-04  1.38152115173e-03
 1.88968489855e-03  1.82061338761e-04  3.87681643300e-04 -2.14399960921e-03  9.39594043140e-04 -1.38778035101e-03  3.36279913004e-04 -1.07144733674e-03 -1.09364141670e-04 -2.83150356504e-03  1.09278953664e-03  1.42119880389e-03 -3.44043621229e-04  1.38375562793e-03 -5.36026157032e-04  3.14492870695e-05  1.54986018403e-03 -5.30792996449e-04  9.02838434255e-05 -1.15680714006e-02  8.76037331046e-03  6.84233394637e-02 -6.47495128662e-03  1.28950976886e-03  2.52921470696e-03 -2.65898682641e-03  6.03346126243e-04  2.27495329887e-03 -9.05962363484e-04 -3.51022343347e-04  1.47340876516e-03 -1.01644532461e-03
 3.94451207604e-03 -7.56548127105e-04 -1.85143616620e-03  1.58184701097e-03  2.11408779893e-06 -3.50495828653e-04 -2.98511720818e-04 -3.78795975726e-03 -4.73511682352e-04  3.02200540728e-03 -2.01464240875e-03  1.93432919157e-03  2.01499731879e-03 -9.13856078348e-04 -1.62042569254e-03 -3.10334358238e-05 -1.60854241877e-03  3.56563455961e-03  1.09544398843e-03 -5.77499391790e-03 -6.86201907642e-03 -6.47495128662e-03  7.94579183565e-02  5.14837714717e-03  1.77196199657e-04  8.98277362672e-03 -2.82787914076e-04 -1.59245503289e-04 -1.82478721427e-03 -8.00474345771e-04  1.11866484168e-03 -5.92480240078e-04
 3.16374928290e-03  5.81123896998e-04 -3.66700994739e-03 -3.51733412327e-04 -1.49573040453e-03 -9.47192115236e-05  1.57599052947e-03 -6.79803459159e-04  2.26114304354e-03  3.52295960148e-04  3.62273170341e-03  3.91039968592e-03 -3.19877627732e-03  5.65616352891e-04 -1.59230639787e-03  1.37671870148e-03  8.83353093183e-04 -2.57404912968e-03  1.76229166590e-03 -3.15463874714e-03 -1.22900478673e-04  1.28950976886e-03  5.14837714717e-03  9.93800156253e-02 -1.66793679692e-03 -3.20630652227e-03 -1.53827185942e-03  4.99006008529e-05  4.59007057816e-04 -1.55370007614e-04  6.54049334418e-04 -1.02306698442e-03
-1.75854706023e-03 -1.53789956405e-03  2.89969922779e-05 -2.86773707839e-03  1.46794327243e-04 -2.22955396754e-03  2.57511767998e-03  1.25322130790e-03  9.36090641504e-04 -3.56873064895e-03 -2.87420353503e-03  7.03177348568e-04  9.54133544888e-04 -2.00108656453e-05 -2.13873260473e-04 -1.73892267869e-03  7.76360646724e-05 -3.42419396638e-04  3.37232788822e-03 -5.00368259534e-03 -1.30046719391e-03  2.52921470696e-03  1.77196199657e-04 -1.66793679692e-03  7.52484776695e-02 -7.22824318115e-03 -7.35141633140e-03  1.05353579067e-02 -3.05256198287e-03  1.95395042910e-03 -1.72654473945e-03 -3.23318649121e-04
-3.95118262247e-04  4.82170095611e-03 -1.49250983340e-03 -7.75222194080e-04  1.28686842471e-03  1.72071444255e-03 -2.26553838889e-03 -3.55556377979e-03  9.35067036507e-04  2.64163846183e-03 -3.16616010629e-04  2.74052717518e-04  3.21682919161e-03  2.72804697595e-04  7.70901066147e-04 -1.94791677841e-03 -6.85612491973e-04 -1.17992666893e-03 -2.72307062948e-04  2.68356948345e-03  2.42740461165e-03 -2.65898682641e-03  8.98277362672e-03 -3.20630652227e-03 -7.22824318115e-03  8.36260891007e-02  2.65403182742e-03 -1.13318927190e-02 -7.98243929538e-03 -6.92463875661e-04  1.80785902298e-03  8.10486237428e-03
 9.08431382007e-04  1.00793461035e-03  3.95659752785e-03 -1.59277643584e-05 -3.22416818355e-04 -1.17921211327e-03  9.79399613621e-04  2.13537841242e-03 -1.50299413048e-04  3.38826549727e-03 -1.15285790085e-03  1.03844281451e-03 -2.66134574350e-04 -5.18007453682e-03  1.72788063634e-03  8.81620615994e-04 -1.51197834085e-03  2.35908018978e-03 -1.42278341953e-03  2.28220034926e-03  3.84876393254e-03  6.03346126243e-04 -2.82787914076e-04 -1.53827185942e-03 -7.35141633140e-03  2.65403182742e-03  8.49763459073e-02  7.46655643625e-03  1.76056276524e-02 -2.50733471280e-03 -3.65101302496e-03 -4.96811943635e-03
 1.45931692790e-03 -4.69345514206e-03  3.15991668057e-03  1.04464246487e-03  8.80200967586e-04 -1.48461281164e-03  4.02735219373e-03  1.33189900330e-03 -1.90317434122e-03  8.49730982559e-04 -7.70856774531e-04 -2.52991451818e-03 -2.81804949558e-03  3.21251799167e-03 -1.68741588700e-03 -1.23104042122e-03  1.03199693164e-03 -8.37207473919e-05  1.56468740595e-03 -2.40065471184e-03  6.75992152656e-04  2.27495329887e-03 -1.59245503289e-04  4.99006008529e-05  1.05353579067e-02 -1.13318927190e-02  7.46655643625e-03  6.92000640408e-02 -1.17780512277e-02 -5.72123414792e-03  1.88912303552e-03 -1.66881409325e-04
-1.55043859486e-04  1.85847648771e-03 -1.43345901896e-03 -1.02456248458e-03 -1.23949316117e-03  8.49763420229e-04  1.36631986584e-04  2.73837518458e-04 -2.02045134134e-03  2.52497363360e-04  1.17753639762e-03  8.28054626962e-04  1.68136216325e-03  9.27009689831e-04  7.61546301195e-04 -2.28168123159e-04 -2.03417149457e-03  1.66772993694e-03  1.10657281444e-04  2.30671403118e-03  1.41556284610e-03 -9.05962363484e-04 -1.82478721427e-03  4.59007057816e-04 -3.05256198287e-03 -7.98243929538e-03  1.76056276524e-02 -1.17780512277e-02  6.79371526680e-02  6.49602277609e-04 -5.45797194788e-03 -8.41020672275e-03
-3.22468007405e-03  1.10655399083e-03  4.13641073181e-04  3.25421480915e-04 -6.32262176815e-05  4.97872109901e-03 -1.17364482213e-03 -8.40846165753e-04 -1.86575724887e-03  1.84677139131e-03  6.59526797736e-04 -1.03146337937e-03  1.63437357672e-03 -3.48378420169e-05  1.00797164661e-03 -2.14321054460e-04  4.57249998964e-05 -2.25150170117e-03 -2.17329794807e-03  1.91242782306e-03  1.85968169687e-03 -3.51022343347e-04 -8.00474345771e-04 -1.55370007614e-04  1.95395042910e-03 -6.92463875661e-04 -2.50733471280e-03 -5.72123414792e-03  6.49602277609e-04  6.07633619492e-02 -2.39208862129e-03 -4.40964922315e-03
 3.36318788874e-03 -1.04009040680e-03 -1.27182103312e-03 -1.24938757360e-03  3.18657599606e-04 -3.97636455745e-03 -6.27659288489e-04 -1.30290537056e-04  1.12586617571e-03 -3.34802592213e-03  5.90439033158e-04  5.51831102203e-04  1.81937651175e-03  4.81084915758e-03 -1.41931346649e-03  2.81935125695e-03  4.66917245772e-04 -6.93375427206e-04 -9.09251829855e-04 -2.31749652009e-03  4.27571062015e-04  1.47340876516e-03  1.11866484168e-03  6.54049334418e-04 -1.72654473945e-03  1.80785902298e-03 -3.65101302496e-03  1.88912303552e-03 -5.45797194788e-03 -2.39208862129e-03  7.52271378661e-02  1.22787198269e-02
-9.95758832295e-04  1.23598867173e-03 -2.61597644684e-03 -4.97028850903e-04  1.03044291458e-03  1.85121873774e-03 -8.54171842148e-04 -9.12374884380e-04  3.96980734664e-03 -2.98043270326e-03 -1.10964221738e-03  6.46170498447e-04  2.57328553732e-03 -8.02802704047e-04  5.95587931958e-04 -1.64565935398e-03 -2.69505528351e-04 -3.13677241991e-03 -2.43591047067e-03  8.64027126667e-04  1.38152115173e-03 -1.01644532461e-03 -5.92480240078e-04 -1.02306698442e-03 -3.23318649121e-04  8.10486237428e-03 -4.96811943635e-03 -1.66881409325e-04 -8.41020672275e-03 -4.40964922315e-03  1.22787198269e-02  8.89226357225e-02
