# Supplementary material for: Proximal Distance Algorithms: Theory and Practice
Source: J Mach Learn Res. Author manuscript; Available in PMC 2019 Oct 24. (PMC6812563)
Supplement: code [file NIHMS1053815-supplement-code.zip › proxdist-master/keys_zhou_lange_2019/misc/spm/X_16_4.txt]

 6.41113528472e-02  5.60149781072e-03  2.51455930720e-03  5.90663962259e-03  2.97824727894e-03  1.18278155759e-03  2.09594725993e-03 -2.57933051285e-04  8.87726465030e-05 -8.02575574334e-04 -2.22649967568e-04  2.79090546184e-04  1.30795968296e-03 -1.38535083569e-03 -6.20254340323e-04  2.45004612475e-03
 5.60149781072e-03  9.01363183641e-02  1.11017637197e-02  1.69876183885e-03 -6.48140820652e-04  1.84658096536e-03 -1.41063888187e-03  2.40776037831e-03 -8.06909049735e-04  6.76705008249e-04 -2.65209754740e-04  1.70015313985e-03 -7.47194289582e-04 -1.67752930967e-03  5.06576067341e-04  4.25397453114e-03
 2.51455930720e-03  1.11017637197e-02  1.02728242122e-01  7.42688559633e-03 -2.49144161356e-03 -3.21410210001e-03 -1.22319578021e-03  3.98479274510e-04 -9.32209671518e-05 -7.56942931729e-04  4.04435568957e-03  3.33333147706e-03  4.97969781109e-03  9.65539681987e-04 -3.69324015329e-03  2.90900108034e-03
 5.90663962259e-03  1.69876183885e-03  7.42688559633e-03  7.59110007179e-02  1.21658767122e-02  9.42248457201e-03 -1.14309726420e-03  4.18548439095e-03 -2.31126470843e-03  2.34937932420e-03 -1.17313983940e-03 -1.51530812270e-03 -9.93236454796e-05 -2.57186056439e-03 -3.40306616506e-03 -2.63097166616e-04
 2.97824727894e-03 -6.48140820652e-04 -2.49144161356e-03  1.21658767122e-02  8.18562098036e-02 -1.47701063955e-02 -3.48827552284e-03  5.24112471667e-03 -1.16437009556e-03  2.68038737034e-03 -4.04530120300e-04 -3.71275818195e-03 -8.83798198512e-04  1.56325562013e-03  4.76271405531e-03 -1.52641574038e-04
 1.18278155759e-03  1.84658096536e-03 -3.21410210001e-03  9.42248457201e-03 -1.47701063955e-02  5.93577815016e-02 -9.70255347543e-03  8.21751004589e-03  1.86985452351e-03 -2.04232684007e-03  1.34887385360e-03 -2.62365633592e-04  1.94917968616e-03 -4.93765584620e-04 -3.20365254161e-03 -1.42602446072e-03
 2.09594725993e-03 -1.41063888187e-03 -1.22319578021e-03 -1.14309726420e-03 -3.48827552284e-03 -9.70255347543e-03  8.28013487193e-02 -1.58819429072e-03  1.18114457026e-03 -3.81974672278e-03 -2.73952242577e-03 -2.15570291254e-03  9.31367067793e-04 -1.29731521561e-04 -1.72336065078e-03  3.56951635514e-03
-2.57933051285e-04  2.40776037831e-03  3.98479274510e-04  4.18548439095e-03  5.24112471667e-03  8.21751004589e-03 -1.58819429072e-03  8.68871890737e-02 -3.68062020877e-03 -6.46842199607e-05  3.06912186756e-03 -7.44259763702e-04  1.16102311971e-03 -6.85024395231e-04 -3.85289139632e-03 -1.69238625274e-03
 8.87726465030e-05 -8.06909049735e-04 -9.32209671518e-05 -2.31126470843e-03 -1.16437009556e-03  1.86985452351e-03  1.18114457026e-03 -3.68062020877e-03  9.82694485200e-02  8.86246279583e-03  6.43005764911e-03  4.67000228916e-03  2.51852170236e-05  6.72262838588e-05  4.30201618567e-03  3.86442645892e-03
-8.02575574334e-04  6.76705008249e-04 -7.56942931729e-04  2.34937932420e-03  2.68038737034e-03 -2.04232684007e-03 -3.81974672278e-03 -6.46842199607e-05  8.86246279583e-03  7.89736512416e-02 -1.86066434340e-03 -3.45626060390e-03 -1.52395296476e-02  3.33917292668e-03  5.23302710676e-03  3.37071911842e-03
-2.22649967568e-04 -2.65209754740e-04  4.04435568957e-03 -1.17313983940e-03 -4.04530120300e-04  1.34887385360e-03 -2.73952242577e-03  3.06912186756e-03  6.43005764911e-03 -1.86066434340e-03  9.36405794157e-02  9.95348131820e-03  9.06205000414e-03  3.91628149567e-03 -2.38661443858e-03  3.19586213467e-03
 2.79090546184e-04  1.70015313985e-03  3.33333147706e-03 -1.51530812270e-03 -3.71275818195e-03 -2.62365633592e-04 -2.15570291254e-03 -7.44259763702e-04  4.67000228916e-03 -3.45626060390e-03  9.95348131820e-03  8.65554612556e-02 -1.19440342058e-02 -5.30424724200e-03 -2.01231783153e-03 -1.41795547179e-04
 1.30795968296e-03 -7.47194289582e-04  4.97969781109e-03 -9.93236454796e-05 -8.83798198512e-04  1.94917968616e-03  9.31367067793e-04  1.16102311971e-03  2.51852170236e-05 -1.52395296476e-02  9.06205000414e-03 -1.19440342058e-02  6.09047866811e-02  1.59798728781e-03 -1.98883246655e-03 -4.91934349677e-04
-1.38535083569e-03 -1.67752930967e-03  9.65539681987e-04 -2.57186056439e-03  1.56325562013e-03 -4.93765584620e-04 -1.29731521561e-04 -6.85024395231e-04  6.72262838588e-05  3.33917292668e-03  3.91628149567e-03 -5.30424724200e-03  1.59798728781e-03  8.88163662876e-02  1.04701755319e-02  3.10407858073e-03
-6.20254340323e-04  5.06576067341e-04 -3.69324015329e-03 -3.40306616506e-03  4.76271405531e-03 -3.20365254161e-03 -1.72336065078e-03 -3.85289139632e-03  4.30201618567e-03  5.23302710676e-03 -2.38661443858e-03 -2.01231783153e-03 -1.98883246655e-03  1.04701755319e-02  8.77316401090e-02  3.67937998517e-04
 2.45004612475e-03  4.25397453114e-03  2.90900108034e-03 -2.63097166616e-04 -1.52641574038e-04 -1.42602446072e-03  3.56951635514e-03 -1.69238625274e-03  3.86442645892e-03  3.37071911842e-03  3.19586213467e-03 -1.41795547179e-04 -4.91934349677e-04  3.10407858073e-03  3.67937998517e-04  8.43780119040e-02
