# Supplementary material for: Proximal Distance Algorithms: Theory and Practice
Source: J Mach Learn Res. Author manuscript; Available in PMC 2019 Oct 24. (PMC6812563)
Supplement: code [file NIHMS1053815-supplement-code.zip › proxdist-master/keys_zhou_lange_2019/misc/spm/X_512_9.txt]

 1.54447315575e-01 -3.47788626103e-03  3.52767157174e-03 -1.13555505789e-02  4.24195055319e-03 -8.89339895383e-03 -1.48787156370e-03  1.31439429889e-03  1.18999462440e-03  2.87712761058e-03  1.10763432317e-03 -1.13086388666e-03 -2.16931095745e-03 -2.12711028984e-03 -4.43320904185e-03 -2.64992950965e-03 -2.42037807464e-03  1.58467437197e-03 -1.28596853378e-03 -1.03556208199e-03 -4.05139692318e-03  2.93844574125e-03 -4.75142544945e-03 -8.42945775946e-03  7.72069759135e-03 -1.86199151689e-03 -7.43756332663e-04 -2.55195402591e-03  1.58004908588e-03  1.64417111626e-03  1.70434806975e-03  2.72657679178e-03  6.48994233219e-03  9.76253410180e-03  7.24591422074e-03  2.86756960547e-03 -6.26471323500e-05  2.93337338228e-03 -1.06827235721e-03 -6.07946229232e-03 -2.30659851676e-03  2.85148762268e-03  1.37738608776e-03  1.56106653867e-03  4.08464573908e-03 -5.44074032919e-03  2.62100032103e-03  8.45623482960e-04 -3.47779404381e-03  7.28196431760e-03 -1.45767131132e-03 -5.25154187805e-03  5.22565609471e-03 -5.51131972116e-03 -6.81904676146e-03  7.40948155705e-03 -5.08789108454e-03 -1.51656754480e-03 -9.76180617687e-04 -1.01450543449e-03 -6.42563510422e-04 -9.05366065435e-04 -8.68749835529e-03 -1.32704699673e-03 -2.73183101794e-03  6.42487079187e-04 -1.14614715972e-03 -3.60040408245e-03  5.22461771672e-03 -6.97634912708e-03  1.38770395067e-04  5.29294885564e-03  3.05193027631e-03  3.74403182677e-03 -9.68294136337e-04 -1.25933391454e-03  1.03407422072e-02 -3.90479848936e-04  2.29649930926e-03 -1.84345235548e-03  4.34910555740e-03  2.58636994425e-04 -3.78644159037e-03 -1.94057906764e-03  4.25688229762e-03  9.74116913014e-04  3.44501320191e-03  1.79732223699e-03  3.15740063194e-03  5.40080579806e-04 -6.58454313521e-04 -8.33581056562e-03  5.68389267976e-03  4.29551025194e-03  1.12010214927e-03 -6.18801690346e-03 -8.28286216087e-03  2.72008814645e-03  5.16662897828e-03 -5.47507989763e-03  5.42338601062e-03  4.55935089077e-03 -3.70087799335e-03 -6.96242773392e-04  2.36261802376e-03 -8.72559700763e-03 -7.94000064722e-04  4.02547602420e-03  3.54050894877e-03  2.15079506950e-04 -1.07712283338e-04  7.34743439682e-04 -7.13364828148e-04 -3.72052810300e-03  3.96427925033e-03 -1.49298035867e-03 -1.80857099557e-03  7.79235711101e-03  5.34703450833e-03 -5.67603702976e-04  2.75009710384e-03  6.76995698575e-03 -2.05712225647e-03 -4.60239911327e-03 -8.60210032007e-03 -4.71773261639e-04 -3.05579737295e-03  3.52721392124e-03 -2.96711585714e-03 -6.88608587506e-03 -6.14605393410e-03 -5.05725503924e-05  6.85366908083e-03 -2.47130681828e-03 -2.72459732665e-03 -1.52348208777e-03 -2.49347248986e-03  4.72658307382e-03  6.18459094944e-04 -7.21833317509e-03  2.84998927346e-03 -5.94955597074e-04 -2.54317764889e-04 -6.18007918544e-03 -7.21550967765e-03 -1.10365119034e-02  4.18238903370e-03  4.19812687324e-03 -1.12289052569e-03  1.22718009614e-03 -8.16165695776e-03  2.34046190502e-03 -2.72290536123e-04  2.34269985907e-03  6.31412377341e-03 -5.77928805737e-03  3.90367451364e-03 -7.50928769450e-03  6.22518930482e-03  7.32901877919e-04  8.60968446823e-03 -1.68580376384e-03 -3.84657208178e-03 -3.53788125366e-03 -7.42790766029e-03 -3.79086153274e-03 -9.57188198895e-04  1.77835053077e-03  1.54279230513e-03 -1.27906537811e-03 -5.04054915693e-03  8.73579109328e-04 -5.21564909912e-03 -3.70096773144e-03  5.80830465151e-04 -4.56952146208e-03  3.18931450779e-03 -2.32924428041e-03 -1.91936175602e-03 -4.25640635557e-03 -2.17456253013e-03 -1.07026957444e-03  3.57048506819e-03  5.59378957737e-03  1.42593174175e-03  5.89746468560e-03  1.49416818495e-03  1.29396955065e-03 -9.19391559334e-03 -2.66546192404e-03  1.45966473874e-03 -5.67793200554e-04 -5.14692891046e-04 -1.92318050235e-03  2.78997305268e-03  1.06081165403e-03 -1.00924501820e-03 -1.80101395063e-03  3.91220164568e-03  1.68419423380e-04  5.27102287195e-03 -2.82622210863e-03  5.49025627910e-03 -2.40056502792e-03 -8.20895493469e-03 -8.66265082706e-04 -8.25398666229e-04  2.93458798202e-03 -3.26170501074e-03  7.16232325480e-04  6.48111652501e-03  4.38806535464e-03 -1.14195639922e-03  8.39927662424e-03 -1.97230395996e-03  2.18726487772e-04 -2.39953246953e-03  1.05447914931e-02  5.28212450230e-03 -1.81630441428e-03 -1.71507238454e-03  1.98129822545e-03 -6.64849492906e-03  4.81239429117e-03 -4.45287707058e-03 -3.60082844666e-03 -5.47108670002e-03 -7.81723039134e-03 -1.24405748253e-03  6.72519319829e-03 -3.20964424668e-04 -2.01984858479e-03  2.12384408577e-03 -1.55355154658e-03  1.43439978746e-02  2.98211416933e-03 -1.73766759428e-03 -4.00338174480e-03 -1.96015609538e-03  6.57952335605e-03  2.99652303775e-03 -9.08551071105e-04 -3.06698661654e-03  2.05964160448e-03  6.07951278792e-04 -3.52441505817e-03  4.25087338719e-03  9.80978374284e-03  6.53105316116e-04 -2.94827694465e-04 -6.51801068773e-05 -4.61704596967e-03  2.62581149473e-03  3.45294300256e-03  3.13422124883e-04  2.15285439794e-03 -2.89519460859e-03 -1.04290301062e-02 -6.58471942699e-03  1.17418534008e-03 -2.40658413392e-03  1.99597910182e-03 -1.12569496920e-03 -1.63176472284e-03 -4.91113778577e-03  4.44882757340e-03 -9.02794568844e-03 -1.66364831201e-03 -1.52250295915e-03 -3.49413561701e-03 -6.00388388988e-04  1.24526594508e-02  7.34125728640e-04 -5.62404400799e-04 -3.95151325203e-03 -5.16557004065e-03 -3.50458112489e-04  6.02890438410e-03  4.70472348018e-04  5.36753811469e-03  9.48223690832e-03  8.35987324510e-04 -1.51021061507e-03 -1.09252861481e-02 -8.17846057037e-03 -5.12552757727e-03 -4.64138721237e-03  3.55226079109e-03 -3.14578143223e-04  5.38899487221e-03 -6.13086002241e-03 -7.17457618977e-03 -1.15077804486e-03 -8.98951368685e-03  7.02031779340e-03 -5.09074214172e-03 -1.79737785575e-04 -3.74663555187e-03 -3.44770453133e-03  1.28425710187e-03  6.49127791889e-03  3.37170304759e-03 -1.79700299620e-03  8.77587277751e-03  4.99380844065e-03 -2.94406260475e-03  8.34150761780e-03  1.34298717715e-03 -2.16100955710e-03 -9.20901126592e-04 -7.16068961398e-03  6.59561498758e-03 -1.15085928578e-03  1.46843213206e-03 -7.74486094480e-04  4.78537815918e-03 -4.65289147927e-03 -4.12911111019e-03 -3.84680307010e-03 -2.09522041518e-03  9.88447056230e-05  2.03389821795e-03 -1.57904968107e-03  6.89015378951e-03  8.85032304944e-04 -1.95458143920e-03 -2.13195901426e-03 -6.11392096298e-04 -5.21204064832e-03  9.52610544718e-04 -5.23852407840e-04  8.70920305104e-03  3.35604637935e-03  3.99966261015e-03 -9.53077164611e-04 -4.51328016674e-03  1.50874472694e-03 -1.39352987159e-04  5.71484855740e-03 -1.62852293454e-03  6.37181433081e-03  5.94420544125e-03 -2.24861058439e-03 -5.09251263491e-03  2.08763761823e-03 -5.50710857937e-03  7.65940243446e-04 -4.18306831867e-03 -3.93063267263e-03 -8.21690290550e-03  6.09665565897e-03  7.26652776938e-03 -4.99101721008e-03  5.33579882649e-03 -2.64415485611e-03  4.82523976452e-03 -5.55798584634e-03  2.29418842409e-04 -1.58509246219e-03  1.15641293642e-03  2.73239967678e-03  1.69625526999e-03  6.72639635263e-04 -2.94780492076e-03  3.56124233621e-03 -2.44359507908e-04  4.35374729441e-03  1.49884575464e-03 -8.11073964276e-03  1.90396753465e-03 -1.04489498730e-03  4.72662173396e-03  2.94976596327e-03  7.50074725179e-03 -1.40579279900e-03 -2.51836500283e-04  1.29025596843e-02 -1.60304561839e-03 -1.02654614879e-02  1.05491055459e-02  2.20842640415e-03  1.94188079448e-03 -4.04641561137e-03  4.24690464862e-04  1.16213210389e-03  1.31398661230e-03 -5.82305613431e-03 -9.08030514738e-04 -1.70881523001e-03  3.77275388923e-03 -1.08384183420e-03 -3.79833830973e-03 -1.99777502230e-03 -2.72589260835e-03 -6.16121559454e-04 -4.98479189138e-04  7.12161215489e-03  8.06523943231e-04 -1.16110207760e-03 -6.37810866800e-03  5.38220824409e-03 -7.82417286194e-03  2.80563596884e-03 -4.14353789505e-03  7.18668771904e-03 -3.06568255578e-04 -1.13337950452e-03 -1.34397508367e-03 -5.11893187897e-03  1.13673183148e-04 -3.24800110109e-03  7.34691771837e-03  1.68059951629e-03 -2.06167071011e-03 -2.40190421415e-03  1.42844189448e-03 -1.43486068090e-03  3.29649673431e-03 -1.14004409902e-02  3.15951715181e-03  7.70035700804e-03 -9.54201524838e-05  3.28969404973e-03 -3.59695424798e-03  4.47067217562e-03  2.85648128764e-03 -4.96349903756e-03  3.38681581555e-03  2.11766993056e-03 -3.75845520000e-04  1.57813562017e-03  1.24885538562e-03 -2.63908856621e-03 -7.49563161963e-03 -4.75546816188e-03 -3.87249365166e-03 -5.10031869734e-03 -9.71514811901e-05 -6.40912713997e-03  6.59013733658e-03 -1.29473327325e-03  2.42542145936e-03  1.10993433578e-02  7.28882454060e-03 -2.03627183274e-03 -1.13660675758e-03  2.52208067864e-03 -4.42484776519e-03  1.07654878513e-02  6.69951502721e-04  1.58412690730e-03  2.88083892994e-03 -3.29791174722e-03  3.04500134211e-03  2.75944470886e-03 -7.64703552899e-04  3.33919520558e-03  3.09804335947e-03  1.37032286592e-04  2.21136281078e-03  1.06252585741e-03  3.84526782541e-03 -8.60285891275e-03 -3.65774280315e-03 -2.10911589690e-03 -1.64539158611e-05 -1.53215968278e-03  2.59893528723e-03  2.09308335110e-03 -1.25833775206e-03  1.05674921387e-03  4.79066121618e-03  2.95246923133e-03 -5.68847156085e-04 -1.29651330825e-03  5.08948126297e-03  1.19342292765e-03  1.60090119708e-03 -1.28409791836e-03  2.01051087147e-03 -2.34701566007e-03  1.42702347426e-03 -8.14092049312e-04  9.19205804747e-03  3.56534740196e-03  3.47924842903e-03 -1.52152250393e-03 -2.94110923974e-03 -1.59336040975e-03 -2.34060167785e-03  1.72761800443e-04 -1.66899722468e-03  7.71380714962e-04 -6.66859445077e-03 -4.31535374483e-04  2.01642582286e-03  2.69694297045e-03 -4.72464593702e-03 -2.86459789632e-03  4.81443444446e-03 -4.22663875459e-03 -6.41106878548e-04  1.43935197902e-03 -4.41861535834e-03 -1.21140180101e-03  5.04926471129e-04 -1.49109833167e-03  3.73625947284e-03 -1.27068532611e-03 -1.93305677443e-03 -1.58248518286e-03 -1.27705047642e-03
-3.47788626103e-03  7.73974010796e-02  1.38962233302e-02 -7.92959451708e-03 -7.67427015206e-03  1.54503924743e-03  1.85792104719e-03  6.45099922717e-04  1.49786664054e-03  3.81231943861e-04 -1.90804764719e-05 -8.13214170710e-04  1.81699984652e-03  5.23943264924e-04 -2.36117167481e-03  2.60286449057e-03  3.96130717842e-03 -2.19594927857e-03  2.19048804620e-04  7.20134496467e-04  1.47848742074e-03  2.02861799659e-03 -2.12650627420e-03  7.37635981920e-04  1.53565864481e-05  5.51384170633e-04  1.57861401182e-04  1.38426324936e-03 -4.16987274847e-03 -5.36535525805e-04  2.81959860283e-03 -1.81132152973e-03  4.00261193579e-04 -1.86277106480e-03 -1.64904907060e-03  1.11330395015e-03 -3.95816159821e-04  7.33943076510e-04 -5.67610443114e-05  1.41024273196e-03  1.44753642549e-03  1.66549911298e-03 -2.05913919307e-03  3.22347453389e-04 -1.26187793000e-03  7.62984125505e-04 -5.44346298043e-04  3.06436732532e-03 -4.44089761234e-03  1.44076505950e-04 -1.10391281971e-03 -5.76672333239e-03  3.63768191625e-03 -3.35881119313e-03 -3.00788077073e-04  2.39353866557e-03  1.99685301537e-03  1.47095668867e-04  2.94294601830e-04 -8.26324832884e-04 -1.10864010214e-03 -2.20661816618e-03 -1.53303948669e-03  3.72858729198e-03 -7.22658151660e-04  2.28986251667e-04  1.72368971567e-03 -2.08185314444e-03 -1.84048455643e-03 -8.35640149451e-04 -2.57010802987e-03 -1.98889192872e-03  8.07599260445e-04 -2.07992857806e-04  2.68371678452e-03 -2.84756707198e-04 -6.81956643439e-04 -2.30718648781e-03  5.85222516895e-03 -2.76786388142e-03 -4.28191642800e-03 -1.37635270551e-03 -5.29712757344e-03 -5.33004629868e-04 -2.15024143333e-03  7.77992111567e-04 -6.89682449106e-04  1.75816343638e-03  6.02956478337e-04 -1.50108234862e-03  3.69073161873e-03  1.96764406014e-03 -1.91313908140e-03 -1.55468236665e-03 -3.29448283818e-04 -4.37742993023e-03 -6.59354041183e-05 -1.85677620400e-03 -3.52832267739e-04 -4.05402220200e-04 -1.57549052827e-03 -6.24420028708e-04  2.91236147002e-03  4.46332928108e-03 -2.49273408536e-03  2.92816299836e-03  1.01373183150e-03 -2.24411307810e-04  1.25640846911e-03 -2.74607336547e-03 -1.20672424948e-03 -1.92138118019e-03  2.41895836622e-03  3.87419700314e-03 -7.75411160741e-04 -2.81552340277e-03  1.86367260775e-03  1.12867445914e-03 -2.32096580429e-03 -2.23102819404e-03  1.94907922413e-03 -1.63008604732e-03 -3.12446438918e-03 -7.07466573118e-04 -3.23187385019e-03 -1.07576884450e-05 -1.43765040844e-03  3.47863116229e-04  5.47031900890e-05  1.04289916917e-03 -1.63333662102e-03  7.87822652952e-04 -7.73304627180e-04  5.17379216361e-04 -1.41212310781e-03 -1.16087294350e-05  1.37625615848e-03 -2.20401373236e-03  2.90523822588e-04 -1.53194510087e-03 -2.36207929856e-04 -1.00854549632e-03  3.52570395151e-03  2.59015354061e-03  3.09897711626e-03  1.45756069733e-03 -1.45468516675e-03  1.95102259791e-03 -2.35739221145e-03 -6.33890685325e-04  1.88276399793e-03  1.91165001530e-03  4.70708202000e-05 -1.05286827692e-03  2.27836836397e-03  2.55275221244e-03 -2.29702877164e-04 -1.05872236342e-03 -1.04775862643e-03  2.93649477545e-03  1.66641142023e-03 -3.50415538850e-03 -9.46497138358e-04 -3.21049278919e-03 -1.89087511828e-03  8.39436876124e-04  2.17997897522e-03 -3.24510295977e-04  2.01324973464e-03 -4.37366144157e-03  8.31414612940e-04  8.74437370545e-04  3.17012726517e-04  2.43094147735e-03  7.28816232757e-05 -3.34936885309e-03 -3.34660765812e-03  2.42247352652e-03 -1.11639780364e-03 -7.35722696569e-04 -2.48097665736e-03  4.03860160063e-03  3.50666907050e-03 -3.24275126147e-03 -5.75582888229e-04  1.32578904828e-04  4.00451501002e-03  1.46659339825e-03  1.88928581173e-03  2.85504312542e-04 -2.41383565588e-03 -1.63697445795e-03 -1.33431034773e-03  3.34952031203e-03 -8.65546382150e-05 -2.17282153808e-03  2.73821891074e-04  4.19762590974e-04  2.95161012642e-03 -1.14210583533e-03  1.93275107474e-03 -2.46880812930e-03  2.32657366377e-03 -3.42272800627e-03 -5.34150496481e-05 -3.57817825094e-03 -3.43640710882e-03 -2.64931521445e-03 -2.25343633723e-03  1.82530201292e-03  5.09016585756e-04 -2.24959893407e-03 -8.56374047307e-04  3.62660793106e-03 -1.96996412925e-03  2.52828892276e-03  1.86266534094e-03  1.54825736941e-03  9.48257963325e-04  6.55448806421e-04  4.54901994139e-03  7.05455313260e-03 -8.83790983245e-04  9.35302545237e-04  2.29122747648e-03  5.41021157301e-04 -2.71035160017e-04 -5.52172322016e-03  1.13215949211e-03  1.45237613076e-03  2.43096542887e-03  7.96489735748e-04  1.49540343990e-03  1.73189828860e-03 -1.22921760334e-03 -1.51446458147e-04 -1.31859817442e-03 -6.64374919363e-04  2.33916830443e-03 -3.22959292631e-03  2.00990596931e-03 -7.12629362505e-04 -1.22451779460e-03  3.79654626932e-04  2.34972564157e-04 -1.44509069842e-03 -4.99950928681e-04  1.86346345960e-03 -1.77424889053e-03 -4.32577463289e-04 -5.93746477526e-03 -1.94208476550e-03  1.78427120397e-03 -2.46572934906e-03  9.35625269756e-04  5.53302380336e-04  3.20755259958e-03  2.26651482188e-03  1.55449731286e-03 -2.52425221178e-03  6.28482017697e-04  2.06086218145e-03 -7.38403357973e-04  2.03999421257e-03  4.49932596386e-03 -1.05855226560e-03  1.00752618750e-03  2.54835858954e-03  4.56765281453e-07  5.93990287831e-04  3.24159024839e-03 -1.41618539571e-03 -1.92118540019e-04  2.40287876599e-03  2.39702035537e-03  7.02201559364e-04 -1.73796402915e-03  5.08235098088e-04  3.84061513291e-04 -4.58346878557e-03 -6.53013244774e-04 -4.81441889778e-03 -1.07255191868e-03 -2.52099008913e-03  5.00406676714e-03  4.32725779122e-03  4.02202571593e-04  3.03963684143e-03 -2.58955364274e-03  2.31996291212e-03  1.82818156242e-04  1.16925639463e-03  3.48003551727e-03  3.77824300340e-03 -1.01403604189e-03  1.00254328077e-03  8.72008405586e-04  1.10902983555e-03  7.35495358543e-04  1.58722298226e-03 -1.64002676389e-03  1.17250055192e-03  3.20147609858e-04 -1.93096225405e-03  2.42402299134e-03 -9.95589189486e-04 -1.21323002000e-03  7.41950303632e-04 -8.54909978550e-04 -5.94331512077e-04  1.60576410002e-03 -6.31538649421e-03  9.25175297484e-04  3.23611767105e-03 -1.52462091986e-03  1.60372261073e-03  1.52312663356e-03  3.88112178243e-03  1.86685306241e-04  2.64765122438e-03  6.55774319556e-04 -5.67104962476e-03  1.96084551389e-04 -1.54936070490e-03  6.82921160988e-04  2.19517685680e-03 -1.92600844663e-04  1.24923989752e-03  5.12634252326e-04 -1.50411261430e-03  1.92354606809e-03 -3.18220293977e-03 -1.48199852031e-03 -1.15648436582e-03  7.86929653109e-04  2.20228363653e-04 -1.75776825502e-03  2.28050363495e-03  5.31257172021e-03  7.20674644463e-04  2.61025754175e-04 -2.68653091744e-03  2.59686931023e-03 -2.45944811728e-04 -2.32164316988e-03 -3.07481252959e-03  1.01998138714e-03  3.33589901019e-03  5.67279735371e-04  3.43978267258e-04 -2.50447204007e-04 -1.85120739131e-03 -1.25841182762e-03 -6.85798664382e-04 -2.29821926580e-03  1.04930627616e-03 -8.09903251278e-04  1.54296264168e-03  1.83071271328e-03  3.91968223526e-03  3.26658801949e-03 -3.39436981094e-03 -9.68152374718e-04 -1.36323613770e-03 -1.60198166367e-03 -5.55226619803e-04 -2.00758955232e-03  1.15590703593e-03 -2.30684446806e-03 -4.29069539071e-03 -5.81648994237e-03  6.04978070660e-04 -2.35529683519e-03  4.88522716483e-03 -3.93480413025e-03 -2.02130943523e-03 -4.22050241336e-04  1.15069368415e-03  1.16950357034e-03  9.85397148152e-04 -1.02859978087e-03 -7.01088028617e-04 -4.68886917173e-04 -3.35441000755e-03  1.86117471291e-04  4.86619016415e-04  4.90359326310e-04  9.60905474052e-05  1.51535299535e-03  1.59622691571e-03 -1.68303993404e-03 -2.87690571597e-03 -2.65076315488e-03  1.73050329047e-03  1.35672440397e-03 -2.87497795732e-04 -4.64105710336e-03 -1.81613981934e-04  1.59953506807e-03  1.44972051303e-03 -2.41285433810e-03 -4.77863012017e-03  2.13441137277e-03 -1.96370210861e-03 -2.40384809342e-03 -3.84541035677e-03  1.25037949385e-03  4.78905520986e-04  1.17935742896e-03  9.42387205842e-04 -3.51763175252e-04 -2.82287085577e-04  3.64809820080e-04  1.48108653249e-03 -3.47875448940e-04 -1.82436096162e-03 -4.57506686809e-03 -5.94148435588e-04  1.94253143681e-03 -1.66635360187e-03 -6.50522119376e-04  1.69029780915e-03 -4.23580499978e-04 -2.43400223084e-03  7.64430812642e-04 -9.12962865124e-04 -2.20417835340e-03  1.05269161341e-03  9.32318094740e-04 -4.05003989258e-04  2.05103009973e-04  3.12726387726e-03  1.62912323418e-04  7.02349349980e-03  1.18536583342e-03 -1.03684897673e-03  1.45274045281e-03 -1.68490361363e-03  2.35621613079e-03 -3.16586269348e-03  1.61058549643e-03  1.27793565175e-03 -1.92504460527e-03 -1.19568013838e-04 -2.21783613731e-03  4.16181014352e-03  2.49225127562e-03 -4.28461023365e-03 -1.44722638516e-03  3.32781584542e-03 -2.63271669930e-03 -1.15964891602e-03 -1.53768589233e-03  1.57996871979e-03  3.07295436635e-03  1.13170835289e-04 -1.04313920507e-03 -3.94445407463e-03 -3.53422410257e-03  1.88157749505e-03 -6.34944490727e-04  4.73575933011e-03 -7.30799379302e-05  5.92780543962e-04 -2.84265894636e-03 -7.58999461501e-04 -1.92462497060e-04  3.93287258391e-03  9.35606544246e-04  1.82647010233e-03 -3.54199148503e-04  4.01032307346e-04  4.46094511916e-04 -2.44878483625e-03 -4.98753726980e-04  2.32833430454e-03  9.75223394421e-04  3.72444259103e-04 -4.67606417390e-04 -2.98660789212e-04 -1.58745598261e-03  5.98589213490e-04 -2.30782625133e-03  1.13066309357e-03  8.62504641307e-04  2.53208035126e-03 -1.39015903032e-04 -2.82583280742e-03  1.32169104163e-04  4.31681336697e-04  2.01253256838e-03  2.64158150617e-03  7.87961389189e-04  2.40977887988e-04 -1.70001514944e-04 -8.78282677450e-04 -9.53586678375e-04 -4.27156395666e-03 -5.38330849463e-03 -3.23748477754e-03  3.97424735516e-03  5.37466360605e-03 -7.34222585431e-04  2.51795283285e-03 -9.14482844480e-04 -1.07957351742e-03 -5.98586133133e-04  4.12936370874e-03 -2.62191647301e-04  1.82587680578e-04 -1.17818567942e-03 -2.36245169130e-03
 3.52767157174e-03  1.38962233302e-02  1.37667994578e-01 -1.30243168498e-03 -1.41413321933e-02  1.12787603025e-02 -8.91454417626e-04  1.93741546271e-03  1.34237082822e-04  4.11424540993e-03  1.86298766786e-03 -2.50690583558e-03  1.44644360778e-03 -2.49467286951e-03  2.12513079413e-03  1.07713224075e-03 -1.20897000567e-03 -2.35053757707e-03 -4.55882887375e-03 -6.57584784462e-04  4.70572903214e-03 -1.90552636606e-03  1.73027126880e-03  4.71132141031e-03  1.74229116716e-03  2.18118325980e-03 -3.19652868808e-03  2.44072020095e-03 -4.94211924868e-03  8.19643499833e-04 -3.75388737047e-03 -3.03038200985e-03 -4.53356305550e-03 -4.32537027861e-03 -1.88150587879e-03 -3.56004837426e-04  1.63829927271e-03  3.17790143629e-03 -1.49256988165e-04  2.13571021081e-03  4.20019414880e-03  1.87138756529e-03 -4.92133222684e-03 -1.52199630475e-03 -2.29604558661e-03 -3.29857936033e-04  2.18379462576e-03  3.35948781533e-04 -1.77182317310e-03  3.98086570498e-03  3.92411041464e-04 -4.99625483364e-03  1.27748215201e-03 -1.78409062183e-03 -9.70431184849e-03  5.99588925155e-03 -2.84596672345e-03  1.34090147740e-03  2.38717162082e-03 -4.45893133251e-03 -3.86437241075e-03 -3.56921509742e-03 -1.94256562730e-03  3.05955174126e-03 -3.12153495426e-03 -6.87288236984e-03  4.18563657266e-03 -4.26883891391e-03  1.66783453422e-04  4.93422729782e-04 -1.94887123876e-03 -2.10969958782e-03  5.22531043729e-03 -7.73863891478e-03  1.10460583795e-03 -5.21990751788e-03 -2.07093179139e-04 -1.69244223489e-03  1.60977997569e-04 -5.53927443709e-03 -3.26218063646e-03 -2.03580279136e-03 -1.16909679377e-02 -1.14921692306e-03 -2.94943321864e-03  5.28142071946e-03 -9.33340280960e-04  5.00748502374e-04 -1.20013632161e-03  1.64742061065e-03 -3.51925022064e-03 -2.24424593816e-03  6.66807132782e-03  2.47753586249e-03 -6.05833624171e-03 -5.22855527753e-03 -2.23576056637e-03 -9.28991792960e-03 -4.18257948614e-03 -2.52125011749e-03  3.25395245090e-03  3.59896301226e-03 -6.20764383392e-04 -8.43107777764e-04 -5.41370591187e-03  1.53149340665e-03 -1.15009520264e-03  1.39687889605e-03  2.84709389382e-03 -8.15514940367e-03  9.44071796874e-03 -5.05286026161e-03 -5.87461904683e-03  3.93924135021e-03 -3.45655498271e-03 -3.60378512764e-03  4.36716045147e-03  4.28679516180e-03 -5.96079482445e-04 -4.20074575569e-03 -1.25145949034e-03 -6.06553547811e-04 -2.45082232479e-03  1.51145285280e-03 -1.75619452624e-03  3.36130636138e-03  3.52738846693e-04  5.58052876827e-03  6.63349384024e-04  6.15053414606e-03  4.29612199353e-04 -2.25727357766e-03 -9.91875883696e-03  4.27036211993e-03  8.87543076962e-03 -6.47047736316e-03 -1.25070416268e-03 -3.15910536538e-03 -4.69645681319e-03 -2.12816920424e-04  2.19550859318e-03 -4.46262213614e-03  3.20838699107e-03 -1.26020425738e-03  4.96126665081e-03  1.60429819179e-03 -5.20720790817e-04  6.22921437121e-04  7.36683061222e-04  1.22930815872e-03  6.66206443028e-03  1.26446835170e-02 -5.17992220050e-03  1.39334301935e-03  6.45686669202e-03  3.53687455641e-03  2.25370531536e-03  4.54931443898e-03 -1.26305370200e-03 -4.11426800876e-03  3.09746828783e-04  1.50563554871e-03 -8.58191691696e-04  1.40382215767e-03 -2.81919649624e-03  3.08190777970e-03  5.76217195581e-03 -7.29863802831e-03  5.16755505603e-03 -2.52311309180e-03 -2.76298876274e-04 -2.78544980249e-03 -2.06796181590e-03  3.36090355422e-03 -2.32986892367e-04  1.29283246227e-03 -8.24687162057e-03 -1.03332165776e-03 -6.24355349418e-03  2.13707361567e-03 -8.03623903546e-03  4.58598267737e-03  2.56855770788e-03 -8.71734067187e-03  4.41755813575e-03 -3.55312006928e-04  3.42403369510e-04 -1.51226263301e-03 -1.18302076971e-03 -3.00777093554e-03 -3.29067096648e-03 -4.36408934782e-03 -1.68688276455e-03  2.21135221405e-03 -6.82118463051e-04 -3.94802563578e-03  3.30838515810e-03  9.24592606453e-03  3.78207986357e-03  1.10755289717e-03  1.89899267996e-03  4.73372040565e-04 -8.29316677387e-04  1.01446827798e-03 -3.43221415700e-03 -2.18792392683e-03  2.82079078411e-03 -9.88777303977e-03 -8.01261990657e-03  8.32199879557e-03 -9.90109652819e-03  3.06533119459e-03  2.00470793535e-03 -1.91588850454e-03  2.45098723193e-03  2.07343938036e-03  2.28147286697e-03  6.09202853913e-03  5.91978032626e-03  5.34986456439e-03 -6.24919699527e-03  2.85145069985e-04 -7.01626351529e-03  1.17536732799e-03  7.11910453565e-03 -3.51930402075e-03 -4.71502322754e-04 -2.40350944333e-03  2.01539075053e-03 -2.51029553762e-03  1.93165250216e-03 -2.61422913426e-03  6.61017677974e-03 -3.71280614719e-03  3.63660075282e-05  2.34036129230e-03 -1.99210765872e-04 -1.39837501638e-03 -1.91520880976e-03  3.38980654806e-03 -1.19936091380e-04  3.37344413506e-03  1.18603201809e-03 -1.80414669697e-03  3.32461683184e-03 -1.27685766037e-03 -3.95876709739e-03 -1.68280108356e-03  4.19777556141e-04 -6.82245181633e-03 -8.48811709423e-03 -3.08714348441e-03  2.25311674589e-03 -7.84402697636e-03  1.64513643494e-03 -8.89409473296e-04  6.23316680847e-03 -5.75183730451e-03 -5.21450689479e-03 -6.30458263442e-03  2.25683819770e-03  1.07169789099e-03  4.74005533406e-03  3.03680969702e-03  3.60715529733e-03 -7.59598713880e-04 -8.32654291502e-04 -3.84029999900e-03  2.99111614823e-03 -1.00025120441e-03  1.21973169452e-03 -3.26140821112e-04  2.18212195377e-03  1.50441554892e-03 -3.16076004928e-03  1.19429820039e-03 -1.86536156032e-03  1.34051706168e-03  3.13609133525e-03  1.74469903345e-03 -9.79699822662e-04 -2.46531824973e-03 -1.20337760306e-03 -1.13098317621e-03  7.04216537603e-05 -4.49439835739e-04 -1.57606028235e-03 -1.86975046677e-03 -3.56360615832e-03  3.12504947750e-03 -3.00603932081e-03  3.52630257790e-04  1.08024414306e-02 -1.16534030865e-03  8.53545320357e-04 -3.21418585079e-03  1.43991954444e-03  3.37982450430e-03  4.67134064929e-04  6.17318433268e-03 -2.11515484937e-03  3.50939521790e-04  6.30339997575e-03 -9.24380632065e-03 -1.35690006009e-03  6.38346712285e-03 -1.02155560743e-02 -2.92390274035e-04 -6.09682242182e-03  7.09399956700e-03  5.62307993112e-04 -5.32132187324e-03  1.03492774043e-03  3.02836190270e-03 -3.31305104856e-03  3.68688681457e-03 -9.09369128005e-04  3.41521179869e-03 -2.59255493339e-03  4.18483584590e-03 -6.90894630010e-04 -3.26385457297e-03  1.00583577898e-03  1.16194468359e-03  3.59247137108e-03  3.38982574024e-03 -8.10238386749e-04 -4.19039847270e-04  2.93622058486e-03 -2.58131749336e-03  4.82447372217e-03 -3.54659030418e-03  5.81688195327e-04  5.45735995384e-03 -6.88508625095e-04 -4.93502190067e-03 -2.91608645469e-04  4.10277931036e-04  4.17934402464e-03  4.19294296307e-03  3.42049089381e-03 -5.20155151336e-03  4.48124523783e-04 -2.37579682465e-03  7.29300958919e-03 -2.67059413628e-03 -2.04380663511e-04 -8.48848611949e-04  2.04291663534e-03 -2.99043807317e-05  2.64106521533e-03 -2.48264836083e-03  4.44395135627e-04 -1.44780102180e-03  3.95629934425e-04 -6.70283858497e-03 -1.27462305228e-03 -4.10010264305e-03  2.05290108285e-03  3.37728547899e-03  5.40462626588e-03 -5.10924325366e-03  6.55698058900e-04 -1.18902216014e-03  3.23850508111e-03  8.82958960576e-04  2.88234405265e-03 -1.00491968201e-03 -6.36316735422e-03 -2.11643948304e-03 -2.32008054782e-03  5.99449312863e-03  1.42568417551e-03  2.52287434516e-04  5.10096123063e-03  4.93381782161e-03  6.01851677641e-03  3.73829452013e-03 -8.28833316707e-04 -1.20055388447e-03  1.91786939291e-03  3.52751883217e-03  6.55017122820e-03 -7.06524071721e-03  3.79669787801e-03 -1.09773883490e-03  2.55775042425e-03 -2.68608125008e-04 -2.01786425498e-04  2.91737648108e-03  1.42976691652e-03  3.70496539651e-03  2.42829992166e-03  5.03326793800e-03 -3.08685188543e-03 -3.45842498185e-03  5.46115855353e-03  1.44330505516e-03  3.27363386309e-03  2.80479909193e-03  5.33765952162e-04 -1.78045569681e-03  4.88599585611e-03 -6.23506342573e-03  2.84741732373e-03 -8.20674557687e-04 -2.18363107567e-03  2.50790883715e-03 -1.70582426977e-03  5.86054015167e-04 -2.19257747934e-03 -2.15905556049e-03  2.84122508598e-03  1.57182456356e-03 -1.62949193176e-04  2.12216152392e-03 -3.15850014484e-03 -8.35184345178e-04  6.10436900454e-03  7.53813699844e-04  5.50131993465e-03 -3.92362691025e-03  2.61559346767e-03  2.86783781428e-03  2.99456601713e-03  8.41787595934e-04 -1.78543803378e-03  1.45588720250e-03  1.02500178567e-03 -2.06428076678e-03  3.34719561391e-03  1.08544935709e-03  2.76675771014e-03  2.28055304979e-03 -4.43736772918e-03  2.25197113126e-03  1.12598291825e-03 -5.40534476377e-03  3.82266524040e-03 -8.71244151224e-03 -1.70310980633e-03 -1.71742991472e-03 -3.46472932501e-03 -4.06843662207e-03 -2.71460066563e-03  2.52689712467e-03 -1.84442462661e-03  3.33787606271e-03 -4.00460177704e-03 -1.27347536588e-03  3.19064611681e-03  4.41153982503e-04 -3.37321314662e-03  1.80229322471e-03  3.72952590595e-03 -5.26158503162e-04 -4.09830963631e-03 -8.59323180985e-05  2.73611707531e-03 -1.51451724494e-03 -3.27339825061e-04  9.84700769454e-03  4.59535751742e-03  1.98626393194e-03 -1.33399848028e-03 -4.38776885485e-03 -2.12408704857e-03  5.79432466849e-03  3.31157415279e-03 -3.51398126968e-03  5.68836672376e-03  8.88557414096e-04 -2.14773303966e-03  4.85749138313e-03  2.90768954692e-03  1.67610162570e-03  3.46020857584e-03 -3.76419156390e-04 -4.83971293961e-03  1.90661464074e-03 -8.22038527900e-04 -2.36923011785e-03 -3.42649097153e-04  2.10942399767e-03  4.28947677994e-04  1.95262365854e-03  1.20393374398e-03 -4.88358364535e-03 -4.44521549411e-03  8.88044043670e-04  8.41607630441e-03 -3.15734293576e-03  4.32184124301e-03  3.97243822346e-03  3.90427061879e-03  5.63385952483e-03 -5.65840406568e-03  3.73938016541e-03 -8.99577685770e-03 -7.24960941165e-04 -6.36632626391e-05  4.31718081706e-03 -7.32489412818e-05  6.22529896899e-03 -2.79339600269e-03  1.70860675173e-03 -3.53089505363e-03  3.22643700802e-03  2.72026259624e-03 -8.76825846113e-04 -3.47749816419e-03 -1.16364069774e-03
-1.13555505789e-02 -7.92959451708e-03 -1.30243168498e-03  9.48895661465e-02 -7.74295959475e-03  5.48763562090e-03 -8.09569977503e-03  1.18544652838e-03 -4.96019584466e-03 -5.97935166088e-03  2.73022735460e-03  2.99654078956e-03  2.19528545220e-03 -1.18884826840e-03 -1.99034517309e-04 -8.26781227219e-04 -1.22862192355e-03  1.89354793005e-03  1.70766260468e-03 -1.64027093296e-03  6.05516647340e-04  3.48613812039e-03  2.88191628261e-04  5.70062570580e-03 -3.62750363900e-03 -4.26785286339e-03 -1.08669641468e-03  2.72764525709e-03 -2.53582748998e-04 -5.04262816618e-03  9.55282861930e-04  1.44551641163e-04  1.16094915669e-04 -1.34845768887e-03 -1.79749009201e-03 -1.36311988668e-03  3.01895915279e-03 -2.27197812343e-03  3.97163357546e-03 -8.53748828493e-04 -5.77271746500e-03 -2.64042880197e-03  2.19597832785e-03  3.83037191835e-04  3.92472776023e-04  8.39356800625e-04 -3.43647271760e-04 -2.38451764773e-04  2.81757791723e-03  1.11243923163e-03 -9.66430125735e-04  2.60174500983e-04 -3.25098280001e-03 -1.24993772273e-04 -1.48585102904e-03 -3.03767587430e-03  1.00573201967e-03  1.88067670672e-03  2.90300550206e-03 -1.49097890921e-03 -7.98551290086e-04 -1.24672062853e-04 -3.29423553844e-03 -3.06211847077e-04 -4.93332306879e-04  2.64694563969e-03 -2.26842994365e-03 -3.61136576565e-03 -1.39635196837e-03  2.72712570950e-04  1.33061524820e-03  6.55965323174e-04 -4.98701084859e-04 -8.52652463762e-05  4.17122840571e-04  2.70958962034e-04 -5.64017566730e-03  6.70059926845e-04 -2.14806372030e-03  1.26667920205e-03  1.88975397841e-03  8.73406658515e-04  3.51769369160e-03 -1.55021124617e-03  1.65094728461e-03 -1.24973088226e-03 -1.08590936502e-03 -8.67610501491e-04 -1.57015219738e-03  4.59114220002e-04 -1.93603109164e-03 -2.34082918595e-03  2.68711313002e-03 -2.17685751558e-03 -1.44172611154e-03  4.31431925427e-03  7.82853648484e-04  9.43091460002e-04  8.48134319701e-04  1.26445699795e-03  2.54172474648e-03 -4.39516058202e-03  3.82307258107e-03  1.87159847503e-03 -3.82011599913e-03  2.68037951692e-03  3.93998039573e-04  6.69334991597e-04 -3.84401259001e-04 -1.05069457165e-04 -2.58483449791e-03  1.62748372038e-03 -6.64580983456e-03 -6.06772393022e-03  9.91784291772e-04  2.37054480411e-03 -2.06299055265e-03  5.55046363009e-04 -1.45881206082e-03 -2.34353389515e-03 -2.26046607258e-03 -6.29485701118e-03  3.89671125981e-04  1.87914501016e-03 -9.10206300685e-04  1.64790735042e-04  2.50707448083e-03 -2.39786024195e-03 -1.98186264674e-04 -2.98010863644e-03  3.54527685494e-03 -3.57023369827e-03 -4.05588723393e-03  3.03995422165e-03 -2.25401265431e-04 -6.42384699769e-03  1.62957623942e-03  1.89880898904e-03 -1.28960089028e-03  2.25837307168e-03 -5.21062798635e-03  1.30087504239e-03  2.56552739310e-03 -7.84783246302e-05  6.82632581628e-03  8.10349846320e-03 -2.98630186449e-03 -3.43642467327e-03 -3.35132210816e-03 -2.26657968040e-03  5.34490404637e-03  3.02321300134e-03 -2.61114016214e-03  2.25791742796e-03 -2.62384724483e-03  1.10414765948e-03  5.17400924613e-04  9.38098295075e-04 -2.83858199036e-03 -1.91357733333e-03 -7.94279962072e-03  2.95782254584e-03 -1.30758208679e-03 -1.87698130623e-04  7.83058187754e-04  4.38879366683e-03 -3.24944964421e-04 -2.62756855202e-03  2.48003229661e-04  5.53009715918e-03  3.24416707723e-03 -3.70541867930e-03  3.94782268922e-03 -1.87564369398e-03  1.34228384731e-04  1.87912853431e-03 -1.96839646758e-03 -3.39211417599e-03 -3.83969595539e-03  7.63441388621e-03 -9.60191179896e-04 -6.99180103261e-04 -6.73815570073e-03  5.74684410977e-03  3.14652650001e-03 -1.33762512373e-03 -5.79195194716e-04 -8.35097706577e-04  4.57343389314e-04  1.51165960062e-05 -1.76388170711e-04 -2.55134155392e-03  2.12653259468e-03  2.82088327093e-03 -8.64516472357e-04  1.96046528796e-04  3.18605166496e-03  2.50304794310e-03 -2.83539483496e-03 -1.42246012296e-03  1.98194209717e-04  2.91924895193e-03 -4.08306313159e-03  1.90856942184e-03  2.66615013546e-03  3.99548921647e-04  2.17672780493e-03  7.05777138894e-04  4.71650732182e-03 -1.39046879171e-03  1.16586542298e-03 -3.70994269316e-03  7.42207737259e-04 -4.60867894088e-03 -1.98909231679e-03 -8.42629455060e-04 -2.42959241545e-03  1.13669813214e-03 -1.56863614612e-03 -2.27428182082e-04  1.90738214567e-03 -3.70713628670e-04 -1.60904953094e-05  1.10356349307e-03 -2.03025156275e-03 -3.85144401212e-03 -6.08932336900e-04  2.87639449927e-03  1.47390225882e-03 -1.61699443391e-03  1.14016556804e-03  9.43799515219e-04  2.30704838948e-03 -4.31966385355e-04 -7.09386285095e-04  1.18491434765e-03  5.94588072260e-05  1.32355278343e-03 -3.72595549848e-03  6.94868510729e-03 -2.53585813925e-03  2.15689868389e-03  1.66475259456e-03 -2.04802458686e-03 -1.09781415826e-03  1.50971497117e-03  3.75339107240e-03 -2.71225588602e-03 -6.98310138985e-04  3.24207216816e-03  3.43810393202e-04  5.92684386296e-04 -7.37443948058e-04 -3.37947735709e-03  5.03508660345e-04 -7.61583335337e-04  3.38104251173e-04  6.06651132260e-04  2.43555690741e-04  3.02714622156e-04 -5.18327490797e-03 -7.48633746235e-04  4.85285611070e-04 -2.59627150035e-03 -2.78226205423e-03  1.12328276449e-03  1.68432720998e-04  5.78932146818e-04 -4.91204406136e-04  1.93637456684e-04 -2.04775920247e-03  1.54878335462e-03 -2.27587729440e-03 -1.37981252189e-03 -1.62676153747e-03 -6.24390680116e-04 -1.83129494496e-04 -2.37511128560e-03 -5.47854771579e-03 -8.60498712699e-04 -6.70980087972e-03 -4.33974986480e-04  4.72116353400e-04  1.70208218191e-05  9.32476171270e-04  2.44034602256e-03 -8.74443287009e-04 -4.87425411235e-03  4.60878263406e-03 -3.20380070230e-03  1.64830741293e-03  3.62957446812e-03 -2.80139251117e-03  8.65908950602e-04 -3.17632139689e-03  1.09938311547e-03  2.76063320988e-03 -1.32420973544e-03  6.15142263235e-03  4.75734633475e-04  2.18669473542e-03 -1.61987079816e-03  1.42202910863e-03  5.61241699674e-04  1.62134141787e-03 -1.16546364857e-03 -1.90921830589e-04 -2.53703298408e-03  3.84067441271e-03  2.17563756429e-03  2.05063357678e-03  1.03154900979e-03 -2.15353821363e-04 -1.63662957427e-03  3.35929813246e-05 -8.24861882920e-04  2.60363280986e-04 -5.20226818598e-03  3.57754920913e-04 -3.36437157156e-03 -2.01281906431e-03  4.49606042836e-03 -7.86477558003e-04 -3.84956868473e-03 -1.20449022554e-03  3.02941783371e-03 -2.00958965810e-03 -1.89180415483e-03  1.86818578630e-03  6.90573534080e-04 -2.82582161747e-03 -1.39921902766e-03  1.33705030446e-03  2.11192917454e-03 -3.00733371754e-03 -1.24270541074e-03 -3.61032305052e-03  1.66013193058e-03  1.44772221299e-03 -7.64091163107e-05  9.70554255135e-04 -1.91722611762e-03  1.02981280441e-03  2.20488724370e-03  2.34239066325e-03  2.28669033967e-03 -5.20004409299e-03 -1.25856159238e-03 -3.50250456811e-04  1.61617609420e-03 -1.36237898771e-03 -2.92351569731e-03  7.46851405923e-05  3.58071900667e-03  4.76542499294e-03 -6.24357636264e-03  1.35760114265e-03 -2.92209703014e-03  7.76606312772e-04  5.34653619790e-04  9.62131546666e-04  3.53892800637e-03 -2.18907526613e-03 -7.64378136809e-04 -2.87313965627e-04 -3.11972713834e-03  1.23515642961e-03 -4.32235588102e-04  1.66329519495e-03  2.61441546544e-03  1.66816186977e-03  8.51098243219e-04  5.59110766311e-04  1.66801995969e-03  5.57391673963e-03 -1.03929193252e-03  4.36044978829e-04  1.06971170156e-04  5.12595625700e-04 -1.50152453744e-03  7.19591816135e-04  1.09462413013e-03  8.58225994288e-04  4.07974566984e-03 -2.50696035391e-03  5.70344878978e-05 -4.21520507768e-04 -2.84377781736e-03 -3.90710057101e-04 -2.01807264559e-03 -7.99578979747e-04  1.74454103425e-03  3.27699545256e-03  2.29670388608e-03  5.63501397760e-04 -2.97870633858e-03 -2.08287310965e-04 -7.40818432740e-04 -2.15008143457e-03 -8.69558375574e-04  1.71977056887e-04 -5.78620418513e-04 -1.41903569961e-03  1.51735254778e-03  1.52823516009e-03 -1.40563796414e-03  3.46108520295e-03  1.77638578231e-03  1.27945017094e-03  5.96590036186e-03  3.23898427903e-03  1.17589623539e-03  2.37572665863e-03 -2.80361066502e-03  1.58711482393e-03 -2.83122812046e-03 -9.51537546585e-04 -9.86849153291e-04 -1.69915184602e-04 -3.18021619033e-04 -3.79105619471e-03  2.00994520145e-03  1.57808164473e-03  3.23695802020e-04  4.13488517837e-04 -4.47074868360e-03  1.10658158643e-03 -2.52939830944e-03 -2.48923834129e-03 -7.44503533699e-04  3.53243142072e-03 -2.19542726142e-03 -1.26444644828e-03 -3.04064308775e-03 -4.22997220463e-05 -5.09073498111e-04  2.60693594526e-03 -9.00896873168e-04  1.34304502150e-03 -1.27639464517e-03 -9.61516103587e-04 -2.37420461721e-03 -4.56095524913e-04  2.99161796145e-03  2.01306857347e-03 -3.02170051964e-03 -2.18994173581e-03  6.51659034408e-04 -4.36126070682e-03 -1.41630077912e-03  5.04845665945e-03 -1.81468591450e-03  2.45152729599e-03 -9.94477852773e-04 -2.85587907197e-03 -1.96135300553e-03  1.38163577207e-03 -1.37868755735e-03 -2.35914650478e-03 -5.00473750519e-04  8.24118011760e-04  2.23351579443e-03  9.65559839708e-04  3.03044644547e-03  3.55608176706e-03 -7.27924454762e-05  6.92601316452e-03  1.61833686669e-03  8.52892720621e-04 -2.49315975607e-04 -1.56642474171e-03 -4.60858936358e-04 -1.21827971173e-03  3.24971622549e-03  3.17924910446e-03 -2.41777814247e-03 -1.63254967968e-03 -5.40201666821e-04  1.27682805293e-03  1.71318785024e-03  3.12097383656e-03 -1.04181500929e-03 -2.98909321810e-04 -3.07554947965e-03  4.83674298089e-04 -5.30491922500e-04 -6.56979590604e-04 -1.87263942145e-04  2.80704316445e-04 -2.82937897062e-03  5.58661392192e-04  2.89524260632e-03  3.82555745927e-03  2.28157290940e-03  2.24714502914e-03  4.36748070623e-04 -2.99189892440e-03  9.41186528988e-04  1.98659405088e-03  1.97460585517e-03 -7.72472398176e-04 -2.78430858556e-03 -1.28241608359e-03  3.71904566622e-03 -9.56276196376e-04  1.31921546202e-03 -1.06994034943e-03 -3.02198719007e-03  1.97791254245e-03 -8.52026368461e-04  2.03365603230e-03 -6.10590276474e-04
 4.24195055319e-03 -7.67427015206e-03 -1.41413321933e-02 -7.74295959475e-03  1.44123535037e-01  1.03987602943e-02  5.50111132158e-03 -5.43874931478e-03 -9.07681314549e-04  2.73874006354e-03 -5.06805066601e-03 -1.94796432373e-03  6.70115964163e-04  1.63933238230e-03  6.21838432703e-03  1.50207207304e-03 -9.37140916651e-03  2.19568632609e-03 -1.19797174567e-02  4.28900530523e-03 -2.62641725963e-03  1.96621221556e-03  1.29220177097e-04 -3.05811319720e-03  3.62676333473e-04  4.29467495508e-03 -2.42857956398e-04  2.37433914651e-03 -3.33647854647e-03 -1.60159625642e-03  3.01160170084e-04  2.77409548093e-03 -5.35606593548e-03  7.65040747324e-04  1.94055068085e-03 -6.40273766326e-04  9.05203768324e-04 -4.41926550196e-05 -1.08535454939e-03 -9.10355834846e-03 -2.54902337205e-03 -4.70734850001e-03 -7.74383494646e-03  3.59470720065e-03  1.34990545819e-03  1.86394512252e-03 -3.28452556738e-03 -5.56561243026e-03  7.38711979982e-03  2.69120543622e-03  9.77137797585e-03 -8.89663372451e-04 -8.09172619196e-04 -1.49699514648e-03  1.33788029542e-03  1.36026981451e-03 -3.16648356953e-03  9.28051132255e-04 -4.49575233393e-03  4.12391107420e-03  1.00957095543e-03 -3.45970228229e-05  3.79743510710e-03  1.36056133817e-03 -3.61989224571e-03 -2.64747889947e-03 -3.26358473977e-03 -2.07275078312e-03 -8.27957836560e-03 -9.77747746040e-04  1.38711899132e-03 -3.29735608192e-03  1.04287747014e-04 -3.45037162439e-03 -3.57882841394e-03 -4.12390691668e-03 -4.93184041913e-03  4.89277765077e-03 -8.21219873573e-03 -2.29326353001e-03 -3.89878947999e-03 -1.72864806693e-03  7.89447970827e-03  1.53697007452e-03  2.17975571751e-03  2.73238931947e-04 -4.30561504930e-03 -1.88083927845e-03  3.36537814123e-03 -1.17793769310e-03  3.92744252419e-03  3.79599754955e-03 -2.66858917119e-03 -4.24501573471e-03 -3.19505612380e-03  5.04884601690e-03  1.36765227709e-03  4.99315463763e-03  1.12151014446e-02  2.66634871243e-03  1.27586519549e-03  2.90757130023e-03 -4.68569911791e-03 -1.86864746863e-03  6.34000741583e-04 -7.51285219933e-03 -4.00885121496e-03 -3.98078313077e-03 -2.92290021720e-03  1.43983456197e-03  2.03963035867e-03 -3.98051518901e-03  2.87682115396e-03  3.48528762082e-03 -1.44630164968e-03 -4.56546587832e-03  3.28606294924e-04  2.10100744037e-03  3.94069007851e-03  1.70197396061e-03 -3.72279616919e-03 -3.90894703660e-04  4.33261073666e-03  2.54700619392e-03 -3.80346452056e-03  4.90701354196e-03 -7.74617845926e-03 -9.77488263904e-04  3.10552704380e-03 -1.81147424465e-03 -4.57336299322e-03  5.02490119168e-03  6.64159662235e-03 -6.98606273680e-04  9.08127358042e-03  1.14503807371e-03 -1.55518762387e-03 -1.09734637452e-02  5.52872346357e-03 -3.65638530098e-03 -2.71487259389e-03  4.94170104454e-03 -1.26818095314e-03  4.63447351130e-03 -8.37868494284e-04 -2.54042999802e-03  4.29596353841e-04  3.88833534152e-03 -4.76951159325e-03 -1.17367463558e-03 -6.92359340357e-03 -7.82175785776e-03  2.43215737062e-03  2.71098465339e-03  6.05450048215e-05  2.09545554081e-03 -5.23796204891e-03 -2.70650730976e-03 -2.47521973132e-03  4.34424326598e-03 -1.32093908445e-03  2.85652895880e-03 -1.58355166053e-03 -6.05007004164e-04  1.12611767574e-03  1.84597483669e-03 -3.15369851509e-03  7.09403195710e-03 -1.02767977097e-03  2.04883104369e-03  1.06403043421e-04 -6.93387224465e-05 -3.46234609876e-03  1.16756149829e-03  3.15799043013e-04 -1.44430212171e-03  7.09601555755e-04  2.37957028031e-03  4.78204762089e-03 -9.81047240200e-04  3.36751722648e-03 -5.33009783567e-03 -4.45871297590e-03  2.25128891234e-03 -1.57185614147e-03  3.87302847325e-04  2.87436435023e-03  3.83171613966e-04 -1.75030760696e-03 -6.06991574809e-03  3.99841154426e-03 -1.57435825739e-03  2.44336717602e-03 -6.87264408052e-03 -4.26152270568e-03 -3.63277309810e-03 -5.17661368745e-03 -2.42058789068e-04  7.50786237267e-04  4.88876979820e-03  5.83741430130e-04  2.63574937653e-03  6.36227515982e-04  3.14229293406e-03  3.07098743329e-03 -2.01412235509e-03 -2.38817853560e-03  3.88389809226e-03 -7.13948211635e-04  6.07809239314e-04 -8.55725832135e-04  2.80401111111e-03  4.54318748876e-03 -3.97631006282e-03  5.67105204888e-03  6.94646925248e-04  2.17500852271e-03 -2.63131091017e-05 -5.34352264855e-03  9.56192089917e-04 -2.01976365958e-04 -3.58065867508e-03  1.01693927561e-03  4.71104048221e-03 -7.49692656290e-03  2.61619123781e-03 -6.15365359970e-03 -3.61179939071e-04  2.25090916816e-04  3.14962068294e-03 -1.10595187095e-03 -1.16385754154e-03 -9.85404083385e-04  1.68130087578e-03  5.73386569925e-03  4.12314349907e-03 -4.46915083567e-03  3.19788521217e-03 -6.99926528104e-04  4.59636295868e-03  2.97589451949e-03  2.64682786095e-04  1.05843739939e-03  1.69812585086e-03  1.88003777281e-03 -8.10900408235e-04  1.03168532806e-04 -1.03546632775e-03 -2.30598806665e-03  2.62658816797e-03 -1.17184763696e-03  7.03451426686e-03  3.58246048127e-03 -4.29135563371e-03 -3.29337597626e-03 -1.49028151530e-03 -5.98796671597e-03 -5.33176960122e-03 -4.70082685408e-03  3.07139202740e-03  5.62697078858e-03 -3.41632557896e-03  2.99606463197e-03  5.67770757812e-03  9.31612265842e-04  2.05630206412e-03 -3.21784349525e-03 -1.73970749119e-03 -2.02075772337e-03 -8.42392932084e-03 -6.80207646895e-03  6.53086726912e-03  2.03440447106e-03 -4.08775469590e-03  6.14315354839e-03 -3.00251342593e-03 -4.02243749409e-03 -2.58787095591e-03  2.98518603451e-03  3.94412778600e-03 -1.98073462955e-04 -4.38472274330e-03  1.70961679364e-03  3.70368284299e-03 -5.79624516400e-05 -5.44464983467e-03 -7.47159006675e-03 -1.03914570857e-02  1.18049631625e-03  8.85912579414e-04 -1.05831771072e-03 -2.92292814323e-03  5.56642676890e-05  7.90888118282e-03 -6.14685694610e-04 -2.87087551575e-04  6.55845201349e-04  1.18097393898e-03  2.79677586963e-04 -3.83208307738e-03 -5.43301645245e-03  2.54013276183e-03  3.32477990745e-03  8.66789189423e-03 -3.14561554708e-03 -1.23119336460e-03  3.24955384524e-04  3.21469610304e-03 -1.78174096015e-03  3.31665321171e-03  1.78401783869e-03  1.07448380562e-02  4.06223859120e-04 -8.80286280515e-05  1.90896932844e-03  6.10489856950e-03 -4.64542418619e-03  2.31945381048e-05 -3.02225888597e-03 -8.20375718599e-04  2.77728188964e-03  4.03073051819e-03 -6.90750727602e-03  4.33172688274e-03  5.07552784464e-04 -9.00611361188e-03  9.69505536452e-04 -3.93271613630e-03  6.57874782077e-03  9.60855269077e-04  2.91182258329e-03  6.31589981607e-04 -4.09814410480e-04 -2.21168217191e-03  1.83472086248e-03  4.49656058510e-03  1.89804037892e-03 -6.54371818679e-04 -4.94252261108e-03  4.43746892887e-03 -7.99405651206e-03  2.53175364911e-03 -8.15503926392e-03  7.15679023826e-04 -2.32360879564e-03 -3.07491548014e-03 -1.51016744052e-04 -8.41021645251e-04  9.51030592275e-04 -3.49434475577e-03  1.01772516508e-03  3.31789705179e-03  4.88574436623e-03 -3.83394713078e-03  4.25496067386e-05  4.82272893873e-03 -1.73511609140e-03  3.06971695810e-03 -4.05177845982e-03 -3.94257864812e-03 -4.54679220653e-03  4.06830974173e-04  5.02092330197e-03 -4.04962071996e-04  3.39233374614e-03 -3.60540294817e-03 -1.25912391269e-04  3.01436132607e-03  7.18758416466e-03 -4.02525039334e-03  5.52528508137e-04 -3.07581283327e-03  1.30167102301e-03 -1.00503083328e-03 -7.82877097860e-03 -3.93340164077e-03 -5.92787817897e-04 -2.22285469251e-03 -1.10500496417e-02  1.72738355393e-03 -1.14406069976e-02 -4.81544799488e-03 -6.88205296200e-03  3.94181268022e-03  2.46915141889e-03  8.36321424709e-03 -6.48914232723e-03  5.59017147311e-03  2.17917222510e-03 -3.38834160300e-03 -2.83719753756e-03 -3.44742659902e-03  3.10497516035e-04 -4.93170247847e-03 -3.98650121713e-03  5.09036597730e-04 -5.41577507191e-03 -4.94472219545e-03 -3.09730142306e-03 -5.74148744008e-03 -2.55937853174e-04 -9.70040978546e-04 -5.71441264499e-03  1.08414965573e-03 -2.18947358104e-03 -2.36800915931e-03  7.49881215285e-03  7.42028435668e-04  9.40646573111e-04  7.43880632488e-03  4.43211094075e-03 -5.81520604622e-05 -6.26988724631e-03  5.43256492599e-03 -1.09918238137e-03 -2.58041945344e-03 -2.16896242419e-03 -2.03708481465e-03 -1.80082995967e-03  4.17525650290e-03 -5.69709387512e-03  2.37044861336e-03 -4.60614824583e-03  3.03776880296e-03  2.63212536150e-03  1.64484820674e-03  4.22309683330e-03 -1.73341388909e-04  4.10275026721e-03  1.10723460575e-03  4.72406744387e-03  3.83415204660e-03  6.52027958420e-03 -3.33268424454e-03 -3.71481093682e-03 -2.60930423266e-03 -1.35171726958e-03  6.80839785485e-03  3.88228765865e-03  4.22949819732e-03 -2.96056824752e-03 -8.67749685546e-05  2.85070315531e-03 -1.01145551372e-04  3.95776534983e-04 -3.98713009072e-03 -5.33268607086e-03 -4.45531158206e-03 -1.34886058196e-03  4.18248762085e-03 -7.89468333294e-04 -3.27407074262e-03  1.44059412741e-03  3.94199163176e-03  2.45639344989e-03 -2.64515511639e-03  9.14799216372e-05 -9.70350922079e-03 -3.77460872003e-03  4.59808757688e-04  2.08467187875e-03 -1.39039146505e-02  3.42871801294e-04 -2.90223604120e-03 -6.67511057838e-03  4.44089053151e-04  4.71409366716e-03 -4.25296438768e-03 -3.68669594785e-03  2.47284873733e-03  3.55044128138e-03 -6.04354143227e-03 -3.07991679889e-03 -2.94489662588e-03  6.86441386046e-03 -2.21971434949e-03  1.33021590119e-03  7.30105142355e-03  4.94153748284e-03  3.38545076099e-04  1.37382038593e-03  5.12239591222e-03 -4.41861053177e-03  5.79920054427e-03  1.25447644040e-03 -2.24877351067e-03 -1.69518063031e-03  4.05367205455e-04  4.05994746283e-03  1.01781847765e-03 -1.11043033580e-03  1.19650493413e-04  4.63645812297e-04 -2.66632962200e-03  1.16312344343e-03  3.17986374090e-04  3.59395527782e-03  8.72399451171e-04  1.95038829509e-03 -7.68052330679e-03  5.08992865552e-03  1.92695904811e-03  2.39251491332e-03 -4.51254313458e-03 -6.30667033931e-03 -1.01336758086e-03  6.73925552423e-03 -2.86576036673e-03 -9.42739618135e-04 -3.37465504591e-03  2.53199238949e-03  4.51821234420e-03
-8.89339895383e-03  1.54503924743e-03  1.12787603025e-02  5.48763562090e-03  1.03987602943e-02  1.36161777927e-01  2.61151222011e-03  5.12087138811e-03 -4.01628809842e-03 -4.82663447805e-04 -2.20093415195e-03  8.02978619751e-03 -3.96253794781e-03 -2.21901400309e-04 -2.43074626311e-05 -8.65987212095e-04 -3.34184047459e-03 -1.50525620088e-03 -3.96077542942e-03 -3.80386551207e-03 -8.29708072415e-03  2.95110537044e-03 -1.77324961559e-03  8.03230776881e-03 -3.37016864035e-03  7.26633001446e-03 -2.66620779046e-03  4.28688383613e-03 -3.01278869395e-03 -8.29342011816e-04  6.35285461124e-04 -4.02883377950e-04  2.56428335676e-03 -3.18659880911e-04  1.43568485666e-03 -3.83909370056e-03  5.38563446305e-03 -1.60998211390e-03  3.43540444484e-03 -2.80603287925e-03 -4.02463445349e-03 -5.28304956420e-04  2.74857174442e-03  9.71086685018e-04  5.16162270840e-03  4.79966719976e-03  2.83795237838e-04  1.77283072275e-03  1.30186345990e-03  1.22980000630e-03 -2.32724577686e-03 -4.91580221234e-03  8.47365090052e-04 -4.89384339257e-03 -1.96585607005e-03 -1.11562205420e-03 -6.90152444233e-03  2.50532951218e-03 -4.48812462825e-05  3.28252334221e-03  5.27753906888e-03 -1.19221996373e-03  4.27316233325e-04 -6.50453675040e-03  2.23413998352e-03  5.35336186787e-03 -4.60105931789e-03  4.53211444043e-03  6.48990190387e-03  3.19191145776e-03 -1.00119908874e-03 -6.24989410348e-03  1.69587219076e-04  5.45215177465e-05 -1.29826813648e-03 -1.50173300741e-03 -2.98831917731e-04  1.12815120123e-04 -2.51556637708e-03  7.36607205269e-03 -2.16726565908e-03  5.15126820965e-04  1.55128879801e-03 -3.31319366245e-03 -1.41083320105e-03  3.95686324523e-04 -7.23518646547e-03 -1.90241114879e-03  4.28745558968e-03  7.86468428063e-04  2.22739575601e-03  3.10544515030e-03 -2.01854613478e-03  1.63724072795e-05 -2.57740975749e-03  4.62717266571e-04  2.59233789964e-03 -5.82340948067e-03 -8.76771558192e-03  1.66054014899e-03 -1.59434408570e-03  3.46601938445e-04  2.28333222851e-03  4.36319579380e-04 -1.86551278072e-03  2.25523108699e-03  1.13767606009e-03 -3.74475612158e-03  1.61656033930e-03 -3.64052775353e-03  5.18342033035e-03 -2.40588700948e-03 -5.28395301839e-03 -4.64662805809e-05 -1.32249335352e-03 -3.11495136373e-03  2.47770687603e-03  3.34863073691e-03  6.84937877689e-04 -1.24228444998e-03  2.88665471403e-03  1.60645275346e-04 -5.89642137272e-03  1.74533838015e-03 -2.44590746751e-03 -2.38099409540e-03 -4.79273454447e-03 -3.75267104335e-03  1.94350562152e-03  5.21813154817e-03 -7.94564949483e-04 -7.37073347451e-03 -3.53573117101e-03  1.59282569733e-03  9.12127486361e-03  4.68186373002e-04 -2.18623005751e-03 -6.86067610712e-04  5.84138379769e-03 -6.62485412911e-03 -3.47410825795e-03  5.36207616673e-04  1.44928802049e-03  7.83973434083e-03 -3.52585716441e-03  4.19430366036e-04  3.84288650774e-04 -3.34681390513e-03  6.58208567887e-04 -4.00039940777e-03  9.25600632014e-05  3.78600791883e-03  1.19738009194e-03  2.30954050713e-03  4.55703258354e-04  1.06172975427e-02  8.36650421308e-06  2.46267782115e-03 -9.00491112527e-03  1.03316959979e-03 -8.86403509244e-03  2.76747103320e-03  7.89949278274e-03  1.60960018964e-03  3.42384417334e-04 -2.97724296420e-05 -3.22073219879e-04 -2.47140673628e-03  3.14804179402e-03  9.02353628308e-04 -2.93668105127e-04  2.40294477884e-03  4.43917771568e-04  5.35601599337e-03  3.82243209585e-04  2.73770258375e-03 -2.33192109266e-03 -8.59327920705e-03 -7.23662232836e-04 -1.33991811585e-03  5.17046761106e-03 -2.27209128726e-03  2.25864315522e-03 -5.93834335725e-03  4.74441128503e-04  1.90385574874e-03 -3.31204261802e-03  3.79735067860e-03 -1.21367492161e-03 -4.12552622695e-03 -1.52202419695e-03  6.45457181301e-04 -1.87428032029e-03 -2.15998629175e-03 -3.40746802374e-03 -1.05242652635e-03  8.99031023138e-03  1.00588826378e-02  2.64223740320e-03  2.96700087786e-03  1.00799692469e-03  1.81057321266e-03  3.50314204471e-03  2.36904379506e-03 -4.88724108313e-04 -4.68720810486e-03  1.71117259791e-03  2.50168894410e-03  2.46379972149e-03 -3.78334610567e-03 -2.47993196442e-03  4.99537720124e-03  6.33420231416e-03 -8.71510181046e-03  3.19214110906e-03 -1.60755240476e-03  2.47122624585e-03 -8.92939485704e-04 -6.83126652704e-03  6.84045835848e-03  5.03135194136e-05  2.32434469933e-03 -2.37945594695e-03  2.43902193962e-04  1.91216572404e-03 -3.11565547063e-03 -1.46244647340e-03 -3.08243192695e-03  9.58337020176e-04 -5.10197502076e-03  2.51421082605e-03 -1.77175159426e-03  1.73931379232e-03 -4.21180997639e-03 -4.13738600672e-03 -1.08609424400e-04  1.00502072638e-03  2.07171561607e-03  9.53053991478e-04 -3.29186901829e-03 -2.55200781665e-03  5.19303736203e-04  1.84402684488e-03 -7.05607547653e-03  5.52172902860e-04  1.71618570624e-03  2.59028530066e-04 -2.87857780508e-03 -3.90092907986e-04 -1.29715432879e-03 -1.26862708517e-03 -1.19137639207e-03  2.75342645386e-03 -7.22051075950e-03 -1.25772217625e-03 -6.45561402813e-04  6.05680129762e-03 -4.79811780411e-03 -5.02805531219e-03  1.40344880628e-03 -2.26341427900e-03 -6.08986966575e-03  4.04778886187e-03  9.97746199613e-03  4.41528573556e-03 -3.20627350417e-03  1.73903516155e-04  1.71936370356e-05 -1.49505827917e-03 -6.12939204993e-04  2.78026170164e-03  8.25190110392e-03 -1.88405492309e-03 -5.27809478895e-03  4.11871357836e-03  5.51656490305e-03 -2.03977567683e-03  1.23900722184e-03 -1.45271951709e-03  5.60744586871e-03 -2.37384199452e-03  2.05221269995e-04 -2.16761410828e-04  3.73567467683e-03 -1.01727284550e-03  4.86183615253e-04  4.78473406730e-03 -4.63044122850e-03 -7.43120683935e-04  2.85025763150e-03  5.92896239128e-03 -3.10624006649e-03  6.19403968395e-04 -3.82614795961e-03  2.75406691106e-03 -3.48225192777e-03 -7.30131921288e-04  4.18493550375e-03 -8.15972454565e-03 -5.23172056468e-03 -4.36281165849e-03  5.30254993315e-03 -2.20857484126e-03  7.86835640968e-03 -8.28836290013e-03 -5.11347767555e-03 -8.96876336121e-04  1.32423084775e-03 -4.35252369233e-03  8.63622701259e-04  7.33083485999e-03  5.70231322224e-04  6.85060556046e-04 -7.48506117313e-04  1.23315873021e-03 -9.09446614448e-04  6.52952710834e-04  4.89674141021e-03 -7.71473859721e-04 -2.36553182319e-03  9.14318935698e-06  2.29229613561e-03 -4.71096617468e-03  8.60979236993e-03  1.84169883652e-03  5.81083477874e-03 -3.96875459518e-03  3.10538269338e-03  7.07095139187e-03  9.50789486027e-04  2.38131618297e-03  7.85994044901e-03 -5.79330058633e-04 -6.98925004990e-03 -4.87816475738e-03 -2.99881617783e-03 -9.33324055207e-03 -7.12092658803e-04 -8.37725655480e-03 -3.04969881739e-03  5.14381856284e-03  1.00383335342e-02 -5.02116372778e-03 -2.38173972986e-03 -2.39368343520e-03 -2.01815744516e-03  3.07633364135e-04 -3.95341824828e-04  1.47247023821e-03  4.29270752501e-03 -8.11541596723e-04 -3.51353141803e-03 -5.03646785410e-03  2.29419411277e-03  7.29677106520e-04  1.28118978205e-03  1.71190439103e-03 -1.00938717353e-04 -1.03262262251e-03 -6.81739716840e-03 -6.00593147799e-04 -1.53200693454e-03 -2.11179046754e-03 -3.89623716597e-03  6.32724364330e-03  4.54888264862e-03  8.38240511320e-04 -4.25677290261e-04  5.84115886571e-03  1.00435329814e-03  7.44518504770e-03  6.87595611209e-05 -7.34400424870e-04 -1.69438820450e-03  2.78349514865e-03  4.56077847213e-03  1.59719845730e-03  3.08650368003e-03  1.87346606228e-03  3.99626567673e-03  6.37242914858e-03 -4.64305384205e-03  7.40492146588e-03 -1.21223429359e-03  1.92581742085e-03  4.65037791549e-03  3.12134195916e-03  1.56820942811e-03 -3.00530494250e-03 -1.32067177587e-03 -2.07464745958e-04 -1.18458230180e-03 -5.11275916215e-03 -3.87590082149e-03 -1.89893727197e-03 -3.15545594260e-03  1.56975623427e-04  4.58757370692e-04  1.37585549391e-03  4.96437729512e-03 -8.19240049868e-03 -3.01188481044e-03 -7.04734932620e-04 -3.67589893559e-03  5.59771553147e-03  1.69614371593e-03 -4.33832357038e-03  1.06717591075e-03 -3.45273634886e-03 -7.02065399277e-04  1.47080733303e-03  9.22957956083e-04  4.48536754875e-03  2.31055848897e-03  2.03153125384e-03 -4.64178532436e-03  6.68459072922e-04 -5.34432643389e-03 -1.85133206640e-03  2.92322359767e-04 -9.79565482463e-03  2.20859211899e-03  3.84550186205e-03  2.16467298555e-04  4.04191662337e-03  7.94212910052e-03 -3.19176743473e-04  1.61701292000e-04  7.09433021496e-04 -2.73904433904e-03  2.93641979232e-03  7.01460505733e-03  2.69904271942e-04  5.21868873803e-03 -3.02921392406e-03 -6.64811613259e-03 -1.82190292648e-03  3.80159973938e-03 -1.47709114312e-03 -2.03854647118e-03  3.73007398369e-03 -7.53227579270e-04 -2.28926430118e-03 -3.34460510749e-03 -1.22045719641e-03  4.54237221820e-03 -8.02603315954e-03  2.63480214445e-03 -2.17513957939e-03 -1.08325397921e-04 -7.62924348163e-03 -1.50553862771e-03  1.77209849779e-03 -4.82014242582e-03 -3.64674502666e-03 -3.65611796764e-03  1.02465379667e-03  8.36456506604e-04  3.79873615495e-04 -9.19662167353e-04 -1.74359653212e-03  1.77358927950e-03 -2.22419504535e-03 -3.34158257765e-03 -5.29478266627e-03 -9.06400709934e-04 -1.26102364495e-04  7.46051651875e-03  1.69239673150e-03  1.21178615801e-03 -1.12769575138e-04 -3.40287755860e-03  9.06520964177e-04  9.93484302058e-04 -3.88873415506e-03 -1.10141425255e-03 -1.95888529719e-03  7.22373594171e-04 -2.32043826175e-03  1.35678590438e-03  3.11420560122e-03 -5.22793500802e-04 -1.96395698782e-03  1.51430255327e-03 -1.87720840335e-03 -4.78452879456e-03 -4.16535632039e-03  2.74054763160e-03  1.30498961958e-03 -2.01252396168e-03  5.37374924139e-03  8.33130660042e-03 -9.82368830526e-03  5.76071996468e-03 -1.72045553124e-03  1.60909286961e-02 -8.26579633740e-03  3.21389592110e-03 -1.27791823748e-02 -2.06810445351e-03  6.51068190241e-04  2.99595921798e-03 -1.23646616330e-03  2.19113427801e-03 -7.88999415684e-03 -8.38160926751e-05  6.85711005833e-03  5.74079626248e-03 -2.46148519214e-03  3.58950068638e-03  5.18402865941e-03 -1.19061598495e-03
-1.48787156370e-03  1.85792104719e-03 -8.91454417626e-04 -8.09569977503e-03  5.50111132158e-03  2.61151222011e-03  1.11059012361e-01 -2.04296410334e-02  2.80996644775e-03 -1.31621668001e-03  4.12749236710e-03 -4.59944225260e-03  1.98548323346e-03  2.15464327098e-04  3.11602817091e-03  1.93494866482e-03  3.36788416674e-03  2.44986079153e-03  1.09729118131e-03 -1.99091646367e-03  4.71633674864e-03 -1.59603312393e-03  1.91310089739e-05  6.81295291387e-04  1.02396421714e-03  3.78699577062e-03  4.77280769890e-04  2.52642337041e-03 -3.95622681626e-03  7.85742175538e-04 -6.24232266790e-03 -3.91661839828e-03  4.93551011951e-03  2.62258761826e-03  4.98339636713e-04  8.57289964122e-05  8.99924361020e-04 -2.95717739809e-03  2.22454633173e-03  1.18886311329e-03 -4.81460650378e-03  9.79842203190e-04 -1.84347247996e-04 -1.34160350346e-03  2.02389822697e-03  2.07355381465e-03  3.77289911423e-04  8.24370986663e-04 -5.12368165656e-03 -2.64951913444e-03  1.27113420629e-03  1.73883125883e-03  1.76934013743e-03 -1.08411290295e-03  2.00327685692e-03  4.26397066946e-03 -3.75618028112e-03 -4.70217311960e-03  5.46264013771e-03 -1.08973330437e-02 -3.46350080001e-03  6.94154829008e-04  2.01546518453e-03  2.13661651789e-04 -1.83007110692e-03 -5.66154012794e-03 -2.18430538171e-03  1.51293573861e-03 -3.91676786283e-03  3.68456577725e-03 -5.61855842261e-03 -3.62984933232e-03 -2.47485006636e-03 -7.64725352147e-03  4.50849930514e-03  1.17134082322e-03 -2.24979163888e-03  1.55020668581e-03 -4.00622595501e-04 -2.16459238905e-03  2.75550758281e-03 -2.31615504930e-03  3.15819989112e-03 -1.24623566654e-04  3.55831778414e-04 -5.82186284452e-03  3.28977581581e-03  3.48651144428e-03 -5.86537220989e-03 -1.10826294668e-04 -2.21906339677e-04  5.61419156124e-03  6.40514448999e-04  5.45057870408e-03  3.31731308057e-03  4.19093827346e-03 -8.11656797690e-03 -3.44589799686e-03  5.05762029002e-04 -1.24037162568e-03  4.13124167001e-03  4.49089236834e-03 -5.78275987895e-04 -1.28077401646e-03 -8.35891474234e-04  2.80165413993e-03  2.84829814359e-03  5.52193455144e-03  5.92349266635e-03 -1.78374460356e-03 -4.14346905867e-03  4.63288032360e-03  2.32009270848e-03  2.56197083015e-03  3.71577586470e-03  1.76605728977e-03 -4.56915287823e-04  3.25938454222e-03  2.22617998994e-03  2.97785841883e-03 -1.99068468372e-03  8.49006408196e-04  6.30627682014e-03  4.25046005801e-03  5.73295723770e-03  4.89994753844e-04 -2.26496448185e-03  3.33510897319e-03 -2.82871696465e-03  2.42232164491e-04 -8.90478561485e-03  2.31836067377e-03  3.73665795520e-03  5.48969621005e-04  3.66179168758e-03  4.17790919490e-03 -2.09422080790e-03 -7.24221965718e-04  2.70065404843e-03 -4.97897526821e-03 -8.85659994771e-04  7.47448149087e-04  1.03927083617e-04 -1.93794856750e-03 -2.41869413866e-03 -4.07630022350e-03 -1.68297850497e-05  2.54052947127e-03  2.54025285309e-03 -5.31465700855e-04  3.26724480788e-03 -7.41829863454e-03  2.31638113940e-03  8.18032785644e-04 -6.49441242932e-04  5.71929798071e-04 -1.36925280587e-03  4.15644946335e-04 -1.41940614736e-03 -8.60192643911e-04 -1.41677216644e-03 -1.85394933112e-03 -1.55853634845e-03  2.30262106577e-03 -3.68867382750e-03  1.26076625122e-03  3.23296143055e-05  1.69603461852e-03 -6.73248441581e-05 -3.75963258801e-03 -5.13306553518e-04  1.70511969643e-03 -2.31097858942e-03  5.06255820679e-03 -2.01522926419e-03 -1.94921074440e-03 -3.79010481687e-03  1.15880763008e-03 -2.57151530140e-03 -4.13100414702e-03 -9.35028593037e-04 -9.63137729572e-04  1.54694540597e-03 -2.08221175161e-03 -4.04503547644e-03 -7.83593920185e-03  4.97540859994e-03 -9.72765208160e-03  5.05081211323e-03 -2.02288793431e-03  3.78293300645e-04  1.66136560407e-03 -1.27847411525e-04  2.14019324847e-03  4.99012668717e-04  2.01295657979e-03  7.15888704947e-05  2.71014787525e-03 -1.94012281946e-03 -1.12860819718e-03  4.94145615423e-05 -1.09034756271e-03 -2.01833937920e-03 -1.10060945290e-03 -1.35869856223e-03 -4.81084162209e-03  4.19791412334e-03  2.99143073488e-03 -2.22101820960e-03 -1.16833533839e-03  5.86551358623e-03 -6.67677419517e-03  8.46164839374e-03  1.04147480960e-03 -1.05820099036e-03 -5.16896623136e-03  3.53396495937e-03 -5.26169343879e-03 -6.72369507880e-04  1.69103559381e-03 -8.30268878601e-03 -4.86870951748e-03 -7.35313942451e-03 -4.15852395278e-03  2.32223002859e-03  2.40368583672e-03  3.80339808903e-03 -4.16155363424e-03  2.78653278455e-03 -4.60575598996e-04 -1.31734645738e-03 -5.55406526149e-03  2.63869080110e-04 -3.80044442838e-03 -3.59353067272e-03 -3.03213204418e-03  3.41473637301e-03  3.17149431141e-03  6.75177714499e-04 -1.89493965378e-03  3.32005004315e-03 -8.12985785424e-04 -2.29467250573e-03  3.78001436115e-03 -3.75859263190e-04 -2.76287043963e-03 -4.57609834339e-03 -1.30136269911e-03 -2.67570331075e-03  8.74291256142e-04 -8.05303839242e-04  4.63447428846e-03  1.06029805993e-03  1.29954843608e-04  2.75599591272e-03  7.34723305879e-04 -6.44372681627e-03 -7.36051174122e-04 -1.24556039076e-03  3.38539847791e-03 -2.43230475934e-03 -2.35990067595e-03 -4.03996379591e-03 -2.26548766728e-04  7.47621764173e-04 -2.03352352076e-03  2.08295261117e-04 -1.79159668127e-04 -3.38233744715e-04  2.93143535416e-03 -5.77714293522e-04  2.71908167693e-03 -1.90287009900e-03 -2.18149772593e-03 -1.83639850826e-03 -1.00472332816e-03 -1.36565233047e-04  1.14334614255e-03  2.80305232824e-03 -3.48431649992e-04 -1.67167548280e-03 -1.10289904850e-03  1.05104434423e-03  2.83556860003e-03  1.59280045186e-03  1.69413913460e-03  3.66155077149e-03  5.52632129787e-04  3.02952274871e-03 -2.51254591269e-04  3.98310713538e-03  4.22053100498e-04  2.18098603457e-03 -7.93446378964e-04  2.71118072598e-03 -5.00099222528e-04 -2.00272824874e-03 -2.41814511284e-04 -1.53883224191e-03 -6.01319601239e-03 -3.00191123749e-03 -1.70300660707e-03  5.33481795812e-03  1.89621550820e-03 -2.38012802630e-05  5.53580925102e-04 -1.23039560338e-03  2.84831238419e-04  4.28819497200e-04 -1.85673957022e-03 -2.61675453264e-04 -2.49405870018e-03 -6.82884239009e-05 -1.19946233894e-03  2.25568700237e-03 -1.16094546320e-03 -6.68424061895e-04 -1.83178513059e-03 -8.03014361770e-04 -4.28494978090e-04  1.34280238128e-03  9.71651341552e-03  2.50498152733e-03  3.85394466623e-03  4.86075486407e-04  4.95249268324e-03  6.02156805632e-04  1.65300601001e-03  4.02814256450e-03 -1.34427903319e-03 -4.93316433425e-04  9.73321665525e-04  7.93054925871e-04  1.96315335855e-03  1.75335819585e-03 -1.40929353184e-03 -4.43260022412e-03  3.55933810975e-04  1.64021446559e-03  7.87432275584e-04  4.06331377361e-03 -2.62321236007e-03 -3.56179765095e-03  2.99631188568e-03  3.07967003418e-03  7.11732031090e-03  6.82680391824e-04  2.66161865979e-03 -5.18656615416e-03  2.00589834088e-03 -3.08092359566e-03 -3.94438452475e-03  3.46399824612e-03 -2.35156306274e-03  1.96840491153e-03  1.19241408843e-03 -4.75780650297e-05  1.58499606715e-03 -2.17552876675e-03 -1.38717783585e-03  3.19621029685e-03 -1.15844093578e-03  7.39256053415e-03  4.81512347971e-04  1.23290868737e-03 -2.50592466241e-04 -1.92444283675e-03  3.71369786578e-03  5.58060426700e-03 -2.67535120771e-03 -1.62445452409e-04 -2.23187172530e-03  2.59306097329e-03 -3.87607146175e-03  2.96038134972e-04  2.47541251496e-03  3.29400609465e-03  4.25142453053e-04 -4.48854039684e-03  2.19575895328e-03  4.47562295763e-03  2.79050478900e-03 -3.71612051797e-03  1.25371719974e-03 -2.43958025083e-03 -9.35847924189e-05 -2.16597039300e-03  3.82967570935e-04  1.89744301979e-03  2.06766904407e-03  1.15138793608e-03  4.70323638746e-03 -4.16032612018e-03 -4.50999689554e-03 -1.39969682099e-03  4.75473523917e-03  1.01487084592e-02  4.20135894114e-03  5.03168284906e-03 -3.75935571862e-03  4.31853549344e-03  7.70024344379e-03 -6.70448595800e-03  1.59028899355e-03 -6.66682350174e-04  5.23837704114e-03 -5.21822072487e-03 -5.91471943790e-03  4.72762104915e-03 -4.28383769610e-03 -3.65039933958e-03  2.87211502774e-03 -2.72390640649e-03  2.88453392124e-03 -7.51537487772e-04  3.67844632477e-03 -8.75259890647e-04  7.17054440949e-03 -2.36285591693e-03  3.56114270012e-03  4.51415797158e-03 -1.49828631480e-03 -1.56506286873e-03  8.27106543886e-04  8.89212285057e-05  5.93851362499e-03 -2.88449633721e-03 -2.01668167376e-05  4.28795416508e-03  1.86545855144e-03  7.91081926420e-04  2.72839007472e-03  9.53735294530e-05  4.79709690904e-03 -6.15672245556e-04 -7.91712565666e-03 -4.77671182209e-03  6.92816591567e-03  3.75199846988e-03  2.37396071870e-03  4.69134812306e-03  2.62421668866e-04 -6.30751564711e-03 -3.70153713895e-03 -2.00742498218e-03  8.57033665559e-03 -2.35678301098e-03 -1.85165315170e-03 -3.31820873078e-03  4.15391875488e-03 -3.62613634190e-03  1.91991949543e-03 -4.07497464576e-03  1.87822075913e-03  2.31639601347e-03  1.37209978683e-03 -1.07251153502e-03 -1.80171002399e-03 -4.57640094806e-03  5.77038954444e-03 -1.69439424181e-03 -1.16893338637e-03  6.03227560113e-03  5.13073728752e-04  1.01102768855e-03 -2.78007757187e-03  1.36947360519e-03  5.94930144323e-03  2.80217682439e-06  2.62832183290e-03  1.86694262278e-03 -4.75540580387e-03 -2.03422664203e-03 -5.52381132384e-04 -4.41039038769e-03 -3.10313597434e-03 -8.35690274630e-04  2.87400837845e-03  3.14277168730e-03  2.47629951292e-03 -1.47580462285e-03  2.13757193232e-03 -6.59377196326e-04 -6.30732040972e-04 -1.04785428439e-03 -8.83581965847e-04  1.38960509061e-03  2.38965381945e-04  7.48689691582e-03 -8.72715579349e-04 -3.50148391087e-03  5.03968767196e-03 -3.20013217725e-03  1.93989714525e-03  4.86326037033e-03  3.89346058247e-03 -1.08517587110e-03  6.74999314064e-03 -1.08797821627e-03  5.66815580642e-05 -1.98537178093e-03 -1.77859989926e-03 -8.45396235294e-04  3.88063072347e-03 -2.46732360486e-03 -3.35850612817e-05  3.30483545187e-03  2.21995265606e-04 -4.35406333937e-03  1.85337113543e-03  3.11154291700e-03  1.91821418745e-03
 1.31439429889e-03  6.45099922717e-04  1.93741546271e-03  1.18544652838e-03 -5.43874931478e-03  5.12087138811e-03 -2.04296410334e-02  1.26350518466e-01  1.31136383399e-02 -6.43730819066e-03  8.99696938528e-03 -2.08701305536e-03  6.09796803889e-03  2.39436588353e-03  2.74937303796e-03 -1.14103502114e-03 -3.47911415189e-03 -4.61976536891e-03  2.78324396144e-03 -9.82947261489e-04 -1.12898095314e-03 -5.39272876150e-03  9.51746504514e-04  2.34423546441e-03 -1.68609953610e-03 -1.47148416325e-03 -4.00349922494e-05  6.10332135424e-03 -9.17294802140e-04 -1.02300989400e-02 -1.19138149773e-04 -4.29141849252e-03 -1.44227980776e-03 -7.83026666086e-03 -4.66136805694e-03 -4.84674802185e-03 -9.42076791684e-04 -4.55463805540e-03 -2.75783413184e-03  1.94320985673e-03  3.54968973293e-03 -2.36088637803e-03 -2.56686164423e-03  3.96175938622e-03  1.20384394434e-03 -2.60012682940e-03 -5.74947011572e-04  2.05569528742e-03  9.90426966784e-04  2.81945083564e-04 -7.37537257909e-03  6.44957786468e-03 -1.73659963028e-03  5.30276101187e-03 -2.26325217009e-03 -4.45403486534e-03  6.30690279607e-03  1.16346220275e-03 -3.16052835933e-03  1.58715975756e-03 -2.06467754306e-03  2.44149543591e-03 -1.57257721364e-03  5.57389543938e-04  3.46890367292e-03  5.63340158789e-03  4.96815125318e-03 -8.93907092705e-03  3.43373515034e-03 -5.54024507695e-03 -2.40563546663e-03 -5.95226324132e-04  5.54953709479e-03  3.79358892194e-03 -6.46236599346e-03  1.49833710695e-03 -3.03512071761e-04  3.61713846728e-03  2.04008716021e-03 -5.47930264604e-03  1.32506793739e-03  3.92857148828e-03 -1.34244771692e-03  6.23404136166e-03  2.76540605314e-03  2.08361535611e-03  2.61692116034e-04  1.45709392095e-03  3.12721532164e-03 -2.09443209956e-03 -3.75020148475e-03 -5.76498537263e-03 -2.37230900406e-03 -3.14589620657e-03 -1.06287126398e-03 -3.22319785192e-03  5.32240485010e-03 -3.69416930461e-03 -5.00984282649e-03  2.47127542569e-03  2.91552574779e-03 -3.69514196097e-03  2.47322373393e-03  1.71139884398e-03 -3.15152447232e-03 -1.49753638355e-03  1.06407822921e-03 -2.79367820595e-03 -1.52136170461e-03 -2.96891974854e-04 -6.61152471870e-06 -4.16453602910e-03 -1.49901672568e-03  1.21784231385e-03 -5.46342637424e-03 -3.76676678538e-03 -1.69710205326e-03 -9.05345795074e-04 -3.26175686657e-05 -2.15488203802e-03  1.73504897379e-03 -1.16820674588e-03 -1.04255244522e-02 -2.12625366016e-03 -5.39813248957e-03  4.76140300992e-04  1.83275495629e-03  2.22962425243e-04  2.62315053394e-03  1.70823289719e-04  7.52285877000e-03  1.01488627831e-03 -1.73398656929e-03 -5.14452468694e-03 -8.50205114745e-03 -2.22926133180e-03  3.87422910586e-04  2.51355810320e-03  3.60890703772e-03 -5.59181444423e-04 -4.48205587002e-04 -3.96565784399e-03  5.34026122260e-04  3.35210859304e-03 -4.54843810550e-03 -2.47447810764e-03  5.11637498645e-04  1.05798371128e-03  4.75910630624e-03 -2.91499914533e-03 -6.98822600464e-04  6.54076726566e-03 -8.74987701114e-04  2.66885458192e-03 -3.23974179643e-03  2.65639088588e-03  7.98519157077e-04  4.05630009733e-04 -5.68284164900e-03  5.52623027162e-03  2.67101730363e-03  5.23880338693e-03  1.42842768349e-03  9.74104989102e-04 -1.85518017114e-03 -2.21005738152e-03  5.80734374688e-04  2.83407598303e-03 -6.86370727801e-04 -5.15026791866e-05  5.88154555839e-03 -2.51749182101e-03 -2.64966362301e-05  8.09396492228e-04  3.91683255965e-03 -2.04365795763e-03  1.25343448007e-03 -1.66792943628e-03  6.97157379324e-04  2.25409232913e-03  3.36105579458e-03  2.74290418425e-03  4.55420205162e-03 -2.06327939647e-03  8.55444064838e-04  4.68662175928e-03  4.81546144851e-04  1.49681397658e-03 -1.78953446480e-03  4.55947743759e-03 -4.12725189793e-03 -4.76804301517e-03  6.64241421162e-04  3.52746223598e-03 -3.04320048783e-03 -4.11351963077e-03  2.50485422063e-03 -4.32777063567e-03 -1.41561969319e-03 -2.40903352350e-03 -2.02120378354e-03  1.08146735008e-03  2.74263408324e-03 -2.33381667062e-03  4.01131996750e-03 -1.64844360892e-03 -6.32392864254e-03  4.77924548213e-03 -3.85738213214e-03 -8.41483302199e-04  3.36560353231e-03  1.84267556903e-03 -5.46869822226e-03 -4.71279503759e-03  4.13657476153e-03  6.63755026292e-03 -3.51643739307e-03  2.11220250993e-03 -2.78907498887e-03 -8.78688830401e-04  4.95634661517e-03  4.55555080915e-04  1.38186136435e-03 -1.99465767053e-04 -1.55965772617e-03 -7.20976215906e-04  7.30438050719e-03  6.91703179960e-03 -1.35674711631e-03 -9.56694429485e-04 -2.61851886638e-03  2.40957672522e-03 -2.26246672282e-03 -1.23731810790e-04 -1.43712760521e-04 -2.40566389867e-03  1.18809415783e-03 -3.82269310838e-03  1.74086645987e-03 -8.54466456369e-03  1.03512876112e-03 -2.32020094432e-04  6.50354255936e-03 -7.68629010945e-03  1.91418018364e-03  1.74480652672e-03 -1.32274626791e-03 -2.30542507989e-04  2.27384413570e-04  1.00840181355e-03  5.66432304022e-04 -8.55744731437e-04 -2.45623115812e-03 -6.24061576977e-03  7.39573797726e-04 -8.61157756127e-04 -6.28077427178e-04  1.92750475882e-03 -1.27301462945e-03 -2.04644472600e-03  9.16931194362e-05  2.20701024416e-03  7.25537999796e-04 -2.52231519440e-03 -5.92657238062e-03  6.32746179375e-03 -3.21336569082e-03  3.56623059582e-04  5.07947446554e-04  1.01715459384e-03  2.29685823842e-03  2.56536551128e-03 -4.76669740016e-04  1.85150846787e-04  4.15765307881e-03  2.98224218253e-03 -1.68848149633e-04  3.27786420014e-03 -1.43232429409e-03 -1.54416897315e-03 -6.68534446451e-04  2.16497742349e-03 -2.11889118508e-04 -3.01376454414e-03  3.35798463274e-03  1.23377594433e-04  5.87130307557e-03 -5.85021769225e-05 -3.57398447148e-04 -5.65865011059e-03 -1.95216365489e-03 -1.08973260320e-03  5.59384952142e-03 -1.64188369921e-03 -2.03327884246e-03  4.80287772301e-03  1.23718667835e-04  4.80011354964e-03 -1.10096049163e-02 -8.74382004719e-06 -1.80292538246e-03 -3.76625980880e-03 -1.15061273447e-02 -8.94914332605e-04 -3.79182927187e-03 -5.36906707669e-03  1.12253137899e-03  2.06639659925e-03 -4.62618107139e-03  2.70777993028e-04 -2.48328266118e-03  1.70878156733e-03  3.92605675789e-04  1.66478868455e-03  2.93252117358e-05 -2.44170770553e-03  4.53930661915e-03  1.27107507711e-03 -2.62622255962e-03  2.26554326402e-03  3.33717724851e-03 -3.93962715210e-03 -2.27583941880e-03 -4.45347282300e-03 -3.18125239754e-03 -8.61586757045e-04  5.46003178227e-04  1.22753484838e-03  1.38026805171e-03 -7.00418801179e-04 -2.25818347799e-03 -1.23753717783e-02 -3.96815826753e-03  2.85764586463e-03  5.90976353077e-03  9.08364457448e-04 -6.83728840302e-03  6.31929849562e-03  3.75727138658e-03 -6.52862308233e-03 -9.66999902322e-04  2.10406167253e-03 -1.01586787934e-04 -6.77943810770e-04  3.19648389073e-03 -3.68771915621e-03 -3.84007345036e-03 -4.34447169385e-03 -2.25416764005e-03 -4.03295984489e-05 -1.94961823419e-03 -4.44186709065e-03 -4.44341539062e-04 -4.12390418870e-03  7.49656553894e-04  6.13756533689e-03  5.20256206592e-03 -5.90659256832e-04  2.00678725083e-05 -3.89322215797e-03  6.36391678999e-03 -1.11318605753e-02  2.72192422316e-03 -3.29254400686e-03  8.63087760937e-04  2.39285921561e-03 -5.04091877269e-03 -2.57177560524e-03  3.22434015657e-03 -3.23570596473e-03 -8.92703428657e-04  5.19667038728e-03  1.25293475457e-03  8.65984347423e-03  4.64294550228e-04 -3.12460426597e-03  6.04976785858e-03  4.23102804393e-03  2.63457961189e-03 -4.30804070853e-03  1.08661570403e-03  6.58114938696e-04  4.06838912873e-03 -1.66317786784e-03  4.69448299747e-03 -8.76828312194e-04 -5.79716363433e-03 -4.45546452061e-06 -1.08974804822e-03 -1.68046902553e-03  1.79004910572e-03 -2.78849974693e-03  1.85114757055e-03  9.28745786535e-04  3.84127949457e-03 -1.18541311570e-03  3.38189065535e-05 -8.78614296122e-04 -1.30576680509e-03 -2.60877970587e-03 -7.67711566829e-03 -1.07595878519e-02  2.13269678933e-03  4.98262281738e-04 -1.45071210643e-04  1.47105369001e-03  2.76347839667e-04  3.21262419358e-03 -6.85311052731e-03 -3.57573891735e-03 -3.29060008988e-04 -2.16272243996e-03  1.37064408993e-03  5.45494641348e-03  2.60580656960e-03 -6.01135660782e-03  3.00502986644e-03  3.07750663088e-04 -5.54143828706e-04 -1.50745910699e-04 -8.91409514237e-04 -5.68558256399e-04  7.60457227962e-04  7.42073141212e-03  6.39218522662e-04  6.52824313007e-03 -2.91770594012e-04  4.25750855643e-03 -3.11244415534e-03 -1.28322466546e-03 -1.81395173809e-03 -5.59977178273e-04 -4.64645905403e-03 -3.86914670954e-03  4.65643745389e-03 -4.44227034600e-04  1.08151521088e-03 -2.76481549637e-04 -9.08439969567e-03 -7.53063835571e-05 -1.82074013998e-03 -5.40043802545e-03  6.43475304461e-03  1.77063977098e-03  5.80109511519e-03 -2.84999684871e-03  3.15850589231e-03  3.09034921725e-03  9.70428229871e-04  5.69117752486e-06 -3.22686705214e-04  2.09795367160e-04 -1.24637125201e-03 -3.68048575637e-03 -3.00220098798e-03 -2.40642379146e-03  3.38381576419e-03  8.53317404942e-04  1.26276097919e-03  2.84229408147e-03  1.63141233677e-03 -1.49967229308e-03 -6.14841769540e-03 -2.39382112114e-03  3.17825909639e-03 -2.31722736019e-03 -3.74926065238e-04 -4.97996681662e-03  5.92421226065e-04 -1.30479244463e-03 -3.38228915974e-03  2.28148743206e-03  3.38126617491e-03  2.64471013111e-03 -8.65663911858e-04  4.16994565664e-03  1.35396416962e-03 -6.30189779558e-04  2.57326414889e-03 -3.51158683152e-04  2.07027934522e-03  4.03234625532e-04  4.44180371844e-03  1.02162407433e-03 -7.50698526791e-04  2.08140357872e-03 -1.43145925604e-03  8.55907101397e-04 -3.54970728058e-03  2.83319253101e-03 -5.94323773969e-03 -6.55247441761e-03 -1.77746120444e-03  2.26138253738e-03 -3.44253556640e-03  4.71712483514e-03  2.32325766320e-03 -1.82661581079e-03 -7.18810216781e-03 -1.57402234855e-03  3.23689322585e-03  4.54146683351e-03 -1.15005033707e-03 -9.02684706868e-03  7.63221186613e-03  1.31384714679e-03 -1.28501079520e-02  7.54411078788e-03  2.26926741088e-03 -3.86233356435e-03 -2.79081979972e-03 -1.83872627108e-03
 1.18999462440e-03  1.49786664054e-03  1.34237082822e-04 -4.96019584466e-03 -9.07681314549e-04 -4.01628809842e-03  2.80996644775e-03  1.31136383399e-02  1.14589808381e-01  6.71369823626e-03 -5.35875497954e-03 -4.50712589936e-03 -8.05127476725e-04  6.78257629805e-03  4.58424979364e-03  1.56891329463e-03 -2.63543408200e-03  1.02219127829e-04  1.85892813305e-03 -1.42030752214e-03  1.85650128371e-03 -3.45530743417e-04  1.47056267817e-03 -2.18237474891e-03 -7.41638073201e-04 -3.83420722801e-04  3.97405112849e-03 -2.03729960226e-04 -6.90356633381e-03  1.90317984692e-04 -1.56658387008e-04 -9.48989814612e-04  4.28905337110e-04 -7.02549332808e-03 -6.72879381611e-03 -6.00316443144e-04 -2.27296129518e-03  1.53254010655e-03 -4.19406605313e-03  6.54860027003e-03 -8.14806780465e-04 -5.18163707677e-03 -8.69601100092e-03  2.35730493910e-03  4.81551995931e-03 -2.25420725706e-03 -7.00519619995e-04  3.57113113473e-03 -4.78693115034e-03 -6.13198639671e-03  2.20846925306e-03 -8.16811471103e-04  2.67564671075e-03 -5.26103108311e-03  3.86429412756e-03 -4.26453346531e-03 -1.58828133310e-03 -2.23700364409e-03 -3.10351336791e-03  6.01124949023e-03 -2.15839732577e-03  3.89081462011e-03  1.08796961707e-03 -2.67743723562e-03  4.43713119041e-03 -9.20399580651e-03 -9.59707560770e-04 -2.71960353499e-03 -1.51839828616e-03 -1.43672876308e-03  5.16470699377e-04 -6.20184629943e-03  2.68282387614e-03 -2.62542328516e-04  3.05493774093e-03  1.18547737085e-03  7.02217865407e-04  4.23858210103e-03  1.64937464438e-03 -2.80583499189e-03  2.46894152926e-03  1.07757750575e-03  6.79178959970e-03 -1.13150432095e-03  3.44644662159e-03 -1.57082874161e-04 -4.50995218895e-03 -3.85832270811e-03  6.00436437026e-03 -1.62083632489e-03  1.99885457701e-03  3.53585956090e-05  4.99748561969e-05 -4.08298593475e-03  1.58744121975e-03  1.05860797952e-03  5.81288955883e-04  1.14128511565e-03 -2.17072298443e-04 -2.84547368186e-03  1.87647821208e-03  4.49312418188e-03  1.81256172011e-03 -3.16023911015e-03 -3.18844509138e-03 -4.16817528535e-03 -1.39205570873e-03 -4.42458830600e-03 -1.94662481413e-03 -1.83761510830e-04  2.24032909649e-04 -4.04832339781e-03  1.35329028392e-03  4.47378020038e-03 -1.12274464298e-03 -2.92722452684e-03 -1.63785062976e-03 -5.25932864117e-03 -1.54193530075e-03 -8.05775125624e-04 -3.62475884464e-05  2.82542397274e-03 -5.93723248593e-04 -7.32668813866e-03 -4.34654470017e-03  5.15423771620e-03 -3.99525986568e-04 -4.42947533169e-04  1.68531487661e-03 -2.85763448207e-04 -3.86216283988e-03  2.11876692314e-04  2.10635319984e-03  2.14128973707e-05 -3.01444108134e-03  3.45766260183e-03  6.89528362057e-04  2.56585984368e-03 -3.94448578246e-03  1.45474044597e-03  2.75016115315e-03 -5.68053457942e-03  1.11909731566e-03 -8.47082340954e-03  3.87918656199e-03 -1.18696628603e-03 -6.23150662672e-04  1.72283672620e-03  3.93216197930e-03 -1.44198603349e-03  2.57370413525e-04  4.53862940854e-03  9.25771812517e-04 -2.44762811439e-03 -2.28238374825e-03 -6.19442138513e-04  1.11735645050e-03  4.71686661896e-03  2.14596293190e-03 -1.08189671124e-03  6.28695974335e-03  6.21789565181e-04 -1.25891278168e-03  8.43868984593e-03 -2.60150816741e-03 -3.28936430244e-03  3.68400409097e-03  3.08351828415e-03  2.24827006799e-03 -2.51179329193e-03  6.95229591583e-03  4.82374838782e-04  2.44414230462e-03  7.42572237095e-04  9.71585736484e-04 -2.78369707420e-03 -8.90747499235e-04  1.67552288088e-03 -2.08708343641e-03  4.37555568911e-03  1.51247036918e-03 -1.49973751131e-03 -2.94574427751e-03 -5.02251995235e-03 -2.50331736347e-03 -2.61847584179e-03  3.55044908537e-03 -4.24229256554e-03 -1.40296006141e-03  8.61712770572e-03  2.57279347737e-03  3.10262199718e-03 -1.86925454970e-03  2.45367605033e-03  2.52708938547e-03 -1.75565897582e-04  3.31831748907e-03 -3.05535883722e-03 -1.52651264738e-03  2.15018777938e-03 -3.38478550804e-04  5.53132374693e-03  6.89747838799e-04  2.89107548878e-03  3.35688614503e-03  3.47437601010e-03  1.63300639851e-03  2.45085569869e-04 -4.10478264656e-03 -1.05960262963e-04  8.90690374222e-04 -1.03222242979e-03 -1.91944205911e-03 -5.27844490341e-04  5.17233401560e-03  2.57030430086e-03 -1.53129863454e-03 -2.00416171664e-04 -7.34809329822e-04 -1.84942104196e-03  2.86643313284e-03 -1.72789212397e-03  5.10422580456e-03 -5.15636382741e-04 -9.77510830808e-04  1.34255236643e-03  4.14354867236e-03  3.20714608993e-04 -1.23063284813e-03 -1.91613905336e-05  4.28861416092e-04 -9.98184632707e-04 -1.35520167358e-03 -7.10029153798e-04  1.34100761577e-03 -2.00312123969e-03  1.66315646624e-03 -4.01312221792e-04  6.27706022912e-03 -2.24180865467e-04  1.70723762007e-03 -3.79784736392e-03 -3.12928484357e-03  5.20313663260e-04 -2.63782442028e-03 -6.32651782500e-04  3.67028273523e-03  1.13950136302e-03 -2.14156411338e-03  3.82606864469e-04 -2.25817806574e-03 -4.09630390881e-03  1.51299097483e-04 -1.13978491183e-03  8.41352082809e-04 -1.56742947286e-05 -3.47424929808e-03 -4.20915710469e-03 -2.89748278943e-03  2.46401835815e-04 -4.98069306001e-03  2.25884070876e-03 -1.55414743300e-03 -6.97648556584e-03 -2.66425708866e-03  1.83093062460e-03  7.74309477111e-04  1.18310079376e-04  7.23882917151e-05 -3.29229959987e-03 -2.98970303180e-03 -3.18839387081e-03 -2.65207825711e-03 -1.54718057099e-03  1.10068808883e-03  5.25079663203e-03  2.76535672773e-03  6.71604103084e-03  2.03317076867e-03 -8.80919444039e-04  3.67402815160e-03  1.36875199557e-03  1.16589204762e-03  8.80758580722e-04  1.58046102277e-03 -4.98080410076e-03 -5.93780516177e-04  2.67949567380e-03  1.17169690026e-03  8.20570375408e-04  1.98894507192e-03 -1.91900484948e-03 -2.92938700558e-03 -5.50036935717e-04  4.26236789316e-04  2.08899199137e-03  2.27897025215e-03 -1.89728318575e-03 -1.39236932374e-03 -1.92523518161e-03 -8.49370200866e-04  9.48447513042e-04  8.20464609067e-04 -3.48610345157e-03 -1.27397527505e-03 -1.51859259482e-04  3.89139400720e-04  3.78413799738e-03 -3.36476544242e-03  3.58164146994e-03  7.89867866985e-04 -2.01253801879e-03  1.64386215974e-03  1.59334037877e-03  1.08659875516e-03 -1.75042669038e-03 -5.66299744206e-03  1.36308308359e-03  6.84486503418e-04  2.00297775567e-03  6.16551613005e-03 -4.26061513690e-03 -3.67763964168e-03 -6.72073186027e-03 -5.97738098031e-03 -6.59573979685e-03 -1.98232377326e-03 -4.09688607431e-03  4.15194099503e-03  3.02142491055e-04  5.32308093638e-03  9.73594998960e-03  1.05272862089e-04  2.54773650778e-03  7.31519156363e-04  8.53309686747e-04 -2.04714404888e-04 -1.16924002718e-03  2.89426682450e-03 -6.92627141884e-03  1.51142876247e-04  2.35909349104e-03  3.90396078775e-03  1.89884306696e-03 -5.33916432774e-04 -4.58830545888e-03 -8.06531710800e-03 -4.16978487864e-03 -2.64570667455e-03 -4.80034266855e-03 -2.95874298163e-04  5.49969166685e-04  8.40637916742e-04 -1.60792266765e-04 -2.53503274898e-04 -2.30995828937e-03  1.47048173882e-03 -6.99736171785e-04  7.15331166804e-04  1.71332328381e-03  4.49307360959e-03 -1.13247283919e-03  5.59729894855e-03 -2.08649699271e-03 -3.14365259030e-04  4.46368971689e-03  2.43354564210e-03 -6.93600228421e-03  3.22676593934e-03  1.61622248662e-03  4.00984418562e-04 -6.48247681513e-04 -6.87227214202e-04  5.48071964975e-03  2.41380744762e-03 -2.34220449942e-03  1.18216695249e-03  2.83720331950e-03 -6.76210465069e-03 -1.10985078250e-03  1.68018388663e-04  1.11262828478e-03  1.43606992485e-03  5.63122415751e-03  3.48593910964e-03 -8.06288853234e-03 -1.51488486874e-03 -5.97434969456e-03  1.93828119792e-03  2.44026383731e-03 -2.31101350095e-03 -4.84077805846e-03  2.72078984221e-03 -6.29875510388e-04  1.16628481877e-03 -7.92481528417e-05 -1.43070581249e-03 -1.56813557849e-03 -1.58372756656e-03 -3.13144669649e-03  5.59542630003e-03  4.05826904265e-03 -2.87606794572e-03  7.62754095131e-04 -8.41882668701e-03  3.38435330569e-03 -4.94919147190e-04  3.06861548887e-03 -3.38916807558e-03 -1.00919822823e-03 -6.43833719463e-04 -1.54643776364e-04 -6.51835005707e-03  1.43380223357e-03  3.84140004587e-03 -5.08892597476e-03 -5.54044371146e-04  7.09016566846e-04  2.70375685185e-03 -3.14868861407e-03  1.56574844387e-03 -3.43657586485e-03  1.78772828725e-03  1.81104545819e-03  5.76444207622e-03  4.44563170575e-03 -3.84310105621e-04  2.11014013608e-03  2.05713104605e-03  7.48880055697e-04  3.32435793382e-04 -5.92672756482e-04 -7.07862554676e-03 -6.73846440869e-03  5.02810950547e-05  5.30559485317e-03  4.18363806533e-03 -1.87871559686e-03  3.29411047337e-03  2.61596788607e-04  1.91749196372e-03 -1.72410713768e-03  7.12381408493e-03 -1.43767227994e-03 -4.76786567758e-04 -2.05461808380e-03  3.59348600587e-03  5.63033173067e-03  1.77851571445e-03 -6.65052027481e-04  1.30360265473e-03 -5.42909102072e-04 -3.86251353822e-03  9.97228361850e-04  8.87366379589e-04  2.72059341608e-04  5.27930991495e-03 -4.40273493123e-04 -4.97793300946e-04  7.31799042229e-03  4.20964132651e-03  4.26243323992e-04 -7.72911920101e-03 -3.50174332478e-03  5.24406037022e-03  1.77027629372e-03  2.25005485988e-03 -1.55574643729e-03 -1.61894721792e-04 -4.12440677592e-03 -1.21616472025e-03 -1.10585354719e-03 -8.91605933297e-04 -2.16246572309e-04 -7.67326684282e-04  2.58764183595e-03 -9.46047350335e-04 -1.86597326259e-03 -1.37694290822e-03  2.01750353366e-03 -1.90990125075e-03  1.42396630204e-03  2.88388807563e-03  6.68951845451e-03 -6.44847378128e-04  2.50317237638e-03  5.62900782631e-04 -3.67737037151e-03 -6.55778308373e-05  4.53999789508e-03 -2.92036143764e-03 -6.61548465231e-03 -1.93744023512e-03  4.21628230756e-03  3.25089938401e-03 -4.86418699642e-04  8.45924259277e-03  4.94241148684e-03 -2.17799401479e-04  2.39128486638e-03  2.26357552598e-03 -1.55425756290e-03  9.04409049272e-04 -1.18753864525e-03 -7.22014069366e-04 -1.67742637998e-03 -1.05227377528e-03  1.40713687618e-03  2.69790004694e-03  1.93251962969e-03 -1.13534198211e-03 -2.03780075721e-03
 2.87712761058e-03  3.81231943861e-04  4.11424540993e-03 -5.97935166088e-03  2.73874006354e-03 -4.82663447805e-04 -1.31621668001e-03 -6.43730819066e-03  6.71369823626e-03  1.54610265053e-01 -4.27306981840e-03 -1.25163397269e-02 -3.21082831703e-03  7.30998668599e-03  2.90352421020e-03 -6.91245478272e-03 -6.40576329947e-04  2.18969553502e-03  3.21888356869e-03 -5.86112534215e-03  1.30337957103e-02  6.90072267751e-03  3.37571295691e-03 -7.01680746064e-03 -2.65143529713e-03 -3.52750846777e-03  3.08267433577e-03 -1.31876787706e-02  1.12310891154e-02  1.08721761448e-02  4.11826861301e-03  7.50597202737e-03  2.70476832715e-03 -7.41683196140e-03 -4.14966134653e-03 -7.90777693361e-04 -9.48825348029e-04 -1.36200352118e-03  1.08527317390e-03  6.56872961043e-04 -4.33739158306e-03 -4.44310898530e-03 -1.15311165313e-03 -7.47296179486e-04  2.32947522070e-03  6.54428728241e-03 -4.19951754256e-03  8.03875928676e-03 -3.27061692258e-03  6.05920022751e-03 -3.50604041720e-03  2.26803452104e-03  2.17970880310e-03 -8.56130399197e-03 -4.27580564584e-03 -5.58474688686e-04  3.82482588556e-04 -4.33030001143e-03 -1.95266723031e-03  3.05536332160e-03  4.15835774123e-03  3.65561716358e-04 -1.94951095238e-03  4.08278238276e-03  2.21638841971e-03 -1.97918916443e-03 -8.35970511660e-03  1.14799995956e-02  3.55202422293e-03 -1.58858373397e-03  3.78431849920e-03 -4.81474364180e-03 -9.25509653890e-04  3.92377390728e-03 -7.19651185548e-04  4.90014861392e-05  4.61966666458e-03  4.31959826616e-03  5.81240493119e-03 -2.59094699811e-03 -3.49451083677e-03  8.88448939803e-04  8.36404648463e-03  2.84929561752e-04 -1.16335920551e-03  2.35223643723e-03 -6.29599526171e-03 -3.31071152378e-03  2.62494790936e-03 -8.70049328175e-04 -2.07508120575e-03 -5.88962004759e-03  8.81375368882e-03  6.64613988705e-03 -5.20528732833e-03  5.17646956722e-03 -8.66437665930e-04  6.88108335104e-04 -1.10486835947e-03 -2.74633641436e-03 -1.57139104317e-03  4.21600851015e-03  1.57088548936e-03 -3.24666369834e-03 -4.09220854422e-04  6.37842241493e-04 -1.32657697890e-03 -3.07307839059e-03 -4.63472977274e-03  1.31830126670e-03  7.04801609596e-04 -3.15294178580e-03  5.62424558492e-03  1.97731388455e-03 -2.06182918019e-03  3.11034996240e-03  1.88243932830e-03  9.60772431996e-04 -5.71178292925e-04 -4.58192300965e-03  5.15064380652e-03  3.31430827761e-04  1.60059483044e-03 -1.83863676261e-03  3.28134956540e-03  4.06013563999e-03  5.62413679181e-04  2.27160375595e-04 -3.84563673103e-03 -8.93236161613e-03  5.87838217806e-03 -5.69251705396e-03 -5.12741539518e-03  2.03347191737e-03 -4.20767810216e-04 -3.81823657483e-03 -4.31210789505e-04 -3.69661116541e-03  3.83233109627e-03 -2.68512604024e-03  2.07630762748e-03  2.82492113184e-03 -1.99736538882e-03 -1.70765486146e-03  1.82616509455e-05 -9.93456591700e-03 -9.04582025303e-04  5.32139449095e-03 -3.78081876304e-03 -9.95178176433e-04  3.07071930293e-03 -6.78803712222e-03  8.55808304388e-04  5.48664815220e-03 -1.59966999029e-03 -2.01938050266e-03 -3.46171781054e-03  3.75624724677e-03 -6.85653223821e-04 -4.69146767126e-05  1.44090305279e-03  5.37641763644e-04 -5.37744086810e-04 -2.72354274934e-03 -2.71736177426e-03  8.23278180658e-03  4.75060770500e-03 -6.68111885968e-04  3.09674951565e-03 -1.53384915034e-03 -1.77380315606e-03 -7.47312029311e-04  1.71153729895e-03 -5.45824201089e-03  3.24458055650e-03  2.13928693389e-03 -8.27148324981e-03  2.97618530132e-03  5.09128956082e-04  4.59818026444e-03 -5.06076103336e-04  2.28965727823e-04 -2.72010057174e-03 -5.50584238113e-03  1.02242065929e-03  9.61447467738e-03  1.78453723369e-03  2.26668330185e-03 -1.01974194481e-03 -7.34398495465e-04 -1.01047039147e-03  2.27902165991e-03  7.76958978357e-04 -7.13477088296e-03 -1.34617509944e-03 -6.74585297701e-04  1.75732288807e-03  4.24904151538e-03 -5.92029305434e-03 -1.08543331858e-03  1.15127705916e-03  5.74783269343e-03  1.03896722633e-03  1.09891421255e-03 -1.00260062793e-02  4.06722811816e-03 -1.57453257430e-03  1.39701274819e-03 -1.65284164566e-03  8.65387034231e-03 -2.77165621111e-03 -4.43840647668e-03  2.15585312580e-03  4.80766823920e-03  9.38245398677e-04 -2.55806225202e-03  2.52377487072e-03 -4.80951019227e-03 -1.01706367887e-02 -7.99970070364e-04  4.65660763582e-03 -1.71528401937e-03 -3.91796183550e-03  4.20540490203e-04  3.39946230869e-03  9.33782108790e-04 -1.45400729485e-03 -7.65559058882e-03  2.65681938675e-03  4.95745160747e-03  4.85800932569e-03  8.86034384753e-03  7.38724295639e-03 -1.10942868308e-03  6.38232834869e-03  8.01929256368e-03 -3.56343434396e-03 -2.15874960573e-03 -1.85791632745e-03  4.12222135390e-03 -3.61614986852e-03 -1.24951159981e-03 -2.22717738930e-03 -6.04752540514e-03  4.18702382401e-03  2.32860846273e-03 -5.25735001317e-03 -2.38406971112e-03 -3.10095273812e-03  4.11983277624e-03 -3.40482491242e-03 -3.60499519220e-04  3.04612879973e-03  1.86091124610e-03 -5.14030611086e-03  1.90366159120e-03 -1.55040151704e-03 -7.65191446046e-03 -7.31111852595e-03  5.77028636891e-03 -3.77856731121e-03 -5.80206904831e-04  4.73154364283e-03  4.29276708090e-03 -8.51301236087e-04  4.85302899725e-03  6.71423656097e-03  5.27065415679e-04  3.63951373087e-04 -2.36372493301e-03 -1.44545238150e-03 -5.95391562865e-03 -1.44878565631e-04  2.24797937554e-03  7.01204174761e-03  5.21719646623e-03 -6.25923582729e-03  4.48986626119e-03  4.46314539643e-03  4.51419155465e-03 -9.78947541118e-04 -1.08145784726e-03  2.45329887475e-03  1.73612899401e-03 -4.63279157496e-03 -9.56567481589e-03  7.67689146228e-03 -1.72404293113e-03 -8.25884868082e-03  6.48190278667e-03 -6.52713378236e-03 -6.63250648264e-03 -1.04026919828e-04  2.38645475434e-03  3.93109595720e-05 -2.92499207316e-03 -6.02564106288e-03 -2.09738498273e-03  3.11365488615e-03  5.28107693757e-03 -3.19228676666e-03  3.09612271538e-03 -3.84003502049e-03  4.55885870195e-03 -9.21514896781e-03 -2.47835460803e-03 -5.94920233973e-04  6.16533978420e-04  4.22968734961e-03 -1.76677285722e-03  5.71200410676e-03 -6.62834739173e-03 -1.21841315255e-03  2.09060913664e-03 -4.19653968686e-03 -7.11933196326e-04  5.07622558269e-03 -3.00034967767e-03  6.50230402539e-04 -3.26250483264e-03  9.87684446477e-04 -9.03759925280e-03  5.44245518143e-03  2.22819589668e-04 -2.62841036533e-03 -5.52747299581e-03  1.28831856159e-03 -4.62892484053e-03 -4.99849021269e-03 -1.89077244005e-03  4.25069500496e-03  1.20927660070e-02  4.84868114930e-03 -6.12855019109e-03 -2.43791271137e-03 -7.14599148932e-04  4.24206595113e-04  7.82525171034e-04 -2.21546411820e-03 -2.12747957280e-03  2.56154094696e-03 -5.70722388627e-03  2.30900300936e-03  1.47550020854e-03 -4.00479830400e-04  8.30423586292e-04  2.64711948119e-03  1.54366632209e-03  1.73956082210e-03 -2.72308629071e-03  5.50036633933e-03 -9.88150031538e-04  3.33718125111e-03 -3.05598117206e-04 -2.97373588353e-03  3.00029190200e-03 -2.33975433371e-03  1.69341481100e-03 -1.27820411138e-03  2.39395193145e-03 -2.16290455661e-04 -1.80273533404e-03  4.56012165398e-03 -1.74144300121e-03 -1.49819805426e-03  5.10034103247e-03  4.79081688977e-03 -6.48252883883e-03  5.22748718987e-04 -2.82026706162e-03 -6.35179245170e-03  4.19141065361e-03  7.83671616354e-03  3.40313829816e-03  1.02859365160e-04  4.66881886756e-04  2.72772213069e-03 -1.31319828815e-03 -6.03710058153e-03  5.15406397569e-03 -7.86258502394e-03 -9.59833512710e-03  5.32554532995e-03  2.20547272327e-03  1.43819796790e-03  5.25874883191e-03 -4.44093437347e-03  2.34848853907e-03 -1.83419283798e-03  3.78056396077e-03 -5.06657280791e-04 -6.58520547879e-03  3.92705320051e-03 -4.98594481458e-04 -1.41883191830e-03 -1.43981892433e-03 -4.26628506575e-03 -8.08551545732e-03  3.65996682072e-03  5.30323570212e-03 -3.29355044474e-03 -1.35479633301e-03 -1.49891262791e-03 -1.95291465194e-03 -2.58394093535e-03 -3.64300025854e-03  4.73510237749e-03 -3.09531280111e-03  2.71348997180e-03  9.62832608458e-04  6.20288855035e-03 -2.17437697371e-03 -1.65469448374e-03  3.20610870688e-03  5.11714863020e-03 -8.21065344504e-03 -2.84134249643e-03 -1.66451681911e-03  1.47712833122e-02  6.98048162998e-04  3.22486505960e-03 -6.45803418710e-03  3.09953183104e-03  2.62067281412e-03  3.39074247889e-05  1.16942864564e-03 -2.84224445139e-03  2.68774068175e-03  1.05354257163e-03  2.31308947154e-03  4.70889597759e-03 -3.84018852218e-03  4.09600116309e-03 -8.46859638320e-03  5.57038477393e-03 -7.66659475710e-04 -2.57817012559e-04 -2.85112327446e-03  7.30700656997e-03 -1.26237367758e-02  1.38183388301e-03 -1.58750721559e-03  5.71795197550e-03  3.26345387926e-03  4.97129455542e-03 -5.28067106602e-03 -7.90404926806e-04  2.29846116734e-03  8.41629223139e-03 -4.24435294062e-03 -4.50921997569e-03  3.22213648656e-03 -2.14502322779e-03  7.53525723124e-03 -1.26511034098e-03  5.18516204684e-03  1.09539832909e-03  3.29552185076e-03  1.45306045488e-03 -1.06859831381e-02  2.50933105211e-03  7.99025242961e-03 -1.38768346133e-03  9.81214107969e-04  5.61234890666e-03  3.07768380622e-03  2.32896820143e-03 -7.04801353286e-03 -1.71531587011e-03 -9.83481234617e-04  1.25441379105e-03  1.28548356239e-03  1.03213694372e-03 -1.21318613187e-03 -2.18035873555e-04 -1.71976232693e-03  3.52830082885e-05 -2.06653139094e-03 -4.16445297141e-03 -4.90287942411e-04  9.93718121728e-04  1.13810671656e-03 -2.56733373824e-03  8.58499561684e-04 -6.13417029322e-03  3.99750148248e-03  3.48792078751e-03  4.49420227989e-03  1.08105634175e-04 -3.35138122509e-03  1.49101064794e-03 -3.57648828998e-04  3.22895349764e-04  1.80209811232e-03  7.60768346964e-03  7.01450774170e-03  3.06733431917e-03  3.85093055391e-03 -7.11220866085e-03  6.86841860290e-03 -2.32543793173e-03 -1.75724568066e-04  1.35287349731e-03  3.71411016679e-03  4.63306978765e-03 -7.50364918498e-03  2.57244970418e-03 -9.71236171496e-03  5.16241716047e-03  2.61949731285e-03 -1.91318566808e-03 -1.17905388150e-03
 1.10763432317e-03 -1.90804764719e-05  1.86298766786e-03  2.73022735460e-03 -5.06805066601e-03 -2.20093415195e-03  4.12749236710e-03  8.99696938528e-03 -5.35875497954e-03 -4.27306981840e-03  1.27565059082e-01 -1.57083664786e-02  1.86605451413e-03  2.01688995375e-03  5.88740102081e-04 -4.31582461288e-03  1.99289823513e-03  3.75868437294e-04  2.50190630259e-03 -4.01379895534e-03 -6.51612231018e-03  1.77794240827e-03 -4.76637086183e-05  2.67492415642e-03  9.42954628741e-04  3.44258814994e-03  2.84039063815e-03 -1.74860904445e-03 -8.05045341371e-03 -2.78829317245e-03  4.14769561222e-03  5.33374395328e-03  1.62519607402e-03 -7.51039101303e-04 -2.63852755416e-03  1.99608095088e-03 -6.56335963120e-03  1.31158962846e-03 -1.86963570133e-03  1.92322169084e-03 -1.86029177584e-03 -5.86281057998e-03 -6.65953071475e-03  2.37508773479e-03 -1.97612852651e-03  1.84315348647e-03 -2.51935620107e-03  5.15147402787e-03 -7.83532200431e-03 -4.96089812325e-03  2.26904651151e-03  1.26851861744e-03 -1.14869175338e-03 -9.88632561644e-04 -3.09067762455e-03  1.25579369244e-03  2.51412397606e-03 -4.53854724130e-03 -4.03936723286e-04 -7.13623679948e-03 -1.77075952916e-03  3.42705308969e-03 -7.22742663697e-04  5.23543016811e-04 -6.78113978028e-04  7.01789416574e-04  5.15968468490e-03 -5.33659918365e-03  3.75128817260e-03  9.49655680897e-04  2.98313216671e-03  3.34615287659e-03  2.07604851698e-04  2.60832966701e-03 -7.57284698266e-05  3.30211574047e-03  4.71329299196e-04  3.03574943681e-03  4.77234892210e-03  1.27780104798e-03 -6.45945750099e-04 -1.03040769506e-03  6.20742941064e-04  2.55510332719e-03  4.03384346751e-03 -7.23069177021e-05  5.78508968269e-03  4.95711763337e-03  1.15753588434e-03  3.01118851981e-03 -6.61110860562e-03 -6.10849397010e-03 -3.63645293606e-04  4.28863101224e-04  4.83050827093e-03 -9.97175674663e-03  4.42760118695e-04  5.27837613954e-03  2.81269110936e-03 -6.39231545371e-03  6.25168783990e-03 -1.92409316248e-03 -1.44942839471e-03  2.05336457833e-03  3.43199562277e-03  2.32628882805e-03  2.46896889106e-03 -3.83167278618e-03 -4.60356769513e-04  5.14879535624e-03 -4.26397816944e-03  1.73240835138e-04  7.36857544057e-03 -3.70304565198e-04 -8.53018016700e-04 -3.06902044825e-03 -2.59711651804e-03 -3.24727478130e-03 -6.83996501788e-03  8.65710344746e-04  3.32503116872e-03 -4.18511303796e-04 -1.06782381344e-03 -1.13942496627e-03 -1.80537265923e-03 -1.52870217059e-03  5.25551816137e-03  7.06157218638e-03  2.39141443833e-03  8.36874276736e-03 -9.60501231624e-04 -4.76908698499e-03 -1.52825096100e-03  1.03094199919e-04  1.13840107126e-02 -4.45960977901e-03  1.59456296601e-03 -1.13932703930e-03 -2.53920356167e-03  5.41616013621e-03 -1.70226711130e-05 -9.79972051058e-04  8.69156815043e-04  3.09902370172e-04  7.06466509182e-04 -9.07677827426e-04 -2.11884822100e-03  5.64832819645e-03 -1.03501445760e-03 -8.12227371768e-04  3.50232568813e-03  1.72291174263e-03  1.87301818429e-03 -4.60172986919e-03  1.04503226482e-03 -2.10530739358e-03 -7.58724343184e-03 -1.29321478286e-03 -6.56028605682e-04 -4.06408186939e-04 -6.27890528565e-03  5.49472179386e-03 -1.08736704126e-03 -3.04159891397e-03 -4.69843131141e-03  5.44107589132e-03 -6.83678717895e-04  2.50308493968e-03  2.00175435431e-03 -1.22060056188e-03 -1.37687288941e-03  1.29190813780e-03  5.90958434124e-03  7.60130502156e-03  1.55504973978e-03 -1.30158856002e-03 -4.81426980915e-03 -1.22817767540e-03  9.05936302505e-04 -6.16324105738e-03  6.41295846704e-04 -2.29607765298e-03 -3.49282088213e-03 -6.52775373796e-03 -3.57303717946e-03  3.88588111858e-03 -5.27469397405e-04  2.44860759573e-03 -4.27599289171e-03 -1.65337661450e-03 -9.22361523290e-04  1.27865517927e-03  5.83334409628e-03 -2.19390413859e-03 -2.93328054378e-03  3.00877722966e-03  3.39925424611e-03 -3.01651577236e-03  2.56746626029e-04 -1.48383078269e-03  2.93618143591e-03 -2.37383040297e-03 -7.23115487887e-04 -3.11856306867e-03  3.88691615269e-03 -1.58547702057e-03 -1.12786421763e-03 -2.70805977374e-03 -1.13920385196e-03 -2.50100613227e-03  1.32947672074e-03  1.24255471740e-03 -3.26977984437e-03 -5.70879324517e-03 -3.77721108369e-03 -3.46480652977e-04 -4.82755750889e-03  1.58615655056e-03  1.20359022551e-03 -1.49305210407e-03 -2.14832479061e-03 -8.36904028708e-03 -4.79026286972e-03 -8.73284591029e-04  3.36332347401e-03 -3.90777677753e-03  1.82241315942e-03  3.81043278460e-03 -1.74113695065e-04  3.50631414630e-03 -3.66213198287e-03 -8.16838065438e-04 -3.39526982717e-03  1.59045284166e-03  1.69998803157e-03  1.39250073536e-03 -2.26289779016e-03 -1.02819362763e-03 -1.21628071584e-03 -1.31247320402e-03 -1.32485269598e-03  1.64749690704e-03  4.49797763604e-03 -3.57569280103e-03  9.98862055613e-04 -9.40545614117e-04  8.82831235915e-04  1.55805201715e-03  7.72199976311e-04 -5.35298508534e-03  1.67220053168e-03 -3.95015200967e-03 -5.81297040413e-04 -3.45524546832e-03  7.10467878559e-03 -2.54732021379e-03  1.22086727177e-04  7.00491821683e-03  5.25781726657e-03 -4.69085656450e-03 -1.87813334444e-03  2.49583704811e-03  2.84505527034e-03 -8.74869879212e-05 -5.72107829452e-03  1.23142186341e-03 -1.27578183075e-03 -2.59416574985e-03 -8.09036966409e-04  2.78768949685e-03  7.94521101608e-03  6.55582995209e-03  2.21732514072e-03 -2.27991840362e-03  5.77007767564e-03 -1.62741685811e-03 -2.24783072213e-03  2.38528350814e-03  1.28175108036e-04  1.40565826279e-03  2.01044505847e-03 -1.42375461527e-04  6.53443752014e-03 -1.83587582702e-03  5.00563281349e-03  2.40748675266e-03  9.90522120231e-05 -1.14279605480e-03 -5.86858845257e-04 -3.54722184414e-03  2.39105569182e-04  3.45583424529e-03  1.78437846757e-03 -2.32960082453e-03 -7.48030816695e-04  9.11498363438e-04 -2.76493274493e-03  2.00728200879e-03 -1.34215175265e-04  2.13353192700e-03 -3.70659049339e-03  8.03317424027e-04  3.34753352485e-03  2.04036862588e-03 -2.22876985280e-03 -1.28886849125e-03 -5.23554841461e-03 -3.43426011953e-04 -2.63812090298e-03  1.94031421284e-03  1.69510959293e-03  1.41705989220e-03 -3.95900540438e-03 -8.07623200166e-03  1.78531158927e-03 -3.23333253553e-03  2.38245377611e-03  2.84668398264e-04  9.43398496619e-04  2.36300042705e-03  4.92831183017e-03  1.13175852512e-02 -2.18940022240e-04 -2.43380624745e-03  2.46413317112e-04  2.51372895948e-03 -1.12912989646e-03 -2.84741358924e-03  7.05650942507e-04  2.21788283353e-03  3.91718911994e-03  3.28432494873e-03  2.93644143234e-03  9.10364261325e-03  8.98361442729e-03  9.92517807491e-04 -8.45843530953e-04  2.16092160447e-04  7.64119989040e-04 -5.16566107030e-03 -4.28489553704e-03 -7.11791119803e-03  4.27926980413e-03  3.32841830974e-03 -2.38522344568e-04 -1.27368131413e-03  2.27237099601e-03  6.95910427090e-04 -4.93401488605e-04 -1.49864697774e-03 -1.22421984171e-03  1.43191768175e-04 -1.49157981586e-03  1.29713688031e-03  8.98137300794e-05  5.55337117939e-03 -9.68924357856e-04 -4.42773742001e-03  3.51840734674e-04 -1.02765409202e-03  3.74923880258e-03 -6.19068949141e-03 -9.64843401433e-04 -4.64326127001e-03 -4.58672019955e-03 -5.57048990639e-03 -5.81342181463e-03 -3.18361228790e-03 -1.86478022037e-03  2.48613282969e-03  8.60241665277e-06 -1.26926252819e-03 -5.05424391556e-04 -4.05961964551e-03 -2.67144607562e-04  2.91264835094e-03  3.43848684601e-04 -7.52541943646e-03  5.16567305909e-03 -1.87699994275e-03  4.06761537533e-03  5.31336918997e-03 -9.22681952900e-04 -7.48037610986e-04 -3.22561306350e-03 -2.60264181372e-03  4.60348771073e-03 -6.66880555545e-03  3.72501393726e-03 -3.22940585114e-03  1.01060265620e-03  2.60403651570e-03  2.65908819338e-03  6.67544630050e-03  7.40497446194e-03 -1.37629480737e-03  1.35303693573e-02 -1.37646544790e-03  2.11212842954e-03 -1.14358244843e-02 -3.34566688270e-03 -9.16075455824e-04  8.96271268664e-04  2.47425474807e-03  6.93979408338e-03  5.54975515418e-03 -3.40177007100e-03  8.75958149665e-04  5.46354355148e-03 -1.57358170161e-03  1.41202282955e-03 -1.34755304903e-03  2.48652644514e-03  5.42382292818e-04 -6.02373981442e-05  2.29734859066e-03 -5.58846510825e-03  2.87930332606e-03  6.60133034740e-03  4.47066628155e-03  4.42522043837e-03 -2.63224817447e-03  1.78952545304e-03  2.88501865471e-03 -5.18267022832e-03  5.74311046119e-03 -6.86479124127e-05  2.83578151810e-04 -8.51251237719e-04 -9.18695377596e-04 -4.12701618288e-03 -9.67973770203e-05 -3.67659389447e-03  2.14946618373e-03 -1.80370119357e-03 -7.13427697321e-03 -3.84276196283e-03  1.15857328099e-02 -5.45789286104e-03 -3.73949933101e-03 -6.93840468522e-03 -5.01409312015e-03  6.76855293488e-03  1.84088475675e-03 -1.17472429324e-03 -1.57452787324e-03  5.40504277622e-03 -8.02345139855e-04 -5.74864696110e-03  4.55937360834e-03 -2.94737993710e-03  2.49746516208e-03  1.01472567651e-03 -4.02630739670e-04 -1.08182594958e-03  4.74246216757e-03 -2.62519619659e-03  5.58211368891e-03  1.43586393213e-03 -9.54573613759e-04 -1.87355331186e-03  2.17536939703e-03  8.02440450960e-04  9.20484227408e-04 -2.81943127537e-03 -9.01511098570e-04 -2.86979140221e-03 -4.01921304830e-03 -2.44868708105e-03 -2.73732766025e-04 -7.17379877110e-04 -3.09899811206e-03  7.07996654548e-04 -5.27753737211e-03 -1.80492879772e-03  4.16326497009e-03  4.21646998790e-04  2.66549210664e-03  2.63740873569e-03 -2.75949416252e-04 -1.87279235186e-03  3.47358618694e-03 -9.36713936784e-03  7.54543332351e-03 -1.21990662957e-03  1.36127761128e-03 -5.80287156958e-04  6.07851985255e-03  4.53346192516e-03  2.18074862512e-03 -3.95107117977e-03 -1.88805835435e-03  1.15619808017e-03 -1.43132384562e-03  4.83411980473e-03  2.56223235941e-03 -1.67056586860e-03  1.69223978564e-03 -1.51304493649e-03 -3.59503505992e-03 -2.05384706203e-03 -5.26636475420e-04  2.23769279402e-03  4.02627498432e-03 -2.35053517929e-03  2.33933702207e-03  1.16429742455e-03  5.89355985654e-03 -1.37999568956e-03 -2.75906615746e-03 -1.80929210118e-03  3.24268395464e-03
-1.13086388666e-03 -8.13214170710e-04 -2.50690583558e-03  2.99654078956e-03 -1.94796432373e-03  8.02978619751e-03 -4.59944225260e-03 -2.08701305536e-03 -4.50712589936e-03 -1.25163397269e-02 -1.57083664786e-02  1.28072276157e-01 -2.12713917501e-02 -9.19732983002e-03 -1.18120127809e-02 -2.57265952600e-03 -9.32683146652e-03 -3.51787126534e-03  3.55975041213e-03  2.14488118604e-03  3.56023113645e-03  2.37431105259e-03  2.15860780835e-03  3.73185766415e-03  1.30609645024e-03  4.68657293598e-04 -6.95304532834e-04  1.25138666309e-03 -1.60365253299e-03  7.35279095596e-04  6.67013438781e-04  3.01964441368e-03 -2.61357299366e-04  2.88637958663e-03  4.89100282064e-04 -2.39256335981e-05 -5.73971823978e-04  3.88815436581e-03 -1.98865028176e-04 -8.71583365430e-04  2.13576387573e-03 -2.01502583324e-03  4.48940287526e-03 -2.81473139897e-03 -8.78216846817e-04  1.64086368940e-03  1.67095679161e-03 -4.95474161143e-03  8.15048272310e-03 -5.23456310996e-03  6.85149796778e-03 -6.20231909065e-04  4.12389519039e-03 -4.57586874290e-03  5.37691827742e-03  9.00026775416e-04 -9.64193846573e-03  2.91377232557e-03 -2.39434575474e-03  5.19508326069e-03  4.13037171014e-03 -9.06879298660e-03  7.05597350435e-03 -7.60259226747e-03 -1.88029810330e-03  4.36136432965e-03 -9.02704150211e-04  1.76549688504e-04 -1.36429386737e-03  4.37925654077e-04 -7.36019884861e-04  2.05172908804e-03  4.80329627934e-03  1.07124095490e-03 -2.91690910824e-05 -9.50698527479e-04  2.72621202077e-03 -2.75923121587e-03 -4.68713029545e-04 -4.41066973624e-03  2.73234138906e-03  4.58590906113e-03 -2.39705049316e-03 -6.87425000311e-03 -7.52189171426e-03 -5.01187277859e-04 -2.83501776147e-03 -3.43134857347e-03 -3.54973021486e-04 -5.86304366602e-04  1.42158991905e-03 -6.84444173005e-04 -1.44994622312e-03 -3.69818742868e-03 -8.31122144405e-04 -3.15339011982e-03 -6.09937884329e-04  2.58144281563e-03 -2.39393048485e-03 -3.87280037772e-03 -4.08580795010e-03 -7.11780799542e-04  1.96490891105e-03 -6.20475964145e-04  5.71154475282e-03 -1.27859690155e-03  1.78247144985e-04  3.76444198770e-04  2.60223347836e-03 -1.53693753385e-03 -4.20302543078e-03  2.50983291910e-03 -2.28221863046e-03  2.94953267827e-03  9.94598797622e-04 -1.87945305784e-03  2.12314465160e-03  2.48643667323e-03 -9.64272937147e-04 -5.14627752011e-03  1.11443282710e-03 -4.42850453926e-03 -1.34122295124e-03  3.36899475061e-03  3.82353714808e-03 -1.71015647475e-03 -4.66414731054e-03 -4.45618225016e-03  2.63667563475e-03 -9.66544369721e-04  1.37577627279e-03  3.92470339355e-03 -1.86833495331e-05  3.77558275460e-03 -2.98404238200e-03  1.69118793682e-03  9.24179257984e-04 -2.01789369357e-03  3.24870637789e-03  3.02278361277e-03 -4.93188821559e-03 -8.17846373861e-03  1.51393309242e-03  6.46295672141e-03 -3.75992359897e-03  2.38073471760e-03  2.34062595116e-03 -2.33933737043e-03 -3.17645379831e-03 -2.28904485149e-03  7.61055918001e-04  9.18787271057e-04  1.69592019387e-03  8.14017188404e-05  4.16969006882e-04 -5.33324950764e-05  1.50871487830e-03 -1.75027203904e-03 -4.36323020749e-04  2.09629901600e-04 -1.30211411377e-03 -5.08564500292e-03  5.50073374922e-03 -2.57697335702e-03 -4.26706517284e-04 -1.58565060720e-03 -3.01637502796e-03  9.61692905375e-04 -1.56813881230e-03  6.99191497311e-04 -4.87514843436e-04 -1.21017509115e-03  4.77335792690e-03  4.79266749312e-04  1.88813641038e-03 -1.83357275493e-03 -4.67811540495e-03 -2.46016544132e-03 -1.78165126590e-03 -8.04790853326e-04 -2.40713901988e-03  1.16853982569e-03  6.41293347333e-03 -3.85563315697e-03 -1.35066735299e-04 -5.03410379887e-03  3.23549566108e-03 -1.73080587197e-03  6.62021006949e-03 -1.53152385678e-03 -3.43680417254e-03 -8.34972943778e-03 -1.42754299943e-03  8.72768417475e-03  1.50832911816e-03  3.68766987799e-03  1.01293768835e-03  2.45435180172e-03 -1.18395893345e-03 -3.07893187638e-03  3.18401278622e-04 -3.49502916889e-03 -1.63581447706e-03  4.19627482294e-03  7.19120592350e-04 -6.93598596808e-03  7.15436525373e-03  1.21477739108e-03 -4.46072287593e-04 -3.17672731383e-03 -5.69208693147e-04 -4.31169264323e-03  9.79443491131e-03 -3.61515712278e-04  6.78048159145e-03 -2.59611719564e-03  1.74445807346e-04 -4.86276028370e-04  4.23534969890e-05 -1.16583143241e-03  3.78979133241e-03  4.46053215250e-03  1.03042815492e-03  3.07270328031e-04  1.41358539379e-03 -1.21793805118e-03  6.49380345025e-03  1.14468788904e-03 -1.84534843255e-03 -3.49114982586e-03 -2.91265781273e-03 -9.59299563559e-04  4.57510612910e-04  1.07087407928e-03 -1.04678466994e-03 -5.62680379007e-04  2.72510999318e-03  1.64554321290e-03 -4.86060249816e-03  2.06640512405e-03 -4.76405233835e-03  7.57595122997e-04 -3.58068255736e-03  3.66699233774e-03  6.19878760185e-03  5.01243067522e-03  1.32262286470e-02 -2.61458455988e-03  5.79198983982e-03  4.41904668934e-03  1.08040363611e-03  7.44008705455e-05  2.20812440263e-03  3.39872154349e-03 -2.85308633215e-03  3.58377185129e-03 -5.19081784934e-03  2.67829207448e-03  2.64823370986e-03  4.29964151579e-03  4.88834531951e-03 -2.91897593768e-03  1.57330409056e-03  3.96882772232e-03  2.82714700273e-03  1.89441607858e-03 -4.10463368259e-03 -1.05554272015e-03 -3.53413210690e-03 -5.45601491716e-03 -4.18737470000e-04  5.26376333035e-03 -4.68622338796e-03 -5.68208496295e-04 -2.74645775539e-03 -4.83996918681e-03 -1.91631325648e-03 -3.72461038068e-03 -3.54856676792e-03 -3.09490124091e-03 -2.49066074560e-03  1.75208390558e-03 -2.26004992789e-03  2.05944053650e-03 -4.16214961233e-03 -2.74932198970e-03 -2.99167070003e-03 -2.47931829333e-03  1.96345293032e-03 -3.47764696823e-04 -5.39912484418e-03 -9.54631220446e-03 -9.36520794281e-03 -2.65134624973e-03  8.00161879287e-04 -2.01791988979e-03  5.39097048054e-03 -3.47595064494e-04 -4.39915125333e-03  1.83825290186e-03  1.00631320964e-02 -7.67116354441e-03 -1.45797884096e-03 -3.56044635542e-03  7.37044164111e-03 -3.10852438191e-03  3.27775927554e-03  2.02628872980e-03 -2.75016437694e-03  3.06891415533e-03  1.46501791262e-03 -1.73511185210e-03  2.34697277317e-03  5.47234656627e-03  4.10035039221e-05  8.53570130643e-04 -2.84799388009e-03 -3.22935276083e-03  2.61055293096e-03 -2.94522064149e-03 -3.31820982451e-03 -3.33289290938e-03  1.76698315278e-03  2.58499705993e-03  1.10537074394e-03  1.19525128675e-04 -2.58443732504e-03 -2.42859855560e-03 -5.68196333895e-03  4.30124083866e-04 -5.17675640209e-03  5.45308277922e-03 -1.13406162668e-03  5.72372414893e-03 -3.32108681399e-04  3.47832051671e-03  1.69303348792e-03 -5.78837002180e-03 -2.76586676692e-03 -6.33662097966e-04  3.80717176461e-03  9.20032704444e-03 -2.15525153227e-03  7.34225351608e-04 -4.17189597592e-03 -1.31967107158e-03 -2.94907947287e-03 -5.99883179233e-03  3.31882905631e-03  1.09916662204e-04 -4.44534405539e-03  4.08687520421e-03  3.17427644826e-03 -2.67244511020e-04  2.19548831391e-03 -3.80778120163e-03  8.04788535762e-04 -5.64289807865e-04  5.28438075032e-03  5.54336250747e-03 -3.69451065614e-03  2.45054455973e-03  5.39924450052e-04  1.99474988602e-03  6.53051478492e-04  8.78649551591e-04 -1.97105409099e-03  4.86144217329e-03  5.37492046346e-03 -4.90691607658e-03  2.38747793706e-03 -1.41764700886e-03  2.24296901516e-03  2.95324419397e-03  2.90921370442e-03  1.48789574384e-03  6.47425615039e-04 -1.01750781717e-03  8.89129315662e-05 -2.21647182431e-03  8.17109439909e-03  2.84511086094e-03 -4.80953020373e-03  6.25165077612e-03 -7.92961998832e-04  2.73805219436e-03  3.59633524052e-03 -5.37983199128e-03  1.09670275195e-02 -4.93221105375e-04 -2.20827284589e-03  1.58292368139e-04 -3.90129795375e-03 -7.15374203041e-03 -2.86400429793e-03  1.74357249127e-04 -3.25340965013e-03  1.03884312619e-03  6.05160248680e-03  3.63617961737e-03 -6.30344451680e-03  1.30924258662e-03  9.92995575664e-04 -2.33366558893e-03  8.53518202579e-03 -7.62107676440e-03  4.33075393223e-03  2.98734024123e-04 -2.40076114455e-03  4.12424962347e-03 -9.01995070627e-04 -9.78982082214e-04  9.76730761638e-04 -3.40104218613e-04 -2.26647098027e-03 -3.51550226073e-04  7.81901692872e-03 -3.35416963634e-04 -1.23343254932e-02  1.18562080834e-03 -9.73043463900e-03  2.43487297222e-03 -3.22569386023e-03  8.30343308380e-04  4.74891988633e-03  1.80151731620e-03  2.40361341720e-03 -1.15903837355e-04  1.75773629770e-03 -8.37440219848e-05  1.79233511928e-04  3.46629267036e-03  1.04955926175e-03  1.42232986394e-04 -2.75204914531e-03  6.11473949911e-04 -3.61699365793e-03 -7.67065911441e-03 -3.89013616810e-03  2.40078191392e-04  5.70224217313e-03  1.37935412822e-03 -4.83126356652e-04  2.40498767953e-04  2.98183601192e-04 -4.10980491556e-03 -3.42834003686e-04 -2.84938123438e-03 -1.35518367603e-03  1.54311987552e-03  2.03073435897e-03 -8.77799499713e-04 -2.00719295189e-03 -1.45260697124e-03  6.11707838128e-04 -3.12261312572e-03  2.01046450759e-03  4.41797751119e-03  1.29563240233e-03  5.51316689610e-03 -9.54349919912e-04 -3.12184503811e-03  2.41971813849e-04  4.04040724165e-04 -4.76231597241e-03  1.24953093766e-03  4.00225834871e-03 -2.82674043619e-03  6.86367252878e-04 -3.29929331145e-03  2.86156798441e-03  4.14924269261e-03  9.62527828600e-04 -3.60427242345e-03 -5.51152842551e-03  6.56299686205e-03 -5.09061357782e-03 -5.59472299142e-03 -2.85340981431e-03  2.74240405298e-03  1.91123797529e-03 -1.53601481640e-03  5.39431634622e-03 -7.39987544997e-04 -5.36054645516e-03  3.95035795334e-03 -2.09188038964e-03  3.50884347207e-03 -3.91898202988e-03  4.54827890422e-03  8.69637641685e-03 -5.69377701483e-05 -3.49543271810e-04  1.98954253364e-03 -5.82274666389e-03  7.38783997814e-03 -5.45505806514e-04  5.21836384492e-03 -2.98457632363e-03 -8.31234172166e-03  2.67324862927e-03  4.49264075603e-03 -1.83368899028e-03 -9.74223779104e-03 -2.15411349227e-03 -3.89443940351e-04  2.83209355460e-03 -5.37564983299e-03 -1.28142793525e-03  2.94992603749e-03  4.82823469151e-03  1.51313924382e-03
-2.16931095745e-03  1.81699984652e-03  1.44644360778e-03  2.19528545220e-03  6.70115964163e-04 -3.96253794781e-03  1.98548323346e-03  6.09796803889e-03 -8.05127476725e-04 -3.21082831703e-03  1.86605451413e-03 -2.12713917501e-02  1.28205091361e-01 -2.01257224154e-02  2.70588954785e-03  3.60064288797e-03  5.35637346146e-04  2.45109455534e-03 -7.55822648440e-03 -4.75808975118e-04  6.91077382105e-03 -2.39749670321e-03 -1.22781445333e-03 -1.18578059317e-03 -4.93778200214e-03 -1.85755973589e-03  3.40856034891e-03 -3.03907079053e-03 -2.42642612246e-03  1.99608581501e-05 -1.83152266865e-03  1.97149676009e-03 -5.17242026415e-03 -5.39440485481e-03 -2.17200861401e-03  8.63106136214e-04  1.01566907256e-03  7.70426043025e-04  3.58943590543e-03 -4.70137405570e-03  1.60903578818e-03  1.04595607442e-03 -1.48728450893e-03 -8.96593855933e-04 -2.21968396038e-03  3.59338042406e-03  8.99630547533e-04 -4.33838773517e-03 -8.39461522980e-04 -2.38664585639e-03  2.30747749234e-03  1.46464116976e-03 -2.31477918670e-03  8.45699894809e-03 -1.90886905985e-03  3.00841602238e-03  9.90214603357e-03 -9.76490077752e-03  9.29921233941e-04 -9.51984841776e-03 -4.52377958376e-03 -1.87910234235e-04 -1.08296086062e-03  7.90643369556e-04  4.29891503882e-03  3.29544848318e-03  2.36824691187e-03 -7.38903247990e-04  4.30262635916e-03 -3.77756639595e-04 -1.59920152295e-03 -1.01178720939e-03 -6.57026327658e-04 -9.18097468929e-04 -1.09165386981e-03  1.42835374329e-03  1.28945066302e-04 -7.75401864797e-04  3.17180399197e-04  7.40779914371e-04  5.84545352599e-03  1.52333217637e-04 -6.59887711730e-03  7.41597092446e-03  2.03058151302e-03  3.62925430882e-03  3.69338004043e-04 -6.59525058021e-04  2.52478421146e-03  5.63849140897e-04 -2.74120683041e-03  4.20016383699e-03 -6.71392543514e-03  4.52669157999e-04 -4.72733992273e-04  1.62832549290e-03 -2.01250606891e-03  2.00668495779e-03  2.59434121220e-03 -2.84650450565e-03  3.40514380537e-03  3.09687456208e-03  1.17772780173e-03 -1.79541075843e-03 -2.28465083088e-03  3.80642703195e-03 -1.07116717869e-04  2.10479064153e-03  3.05654698798e-04 -3.81538682019e-03  4.94498186009e-03 -2.30950897683e-03 -8.49603356088e-03 -3.92474872419e-03  3.70212210564e-04  2.99609398891e-03 -6.16069508413e-04 -3.87602534315e-03  5.33545581309e-03  2.02796921745e-03 -5.15634846944e-03 -8.48860597327e-04  3.82615331838e-03 -5.53859061042e-03 -4.26142531077e-03  3.51394711410e-03  6.89259678094e-03 -6.70312447965e-03  2.11291708293e-03 -8.14483546587e-04  1.83547106331e-03  5.31642784133e-03  2.11190817540e-03 -3.35267770062e-03 -3.27810296112e-04  2.49555311505e-03 -1.92899364930e-03  3.24346462333e-03 -2.72021778343e-03  2.81454463789e-03  2.21037153822e-03 -5.95835712914e-03  4.40332943941e-03 -2.96382918690e-03 -7.87238746710e-04 -3.46982049626e-03  6.30446915740e-04  3.97537497851e-03  1.94239622329e-03  1.76925318874e-03  4.02362837911e-03  2.93344105868e-03 -6.37460365881e-04 -1.23501192207e-03 -1.53871295520e-03  3.91205485391e-03 -2.57188832075e-03 -2.24908128249e-03  5.73917446088e-03 -2.52457000509e-03  3.26654572445e-03 -4.91278665675e-04  2.54177223277e-03  8.17518528515e-03  1.68522108885e-03  1.14614911423e-03  8.22485486023e-03 -1.24448325395e-03  1.03958312335e-03  3.83458113057e-04  3.10897369836e-03 -1.42567122319e-03 -1.98134147230e-03  4.60370065897e-03 -8.88000547202e-04 -1.08470041043e-03 -4.11477167494e-03  8.38959144837e-04  2.96516398838e-03  1.05474155734e-02  2.26092127301e-03  4.36468117939e-04 -4.20674754942e-03 -2.77029120651e-03  2.20970212112e-03 -3.87265668454e-04  2.58192424955e-03 -2.98359724697e-03  1.19851441680e-03  4.81349672473e-03 -7.59633532697e-04 -3.28778706624e-03  2.91755126304e-03  9.99508187726e-04  2.14062405888e-05  3.90134554171e-03 -1.58865563360e-03 -2.81265926604e-03  2.18428702453e-03 -4.58245978980e-03  4.11016089206e-03 -5.15639594130e-05  1.64021924113e-03 -1.27327509492e-02 -4.81772292934e-03 -3.64603961348e-03 -5.27489085717e-03 -2.32168151204e-03  3.02592190506e-03 -5.21499753721e-03  5.81770382927e-03  9.07428902094e-04  4.22130871998e-05 -3.76511176024e-04 -2.78284249517e-03  4.64123992502e-03 -5.72195740099e-04 -2.83962576250e-03  2.03655118870e-03  4.52776826561e-03 -2.16841615171e-03 -1.40655887299e-03  9.33780907351e-04  8.38263349041e-04  3.57649389005e-03  1.23864109719e-03  3.54721140813e-04  8.78088237346e-04  1.80773278476e-05  8.83141290921e-03  2.59860213972e-03  1.68529984742e-03  1.55172888064e-03 -2.97353595011e-04  7.43135768254e-03 -3.20325232137e-03  1.34630735375e-03 -2.51845581042e-03 -2.18192558619e-03 -4.62066063638e-03 -1.67390082158e-06  6.23750721119e-04  2.45183780976e-03  5.38635565147e-03 -5.53285491965e-03 -3.82969685900e-03 -4.31317606490e-03  1.81744249557e-03 -2.94966176837e-03  2.83774902444e-03  8.36084747125e-04  3.89980898374e-03  6.74860508702e-04  1.81254954583e-03  1.19170705694e-03 -1.28830245631e-03  4.20744270922e-03  2.26583285976e-03 -4.80941140041e-03 -3.59111230068e-03 -1.27160764238e-05  4.19629752858e-03 -3.63547583357e-03 -5.91724958873e-04  1.24683983134e-03 -3.64752840278e-03 -1.84016040904e-03  6.32830167049e-04 -2.01154239071e-03  3.11232042580e-03  3.30302085928e-03 -1.11191569909e-04 -1.61386252187e-04  3.12398682394e-04  2.65882513030e-03  2.74393445640e-04  1.49754030150e-04  8.53462634331e-03  6.40030927098e-04  5.10899245771e-03  7.66565199990e-04 -2.04379605363e-03  2.82864771388e-03  1.23503444489e-04 -1.24210854799e-04  2.58302379637e-03  2.68718075091e-03  1.19140984881e-03 -3.07166021170e-03  4.27115710066e-03 -3.73087272658e-03  8.55943561326e-04  5.23348586453e-03  3.82228054025e-03  3.29282953427e-03  2.80948104220e-03 -4.23614867619e-03 -2.51861578431e-03 -3.49420805590e-04 -4.16570079833e-03 -1.92231944771e-03  2.17559015766e-03  2.10676388628e-03  1.82558792481e-04  6.45098756477e-03  1.01848815168e-02 -4.64467716467e-03  1.91334927730e-03 -3.50835439393e-03 -1.37534066977e-03 -5.95743293018e-03  8.79664771907e-04 -5.62905725402e-03 -2.76674402707e-03 -2.62770173923e-03 -6.07570480107e-03  1.22557442030e-03 -7.09391868761e-03 -2.33788558158e-03 -5.24049994467e-03  1.42008138117e-03  2.81281711095e-03 -5.95127905757e-03 -7.52514656189e-03 -6.40165901628e-03  4.16207102302e-03 -3.63591936511e-03  6.87801856751e-03 -8.29609959830e-05  1.34405754640e-03  3.80859895417e-03 -9.41011481237e-04  7.25200078942e-04  2.78512715519e-03  4.00420342006e-03  2.05700124881e-03  7.72023762777e-03 -2.17484981305e-03  2.64038713051e-03  3.99512730429e-03 -5.14211373421e-03 -4.61183906566e-03 -1.25488402863e-03  1.44250822617e-03  2.58324862151e-03  2.97227704388e-03 -2.95751956846e-03 -1.26205293413e-03 -2.38963157240e-03  7.55569447005e-04 -2.93246405042e-03  5.78023396913e-04  2.63961048178e-03 -2.72352377338e-03  2.35416264410e-03  2.29204981522e-03  4.02447162901e-03  1.03514996655e-03 -1.25074705204e-03  2.10043543759e-04  3.10209832511e-03 -5.36204390858e-03 -1.62768619825e-03  7.67803608393e-04  3.60428365883e-03 -2.61682558452e-04 -5.89450840651e-03  6.67809620900e-03  3.17323049066e-03 -1.25974232865e-03  1.17006140394e-03  1.34328389041e-03 -4.97088793464e-03  1.07649939206e-03 -5.29286468522e-03 -1.22080609054e-03 -2.64893537442e-03  3.52564831024e-04 -3.36440148435e-04 -2.48475557653e-03 -4.93603023559e-03  1.58352991743e-03 -4.68476531471e-03  2.00048519195e-03 -3.38179219465e-03  2.60933001870e-03  6.49361484881e-03  1.97544127338e-04 -6.93577401441e-03 -2.06892568745e-03 -3.17296844095e-04  3.25148836613e-03  6.86401800553e-04  3.14876123866e-03  1.59419867906e-03  3.62809974043e-03  1.61960886757e-03 -2.28355920041e-03  4.97578183681e-03 -2.86647733516e-03  4.56678487593e-03 -3.61934017320e-03 -5.59513940052e-03  1.09281097541e-05 -9.90437289889e-03 -2.39874340220e-03  8.47740192309e-03  2.34272515679e-03 -1.17923517850e-03  1.00284006587e-03 -1.23015863376e-04 -4.33633762370e-03  2.32018990556e-03  2.52150855566e-03  1.85005915899e-03 -8.34879845852e-04  1.15511411114e-03 -2.62164422853e-03  8.39250647860e-04  2.87400825427e-03 -3.20275349539e-03 -7.92110867061e-04 -2.19139985600e-04 -2.80997109710e-03  1.35824043266e-03  1.43789385747e-03  3.13221512445e-03  2.90887844716e-03 -1.68272413610e-03  1.24818673222e-04 -5.77795208237e-04 -4.25510800448e-03 -2.10468360933e-04 -6.52460631447e-03 -2.02851075752e-03  5.52192692699e-03  5.98790519188e-03  4.09687150730e-03  4.85116329187e-04 -3.45910200952e-03 -5.88050219322e-03 -2.61035995269e-03 -8.41457380900e-03 -3.37543100919e-03  5.31872805401e-04  4.46169147248e-04  2.07110641142e-03  4.67640499066e-03  3.91263768902e-03 -2.84969181271e-03 -1.02462739369e-03 -5.36557502408e-04 -1.67811854900e-03  3.67812143878e-03 -2.06688510174e-03  3.91239595305e-03  2.46540978829e-03 -2.00283504835e-03 -1.35148596386e-03 -4.08343646994e-03 -3.12516025897e-04 -5.15534663848e-04  1.87813675330e-03 -8.78536985528e-04 -3.23372742752e-03  2.98875740165e-04  1.16889746069e-04  6.20908577847e-04 -2.73052219572e-03  5.58712596426e-03  4.53547265531e-03 -3.20052877052e-05  1.70272732663e-03 -6.09631553960e-03  5.61786187283e-03 -6.35407057245e-03  1.95998515524e-03  4.58727520489e-03  4.37527469328e-03 -1.64890332668e-03 -1.62284141782e-03  6.04882667576e-03 -7.96348701254e-03 -4.32136508791e-03 -3.53739899180e-03  2.76394099006e-03  2.71057249730e-03 -8.21244424655e-04  4.75977125439e-03 -7.00271903099e-03 -1.12506143950e-02  3.55032929142e-03  1.11499701337e-03  4.71482475195e-03  9.30320936117e-03 -2.66374323214e-03  2.48343549989e-03  4.18935273152e-04 -3.63792758259e-03  2.73588715461e-03 -5.89816057827e-04 -5.56493648605e-04 -2.95851007094e-03 -1.66322575331e-03  1.52747178895e-05 -2.38945567600e-03  4.71897782807e-04  7.04137390625e-03 -1.71202356510e-03 -5.09778451052e-03 -3.39130063480e-03 -3.26345350537e-03
-2.12711028984e-03  5.23943264924e-04 -2.49467286951e-03 -1.18884826840e-03  1.63933238230e-03 -2.21901400309e-04  2.15464327098e-04  2.39436588353e-03  6.78257629805e-03  7.30998668599e-03  2.01688995375e-03 -9.19732983002e-03 -2.01257224154e-02  9.59186455699e-02  4.96589049073e-03  6.30221451237e-03 -2.67311891997e-04 -1.97887544059e-03  1.15135023214e-03 -1.06551809825e-04 -5.61655224854e-03  4.54495183173e-03  1.67569188974e-04 -1.51841393615e-03 -2.39701932645e-03 -2.47731815345e-05 -5.40205640796e-03  2.17551701109e-03  7.16627293977e-03  8.89795098950e-04  3.28381595941e-03  1.26125885001e-03  1.25582195892e-03 -4.60803830212e-03 -4.51751407044e-03 -1.85919167389e-04 -2.02031648346e-03 -3.07071545699e-03  4.15006234880e-04  3.69900563865e-04 -1.88844070136e-03 -2.29546184777e-03 -5.27195308992e-03  1.19057408865e-03  3.56404998188e-03  4.23596463636e-04 -3.30078028663e-03  6.60592398672e-03 -1.42384908199e-03  4.79669503102e-04  5.63620810538e-03  1.68094610871e-03 -9.62607302797e-04  2.33314231222e-03 -1.46839094866e-03 -1.26882811496e-03 -1.23660483640e-03  1.90427133192e-03 -2.38884444006e-03  4.33274278440e-03  3.33523286975e-03  3.56028331705e-03 -6.48097511218e-03  3.20509394872e-03 -5.83895249376e-04 -1.58730554617e-03 -1.27669529515e-04 -6.93963218880e-04 -4.39193218979e-03  8.76441197936e-04  5.45899285047e-04 -4.21596376680e-03 -2.47058148255e-03 -4.51238767531e-04  6.92537357783e-04 -1.01750550538e-03  6.14576351067e-04  2.78269437504e-03 -1.78847377487e-05  2.47218069813e-03 -4.51540579031e-03 -1.24357047315e-03  8.72618096507e-03 -5.82476448078e-04  6.86854250576e-03 -6.41379326494e-03  2.01078114461e-03  6.01767572543e-03  2.59591435588e-04 -1.25230887382e-03  1.32442641245e-03 -3.07404262381e-03 -1.11581200057e-04 -3.36711634283e-04  1.23916746259e-03 -1.12480073548e-03  3.07096839346e-03  1.13328759052e-03 -6.97767757437e-04  2.59602250143e-03 -3.13199370161e-03  1.44788818914e-04  1.31903290507e-03  1.20680009484e-03 -2.80435262852e-03  9.37046655057e-04  1.48175882577e-03 -8.17770247189e-04 -2.19215276436e-03  2.76955062904e-03 -3.10252185931e-03  2.48067587294e-03  5.06559241408e-03  4.47296596408e-03 -1.30983752196e-03  2.19693272661e-03 -2.63469513128e-03  6.39311573529e-04 -5.58583322400e-03 -3.60181876791e-03  7.51989727051e-03 -2.07648474569e-03 -4.35121171821e-03  2.68699297193e-03  1.35239469525e-03 -1.28206543180e-03 -3.67540492376e-03  2.30891010123e-03 -2.39236658179e-03 -3.22820849248e-03  1.27467753221e-03 -3.08521798936e-03 -2.60576786493e-04  9.64800476884e-04  6.95667643080e-03 -3.38762157400e-03  1.59528858649e-04 -4.89730412182e-04  4.12211552589e-04  8.72807104571e-05  1.07645164851e-03  1.03882060998e-03 -1.98009765248e-03 -3.94077853471e-03  2.45744696476e-03  2.00406030019e-03 -5.58560308983e-04 -1.89545962279e-03 -7.31684334749e-04  2.77195201013e-03  2.26345093604e-03 -1.38221835752e-03 -2.59252579131e-03  1.06357791139e-03  4.78929735394e-04  2.65319459121e-04  1.71193721552e-03  2.89552126058e-03  7.48622902826e-05 -1.18403822186e-03  4.29402447380e-04  1.13050009733e-03 -3.80949925948e-03 -2.72916721659e-03 -1.44349316646e-05  9.30498228016e-04 -2.55747074155e-03 -1.66142136734e-03  6.17013323945e-04 -9.67927136214e-04  1.71324103282e-03  3.48946381789e-05 -2.11758237363e-03 -9.10382243317e-03  3.42578441918e-03  3.02518489031e-03  3.27636560543e-03 -2.52245464979e-03 -4.67588262651e-03 -3.42184558917e-03 -1.69860178796e-03  1.34010939342e-03 -1.03670660018e-03  3.03272663463e-03  1.57640232853e-03 -3.63273543820e-03 -8.23980293099e-04 -1.25118171533e-03 -2.56406410194e-03  2.06321929637e-03  1.89983820282e-03  1.98617677668e-03  2.95111198600e-03 -5.05591195362e-03 -9.73833804261e-04 -3.24984547376e-05  2.59901501362e-03 -3.64797794586e-03 -2.75912814867e-03 -1.28906375549e-03  1.64120199432e-03  3.65792795279e-03  3.86898122585e-05  2.62113271422e-03  4.71223083721e-03 -3.80057294095e-03  3.78559341966e-03  1.29425643439e-03 -2.94508912223e-03  6.09250218413e-03 -1.81720550483e-03 -1.31133369551e-03 -2.88021448972e-03  3.83186901740e-04  1.83349026416e-03 -4.24478603910e-03 -6.56285970786e-03 -3.91892476446e-03 -2.92971419256e-04 -4.90456892083e-03 -5.58122876728e-04  2.33584080154e-07  3.06493262875e-03 -3.64320383358e-03 -2.31148076752e-04 -1.90773320849e-03  3.44161084080e-04  3.50865123116e-04  6.82903580129e-04 -5.04244824428e-04  4.65943515787e-04  1.66605305639e-03  2.95939434429e-03 -1.44327261394e-03 -2.73707559784e-03  2.76610656376e-03 -3.89454064897e-04  2.72625518021e-03 -1.58105194657e-03  4.96190512041e-03 -1.28621030750e-03 -1.34170075961e-03 -1.94158330526e-03 -3.80924179550e-03 -2.74748120244e-03  8.49980675102e-04 -1.31973714968e-04  1.34381912627e-03  1.05355123077e-03 -6.13938847588e-03 -2.88122310455e-03 -1.86162989551e-03  1.78441642163e-03  1.04574360640e-03 -3.34980932882e-03  1.56722111436e-03 -3.20970896889e-03 -5.81044424858e-03 -6.99575557470e-05  1.26796105518e-03 -2.59583169052e-03  1.39107801280e-03 -7.38403540968e-04  4.63838437292e-04  1.63582537893e-03 -9.41217807735e-04  4.19178014950e-03 -2.17761715219e-03 -1.09415389488e-03 -4.49001800506e-03 -7.55663843090e-04 -1.47883763797e-03  2.11988351722e-03 -5.16348642389e-04  2.31543996604e-03  3.93041446948e-03  3.82199225710e-04 -6.63922350123e-03 -2.41333171660e-03 -5.71054434962e-04 -4.45290459585e-03 -2.73040651506e-03  1.15230595321e-03 -2.23285713992e-03 -4.22483036534e-03 -2.87468832882e-03  7.37322884198e-03  6.35518666903e-04 -1.94478677360e-03 -2.22586545272e-03 -7.25418175821e-04  1.39965890955e-03 -2.29938378209e-03  1.35500847714e-03  7.73214138909e-04 -1.45809103256e-03  1.47602344662e-03 -2.12741763941e-03  1.61759750182e-04 -4.18117437308e-04  1.42830784329e-03 -3.44026457133e-03 -3.88829287388e-03  1.38827755538e-04 -1.36805006090e-03  5.40944958160e-03  5.22687957835e-03  8.29913536202e-04  1.02130548031e-03 -1.75779407421e-03  3.60504507869e-03 -6.60564225675e-05 -5.35311468582e-05  1.00923926704e-04 -7.77471778849e-04  2.84364856206e-03 -9.68102613323e-04  3.50460837233e-03 -8.77847672082e-04  4.42092679498e-03 -1.51969994838e-03 -2.22374463193e-03 -1.31374223805e-03  2.73205088130e-03  1.74758840458e-03 -7.81392807767e-03  2.94610181356e-03 -6.98661581997e-03 -3.74685721511e-04  1.43715406529e-03  2.20576687046e-03  1.24808209643e-03 -2.88758978706e-04 -1.85280322517e-03  1.00878467317e-03 -7.43438886113e-04 -3.01630809728e-03  3.14288643465e-03 -1.50703636161e-03 -4.28158433942e-03  7.96632899710e-04 -9.99276597184e-06  4.92362196405e-03 -2.90615324832e-03 -1.84334198860e-03 -5.25584619262e-03  9.49931322414e-04  3.20945848219e-03  1.16332135404e-04 -2.79033658600e-03  9.99345280858e-04  1.49640964759e-03 -1.22854106550e-03  9.59157702702e-04 -3.78755969602e-05 -1.06765812315e-03 -2.84797877593e-03 -3.87542928934e-04 -5.42653651962e-03 -3.35090841504e-03  1.47443607161e-03  2.05978019320e-03 -9.37683450249e-04 -4.19478486340e-04 -2.46183055154e-03  5.88680703680e-04  1.78977254566e-03 -3.67427054370e-03 -7.23205055912e-03 -2.89344533685e-04 -8.48328291609e-04  1.57330775314e-03 -9.06711472808e-04  3.39506304551e-03 -1.14388809481e-03  2.09145599045e-03  1.76309243583e-03 -1.93893553749e-03  2.12463749404e-03  2.22612357533e-03  2.44930594433e-03 -2.96938428963e-04  5.01092426980e-03 -2.11652847989e-03  1.61647703086e-03  5.07041215187e-04 -4.89534381129e-03  2.59562179813e-03  1.80856425180e-04 -1.47257481046e-03 -6.81102798815e-04 -6.13162098644e-03  7.06857402577e-04  1.80287227469e-03  2.52278756247e-03  3.00692287186e-03  3.68574941949e-03  5.33873582407e-04  4.82571220232e-04 -9.18510074690e-04  7.96603241473e-04 -5.10823627685e-04  9.13818216398e-03  2.18947134522e-03  5.46489242463e-03  8.79996997969e-03 -6.58757367525e-03 -6.59623155792e-04 -2.71313563879e-05 -4.93183686833e-03  1.43890880316e-03  2.46372044258e-03 -3.60632392272e-03 -2.89862607908e-03  1.09487725576e-03  1.06576792935e-03 -1.92738772690e-03  1.56303754638e-03  4.22724667402e-03 -2.54287253273e-03  4.91274392939e-03 -2.20705915934e-03  7.12956233308e-04 -2.62914220610e-03 -8.09360593223e-04  2.25451701983e-03  1.27508047126e-03 -2.31602670267e-03 -2.00532889431e-03 -1.77089949289e-03 -4.75069466163e-03  3.12974455128e-03  9.22003919936e-04  1.43022715447e-03 -1.24907246763e-03  8.39076178890e-04 -4.35632632068e-04  3.17471005722e-03  9.53402215624e-04  8.87566402715e-04  7.40948512465e-04 -2.20385616095e-03  2.98291222623e-04  1.05163553825e-03  2.05514103278e-03 -2.80699897378e-03 -4.48151483162e-03  4.82908836328e-04  1.51071988834e-03  1.95842551524e-04  2.50840702658e-03  1.24539728592e-03  5.25523660593e-06 -1.27441140330e-03 -1.19083546606e-03  3.19212075375e-03 -4.19044515815e-03 -1.70181127030e-03  1.56385088162e-03  3.30557472833e-03 -3.86894208834e-03  3.54533811012e-03 -1.04041980888e-03  2.96057487987e-03  6.41350851289e-03  4.28619842872e-04  4.99417079399e-04  2.31902508580e-03 -2.37679578856e-04  2.37327551428e-03 -5.37340825158e-04  2.24670275912e-03  1.77175279579e-03  5.52681897900e-03  3.56626964814e-03 -3.40865340890e-03  3.35167739496e-03 -2.12543050836e-03 -2.12632126221e-03 -4.01259818602e-03 -1.89237201053e-03 -3.19176220317e-03  9.93202503875e-04 -9.54136931394e-04  2.66437701118e-03 -1.85356909377e-03  3.09551135680e-03  1.97671015752e-03  4.34961231567e-03 -1.07061511164e-03  3.47689018019e-03  2.13489242399e-03 -1.17624344911e-03 -3.72027582458e-03  6.41443412896e-04  2.41720761734e-03  3.10150712617e-03 -5.33696424170e-03  2.69902269442e-03  3.98974794335e-04  3.90045312485e-03  1.94421901805e-03 -2.07907344467e-03 -4.00956619300e-03  2.97931128114e-03 -2.53478320322e-03 -1.54888175426e-03  1.39272903824e-03  8.33582367063e-04 -4.96094034980e-03 -1.45177207916e-03  5.90479014571e-04
-4.43320904185e-03 -2.36117167481e-03  2.12513079413e-03 -1.99034517309e-04  6.21838432703e-03 -2.43074626311e-05  3.11602817091e-03  2.74937303796e-03  4.58424979364e-03  2.90352421020e-03  5.88740102081e-04 -1.18120127809e-02  2.70588954785e-03  4.96589049073e-03  1.21901168703e-01 -2.12954096718e-03  1.24517494585e-02 -9.92419393079e-03 -1.82528060860e-03 -3.65719509869e-03 -4.12473910585e-03  5.47448446005e-03 -2.58094325584e-03  3.23572850915e-03 -2.72702698140e-03  4.55827918483e-03 -7.74994897746e-03  7.18513912063e-03  4.34749485453e-03  6.14465559082e-04  1.11339901327e-03 -5.04629342542e-03 -6.34397677797e-03 -1.64697172316e-03 -3.17462208675e-03 -1.00832856440e-03  2.49894504072e-03 -1.70414667794e-03 -2.00820105145e-03 -1.17467586076e-03  3.96700173169e-03 -2.38534181513e-04  1.00115564594e-03  1.21743722804e-03 -1.36887864899e-03  2.22274314883e-03 -1.95049248100e-03  1.68311003887e-03 -9.92634775532e-04 -9.00808629329e-04  1.43622109886e-03  2.02255442577e-03  8.38297870460e-04 -2.19863293782e-04 -9.79348250995e-04 -3.47672264752e-03  7.95184626542e-03 -4.62487632103e-03 -1.97299241153e-03 -1.91886672484e-03 -7.56726401227e-03  4.87457053019e-03 -9.33316348680e-04  3.64343362035e-03  6.34113348003e-04  1.43622261057e-03  5.09191172662e-03  2.32788377973e-03 -2.25157140098e-03  1.07369967824e-03 -2.01787506389e-03 -2.70479928536e-03 -3.78556182212e-03  3.91022108448e-03  4.72669502630e-03  4.22406576985e-03  7.83869930671e-04 -2.06047839947e-04 -4.31970146858e-03 -3.35486402331e-03  2.74928986621e-03 -2.50244460893e-03 -1.69276832482e-03  6.07904748627e-03  3.74380656266e-04 -5.89237185729e-03  2.33930037297e-03  2.63022421935e-03  1.71232847826e-03  2.85151161520e-03  7.53396557159e-04  6.22801244767e-04 -1.22121163036e-04  2.97199507149e-03  5.09948217659e-03 -2.45290840461e-03  4.77240922945e-04 -2.26224402708e-03  2.85427769261e-03  6.89588035615e-03  1.85765658141e-04 -1.09038595146e-03 -1.34177526634e-03  1.32026268006e-03  5.32087673365e-04 -4.93711875297e-03 -1.65290610783e-03  3.83735685451e-03  2.80317359589e-03  2.02109079384e-03 -2.46704332020e-03 -1.74181239135e-04  2.27797743319e-03  4.64127369261e-03 -3.22705495492e-03 -4.25305140046e-03 -1.27306660076e-03  3.99500893285e-03  2.44275129525e-04  2.23223466670e-03 -7.76807024580e-03  9.16072045725e-04  4.71290035142e-03 -1.89991515342e-03  1.44407960427e-03 -2.61711186862e-04 -2.62985172451e-03 -1.84513104139e-03  9.71907388550e-04  2.47253347011e-03  2.47731831730e-03  2.15687384774e-03  8.38013086056e-04  2.11053707915e-03  3.66318244341e-04  6.66122951848e-03  2.43162930306e-03  2.82296673515e-03 -1.39528965734e-03  5.01973910877e-03 -1.45404114299e-03  7.75559846968e-03 -8.50427025435e-04  3.73743915561e-03  5.19752293396e-04  5.76068878546e-03 -1.32146059367e-03 -5.62324175339e-03  1.00844708580e-04  8.15050053679e-03  1.59111326549e-03  7.04152079236e-03 -3.97159908005e-03 -4.32747905824e-03 -1.65399747141e-03 -1.53539199552e-03 -5.10540605447e-04  5.07783936789e-03  1.09973304537e-04 -3.48363580493e-05 -2.83700720562e-03 -8.68072135728e-04 -5.70198277269e-03  1.85928090829e-03 -2.58312709286e-03  4.56785863078e-04  3.78325052632e-03  1.85726458705e-03  3.08704632419e-04 -2.37287510934e-04  1.14066745405e-02 -1.35052680067e-04 -3.11525217121e-03  2.86273975103e-03 -2.87477904926e-04 -5.08166341172e-03  4.04685625967e-03  4.47690551917e-03  1.01251845775e-03  1.83978175346e-03  4.01305581525e-04  4.79525662350e-03  5.13970581638e-03 -8.07393603879e-03  9.32121816168e-04  3.77699888681e-03  1.23107455957e-03  2.97610544218e-04 -1.29743979008e-03 -1.77975485650e-03  2.50490716467e-03  6.95528996060e-03 -6.61675878943e-04 -2.51690353869e-03  6.22513838942e-03 -8.65991320574e-04 -1.51365521657e-03  3.62372553980e-03 -1.19791813296e-03 -8.92919462853e-04  2.14082448516e-03  3.04769028157e-03  1.28771166079e-03  4.99058848700e-03  1.54430917001e-03  5.96876084031e-03 -9.12095002747e-04  1.04910458498e-03 -1.27531161961e-02  1.72238030250e-03  1.38403283417e-03 -7.11445514585e-03 -2.18511971108e-04 -7.12454624207e-03 -1.77592403945e-03  2.06008616365e-03 -2.81523275782e-03 -4.07394573197e-04  6.15470745202e-03  8.13250920259e-03 -5.00333345905e-03 -1.50156312763e-04  3.24037980301e-03  2.28578150285e-03 -2.79244269415e-04  5.16883520764e-04 -1.79542148643e-03  2.97235068144e-03  5.93198781195e-03  1.20028365682e-04 -4.78506525635e-04  1.16094287602e-03 -4.49310705483e-04 -8.55916396084e-04  1.69281970169e-03  1.66244492412e-03  2.30289586887e-03 -3.10997364804e-04 -1.12940024829e-03  1.73868289299e-03 -3.06891271925e-03 -1.03920668582e-03  5.33577415735e-04 -4.49262915564e-03 -1.76220952302e-03 -3.98962468934e-03 -4.48094894490e-04 -1.60241064941e-03 -2.08342739310e-03  3.08697385646e-03  4.23727569764e-03  2.04847091193e-03 -8.42127886856e-04 -4.19279804833e-03  7.18001740252e-04 -1.07898653483e-03 -7.47413598159e-03  3.40295987037e-04  3.38881542347e-03 -3.25851722322e-03 -3.46090889317e-03 -7.77638193528e-05 -1.28178487345e-03 -9.58777160855e-04 -1.38769167291e-03 -2.58682012010e-03  5.49632458581e-03 -2.46441758097e-03  2.86906281011e-04 -4.87768289562e-04 -2.18971883638e-03  1.74097523340e-03 -2.17318927803e-03  6.99200755087e-04 -4.38962569559e-03 -3.40969846496e-03  2.50709453473e-03  1.56124240856e-03  2.57396132139e-03 -6.25826732595e-04  2.68114830284e-04 -3.23807164064e-03 -2.28749191545e-04  8.03166792176e-04 -6.18820531561e-04 -1.60570563690e-03  1.06547215176e-03 -4.31251324225e-04 -1.06647259748e-03  3.69489324048e-03  2.26543216736e-03  1.46236994413e-03  1.64216777261e-03  7.14750299770e-03 -4.96052738888e-03  9.98041205139e-04  1.95309441091e-03  4.88216583027e-03  6.46750474332e-03  2.66040717412e-03 -2.46266346574e-03 -1.03830862569e-03 -2.53488179316e-03 -7.06732292264e-03 -5.95697092450e-03  6.10657603545e-03  5.41214225624e-03  3.99371766288e-03 -4.86755419839e-03  3.38996521377e-03  1.47037887047e-04  2.05958996698e-03  3.51150491972e-03  1.47197166008e-03  2.71012964532e-03  8.49146619741e-04 -3.90378534997e-03  8.16861968715e-03 -1.29502247835e-03  1.61068885576e-03  7.22000295262e-04 -2.82701755599e-03 -3.65217934190e-03 -1.26291194881e-03 -2.36863105275e-03 -1.07474229201e-03  2.59009138985e-03 -1.12533355573e-03  8.53151841217e-03  3.97492513257e-03  4.88001592360e-04 -5.16741525482e-03 -7.87761108817e-05 -3.22157540247e-03 -3.71832565992e-03 -2.26077222783e-04 -2.64117425692e-03  2.65467326972e-03 -2.94280311200e-03 -3.37131496702e-03 -8.46288942363e-03 -4.31508835798e-03 -1.61332207677e-03  1.12238467887e-03  1.00228834941e-03  1.96895804056e-03 -2.23383136755e-03  5.79304931142e-03 -1.81051073781e-03 -1.05397601322e-03  2.60599567255e-03  2.74204104688e-03 -1.22813621085e-03  2.15500396228e-03  4.07450765749e-04  1.55941569715e-03 -1.49589261364e-03 -1.28799770951e-03 -2.24828641087e-03 -5.09966460700e-03  3.13591737005e-03 -5.52562722705e-03  2.81960862089e-03 -7.60763970929e-04  2.06765489420e-03 -1.78769435042e-03 -5.14541293029e-03 -2.94285748587e-04 -1.53480854219e-03 -1.32905765426e-03 -2.68802262824e-03 -1.71108190913e-03 -6.30894572715e-04  1.88208009462e-04  1.52621794290e-03  2.12811411539e-03  1.87017243249e-03 -2.31730915912e-03 -1.71908050941e-03 -3.63641964026e-03  6.44414230026e-04  2.77359347532e-03 -1.61347235226e-03  3.64360133519e-03  5.24910332661e-04  9.62025449839e-04  3.27007414132e-03 -3.04652139839e-03 -1.72723052996e-03  1.16322901342e-03 -2.16555060701e-03  5.20135841077e-04  2.81944028910e-04 -8.63319943983e-04 -1.92672775975e-04  2.45418131222e-04  7.03696256671e-03 -2.19093354881e-03  4.29623268894e-03 -8.48907322850e-04 -1.79826187893e-03  3.35195324448e-03  3.92320130810e-03  2.53242056114e-03 -1.88467891067e-03  4.61897403799e-03  2.14516244267e-03  6.32261620690e-03 -5.71360611013e-03  1.43544288419e-04  5.66621265189e-03 -2.90277657428e-03 -1.81368294593e-03  2.11762913394e-03 -1.70014528169e-03  6.23573393665e-04 -4.74066265435e-03 -2.01194262542e-03  7.07518371732e-03  3.13148855096e-03  3.27362682772e-03 -3.39840236957e-03  1.79707715719e-03  4.60193481233e-03  5.84954511512e-04  4.03789324123e-03  5.50187578114e-03 -8.14630320963e-04 -5.71000585825e-03 -1.90857375460e-03  1.05776579364e-03 -1.50063839247e-03  3.67016008202e-03  3.07414361969e-03  1.24480902604e-03  3.55275868159e-03  7.61233055146e-04 -2.56934532247e-03 -2.27349622204e-03 -1.12345916998e-03 -1.65449385808e-03  5.41819904707e-04  5.74398126139e-03 -5.83927473987e-04 -3.85707868219e-03 -4.98965853051e-03 -5.95338303662e-03  3.11180271782e-03 -3.77831475358e-05  5.90476460863e-04  3.29023691376e-03  1.08917868161e-03 -7.26040822776e-03  4.76306919102e-03 -1.71002781814e-03  1.41670492017e-03 -5.86337973355e-03 -4.72279672297e-03 -1.12934367934e-03 -3.42824971662e-03 -4.46444904005e-03  3.77033826848e-04  1.62415813631e-03 -1.23085293477e-03  7.22956106642e-03 -8.68522670645e-04 -3.93399779527e-03 -6.17576604702e-04  2.72385115588e-03  2.79589839656e-04 -1.62943350675e-03 -3.89872877670e-03 -4.53387449696e-03  8.81962673939e-03 -2.80888301038e-03  1.02393646099e-03  1.06624857058e-03 -3.88903250606e-04 -3.14458505978e-04 -2.32825125246e-03 -1.75073784869e-03 -2.48760265613e-03 -3.97762187424e-03 -3.40633555668e-03  1.89533490621e-03 -5.33328889880e-03 -3.18464114785e-04  5.23728461516e-04 -5.37568216428e-03 -2.03411223252e-03 -5.00258370063e-03 -6.57221341681e-03 -3.89013313329e-04 -3.33292832060e-03  5.89320607093e-05 -9.43656255647e-04 -1.24749173550e-03 -9.26796260228e-03  2.80225917012e-03 -2.32626333889e-03  2.31453579484e-03 -2.76978570077e-04 -2.26689216284e-03  4.11445323854e-03  2.24873951126e-03  2.91790128924e-03  1.42433377107e-04  2.53516820562e-03 -4.91520846139e-04  3.64921128716e-03 -6.76133292967e-04 -5.96639019228e-03
-2.64992950965e-03  2.60286449057e-03  1.07713224075e-03 -8.26781227219e-04  1.50207207304e-03 -8.65987212095e-04  1.93494866482e-03 -1.14103502114e-03  1.56891329463e-03 -6.91245478272e-03 -4.31582461288e-03 -2.57265952600e-03  3.60064288797e-03  6.30221451237e-03 -2.12954096718e-03  1.08965654761e-01 -7.56543967197e-03 -9.49334604803e-03 -3.26679010898e-03 -1.65552584292e-04 -1.76270328284e-03  3.72722432026e-03 -6.42262558275e-04 -4.35513462042e-04 -1.53953468835e-03 -2.11501659984e-03 -1.41243489232e-03  2.24988529035e-03 -4.00752186644e-04 -3.19276402350e-03 -3.95255357343e-04  6.97758765533e-04  2.60397947891e-04 -4.27342306336e-04 -8.40129877378e-04 -9.15946996194e-04  4.09790781245e-04  2.28146968649e-03 -2.55956894309e-03  4.00612150696e-03  4.51175859422e-03  1.24354204888e-03  5.08736766451e-03 -3.47914947738e-03 -8.33570627848e-04  2.44423431784e-03 -7.05466768479e-04  2.80712503443e-03 -3.72738148904e-03 -7.74095835074e-04  1.45135874252e-03  5.95242119859e-04 -2.00317248767e-03 -4.01835541179e-04  6.06962909612e-03 -2.49918805533e-04  3.87821988054e-04  1.38947413966e-03 -1.19754763904e-03 -5.44287534876e-04  3.00281716210e-03  3.03530577729e-03 -7.23965233284e-03 -1.11027260745e-04 -2.14859409742e-03 -8.87899616965e-04  4.14780572870e-03 -1.63700022303e-03 -6.44579502638e-04  8.77469275348e-04 -9.67990348646e-04 -3.38399561169e-03 -7.03915094599e-04 -1.67002520837e-03  4.92500866317e-04 -8.20552684703e-04  1.03422510794e-03 -3.31131368411e-03 -1.60487615176e-03  6.48979793282e-03  2.40178712576e-03  1.39762105269e-03 -2.18365130802e-05  9.99537350695e-04  6.17267290083e-03 -3.77951285431e-03  1.19142699552e-03  1.82529828157e-03 -4.85171363303e-04 -2.11831220462e-03  4.52923262291e-03 -2.75031057798e-03 -7.24534618823e-04  4.59621203304e-04 -2.11069791185e-03 -3.76398284537e-03 -3.19221568040e-04 -2.56396534323e-03  3.80000716183e-03  1.55893248328e-03  4.63779240825e-03 -1.33384144816e-03 -4.99444656746e-03  2.75629499697e-03  8.91656283895e-04  5.64714524885e-04 -2.71828703769e-03 -2.80674078172e-03 -2.56870310447e-03 -3.40196678420e-03 -5.23723295850e-03 -2.54336845419e-03 -3.15337830376e-03  4.39600099129e-03 -1.27068280040e-04 -8.34848091340e-03  3.57972491222e-03 -1.76819062575e-03  1.39143325154e-03  1.72219447970e-04 -6.05906808439e-04  3.34309615656e-03 -2.32256738825e-03 -2.12438260757e-03 -1.09864619181e-03 -1.06694059154e-03  3.06468701825e-04  2.46487030261e-03 -3.01148052401e-03 -1.29860021882e-03 -6.49777071136e-03  2.38986180898e-04  2.26451751370e-03 -3.32918047953e-03  3.95827898790e-03  5.69790180796e-04 -3.66047203200e-03  6.17395172690e-03  2.47963050153e-03 -2.94201808074e-03  5.20642716631e-04  2.96393857840e-03 -3.09105142843e-03 -1.85409922450e-03 -2.92475596072e-04  5.03247369739e-03  1.41039919219e-03 -5.68572390930e-03 -3.23990019698e-03  4.61039211477e-04  3.28798454923e-03 -2.74766319980e-03  1.16137656488e-03 -2.53654505466e-03 -2.75326290916e-03 -4.73867908705e-03 -3.08212268977e-03 -1.48783020046e-04  1.24117345724e-03  7.62739392804e-04 -1.32899232805e-03  3.58982778971e-03  5.65480295717e-03 -3.37365811980e-03  1.13150134720e-03 -1.77083619280e-03  3.42503850235e-03 -3.87482383096e-03  3.50479606139e-03 -7.16360564429e-03 -1.21692292385e-03  4.19185008686e-03  2.17619048700e-03 -3.29317989443e-03  8.56088536592e-04  1.53560134000e-03  1.63328683834e-03 -8.22465664477e-03 -4.30565918057e-03 -6.02988385984e-03 -7.52914166550e-04 -2.00408356973e-03 -2.24195781824e-03 -7.18850211453e-05 -1.13762418191e-03 -5.96843971334e-03  3.90643451784e-03 -3.39684929602e-03 -8.73485274641e-04 -7.64311995558e-03  2.95491070591e-05 -1.39077191734e-03  2.34795969921e-03  3.21702768927e-03 -3.56548221605e-03 -2.39033920752e-03  2.70321668064e-03 -3.98852632366e-03  1.61989462239e-03  7.06868906305e-04  7.20475568138e-05 -1.20789019715e-03 -5.51748270891e-03 -3.17503645768e-03  1.00665944032e-03  8.53771407165e-04 -1.88811476071e-03 -2.30761903630e-03 -7.38230394777e-04 -6.21718837485e-03 -5.33987475304e-04  4.38305307161e-03  3.70773915164e-03 -2.93927326142e-03  3.76164491157e-03  7.82196658871e-04 -2.11081200224e-03 -2.90024490664e-03 -1.18701077402e-03 -3.76379353841e-03 -5.69033452959e-03 -3.11354450670e-04  3.43233928614e-03 -2.67328711841e-03 -2.24719870950e-03  4.93183803770e-04  4.29163432241e-03  2.52764538269e-03 -4.21271280074e-03 -2.34649963617e-03  1.00192991868e-03  1.06353100771e-04 -1.43817855775e-04 -5.79857512107e-04  7.20572160847e-03 -2.33158716247e-03 -1.46346158811e-03  6.71018302093e-04  8.53321351387e-04  1.36263567552e-03 -3.65715424016e-04 -1.59287269000e-03 -8.02743395687e-04  2.81649570234e-03 -3.05189347727e-03  1.27221367759e-03 -3.97784774145e-03  3.68569302130e-03  1.14835839135e-03 -1.13350543928e-02 -4.01062582898e-04 -1.39788562271e-04 -6.44101782204e-04  1.43700852412e-03 -4.41344631831e-03  1.41029683354e-03  1.86361520362e-03  8.59081643742e-04  2.93185148594e-03 -4.10626550276e-03 -6.08634215035e-04  1.81977622634e-04  5.85814986039e-04 -4.32705680324e-04 -3.60534550659e-04 -3.08235953481e-04  2.45640523506e-03 -3.69187114849e-03  2.88339949940e-03 -1.03139314626e-03  3.95722015852e-03  4.18927729896e-03  4.21454856162e-04 -1.47008760533e-05 -8.51661050170e-04  1.40318873925e-03  6.38688427221e-04  2.60807898523e-04 -1.46683058130e-03 -3.73228010758e-03 -1.64461471665e-03 -3.16319170815e-03  3.02405242399e-03 -1.17501295865e-03 -1.79261774542e-03  4.76909064256e-03 -3.21400841849e-03  4.55230025827e-03  1.31605772661e-03 -2.81337475539e-03  3.73465409531e-03  2.75289633940e-04  1.57912287605e-03  3.04044595356e-04 -4.91254871211e-03 -1.04319155362e-03  4.50337589485e-03 -2.59217017431e-04 -7.08444982527e-03 -1.31766252102e-03 -4.34895300609e-03  2.27829246830e-03  1.48825198988e-03  2.30930287339e-03  1.37245293955e-03  2.22129440532e-03 -6.02027947397e-04 -2.97111557902e-04  4.50367963263e-04  1.08342876950e-03  5.62074862122e-04  1.61649213454e-03  7.80126139391e-04  3.25027255656e-03 -3.06757274365e-03 -9.69668094935e-05  1.52516316884e-04  3.15587298476e-04 -1.55946088199e-03  6.16077759029e-04  1.56469752126e-03 -2.23324268687e-04 -8.43736943789e-03 -1.22931159943e-04  1.22023024898e-03  3.14379361382e-04 -3.79828256417e-03 -5.78769806246e-03  2.87718062586e-03 -5.61168603834e-04  2.68305307552e-03  3.64148620343e-03 -6.60172852127e-04  3.20548498904e-03 -1.25584922134e-03 -2.15944347401e-03 -6.77951720959e-03  2.59581275166e-03 -7.33548505624e-04 -1.45144325077e-03 -3.58980528311e-04 -8.72660570728e-05  1.85568621620e-03  7.40461519801e-04 -4.10040535814e-03  3.38612798789e-03 -2.16219774158e-05  4.79740396433e-03  8.06284209995e-05 -1.81930680759e-04 -2.38380037744e-03  2.65731731381e-04 -3.62471790309e-03 -1.50148810729e-03 -6.82916144216e-04 -2.53207115960e-03  2.54624615360e-03 -7.26384666435e-04  2.60550855964e-04  4.14037602903e-04  1.72726863791e-03 -2.41866656188e-03 -5.39145856503e-04 -6.32449456778e-05 -2.24185714070e-03 -3.48957594018e-03  2.39058604937e-03 -1.19648007157e-03 -7.16404750601e-04 -2.60817900717e-03  2.49121000519e-03  2.00503070401e-03 -1.79746215116e-03 -2.36328487322e-03 -5.48372662859e-03 -3.38625777104e-04 -2.13084790817e-03 -3.49714432383e-03  3.37233272553e-04  4.45989670183e-03  1.90367043570e-03 -1.25346489298e-03 -2.56671650435e-03  9.65125559089e-04 -3.12052144201e-03 -2.69482481022e-04  5.25055896202e-03  4.99304743324e-03 -2.33963504680e-03 -4.17885264269e-03 -4.07923252411e-04 -3.06675302215e-03  9.15175516493e-03 -1.66721072925e-03 -3.74354957403e-03  3.26775758149e-03  1.13065763502e-03  7.03108398740e-04  2.67869036374e-03  4.08909605634e-04  1.34639246221e-04 -1.67569885033e-04  3.77416277012e-03 -7.58941688299e-04 -2.21034591041e-03  5.76929635529e-03 -2.32195039545e-03 -3.08879370063e-03 -4.31102471498e-03 -4.14719430370e-03  4.48512902864e-04 -3.30255320692e-03 -2.08661031845e-03 -6.69996882248e-03  3.15457704515e-03 -3.88403158544e-03  5.21783029709e-03 -1.86727617161e-03 -6.82595268654e-03 -4.10013908053e-03 -5.29660484669e-03  5.21985891553e-04  2.16458784675e-03 -3.09399149287e-03 -4.17800982758e-04  7.21227617409e-04 -1.19151396913e-03  7.23842724202e-04  3.11882555356e-03  1.32029160946e-03 -3.16800208165e-03  5.18889920365e-04  8.48971595325e-03  7.93981577205e-03 -3.26235898928e-03  2.74295505319e-03  2.66336915067e-03 -8.57063947269e-04  7.08682650016e-03 -2.48583458514e-03 -1.71933188421e-03 -1.11173779866e-03  2.05929478786e-03  9.19244507090e-04 -7.60415539611e-03  2.21593869840e-03 -5.27237374421e-03  1.48995263870e-03 -3.50594657056e-03 -3.67732673317e-03 -1.45387437056e-03 -4.10599828551e-04 -2.78971734801e-03 -5.43749343022e-03  3.94882688887e-04  5.25886913024e-04  7.19096785243e-03  2.20437823963e-04 -1.08162100834e-03  4.72422443538e-04 -1.84640448300e-03 -5.43897081120e-03 -1.04524349231e-02 -3.67574159372e-04 -7.71717401164e-04 -2.22914954600e-04  2.05167416076e-03  1.20636803607e-03 -7.11294741130e-04  3.22256731009e-03  4.18365910373e-04 -3.09134843259e-04  1.88107130827e-03  2.50375160917e-04 -1.14184089727e-04 -1.22128075459e-03 -8.97287181844e-04  2.68328660497e-03  2.90426447142e-03 -6.60517131914e-04 -8.80323128708e-04  4.07057754557e-03 -4.76339459115e-03  1.30130485919e-03  3.09755649202e-03 -5.86939704604e-04  1.70808405783e-03 -6.30491975182e-03  9.97298478508e-03  8.24942385808e-04 -3.96820589780e-03 -8.23645401528e-04 -2.65718866132e-03 -7.78285062779e-04  2.91977082434e-03 -6.70124227010e-03  4.29772723526e-03  2.48088957225e-03  2.32863143354e-03 -4.15200359414e-04  1.40318793823e-03 -4.97421604766e-04 -2.26429953446e-03 -5.49218499637e-03 -1.95373643515e-03  1.41603870619e-03  1.97461386121e-03  6.27617218880e-03 -4.33743220726e-03  4.21561997581e-03 -4.88374256827e-03 -4.20477236746e-03
-2.42037807464e-03  3.96130717842e-03 -1.20897000567e-03 -1.22862192355e-03 -9.37140916651e-03 -3.34184047459e-03  3.36788416674e-03 -3.47911415189e-03 -2.63543408200e-03 -6.40576329947e-04  1.99289823513e-03 -9.32683146652e-03  5.35637346146e-04 -2.67311891997e-04  1.24517494585e-02 -7.56543967197e-03  1.26127273970e-01 -2.00245838887e-02 -3.33663094336e-03  7.59167933683e-03 -3.60535036458e-03  1.14655728859e-03  2.41317563447e-03  2.92676491517e-03  1.19129104862e-03  1.05286522051e-03  4.04092422976e-03 -1.50772598913e-03  1.52900950108e-03  9.24968982309e-05 -5.60311191774e-03 -4.56048701028e-03 -4.95329455570e-03 -1.22168953647e-03 -2.44088927489e-03  2.01279063918e-03  9.24183687296e-05  5.79680272973e-03 -5.17554322132e-03 -2.55993370339e-03  3.02904189896e-03  2.91805429253e-03  6.67550211862e-04 -2.14063709119e-03  3.14909900358e-03  2.34733870430e-03 -6.20396946060e-05 -2.51329827040e-05  4.11730972413e-03  5.13824292921e-03 -3.26723654718e-03  2.10458384599e-03 -1.10604663790e-03  5.47276815658e-03 -1.70825548693e-03 -7.36988140944e-04 -2.06218882811e-03 -1.42516856362e-04  1.18023012332e-03  4.29639169221e-03 -1.16229160523e-02 -1.46856613552e-03 -2.76292499534e-03  1.45075087421e-03 -3.90983066469e-03  7.34016470891e-03  3.72260435631e-03  2.16879668607e-04 -1.65478216883e-04  4.50098699689e-03 -1.33008763744e-03 -2.00279250006e-03 -1.30694218697e-03  2.03395268004e-04  1.02594810546e-04 -2.19570795363e-03  3.45197659943e-04 -6.39118190595e-03  3.49084430111e-03 -1.93698601366e-04  5.20565104651e-03  2.49882549075e-04  3.32623364631e-03  5.62520240121e-03  1.73718101185e-03 -1.31504146853e-04  2.02942906461e-03  3.80088842851e-04  1.94172815633e-04  2.43256092773e-05  6.84067327736e-04 -4.23504876933e-03  3.89707252108e-03 -3.96684938527e-03  1.28694990179e-03 -1.78505280795e-03 -8.98726577202e-04 -6.62664623949e-03 -2.84639060377e-04  3.90381450347e-03 -9.55967431236e-04 -3.28781077488e-03  2.81428810843e-03  2.85836175189e-03  1.58395399153e-03 -3.53312917078e-03  3.02956152842e-04  2.21016562893e-03  1.22210969594e-03  3.32936110585e-03  4.27139811840e-03  5.03367926061e-03  5.30086333984e-03 -3.51605929158e-04  3.97011284994e-04  1.84224389836e-03 -3.75965314114e-03 -2.61715765144e-03 -4.20117229948e-03  2.35338894596e-03 -5.12819143860e-04  2.16410014193e-03  1.54603739459e-03  5.13016895898e-03  4.18667596069e-03 -4.81090805247e-03  2.14356214211e-05  5.06205732458e-04  1.07477157989e-03 -1.65006890920e-03  1.16594295007e-02  7.49758400744e-04 -3.43446158883e-03  2.03506796919e-03  3.41109549951e-03 -6.50399215036e-03  2.48015574424e-03 -7.78674703179e-04 -5.60241248084e-03  3.25476565788e-03 -2.32135634123e-04  1.19928882058e-03  9.68761329960e-04  7.07948068241e-03  1.47433131452e-03 -6.12603631164e-04 -1.23981891253e-03  8.11180880443e-03  9.74175188556e-06  4.44156414874e-03  2.02085672487e-03  1.06614610284e-03  1.85571230726e-05 -3.82611482726e-03 -4.14952899993e-04  6.74960592692e-03 -2.64900383697e-03  6.56870457694e-03 -2.76439118700e-03 -2.46885783125e-04  1.58569418884e-04 -1.88133038541e-03 -5.32135704226e-03 -1.39830322330e-03 -4.06332524446e-03 -6.33763827912e-04  1.74319279766e-03 -5.14313269444e-03 -1.94026219322e-03 -1.39872374829e-03 -8.40282784096e-04 -1.92276396377e-03 -1.88721167970e-03 -2.07630578897e-03  9.50752128827e-04 -1.34826817868e-03 -2.86129452153e-03  1.42731672352e-03 -4.39007970301e-03  1.82941334557e-03 -3.55920204597e-03  1.01339455750e-02  1.55014474199e-02 -3.83808014832e-03  4.75087753784e-03  3.18465065273e-03 -6.22022997825e-03 -4.68680041538e-04 -3.45477537111e-03 -4.20386998148e-03 -6.98575025154e-04  2.98072784690e-03 -1.50721285665e-03 -5.07731534296e-03 -7.12360455231e-04  6.37536939363e-04 -5.27419497495e-03  1.80653616888e-03 -2.70272008063e-03 -6.42639579420e-03  3.63412568712e-03 -1.26308756778e-03  2.05126338124e-03 -2.24287056789e-03  2.43235456351e-03 -5.12889876481e-03 -6.46932565714e-04  1.38037319504e-03 -1.03049106594e-02 -1.61420648041e-03  7.85149859945e-03 -5.71131712476e-03 -1.02080299454e-03  1.94279815223e-03 -4.03978351973e-03  4.24170931547e-03 -2.04692221131e-03 -1.86944739556e-03 -2.86511588470e-03  5.35456538974e-03 -2.28694728835e-04  3.28082484644e-03 -5.60278876118e-04 -7.45495387224e-04  3.81280639139e-03  1.49252807550e-03  8.74057417660e-04  8.08016093800e-03  5.64397560479e-03 -1.18387217685e-03 -3.86908388203e-03 -2.80691538101e-03 -1.46759811098e-03 -2.82091766720e-03 -2.84868484907e-04  1.87697991402e-03  8.51513023254e-03 -2.42323926658e-03 -6.61245009506e-03  5.75376245736e-03  1.57839060567e-03 -7.83032737397e-04  2.66767513333e-03 -5.12133764563e-03 -2.61039933528e-04 -3.08670388606e-03 -7.29430044076e-03 -1.58606528091e-03  3.00037731389e-03  3.57747077411e-04  5.44433496853e-03  4.90887620718e-04 -1.39154590239e-03 -1.19637231455e-03  1.97599458845e-03 -1.49043460076e-03 -3.35912554491e-03 -2.78462808624e-03 -2.75544448529e-03  9.86088788194e-03 -5.13074128331e-03 -2.98581057351e-03  3.32262120989e-04 -3.65713394990e-03 -1.86510590276e-03 -1.29059300700e-04  4.88741578665e-03  2.26634126896e-03 -4.70184404216e-03  4.31556256148e-04 -1.13453494213e-03 -3.93116930487e-03 -5.05217795381e-04  7.61068960923e-05 -2.87290504232e-03 -2.47222477223e-03 -3.21089361611e-03  4.16104316719e-03  2.86893359385e-03  9.67379950788e-05  4.20101091921e-03 -5.81555738379e-03  1.77203660662e-03 -3.02749548214e-03  6.47860281070e-03  7.83599407696e-04  7.44104971488e-03 -1.11346373747e-03  1.80240561936e-03 -3.04198597411e-03 -6.34903602587e-04 -2.89188090998e-03  4.93715367238e-04 -8.74957417269e-04  4.64535064138e-03 -6.22371475357e-03 -1.57292549711e-03 -1.31485933289e-03  6.13132268006e-03  4.58850600876e-03  1.02678584328e-03 -5.71874936897e-04 -1.77564898715e-03  5.65335403964e-03 -9.45513114652e-05 -2.61425969998e-03  4.01942867293e-03 -1.50282812882e-04 -2.93512223323e-04  1.54444144103e-03  2.97972190252e-05  4.02591747008e-03 -2.24517080025e-03 -7.80324583942e-03  1.83439386096e-03 -2.63980219193e-03 -8.11917235250e-04  1.71653609598e-03  2.02187216704e-03 -1.11638938150e-03 -1.49713873069e-03 -1.06237541126e-02  4.39494026396e-03  1.97593826393e-03 -2.22240562672e-03  1.73598387236e-03  2.36562149035e-03  4.37898078425e-03  4.34712574217e-03 -2.62602851256e-03  3.37055078863e-03 -1.48762504516e-03  5.10679355210e-05 -3.99706703431e-03 -2.68898585236e-03 -1.72378507631e-03 -4.32724010436e-03  2.14225519697e-03  3.98375988184e-03 -3.42641215965e-04  3.08620221594e-04 -1.70161743785e-03 -2.52311939507e-03 -5.54384309605e-04  1.81220229208e-03  2.98099283043e-03  4.00307247481e-03  4.05088157780e-03 -6.72096751559e-04  5.06316973080e-03  3.53915260034e-03  3.01330060086e-04 -4.76013657125e-03  4.96396020784e-03 -3.74306169184e-03  2.61529961841e-03  3.30610551650e-03 -1.90133024402e-03 -1.57034034676e-03  1.56083678371e-03  3.24721666732e-03 -1.10067689360e-03  2.64097102484e-03 -3.96906094201e-03  2.23036582955e-03  8.89783216532e-04 -5.98938313602e-04  2.50748122899e-03 -2.12718614243e-03 -3.61566012618e-03 -6.09938386089e-03 -2.80519317227e-03 -7.17558826559e-04 -7.18951470494e-03  1.53499518333e-04  8.91987163510e-04 -6.14040559825e-03  1.81083972310e-03 -4.46466722692e-03  1.32776686741e-03  3.68134424825e-03  4.49775455614e-04 -1.90338252027e-03  3.29292842141e-03  1.75814333673e-03 -8.29866290436e-04  3.77214477773e-03 -1.19187003655e-03  1.10625416322e-03 -3.60328867693e-03 -4.73827923692e-03  6.92449550476e-03 -1.73881580189e-02 -6.09515625598e-04 -1.89937144353e-04 -2.47722436721e-04  1.47500479447e-03 -9.36492198275e-04  2.25763908173e-03 -2.44727757182e-03  3.31283256203e-03  3.47403518024e-03  9.59938836727e-04  5.52867245291e-03 -5.52101428527e-03  7.36345602948e-03 -3.03247628627e-03 -2.53534990570e-03 -2.54791542140e-03  1.79122797796e-03  3.60060847424e-03  1.04635283054e-03 -5.48440840428e-04 -3.16756635362e-03 -2.63438467483e-03  3.35920190236e-03 -1.31068883677e-03 -1.16369723407e-04  6.99264577620e-03  7.62707968396e-03  9.28340836233e-04  1.58388339010e-04 -1.37633319766e-03  2.12454222085e-03 -2.53726873167e-03 -1.37403268007e-03 -2.78449388007e-03 -1.16318475165e-03 -7.97465892066e-03 -2.54178786917e-03 -2.26032072312e-03 -2.22177524844e-03 -3.02926979922e-03  4.58851976552e-03 -1.10748378220e-04  1.87828377067e-03  2.73062481282e-03 -8.57206994603e-04 -3.52677700228e-03 -8.42535614664e-04 -1.77388278473e-03  1.72767191282e-04  1.41603848330e-03 -4.48474929011e-03  4.90856450751e-04  6.38830418344e-04 -8.75109641657e-04  1.22474680183e-03 -2.82462135353e-03  3.45688799430e-03 -3.55812060884e-03 -1.64351961443e-03 -1.40819767952e-03 -2.91756877625e-03 -3.81127644212e-03 -2.49814832610e-03 -4.67394088964e-03 -1.62226785684e-03  3.32625263755e-03 -1.01371909930e-03  1.42009937852e-03 -1.07839946098e-03  5.30509836346e-03 -1.12628806497e-03 -1.78104227719e-03 -6.64417019929e-04  2.44923508290e-03  3.11211007729e-03 -7.24686149337e-04  2.70952171644e-03  2.06120964327e-03 -5.86495324732e-04 -7.40548529484e-03  3.93522961949e-03 -1.10720133631e-02  2.47899633650e-03 -2.94524079668e-03  8.42808873970e-03  3.91457589999e-03 -5.46498367059e-03 -1.52863308570e-03 -7.79006892939e-04 -2.70500108641e-04 -6.41892138485e-03 -1.84434686766e-03 -3.31566819360e-03 -3.14057678093e-03  3.97661801373e-04 -1.35481094601e-02 -4.92350336067e-03 -1.90358649029e-04 -2.64833114442e-03  1.93061725158e-03 -2.98561429084e-03 -4.08528360100e-03 -7.43681288276e-05 -5.45494962879e-03 -4.10534514204e-03  3.75547488778e-03  1.44355615429e-03 -2.42729774654e-03  1.77602858052e-03 -3.42124118340e-03  6.61133713878e-03  5.24324533044e-04  7.60849826567e-03 -3.90101539344e-03 -3.14368130069e-03  3.51670488983e-03 -1.59496611865e-03  5.23723815499e-03 -3.65520917906e-04
 1.58467437197e-03 -2.19594927857e-03 -2.35053757707e-03  1.89354793005e-03  2.19568632609e-03 -1.50525620088e-03  2.44986079153e-03 -4.61976536891e-03  1.02219127829e-04  2.18969553502e-03  3.75868437294e-04 -3.51787126534e-03  2.45109455534e-03 -1.97887544059e-03 -9.92419393079e-03 -9.49334604803e-03 -2.00245838887e-02  1.12346658594e-01 -1.49539082158e-03 -3.66827245116e-03  3.44933321901e-03 -2.67033603605e-03  2.03347531190e-03 -1.45920793070e-03  2.03074844219e-03  3.97545360905e-03  1.67887960404e-03 -6.67222567774e-03  7.90707640741e-04  2.00177383218e-03  4.73420994670e-03  3.68737522233e-03  6.49409482687e-03 -6.50924834972e-03 -2.77967816288e-03 -1.55528681925e-03  5.03164964804e-03 -4.36195925218e-03  4.81130869014e-03 -1.21847706001e-03  1.46726696147e-03  8.24843744967e-04 -1.89769862326e-03  5.57461237435e-03  5.88432340543e-04 -3.28263303312e-03  1.73807244709e-04 -2.16660658457e-03  1.06800969522e-03  3.14011602064e-03 -1.86937626309e-03  6.63304033174e-04  1.18892934007e-03 -1.38321983751e-03 -1.20673003149e-03  3.62773833419e-03 -5.61775727580e-03 -1.34054479595e-03 -3.19008983428e-04 -4.61178496456e-03  2.32626261292e-03  5.50431909366e-04 -1.65000079483e-03  1.11457054415e-03 -1.74211221853e-03 -6.83343707016e-03 -1.00324210211e-03 -1.51100860665e-03  8.72835441045e-04 -2.15984029929e-03 -1.88666159005e-03  3.05744267556e-03 -6.48552341026e-04  1.67879937135e-03 -8.33189889545e-05  8.18925919374e-04 -3.12476423345e-03  6.12552466720e-03  3.37569325582e-06 -2.56586944171e-03 -5.12495776751e-03 -1.74260868180e-03  6.06474322247e-03 -2.90664295773e-03 -2.72715130389e-03 -2.56352464392e-03  2.62029021777e-03  8.28166280098e-04 -4.90848282558e-03  2.35731095439e-04 -2.89971349300e-03  3.05271762089e-03  2.62642121812e-03  2.31814741559e-03 -2.37081736927e-03  4.06954629059e-03  2.00228098770e-04  6.24321740704e-03  4.28886216251e-03  9.12494423267e-04 -3.72674576790e-03  1.12392430233e-03  5.22946070901e-03 -5.92817691777e-04  2.63053861465e-03 -3.60794152486e-03 -1.53265700941e-03 -1.55872900101e-03  1.61476397251e-03 -4.00356065414e-03 -9.51481974084e-04 -4.89003655121e-04  2.43682709002e-03 -4.20941712312e-03 -1.37701463039e-03  7.25438035973e-03  2.66459785971e-03 -2.48966041986e-03  4.00338460597e-05 -8.51275917579e-04  3.98798263914e-03  3.47263449289e-04  2.21057378106e-03 -1.05822064234e-03 -5.64996915432e-03  4.68563550997e-03  4.87734062889e-03 -3.57360174689e-03  3.77329028508e-03  3.78368006326e-03 -3.15007132997e-03  6.06840389854e-04  2.95228161214e-03 -2.71591915546e-03 -8.84102718287e-04 -1.78645547925e-03 -7.79114906506e-04 -4.70283308526e-03 -1.33679170942e-03  2.61439960379e-03  5.24104503600e-03 -6.01547220765e-04 -3.11535651523e-03 -2.24988145412e-03  1.87255310931e-03 -5.51324819892e-04 -4.61646974659e-04 -4.00479949944e-04  1.30477300830e-03 -8.56438266948e-04  2.22774633645e-03  2.30344245500e-03 -1.50169733778e-03  9.37279741518e-04  2.79986801060e-03 -1.88140935472e-03  5.14450399817e-04 -2.78776391354e-03  3.76697452375e-03  1.09725968332e-03  4.57603975610e-05 -1.60201396551e-04 -8.81840116980e-04 -2.26572061729e-03  1.85488717735e-03 -1.15700175769e-03 -5.87084404140e-04  4.36906740955e-03 -1.92620468332e-03  2.92068746418e-03 -2.13944287533e-03 -5.73851104701e-04 -1.33512361250e-03  2.84237274011e-04  2.84125943338e-04  4.80398839515e-03 -1.87570740312e-03  2.54215436101e-03 -6.82437504072e-05  2.41595321240e-03  2.20182806821e-03  2.52282462610e-04 -6.89866250570e-03 -1.25300566927e-03 -4.32768034719e-04 -3.75447074852e-03  3.26858557626e-04 -3.69485427761e-04  9.98638691236e-04  7.76400958294e-03  3.58428018284e-03  2.81259256708e-03 -3.66689434346e-03 -4.03533815809e-04  3.63076551014e-03  2.82617407886e-03  1.82489312928e-03 -3.16605863358e-03  4.17993287511e-03  1.82411370726e-03 -2.23691111014e-04 -1.87756993007e-03 -6.37971032994e-03  3.76193304120e-04  8.37171695057e-04  1.22160714197e-03 -5.09516275496e-05  3.72469794863e-03  9.92960616702e-03 -1.92102181496e-03 -2.22340319005e-04  2.58740762172e-03  3.03240249106e-03  5.43020760773e-03  4.14372030038e-03  6.03733070009e-03  9.05251282908e-03 -3.64295241187e-03  4.99748032670e-03  3.41418209487e-03  7.03821804521e-03  1.59219581563e-04 -4.04370457931e-03  1.45488611391e-03  1.71482532891e-04 -3.86676840167e-03  2.63539202108e-03 -4.35678900950e-03  5.18530186879e-04  3.98250856395e-04  2.96096411455e-03  5.55686157949e-03 -3.43152091239e-03  2.05104955117e-03 -6.22146908702e-04 -6.86181618807e-04 -4.22852794989e-03  3.07044532004e-03  2.42647887948e-03 -2.53004516919e-03 -1.92269269124e-04  2.34981812699e-03 -1.44237541778e-04  6.97348290028e-03 -2.06881212304e-03 -2.92074064582e-04  1.52608851783e-03  3.58386269675e-03 -2.77109131687e-03  2.53269484727e-03 -1.52036529260e-04 -2.36122937018e-03 -2.32221554683e-04  1.04573560303e-03  3.31514131697e-03 -7.87265723745e-04  7.74319329549e-03  1.15694762099e-04 -3.56976878100e-03 -2.33077320431e-03  2.78669623812e-03  1.71864701445e-03 -5.20465896303e-04 -1.94190445225e-03 -1.53053041873e-03 -1.05287654483e-03  2.62262700432e-03  1.99848683462e-03  2.16954233850e-03  1.61073864312e-03 -2.16471438820e-03 -5.62595202389e-03  2.14855355089e-04 -9.15051573220e-04  1.96236602794e-03  4.50891017330e-03 -6.24511764906e-05 -4.94568569394e-03 -6.38201166057e-04 -1.93209840403e-03  2.39920755065e-03  1.70901466130e-03  1.15838003705e-05  4.10953898369e-03 -1.87809728364e-03 -1.60213886562e-03 -3.88096834906e-03  9.69792360529e-04  4.21229442460e-03 -3.65740222776e-03  1.53820108347e-03  3.19291300226e-03  5.72316597714e-04  3.22476724586e-03 -4.50744565986e-03  7.03385106200e-03 -5.19458109897e-03  3.44979764117e-03 -7.16636833669e-03 -8.30088650823e-04 -3.47274158763e-03  1.02869155307e-03  2.00000340187e-03 -1.08447092319e-03  4.07351467170e-04 -1.81225821254e-03  5.13833000603e-03  1.10424041146e-03 -3.52566073020e-03 -3.88378797973e-03 -4.92024342266e-04 -4.88705855538e-04  1.31433537441e-03  6.97272392421e-03 -1.78713955640e-04  3.90584537225e-03  6.72982243853e-04 -2.87092020289e-04  1.42351665088e-03  5.76760703061e-04  1.96257687170e-03  8.56485114514e-03 -1.71489909247e-03 -4.19546692060e-04 -5.96973001382e-04 -3.45179651030e-03  3.31127187567e-03 -7.15084445956e-06 -3.72989346646e-03  2.73476047801e-03  1.38399298782e-03 -1.14230675800e-03 -2.20904577714e-03 -5.49157655386e-04  6.42979743515e-04 -5.46147759927e-04  5.58966527573e-04 -5.73384489136e-05  6.31830707958e-04  6.36632077634e-03 -4.04532149457e-04 -1.77421777977e-03  2.21577190788e-03 -3.48979555116e-03  1.92398514027e-03 -2.91203627306e-03  2.12590878485e-03 -3.60042564071e-03  1.79898549512e-03  1.73033322832e-04 -2.19732378228e-03 -4.45615396544e-03 -2.12722716332e-03  2.30022826815e-03  5.67045314920e-04 -8.06874749333e-04 -2.51852187943e-03  2.28344336194e-03  4.82217871456e-03  2.94741064757e-03 -6.32222279471e-03 -2.10501820278e-03 -1.90184475696e-04  5.60807406590e-03 -3.96378997795e-03 -2.39185125765e-03 -4.34855332994e-04 -3.78272605129e-04 -2.22691150037e-03  5.40982287776e-03 -1.18887024624e-03  1.35543806885e-03  8.31700545028e-04  2.63669327049e-03  6.92809850177e-03 -1.40496565880e-03  7.63623523298e-04  4.26953801060e-04 -5.22740583895e-03  5.62104034047e-03 -2.74250063171e-05 -2.03389743289e-03 -3.75862925931e-04 -3.25556024364e-03 -1.80726582207e-03  1.18580481653e-03 -3.88345193354e-03  2.96434345167e-03  5.69453066809e-03  3.90253336667e-03 -2.00957418501e-04 -7.04114499399e-03 -6.47832327407e-04  5.17274223745e-03 -2.51093100419e-04 -4.29742116113e-04 -4.60343681316e-03  2.69691062819e-03 -8.44119960609e-03 -2.56517603066e-03  3.06043056089e-03 -1.55671884244e-03  2.58229774249e-03  7.08588199026e-04  9.66345437757e-03 -9.57048255337e-04 -2.12343605076e-03 -2.56908603282e-03  3.31939127951e-03 -6.70008217670e-04 -5.04693610005e-03  3.13402588378e-03 -3.60182284862e-03 -1.00762292272e-03  1.03826813781e-03 -3.22834507446e-03  2.98221569774e-04 -8.62390395606e-04  4.51365582141e-03 -6.32023706855e-04  3.21699520146e-03  4.15559348204e-04  2.43569838896e-05  2.37325690352e-03 -2.07088095386e-03  6.37767858765e-03  3.34051237644e-03 -1.12655051848e-03  4.25212826859e-03  8.49678019862e-04 -7.44554593667e-04 -6.45777159776e-03 -2.81912603173e-03 -3.58294105865e-03  3.10932312710e-03 -1.82450318223e-03 -1.22594588005e-03 -1.20616941109e-03  3.70260918024e-03 -1.63993262967e-03  1.25677988690e-03  4.00527150910e-03 -1.06542532321e-02  2.22683638858e-03  2.55722697928e-03  2.51268777126e-03  2.46089439388e-03 -6.21421044041e-03 -3.21854771911e-03 -2.47044370789e-04  2.36312428433e-03  1.72233692563e-03  3.90665740066e-03  5.17700741670e-05  3.32978917488e-03  7.89262953398e-04 -3.54647541972e-03 -2.84470178366e-03 -4.90178381393e-03 -2.98255034484e-03 -6.55637364171e-04 -1.75904664689e-05  3.16337760519e-04 -2.91322846491e-04 -1.06343049634e-03  5.29204286868e-04 -2.48072318808e-03  1.82767474094e-03 -9.09186642713e-04  7.61336302727e-04 -8.34504526738e-04 -4.31126590684e-03  1.83352784537e-03 -8.24910944860e-03 -1.52938899217e-03  6.28224790316e-04 -9.93587361519e-04 -3.52223158407e-04 -1.44929808268e-03  2.60959734997e-03  1.24106283869e-03  1.64205256195e-03  8.77044047194e-04  3.73127698664e-03 -2.68931352292e-03  4.44857352418e-03  1.04912478968e-03  1.51530345183e-04  4.50656739080e-03 -1.47571857413e-03  2.08440125106e-03  2.40798949544e-03  2.25603228088e-03  3.73835109959e-03  1.27322614078e-02  8.47455848198e-04 -3.61311996045e-04  5.72949304525e-04  6.51392676482e-04 -1.00043664452e-03 -4.94280136803e-03 -3.85791512226e-04  3.89626315054e-03  2.56324463810e-03 -4.38581104118e-03 -1.62889992969e-03  3.03771183895e-03 -4.68830068259e-03  4.99554047667e-03  2.56637229622e-03  1.16978607220e-03 -2.61207526789e-04
-1.28596853378e-03  2.19048804620e-04 -4.55882887375e-03  1.70766260468e-03 -1.19797174567e-02 -3.96077542942e-03  1.09729118131e-03  2.78324396144e-03  1.85892813305e-03  3.21888356869e-03  2.50190630259e-03  3.55975041213e-03 -7.55822648440e-03  1.15135023214e-03 -1.82528060860e-03 -3.26679010898e-03 -3.33663094336e-03 -1.49539082158e-03  1.43638158574e-01 -9.79816807292e-04 -4.71508773285e-03  7.23881364184e-03  2.70778273479e-03  1.66698046274e-03 -6.72448109833e-03  1.33623055578e-03  9.33315604017e-04  2.78853637835e-03  1.99580481153e-03 -1.63935764798e-03  3.63612454645e-03  2.35778621567e-03  9.37699262637e-03  8.07528582824e-04 -1.57079802112e-03  5.57490967832e-03 -2.90181846272e-03 -6.20509974122e-04  2.77636621885e-03 -4.78694033999e-03 -8.50115521305e-04 -2.30914795370e-04 -2.91570952250e-03 -4.93904879354e-03 -2.48633589828e-03 -1.22634466346e-03  2.72774241617e-03  6.69558007780e-03 -5.78261823691e-03 -5.61527176399e-03  1.17766412233e-03  6.39799313486e-04  2.99631897036e-03 -4.07207712936e-03  9.38405032931e-03 -3.17696828208e-03  5.74070766553e-03 -1.32154010851e-03  2.11711490746e-03  6.74869490458e-04 -5.78319997411e-03  7.65695010982e-04 -1.21937458557e-03  1.68117429884e-03  2.81093916085e-03  6.18402964397e-04 -1.35980304035e-03  3.75225002057e-03  1.10138916815e-03  4.42993964871e-03 -1.79774993080e-03 -5.04667956647e-03 -2.71779043380e-03  4.39964350409e-03 -2.66377479201e-03 -1.18139876738e-03  7.01337687881e-03 -4.94936962973e-03  4.45224725779e-03  9.48463761122e-04 -1.84876505808e-03  3.49357228031e-03 -6.58810225603e-03 -3.48862907360e-03 -1.49720923842e-03  2.33956552437e-03  8.54749314118e-04  4.13366017355e-03  8.75903913805e-06 -3.58741933576e-03 -1.74169623377e-03 -4.81782749557e-03  1.28711884387e-04 -4.66127502206e-03 -2.40540073747e-03  4.60651557611e-04  9.50528832937e-03 -6.18890262236e-03 -5.96870353815e-03  2.68696274241e-03 -5.32667247459e-04 -3.91393308970e-04 -5.99057732255e-03  5.68272999817e-05 -1.64009403001e-03  3.33179915720e-03  6.63561193127e-04  1.33511233306e-03 -2.36094889047e-03  2.89144642401e-03 -8.01076099077e-03 -3.85539755238e-03  9.25517048232e-04  1.49533710409e-03 -3.15405130021e-03  7.59996920143e-03 -4.68684756539e-03 -4.46559622365e-03 -5.11864221553e-03 -4.07765938949e-03  4.66598851025e-03 -8.43730777895e-03 -5.36892856054e-04  2.10021253059e-03 -3.57233032848e-03  4.78461769564e-05 -2.50758311067e-03 -6.07516884877e-03 -1.14477139744e-03 -4.42388874645e-03  1.05644149317e-03  5.08620492219e-03  2.09042925131e-03 -1.22857984629e-03 -4.57211159824e-03 -6.40295309798e-04 -6.55021099416e-04  1.67456850259e-03  2.31162067198e-03 -1.43468128393e-03 -2.97278639499e-03  1.09347672284e-03 -3.29221039350e-03  7.63618874499e-03 -8.47530769789e-03 -9.80491585572e-03 -4.12093286606e-03  5.06178134717e-03  1.62988380596e-03 -4.15800299163e-03 -1.28459206186e-03  2.28335342922e-03 -1.70148301497e-03  7.89384778333e-04 -2.10106722318e-03 -2.07792969233e-03  1.78063668313e-03 -2.94559698848e-03 -6.17836223377e-03  3.10407572947e-03 -1.50116803851e-03 -6.38836283376e-03  3.48402203908e-03 -1.38856795228e-03  1.04658535405e-03  5.43955731865e-03 -4.04067759518e-03  3.07327056451e-03 -8.58756546662e-03  1.85336734760e-03 -4.37607480503e-03  8.73532210229e-04 -1.06593766041e-03 -8.23020859665e-03  1.30980931621e-03  1.69761468277e-03  7.00534982845e-04 -9.22767003174e-03 -5.18208652539e-03 -9.37680956708e-03  3.47374179249e-03  1.95813269940e-03  2.29556491288e-03  8.48980187823e-04  2.95656471766e-03  1.06457329818e-03 -6.70646311378e-04 -2.86374427366e-03  8.76056587884e-03  6.90390038955e-03 -5.05310063120e-03 -7.87245296523e-04  1.28863638290e-03  8.31323140629e-03  2.21999839956e-03  5.43923262433e-03 -1.66728823867e-03 -9.32649724800e-04 -2.21165778924e-03  3.14962398546e-03 -8.69695994378e-04 -1.37512430631e-03  3.96210913212e-03 -2.57112697352e-04 -7.84529602991e-03  3.31770821546e-03  1.48852976714e-03 -1.29385998642e-03  3.98342174963e-03 -6.21280258904e-03 -2.23137237957e-03 -2.41199782897e-04  6.98205630388e-03 -6.04720990792e-03  3.57151553935e-03 -1.54228644422e-03 -4.18306586520e-03  2.04421898258e-03 -8.75221002616e-04 -3.71131516845e-05  4.72081245749e-03  4.04976682993e-04 -7.16188975057e-04  1.51691784744e-03  1.01801365370e-04 -4.69578465855e-03  6.85786887965e-03 -8.19026045973e-04 -2.33325690685e-03 -4.37800739971e-03 -2.15417082703e-03  3.35045264097e-04  1.79377075803e-03  1.41049878466e-04 -4.76111533313e-03  7.60311380652e-04 -3.93275649423e-03  2.32748402377e-03 -1.22595496635e-03 -4.18158324860e-03 -8.61137905917e-04 -2.26105728177e-03 -1.53566019343e-03 -4.41023969985e-03 -6.76779703003e-03 -2.69561669633e-03  2.68344627570e-03 -4.80578365177e-04 -4.66061784205e-03  8.09922344417e-03 -1.93076414014e-03  1.51900218962e-03  5.50087199167e-03  9.61893446457e-04  3.08569019420e-03 -3.06337283549e-04  2.58573207813e-03 -3.71135506862e-03 -2.44198972834e-03  3.55842177207e-03 -1.81440455469e-03 -9.11587356296e-05  3.18163559103e-03  1.35810205399e-03 -5.18869802872e-03 -1.01308603436e-03  5.26656978983e-03 -5.26300161995e-03  2.55931800449e-03  1.04581109115e-03  8.37618086552e-03  4.89950175495e-04 -4.39854684613e-03 -1.19528675238e-03 -1.62107687215e-03  2.94211484426e-03 -7.98474967800e-04 -8.40961304394e-03  6.85151214597e-04  3.71627160032e-04  3.10589556545e-03  1.43466801862e-03  1.66352692043e-03  2.51613590097e-04  4.22689197414e-04  6.99680412421e-03  7.20748823101e-03  1.70659213689e-03 -1.68752278389e-03 -1.85286420387e-03  1.08254660067e-03  1.75426831016e-03 -3.91580362605e-05 -5.49791291011e-04  5.41839806785e-03 -1.61204621949e-03 -6.45626588458e-03 -4.73216390236e-03  7.45666136555e-03 -4.49552077636e-03  1.39823693669e-03 -4.33450591270e-03 -2.16528322684e-03 -9.68645141811e-03 -5.25399556228e-04 -5.67255265562e-03  1.64592784646e-03 -2.79447508575e-03  5.53079095001e-04 -2.13107149068e-03  6.42990623957e-04 -3.31313799563e-03 -1.41424251064e-03 -8.92540357465e-04 -3.83931312635e-03  4.29428555122e-04  6.07830844832e-04 -4.64002353462e-04  6.94836425587e-04  2.11113070609e-03 -1.73814228248e-03 -2.17249204204e-03  8.33378077566e-03 -2.21147814164e-03 -1.89131855668e-03 -5.13047448133e-03  3.69186288005e-03 -1.28340467799e-03  1.77839941018e-03  2.48987475033e-03 -2.78186162357e-03  3.82785754418e-03 -3.66324758576e-03 -5.92481147395e-04  5.75402664471e-03  3.30539116918e-03 -3.22303890567e-04 -1.63384256538e-03 -8.04352791023e-03 -8.61051588312e-03  1.17245962586e-04 -2.57529589796e-03  6.38267998203e-03 -1.83266674624e-03  1.09769869776e-03  8.97058806466e-04 -1.83430343542e-03 -5.26345021498e-03  2.07908193217e-03  5.68942227758e-03 -8.08366102289e-03  2.54143268514e-03  4.64608622587e-03 -6.89841678907e-03 -1.17127109283e-03 -1.24616524753e-03  2.85509516506e-03 -1.93645788576e-03 -2.96941375230e-04 -1.04471068447e-03  5.19718955593e-03  4.69595164657e-03 -3.43296759036e-04 -1.86825405130e-03  3.28810838614e-05 -4.41124314263e-03  4.81672311674e-03  4.19697099448e-04 -3.81993542660e-03  4.11426614275e-03 -7.21946167279e-04  2.12617396661e-03  9.46087039933e-05  4.55666070240e-03  6.20853888999e-03 -6.38577290359e-04  5.30059218461e-03  5.19128671064e-04  6.15401202432e-03  2.75805662215e-04  8.98750836416e-03  1.33855390487e-03 -1.83241582549e-03  6.82658278182e-03 -2.33139075187e-03 -7.10711193492e-04 -4.10977910465e-03  5.69232128130e-03  5.25756971063e-03 -2.06271123773e-03 -2.62254808676e-03 -6.47452263611e-04 -1.39920742256e-03  3.00792849856e-03  3.82600699592e-03  2.81895583408e-03 -4.85904139811e-03 -1.63051565438e-03  2.84635253586e-03  4.61405836203e-03 -1.76947833398e-03 -2.21534920703e-03  1.80049797672e-03  5.96375490428e-03 -3.58066676335e-03  6.65037970882e-03  2.95196057041e-03 -3.17596989813e-03 -9.82409231161e-04 -1.51414295854e-03  1.78738410729e-03  1.08458054360e-03 -7.10163257111e-04 -3.84768842308e-03 -1.48448395586e-03  9.43187919329e-04  2.66944175230e-03 -1.73755702709e-04 -3.25113770452e-03 -4.57973590010e-03  4.18115501746e-03  4.66479004546e-03  1.18768787843e-03 -1.89650754666e-03 -5.34513628839e-05 -2.39231993904e-03 -4.73689566559e-03 -2.71885263445e-03 -2.09790822531e-03 -3.88071501025e-03  3.90599420777e-03 -1.51596684351e-03 -1.01521539540e-03 -9.10344222289e-03  6.22908105918e-03 -4.41248145686e-03  2.42098776027e-03  6.68154489743e-03 -9.35521313580e-03  4.21796187524e-03  8.58447988031e-03 -1.25334613285e-03  2.14491709372e-04 -1.35105960595e-03 -1.74255073286e-03 -1.70870034483e-03  3.50066973817e-03 -3.23816274906e-03 -1.02653718435e-03  6.71433836412e-03  1.54927519367e-03 -5.61244955091e-05 -1.33477904706e-03 -4.63249529593e-03 -5.42307991640e-03  2.71267312153e-03  2.38879602433e-03  2.71488496739e-03 -1.34462247936e-03  1.69863402188e-03 -3.27544536885e-03 -5.50803604884e-03  1.31222073943e-02  3.06278938292e-03 -6.79299918538e-04 -3.06145579759e-03  4.52002589672e-03  2.57173894685e-03  4.62465616335e-03 -5.57071533906e-03  1.63391915006e-03  1.68012071213e-03  1.36269720379e-03  8.36357237057e-03 -3.87570177430e-04  5.04408628290e-03 -3.71565434283e-03 -1.02378488024e-03  1.30602493031e-03 -1.12379374141e-03 -5.02345339107e-03 -4.32632112238e-04  9.14391609147e-03  7.56737908976e-03 -1.83134039118e-03  3.19639654680e-03 -2.61045306985e-03  2.39479758441e-05 -1.56177260075e-03 -3.10339335593e-03 -9.32703097121e-04  3.14863906331e-03  1.26413933992e-03  2.05010982767e-03 -1.67588785018e-03  1.29802976480e-03 -1.89519616815e-03 -3.87455559096e-03 -3.76615162983e-04  1.67885549452e-03 -3.77810409143e-03 -3.35171575921e-04  1.25236073369e-04  3.77736162531e-03  2.74381761336e-03 -4.51432297107e-03  1.08158376100e-03  3.89520504192e-03 -3.21519314934e-03 -1.73019808563e-03 -2.04540726451e-03  3.34746595877e-03
-1.03556208199e-03  7.20134496467e-04 -6.57584784462e-04 -1.64027093296e-03  4.28900530523e-03 -3.80386551207e-03 -1.99091646367e-03 -9.82947261489e-04 -1.42030752214e-03 -5.86112534215e-03 -4.01379895534e-03  2.14488118604e-03 -4.75808975118e-04 -1.06551809825e-04 -3.65719509869e-03 -1.65552584292e-04  7.59167933683e-03 -3.66827245116e-03 -9.79816807292e-04  1.44448044648e-01 -7.69647913777e-03 -6.88310466101e-03 -2.49484199927e-03 -3.30646197833e-03  1.64375498546e-03 -5.85747092681e-03  2.10688968313e-03  1.03098317373e-03 -3.41494238476e-03  8.45251042517e-06 -6.03420338577e-03 -7.02483100894e-03 -1.60456158282e-03 -7.33444245272e-05 -1.61948074928e-03  4.87094021323e-03  1.52504891725e-04  1.18122353723e-02 -3.79084611563e-03 -2.90139851729e-04  4.64907659300e-03  2.56188513087e-03  6.19694505575e-03  5.75096505022e-03 -3.67534190391e-03 -4.71816730798e-03  4.81212841148e-04 -6.67012382539e-03  4.75884945081e-03 -4.54099074671e-04  2.39901531210e-03 -3.02485998032e-03  1.23061674744e-03  4.95705911464e-03 -4.36349743210e-03  5.56605659910e-03  1.28514744551e-03 -3.37822832980e-03 -2.03097360063e-03  5.46607534102e-03  1.92745536355e-03 -2.70732748602e-03 -2.09961276601e-03 -2.52961182469e-03 -5.35571555997e-03  5.52021639728e-03  7.60896935361e-05  2.43457032922e-03 -3.55027160104e-03  7.01398438951e-04  6.92959298904e-04  9.86235058584e-04 -3.76281744998e-03 -5.46933076856e-03 -3.96363922859e-03 -7.30354194815e-03 -5.35488963638e-03 -4.09735880365e-03  2.51648725012e-03  1.20579603408e-03 -1.46415515647e-03  7.47266607509e-04  9.04566416315e-04  5.69440086065e-04 -2.37066448305e-03 -4.40063990171e-03 -2.34682077987e-03 -2.46370464208e-03  6.16948090261e-04  5.89089472526e-03 -8.93769386031e-04  4.53814434387e-03 -3.72870895295e-04  2.20758332950e-03  3.39442253871e-03  4.20691592540e-03 -8.01702771252e-03  9.87398203771e-03  7.45838699567e-03 -4.61822765753e-04 -4.26630170283e-03 -1.67970394918e-03  5.71691374969e-03 -3.04022809605e-03  1.56160964154e-03  1.55681393937e-03  3.44540536825e-03 -8.88350437814e-04  1.65216808168e-03 -3.45824941366e-03  4.50495601451e-03 -6.91942331837e-04 -8.64623671137e-04  2.68723077943e-03  7.23128595898e-04 -6.35523450535e-04 -4.84164389404e-03 -8.01666834857e-04 -1.88582520989e-04  6.17853299084e-04 -3.34718525287e-03 -4.23805814194e-03 -2.73253208748e-03  5.29069766200e-03 -6.81348522547e-04  1.72040310512e-03  4.73501366260e-03 -1.94988545990e-03 -1.41851467087e-03  8.29527846205e-04 -2.51774887371e-03  1.78551339916e-03 -2.16395422489e-04 -1.85367406426e-03  9.67143364761e-04 -2.14548103022e-03  5.64410804643e-04  5.06392027123e-03 -9.95738025046e-04 -2.82873253139e-03  3.61992414678e-03 -7.41325680844e-03  5.18607659847e-03  1.08472724602e-02  1.03961285518e-03  3.99215247621e-04 -5.68674388640e-03  8.49069548624e-03 -1.03662905570e-03 -8.68396088762e-03 -1.70056409949e-04 -3.68216897842e-03  1.23172534281e-03  3.63329229028e-03  3.45478290597e-03  1.72380839486e-03  3.25929442465e-03  2.21152498609e-03 -2.37987322318e-03  6.62571717647e-04  2.50484165391e-03  7.87849489822e-03 -4.44118541705e-03  2.73034489082e-03 -1.93364065102e-03  3.06750594326e-03 -6.92588792791e-03 -1.48652281873e-03 -1.58174121897e-03 -8.36217562790e-04 -3.35063343220e-03  9.93934105310e-05 -2.86581650354e-03 -2.96296338474e-03 -2.27177327978e-03 -8.20350244824e-03  1.23881604626e-04 -1.44282200987e-03 -8.71989953690e-03  9.30041611412e-04 -9.11484738932e-03 -1.35223531663e-03  4.92133556397e-03  4.86692864109e-03  6.60110320237e-04  3.60491341242e-03  2.46739993377e-03 -1.07276524452e-03 -2.95296575299e-03  2.22419425233e-03  2.77031225303e-03 -4.30996848963e-03 -2.02065233576e-03 -3.21396249891e-04 -1.26600711291e-03  1.26622051747e-04  4.53650509510e-03 -5.43390744496e-03  3.26463150796e-03  3.89743961572e-03 -1.34804193465e-03  2.43602883469e-03  2.40130896511e-03  3.95690939998e-03  3.00268312607e-03 -4.45841038434e-03  1.49648850248e-03  5.69364089486e-04 -3.55411291590e-03 -5.90893920449e-03  1.38210537517e-03  3.17339468972e-03 -4.89301480645e-03 -1.07981727288e-03  1.45950807673e-03  7.41486152724e-03 -3.85801407556e-03 -1.40269148665e-03 -4.92420891565e-04 -1.81442870519e-03 -9.80154231737e-04 -4.47956440035e-03  1.61283807266e-04 -3.57874844431e-03 -2.63867606662e-03  2.22071654380e-04  2.22655992339e-03 -5.27468350266e-03  3.20427411792e-03 -1.90805279028e-03  1.96132821738e-03 -2.05428719489e-03 -2.36183964589e-03 -3.12135416621e-03 -3.30984977329e-03 -4.22029198782e-03 -1.55021434585e-03  6.22540792559e-03  7.79125757883e-04 -3.67139786263e-05 -1.28788688944e-04 -6.70606081241e-04 -1.42818300416e-03  5.92339879532e-03 -9.47157970216e-03 -7.15433141819e-04  5.64662543702e-03  1.08097355815e-03  3.56509410544e-03 -5.02917593491e-03  7.48392089365e-04 -1.61703170473e-03 -2.95703934338e-03 -4.76856964128e-03 -2.45959839734e-03 -1.92662887291e-03  2.05414079189e-04 -7.98099274496e-03 -5.21610350031e-03  2.69887589117e-03 -1.09432472592e-02 -2.72222585444e-03 -2.41046052456e-03 -4.11251310662e-03  1.37488692108e-03 -1.29603410056e-03 -1.57407024698e-03  2.74439049204e-03 -1.50511650464e-03  4.44841005008e-03 -1.74838451449e-03  1.89524455817e-03 -2.79029529217e-03 -4.10889327226e-03 -9.73120338827e-03 -2.98156048225e-03 -9.46013459148e-04 -6.00946503876e-03  3.66531122261e-03 -6.70907375903e-03  8.14149552890e-03  1.31091603955e-03 -2.87283932227e-03 -2.84115040981e-03  1.78408779361e-03  3.95471620067e-04 -2.02226063589e-03 -3.69120257597e-04  1.83297177684e-03  8.70995327292e-05 -1.47130395175e-03  1.69759208491e-03  2.15639736360e-03 -3.62301090224e-03  3.44479554080e-04 -1.98391414188e-05  1.58445999622e-03  9.30735821314e-04  1.11744874280e-03  9.36233482784e-04  4.13904935211e-03  3.86864471719e-03 -3.93989261073e-03  7.38810112416e-03  6.58261743615e-03 -5.81919430294e-04 -3.96282797229e-04 -1.64966333121e-03 -3.10796294701e-03 -4.53251119583e-04 -5.83166622270e-04  2.80237296131e-03 -1.37724636211e-04 -4.14149907163e-03  7.01167232064e-03  5.80982924063e-04 -5.36166378042e-03  9.73937621474e-04 -1.93924302038e-03 -7.32310111510e-04 -1.31805683012e-03  5.76593452090e-03 -1.95225907742e-03 -3.94095255158e-03 -1.98570601451e-03  1.97944702847e-03  2.71034319986e-03  3.57057741293e-03  2.76205953935e-03 -9.27883138895e-04 -5.34312664935e-04  2.58363390735e-04  5.78834618066e-03 -2.49003474667e-03 -2.96272737265e-04 -1.42333155391e-03  8.18028015999e-03 -3.71203209718e-03 -2.80204389262e-03 -9.48714646615e-03  2.66303904262e-03  9.44139711631e-03 -3.76398509778e-03  1.25764939938e-03 -1.86292207299e-03 -2.16447335051e-03 -1.95687783899e-03 -5.61101933737e-03 -5.39763332381e-03  6.22965565724e-03 -5.85402019339e-03  4.60632410905e-03 -1.95152396694e-03  2.32038012277e-03 -8.94766767917e-04  5.34080430568e-03 -1.15361957604e-02  1.06034784479e-03 -4.04318700210e-03 -6.38887987692e-03  3.48845403273e-03  1.15088440695e-03  3.71037839642e-04 -6.66140715510e-04  2.69526659071e-03 -8.44166763481e-04  2.16577272225e-04  7.50088997258e-04 -1.92016509698e-03 -1.00021970397e-03  2.61753146580e-03  4.07127612843e-04  2.23152008635e-03  1.01620847096e-03  2.47341219185e-03 -1.78217193165e-03  6.87420033585e-04 -7.09022448683e-04  3.52163688833e-03 -1.61973888965e-03 -2.96447101677e-03  2.27902930648e-03 -4.76431570570e-03 -5.88378798585e-03 -1.79928623857e-03 -3.60344238060e-03 -2.81816642313e-03 -3.59188430998e-03  1.75907708708e-03 -7.50521977413e-04  9.10729994961e-05  2.72907224808e-04 -3.06178453634e-03  1.56640983039e-03 -1.08773413385e-03 -4.78393078990e-03 -1.06719686428e-03 -1.31104863757e-03 -2.93334526710e-03 -1.11242952944e-02 -8.32846122863e-04 -2.16296642603e-03  1.74956654011e-03  1.74917759002e-03  1.00075270401e-02  1.05549688875e-03 -3.47958441114e-03  2.50630578218e-03  1.73715572960e-03 -1.38059041865e-04 -2.02551193043e-03  1.55671539289e-03  6.66035133602e-04  3.77286200275e-03 -6.96791224920e-03  7.37011800942e-03  2.94704256550e-03 -1.71648984107e-03 -8.37905203506e-03 -3.66326762809e-03 -4.19482988763e-03  2.23554231539e-03 -4.42720401968e-03 -3.31511805713e-03  1.32925582741e-03 -3.85681562133e-03  1.33877951055e-03  1.55706099760e-03 -2.66197609406e-03 -1.21767972936e-03  2.68721018870e-03 -2.34657217820e-03 -4.92345750291e-03 -4.50548560170e-03  4.21379185946e-03 -1.88880632046e-03 -3.31693414556e-04 -1.77057926554e-03 -8.78034693967e-03  3.22578930217e-03 -4.64025783703e-03 -1.24987739311e-03 -1.89997632950e-03  2.75176866447e-03  5.01871265776e-03 -3.47351385192e-03  3.74740498164e-03 -1.47897385308e-05 -7.43694344472e-03  7.74297037706e-03 -3.26621886739e-03 -4.83613421336e-04 -4.27385471646e-03 -1.33297201930e-03 -5.36975192942e-03 -6.28518467112e-03  1.36973076942e-03  2.78411739178e-03  4.89490695053e-03  2.18036477502e-03  2.95623369229e-03  3.54389551465e-03  5.53255631057e-03  1.21535891113e-03 -7.69641295476e-03 -1.80091134421e-03 -5.95613902996e-04 -2.43106623084e-03 -3.12062069760e-03  2.10127508080e-03  1.73062567462e-03  1.89517542775e-03 -5.02383070514e-03  1.10717634552e-03  4.17106629380e-03  5.55859524274e-04  1.97307174794e-03  3.22944547101e-03 -1.66916031327e-03  7.19851375452e-03  1.18434372729e-03 -8.16706008532e-04 -8.36996697232e-04  4.54554516552e-03  6.36205883903e-03 -7.73789507545e-03 -8.66061553893e-04  6.45781483296e-03  5.50029298232e-03  5.93949247627e-03  5.36919077295e-04 -5.68912820659e-03 -4.62379757543e-04 -1.64645489835e-03 -1.78341830395e-03  2.75993999304e-03  4.72449612114e-03 -3.16613061671e-03 -3.22393801095e-03 -7.70937515376e-04  2.60472908468e-03  2.36397526002e-03 -2.51110016797e-03 -5.71923610194e-03 -1.23043574272e-03  6.74176210923e-03  6.81179737531e-04 -2.69428938086e-03  1.90954101346e-03 -3.09997022774e-03  2.01448494833e-03  2.95462079987e-03
-4.05139692318e-03  1.47848742074e-03  4.70572903214e-03  6.05516647340e-04 -2.62641725963e-03 -8.29708072415e-03  4.71633674864e-03 -1.12898095314e-03  1.85650128371e-03  1.30337957103e-02 -6.51612231018e-03  3.56023113645e-03  6.91077382105e-03 -5.61655224854e-03 -4.12473910585e-03 -1.76270328284e-03 -3.60535036458e-03  3.44933321901e-03 -4.71508773285e-03 -7.69647913777e-03  1.55627634634e-01 -3.79937738645e-03  8.83636959197e-03 -9.32767606015e-03 -4.81947105917e-03  1.34788621260e-03 -1.80758719329e-03 -3.02632441619e-03  7.84957721018e-03  9.69827849018e-04 -3.13229625037e-03 -1.73333049502e-03  8.08445326643e-04  1.05062628585e-03 -3.52728190143e-04  5.20020556827e-04  4.85718293864e-03  7.49748079467e-03  2.35082474155e-04 -4.21506101823e-03 -5.61181954145e-03 -3.32250564001e-03 -6.49442475230e-03 -1.50867232573e-03 -1.07163919633e-02  7.70190912602e-05  2.55237210654e-03  3.29685173572e-03 -1.54768142322e-03 -2.31788704021e-03  6.58159722461e-04 -2.50007170885e-03  2.26811011834e-03  2.39140984372e-03  1.38506104206e-03  2.43342902733e-03 -1.44506253793e-03  3.44752569848e-03  3.02515070521e-03  2.03416016549e-03 -8.06182245342e-03  2.59480768438e-03  3.18344370556e-03  2.14399214848e-03  1.09865714759e-04 -1.60005954893e-02 -1.25661084665e-03  1.13262635494e-02  3.89011280657e-03  2.85943943050e-03  5.41154153635e-03 -8.86322833332e-03  3.43650283300e-03 -4.15794401971e-03  2.69660517055e-03  4.13748917208e-04  2.37536021517e-04  5.86103059995e-04  7.76387152426e-04 -5.66985900191e-03 -7.52612736119e-03  4.86035956622e-03  1.25597244244e-02  7.15552924116e-04  8.77465546155e-03  1.13735813946e-03  1.28538003990e-03  2.09436278028e-03  1.63748529446e-03 -2.83347177757e-03 -4.16817334154e-03 -6.02926888717e-03  4.44093207757e-03 -1.53415404161e-05  2.73716961218e-04  5.85446873644e-03  1.60791258791e-05  5.93308591336e-05  3.72894827927e-03 -1.33064829319e-04  8.75330151928e-04  9.12986054921e-04  1.79839071598e-03 -3.35187113780e-03 -6.78821221211e-03  2.57789521676e-04 -2.50860905210e-03 -3.92067194499e-04 -5.38835265478e-04 -3.84459785817e-03 -6.73217661741e-03 -2.33504742428e-03  2.54835925960e-03 -4.59266739660e-03 -1.78362436956e-04  8.95952739083e-03  3.46790874335e-03  8.68801287553e-03  3.51883224762e-03  7.50575279147e-04 -4.71152168726e-03  2.29497967249e-03  4.63790644080e-03  2.49785334255e-03  3.03639488401e-03 -2.60636385223e-03  3.93730267823e-04 -1.84008076256e-03  2.93315518477e-03  8.29848655883e-03 -1.06112695672e-02  2.40875074219e-03 -4.06993076879e-03  1.03460494415e-03 -3.83377526491e-03  3.76693006264e-03  7.79903156592e-03  1.39780529027e-03 -1.66646902570e-03  5.17362877939e-04  1.60778539548e-04 -7.30932970087e-03  3.31078626745e-03 -4.34847499301e-03  2.67553177572e-03 -1.71363206581e-03 -1.98115203599e-03 -1.60337667300e-03  3.20723807193e-03  4.24191017949e-03  2.88211000211e-03 -8.66329147251e-03  5.28886306374e-04  8.83140702810e-03 -4.13385294575e-03  2.79268745538e-04 -2.43453647640e-03 -2.45938228454e-03 -4.09653996096e-03  8.48893808023e-03  4.74172764620e-03 -5.51964085574e-04  3.48450125712e-03 -2.23470291345e-03  5.53984704161e-03  6.05461543064e-03  3.97040612132e-04  3.70888317258e-03  2.80632334213e-03  9.62656773764e-04 -1.73764216679e-03 -4.17883237546e-04  1.41001793598e-03  8.19530998716e-04  4.65509656361e-04  1.96172191190e-03 -5.08752407318e-03 -6.11008400136e-04 -2.49565000012e-03 -4.54990620723e-04  4.26735875080e-03 -3.08607517997e-03 -2.68446495322e-03 -1.25018582046e-02 -3.88317621379e-03 -4.66893956229e-03  1.72135755500e-03  1.68638338881e-04  4.72251537491e-03  1.07528825975e-02 -2.96954980748e-05  1.50464465101e-03 -6.78316764181e-03 -3.07550951935e-03 -1.47446300396e-03 -3.57411499507e-03  5.89077464225e-03  1.10631919628e-02  1.23709231542e-03  6.13251392142e-03 -5.45316898760e-03  2.84263058683e-04 -6.41905515975e-04  6.92749068002e-03 -4.69411220069e-03 -1.25069616103e-03  4.44282725204e-03 -5.85089600177e-03 -6.96312236138e-03  2.80894300370e-03  2.16209835645e-03 -6.17822716750e-03  3.14835905598e-03  9.61884844142e-05  8.15542725399e-04 -3.25355710781e-03  3.06215530095e-03  5.13815227904e-03 -1.56180356764e-04  8.60142536501e-03 -3.06795493917e-03 -5.16213158869e-03  6.18910404539e-03  1.33034321881e-03 -1.73979970612e-03  1.01632105358e-03  4.94795124935e-03 -1.25411776044e-03  3.04169282890e-04  2.49366566466e-03 -6.48052925672e-04  3.11359599712e-03 -2.47210475884e-03  9.90532388262e-04  7.69841888846e-03  3.82803232392e-03  3.00490139492e-03 -2.85120745743e-03  2.73733848992e-03  2.50903214200e-03  1.09596840237e-03 -1.18394162558e-03  1.25187843645e-03 -4.42432915290e-03  3.00480925404e-03 -4.23288171969e-03 -4.70678055928e-03  9.74322658288e-04 -1.05688129697e-04  1.20384751168e-03  2.20276506139e-05  4.70787095722e-03  3.84540034946e-03  3.81680156581e-03 -3.38586947887e-03  2.16088787279e-03 -2.23174656790e-03  5.94669729120e-03  6.90903094482e-03  1.98550202365e-03  1.03241193642e-03  2.87301721744e-03  9.81154698667e-04  6.25562267266e-04  5.29861103960e-03 -6.88424676227e-03  1.62061989428e-03 -3.70631948229e-03 -2.90498654779e-03 -7.20403255164e-03  1.26941007806e-03  1.54814556331e-03  4.17824899322e-03  2.07481654709e-05 -1.69504678706e-03  3.05359544261e-03 -2.14764488874e-03 -4.07160829063e-03 -3.74048535077e-04  8.47545815757e-03  1.21459104901e-03  9.85041768475e-03 -3.26667010870e-03 -1.66539726393e-03  2.24083705283e-03  1.78624248897e-03 -1.42529964336e-03  4.75848309685e-03 -6.22048128535e-03  4.90206844534e-03 -6.00216679646e-03 -8.73621141371e-03  2.56532851222e-03 -6.47227544891e-04  5.23154520763e-03 -1.52136401495e-03 -7.60482030910e-03 -4.92031488269e-03  1.57599298078e-03 -8.86131841897e-04 -1.46539056890e-03 -3.05765382991e-03 -1.42427396073e-04 -3.72601001092e-03  2.78055986875e-03  2.88563454084e-03  4.20580873951e-04 -1.61410380586e-03  2.78939033652e-03 -6.70060709181e-03 -9.52330527613e-04 -1.24548684658e-02 -1.70426438192e-04  3.49754826218e-03  5.14098880650e-03  1.26928154006e-03 -1.42619897461e-03  2.08883811982e-03  6.46896976609e-04  5.93463493224e-03  3.55963739294e-03 -9.64337616785e-03 -1.66976453563e-04 -4.76621694691e-03 -3.77386408396e-03  6.58393762852e-03 -1.63380739489e-03  7.13606668102e-03 -1.16524139695e-02  3.19778527099e-03 -8.77643685306e-03  2.80811850793e-03 -6.45210766688e-03 -4.19811837744e-03  1.75640405509e-03  7.04441647042e-03  8.48889408810e-03 -1.42548181653e-03  3.17784428829e-03  1.28542270247e-02  3.50499026520e-03 -1.25750451097e-03  1.93674583086e-03  4.48627763353e-03 -2.17080671297e-04 -2.53720606117e-03 -7.21571511199e-03 -2.63310306770e-04  8.35855939596e-04  1.63522299241e-03 -1.67235298755e-03 -3.61253493099e-03  2.23396443112e-03 -7.06437349815e-03 -4.02344217146e-03  8.10659619740e-03  1.19220925191e-02  1.21447566593e-03 -2.24950709443e-03 -2.18710493898e-03 -1.72346734973e-03  6.41438766945e-04  2.24592712211e-03  2.35810595647e-03  3.17483488817e-04  5.40757633396e-03 -2.95132699705e-03 -3.78488248960e-03  3.65497656201e-03 -4.20834056414e-03 -2.93423987682e-03  1.31426033242e-03  6.81874201114e-03 -6.04097755759e-03  6.79982620763e-03 -3.35492848900e-03 -1.11090976820e-03  2.77406014336e-03 -3.99143309048e-03 -4.04975741015e-03 -8.61343461305e-03 -9.37081676516e-04  1.90403973720e-03  1.01722422315e-02  3.18720027408e-03  2.56597082775e-03  5.34890640015e-03  3.65510719863e-03 -6.62186865544e-03  3.31277748979e-03  2.18611152817e-03 -1.93326427208e-03  3.53127086298e-03 -2.15916699041e-03 -2.92221865819e-03  1.46979563888e-03 -4.14395529240e-03  7.28420394891e-04 -4.09308795806e-03 -2.10126304335e-03 -8.46173167556e-03 -2.46176958190e-04 -1.69098047621e-03 -6.68903838541e-03 -7.85435174743e-03 -6.65209543167e-03  7.03854010191e-03  4.40968628048e-03  1.00182513503e-03  7.23936696536e-03  7.62992447557e-03 -5.84869715843e-04  2.11535729873e-03  4.78152690930e-03 -1.64566311322e-03 -4.49270160896e-03  1.35882207000e-03 -1.05662533802e-02  3.18473158034e-03 -1.17545949645e-02 -1.71453784178e-03  6.63094365244e-05 -3.44701764046e-03  5.04847756666e-03  2.58071820188e-03 -3.64948543903e-03  6.86383504195e-03 -1.82002918040e-03  2.33977414477e-03 -2.36981083192e-03  1.94867599194e-03  3.91542715480e-03  5.37519383340e-03  3.64972735650e-03 -5.28857653503e-03  5.62236530279e-04  1.03070308693e-03  4.13656024558e-03  3.28298761939e-03 -5.21845655070e-03  1.86580044973e-03 -6.36284549266e-05 -4.52721437144e-03  4.17176190792e-04 -1.00416895884e-03  2.24354731334e-03  8.91539925281e-03 -6.79878141739e-03  8.38382969355e-03 -1.53556690954e-03  2.08903364104e-03 -8.16855868088e-04  8.57596808933e-03 -2.56760108148e-03  4.55630755966e-03  6.74354170690e-03  2.13064790466e-03  1.00230798522e-02  5.54931610735e-03 -7.01758374959e-03  5.30120311524e-03  3.28746572373e-03 -1.06009937857e-03  3.64222616098e-04 -4.38778792544e-03 -6.79694335750e-04  3.64116460039e-03 -7.29495827267e-03 -1.66714558140e-03 -7.92849930663e-03 -9.42860298510e-04 -1.90820002111e-03  2.62285383505e-04  2.67766028305e-03  2.73718302277e-03 -1.03134737667e-03  2.72898385453e-03  9.67316812339e-04  1.83347985866e-03  2.53956018746e-03 -1.06121283796e-03  3.45122039854e-05  2.46691368478e-03 -3.63070441508e-03 -3.30972321521e-03  4.79192746197e-03  5.95975681001e-03  2.33590912397e-03  7.37647208528e-03  1.07283579786e-03 -8.47445917240e-03 -4.00364850297e-03 -6.80846639072e-03 -4.45706019788e-04  6.03075744613e-03 -1.11226549961e-02  1.20217687116e-03  1.00400858503e-02 -2.62781670236e-03  2.39600509362e-03  1.28676821923e-03 -6.82827490627e-04  1.29808064510e-03  2.53040439817e-03  3.74205194449e-03  1.59879403669e-03 -2.27864140793e-03  2.08540212526e-03 -2.38406016763e-04 -9.65885467666e-04 -2.08730346448e-03 -4.54234177630e-03
 2.93844574125e-03  2.02861799659e-03 -1.90552636606e-03  3.48613812039e-03  1.96621221556e-03  2.95110537044e-03 -1.59603312393e-03 -5.39272876150e-03 -3.45530743417e-04  6.90072267751e-03  1.77794240827e-03  2.37431105259e-03 -2.39749670321e-03  4.54495183173e-03  5.47448446005e-03  3.72722432026e-03  1.14655728859e-03 -2.67033603605e-03  7.23881364184e-03 -6.88310466101e-03 -3.79937738645e-03  1.28757756673e-01 -1.57701878689e-02 -2.57278980359e-03 -1.45447651100e-02 -3.99254214360e-05 -2.17811550705e-03 -2.12803627378e-03  3.09644958767e-03  4.42701460642e-03  5.22448553517e-03  5.51296514189e-03  7.13192424144e-04 -4.99435858892e-03 -4.56757739379e-03 -3.33685243689e-03 -3.08366829707e-03 -3.59149766726e-03  1.23760580140e-03 -3.33594464995e-03 -6.42649070795e-04 -1.90854521196e-03  2.63289219270e-03 -7.46599984471e-03  3.52624165774e-03  4.03402356181e-03  1.48780154436e-03  4.83629688404e-03 -2.37071944024e-03  2.28310578133e-03  2.43447259919e-03  2.71769082412e-04  1.52202410234e-03 -2.16560821549e-03 -2.51613630093e-03  7.37291908799e-03 -7.75904301005e-03  9.77407004531e-03  2.88454181124e-03  1.90878217098e-03  4.02084348815e-04  4.82762064864e-03  1.19128360692e-03  4.39805134069e-03 -3.76493354045e-04 -4.40188899836e-03 -1.42905510971e-04 -4.70724375709e-05  2.20800419094e-03  8.54873683453e-04  1.91597463247e-03 -6.91040667288e-03 -7.45715754947e-03  7.09168853232e-03  1.04771563781e-03  7.24634597650e-04 -1.55370587157e-03  2.38859596911e-03  8.35129803263e-04 -2.14332559187e-03 -3.44824917035e-03  1.75474060672e-03  1.21183167384e-03 -2.24857915165e-03 -2.46516974154e-03 -8.41377456794e-04 -2.00604256998e-03  5.67452158972e-03  3.45321155258e-03  2.26458757292e-03  1.22957448491e-03  2.24405012308e-04 -2.37883254150e-03 -2.39958913311e-03  1.92716271887e-03 -4.21609351951e-03  2.26317403937e-03 -5.90206659129e-03 -3.09814777539e-03  4.01959606239e-03 -1.78417298557e-03  6.38349751328e-04  1.23253917452e-03  6.09349547299e-04 -2.23464038328e-03  5.05213299485e-03 -1.15929497620e-03 -4.58304473778e-03 -3.29554427936e-03  1.04002454481e-03  2.30352398637e-03  5.02537683962e-03 -5.28362367485e-04 -6.13525556186e-03  3.32693726491e-03 -3.93480195975e-04 -8.34112771097e-04  1.19358318961e-03  4.03865491310e-04 -6.72175899885e-03  8.52115659716e-03 -2.85439773237e-03  2.61739450800e-03 -4.22495919443e-03 -1.22473415086e-03  3.98845999325e-03 -3.96223157570e-03  2.75042634624e-03 -3.83512325212e-03 -6.03622860299e-03  1.73619272051e-03 -3.16299008390e-03  1.19161228733e-03  6.90703514072e-04  5.45906942130e-03 -5.87544662231e-03 -7.61821475783e-03  7.76452461372e-03  1.99124112065e-03  8.94878209267e-03  9.39534790336e-04  1.76307602390e-03  6.04225540591e-04  9.20015223671e-03  4.42974937758e-03  6.58787790034e-03 -4.54878237598e-03 -7.60111534677e-04  6.60348168210e-04 -6.90021804165e-03  3.52169755334e-04  1.22707470100e-02 -1.97405480224e-03 -2.75380899054e-03 -2.23514877711e-03 -5.31941076751e-03 -2.49664131957e-03 -2.56331152248e-03  2.72127920671e-03 -6.60241487605e-03 -2.10583169483e-03  6.46694583675e-03 -3.74757993754e-03  4.03325843617e-03 -4.60889110532e-03  5.46175839075e-03  2.68626391517e-03 -2.66346628150e-04  2.32330539449e-03 -1.97180048236e-03 -4.67144744710e-05  4.21923845545e-03 -1.84727093057e-03 -6.74704882611e-03  1.39942193000e-03  6.67017165110e-03 -2.44395887176e-03 -3.70094422937e-03  2.16727980683e-03 -5.51788603322e-03  5.20582151033e-03  3.81628027629e-04  6.00554760642e-04  2.07315484883e-03  2.43725558957e-03  5.39740552200e-03 -1.37125950342e-03 -1.42732028756e-03  4.38476093016e-03 -1.05560450061e-02  1.43114410452e-03 -1.47468181160e-03  2.34660202028e-03 -4.28604221166e-03 -2.69173177652e-05  3.93842245202e-03 -6.42515371234e-03 -4.07917446273e-04 -3.42433727954e-03  2.99923853837e-03 -1.08215113252e-03  5.01318241047e-04 -4.09507051397e-04 -2.26768004076e-03  5.17880298957e-03 -4.64913786915e-03  5.13203921781e-03  2.72640391375e-04 -5.20310749141e-03 -5.02482756162e-04  1.60055913324e-04 -9.56751578512e-04 -9.94321856054e-04  2.14447617163e-03 -6.77506223304e-04  3.68081118964e-04 -5.43056827108e-03 -2.42540998624e-04 -1.40062536428e-03 -6.06922308599e-03  1.51746443666e-03  6.87639509144e-03  4.14499729725e-03 -1.68713552203e-03  3.12872701773e-03 -3.17324022377e-03 -1.20589918472e-03 -7.89269508914e-03  1.73881372826e-03 -2.38130159122e-03 -3.12718840716e-03  1.90131734000e-03  1.05675283748e-04 -1.28105507356e-03  5.78690985602e-04  4.92899021832e-04  2.99749785338e-03  3.59211724594e-03 -7.35320535532e-03  1.23822841808e-02 -5.36543579335e-04 -1.03880110338e-03 -6.75758557613e-04 -5.84165081993e-03  3.18286995013e-03  7.83494039057e-04  6.13291471804e-03  2.30358556957e-04  3.35229378378e-03 -3.55402023975e-03  5.00538188528e-03  2.89834469158e-04 -6.80892401776e-04  1.95359327355e-03  2.98083729055e-03  5.87589816086e-04 -1.71046059538e-03  1.00414855296e-03  3.92930689227e-03 -2.11304822768e-03  5.24302689384e-03 -3.46126483382e-04  3.49599198884e-03  2.79288992175e-03 -3.35643226482e-03 -2.65284146618e-03  1.99746000366e-04  3.34657164601e-03 -6.39741627932e-03 -1.60506754667e-03  4.21252765249e-04  6.56520785811e-03  6.40525672121e-05 -3.71139032573e-03  3.87243809551e-04  3.81930542914e-03 -6.88115735710e-03 -1.00437269326e-03 -5.39889385130e-03  1.02528914620e-03  3.69041647387e-04 -6.11020019830e-04  9.48795107085e-05 -3.14486127095e-03  6.95986266406e-04 -3.02153920315e-03 -5.12670056677e-03  2.00253388804e-03  4.66522880924e-04 -4.11788421662e-03 -2.39397022978e-03 -5.39117783485e-04  3.35187143460e-03  2.79771428074e-03  9.44087074884e-04  1.70510645169e-04 -1.30429720158e-03 -1.10667034834e-03  1.69740146908e-03  4.27740208831e-03  1.45237788022e-03 -2.49777919985e-03  3.83873863757e-03 -4.23502163800e-03  1.84956890608e-03  3.21888039694e-03 -3.23860164963e-03  2.46349005445e-03 -4.11735385469e-03 -1.30543392914e-03  7.03246215340e-03 -3.11354607519e-03 -8.76208651271e-04 -2.35557640059e-03 -3.11817912359e-03  1.30822943154e-03  6.09039078342e-03  3.42972199934e-03  1.22213699813e-03 -9.50960938598e-04 -2.01774235356e-03 -7.07587151232e-03  7.49801986885e-03 -7.22783092602e-04 -3.18472401292e-03 -7.78957351609e-03  5.46745649509e-03  3.44152520425e-03  1.35827683306e-04  4.84487529479e-03  2.49337868609e-03 -4.80649139217e-03 -6.28029411447e-03 -1.23310449905e-04 -2.45581465984e-03  4.19659082013e-04 -3.84307617436e-03  4.13422509555e-03  1.06976024945e-03  1.79620142774e-03 -5.00884688207e-03 -1.35202225801e-03 -2.17123094395e-03 -2.78316897274e-03  1.55671243836e-03  2.67518286680e-03  1.06475247588e-04 -3.26402134737e-03  2.59336597385e-03  5.16388081434e-03 -1.98957317103e-03 -3.40316843118e-03 -3.76852362052e-03 -8.47457380139e-04 -3.41112729916e-03  3.46656449743e-03 -2.52468817589e-04  8.41381656139e-04 -5.28987056361e-04  1.86837966241e-03 -6.44453302518e-05  3.20752501494e-04  3.76596294023e-03 -1.78539349148e-03 -3.34957876190e-03 -2.51017856813e-03  5.24578478266e-03 -4.70512845965e-03 -4.32051078978e-03 -6.91402284378e-04 -4.05926581889e-03 -4.72002886174e-04 -6.68341023684e-05  3.38650444293e-03 -8.01206566115e-04  3.05349961407e-03  2.73829882346e-03 -7.84130902026e-03 -5.23895002042e-03  1.09983647257e-02 -4.08354817068e-04 -6.34660829985e-03 -3.39980486314e-04  6.62516384646e-03 -3.09945210269e-03 -1.92361172148e-03  5.37587433348e-03 -5.30089556683e-03  5.15933078989e-03 -4.62087072230e-03 -3.74728130722e-03 -1.20813021212e-03 -2.63597224675e-03 -2.36219507073e-03  2.17473557844e-03  3.67580006859e-03 -2.17020475993e-03 -3.11772656399e-03  7.21467634790e-03 -2.07079358594e-03 -9.15216920617e-03 -7.23282156422e-04  1.15541298636e-02 -2.93970977574e-03  5.00301531031e-03  3.04346900752e-03 -3.05298105382e-03  1.06560343128e-03  8.54674810806e-04  1.09092974760e-03 -1.05962836081e-02  1.13098828642e-02 -1.10433029944e-03 -1.96253425378e-03 -4.26008603003e-03  7.69067434153e-03  1.61843473858e-03  2.74709358406e-03  3.70209524620e-03  3.54110131964e-03  2.61595882383e-03 -2.49447156163e-03  5.46856355502e-05 -4.85073750814e-04  1.45053513889e-03  3.84850657024e-03  2.40400682535e-03  3.32760934413e-04 -2.89973093164e-03 -1.33740913787e-04 -2.84495916432e-04  1.13608797495e-03  2.26327186306e-03 -3.33542598367e-03  2.53106204704e-03 -4.79525987537e-03 -8.57429365136e-04  6.24706990486e-03  9.95696506901e-03 -2.70277121242e-03 -3.43616235019e-04 -4.32772412160e-03 -2.41512992578e-03 -1.42341272870e-03  4.88099783665e-03  1.21967537019e-04 -1.89993830000e-03 -1.95471623673e-03  1.35914982228e-02  4.08697726067e-05 -4.19423661504e-03  3.23626223873e-04 -2.61327866166e-03 -1.85474822048e-03  4.90840295237e-03 -4.06598979378e-03  6.07801349815e-03 -2.01810089447e-04 -3.26377917040e-03  6.50684939973e-04  6.09959739973e-04  3.09749974578e-03 -3.76372877949e-03  3.66117504110e-03  1.11414159600e-03  1.25576170450e-04  3.78140390848e-03  1.67365987124e-03  6.16584219588e-04  4.09422377140e-03 -7.68348998418e-04 -2.36217285454e-03 -1.03119724270e-03  3.10805519451e-03 -1.14606123346e-03  7.84783959301e-04  1.89179480113e-03 -3.25200884454e-03 -2.74132697584e-03  1.02556530193e-03 -5.60121083416e-04  3.09756314596e-03 -4.86952943630e-03 -4.64541636105e-03  1.31907505120e-03 -6.66399970109e-03 -2.69591467035e-03  1.50776136519e-03  3.40648116828e-03  7.81537615088e-04 -1.23607959035e-04  2.25819728627e-04 -5.48754624855e-03 -2.87968624783e-03 -1.80648415197e-03  1.54353764192e-03  5.50272332583e-03  6.83278245904e-04  6.44608383237e-04  1.19606551747e-03 -2.61189821338e-03 -1.83998987172e-03  4.49213076696e-03 -2.58302187419e-03  1.00263858036e-03 -6.07310267343e-03  5.75724605535e-03  4.60646707984e-03  2.57904200755e-03  3.04919984608e-03 -3.30296972180e-03 -4.70932607512e-04
-4.75142544945e-03 -2.12650627420e-03  1.73027126880e-03  2.88191628261e-04  1.29220177097e-04 -1.77324961559e-03  1.91310089739e-05  9.51746504514e-04  1.47056267817e-03  3.37571295691e-03 -4.76637086183e-05  2.15860780835e-03 -1.22781445333e-03  1.67569188974e-04 -2.58094325584e-03 -6.42262558275e-04  2.41317563447e-03  2.03347531190e-03  2.70778273479e-03 -2.49484199927e-03  8.83636959197e-03 -1.57701878689e-02  1.07879856098e-01  1.25636152083e-02 -2.12961983389e-02 -1.38398600587e-03  1.80510299154e-03 -2.28383554292e-03 -1.18724177477e-04 -3.72365853560e-03 -3.49994291798e-03 -1.05174805134e-03  2.07772861886e-04 -5.36254889555e-03 -3.48209005919e-03  2.87197853389e-03  6.11537325536e-03  3.55408574484e-03  8.25751782323e-04  2.03687608292e-03 -3.29065474975e-03  1.40419065952e-03 -3.10157718801e-04 -3.15897370488e-03 -4.50309792853e-03  1.42015253088e-03  2.18360285679e-03 -2.04757647965e-03 -1.09329011170e-03 -2.03970193601e-03  2.44782213348e-03  3.20663100611e-03 -2.44418088146e-03 -2.69524110317e-03  6.14434945752e-03  8.49751091850e-04  5.17361909553e-03 -2.90970460212e-04  3.26109575325e-03 -5.86369606563e-05  4.26229121817e-05 -4.16780499948e-03 -5.86133844570e-03 -3.45547723527e-03 -1.04253733624e-03  1.33913702928e-03  4.43955045587e-03 -1.91621283932e-03  1.25249848427e-03 -2.04385732136e-03 -1.24857541552e-03  2.78301627643e-03  2.44889487873e-03 -3.43624076905e-03 -2.03815952556e-03  2.80288724704e-03  2.15902348705e-03  1.37685941556e-03  5.08964063007e-04 -2.87101194108e-03 -1.95631972917e-03  4.26818669179e-04  7.19455858018e-03 -2.49579006305e-03  3.37554324266e-03  8.87376128567e-04 -3.66852310171e-04 -6.72013040750e-04 -1.33974597710e-03  5.33742598625e-04 -1.29121448480e-03  1.97501566918e-03  2.66242581049e-03  1.59470688916e-04 -1.06546652741e-03  3.88862500889e-03 -9.92830781754e-04  1.44722415391e-03  4.05521543615e-03  4.57507438461e-03 -4.85368382483e-04  1.73956006753e-03  2.87483363721e-03 -2.35367974570e-03 -3.35607112735e-03 -6.44427907061e-03  1.53910220366e-03  3.03960028402e-03  1.32863196907e-03 -8.72323103918e-04 -6.80172679123e-03 -3.96204563710e-03  4.01169982785e-05  5.15085414663e-03 -4.63523268599e-04  5.77941456819e-03  3.62668853293e-03  2.54486213945e-03 -3.73172116777e-03  3.91753852402e-03 -4.12416861294e-03  1.42105635501e-03 -4.51006879365e-03 -1.96950629175e-03 -4.22064567942e-03 -1.23412502504e-03  2.45374615482e-03 -2.88195431694e-04 -6.20586247580e-04  3.19566522788e-03 -7.96703757301e-04 -1.74985143936e-03  1.50947405791e-03 -5.62765456892e-03 -4.57125731666e-03 -3.66721800317e-03 -2.33024826994e-03 -1.42605735194e-03  3.95373785665e-03  2.22770473037e-03  1.35048566220e-03 -3.08423437092e-03 -1.66043137334e-04 -1.50344262064e-03 -1.55965226061e-03  5.87083743223e-04  5.51959969402e-03 -2.08117636227e-03 -1.85555276810e-03  4.31936697798e-03  1.95156086160e-05 -3.90934587713e-03  7.70682195478e-04 -1.86154343142e-03  4.56822527294e-03  3.23260333404e-03  1.77411897278e-03 -2.37683593252e-03 -6.70245918329e-03  4.21241381427e-03  4.60150995531e-05 -2.87128034598e-03  4.94916623450e-03 -1.77335505337e-03  3.59756170532e-03 -1.15057725640e-04  4.33150606728e-03  2.86306177901e-04 -2.84908682362e-03 -4.49328782262e-03  2.10359964868e-03  1.51307406132e-03 -1.49194430699e-04 -8.76168925178e-04  1.91897485393e-03 -2.68683217864e-03 -5.20417775160e-05  1.66339374684e-03 -2.15952802663e-03  1.01458953894e-03 -4.21508051176e-03  2.55851658313e-03 -1.04991673517e-03  1.06867829995e-03  9.37306050567e-04 -2.23498965365e-03 -5.87298881585e-06  1.08765985763e-03  3.62041807053e-03  9.13589493431e-03 -5.16530276393e-04 -4.28589331225e-04 -1.48769617339e-03  1.83365338025e-03  5.62988723715e-03  3.72291343746e-03  5.29355653881e-03  2.96251046134e-03 -8.80577585407e-04 -4.40388791225e-03  3.80530608212e-03  1.34443335095e-03  1.86047454473e-03 -8.27812239143e-05 -3.06247166321e-03 -1.01198266355e-03  1.57299764687e-03 -2.49387030918e-03 -9.20962853431e-04  9.59302951333e-04  1.10381012547e-03  2.11271059917e-04  2.53129247091e-03 -4.45585334465e-03 -1.28549878403e-03  2.46566858786e-03 -4.70114041343e-03  1.88936759796e-03  2.37775036448e-03 -2.20990315619e-03 -5.02445323838e-04  2.21035646943e-03 -3.63231244991e-03 -1.97026841982e-03 -1.78090151367e-03 -1.94564169381e-03  5.85560255177e-04  2.70019169397e-03 -1.32289902396e-04  2.59984170602e-03 -2.61693658789e-03  4.48435728638e-03  1.56847913412e-03 -5.25828183922e-04  5.11778522787e-03 -1.48957184295e-03  5.36605583451e-03 -1.45620598607e-03  2.05615157440e-03 -4.73291162128e-03 -2.13969309071e-04  7.59289980323e-04  3.38364709987e-03  1.58205724557e-04 -2.73678606675e-03 -9.80607181338e-04  1.80620086363e-03  1.04313592489e-03  1.56312215373e-03 -3.44652299852e-04  5.46494591365e-04 -2.72301656425e-03  6.23718675833e-04  2.57722796547e-03  1.54591893388e-03  1.08119581777e-03  8.01909466814e-04 -2.96962796804e-03 -1.92823662620e-04 -4.63317791505e-03  2.07158334898e-03  2.79660142824e-03  1.52603520583e-03  2.49293206742e-03  3.05163616380e-03 -2.18607892978e-03  8.41845629708e-03  8.17481199278e-04  2.72745395923e-04  3.71034688414e-03 -1.18308781330e-03  1.64155474158e-03 -9.64452015974e-04 -1.15507666293e-03 -1.60978385792e-03  4.99413674133e-03  4.84047747875e-05 -2.35648277487e-03 -1.62795513291e-03  1.31406235455e-03  8.49317975300e-04 -1.63555626819e-03  4.06229311984e-03 -2.75946222288e-03  1.48052236414e-03  2.80607323057e-03  1.04648879486e-02 -6.96129192139e-04 -2.86636617178e-03 -5.16254885544e-04 -3.30769985750e-04  2.81262598758e-03 -4.47144006396e-03  5.13679451213e-03  4.95340214075e-04  7.86693354921e-04 -3.15432100941e-03  2.96745843838e-03  1.98931440750e-03  3.57755568190e-03 -1.98783302449e-03  2.91390603864e-03 -1.05806473161e-02 -2.51591955662e-03 -2.32935068885e-04  3.09778855737e-04  3.40487362437e-04 -1.75528578246e-03  2.59994224893e-03  3.44411436895e-04  5.01817592428e-04  2.35501330677e-03  1.01638766965e-03  1.00506010381e-03  5.05067917391e-04 -1.27219459856e-03  1.79806632441e-03  7.79601220315e-04  8.89916770729e-04 -4.37692424183e-03 -3.11170059125e-03  2.75278715671e-03  9.26611469019e-04  7.45586266199e-03  5.32444863916e-03 -1.90281166379e-03 -1.31447081761e-03 -4.61872604237e-03 -2.73384199571e-03  2.49961482169e-03 -1.39361103859e-03  7.45019329170e-04  1.80590790143e-03 -2.26211109900e-04  4.29800909293e-04 -4.32232826077e-04  3.52526183751e-03 -2.41383587890e-03  4.64961882439e-03  4.98093610459e-04  1.38456557327e-03 -1.51314813276e-03  4.64326759475e-03 -2.22096926223e-03 -5.07752907031e-03 -4.60247137282e-03  4.52435505158e-04 -2.84499911608e-04  1.01117577103e-03 -3.99308163217e-04  5.87956262561e-04  4.06238707551e-03  4.03126885716e-03 -3.46560047995e-03  8.00878666566e-04  3.64993309198e-03 -1.57750017474e-03  1.18479171410e-03  2.31793773486e-03 -1.76467645483e-03 -4.55096849144e-03 -6.14440927723e-03  2.69378403797e-03  1.88561731599e-03  2.94756163702e-03  8.03963396382e-04 -5.80252703754e-03 -1.72039245700e-03  6.38448199522e-04 -3.15938936372e-03  2.35024725483e-03  9.04047360500e-04 -3.35925656079e-03 -6.07078442223e-03  5.61453640878e-04 -1.52025916988e-03 -2.50118251777e-03  5.10503868112e-03 -1.98972292490e-03 -2.69940629650e-03 -1.69647067311e-03  1.63014288080e-03  3.58429277134e-03  1.67214531335e-03  9.36113169670e-04  8.79382030207e-04 -4.24689506031e-03  4.08758067671e-03 -3.48934888391e-03  4.07455507791e-04  3.74605564275e-03 -2.31435597570e-03  1.79335694740e-03 -2.03244714399e-04 -3.32703332143e-04  4.28761605366e-03 -4.10351662690e-03 -3.73203197985e-03 -4.46555860522e-03  4.58585886416e-03  6.56057685049e-03 -3.93290525115e-03 -3.68526842564e-03  1.38754286442e-03 -2.75620406924e-03  5.03058323363e-03 -3.45779201961e-04 -1.98123547351e-03 -2.08784967355e-03 -1.08077669770e-03  8.34243305355e-03  1.53788976140e-03  2.02981412631e-03 -3.23483290054e-03  2.71740166399e-03  3.69908975194e-03  5.33720125175e-03  4.78182661158e-05 -2.43466108566e-04 -2.83605553437e-03  1.92288497626e-03 -3.27088491870e-03  3.34814830172e-04  3.44676822729e-03  3.85260013731e-03  6.63899277657e-03  8.75006728174e-03 -1.98636185047e-03 -2.01811422901e-03 -2.33677905806e-03  3.16313372877e-03  4.93375613346e-04  2.96700679377e-03  9.33505483094e-05 -6.36099334358e-03 -1.84723231411e-03 -3.45875672432e-03 -5.45741308425e-04 -5.62172204301e-03 -2.57001154195e-03  1.90728547199e-03  4.84956301364e-03 -4.37062029838e-03  4.23631871092e-03  2.40480956422e-03  1.36060293460e-03  5.12191817136e-03 -7.19322006214e-03  3.13751791068e-04  1.75879931139e-03  5.93033317872e-03  1.20827340760e-04  1.59700122595e-03  3.26813539445e-03 -1.97663703918e-03  1.57009010344e-03  3.49282687795e-03  9.69492688971e-05 -4.98250948247e-04 -2.81133554464e-03 -3.84490413090e-04 -3.10211975578e-03  2.54723262939e-03 -1.02496839497e-03 -6.52215739739e-03  2.89139762511e-04  6.52056090144e-04 -3.39121970414e-03 -2.44885289906e-04 -6.75106955825e-03 -2.29216793173e-03 -1.47626068574e-03  1.59050714495e-03 -5.86783444627e-03  2.34137890705e-03  2.03284423520e-03  1.42139362287e-03  1.47721581664e-03  1.12117139265e-03  9.32199637952e-04 -5.96909428112e-04  9.31285920672e-04  6.58151598976e-04 -5.27408058152e-03 -5.01383755050e-03  2.92294187117e-03  2.43205652997e-03 -2.56822045787e-04 -3.09515492336e-03 -2.18416797837e-04  1.49839329102e-03  2.02388754247e-03  2.88602818957e-03 -4.64873974694e-03  4.45829561910e-03 -8.90001902540e-04  1.10563203820e-03 -8.55292527490e-04  1.03279224914e-03 -4.01561790769e-03  7.63290919915e-04  2.55306289114e-03 -1.01398242886e-03  1.58870083275e-03  2.32896437408e-03 -2.81140473436e-03 -2.39118428506e-04 -5.55983943812e-03  2.62415314139e-03 -4.54958686449e-03  2.84165116516e-03  1.75208431981e-03
-8.42945775946e-03  7.37635981920e-04  4.71132141031e-03  5.70062570580e-03 -3.05811319720e-03  8.03230776881e-03  6.81295291387e-04  2.34423546441e-03 -2.18237474891e-03 -7.01680746064e-03  2.67492415642e-03  3.73185766415e-03 -1.18578059317e-03 -1.51841393615e-03  3.23572850915e-03 -4.35513462042e-04  2.92676491517e-03 -1.45920793070e-03  1.66698046274e-03 -3.30646197833e-03 -9.32767606015e-03 -2.57278980359e-03  1.25636152083e-02  1.34735294551e-01 -1.47582358671e-03 -6.01389229196e-03 -6.20743444262e-03  1.21269290587e-04  1.38120492052e-02 -2.98282905025e-03  1.79165055165e-03  6.90824044032e-03 -4.62191118172e-03  2.27499828667e-03  5.84381191290e-03  3.11308523195e-03  1.22594657587e-03 -2.34417370792e-04  5.53238262130e-03 -5.38285299921e-03 -1.35784052957e-03  6.84639248493e-03  3.36801146863e-03 -1.10159787428e-03  5.69259039836e-03  4.93762177036e-03 -4.63745030398e-03  2.54282091176e-03  1.34139812748e-03  3.31157751428e-03 -1.00863907953e-02  2.79304522261e-04 -6.48251003049e-05 -7.71205349989e-03  4.44782261569e-03  7.27527450797e-03  1.39877852138e-03  8.91290438267e-04  4.52270240448e-03 -1.05911110259e-04  1.99475751642e-03 -2.16158165792e-03  7.99484327392e-03  1.64910247806e-03 -4.58596457949e-03  2.59690782984e-03  9.45815419680e-03 -6.36130911035e-03 -1.04456158116e-03  1.32269944658e-03 -1.48423820484e-05 -9.93647518450e-04 -5.21747824851e-03 -1.37785323588e-04 -2.23280520966e-03 -1.09339240178e-03 -3.47322089373e-03  3.50019270345e-03 -2.88071289827e-03  7.56241557552e-04  5.17451398561e-03  3.68699951090e-03  1.10462193956e-02 -5.02086488316e-03  4.20906325130e-03 -1.78774033396e-03  3.84817667419e-03  4.17260102754e-03 -2.15611908138e-03 -9.03270669204e-04 -1.50653668372e-03 -5.67765342081e-03 -2.38414181251e-03 -2.30559067852e-04  2.67747579899e-03  7.45907847363e-03 -7.01336361236e-04 -5.12126930071e-03 -4.51403562421e-04  1.42461410685e-03  1.65904156924e-03 -2.33702826154e-03  8.60954550511e-03  2.13701586113e-03 -2.26926685442e-03 -3.39485086802e-03  1.85127554628e-03 -2.15288848370e-04  3.53897099275e-03 -5.14466639142e-03 -2.04261037701e-03 -1.89349673038e-03 -6.74867899614e-03  2.00916484680e-03  2.49175395203e-03  7.24690398361e-03 -2.78155904827e-03 -6.56679116873e-03 -4.52090781276e-03 -4.70449817238e-04 -3.18328175084e-03 -1.28572361581e-04 -1.10264667543e-02  4.40619489741e-03 -4.01111338593e-03 -4.18619273634e-03 -2.54621175254e-03 -7.26117491100e-03  1.12657308015e-03  1.10107717989e-03 -6.92204203924e-04 -3.60256026236e-03 -5.03554695274e-04 -2.27444395671e-03  3.79979215950e-03 -3.20725579448e-03 -2.73970998310e-03 -3.91936140809e-03  5.37407678787e-03 -5.03819240496e-04 -2.89670753415e-03  6.48302265067e-03 -3.97151521275e-04  7.86446059609e-03 -3.22389461477e-03  4.79766476608e-03  8.14316585529e-03 -1.19504813310e-02 -5.84503722868e-03  1.18316307073e-02  2.29512952963e-03 -3.65848444477e-03 -2.42839206210e-03  3.37883111887e-03 -3.69196295928e-03 -2.63428871235e-03 -3.30432204520e-03  1.77324180752e-03 -3.41173813275e-03 -2.02192436395e-03 -1.02454402388e-02  6.19124742466e-03  3.43178090312e-03 -2.59579455732e-03 -3.89374388163e-03 -2.19126620649e-03  8.07289044357e-03 -4.44181555995e-03  1.68499573696e-03 -1.42820921319e-03  3.94630588523e-03  2.72314337532e-03  1.67172413383e-03  4.22844798293e-04  2.97585684986e-03 -1.87066203423e-03 -2.10978651258e-03 -3.68794069823e-03 -1.01197518306e-02  1.13292639035e-02  9.23919547710e-04 -1.84020415121e-03  1.83882865403e-03  5.78533401612e-03 -3.18770719753e-03 -9.90864801613e-04  3.62204981996e-03 -1.96213700518e-04  2.05282052410e-03 -1.31013894816e-02  1.80159650779e-03 -6.02095420023e-03  3.58076667653e-03  4.47695816482e-04  1.19339715983e-02  1.04960958045e-02 -4.09728622985e-03 -2.14850593855e-03 -2.79008505416e-03 -3.77496048268e-04  2.90449404654e-03  2.80378510438e-03  2.55985152017e-03  5.41790619223e-03  3.47101298553e-03 -1.56353461681e-03  2.28515443945e-03  2.40148828530e-03  2.02007894659e-03  1.24426789682e-03 -2.12194588269e-03  4.67182264689e-04  2.96337886577e-03 -2.95292419995e-03 -4.13665401254e-03 -5.50000880594e-03 -3.38431138993e-03 -4.01388634843e-03  5.92097297863e-03 -2.82406585675e-03 -1.90613764475e-03  1.69715354365e-03  3.39359119552e-04  2.74281502304e-03 -1.25799701240e-03 -3.23677117479e-03 -4.14699203644e-05  4.34308640789e-03  1.67417401762e-03 -1.07019722167e-03  1.71561642078e-03 -7.69008898344e-04  4.25224365252e-03 -1.32169249485e-03 -7.00615264296e-03 -6.01262932437e-03  9.71413707346e-03 -3.11174697570e-03 -6.07521753919e-04 -6.14960725604e-03 -2.39675784843e-03  8.91627591715e-04  2.98872434909e-03  1.00657329656e-02 -2.47680292285e-03 -1.40566969940e-03 -8.36524520462e-03 -5.77258954727e-03 -1.27361960748e-03  3.86351313577e-03  2.95169345919e-03 -2.27367596860e-03 -1.65810150379e-03 -5.39996323194e-06  3.51193216000e-04 -1.57647904542e-03  7.02692236543e-03  7.70526583477e-04 -6.67770964754e-03 -1.29309301257e-02 -2.04230567659e-03  4.65256968469e-03  3.80294240209e-03  2.94628082878e-03  4.45298395178e-03 -6.28541113637e-03  2.45876271021e-03 -1.05499083600e-03  4.24958095503e-03  1.01590694058e-02  7.17374277854e-03  3.65200060784e-03 -2.12639610276e-03 -2.52832952682e-03 -3.97305950912e-03  5.82444556004e-03  2.00125183367e-03 -4.95711055195e-03 -7.03423575928e-03 -1.37794092555e-03 -5.17666388803e-03 -5.71069745195e-03  2.60264437791e-03  9.86494149714e-04  1.49132678734e-03  7.74459184410e-03  5.41482133520e-03  1.98762020400e-04  1.39240040883e-03 -1.73019915000e-03 -2.23949473856e-03  9.46053981479e-04 -1.59063499190e-03  2.47249134561e-03 -4.67030033816e-03  7.65734989459e-04  2.05792957499e-03  3.81678730968e-03  4.10379180104e-03 -1.86208212880e-03 -6.54246093873e-03  3.62453303619e-04 -1.96531392475e-03  2.15464427181e-03  7.58790533958e-03 -7.70137198886e-03  6.57360865476e-03 -8.58274124378e-04 -5.03566360316e-04  3.70214791057e-03  1.00849947506e-03  1.78654288962e-03  2.58222747900e-03  2.62164046209e-03 -3.62988848570e-04 -4.84454315987e-03  3.50014793043e-03 -6.42430577119e-05 -1.41246406384e-03 -5.80058668085e-03 -6.46484502815e-03  6.95656702746e-03  3.20536632812e-03  1.34440351295e-02  4.24868837925e-03 -3.15480866909e-03  2.11344888707e-03  1.44977076780e-03  9.48240311416e-04  1.13165201948e-03  5.20317833465e-03 -4.16526250646e-03 -3.52922840575e-03 -2.35485078291e-03 -5.12426193659e-03 -3.99148602329e-03 -4.65207765424e-03  1.56074219066e-03  2.60277387561e-03  4.72921575721e-03  3.58858724053e-03  2.99545887493e-03  1.18219979831e-03  4.25173193007e-04  8.25334040681e-04  2.48773476182e-03  3.45859758308e-03  4.66707870337e-03  1.58690211216e-03  1.21474881361e-03  2.34373823330e-03 -1.10183945677e-03 -1.25081303135e-03  6.47589356671e-03 -9.38287193007e-04 -2.03578058776e-03  3.75756184830e-03 -4.98570691896e-04  7.65061134385e-04  5.09528134407e-04  5.49158451277e-03 -9.13208983947e-03  3.10602652359e-03  1.38778741885e-03  7.72247388517e-04  5.42749869869e-03 -2.91733899347e-03  2.91289044654e-03  8.99758683306e-04 -6.15852642951e-03  3.75078140260e-04 -7.42071739494e-03 -3.81554811819e-03 -2.08069662687e-03 -6.36142624097e-03  2.89549277553e-03 -1.13964815826e-03 -2.35834247306e-03  1.02400881811e-02  9.26016448228e-04  3.20970993536e-03  1.77184819632e-03  6.36644235596e-04  3.38720407900e-03 -3.94439887349e-03 -1.34331751843e-03 -9.82198419314e-04 -8.83186063311e-04 -2.41535033032e-03 -5.34827021975e-04  2.60946529564e-03  5.56589898702e-03 -8.74653636251e-03  4.23751211141e-04  1.16169996926e-03  5.48408360373e-03 -6.71084941206e-03 -1.87067042889e-03 -1.13546864989e-04 -6.50576624969e-03  4.23712149535e-03 -6.43501614174e-04 -1.44104030909e-03 -1.39896161519e-03  5.69737034396e-03 -7.02178235781e-03 -2.44506493345e-03 -8.32292555794e-04 -1.33273444240e-03 -3.40659968509e-03  1.80992369613e-05 -6.01431903973e-04 -2.56008460223e-03  6.25029013302e-04 -1.26047743133e-03  1.07579028058e-03  7.14702237015e-04  3.87916899688e-05 -2.20098041115e-03 -7.25132108271e-04  2.69590763755e-03 -4.20261569467e-04  1.68379368061e-03  2.15175705080e-03 -4.76111141513e-03  3.07916367540e-03 -1.39469508238e-03  3.80762529607e-03 -5.72092148825e-03 -5.82754724453e-03  2.52469082151e-03  1.23222519288e-03 -4.54507502609e-03  2.01665307201e-03 -6.69750108426e-05  2.58939846083e-03  1.10955711456e-03 -9.79476653261e-05 -3.05965171023e-03 -4.49598338166e-04  4.70862579001e-03 -5.95867259694e-03 -3.52610517343e-03  3.31598403940e-03  4.01031236917e-03  1.37203515310e-02  3.22623076935e-03 -5.53459648325e-03 -4.30975678315e-03 -1.13219004908e-03  3.96804049188e-03 -2.41892880018e-03  1.21779760284e-03  4.40591317931e-03 -2.23559482747e-04  7.75345249100e-04 -1.74648538959e-03 -3.50513982299e-03 -9.63158227625e-04 -4.17887163190e-03 -2.45022137104e-03 -4.80294601052e-03  7.06273526386e-03 -2.83175317335e-03  4.48530060324e-04 -2.28537961816e-03 -8.68905061872e-03  9.34160123161e-04 -3.96324562880e-04  3.66129823904e-03  4.87903099460e-04  7.17693849478e-03  3.61143614098e-03  1.17416480716e-02  3.44542666243e-04  2.30078602583e-03  2.76979829972e-03  2.07876070041e-03 -2.10610263447e-03  2.15169869284e-03  1.17128772815e-03 -1.73427181948e-03  3.62474879425e-03 -3.74542832616e-03  2.37184006202e-03  2.20677446217e-03  2.95580859829e-03 -5.50192332705e-03 -9.18758982476e-03 -2.11854599215e-03 -6.98436869729e-04 -9.93863700385e-04  2.46833503566e-03 -2.09194860732e-04 -1.50563541074e-04  6.14552481762e-03 -1.42237146562e-03  1.99800762524e-03 -4.18983138684e-03 -3.37337018981e-03 -4.24700971027e-04  1.09798003753e-03 -1.75226435288e-03  6.38560398328e-03 -8.04748530501e-04 -4.50966740523e-03  8.59232072131e-04 -6.21204230128e-03  9.55262095325e-04 -5.20519128667e-04  1.28868129806e-03  2.07804802817e-03
 7.72069759135e-03  1.53565864481e-05  1.74229116716e-03 -3.62750363900e-03  3.62676333473e-04 -3.37016864035e-03  1.02396421714e-03 -1.68609953610e-03 -7.41638073201e-04 -2.65143529713e-03  9.42954628741e-04  1.30609645024e-03 -4.93778200214e-03 -2.39701932645e-03 -2.72702698140e-03 -1.53953468835e-03  1.19129104862e-03  2.03074844219e-03 -6.72448109833e-03  1.64375498546e-03 -4.81947105917e-03 -1.45447651100e-02 -2.12961983389e-02 -1.47582358671e-03  9.76650390493e-02 -6.11200570401e-03 -2.12219452905e-03 -1.89432636272e-03  3.91968191532e-04  3.19294993030e-03  3.37930252717e-03 -8.39465575396e-04  2.51386300164e-03  3.71164772504e-03  4.03662942714e-03  1.14250289131e-03  3.47895139564e-03  4.63822527039e-03  1.42432695588e-03 -4.35904422177e-03  7.63429221636e-04 -1.03266905130e-03 -3.61828007137e-04  1.02812939112e-03  4.51036695089e-03 -2.03251439853e-03 -2.11415593348e-04 -2.37683965134e-03  1.02214234752e-03  4.17725408093e-03 -4.16746577431e-03  7.70196278596e-04 -1.47517137299e-03  4.15819171451e-03  1.05648633867e-03 -9.88501582250e-04 -3.68055046541e-03  2.31264722717e-03 -3.96120630829e-03  2.13195794842e-03 -8.54970233719e-04  1.48927487025e-03  4.90750000038e-03 -2.13394303238e-04  4.48430496614e-03 -5.07307000274e-03  8.53458966369e-04  1.41245103219e-03  1.04455106034e-03  1.38160049923e-03  4.38180691761e-05  1.95758165166e-04  1.67722958315e-03  1.47552383274e-04  1.43090980305e-03 -3.29788069473e-03  6.32889787165e-04 -3.32100237531e-03 -4.74492042087e-04  3.21531371512e-03  6.47018351107e-03 -2.33549112216e-03 -3.50793444209e-03  3.63132066657e-03 -2.16707173733e-03  1.40600192173e-04  6.33839751376e-03  3.40365725207e-03 -3.43101934841e-03 -3.11965189670e-03  5.70995748183e-04 -1.89651662351e-03  1.78490754440e-03 -3.72157304398e-03  1.76736166804e-03 -5.06243895894e-03  7.95569912566e-04 -1.75608795518e-04 -1.21802900778e-03 -2.98682882497e-03  1.63973482004e-03 -4.62453708539e-03  4.50442677929e-03  2.80235327506e-03  2.88397024238e-03 -4.21861052343e-04 -2.03163776156e-03  3.18453962157e-04  1.20799066012e-03  1.64298398482e-03  1.91982593596e-03  1.87512726143e-03 -1.76401829874e-04 -5.79003625117e-03  2.34037909470e-03 -1.05578680096e-03 -2.15051765894e-03 -1.64517841493e-04  3.52518047355e-03  3.02662166363e-03 -2.22403933395e-03  3.50869483714e-03 -1.33751337887e-03 -1.11006561572e-03  6.57474255555e-03 -5.63316085865e-03 -1.69607000905e-03 -4.98081532609e-04  4.24254364292e-03  4.97251743271e-03  3.90402959922e-03  7.46892739555e-04 -4.79053749042e-03  3.37281556753e-03  2.22771229559e-03  3.48975344959e-04  2.21048878805e-03 -7.76276858161e-03 -1.99294435418e-03 -6.13504952076e-03 -2.56311144264e-03 -1.62877436635e-03  2.94738506669e-03 -1.67620328739e-03  2.15621268702e-03  1.31625092691e-03 -1.61397650226e-03  6.74101601007e-04 -1.23430943814e-03  3.42658465113e-03  1.23628246002e-03 -2.17856578237e-03 -9.87826022944e-04  4.02226347187e-03 -2.42906129976e-03  1.42417277569e-03  1.93680120679e-03  4.61029770473e-03  1.25920297382e-03  1.03600655520e-03  3.79579395227e-03  8.54804577656e-04 -6.42645264561e-03  3.13919740421e-03 -5.33471847470e-03 -3.26734537828e-03  2.11607835762e-04  1.21004564842e-03  1.36068142534e-03  2.38383266794e-03 -5.13983945066e-04  7.27829089301e-04 -5.63317919309e-03  4.57080449850e-03 -3.74274232108e-03 -5.09310624199e-03  3.17237042194e-03  4.40532546812e-04 -2.44039359425e-03  2.32654272425e-03  2.13946206012e-04 -2.24436778683e-03  4.81311725444e-03 -1.86381112798e-03 -1.93829766944e-03  4.85365003162e-05  1.18546951980e-03 -3.29372404051e-04 -3.78477279500e-03 -4.21068320648e-03 -1.09034004420e-03 -1.58332469340e-03  1.70859651735e-03  5.14921396478e-04 -3.05013763802e-03 -2.81606662467e-03 -2.25407421476e-03 -3.03089217619e-03 -1.89564982784e-03 -2.77732016851e-03 -1.50515823710e-03 -1.16931948553e-03  1.21363289496e-03 -7.33668467926e-04 -3.29778722352e-03 -2.59206677098e-03 -1.10185472886e-03  1.61362190919e-03  4.55688300245e-03  1.69362491793e-03  6.66777129741e-04 -1.22477818452e-03 -1.03324531769e-03  4.39643349813e-03  3.13472230731e-03  1.82813552866e-04  6.17680050118e-03 -5.31919096716e-03  1.60348229335e-04  3.04263402658e-03  1.75659355261e-03 -1.15804157508e-03 -1.75280994514e-03  1.69761627745e-03 -3.16159264949e-03  3.04081313980e-03  1.76365451781e-03  1.24081138751e-04 -7.60873324213e-04  4.10336784537e-04 -1.78691567143e-04 -3.73611652071e-03  1.82296564342e-04  1.28582827507e-03  2.40021487848e-03 -1.02068883453e-03 -1.30148152799e-03 -3.03301892725e-03  2.20600280227e-03 -6.05087340265e-03  2.45857677335e-03  1.33829701135e-05  4.02783869049e-04  7.24628056289e-03  2.81560894790e-03 -2.88827240373e-03 -7.01353122015e-03 -8.09484719573e-04 -2.61242704185e-03 -1.89428321537e-04 -3.11602583211e-04  1.69807394390e-03  1.90173033751e-03  1.84827509923e-03  2.55017297237e-03 -1.13726030091e-03  9.76873942535e-04 -1.95238759973e-04 -4.71046826103e-03 -9.73247952012e-04  2.28389575749e-05 -6.64407175760e-04 -1.45545390425e-03  6.47819472108e-04  1.49384135323e-03  1.28879567393e-03 -1.35182134815e-03 -7.69486817056e-04  2.32932072627e-03  2.63514572686e-05  1.64767050741e-03 -1.33049605871e-03 -2.02548423020e-05  1.30381268844e-03  9.76965374453e-04 -4.18647631027e-03  3.33587469826e-03 -1.01414662716e-03  5.54029878516e-04 -2.82217821936e-03 -1.62737690157e-03 -1.91002833025e-03  1.60532903842e-03  1.99344543690e-03 -1.94825000548e-03  2.76093247765e-03 -4.26678289189e-03  3.71246437719e-03  7.65758477280e-04 -2.94880664380e-03 -7.28581556099e-05 -1.20797066805e-03 -1.65935567794e-04 -5.41999089035e-03  2.44108241718e-03 -3.03091533538e-03  4.29170816626e-04 -1.42647528234e-03  2.68317715140e-04  2.18983886675e-04 -2.36979194149e-04 -4.79706040854e-04  7.19661589960e-03  1.30692406301e-03  8.35724857398e-04 -6.62420973510e-03  1.76484829881e-03 -2.58098622659e-03  1.93775017076e-03 -1.54969839854e-03 -6.17306808123e-04  1.25825670764e-03 -7.95987466580e-04  6.24216067293e-04 -1.86054579209e-03 -1.64299820509e-03  9.64167032130e-04  5.14935481573e-04  5.80948543088e-04  5.24995832438e-03 -2.48462213304e-03 -2.97299022793e-04 -2.95751225297e-03  3.11855357777e-03 -1.04118688206e-04 -1.80748302883e-03 -1.43958120904e-03 -7.48686863437e-04  7.99009463842e-05 -2.13779079600e-03 -1.65406204249e-03  2.36007197027e-03  4.50799905972e-04  4.16200269452e-04  1.46883362938e-03 -2.15628230702e-03 -2.77566788233e-03  2.44014364031e-03 -2.90144631620e-04  7.45000305332e-04  1.64307965488e-03  3.60549904796e-03 -3.43037645226e-03 -1.56545247116e-03  3.59537533502e-03  1.38460101121e-03  2.80489111279e-03 -3.62842704238e-04 -3.92093752144e-03  1.37295392898e-03 -5.21840605740e-06 -4.79857215117e-03 -5.55349057340e-03  5.65571682202e-03 -2.04922188602e-03 -1.84664474948e-03  3.63946666922e-03 -8.01046284395e-04 -2.71724738217e-03  3.77103609694e-03  5.16358997276e-03  3.66863210160e-03 -1.25076321442e-03 -1.33413154512e-03 -1.87688652587e-03 -2.70888012451e-03 -4.80104879117e-03  6.63769867905e-03  2.65833102962e-03  6.94961978410e-03  3.98286485741e-03 -1.93189312796e-03 -2.18071506265e-03  2.61863126070e-03 -7.31485337294e-03 -4.80424693060e-04 -4.01508345023e-05 -9.75890629243e-04  1.15543154119e-03 -4.37837223545e-03  3.71307615733e-03  5.96752044101e-03 -2.09804426150e-03 -8.30231286715e-04  1.47096454436e-03  2.35427740442e-03  1.82989820352e-03  1.18119089646e-03 -7.28446564667e-04  1.57776724438e-03 -3.13973223269e-04  2.11785373724e-03 -1.40589129632e-03  4.25473642634e-03  1.59797408044e-03 -9.65625901239e-04  5.23485319796e-04  2.79954073373e-03  2.25320101050e-03 -5.11853654099e-03 -3.12474970995e-04  2.16796142887e-03  4.36116956634e-04 -1.94324619747e-03 -4.24214521160e-03 -7.76116224641e-03  3.10918153343e-03  2.43057999116e-03 -1.38913692354e-03  1.34007913393e-03 -1.45591020145e-03 -1.84611887600e-03 -1.15042316614e-03  4.51083384518e-03 -3.06844640257e-03 -1.47436708098e-03 -2.55326136103e-03 -2.72080848342e-03  3.89746569802e-03  9.86642008085e-04 -1.57930319028e-03  4.96652657180e-03 -2.50611594285e-03 -2.43457475855e-03 -1.07622307752e-03 -2.16443202542e-03 -3.09834385984e-03 -1.38291201850e-03 -7.67637112966e-04 -8.96311951882e-04 -5.90843883279e-04 -1.39258363575e-03 -6.23942770496e-03  8.82874128853e-04 -1.35310821302e-03  2.46573397780e-03 -2.78793628079e-03 -3.18307575648e-03  8.41344983860e-04  2.44980966457e-04 -2.97211924525e-03  5.10913230152e-05 -9.84121047831e-05 -2.27285038547e-03 -2.59360266996e-03 -1.01830151857e-03 -2.67295030755e-05  5.49715279495e-03 -5.04581188287e-03 -4.50963558280e-03  8.50172742683e-05  1.20445141017e-03  1.00191156767e-03 -1.75340252570e-03 -1.96435989711e-03 -1.23398844052e-03 -3.15218668773e-03  4.31982950303e-04  1.57360020322e-03 -3.72649252230e-03  2.59593741857e-04  4.22521753876e-03 -1.83091688782e-03 -1.10454327040e-03 -1.24719895286e-03  1.86582145324e-03 -1.12013330568e-03  9.05859251530e-04 -5.46751601633e-04  1.62559634281e-03  1.33064510697e-03  3.25620227706e-03  6.44302338501e-04  1.00368232295e-03 -1.53676021466e-03  1.41299981514e-03 -4.61008466956e-03 -4.71472935571e-04  7.39648961337e-04 -2.87458843873e-03 -1.91222849777e-03  5.27934205347e-04  3.87012623660e-03  2.28395530555e-03 -4.16663730641e-03  6.73733446105e-03 -1.33675634417e-03 -1.94014172337e-03 -3.11200828500e-03  3.45914609034e-03 -5.43870424844e-03 -4.37752537755e-03 -1.21870382172e-03  2.99767459906e-03 -4.40791149169e-03  2.66499618311e-03 -7.47348351422e-04  7.90773837255e-03 -3.33407189884e-03 -8.26802885349e-04 -1.36024291647e-03 -1.53879909192e-04  3.45979494921e-03 -4.67916635939e-03 -1.17802628242e-03  3.52149716693e-03 -2.68360315905e-05  2.21754663604e-03 -4.28640571194e-03  3.28835045870e-03  4.81110709304e-03  3.57408846206e-03
-1.86199151689e-03  5.51384170633e-04  2.18118325980e-03 -4.26785286339e-03  4.29467495508e-03  7.26633001446e-03  3.78699577062e-03 -1.47148416325e-03 -3.83420722801e-04 -3.52750846777e-03  3.44258814994e-03  4.68657293598e-04 -1.85755973589e-03 -2.47731815345e-05  4.55827918483e-03 -2.11501659984e-03  1.05286522051e-03  3.97545360905e-03  1.33623055578e-03 -5.85747092681e-03  1.34788621260e-03 -3.99254214360e-05 -1.38398600587e-03 -6.01389229196e-03 -6.11200570401e-03  1.08598804093e-01 -1.54818225949e-03 -4.83969721337e-03  4.19073601220e-03  1.34901243622e-03 -4.64935443248e-04 -3.33880711566e-04  4.06336789143e-04  7.34359719795e-04 -6.65823409505e-04 -1.98534354417e-04  4.51784496436e-03  8.04583251187e-04 -6.80748318169e-04  6.53114159816e-03 -9.85936003152e-04 -4.05232254606e-03 -4.42855252263e-03 -2.39949345408e-03 -6.54468185108e-03 -1.22276351549e-04  1.47389477905e-03  8.41223960261e-04 -2.99172146714e-03 -8.51787053757e-03  4.53211479731e-03  5.55226768445e-04 -8.40280884043e-04  2.81365378849e-03  6.03151623189e-06  1.10460495047e-03 -3.64857194536e-03  9.96261691923e-04 -1.71593192047e-03 -5.03234780710e-03 -3.16315760010e-03 -3.95912962476e-03 -3.56091391164e-03 -5.04433888253e-03  3.61510041093e-05 -5.46200475507e-03  1.33499692013e-03  2.67570209504e-04  2.82268079893e-03  7.10373667270e-04 -1.08974067513e-03 -5.10759679004e-03  2.95806939021e-03  2.25248455108e-04 -2.16341805768e-03  1.74494850779e-03  1.89755464951e-03  5.97643769725e-04 -6.55594840091e-05 -2.40421913640e-03 -2.10682052510e-03 -2.09524746194e-03 -5.37591655229e-03  3.49733319419e-04 -4.06080316806e-04  1.30742911484e-03 -3.56143483883e-04  4.59063244867e-05 -1.55914436386e-03 -8.32702350574e-04  1.25302865949e-03 -4.46286131182e-03 -1.11998650673e-03 -5.44038694697e-03  2.52417685904e-04  4.15489162428e-03  1.18880046233e-03  1.93047296498e-03 -1.46405843247e-03 -1.63323200266e-03  4.17165371893e-03  9.42507784632e-04 -4.74990203422e-04 -4.74064621955e-04 -1.71783339070e-03 -2.43982455439e-03  5.03222488018e-04  5.88345770117e-04  1.66825792353e-03  1.16749850930e-03 -7.79584518374e-03 -7.15389241311e-04 -2.60762886583e-03  1.22283916366e-03  3.30734675181e-03 -1.66709916645e-03 -7.69691190343e-04  5.71658788517e-04 -5.25510094089e-04 -1.17276283175e-03  3.31367308402e-03  7.20509114690e-04  8.43550391262e-03  1.53291542413e-03  1.62183254220e-04  3.20361781751e-03 -5.52503280746e-03  1.72887306524e-03 -7.37056491408e-04 -9.04034775925e-04  9.00778502560e-04  8.13334228608e-03  3.61289469901e-03 -1.94557741267e-03  3.81207007332e-03  4.20601919723e-03 -6.45309087026e-03 -3.86400181605e-03  2.43851626884e-03  5.75598328472e-04  1.65374050090e-03  2.18538602452e-03 -7.72835193428e-04  3.31999007000e-03 -2.28009331604e-04  2.39458389355e-03  2.27342513039e-03  1.73377796556e-04 -3.58696876448e-03  6.12668395365e-03 -2.78713087644e-03  3.70860254123e-03 -9.63256809927e-04 -1.82393674575e-03  6.56422162274e-04  2.79938706668e-03 -5.75511044927e-03 -2.47239494338e-04  8.63759443345e-04  8.36596030367e-04 -4.71290214058e-03 -5.99712852278e-03  3.05708245500e-03  4.47585302119e-03  3.10744302800e-03  4.26488798442e-03 -4.67490657901e-03  4.69945936431e-04 -1.66492419487e-03  2.41503337517e-03  2.24814812132e-03 -2.44366975549e-03  7.59358686664e-04  1.62597890838e-04  1.05402683667e-03 -2.93328356806e-03 -2.62339236224e-03 -3.66292117254e-03  3.85811258209e-03 -9.61742476617e-03 -2.65452755372e-03 -3.51012381590e-03  3.75892683495e-03 -9.68299379571e-03 -1.87151917780e-04  1.74879001723e-04 -1.55710214755e-03  3.34402193845e-04  1.25782268720e-03 -4.05967841606e-03 -4.70754736151e-03  7.63929085186e-04 -4.74412217523e-04 -4.94923249489e-03 -3.71399751061e-03 -1.09349254052e-03  6.06604563205e-04  5.69744348222e-03 -6.78038981989e-04  2.41269071760e-03 -1.62710126703e-03  9.24640129848e-04 -7.67624041846e-04  1.84920135014e-03  3.59986522420e-03  1.53452981683e-03 -2.30227059661e-03  1.82381841630e-03 -2.54119917902e-03 -7.00966448955e-03  8.39755016719e-05  5.98633557211e-04  1.00504345155e-02  6.07111843900e-03 -1.51084054753e-03 -7.32071278364e-04 -2.05301683177e-04 -1.27489869041e-03 -5.69288383917e-03 -6.67056710004e-03 -3.86603127614e-04 -9.99184973799e-04 -1.62590060282e-03 -5.30201838691e-04 -7.80586052436e-04 -2.86532104609e-03  5.65911263582e-03  1.51919988770e-03 -3.17374555686e-03 -1.39807145986e-03 -1.16734912215e-03  6.19627832940e-06  1.96085675820e-04 -1.43792049585e-03 -5.05381208203e-03 -1.17633909141e-03 -2.75781276294e-06  2.29294646750e-03  1.56095933112e-03 -3.51883581520e-03 -8.38654673698e-05  1.20676013618e-03  2.16163305228e-03 -1.34056157137e-03 -1.72906392958e-03  3.53206283785e-03  1.08886665292e-03  6.24616362624e-05  1.69121604102e-03  3.06739812446e-03 -1.23659456733e-03  1.95652502243e-03 -5.37292046696e-04 -3.80190361098e-03 -2.18313530525e-03  2.41093573928e-04 -2.10627367663e-03  3.29482082020e-03  6.18105275688e-03  7.29056703058e-03 -1.07043229205e-03 -3.47018440071e-03 -3.99017682978e-03  2.08777235566e-03 -1.04746652072e-03 -8.46080967874e-04  3.08362449453e-03 -5.51917287275e-04 -5.99101541509e-03 -7.59268285965e-05 -1.97914522146e-03  6.60806128198e-03  2.17194442605e-03 -2.75174665272e-03 -5.62053439706e-03  2.36536992902e-03  1.69857956260e-03  3.04792311354e-04 -9.45227118666e-04  2.09902417685e-03  4.36376329094e-04  3.06461021044e-03  2.53186856032e-03 -8.57426245824e-04  4.37830718369e-03  9.81573918397e-04  1.53536319870e-03 -7.06488934192e-03  2.48857032583e-03 -3.56938156729e-03 -3.10992148988e-04  4.33603159053e-03  1.93541404412e-03  5.11110389571e-03 -2.60784767465e-03  2.72341143150e-03  2.82222339130e-03 -2.89191353390e-04 -1.64601957099e-03 -1.94376721665e-03  1.15896206190e-03  3.61797018038e-03  2.56807150314e-03 -4.06370325320e-03 -2.24126261945e-03  2.93995873322e-03 -1.32154171501e-03  7.75494435902e-04 -9.86412041925e-04 -1.30504457447e-03  1.86728470731e-03 -6.85972199812e-03  4.23564743493e-03  3.90943167984e-03  6.03169135385e-03  2.10461060956e-03 -6.67692455455e-03  3.62259381413e-03  1.94420663092e-03 -2.54160474478e-03 -2.43514489157e-06  2.23506420684e-04  7.26875928237e-05 -2.30432543185e-03 -1.19296241694e-03 -1.26539456212e-03  3.84354426254e-04 -1.34620647127e-03 -5.13621895654e-04 -3.76912182290e-03  8.15789877571e-04 -6.30933407712e-03 -4.27667775412e-03  5.72658022704e-03  1.38135171249e-03  3.24592878543e-04  3.95105144875e-03 -1.70013945524e-03 -3.99229578510e-03  1.71366468181e-03  1.35979609112e-03 -1.16174521739e-03  1.60711352809e-04 -9.25783164761e-04  2.26398833276e-03 -6.85987385839e-04 -1.32725835478e-03  1.33070018148e-03  4.46898119929e-03  1.75606201512e-04 -4.22265589391e-03  1.32055430783e-03 -1.75491998662e-03 -3.59502547369e-04 -1.47800368551e-03  5.59355335262e-03  1.89663388072e-03  1.33457964482e-03  8.10322993024e-04  1.41758330300e-03 -7.57597704901e-03  1.82683794722e-03 -7.61513135354e-04 -6.81685843104e-04 -2.43594520876e-03 -2.41071040313e-03 -3.77296287454e-03  4.92261865003e-04 -1.83704214685e-03 -1.53150368994e-04 -3.32612396971e-03  2.53311516006e-03  5.89957993604e-04  6.86012115857e-04  1.24846606439e-03 -2.70125942983e-03 -2.77756623604e-03  4.80711866631e-03 -2.54467873842e-03  3.13561545510e-03  3.30702000336e-03  1.89651863746e-03  4.54822277698e-04 -1.68238303566e-03  1.25064924019e-03 -2.52054397673e-03 -1.30311436630e-04 -1.37199859257e-03 -1.86918988415e-03  3.44535166663e-03 -1.05199463786e-04  6.00648144443e-03 -3.93201043326e-04  4.98264786912e-04 -7.58865659493e-04  3.07968598591e-03  4.40887442084e-03  1.17309567953e-03 -1.19270734000e-03  4.12693608385e-03  2.25479594074e-03 -1.36047703493e-03  1.12022267732e-03  3.29497091852e-03 -4.02139220422e-03  1.43055497239e-03  8.30089203161e-04  2.13654107098e-03  4.28990961875e-04  7.60409656671e-04 -6.61816447937e-04  2.12738045311e-03 -1.01683327959e-03 -3.98153553922e-04 -3.06888239674e-03  8.32693961007e-04 -1.93445959899e-03 -2.36459284770e-03 -1.58364160741e-03  8.77622171191e-05 -7.49908798048e-04 -1.10163337549e-03 -1.76442129779e-03  3.77044171583e-03 -3.19088613059e-03 -3.91457828747e-03 -3.44380188031e-04  7.59757916177e-04  2.08677581791e-03  3.72670301719e-03 -4.50213450810e-03  2.58573519749e-03  2.91455624110e-03 -6.51751318318e-04 -1.71453809901e-03  1.76163581502e-03  1.42196781628e-03  2.92371083703e-04 -4.02608355276e-03 -2.20251984986e-03  2.00026870979e-03  3.88556406015e-03 -5.97469140535e-03 -2.90359002268e-03  9.79107991982e-06  7.32631904966e-03 -4.18283848186e-03  1.44507417577e-04 -4.01290074648e-04  1.06107803250e-03  2.97047215261e-03 -3.36070219375e-04 -1.31979978454e-03 -1.42209658000e-03 -7.90139964374e-04  1.72598403843e-03 -3.70107863307e-03 -2.19692728154e-03 -9.78401082230e-04 -1.23389930930e-03  1.94614682381e-03 -5.84302521108e-03  5.95918421673e-03 -4.27353013103e-04  1.38365346672e-03 -3.84156978173e-03 -1.15113201204e-04 -1.80253765032e-03 -2.56570128317e-03 -6.52933214207e-04 -2.16622850088e-04  9.57219752473e-04  4.08904034641e-04 -8.55548174916e-04  1.04734924767e-03  2.63390570043e-03  2.63598837886e-03 -2.54428232708e-03 -6.05187755599e-04  3.89439018208e-04  8.38578820770e-04 -1.64329591009e-03 -4.97699739161e-04  6.86756868664e-04  2.52072594968e-03 -7.73145723200e-04  1.92284362322e-03  1.10350277147e-03  9.29863981375e-04  3.40736868247e-03  2.67057828961e-03 -5.11575492189e-04 -1.86515314705e-03  3.94183658370e-03  2.56171354838e-03  4.13153662111e-03 -5.05401662340e-03  6.04396289285e-03 -3.98573102313e-03 -5.66996278217e-03  2.80287582473e-03  9.07613431294e-04 -2.92170480147e-03  1.86255469337e-03 -4.81161862631e-03  1.46736397211e-03  5.41256194508e-03  5.96615939789e-03 -2.19356172335e-03  2.80629951239e-03 -1.87848440827e-03  1.01732576658e-04
-7.43756332663e-04  1.57861401182e-04 -3.19652868808e-03 -1.08669641468e-03 -2.42857956398e-04 -2.66620779046e-03  4.77280769890e-04 -4.00349922494e-05  3.97405112849e-03  3.08267433577e-03  2.84039063815e-03 -6.95304532834e-04  3.40856034891e-03 -5.40205640796e-03 -7.74994897746e-03 -1.41243489232e-03  4.04092422976e-03  1.67887960404e-03  9.33315604017e-04  2.10688968313e-03 -1.80758719329e-03 -2.17811550705e-03  1.80510299154e-03 -6.20743444262e-03 -2.12219452905e-03 -1.54818225949e-03  9.01566684609e-02 -3.25866951851e-02 -1.27755758795e-02 -1.30923169244e-02 -2.79250880720e-03  1.55961193399e-03 -7.16975381222e-04  3.92198527000e-03  7.45385520809e-04 -7.35268417441e-04  9.74679908582e-04  6.02033056519e-04 -3.62623033109e-03  2.84557990573e-03  8.86492483545e-05  6.04532269362e-04  5.81479152655e-03 -1.19078669017e-03 -7.29639655749e-04 -2.38301274350e-03  2.47285080079e-03 -6.82699831594e-04  2.55455334755e-03  2.26744337459e-03 -3.64932654566e-03  1.60702911344e-03 -8.36139051033e-04  3.07902181390e-03  6.02756502068e-05 -6.65751566734e-04  2.89789810606e-03 -2.17908925041e-03 -9.58653437933e-04 -2.13978358313e-03 -8.73335321549e-04  3.27685035236e-03 -8.27193361029e-03 -9.14833372542e-04  2.17353099923e-03  3.60562435899e-03 -3.67698512647e-03 -6.24114436595e-04  2.87224989565e-03 -4.61809117210e-03  1.07328881751e-04 -6.86130574857e-04 -4.05765253101e-03  9.62172548261e-04 -3.38832529450e-03 -2.46536008645e-03 -1.61660298001e-03 -4.69781770361e-03  1.16576171965e-03  5.92164793267e-04 -2.02651483688e-03 -1.22371327367e-03  3.66953117583e-04 -1.20999410482e-03 -4.83565298197e-04  2.94156473803e-03 -8.15702585462e-04  1.93785067828e-04  3.82435465198e-03  1.81469800232e-03  3.03569008033e-03  3.70795634754e-03 -3.79397319295e-03 -2.37131413824e-03  3.11092268793e-03 -4.95289082146e-03 -1.86294006336e-03  1.13216927856e-03 -1.86373952768e-03 -5.11703680833e-03 -1.87616439453e-03  2.70591034799e-03 -7.88007127625e-04 -4.18531049981e-03  5.61102502220e-03  5.11407210300e-04 -4.10656742519e-05 -1.84991989403e-03 -1.39113810290e-03  2.13851097709e-03 -5.03904148449e-04 -1.00852947585e-03 -2.03307644663e-03 -5.10264319666e-03 -4.05750009094e-04 -2.66102320037e-03  9.71235120696e-04  4.57509976661e-03  5.09685104273e-04  6.45898234287e-04  4.02610184903e-03  8.46884277639e-04  7.97561594915e-04 -4.47326732697e-03  5.79081294753e-03  4.72942292659e-04 -2.21966995240e-03 -1.11147488789e-03  9.07305753177e-04 -2.19733330490e-03  8.35559361776e-04  3.78964565969e-04  3.64557568159e-03 -2.58803616222e-03 -8.48880427283e-04  1.82570754041e-03 -2.66712026835e-03 -1.56249759432e-05 -4.93261415923e-04 -1.94659696802e-03  2.32561204902e-03 -2.37123759007e-03 -7.62971799417e-04  4.97538346787e-04 -1.32349023495e-03 -3.48090155965e-03 -3.34185861370e-03  7.10630174646e-03  3.90185123186e-03  3.01486760365e-03 -6.30348533097e-03  4.11851189638e-03  3.21400975280e-03 -3.77636974034e-03 -1.45182234839e-04  1.14026994096e-03 -2.31228174234e-03  1.64194843392e-03 -1.77488099802e-03 -1.91099811585e-04 -1.89531710894e-03  6.91379189871e-04  5.93146458933e-03  6.84377069900e-04 -2.64834029188e-03 -1.41409081714e-03  3.38253026889e-03  3.32597444229e-04 -9.58033687789e-04  1.64082007611e-03  1.42446400651e-03  2.73276204336e-04 -1.29411472199e-03 -1.82898442894e-03 -1.84136673424e-03 -3.06477555663e-03 -1.91483667453e-04  8.56600300831e-04  4.82219651205e-04  1.64250003042e-03 -2.08562529786e-03  2.55306553736e-03 -2.50848954537e-03  6.63550502799e-04  3.22368644622e-04  1.69010737642e-04 -4.53064111692e-04  2.10811047304e-03  1.91595950558e-03  1.36051675269e-03 -3.63738754566e-03 -1.72144299316e-03  2.37376874524e-03 -3.07829060582e-03 -2.12882638546e-03 -7.83021564802e-05  3.36369167622e-03 -5.32234777282e-03  3.65352364397e-03 -4.62843614093e-03  4.98975756110e-03 -5.06300864996e-04 -1.10323822855e-03 -5.74682216677e-03 -6.44506948028e-05  2.32565755564e-03 -5.98306479781e-04  1.73894248307e-03  3.01252331150e-06  6.87828045285e-04  2.34735162546e-03  1.17303110806e-03 -1.17107591870e-03  6.54852835023e-04 -1.33261650407e-05  3.89655153736e-03 -8.49163372717e-04 -2.38445867184e-03 -3.57130989173e-03  6.50227938760e-03  4.40944256764e-03  4.36035573245e-03  1.33177038806e-03  3.29784397845e-03  8.45632765685e-04  2.50884422818e-04  8.41646876982e-03  4.41890226394e-03  9.21205446755e-04 -5.77410394529e-04 -1.63915652418e-03 -1.57641836942e-03 -1.58447259051e-03 -6.14514455594e-04 -2.62259095828e-03 -2.37553762482e-03  4.58075148847e-04  9.04296204197e-04 -1.63027177178e-03  5.01058786843e-03  1.25138192652e-03 -1.51730012411e-04 -1.37695668424e-03  1.79010203900e-04 -1.70790433364e-03  1.68554088582e-03  8.13141673035e-04  3.29421941600e-03  8.38570694070e-04 -3.45484246256e-03 -4.99560641217e-03  3.34376143853e-03 -8.17609154674e-04 -2.52638869602e-03  1.71664865250e-03 -1.17496947529e-04  7.31340900066e-04  2.84253714054e-03  3.07025653087e-03  5.02317006029e-03 -4.11234332409e-03 -1.28240314691e-03  2.32978998708e-03  2.31893220493e-03  1.15094053033e-03 -1.26803564578e-03  5.62759502733e-03  2.26591268292e-03 -3.21588238844e-03  1.13616437948e-03 -5.92849224820e-03 -3.22364062357e-04 -3.82314211265e-03  4.12790838020e-04  3.76406385796e-03  8.71446989573e-04  1.60150247982e-03  2.92855954666e-03 -5.07847573047e-04 -1.22559750814e-03 -5.35057527236e-04  3.23991404395e-05 -3.04694859694e-03  2.48799478642e-03  2.34574895765e-03  4.10011525120e-03 -2.63046665831e-04  1.76562546490e-03 -1.03128013677e-03  2.09690683299e-04  3.30235399373e-04 -2.37820542029e-03 -2.59803795748e-03 -2.30683927332e-04  2.78038511466e-03 -3.16182039961e-04 -2.31306599655e-03  3.20679798240e-03  3.69517356881e-04  3.98892600730e-03  1.28305075849e-03  5.06599639229e-03  2.85204419245e-03  5.52265675812e-04 -8.83161285599e-04 -1.10121630497e-03 -4.00831029678e-03 -4.86431489271e-04  4.23042327664e-04 -5.40667541757e-04 -2.85753299015e-04  4.83758946752e-03 -8.08610325773e-04  4.32393430500e-04  1.43976626525e-03  2.19865957410e-03 -1.91440585697e-03 -3.81643694733e-03 -2.52700275600e-03 -2.96857196154e-03  3.21383353859e-04 -7.35425661462e-03  6.93774481031e-04 -1.98289250454e-03 -5.45773832861e-04  2.45291108128e-03 -1.45146603252e-03  2.61755014613e-03 -3.06396645128e-03  3.19164483488e-03  3.71058765879e-03  7.09306999944e-03  3.89584802649e-03  2.49872102848e-04 -7.83701091969e-04 -2.58712937698e-03 -2.90089443872e-03  9.96719085946e-04  4.50065653824e-03 -2.18285078937e-03  9.93244305657e-04 -4.97888308635e-03 -2.59560811629e-03  2.85140433674e-03 -5.13779997066e-03  2.82383180700e-03  7.04609680803e-04  3.42145405532e-05  2.01908962087e-03 -1.04869303711e-03  2.73490305352e-03  1.58473124942e-03  1.06486640480e-03 -3.09578687710e-03  2.23014015840e-04  8.65155377123e-03  1.84181270235e-04  3.69125851980e-03  8.05896840102e-04  5.41377598970e-03 -2.15342963414e-03 -2.51807322714e-04  4.66223133692e-04  1.52261566687e-03  1.16096160542e-03 -2.90863403990e-03  2.73224148504e-03  1.61018457777e-03  5.77692908494e-03 -2.00332842869e-03 -1.24560951455e-04 -3.21110288542e-03 -1.54162917454e-03 -4.75461604641e-03 -1.53795532503e-03  5.65162798513e-04 -2.93980019237e-03 -2.67169240339e-03 -5.12054948636e-03  3.78060169123e-04 -5.23567526923e-03 -6.54419146258e-03  1.61245043682e-03 -2.61009089838e-04  1.99102914263e-03  1.11410487404e-03  3.27254850370e-03  2.03765876585e-03  1.43535167009e-03 -6.15147628185e-04 -1.16322099977e-03 -2.35101039908e-03  2.95373092386e-03  3.93211994926e-04  4.05636227545e-03  7.25694722138e-04  2.35096893056e-03 -5.85736036171e-04  2.03038443417e-03  6.89582650399e-04 -2.73656825393e-03 -7.68069494594e-04 -3.13857381798e-03  2.48979315011e-03  1.77248509660e-03  2.92885892729e-03 -8.43821000722e-04  2.32218858519e-03 -2.41897793194e-03  2.28257706754e-03 -4.17800856626e-03  1.99300847095e-03  3.12527816314e-03 -1.03027068388e-03  5.21661804801e-03 -5.38687756020e-03 -3.37880765499e-03  2.14428369034e-03  3.57972286423e-03  3.74541323307e-03  6.95812765076e-04  2.88993990729e-04 -1.19138064467e-03 -4.36081659426e-03  2.23132287056e-03  1.89289277837e-03 -6.10382558984e-04  1.89262266775e-04  2.83047711582e-03  8.64486297161e-04  3.92099754414e-03 -1.46275984147e-03 -5.96120957058e-03 -7.97302280114e-03  1.76113784120e-03  1.11428950141e-03  2.53187536006e-03  1.60320294880e-03  3.83693649580e-03  1.36581566755e-03  2.08892365899e-04 -7.47650968041e-04  2.99959259355e-03  9.19902677401e-05  2.96768934887e-03 -7.26521489008e-03  4.24632813161e-03  2.00109317928e-03 -4.50792559626e-03 -5.32117425772e-03 -5.24428669855e-03  3.66422209340e-04 -3.93974717838e-03 -1.30560688139e-03 -6.58467208130e-04 -1.42794806893e-03  6.56920995220e-03  1.45971364237e-04  6.66936406782e-04  3.39443436448e-04  8.91439912672e-04  3.11462327689e-03  1.02718740442e-03  2.87917036285e-03 -3.62065202021e-03 -1.56429197182e-03  5.75911769515e-03  2.47008487873e-03 -8.65176178958e-04  1.01484111358e-03  1.12725664166e-03 -4.56989084361e-03  9.97649117992e-04 -5.50003429651e-03  1.80979042773e-03 -2.94453414099e-03  1.60022800899e-03  2.95148181086e-03  5.75717530875e-04 -1.70478004041e-03 -1.03916622320e-03  2.57669940714e-04  1.13906114802e-03 -4.67327482321e-05  9.16062990393e-04  6.30106225526e-04  2.67198853853e-03  1.15252281396e-04 -2.12522142413e-03 -1.22615674489e-03  6.76599377725e-03  3.42373106769e-03 -2.23577146621e-03  1.89766524120e-03  1.18268591692e-03  4.11889452183e-04 -4.82082061170e-04  3.36478906247e-03 -8.83237640828e-04  1.45919750742e-03 -4.11036187998e-03 -9.13404800384e-04  1.39194251815e-04  6.45367655616e-03 -1.80306521696e-03  1.95454529620e-03  4.69345809979e-05  2.07663842847e-03 -3.65399283376e-03 -3.00304408245e-03  2.92020311460e-04  3.63125835164e-03
-2.55195402591e-03  1.38426324936e-03  2.44072020095e-03  2.72764525709e-03  2.37433914651e-03  4.28688383613e-03  2.52642337041e-03  6.10332135424e-03 -2.03729960226e-04 -1.31876787706e-02 -1.74860904445e-03  1.25138666309e-03 -3.03907079053e-03  2.17551701109e-03  7.18513912063e-03  2.24988529035e-03 -1.50772598913e-03 -6.67222567774e-03  2.78853637835e-03  1.03098317373e-03 -3.02632441619e-03 -2.12803627378e-03 -2.28383554292e-03  1.21269290587e-04 -1.89432636272e-03 -4.83969721337e-03 -3.25866951851e-02  1.14023857116e-01 -2.30547729120e-02 -2.82239880931e-02 -5.38683362042e-03 -1.18731758208e-02 -3.96135244418e-03  4.15857195797e-04 -2.09321706192e-06 -9.12289774754e-04  2.26226068130e-03 -4.86868728986e-04  3.59257462494e-03 -4.06732416707e-03 -3.42583197651e-03 -4.88165172322e-03  4.98680885119e-04  1.26849928875e-03 -9.22609536927e-05 -3.86065053891e-04  2.81080364123e-04 -6.13862358980e-03  1.60828114300e-03 -4.10901922521e-03  6.77426399431e-03  1.57813018735e-03  2.33912132118e-03 -7.64202383915e-03  9.85055213827e-03 -3.55464722860e-03 -1.02634382654e-03  3.35603855893e-03  3.14940596006e-03  2.39909263087e-03 -1.29011263921e-03 -2.25050679768e-03  8.18880091171e-03  5.22674126650e-03 -5.73930917247e-04  6.26518284119e-03 -1.33772028255e-03  2.91129780343e-03 -1.05582502484e-02  3.10821707969e-03 -9.84878725519e-04  2.15210523873e-03  1.59040614880e-03  1.28486399814e-03  5.76445901538e-04  1.77856849752e-03  3.73853274443e-03  3.84693806574e-03 -4.26650142354e-03 -2.71133701162e-03  6.14095439817e-03  2.31413802225e-03 -1.23538954985e-02  1.99291200227e-03 -1.80732424540e-03 -7.28074519087e-03 -8.37341606948e-04  1.61505882291e-03  8.10105814451e-04 -1.46234278860e-03  6.01531786809e-04  3.19098656323e-03 -2.99507350458e-03 -6.15580975527e-04 -1.64122972716e-04  4.49663108283e-03  1.14769468672e-03 -7.68626726327e-04  1.38826192959e-03  5.43367884192e-03  5.52721590681e-04 -1.57224664284e-03 -2.07287681937e-03  3.42709359927e-03 -3.68843417929e-03  5.99740478600e-04 -1.40470439284e-03  2.97255713816e-03 -7.39808690741e-05 -2.11115176064e-03  7.31401145908e-03  2.22002227487e-03  2.73640792390e-03 -3.97029136088e-03 -1.31972185589e-03  1.70426347125e-03  9.42334811140e-04 -2.54837776336e-03  1.92267693076e-03 -2.78204118904e-03  2.78997763540e-04 -6.76784278258e-03  1.37375760125e-03 -8.25635781421e-04 -4.34232124843e-03  4.07431412757e-03  4.27493796250e-03  2.99279837979e-03  8.46390822886e-04  4.84348832539e-03 -1.16637777275e-03 -2.53581750086e-03 -6.33056098588e-03  3.70433224278e-03 -1.84100883534e-03 -3.08664036397e-03  5.81288803492e-03  3.20802711559e-03 -5.23437396669e-04 -6.41774118025e-04 -1.16397460034e-03  6.54999402009e-04 -1.71142431314e-03 -2.30762467088e-03  6.33787537062e-04  2.82753260624e-03  2.47236089724e-03 -5.22607572753e-03 -5.28636337253e-04 -5.95363558525e-03  1.52164574152e-03 -2.77007932283e-03 -2.61607546094e-03  3.02282634553e-03  4.76421072622e-03  1.20423407052e-03  1.91804554035e-03 -9.89403266316e-04 -4.40383717244e-03  4.98265315203e-03  4.91421239460e-03  2.32607370837e-03 -2.36927986228e-04 -3.02768389074e-03  2.54509749152e-03 -2.98048930661e-04 -1.64933034319e-03  5.00949026315e-04  1.50655196721e-03 -4.78559649070e-03 -4.18617020101e-05  2.62582839002e-03  7.19324106719e-04 -6.26687722494e-03  1.00504139648e-03 -1.14748368244e-03  5.99410409239e-03 -2.93842250546e-03  2.60481345773e-04 -9.79610441527e-03  7.19397000172e-03  1.96559749156e-03 -1.10503835042e-03  5.05847285450e-03  9.34089422320e-04 -4.27201262734e-04  2.19742886564e-03 -4.15424076085e-03 -2.99281784916e-04  2.42221566042e-03  5.32983923626e-03  3.59788658137e-03 -4.15831855127e-03  9.51534592823e-03 -6.61631945716e-04 -1.52340687311e-03 -1.45781676445e-03  5.12330844959e-05 -3.30729271239e-03  1.78490451240e-03  7.90586324406e-04 -1.38915298971e-03  3.51674160443e-03  2.81160389050e-03 -2.26825162845e-03  3.49143184063e-04  1.91555522986e-04 -2.92275715512e-03  3.60897442591e-04 -2.65210163583e-03 -5.13488740512e-03  2.37015662171e-03 -6.13836145659e-05 -2.15693755023e-03  1.43425325959e-03 -2.10400390669e-03  8.96918615424e-04  4.56303738489e-03  3.74577184704e-03 -6.36220851050e-03 -7.39367115588e-03 -3.80377225222e-03  3.10889152450e-03 -5.61421861140e-03 -2.64885320302e-03  3.63589596909e-03 -7.52638520723e-03 -1.10588993051e-03  5.95473980748e-03 -2.05143279713e-03  5.81116028583e-04 -3.06623174456e-03  4.07939254474e-04  1.36022430434e-03  2.21021475444e-03  3.03339815884e-03 -4.11699441989e-03 -3.58426990090e-03  1.24247876010e-03 -3.33754904619e-04 -1.65561749629e-03 -6.61802655343e-05 -2.86743206157e-03 -3.96369335852e-03 -1.65974117617e-03  1.87294838445e-04  9.23507143948e-04 -1.54144398839e-03 -6.82347216607e-04  1.72757358341e-03  2.93075112487e-03 -3.49432091773e-03  1.12965357991e-03  2.10727115531e-03  1.50773872876e-03  7.38303063876e-04 -4.93681929123e-03 -9.34720926165e-04 -1.88348901170e-03 -5.34028405373e-03  2.79299449694e-03  9.01993684964e-04 -4.24100565347e-03 -3.98440650040e-03 -4.69150219689e-03  7.67792050710e-03 -1.21880903809e-02 -1.99201823616e-03  3.16416026394e-03  1.33609219511e-03 -1.31121302477e-04 -1.62089584617e-03  2.05981695873e-03  2.07800669668e-03 -1.25429845706e-03 -4.28285177626e-03 -2.55535465774e-03 -1.50569287968e-03  7.17804983971e-04  1.99527271234e-03  1.70085026343e-03  3.67031076059e-04  3.80968396117e-03 -2.61657713926e-03  2.39962438658e-03 -9.64707191197e-04 -3.65696212934e-03 -1.06363641915e-04  5.61724751091e-04 -1.31396110890e-04 -1.35917480947e-06  1.72444409700e-03  3.89671567759e-03  1.18337314675e-04 -4.41390548862e-03  2.99327658606e-03  4.52367589864e-03 -5.91208113970e-03  5.95888408903e-03  5.39512985555e-04  1.64406771769e-03 -2.64253441527e-03 -7.92409505910e-03 -1.30677256902e-03 -2.72884703873e-03 -1.79309853929e-03 -6.52925888383e-04  9.18131979825e-04 -3.31847941149e-03  3.76048924488e-03  8.11208559791e-04  3.41143668522e-03 -4.42648264390e-04 -3.45369561263e-03  1.81167209900e-03 -7.05853334174e-03 -1.07622335028e-03  6.56638065870e-04  1.75388442759e-03  5.27227833367e-04 -6.82811198535e-04  1.69018545185e-03 -9.89061721429e-04  5.76134946391e-06  1.97855148153e-03  2.07752160328e-03  1.00632513222e-03 -1.51583151513e-03  3.13945343219e-03  5.28868900058e-04 -1.61024658253e-03 -7.08785899606e-03 -3.89152442570e-03 -4.04637053968e-03  1.35241448633e-03  2.06454487793e-03 -8.17890368880e-03  1.22697268874e-03 -2.95000102367e-03 -5.94904773484e-04  1.22860895790e-03  3.15610486830e-03  1.87942468948e-03 -2.09658549979e-03 -1.48831506290e-03 -8.86363605319e-03 -1.99862227776e-03 -1.24415140766e-03 -5.57750000721e-04  6.23156515910e-04 -4.32522540425e-03  7.06343109178e-04  1.62193812668e-03 -2.12993559531e-03  2.58029777757e-03 -9.66016037072e-03  3.32709035402e-03 -4.17891779969e-03 -1.55637917328e-03  3.70526670744e-05  2.18048175774e-03  2.21063651800e-03  1.37642994844e-03 -2.53794724003e-03 -1.46082631553e-03  3.77403113447e-04 -8.82590481291e-04 -6.18693496131e-03 -2.69412271758e-03  5.72512561061e-03  2.32323094538e-03  5.60122869662e-04 -9.27917361034e-05  3.09552987333e-03  2.85656448185e-04  3.32407858427e-04  5.06202981553e-03 -1.60546128941e-03  8.56446190949e-03  2.09408085918e-03  4.32045280150e-03  3.26853916756e-03 -8.30801278328e-03  4.92367083785e-04 -3.91401420419e-03  2.84518606905e-03 -2.32587387339e-03 -5.50356533173e-03  3.28512006606e-03 -8.66932572158e-04 -5.48195745073e-03  2.10581112844e-03 -2.32995609046e-03 -3.29104810793e-03 -3.91302380727e-03 -3.55059899324e-03 -4.74413055979e-05  1.30283462105e-03 -5.34805291919e-03  5.02658550150e-03  2.45518575878e-03 -2.64041505993e-03  5.19469612326e-03 -6.34299616044e-03 -5.32946918547e-03 -1.52481338993e-03  1.11932135350e-03 -1.89826057017e-03  1.85933864490e-03 -2.02872435359e-04  5.21903915834e-03 -7.06935748668e-04 -2.01771216030e-03 -2.46886778962e-04 -4.27228454576e-03  8.13212894078e-03  3.26158238396e-03  1.44389754223e-03 -4.74617435961e-03 -3.37522844329e-03 -2.91049507666e-03  8.12589405897e-04  1.89770292080e-03  2.90837712114e-03 -4.69319060876e-03  6.68890966931e-04  2.08305612520e-03  1.33226381960e-03  9.69233764536e-04 -8.72058945224e-04 -3.14045275127e-03  5.98903695161e-03  1.73228564836e-03  4.84849698166e-03  2.73544957828e-04  1.61222713449e-03 -1.20644114148e-03 -1.24268788118e-03 -3.39973529151e-04 -4.26544400651e-03 -3.10466128599e-03 -8.51090321421e-04  3.34969931494e-03  1.94979985743e-03 -2.29605783095e-03  2.54177994026e-03 -2.62087781117e-05  2.91017501977e-03  7.92240835480e-04  7.66719905590e-03  6.07211395292e-03  1.68575715844e-03  1.92821012781e-03  2.23264625706e-03  5.55667891945e-05 -1.43048722258e-03  1.59915508862e-03 -9.92711537598e-04  3.79199223360e-04  7.23656927305e-04 -3.30628437722e-03 -4.26737040820e-03  5.57967438716e-03 -1.06048961077e-04 -1.58426300690e-03 -2.33349237646e-04 -2.37234695614e-03 -4.51270096213e-04 -1.67932155036e-03  1.74997315917e-03  8.45862487241e-04  4.11725774061e-03 -3.68170505982e-03  2.00109291357e-03 -1.04632921250e-02  9.73628256534e-04 -8.30008511031e-04  6.50136514389e-04  3.40246738414e-03  8.59952770949e-04  3.51611578730e-03 -2.03860540225e-03 -3.57726673822e-03 -5.82347479970e-03 -2.69839170681e-03 -2.41919605076e-03 -2.33945699922e-03 -7.48054962264e-04 -7.30225604752e-04 -4.00298548099e-03 -1.27512921610e-02 -4.28591554472e-03 -2.94002432431e-03  8.88116317436e-05 -2.20809576944e-03 -4.78229112636e-03 -2.89757623713e-03 -2.48566457187e-03  4.67906579427e-03 -8.22785371438e-04  9.20613330677e-03 -1.26769564350e-03 -1.85315973524e-03 -5.14141218029e-03  3.95921516593e-04 -9.94349167747e-04 -4.46650926546e-03 -1.38160777625e-04 -1.34686660824e-04 -1.56275751477e-03 -2.73182903241e-04 -3.86272297381e-03
 1.58004908588e-03 -4.16987274847e-03 -4.94211924868e-03 -2.53582748998e-04 -3.33647854647e-03 -3.01278869395e-03 -3.95622681626e-03 -9.17294802140e-04 -6.90356633381e-03  1.12310891154e-02 -8.05045341371e-03 -1.60365253299e-03 -2.42642612246e-03  7.16627293977e-03  4.34749485453e-03 -4.00752186644e-04  1.52900950108e-03  7.90707640741e-04  1.99580481153e-03 -3.41494238476e-03  7.84957721018e-03  3.09644958767e-03 -1.18724177477e-04  1.38120492052e-02  3.91968191532e-04  4.19073601220e-03 -1.27755758795e-02 -2.30547729120e-02  1.39904293162e-01 -1.15410601955e-02  6.82609496543e-03  2.90768585921e-03  2.74349471235e-03 -3.10925050764e-04  3.66700889998e-05  3.42412018927e-03 -2.34304525162e-03  1.23705375581e-03  4.52001588913e-03 -8.68591224070e-03  2.35630188813e-03  9.29600223685e-03  2.20054548049e-04 -6.79794864519e-03 -5.76260082643e-03  6.42562369835e-03  1.19954194365e-03  4.92036503234e-03 -4.84914740073e-03  4.58929473576e-03 -9.05456575460e-03 -9.88327179491e-04 -1.79261128255e-03  7.80339580268e-03  5.53882991261e-03  1.63338655045e-03  2.15257800073e-04  2.56894186844e-03 -2.18471806690e-03 -2.37475502829e-03  3.16271695418e-03 -3.71870763004e-03  5.20015657944e-03 -2.82154525142e-03 -1.27566496565e-03 -9.14693722540e-03  8.61845505745e-03  8.11935589975e-04  7.18863972305e-03  8.07190854131e-03  1.33477487127e-03  4.16096666787e-03 -3.87431105638e-03  5.69160562876e-03  9.19795454320e-04  1.06594238114e-03  4.14136140357e-03 -1.71354237312e-03  6.50058803416e-04  2.17402222885e-03 -1.64086508583e-03 -6.59031247051e-03  8.31642440391e-03 -1.41094099454e-03  1.82946056907e-03  2.54313549993e-03  9.01585753489e-03  2.74575561258e-03 -9.20445120575e-03 -4.10631560178e-03 -1.38095239440e-03 -1.47063705074e-02  8.05197000753e-03  6.33326923795e-03 -2.11839128904e-03 -4.56958205525e-03  3.06162200466e-03 -5.81037745987e-03 -1.08609342676e-03  4.80674023770e-03 -4.18271212997e-03  2.86710343664e-03 -3.12584036758e-04  4.52448744857e-03 -8.58871566366e-03  3.83868983220e-03  1.10112193886e-03 -2.49355133051e-04  2.08524344989e-03 -2.94213764062e-03 -4.88040131301e-03 -5.71043511010e-03 -3.88884466665e-03  4.21965238696e-03 -1.33747159396e-03 -2.10287545969e-03 -1.49982430899e-04  4.27377451815e-03  1.17936519658e-03  1.32660210266e-03 -6.15446766569e-03  1.19967589605e-02 -3.63508905657e-03 -1.89316055287e-03  8.03759946568e-04 -7.77819355005e-03 -6.35092175260e-03 -7.41095404923e-03  1.09797064145e-03 -1.03312995627e-03  4.60990256702e-03  2.90155137467e-03  1.94869382169e-03 -9.64113607021e-04  9.74703451635e-04  2.94978907689e-03 -3.54237940387e-03  4.03824903589e-03  1.95331835127e-03  1.63309252626e-03  1.34494110519e-03  4.53037508438e-03 -1.29149171392e-04  3.97635791253e-03 -3.46783144083e-03 -8.33569833501e-04  1.17345047730e-03 -2.19554752038e-03 -7.42734141773e-03  2.84304761558e-03 -1.41147065444e-03 -1.07168793308e-02 -1.24488755710e-03  3.07559069369e-03 -6.76243918238e-03 -1.75683410100e-03 -3.20703029092e-03 -1.19622583553e-03 -1.62724039989e-03  4.40399322000e-03  5.39494504862e-04 -1.17181452977e-03 -3.17775749773e-03  2.41755589839e-03  2.85046878186e-03  6.73147895063e-03 -8.07919450214e-03 -2.54451471863e-04 -2.16840064497e-03  1.50588044358e-03  3.02557138971e-03 -8.25696704824e-04  1.38288679249e-03 -2.91007563051e-03  2.54047463548e-03  3.67172375350e-03 -1.09955495281e-03  2.38514502329e-03 -1.96031120059e-03 -5.11562708230e-04  2.13127897888e-03  1.79193162079e-03  9.04086071569e-03  3.33478365036e-03  6.39328286968e-03  5.33772956007e-04 -8.33188382596e-03  2.26691444124e-03 -1.08441102364e-03 -1.91807570947e-03 -9.62515802941e-04  4.37635680870e-04  1.60729406829e-03 -7.12927808736e-03  7.72039586924e-03  4.77380126111e-03 -2.85346184644e-03  2.92035850823e-03 -3.25942670681e-03 -7.62095025491e-04 -6.21850937871e-03 -1.01363614450e-03 -2.96973597268e-03  1.47322420739e-03 -3.68499351916e-03 -6.14399111025e-03 -4.07225391189e-03  4.79919946607e-03 -5.13444818141e-03 -2.11006333870e-03  8.90688807489e-03 -1.02804807520e-02 -5.47265703714e-03 -8.17445900994e-03  1.73143029048e-03 -5.69932948588e-03 -1.36909551892e-03 -7.19193966803e-03 -1.15193845208e-03 -1.63235058792e-04  3.23387370545e-03 -2.12680641044e-03 -2.56690798673e-03 -1.39804561904e-03  7.60244866458e-03 -5.02708603644e-03  5.90110412307e-03 -3.76219515227e-03 -3.99474851184e-03 -1.96669562834e-03  3.68077370943e-03  1.65166190856e-03  4.32799064635e-03 -1.66997965051e-03  2.90361888370e-03  3.30909418097e-03  4.56664245500e-03  4.66486336848e-04  4.85338061856e-04  2.07775383959e-03  2.86230794897e-04  2.05228968475e-04  3.23367794570e-03 -7.57329886726e-03  1.51128054579e-03  3.94301732339e-03 -3.72363471788e-03  5.02583543732e-04 -2.14398619832e-03  2.00877332162e-03 -3.14219114416e-03 -1.12112355880e-03  4.17113094928e-03  2.79880919269e-03 -1.54137059236e-03 -4.73584744036e-04  5.57918506852e-03  5.36709328009e-03 -1.41240163483e-03 -4.30932231813e-03  3.19761417252e-04  5.08108012208e-03  5.86550264836e-04 -1.51051600723e-03  1.47292408569e-03 -8.26990495214e-03  1.77850420970e-03 -1.19078400658e-03 -1.84420240329e-03 -6.61604728335e-04  1.84655589874e-03 -4.26621630528e-03  1.57676771965e-03  8.45957186935e-05 -2.78040196655e-04  6.35553201566e-04 -2.13219118378e-03 -1.06016488652e-02 -4.27355730983e-03  8.44195644703e-04 -1.15649419078e-03 -1.27388722536e-03  1.95506882838e-03 -2.10784645465e-03  4.00246954264e-04  1.62896845152e-03  3.28177637192e-03 -5.28945432232e-03  2.51485565776e-03 -1.46064051395e-03 -3.14535386562e-03  1.73167942268e-03  1.97312391916e-03  2.91337428620e-03 -5.75877499050e-03  1.05386553367e-03 -3.34764487967e-03  4.02234091590e-03  2.97753475149e-03 -2.97337891721e-03 -4.22531932397e-03 -3.06562921264e-03 -6.47296993995e-03  5.31785527176e-03  7.80954636567e-03  7.75960471022e-03 -1.77292530571e-03  4.76607398466e-04  1.28020823421e-03 -2.52659975350e-03 -2.35318154454e-03 -4.94759486459e-03 -1.06290729189e-03 -4.76322627913e-03 -2.08928321652e-03  1.16406632808e-03  1.21461294248e-03 -2.98321297866e-03 -2.14902673848e-03 -3.96054825318e-03  4.08443039443e-04 -4.88112213613e-03 -9.33165040313e-03 -1.43745139916e-03 -2.73580601457e-03 -2.54436698921e-03  3.79966849527e-03  2.80985433016e-03 -2.27392050180e-03  5.28122887030e-03 -1.01770391428e-02 -6.73184578824e-03 -2.76389974136e-03 -3.41645310401e-03 -5.05941132451e-03  3.75845277731e-03  7.26508299446e-03 -7.23645576964e-03 -6.41089657468e-03 -4.34382021980e-03 -1.20463705362e-03  1.70679543036e-03  1.82956123035e-03  1.03443793988e-03  3.31497666746e-03  8.57737418336e-03  2.12456343180e-03  4.37977115265e-03 -2.48064434671e-03 -3.68547489495e-03  3.01195814050e-03 -1.69492850060e-03  1.67620213470e-03  1.66753887596e-03  4.49243269123e-03 -1.59980242001e-03 -1.97784507449e-03  3.04430464081e-03  5.19279016783e-04 -4.40888954314e-03 -5.61494464176e-03 -5.73308317425e-03 -4.71839906517e-03  7.23456692503e-03  3.21761372067e-03  4.97919148372e-03 -5.04749713069e-03  4.14411605609e-03 -7.90711512962e-03 -3.17852899949e-03 -3.80998078845e-03  3.97001314888e-03  6.97889004125e-03  2.30317252235e-04  7.82550501046e-03  5.68221075655e-04 -4.99258591229e-03  4.63649601137e-03 -5.48609199753e-03 -3.54822187014e-03  1.23750024301e-03  5.20211563259e-03 -1.85805945646e-03 -1.51745149767e-03 -6.91321226243e-04 -2.81614693780e-03 -1.70371104781e-02 -2.08895946229e-03 -1.74855802567e-03 -1.30977086955e-04  4.05776376023e-03 -5.79426425857e-03 -3.33157175836e-03 -2.39145828764e-03  2.61430135954e-04  4.20406093318e-03  1.38098127498e-03  9.06116776567e-04  4.86265674063e-03  4.65932662015e-03 -8.44570207486e-03  1.23042278123e-03  6.25055970074e-03 -2.07199905383e-04  5.32675730583e-03  8.75545577664e-04 -6.41597866626e-03 -5.80063629078e-03 -2.80672829742e-03 -6.30906194240e-03  1.19199177231e-04 -3.76305386241e-04  1.49456917203e-03 -3.40841446751e-03 -5.21032997512e-03 -1.57924502815e-03 -8.31278122807e-03 -1.12326142161e-02  1.91802251648e-03 -4.86155941487e-03 -5.02689538223e-04  5.10626815305e-04  3.04661631038e-03  7.10209214603e-03 -1.92431981885e-03  1.34733132949e-03  3.98247497776e-03 -5.22648201388e-03 -5.90095255417e-03 -3.18219607859e-03 -4.22532833101e-04 -8.06723820269e-03 -1.08333204391e-03 -1.59324918023e-03 -5.76784184336e-03 -8.42578046245e-04 -1.62544158539e-03  1.06833108120e-03 -1.43454615353e-03 -2.94865497745e-03  3.17743426013e-03  3.00097369216e-03 -5.06531167606e-03  3.57292023432e-03 -1.38140570589e-03  5.72408950086e-03  4.74157997156e-03 -5.68920700147e-04  7.32529684076e-04 -2.68915275327e-03  6.55964381549e-03 -1.77661934192e-03 -1.10567156238e-03  1.97397460666e-03 -3.68056190076e-03  6.57609999316e-03 -6.88726238739e-03  3.68880331102e-03 -3.72586828413e-04 -1.08877504115e-02  1.07896460967e-03  4.58744595544e-03 -1.91590791882e-03  3.06506306364e-03  5.00326810318e-03  1.12746990091e-03  2.74335146188e-03 -2.36922932437e-03 -3.11785110926e-03  4.16989923197e-03  3.03706557755e-03  7.59128431746e-03  1.93668290134e-03  9.57313856903e-03  6.45606675690e-03 -4.43310811064e-03 -2.56737047471e-03 -5.06776099435e-03 -8.61308431130e-03  2.37222622875e-03  7.50153743289e-04 -8.49253283517e-03  4.42599075250e-03 -1.74462261229e-03  3.19006301798e-03 -3.44790417316e-03 -6.14312538806e-04 -5.82734072928e-04  1.77015513927e-03  4.51661430524e-03  4.78120064046e-03 -8.25659541075e-04  1.91149537603e-03  1.13060310862e-03 -4.23457500060e-03  6.09207316055e-03  1.98404863360e-03  2.50448948845e-03 -6.87466461958e-03 -5.82150735633e-03 -7.01839523096e-03  2.55677163847e-03  2.45784749423e-03 -7.02895031190e-03  5.41291567767e-03 -4.80240674813e-03  1.54565723057e-03  2.06678285736e-05  1.16945643897e-03  3.93426063376e-03  2.19285636105e-04  2.24022392473e-03
 1.64417111626e-03 -5.36535525805e-04  8.19643499833e-04 -5.04262816618e-03 -1.60159625642e-03 -8.29342011816e-04  7.85742175538e-04 -1.02300989400e-02  1.90317984692e-04  1.08721761448e-02 -2.78829317245e-03  7.35279095596e-04  1.99608581501e-05  8.89795098950e-04  6.14465559082e-04 -3.19276402350e-03  9.24968982309e-05  2.00177383218e-03 -1.63935764798e-03  8.45251042517e-06  9.69827849018e-04  4.42701460642e-03 -3.72365853560e-03 -2.98282905025e-03  3.19294993030e-03  1.34901243622e-03 -1.30923169244e-02 -2.82239880931e-02 -1.15410601955e-02  9.20853669812e-02  5.09675094889e-03  1.46425706520e-02  5.19655819687e-04 -1.55885502263e-03  6.95691518094e-04 -1.14521685223e-03 -9.80580578458e-04  1.99909898250e-03 -3.29177319913e-03  6.77517947539e-03  4.84132544938e-03  3.42630372776e-03 -2.00731563275e-03  1.62995857790e-03  1.93307387440e-03  1.71853762556e-03 -1.89763386579e-03  5.49456378450e-03 -1.98102484267e-03  3.43565849093e-03  7.18237696826e-04  9.25003205200e-04  1.17824153237e-04  2.36667767777e-03 -9.65097252915e-03  5.56153366868e-04  8.07146807109e-04 -4.19207520157e-03 -1.20965451910e-03  2.20865984538e-03  3.09046797731e-03  2.27591756738e-03  4.47583679407e-03  2.81662392499e-04  8.40080546775e-04 -6.55947994595e-03 -4.04520010173e-03  4.01002521586e-03  4.36595776443e-03 -2.12340653268e-03  6.46326445449e-04 -4.74063069382e-03  4.02751623102e-03 -5.02474469019e-03  3.96710421621e-04 -1.08573804719e-03 -2.27373244587e-03  2.88159869426e-03  2.99727239734e-03  1.83190162855e-03 -7.23621407161e-04  1.03710821755e-03 -1.41209328140e-03  2.14430404684e-03 -8.37574991382e-04 -1.86833863746e-04 -6.99814085011e-04 -4.87420745900e-04 -4.55526999726e-04 -2.87810093420e-03  9.23087524024e-04 -1.21370010741e-03  4.00497229234e-03 -7.67512223877e-04  1.53977164172e-03  9.29022232237e-04 -2.23736347095e-03  5.46664515316e-03 -2.31511454430e-04 -1.79007444171e-03 -2.52106925747e-03  5.30445071242e-04  8.16890469642e-04 -3.78147251245e-03  4.70427253576e-03 -2.27161042851e-03  2.40612173260e-03  2.86574421452e-06 -9.94342144541e-04  1.41636056016e-03  2.62989694860e-03  1.77910603784e-03  4.38291744183e-04  3.03090211270e-04  2.03932620980e-03  3.50067058167e-03 -3.11704997118e-04 -8.62005011175e-04  5.12988431487e-04 -3.15315574024e-03  1.32413512808e-03 -1.27520949673e-03  8.64004516632e-04  4.47307764835e-03  1.41292681496e-03 -2.93253431420e-03  3.47213311249e-03  4.63414156923e-04  2.95684993601e-04 -3.42370405057e-03  5.50279976380e-03  6.77427012373e-04  3.25826740185e-03 -7.58277114963e-04  3.54428206354e-03  1.25479359891e-03 -4.95514101731e-03 -4.32160374673e-03  1.86606096523e-03  1.16010998928e-03 -1.37743123856e-03 -2.73377245919e-03  1.92351407145e-03  9.18487295733e-04  3.02530645855e-03  1.22631172626e-03 -1.65320551909e-03  1.14867147760e-03  1.73317047193e-03 -1.60860746781e-03  4.93654861378e-03  3.51482876133e-04  7.27824250656e-04 -3.07133868851e-03 -1.25720518397e-03 -6.84659726697e-04  2.68740104502e-03 -4.08285484611e-04  5.63363347165e-03 -4.70211730487e-03 -3.79489595270e-03 -4.70887820797e-03 -3.50726792532e-03 -8.34980587950e-04  1.22428430912e-03 -3.13804240275e-03 -8.83608291102e-04 -1.02849782330e-03 -1.37784002477e-03  1.90828388917e-03 -2.62778231135e-03 -2.13598782778e-03 -1.67405458606e-03  5.72200560237e-03 -1.85355388931e-03 -2.24637470078e-03 -2.14202302396e-03  1.84393875300e-03  1.04442607456e-03  5.88260223373e-03 -2.33858582218e-03 -4.66895218946e-03 -9.60549611349e-04 -7.46269823004e-03 -1.17438814280e-03  1.20939234351e-03 -1.19507148256e-03  8.34709429481e-04 -1.69821889943e-03 -3.45296002167e-03 -4.23500340947e-04 -2.17538510663e-04  1.06033040334e-03 -1.23395611215e-03 -2.17529043614e-04 -2.72569080313e-03 -3.43985596187e-03  1.43373324003e-03  1.34430287862e-03  2.80305183763e-03 -2.25191385422e-03  3.47855422205e-03  7.96481466560e-04  2.30006515512e-03 -2.87708761673e-03  2.35285843817e-03  1.45034148810e-03 -1.81885678459e-03  5.12588204220e-03  2.14734729589e-03 -3.14186162150e-03 -2.08994230517e-03  3.70492743825e-03  5.17969476981e-03 -2.96302851862e-03 -2.16549574426e-04 -1.61114522193e-05 -3.33169066704e-03  1.33748583931e-03 -1.31949500760e-04  2.26268300413e-03  2.09227144681e-03  1.27912608080e-03  2.01920452434e-03  2.10158911893e-04 -3.26179133841e-03 -3.20181294387e-03 -1.67751563523e-03 -2.84194175566e-03  3.63250054870e-03 -1.77263211754e-03  2.69494249402e-03 -6.20661220529e-04 -1.82737330660e-04  7.49648097510e-04  1.01471365395e-03  5.27707159438e-04  1.51832943929e-03 -9.86674753802e-04 -3.75446164280e-03  2.81368609081e-04  9.34994560136e-04  9.29014521750e-04  5.84806431591e-03  4.83940522345e-04 -5.53183736705e-03 -3.64911974148e-03 -1.73794278368e-03 -1.32315958691e-03  3.61308919336e-03  1.81258508773e-03 -4.07780998230e-04 -2.37476067009e-03 -5.80368224291e-03 -2.47109162711e-03 -8.37374513633e-04  2.87784936156e-03 -2.17629744891e-03 -1.58271293305e-03  4.57961925809e-03 -1.38262847062e-03 -9.27430050191e-04  2.79654152647e-03  3.17036250154e-03  2.74444117984e-03 -2.98701903335e-03  6.77326363760e-03  2.62727055423e-04  1.88441904429e-03 -1.46476812135e-03  5.22249364786e-03  7.40984778783e-04 -1.32994068155e-04  4.20228770384e-04  2.70170490364e-04  2.65131051498e-03 -2.86189719876e-03  9.60108420885e-04  5.26331445791e-04  1.04865170475e-05 -8.06773031130e-04 -2.50675466654e-03 -1.18998348049e-03  3.27827039341e-03 -1.07390752766e-03 -5.26260696895e-03 -8.16188117829e-04  4.06440166157e-04 -3.46491274121e-04 -5.56945951314e-04  1.22898416514e-03 -1.71009548422e-03 -5.01737125270e-03 -2.27383483357e-03  6.60128769971e-03 -3.72293852121e-03 -5.11828514687e-03 -6.63176712654e-05 -1.49246932431e-03 -1.94245086999e-03 -1.40214454551e-03  1.65263119019e-03  1.94193037253e-03 -2.22642737284e-03 -3.86175727237e-03 -1.34500542637e-03  3.62720302300e-03  7.67762142461e-04  1.96247342059e-04 -5.38994736272e-04  1.20956380769e-03 -1.39472926126e-03  2.03877843642e-03  4.63008230776e-03 -1.07419532970e-03  2.09995342210e-03  6.21437048887e-03  1.54122752780e-03  1.44412433275e-03  4.89365596711e-03 -1.00901588219e-03  6.43514136919e-03  3.51444753046e-03  2.97161165399e-03  7.42706990774e-04 -1.81208230594e-03 -1.78403956731e-04  2.00500920764e-04 -9.72126999447e-04 -2.92732016417e-03 -2.63455687407e-04  7.23117381570e-03 -1.27749738581e-03  8.19289213432e-04  2.91859183915e-03  1.38667356932e-05  8.42846207392e-03 -1.43655455336e-03 -7.86930651145e-04  5.67947001895e-03  2.65379449441e-03 -1.51530866227e-05 -1.35555690725e-03 -1.09287744009e-05  2.69898075183e-03  1.43880405928e-03 -5.72686416397e-04  2.42302820695e-03  2.09318139749e-03  3.98862134297e-03 -2.64052831548e-03  7.38256779807e-04 -2.60286476197e-03  2.72652481380e-03 -3.92811917794e-03  2.14010607922e-03 -2.10973653853e-03 -3.36192919362e-04  2.43474687257e-03 -1.99745004222e-03 -2.46318754393e-03  2.10612969814e-03  9.17601982296e-05 -2.14684522976e-03 -3.12408008551e-03  6.90613644723e-04  5.05095774192e-04  9.67705096652e-04  2.65827125801e-03 -2.82426041953e-03  3.58510246398e-04  7.05063445001e-04  6.34841152394e-04  8.65561116819e-04 -2.38900104625e-03 -2.61192841192e-03  7.12752100156e-04  1.22185305857e-03 -1.45574186106e-03  3.40343361068e-03  2.43112229260e-03 -2.33535622911e-04  2.51291440106e-03  1.69742901998e-03  2.50714504848e-03 -2.87183180322e-03  4.40273039784e-03  1.83525547925e-03  6.48523535381e-04  1.37940906982e-04  2.10110309686e-03  3.35556135161e-03 -1.65434460048e-03  2.59095231511e-03 -2.59555524605e-04  7.36964068259e-04 -1.15924358857e-03 -6.97297126480e-04  1.93262979416e-03 -2.60676290555e-03  4.40212999369e-04  2.24691230577e-03 -3.76336762188e-04 -1.93628669570e-03  2.90480379526e-04 -3.84391135807e-03  4.92734717428e-03  2.55148397194e-03  7.46025296523e-04  2.01495190387e-03  1.66272846788e-03 -4.17032035336e-03  1.04434714212e-03  2.77904351732e-03  1.84616226785e-03 -2.57434062820e-03  1.45521580919e-03  1.05281305647e-03  3.64881417531e-03  2.11155214233e-03  1.59737663270e-03 -5.24289097940e-04 -1.23303311010e-03 -2.85227769740e-03  1.45335132261e-03 -3.33878849813e-03 -5.83539177211e-03  1.53072412747e-03 -2.97040865003e-03  7.53288676793e-04  3.93068510098e-04 -2.33690415976e-03  4.74960264050e-03  5.71346671464e-03  1.18754354793e-03  4.63515056028e-04 -5.12869880944e-04  9.24756882803e-04  1.22318562135e-03  3.73752418543e-03  3.42512454328e-03  3.18293913007e-04 -4.75060266661e-03 -1.80357036325e-03  4.57865632669e-04  3.64045161464e-03 -6.54252435858e-03 -1.45798928543e-03 -5.15298418882e-04 -1.42435672639e-03 -2.93689315993e-03  1.77623218360e-03  1.67120232149e-03 -3.73878787308e-03 -1.20235880997e-04 -2.28945972931e-03 -5.95679660471e-03  6.72063420089e-04  1.78801809254e-03  3.12607639836e-03  8.78147873349e-05  2.66778741844e-04 -1.54583362373e-03 -2.34593091444e-03  2.52940524289e-04  4.08710381544e-04 -3.20847012527e-03  2.45815612744e-03  3.32233349519e-03 -1.30475837036e-03 -2.85048197360e-03 -3.99681501100e-03  7.31301151222e-04  1.04497453703e-04 -3.45001675151e-04  5.42010839722e-03 -6.49902430056e-04 -1.05167397851e-03  1.03650111442e-03  1.29251386226e-03 -3.80319102679e-03  6.17397635387e-03 -9.54405148913e-04  6.74984651138e-03  1.15284097401e-03  2.40264196956e-03  1.08079738116e-03  2.56570812410e-03  4.06163508877e-03  2.71261728666e-03  4.75447470669e-03  3.52891310206e-03  2.76977467308e-03 -1.21010933710e-03 -3.33762907978e-03  1.71327217051e-03 -8.95753632393e-04  4.09280609724e-04  2.66971234204e-03  2.90183609701e-03 -1.68207301004e-03  6.19614894201e-04  3.16262877183e-03 -2.03264324201e-04  8.06135968646e-04  8.61473579537e-04  1.52153410287e-03 -3.64547414230e-03  5.82993587218e-03  2.77726091215e-03 -3.51485557862e-03 -1.40152046416e-03
 1.70434806975e-03  2.81959860283e-03 -3.75388737047e-03  9.55282861930e-04  3.01160170084e-04  6.35285461124e-04 -6.24232266790e-03 -1.19138149773e-04 -1.56658387008e-04  4.11826861301e-03  4.14769561222e-03  6.67013438781e-04 -1.83152266865e-03  3.28381595941e-03  1.11339901327e-03 -3.95255357343e-04 -5.60311191774e-03  4.73420994670e-03  3.63612454645e-03 -6.03420338577e-03 -3.13229625037e-03  5.22448553517e-03 -3.49994291798e-03  1.79165055165e-03  3.37930252717e-03 -4.64935443248e-04 -2.79250880720e-03 -5.38683362042e-03  6.82609496543e-03  5.09675094889e-03  9.23409104014e-02  2.92937909999e-02  2.73570347863e-03 -1.11241060121e-03  2.32191719156e-03 -2.75177832485e-03  2.87821359245e-03 -6.63128757895e-03  2.52223803126e-03  3.29331329542e-03  6.32887269822e-04  5.21869328487e-04 -1.63110035409e-03 -2.03214136627e-04 -9.44789209347e-04 -2.09521336422e-03  9.51342182602e-04 -4.57978878856e-03  3.69863777389e-03  5.36324896439e-03  3.09458613017e-03 -2.75702175296e-04 -9.72975017935e-04  6.12431526440e-05 -2.73206291459e-03 -1.06563904708e-03 -3.12595114425e-03  2.91466709609e-03  1.18585381280e-03  6.09039636666e-04  3.60759309247e-03  3.64879878064e-03 -6.96487582436e-04  5.77156302165e-03 -1.09026801037e-03 -1.76487608922e-03  9.55376653644e-04 -5.24059962421e-03  4.70026707023e-03 -3.18605667412e-03  7.36982247351e-06 -2.75244440056e-03 -1.58005201910e-03  2.32861580268e-03  4.83580094985e-03  3.88848568966e-03 -2.78853066941e-03  3.98557348664e-03 -7.89048398702e-04  9.48463009650e-04  1.68653398517e-03 -9.97168168698e-04  8.93532139127e-04 -8.56745946849e-04  6.61617607819e-04  2.14073316412e-04  9.30631464999e-04  3.08224303376e-03  1.11466395718e-03 -2.03542161823e-03  9.37292896236e-04 -2.31833142050e-03  1.50757692974e-03  3.41792863378e-04 -2.67831573412e-03 -4.78444961724e-03  4.86269095673e-04 -1.22898173959e-04 -5.88030389427e-04  1.51688822097e-03 -2.33422071327e-03  8.55216933605e-04  3.80979768330e-03  1.98532174271e-03  3.94904830443e-03  5.24335882004e-04  2.54898992408e-03 -1.39732070694e-03  2.11051692249e-03 -8.04931293383e-04 -7.04135916237e-04  3.54138407517e-05  6.32741164033e-04  8.05540964697e-05  9.80387564363e-04 -1.01537823562e-03 -1.09659170727e-03 -1.30120994486e-03  2.78451062142e-03 -3.58862283824e-03  2.52557318269e-03 -2.70422354111e-03 -8.76529073557e-03 -5.05697398409e-03 -2.58114663003e-03 -2.07663272288e-03 -5.38991209226e-03 -2.02021491098e-03  5.57036572671e-04  2.53418877569e-04  2.23712563203e-03 -1.16679046507e-03 -3.63237861229e-03  1.39574396006e-03  3.31119281111e-03 -2.03037913986e-03 -2.21086650325e-03  9.20981914484e-04 -2.86661367634e-03  1.37875548430e-03  2.92002028089e-03  3.87923566681e-03 -3.12131963875e-03  3.88597808877e-05 -3.30545329235e-03 -7.68161232035e-04 -2.40803081641e-03  1.60819535325e-03  1.38316158465e-03 -1.05727416207e-03  4.34967788869e-03  1.03938675816e-03 -6.66866886760e-04 -2.35820027217e-03  1.46480548856e-04  2.94333635832e-04 -2.10559359908e-03  7.57438285537e-04  5.01771591583e-03 -1.19013027307e-03 -2.53292966299e-03  3.26848963665e-04  2.95983178372e-03 -7.94377445371e-04 -8.74878699755e-04 -1.31480863034e-03  7.63508004821e-04 -3.51287590699e-03 -5.95663724182e-05  3.14669378463e-03 -4.06228124644e-03  1.45545806912e-04  6.10127082942e-03 -1.07759169069e-03  5.15909870764e-03  1.24641841164e-03 -2.20496882220e-03  3.51256698302e-03  3.58475784233e-03  2.29600647080e-03 -6.25687516350e-04 -4.85645007085e-04 -7.28656993760e-04 -2.81250392043e-03 -2.21330780689e-03  1.88965336129e-03  6.17024510364e-04 -4.96954892583e-04 -5.86109155071e-04 -2.46795135181e-03 -2.94015316150e-03  2.59651392929e-03 -6.43698405862e-04 -6.78069561823e-04 -2.69819655845e-04  1.09991294699e-03 -2.65702601360e-03  2.16717526518e-03  3.51319093438e-04  2.69440563247e-03 -1.01436837214e-03  4.75256165295e-03 -4.34515975186e-03  1.98076459153e-03 -8.22948129730e-04  2.34359460561e-03  4.47016318023e-04 -2.98039635265e-03  8.56590751614e-03 -6.98682969537e-04 -2.55319572984e-03 -3.77105422141e-03  1.01847268932e-03  1.46107152674e-03  2.06789544076e-03 -8.50997192305e-04  6.29877908011e-04 -2.17395807449e-03 -1.42694107367e-03 -1.35073857095e-03  2.36194282821e-03  1.54177367274e-03 -9.00444545731e-04  1.50043584139e-03  4.65349937982e-03  2.62504094196e-04  3.14996716224e-03 -4.19653815286e-03 -2.27183926014e-03  2.64761708052e-03  1.62701587755e-03  5.79934164123e-03  5.36757708026e-03 -1.97924228761e-03 -8.84092325742e-03  1.96037262130e-03  5.33322106264e-04 -1.77844483532e-03  3.29302716727e-03 -1.24887351076e-03  1.31838629612e-03  2.18051121502e-03  1.45595508449e-03 -1.54172068312e-03 -4.47784410898e-04  4.89124032827e-03  3.87350464800e-03 -1.09188878527e-03 -5.52023642357e-04  3.24215937954e-03  2.18449832609e-03  2.40695514186e-03 -9.66800165571e-04  4.27106173210e-03  6.30556331298e-03 -2.50243382120e-03  4.23966554087e-03  1.24188875845e-03  2.08963688276e-03  8.54032284741e-04  5.78819021068e-03  7.57137197711e-04  2.66419874055e-03 -1.31129806491e-03 -2.84864946603e-04  2.05919956290e-03 -1.17346953845e-03  6.34871463069e-04  3.16492209735e-03 -1.22226449353e-03  3.58910068068e-03  1.21585952899e-03  2.34345911836e-04  1.11240352579e-03  2.21223494219e-03  1.78402884484e-03 -3.43879798065e-04 -2.90041791820e-04 -3.31794892340e-03 -1.14752537711e-03 -3.03950320959e-03 -3.34081699401e-03  4.73457763641e-03  9.85264755870e-04  4.82154023395e-04  1.99022056121e-03 -4.80889578372e-03 -1.69914875963e-03  2.99199078203e-03 -1.46721997267e-03  3.19321579220e-03  1.96828495495e-03 -6.35087434748e-04  2.54356683028e-03  1.58987111558e-03 -2.83463769230e-03 -5.66091315407e-04 -3.05671792537e-03  2.18186793649e-03  3.62781578490e-05 -1.42303243606e-03 -2.43026258497e-03  1.29569182895e-03 -1.03934522752e-03  1.50336722125e-03 -3.42258405084e-03  3.54146219348e-03  1.36822243779e-03 -1.37149011387e-03 -2.58745361079e-03  1.56334682372e-03  1.06556574310e-03  7.92603651715e-04  2.58988733304e-03 -2.16347697722e-03  1.83890567790e-03  2.47980297048e-04 -4.98842833711e-03 -6.21640064532e-04 -1.20414698389e-03  1.56168964869e-03  1.77376096846e-03 -4.00753868904e-03 -1.55439056215e-03 -9.46086727561e-04 -1.50454182363e-03  2.21233594360e-03  3.94920805840e-03 -4.84785759429e-03  7.36308247841e-04 -1.42964198887e-03  3.17946614335e-03  3.07764151431e-03 -2.75441383654e-03  2.33655441895e-03  8.38057555089e-04 -1.63738098193e-03 -1.52740137072e-03 -4.70763862605e-04 -3.41433263910e-03  9.07305773460e-04 -1.06734111704e-03  9.33728214654e-04  1.94374746397e-03 -1.40180465587e-03 -1.69042178973e-03  6.83025350210e-04 -8.29135681648e-04 -4.01802036739e-03 -1.76199535512e-03  4.64517002598e-03 -1.79418415334e-04 -4.09757467498e-03  5.50193635950e-03 -1.23223056780e-03  1.97715258550e-03  9.82755731795e-04 -6.07963511435e-04  3.37736925749e-03  2.61274402162e-03 -1.05864794849e-03 -2.30038776583e-05  2.81623209083e-03  3.32903410833e-04 -3.96844234542e-03 -3.73943663822e-03 -3.15102779087e-03  1.82347424317e-03  4.77710797172e-04 -2.40006852417e-03 -2.36202327657e-03 -5.24295703267e-04  4.74507363205e-04  3.64800077592e-03  1.29282390249e-03 -4.78691317881e-04  2.33291279223e-03 -2.71505623958e-03  2.47543065508e-04  2.51662711966e-03  4.08912628429e-03  4.41704824358e-03 -3.76368465028e-03  3.31470461974e-03  8.45645911165e-04 -2.83167666321e-03  1.74828816912e-03  4.39955669849e-05 -3.74462017334e-03 -1.51251159130e-03  9.98137294796e-04 -9.32486563164e-03 -2.06187466315e-03  1.34628419832e-03  7.48835099454e-04  4.13698146282e-04 -1.09085987138e-03  3.75479520618e-03 -4.69944341903e-03  1.44635286832e-03 -2.22997691106e-03 -4.02813426889e-03  4.99406960092e-03 -2.83920547712e-03  6.09840205122e-03 -9.71036834568e-04  3.55788260999e-04 -3.16467807287e-03 -3.42658618197e-03  2.20012174677e-03 -1.09812200958e-03  7.26229864595e-04 -2.80639895758e-04 -2.52202427362e-03  2.80368853126e-03 -6.66341316230e-03 -2.36394251621e-03 -1.16623649336e-03 -1.45262037053e-04  1.77784354375e-03 -2.70091366319e-03  2.66071402928e-03 -3.63465585635e-04 -4.60507978518e-04 -1.23235812766e-03  5.00164895539e-03 -1.72360271172e-03  9.13172167481e-04 -1.99323739387e-03 -8.38107424871e-04 -1.85755877078e-03 -1.84516075498e-03 -2.41647262660e-04 -6.42262932450e-04 -2.64469454963e-03 -2.28791371317e-03 -1.67105244883e-03 -3.22145720751e-04  3.70573512467e-03  2.73576310880e-03 -1.13592567881e-03 -2.72754594423e-03 -4.20327796158e-03  1.24260424620e-03  6.06633864335e-03  1.93092832787e-03 -1.71380225648e-03 -2.98649306801e-04  2.37038994841e-03 -4.05435720348e-03  2.72161621630e-03  1.37333327200e-03 -4.46838771432e-03  1.51886437439e-03 -1.41919311892e-03  2.44290610397e-03 -1.98614700394e-03 -6.44688512268e-04  3.58078161880e-04 -4.65903045659e-03  1.40930833557e-04  2.11754616693e-03 -3.20188900401e-03  6.29422297882e-04  1.99227205816e-03  6.23414720098e-04  1.16754148106e-03 -1.23602279872e-03 -1.23802295388e-03 -4.50803439800e-05 -8.46065749605e-04  4.40883948226e-04  1.79699712193e-03 -5.21202731630e-03 -3.20047257465e-03  8.48208206433e-04 -2.02022046163e-03  9.27800460295e-04  9.63931317758e-04  1.28378241273e-03  2.79099098697e-03  3.13293960698e-05  4.45107354912e-03 -8.44776786396e-03 -2.13244758771e-03  3.33139238580e-03  2.87853017949e-03 -5.85282351926e-03  3.43694768935e-03 -5.50281693945e-03 -2.06603824706e-03  3.16479092154e-03 -3.17139156424e-04 -2.44995103566e-03 -1.44964348238e-03  6.16080357749e-03  3.02612383234e-03 -2.21081441093e-03 -2.00894078450e-03 -3.36592222748e-03 -3.77479774194e-03 -2.53328807721e-04 -1.20674895950e-03  1.47024080234e-03  1.25201573511e-03 -5.19416873715e-03  4.96010953573e-03  1.87309443743e-03  3.34508382961e-03 -1.37369387799e-03 -1.55757990229e-03  2.14226168373e-03
 2.72657679178e-03 -1.81132152973e-03 -3.03038200985e-03  1.44551641163e-04  2.77409548093e-03 -4.02883377950e-04 -3.91661839828e-03 -4.29141849252e-03 -9.48989814612e-04  7.50597202737e-03  5.33374395328e-03  3.01964441368e-03  1.97149676009e-03  1.26125885001e-03 -5.04629342542e-03  6.97758765533e-04 -4.56048701028e-03  3.68737522233e-03  2.35778621567e-03 -7.02483100894e-03 -1.73333049502e-03  5.51296514189e-03 -1.05174805134e-03  6.90824044032e-03 -8.39465575396e-04 -3.33880711566e-04  1.55961193399e-03 -1.18731758208e-02  2.90768585921e-03  1.46425706520e-02  2.92937909999e-02  1.33902445120e-01  1.46612320366e-02 -1.40907327997e-02  2.87415601665e-03  2.19832801377e-03 -1.03254926165e-03 -3.00150401389e-04  3.85291932710e-03  1.23453108847e-03 -1.68732075825e-03  5.06365915653e-04 -6.76408588624e-04 -1.09603884452e-03 -2.63231658851e-03  1.07133433682e-05  2.49029365033e-03 -6.94637627707e-04  7.96986672162e-04  5.78774550002e-03  5.07883702566e-03  1.79155372612e-03  1.28237380863e-04  5.44091033091e-03 -4.35422794135e-03 -1.72733097591e-03 -4.21403353521e-03 -2.42663361187e-03  2.00002643832e-03  3.88678288782e-03  2.40345288396e-03  3.71292568302e-03 -3.71559718310e-03  8.07493126966e-03 -6.15260012808e-03 -1.68254236495e-03  3.15463273378e-03 -3.72300678302e-03  2.38768106043e-03 -2.32271443168e-03  2.74087939024e-03 -2.97802178906e-03  1.15119394635e-03 -1.65025111376e-03 -4.46738342710e-03 -1.77732116621e-03 -8.14189454427e-04  5.46874150992e-03 -1.89566657989e-03  7.27452926764e-03  5.03463002444e-03  3.64407108192e-03  1.83649023637e-03  3.26566016537e-04  6.08527770344e-04  4.12474304655e-03  1.70608553271e-03  1.27099643878e-03 -2.77201502498e-03 -1.92367171980e-03  2.86874571555e-04 -2.80540836068e-03  6.11037093230e-03 -4.34587717574e-03  1.35616916100e-03 -9.48208904026e-03 -3.56811717695e-03  4.90271865244e-03 -2.53755186557e-03 -6.08119111283e-03 -5.79747290394e-03  1.93164854351e-03 -1.18426482158e-03  3.64931451687e-03  1.11258087158e-02  2.66318506682e-03  1.26283786693e-03 -3.93715775676e-03 -3.54214424815e-03  1.19888959221e-03  9.48363052214e-04 -8.11077886489e-04  6.00559368499e-03  9.25008945866e-03 -1.28401097317e-03  1.17510289091e-04  4.14023722262e-04 -4.14864572198e-03  3.01795726758e-03 -9.07171859426e-03  5.28626624415e-03 -1.40700175843e-02 -4.78196437410e-03 -4.63830134241e-03 -1.00790254543e-03 -4.69082187555e-03 -1.18840571948e-03 -3.31628608782e-03  2.85789843680e-03  6.51478231265e-04  1.24401819035e-02 -2.02143321060e-03 -8.21386752642e-04  3.07238242834e-03  7.25194966102e-03 -6.65863522958e-03 -2.05141618150e-03  1.45440378312e-03 -4.58281693085e-03  7.86407708273e-03  1.17571878040e-03 -4.24456151884e-03  1.94331395716e-03  2.51994724478e-03 -3.94611447000e-03 -7.40364704611e-03  3.03553958983e-03 -1.25230535797e-03  5.50670240143e-03 -3.75098769978e-03  6.95447817905e-03 -4.23749874676e-03 -6.25289570212e-04 -4.33878555366e-04 -3.58187724708e-04 -5.41353106077e-03 -2.50580508584e-03 -3.43957508714e-04  7.23737393880e-03 -3.06398005484e-03 -2.31290908446e-03 -7.43221261204e-03 -1.18464541114e-03 -2.28388093851e-03  2.06461242900e-03  3.00283663812e-03 -4.87176150908e-04 -2.95907366244e-04  2.07056812545e-03 -2.21332184809e-03  1.08257787980e-03 -1.60013583245e-03  5.95515706425e-03 -3.15903488174e-03  5.80792463079e-03 -2.71167248941e-03 -4.44029788346e-03  2.90689642005e-03  3.74503966634e-03  3.47667319359e-03 -2.12213012758e-03 -6.18707403267e-03 -3.16722789156e-03  2.86716410605e-03 -1.77948050309e-04 -1.01958087342e-03 -5.33517817730e-03 -1.61534038377e-04  1.18352395037e-03 -4.42666688273e-03 -2.71656319735e-03  4.19136979608e-03  3.69547125424e-05  2.97876831151e-03 -2.19274593512e-03 -1.83803403662e-03  3.53016438437e-03 -3.17019103071e-03 -1.44484145419e-03  1.60259010602e-03 -2.03587649556e-04  6.40953059781e-03 -9.31659739916e-03 -2.73455984126e-03 -6.78426375526e-03 -3.16681975554e-03  4.76640061167e-03  1.01540991377e-03  1.37737813289e-02 -3.05284340366e-03 -4.53376782943e-03 -3.06181383562e-05  1.98591208035e-03 -1.52128564423e-03  8.65330366302e-06 -4.85276225570e-03  2.51447658036e-03 -2.60051270618e-03 -5.53832676855e-03 -2.83962622638e-03  9.66904402483e-04  2.54498769090e-04 -1.98330886442e-03  1.76954433961e-03  3.04316186923e-03 -2.44939728630e-03 -2.00402814920e-03 -1.90421775122e-03 -1.11851871388e-03  7.49221188454e-03 -7.03424708891e-04  6.59166391889e-03 -1.98211913648e-03  7.57590817852e-04 -2.29284340091e-04 -2.09165353029e-04 -1.66512627291e-05  1.36750083482e-03  6.77195909152e-03  8.00691344858e-05  3.27043800835e-03  4.71157285852e-03  5.05716670264e-04  6.45765065891e-03  3.21815162529e-03  2.85417502716e-03 -3.11228833347e-04 -3.62855620325e-03  1.17926663178e-03  2.36947767007e-03  5.42349651080e-03 -1.71522855658e-03  1.41975777899e-03  1.83858532724e-03  4.51684911678e-03 -1.47321213568e-03  2.11241570646e-04 -2.85645647766e-03 -5.62961148151e-03  6.76551993262e-03 -9.94576758597e-04 -4.40581067579e-04  3.03637043657e-03  1.36722796418e-04  1.02584480840e-03  2.43748708369e-03  1.40932080021e-03 -5.80468081684e-04  4.05073417889e-03 -2.72904172906e-04  4.38908354001e-03 -1.42650028899e-03  2.31450274043e-03 -3.82550635795e-04  1.56049613582e-03  3.74802286971e-03  1.43415169281e-03 -6.56804776498e-03 -1.02143899829e-02 -2.65250388438e-04 -8.52011559726e-03 -5.82982932361e-03  1.41414699920e-04  4.86622522464e-03 -6.53279476828e-03 -5.54314907177e-03 -4.23929365828e-04 -6.33462429633e-03  2.42769239284e-03 -2.98503991734e-03  2.85528919658e-03 -2.77709503853e-03 -5.32688437750e-03 -1.00579961871e-03  5.06894929154e-03 -1.51749563530e-03 -4.43151574501e-03 -1.22155463112e-03  4.21670636034e-03  5.35049750589e-03  7.33677973831e-04  6.19418701936e-03  5.46357251384e-03  1.37899045316e-03 -2.92784153047e-03  2.45314978284e-04  1.05029704400e-03  1.01228488784e-03 -1.20552297794e-03 -1.19504805343e-03  9.55059364434e-04  7.37063746957e-03 -2.61961389612e-04  4.28915813298e-04 -6.56562359646e-03  2.93492304352e-04  9.92589280125e-03 -6.44669414908e-03 -2.79942117953e-03  1.33221703082e-03 -3.46363909896e-03  8.04088838833e-03 -2.85288972593e-05  2.22917350814e-03  2.49497260398e-03  5.16845792023e-04 -2.18919263607e-03  3.65316547904e-03 -9.22626278903e-03  5.82116273572e-03  2.72111288342e-04  1.16740688807e-02 -1.71324999263e-03  9.24873622350e-03  5.85586631937e-03  2.46932737045e-03  7.71481646127e-03 -6.98778241209e-03 -3.61565526920e-03  4.99098172313e-03  5.44462098920e-03  3.47025478089e-03  1.28082576519e-03  2.37553825699e-03 -4.10984948222e-03 -4.17756275557e-05  3.45621955533e-03  6.04347196723e-03 -2.27344306959e-03 -3.95118943196e-03  1.66941229611e-04  5.53959139886e-03  6.51613431587e-03 -2.60041773662e-03  1.63716933409e-03  5.78036068162e-03  3.97949790076e-03  1.86644687128e-03  2.89745646801e-03  3.61406273386e-03 -3.52557977549e-04 -2.93676539562e-03  1.64255520036e-03 -2.02373483988e-03 -7.28513515154e-03 -5.76032193173e-03 -9.43728235066e-04 -3.50391138537e-04  4.29424059810e-03 -1.88592380056e-03  2.23231834418e-03 -5.42545582256e-04  3.65870478765e-03  4.09605475720e-04  2.45562143991e-03  2.78525561807e-03  3.19659562603e-03 -4.48861498038e-03  2.75744958554e-03  6.41981891828e-03  8.55337059633e-03  4.89215741199e-03 -5.69038881764e-03  8.14283453571e-03 -1.14152159274e-03  2.55811084303e-03 -1.68096104133e-03  1.07814793707e-04  1.11803578196e-02 -1.62171322919e-03 -1.80344039493e-03 -3.68653847663e-03  6.32207844258e-03  4.52560327982e-03  1.12243552979e-03 -1.71057548940e-03 -2.79361701828e-03 -4.71717852949e-03  1.14036764792e-03 -5.96668550790e-03  7.33721094494e-05 -8.94236966029e-03 -8.58205029327e-03  1.65404890662e-03  1.64578498126e-03  1.01706641426e-03  3.31074177374e-03 -3.61638097309e-03  1.78794424563e-04  1.10125513532e-03 -1.67746643857e-03 -2.83484943554e-03 -1.44895689495e-03 -1.56626674876e-03  4.27751759588e-03 -7.51511195135e-03  6.06856729418e-04  2.11510036797e-04  2.73342247200e-05  2.50823228648e-03  1.23341675323e-03  2.38580549577e-04  4.37665489984e-04 -2.96847512098e-03  6.29845547590e-04  2.08120175825e-03 -8.17355379322e-03  4.11753227038e-03 -3.82234445230e-03 -4.45550416166e-04 -2.74392630234e-03 -2.00487913460e-03  1.11238796300e-03 -2.34938510008e-03  3.38237624433e-03  1.58322244074e-03 -9.77440239991e-04 -1.37898783326e-03  3.28733047144e-03  9.36158401784e-03  3.33176919241e-03 -5.09046246362e-03 -8.40299325551e-05  3.26491851425e-03  8.13600676964e-03 -7.27638111564e-03 -4.58488962883e-03  2.67590539737e-03 -1.00464565782e-05 -1.99375056098e-03 -9.65919728861e-04  4.11367690450e-03 -1.83356965338e-04  2.85291085405e-03 -1.56836522271e-04  1.45123485864e-03 -1.00021607190e-04  3.79663888454e-03  2.09752654373e-03 -2.98588608260e-03  3.50756353668e-04 -8.59041357816e-04  2.21351591846e-03 -6.90239776739e-04 -1.34592431481e-04 -2.45195021629e-05 -5.68204330044e-04  3.40230628173e-03  3.24198320059e-03  4.03238281203e-05 -1.50488235583e-04 -1.43187505476e-03  2.22965251368e-03 -5.34507517249e-03 -7.42296223822e-03  2.74689161200e-03 -1.69021624571e-03  5.75813067775e-03  3.72955545281e-03  6.33089668179e-03  1.64129754582e-03  2.01065619868e-03 -1.85437427137e-03 -8.66587395650e-03 -4.30096204105e-04  4.65512607380e-03  6.24743289474e-03 -8.95730397419e-03  8.35897434958e-03 -3.50017888783e-03  6.61472610044e-03  5.29096576969e-03 -1.00568224662e-03 -1.29500198129e-03 -1.20065591722e-03  9.13546767130e-03  7.36633324426e-03  1.79583170627e-04 -5.21817271049e-03 -4.03379944664e-03 -3.22250669749e-03 -6.21832950039e-05 -2.45921957889e-03  3.41962887620e-03  3.89022771439e-03 -3.02281295863e-03  3.13865810926e-03  1.45832223774e-03  2.71125600806e-03 -3.96456013510e-03 -2.02079971863e-03  6.74676734939e-03
 6.48994233219e-03  4.00261193579e-04 -4.53356305550e-03  1.16094915669e-04 -5.35606593548e-03  2.56428335676e-03  4.93551011951e-03 -1.44227980776e-03  4.28905337110e-04  2.70476832715e-03  1.62519607402e-03 -2.61357299366e-04 -5.17242026415e-03  1.25582195892e-03 -6.34397677797e-03  2.60397947891e-04 -4.95329455570e-03  6.49409482687e-03  9.37699262637e-03 -1.60456158282e-03  8.08445326643e-04  7.13192424144e-04  2.07772861886e-04 -4.62191118172e-03  2.51386300164e-03  4.06336789143e-04 -7.16975381222e-04 -3.96135244418e-03  2.74349471235e-03  5.19655819687e-04  2.73570347863e-03  1.46612320366e-02  1.24756486893e-01  1.46473944096e-02  8.20764625777e-03  7.24574524003e-03 -6.15955295446e-03  7.11715009573e-03  1.29804500761e-03 -2.38845585591e-03  3.35115859461e-03 -7.34046588341e-04 -5.72700069258e-03  4.68006753818e-04  4.70892209731e-03 -2.25685918640e-03  9.12289628777e-04 -6.63530594618e-05 -3.19094793606e-03  2.03651975345e-03  4.28159769017e-03 -2.50009181046e-03  4.32460563770e-03  1.97946312405e-03 -5.21714694365e-03  4.18998360071e-03 -3.84257027123e-03 -2.96850292006e-03 -7.01244409280e-03  1.45062206628e-03 -6.12080978314e-03  2.33367753112e-03 -6.82624319626e-03  3.29888060440e-03 -6.67996970882e-04  1.24389712155e-03 -2.49017895355e-03  3.85362651260e-04  6.53299360665e-03 -6.96352282455e-04  1.33920415014e-04  3.80019533880e-03  3.51097114468e-03  9.50612765437e-04 -5.29543591716e-03 -4.06638649153e-03 -8.30886232292e-04  1.28800885277e-03 -2.34808701933e-03 -6.43471427136e-03 -2.76429300609e-03  3.45293246637e-03 -4.91328406845e-03 -5.88168036334e-03 -1.26351755521e-03 -3.90561332821e-03  1.37516472337e-05  4.01290478379e-03 -2.08509290043e-03 -4.65688473779e-04 -1.20974303173e-03 -5.15496486293e-03  4.73358427443e-03 -3.10413517499e-03  5.96871651503e-04 -7.45760132390e-03 -5.26314392910e-05  3.21786485785e-03 -3.89363105469e-03 -2.22707916353e-03  3.33027995517e-04  3.32135733492e-03  4.36813453924e-04  1.50409887317e-03  4.08396309128e-03  5.59568459733e-03  3.06725279894e-03 -2.66531936953e-03  4.92228289709e-04 -5.16668177415e-03 -2.71567227519e-03 -1.82890349866e-03  4.87965002417e-03  6.46769917849e-03 -2.03571546525e-04  5.53211983745e-03 -8.07121040631e-04 -3.21616767497e-03 -2.80547865742e-03  1.80463633659e-03 -2.58337690884e-03  1.90299850318e-03  1.81689027381e-03  5.50230299761e-03 -1.82812943908e-04  1.30043144403e-03  6.26486266124e-03  6.34286416622e-03 -6.02819558969e-03  4.47518857045e-03 -5.46447998213e-03 -5.50068648708e-03 -1.60731999217e-03 -2.01089676235e-03 -1.72388991616e-03 -3.17817216345e-03 -3.52124675369e-03  4.02989669393e-03  2.18560052902e-03 -5.91904419082e-04  8.94742005476e-03  1.74228072542e-03 -4.26227015823e-03 -1.24342229103e-03 -1.68047624337e-03  8.76942614545e-04 -1.30662482893e-04  4.75598318278e-04  2.40078292609e-03 -3.22164950065e-03  4.57368844131e-03 -9.52355446998e-03  2.52602028242e-04  3.53956801170e-03 -1.22208481942e-03 -2.48049483545e-03  2.20867704660e-03 -4.61010841711e-03 -1.56336823670e-04 -1.31038804199e-03 -1.13224842558e-03 -1.64117762631e-03  5.11727596973e-04 -2.34949216486e-03 -1.32089762258e-03  8.63527160102e-03  1.13949529547e-03 -2.93537827965e-03 -3.37618641543e-04 -4.12662994379e-03 -1.96629338633e-03  4.37666021520e-03  3.78340493559e-03  4.13680794143e-03  1.36952265407e-03 -4.18978065237e-03 -2.95190765294e-03 -1.15846931367e-03  1.86462768642e-03  1.47385172983e-03 -3.43118483406e-03 -4.82471858717e-03  7.10000512354e-03 -7.77617397148e-08 -1.40156728696e-03 -5.96537589648e-04 -1.93418703504e-03 -1.21480500262e-03 -3.92540532697e-04 -3.51672016914e-03 -3.56824393778e-04  3.65047138098e-03  3.74143958064e-04  6.41891857095e-04 -5.94351672153e-03 -4.73543913636e-03  1.66417674042e-05 -1.80878194230e-03  2.16334720669e-03  8.98980229587e-03 -3.38540405728e-03  4.28296414628e-03 -2.08039069260e-03 -4.43794294504e-03  9.00760570635e-04  2.99144863937e-03 -7.31338762620e-04  3.08539600425e-03  5.53718258916e-03 -3.61327371715e-03  3.45028533833e-04  4.79185739136e-03 -3.10112729485e-03  5.75677571272e-03  1.80676008966e-03 -4.95927558663e-03  4.64510443640e-03 -3.09443338060e-03 -7.48817565204e-03 -1.67811172807e-03  3.01262661230e-03 -2.55613544236e-03  3.30066406936e-03  3.08997546001e-03 -2.52028787325e-03  5.27568224981e-05 -1.74592517799e-03 -4.52720501776e-03 -9.57638554455e-05  2.70186763126e-03  1.12206639156e-03  2.41971490429e-03 -1.62673785052e-03  1.01442232349e-04  2.98786299003e-03 -2.41100557103e-03 -1.19951603523e-04  1.82584992304e-03 -6.72459720896e-04  5.78908929994e-04 -2.06224400629e-04  4.97462263408e-04 -2.61987437874e-03  1.96011003013e-03  1.42344698294e-03  5.75255633277e-03  1.63216353088e-03  1.74190405895e-03 -1.53450511345e-03  5.30034522709e-03  5.98030049406e-03 -1.70234014977e-03  2.72587265900e-04  1.98932079789e-03  1.74423175472e-03 -3.07319418204e-03  2.60685310828e-03 -5.49116752511e-04 -3.05159348583e-03  4.30550287834e-03  3.10456962214e-03  9.31238659746e-04  8.41447141480e-04  1.28962864544e-03 -3.76611187837e-04 -1.67809552780e-03 -1.81447517031e-03 -6.79514198022e-04  1.44852593704e-03  6.72715596851e-03  1.32205659490e-03 -3.81641679554e-03 -3.02557634360e-03 -3.28982194318e-04 -1.04608451042e-04  5.80901850047e-03  5.63850388211e-04 -5.71879893167e-03  1.28005466931e-03 -5.44559626472e-03  2.22870985626e-03  1.42287154367e-03  1.32212384451e-03  1.55049002602e-03 -9.83710107931e-04  3.51893128486e-03  9.14246182099e-03  9.16273505458e-04  3.82362569279e-03 -7.57236811416e-03  6.34798498053e-03  7.10678066130e-04 -5.73387594250e-03  3.78559151380e-04  4.79231606390e-05  1.69364101279e-03  4.17122220195e-04 -4.12560447684e-03 -4.08432040310e-03 -4.43189068173e-03  3.59714946708e-03  1.16995235463e-03  8.75432063410e-03  3.90346465861e-03 -2.09022434595e-03 -6.34095343990e-03  7.69776458882e-04 -2.63183890016e-03  2.51359844347e-03 -1.01067974370e-03  4.58357984556e-03 -1.88414510523e-03  3.17953585808e-03  1.35811292018e-03  4.91490468539e-04  2.21305875131e-03  1.04291854773e-03  2.02869882405e-03  1.14906228207e-04  4.69916766230e-03  7.50001307243e-04  5.70965808100e-03 -5.33471937491e-03  9.26844410600e-03  1.41155819502e-03 -1.27480958561e-03 -5.56563363161e-06 -5.96452689066e-04 -1.81161787700e-03  4.64508434021e-03  1.47061337321e-03  6.46382201500e-03  1.48628018830e-04  1.58866045817e-03 -1.88985962637e-03 -6.90335565542e-04 -3.64862176962e-03  3.29040886991e-04 -3.98988133637e-03  1.28567221329e-03 -2.44234413632e-03 -5.87807000206e-03  2.42561505140e-03  6.74868092882e-04  5.85297899856e-03 -3.02694289196e-04 -2.67675181324e-03 -2.23423409670e-03 -1.19867091547e-03 -1.20756408925e-03 -6.31351023517e-04  1.54846180375e-03 -1.75782848932e-03  2.12355047912e-03 -3.68025897467e-03 -7.63240982245e-03 -5.11506892630e-03  7.78594195858e-06  4.72419063526e-04  5.83684578077e-03  3.67851625442e-03  4.17402582860e-03 -7.27265426673e-03 -5.73842620412e-04  3.35025502499e-04  1.96129638058e-03  4.09260269402e-03 -5.63241611465e-03  1.09166126673e-03 -6.36584635459e-03 -1.65644470756e-03 -2.06525554605e-03 -5.55276052456e-04  2.06350667014e-03 -8.32547288726e-03 -2.19615574109e-03 -3.83644775398e-03  7.53614058968e-05 -2.51019767096e-03 -1.41448934088e-03  1.68317869004e-03  9.50869261200e-04  3.21120606299e-03 -4.08316514396e-03 -1.48159601068e-03 -4.31711376726e-03  6.82671237380e-03 -5.62007029095e-03  7.67942164228e-03  2.09075420716e-03 -1.53374788572e-03 -3.28881034793e-03  3.76324944053e-03  1.87805094903e-03  2.85471954705e-03 -8.30382814841e-04 -7.47278322846e-04 -1.25275340079e-03  2.06203530943e-03 -1.18487061984e-03 -8.52909370526e-04  8.29095324611e-03 -1.67393955083e-03  2.32919380210e-03  2.59608619052e-03  3.93969365854e-04  9.91421000386e-04 -8.80857640407e-03 -8.88388959781e-04 -3.35234460632e-03 -2.29243744881e-04 -2.64492196112e-04  6.40928642477e-03 -1.27314089438e-03  1.59329906673e-03  2.48519336544e-03  7.52085497272e-04 -7.66734081924e-04 -6.67296037760e-03 -3.58722709903e-03  3.76061969481e-03  6.49735301331e-04 -1.56231089965e-03  2.03637786876e-03 -2.14352915243e-03  7.92595415967e-05 -6.50296121593e-03  2.93176406280e-03  1.07767445147e-03  1.03179135054e-03  3.49369976042e-03  4.49274092962e-04  2.74092807105e-03 -2.78548664007e-03 -8.17840032588e-03 -2.99374957331e-03 -4.48311316086e-03 -1.75960347073e-03  5.52014599695e-03  1.04047721721e-02  7.97152062286e-04  3.34396849701e-04 -1.44364257714e-03  3.67122225831e-03  5.46748041875e-03 -6.89323873105e-03 -2.23386407538e-03  1.17735334683e-03 -4.38410081597e-03 -1.56210133741e-03 -1.36368280186e-03  4.29900015430e-03  5.74681243562e-03 -7.97105831592e-04 -4.10228837722e-03  2.36292792532e-03 -4.05119069368e-03 -8.28586227281e-04 -1.38452540344e-03  1.21969774584e-03 -1.43735300545e-03  5.80013029015e-03  5.82435781413e-03  4.31473776603e-03  1.44251975448e-03 -1.76202366530e-03  2.08594063339e-03  3.13888638119e-03 -2.41122890611e-03 -1.16401402156e-03  1.31831067204e-03 -1.36791047984e-03  2.35386760260e-03 -2.27059351031e-03  1.69471156815e-03 -1.43512099699e-03  2.25661906398e-03  2.06800472235e-03 -1.19320992892e-03  2.95414047512e-03  2.08128098578e-03 -3.64132459115e-03  4.22254901039e-03  5.44263401816e-03  1.68031811656e-03  7.15017758675e-03 -1.42093718887e-03 -4.12002268910e-03  2.65527120252e-03  1.17846008103e-03  6.89963310232e-03  2.18428315123e-03  8.21307857750e-04  1.78437848301e-03  3.09579569738e-03  9.59746194465e-05  1.75239960553e-03  2.55659547045e-03 -1.70191834994e-03  3.34104994411e-03  2.95546436813e-03 -9.73973725330e-04  8.55821767083e-05 -9.77615980702e-04 -1.09499833422e-04 -4.03083978267e-03  1.43751753378e-03  5.76117867090e-03 -4.41306959058e-03  2.03888824326e-03  2.97807442511e-03  5.19461224895e-03
 9.76253410180e-03 -1.86277106480e-03 -4.32537027861e-03 -1.34845768887e-03  7.65040747324e-04 -3.18659880911e-04  2.62258761826e-03 -7.83026666086e-03 -7.02549332808e-03 -7.41683196140e-03 -7.51039101303e-04  2.88637958663e-03 -5.39440485481e-03 -4.60803830212e-03 -1.64697172316e-03 -4.27342306336e-04 -1.22168953647e-03 -6.50924834972e-03  8.07528582824e-04 -7.33444245272e-05  1.05062628585e-03 -4.99435858892e-03 -5.36254889555e-03  2.27499828667e-03  3.71164772504e-03  7.34359719795e-04  3.92198527000e-03  4.15857195797e-04 -3.10925050764e-04 -1.55885502263e-03 -1.11241060121e-03 -1.40907327997e-02  1.46473944096e-02  1.06664989954e-01  4.47757344003e-02  5.04990643290e-03 -1.20068017001e-02 -8.78848203413e-04 -2.85445875889e-03 -4.23783425811e-03  2.71100129057e-04  2.32957148957e-03  2.70165220176e-03  7.90735480117e-04  4.07599084923e-03 -1.66634939704e-03 -1.43300851674e-03 -3.30418544582e-03  4.65282022547e-03  2.03928743295e-03 -3.31930518278e-04 -8.53411386531e-04  2.48841819614e-03 -2.89841463349e-03  9.38939891863e-03  4.51049761500e-03 -1.17195230575e-03 -2.37694798408e-04 -1.09172635080e-04 -1.01311688152e-03 -1.29238916203e-03 -1.85352542666e-03  2.38811503276e-03 -3.53155435006e-03 -2.28022863620e-03 -2.15261983840e-03 -5.17999032701e-04 -3.70758015002e-03 -1.92230195198e-03 -1.53479752791e-03 -3.20436484636e-04  4.25588421945e-03  1.81008325595e-03  1.12836002767e-03  3.57505355669e-03  2.69042843122e-04 -1.74842929250e-03 -7.00015849346e-03  3.46321185141e-03  8.66503685909e-04 -2.56725804867e-03 -2.03374072704e-03 -7.59873557145e-03 -1.56683659703e-03 -6.53058428495e-03 -4.67431537288e-03  2.49808714388e-03  2.97398464185e-03  1.76521841408e-03  8.71128335553e-04  2.78794779800e-03  7.64648879841e-03  1.93208608326e-03  3.92718966733e-03 -2.42982698624e-03 -2.60832350529e-03 -2.24402803185e-03  4.52809383139e-03  4.45739981124e-03 -1.70519475315e-03  5.66294621431e-03  1.82919083402e-04  3.65835692548e-04 -2.85174611461e-03  1.29959781226e-04 -3.04833461764e-03  2.68457192694e-03  3.24889075548e-03  8.83349477629e-03 -8.22997015773e-03 -4.34044209721e-03 -1.83673851700e-03 -7.07417867200e-03 -6.06499217214e-03  3.88721716909e-03 -2.02038541758e-03 -1.29583091162e-03  7.72614762393e-03  1.77659341613e-04  1.51556852833e-03  1.81826495316e-03  1.52131305600e-03  1.46785552548e-03  2.23525816034e-03  1.89689272607e-03 -6.54759182931e-04  1.39551002357e-03  2.59820020511e-03 -1.33785157304e-03  3.31613532683e-03 -5.80293646794e-03 -4.14804975802e-03  4.48809246334e-04 -1.46911838299e-03 -2.09040910682e-03  4.62391379757e-04 -1.59397758018e-03 -3.02261745405e-03  3.20984520941e-03  9.15531721931e-04  2.41304021672e-03  6.98280363238e-03 -7.00634235381e-03  3.52745598209e-03 -2.28917000223e-03  4.11439925427e-03 -2.56953209308e-03 -4.54629965445e-04 -2.04047768417e-03 -1.94448677817e-03  1.20433196082e-03 -3.65476830174e-03  1.06913786864e-03  5.89698447257e-03  4.54204769065e-03 -2.06817724258e-03 -3.39302908451e-03  7.40619312781e-04 -5.55730859720e-03 -1.28708226029e-03 -4.95219096112e-03  1.71826783197e-03 -2.68128317755e-04 -1.94403357859e-03 -4.20102074629e-03  2.63429682832e-03 -2.57041107758e-04 -2.50249875897e-03 -3.17992201837e-03  4.21464787978e-04 -3.69324061379e-03  4.76034078259e-03 -1.85718532210e-03 -1.06171032822e-03 -2.42359427908e-03  3.79093848125e-03  3.12864458048e-03 -5.98799171058e-03  1.55639278186e-03 -6.27123627297e-03  5.00859303060e-03 -3.92693365991e-03  4.85413617830e-03  2.38319445378e-03 -3.21655723866e-03 -1.94315950479e-03  1.23284842898e-03 -9.44720615460e-04 -2.82600954445e-03 -1.92524785345e-03  1.83023323134e-04 -6.02486536464e-04  9.64600213998e-04 -1.23861800238e-03 -2.38592267135e-05 -3.06009610613e-03 -1.59301077667e-03 -7.67700329490e-03  4.73662580250e-04  1.85197389778e-03 -8.29511354126e-04 -4.83884891458e-05  2.59012026745e-03 -4.72961789361e-03  7.55138583678e-03 -5.62284888299e-04 -5.33934783200e-03 -5.20381483497e-04 -2.73448601276e-03  1.74657002296e-03 -3.57248497120e-03  5.72285445701e-03 -1.79527032727e-03  4.80642578241e-03  3.63022643106e-03 -2.87969078977e-03  3.56231898596e-03  4.08325149019e-03  2.36126800812e-03  1.23531534585e-03 -6.09084125012e-03 -4.71066943187e-03  4.18564030633e-03  5.62498436669e-04  3.98356305703e-03  1.26499206858e-03  1.73480219348e-03 -6.05305523902e-03 -1.16452523292e-03  1.41257739592e-03  2.60044190368e-03  1.55427243977e-04 -2.81500905172e-03  1.71032107215e-03  2.68895698279e-03 -3.62094771899e-04  4.99226097282e-04 -2.66585580637e-04 -2.97048868550e-03 -3.95417829089e-03 -1.00493853866e-04 -1.79499914373e-03 -2.26761535304e-03 -3.28059382561e-03  3.51255138376e-03  2.50011971307e-03 -5.03819390613e-03  1.08835030203e-03 -2.50713371176e-03  2.50408536531e-03 -2.83956616215e-03  2.35936677959e-03  1.82693130340e-03 -4.00076138942e-04 -1.47016090190e-03  1.31518525654e-03  2.44373837450e-03  3.65699496307e-03  1.55372752514e-03 -3.18450488124e-03  2.22865264838e-03  9.03825520542e-04 -5.33640937443e-04  4.24268904073e-03  2.57519375466e-03 -3.60665987909e-03 -3.36391468050e-03  2.36116203251e-03 -4.46052626249e-03  6.27823023306e-04 -9.30636706986e-04 -2.35126662760e-03 -3.48938852181e-03  2.06116610430e-03  1.37112043862e-04  3.84350786683e-03  1.14249881485e-03  2.30012355078e-03 -4.37367890165e-04  3.84182000531e-04  4.57480263615e-03  6.42697671880e-03 -1.65046722045e-03  1.09094139548e-03 -1.35562866746e-04  3.62747600024e-03 -2.94411073729e-03  2.04293875334e-03  1.27497206599e-03  7.90852637345e-04  3.84221171084e-03  1.44180232187e-03 -2.53962426508e-03 -4.10501716137e-03  1.55042937883e-03 -4.45951832324e-03  2.37880784855e-03 -1.71342190933e-03 -5.17602141101e-03 -2.36854456235e-03  4.99511814348e-03  4.92464887897e-03  7.22642064199e-03  8.40897114592e-03  2.45978371435e-03 -7.93562432296e-03  2.50406470795e-03 -5.42476679901e-04  3.93500709336e-04  2.23706492941e-03  3.72539134797e-03 -1.89835630728e-03  3.80799357835e-03  5.48611040026e-05  5.31285454085e-03  1.52277112665e-04 -6.04499601044e-03  2.55979221734e-03  2.44622842214e-03  1.12281316949e-03  2.41383213706e-04  8.19832252547e-04 -1.47380436976e-03  7.29401828755e-03  4.04607458134e-03  1.63444234975e-03  2.48580281890e-03  4.70853628625e-03  3.73670532158e-04 -2.64516312315e-03  8.04049452594e-05 -7.07321734814e-03  1.43873288109e-03 -6.08135020811e-03 -1.50291845738e-03 -2.63248351849e-03 -5.40577661104e-03  7.76024098315e-04  4.86930475670e-03  5.49268680182e-03  2.70517685113e-03 -7.38996060221e-03  2.05483399978e-03  1.00655855686e-03  3.00649540297e-03 -3.55863234673e-05 -1.70493700110e-03 -2.94612744950e-03  2.02487931723e-03  2.20758353342e-03 -1.51389139360e-03 -1.89419811642e-03 -6.63244537875e-03  8.03135230530e-03 -4.36272183537e-03 -6.24523779239e-03 -1.79570651061e-03 -2.37191892241e-03 -1.61206382609e-03 -3.60031010370e-04  5.13154329144e-03  9.91924873743e-03 -4.23280822079e-03 -1.60214882188e-03 -9.73214451829e-04  9.42467971108e-05  1.87947809473e-03  6.98733900798e-04 -1.03640848862e-03 -2.05755475598e-03 -2.53467271369e-03 -2.43982558397e-03  2.50783049350e-03 -1.51314717756e-03 -2.77421482751e-03 -1.73501767726e-04  2.77030252161e-04  1.46664654236e-03  1.57947318624e-04 -2.23990211296e-03 -4.17764109230e-03 -1.56098339585e-03  2.35378520526e-04 -4.64760659930e-03 -3.36191267750e-03 -9.52205653787e-04  2.15048612713e-03 -4.35569009787e-03  1.11951475800e-03  3.43285889166e-03  2.14217672226e-03  4.91709110797e-03 -2.18336772559e-03 -2.40033251796e-03 -1.61907441104e-03  3.30042768889e-04 -3.86113461116e-03  7.62897794505e-03 -2.05585546319e-03  7.53615534843e-03  2.96819557500e-04  4.80809620907e-03  3.24731781532e-03 -3.11985111699e-03  2.28728232944e-03  5.75080557214e-03 -2.77704262682e-03 -8.38864822623e-03 -3.28107435772e-03 -6.98066118932e-03  1.49958113869e-03 -3.27854023001e-03  7.02693882221e-03  1.65957496107e-03  1.20811490602e-03  2.59264616174e-03  2.55921737548e-03 -1.92374543634e-03 -1.08518722117e-02 -6.06949786182e-03  6.10074882121e-04  2.66495614286e-03 -9.21478029034e-04 -2.54353236725e-03 -2.41305724715e-03  2.25584747495e-03  1.00000577553e-03 -2.03542270984e-05 -2.11991476651e-03 -2.37285221476e-03  4.24341055732e-03  2.88001471247e-03 -4.29835606974e-03 -4.74071708173e-03 -4.16837544256e-03 -4.77200643032e-03 -2.36856758702e-03  1.06143081976e-03  1.22033509526e-03  7.24897692549e-03 -4.93953262443e-03 -5.73340704947e-04  1.74924267479e-03  9.12651470626e-04 -4.64966341809e-03  7.69701397210e-03 -1.58450546078e-03 -3.15661839205e-03 -3.62232023894e-03  1.56861817209e-03  6.03988758294e-04 -1.95006237436e-03  2.09471059371e-03  1.24103690146e-03 -1.99583343707e-04 -7.98589499354e-04  7.86029791475e-03  8.90010263418e-07  5.71829534515e-04  5.84320136560e-03  1.43231886073e-03 -4.74690893557e-03  8.33143792204e-03  2.76635615980e-03  4.05681728013e-03 -2.95386140423e-03  1.23698364145e-03  4.64693315295e-03 -2.46950285551e-03  3.59178527651e-03  6.49784567432e-04  1.46960376070e-03  3.78633208755e-03  1.07334048566e-03 -2.92143693323e-03  2.28007487884e-03  8.46056782269e-04 -1.21206897822e-03 -3.24296425530e-03 -5.37102072683e-04 -1.67256817242e-03 -7.53774317439e-04  1.94816108493e-03  2.56963395116e-03  5.78181263465e-03 -6.07641733760e-03  3.59248937236e-04 -1.22024592795e-03  1.24369233208e-04  2.67350644901e-03  2.42665454338e-04  1.79644291956e-03 -3.65541739070e-03 -5.00376892255e-04  1.97878448790e-03 -5.38825206071e-03 -5.73333082134e-03 -2.44999761810e-03  2.55397436220e-03 -4.91452089302e-03  2.15169764882e-03 -1.06612985715e-03  3.37237674295e-04 -3.24968572047e-03 -7.48941760000e-05  6.11256561457e-04 -1.98495667353e-03 -3.58378377885e-03 -5.85668533546e-03  3.04483155435e-03  2.18657499744e-03 -3.26645506176e-04
 7.24591422074e-03 -1.64904907060e-03 -1.88150587879e-03 -1.79749009201e-03  1.94055068085e-03  1.43568485666e-03  4.98339636713e-04 -4.66136805694e-03 -6.72879381611e-03 -4.14966134653e-03 -2.63852755416e-03  4.89100282064e-04 -2.17200861401e-03 -4.51751407044e-03 -3.17462208675e-03 -8.40129877378e-04 -2.44088927489e-03 -2.77967816288e-03 -1.57079802112e-03 -1.61948074928e-03 -3.52728190143e-04 -4.56757739379e-03 -3.48209005919e-03  5.84381191290e-03  4.03662942714e-03 -6.65823409505e-04  7.45385520809e-04 -2.09321706192e-06  3.66700889998e-05  6.95691518094e-04  2.32191719156e-03  2.87415601665e-03  8.20764625777e-03  4.47757344003e-02  7.10374618558e-02 -1.20428751042e-02  1.49179331326e-03 -4.41461138593e-04 -4.93454607720e-03 -1.01860995131e-03  9.67555115050e-04  5.45063313868e-03  5.02639515452e-03 -6.93639854533e-04  1.14879483689e-03 -9.90324901214e-04 -4.11616924367e-04 -3.50211312698e-03  4.32084925684e-03  2.27311929057e-03  7.39780202330e-04  1.60422421294e-03  6.90801977939e-04  1.84347843802e-04  3.31719719255e-03  2.22035459942e-03 -2.38999323625e-04  2.26093943056e-04 -2.94807609393e-04  2.89981530742e-04 -1.10764312594e-04 -1.70047908696e-04  1.00408643951e-03 -6.18458644910e-05 -7.08720003045e-04 -4.13654764245e-03 -1.25856741488e-03 -4.88570910961e-03 -2.41880605440e-03 -1.18428294673e-03 -9.08168316707e-04  1.84726442370e-03  5.89590653755e-04  1.88802399967e-03 -5.82435968756e-04 -2.27563613726e-03 -1.33611549557e-03 -4.42191210115e-03  2.10260755358e-03 -2.00238158014e-04 -1.21187799080e-03 -2.51447962230e-03 -4.91253687804e-03 -1.43934925753e-04 -4.90216622735e-03 -2.18553325887e-03  5.13162830357e-03  2.13733848132e-03 -2.42397339832e-03 -2.03684383723e-03  1.06889363617e-03  3.48219966027e-03  3.76407950192e-03  7.01173346601e-03 -1.86670005897e-03  1.73193237459e-03 -4.57375343988e-03  2.14917229399e-03  2.17499085549e-03 -1.02543621967e-03  1.58724151548e-03 -5.16533010462e-04  3.85067565174e-03 -1.73779534770e-03  4.86404920134e-04 -2.59669449625e-04  1.70605080673e-03  2.78360609027e-03  6.89288035857e-03 -6.05622807729e-03 -5.66142591168e-03 -9.98051288167e-04 -4.75737131138e-03 -3.83496375308e-03  2.39005898513e-03 -8.57429800712e-04  1.64218522278e-04  2.93886570768e-03  2.12887473430e-03 -8.49557093855e-04  2.49353972060e-03 -1.62851093764e-04 -3.73553713141e-03  1.10991287088e-03 -3.73570665670e-04 -2.46494139869e-03  3.44153585454e-03  1.74513879189e-03 -1.15227888847e-03  1.43363990505e-03 -4.25581919834e-03 -3.79863631304e-03 -2.49725452666e-03  5.30190630312e-04  5.69941020264e-05 -1.13875102990e-03 -2.74919215279e-05 -3.93999988691e-03  1.04072905774e-03  2.30198773135e-03  2.46920340346e-03  1.40268227976e-03 -2.99946270899e-03  2.47461690549e-03 -4.50342477352e-04  4.11635202610e-03  7.42052781855e-05 -1.80973514836e-03 -6.25757156107e-04 -5.89830887414e-04 -4.65872608118e-04 -2.10799973699e-03  5.64074812852e-04  3.35549524968e-03  2.34076432698e-03 -1.36142782184e-03 -3.94891794441e-03  6.55913718284e-05 -2.92866492697e-03 -1.34563854123e-03 -3.92353013480e-03 -3.07001273958e-03  3.89507160452e-04 -1.64503978407e-03 -2.48023019041e-03  3.60809621589e-03 -2.99645103046e-03  7.30831820095e-04 -2.06312420435e-03 -1.45801805030e-03 -1.24558366677e-03  3.65245596658e-03 -3.57823697065e-04  3.40770195485e-04 -2.56698034840e-04  2.22576668063e-03  2.94310366556e-03 -3.73664128243e-03  1.32903789196e-03 -2.62593701589e-03  3.48555788669e-03 -3.75651086457e-03  1.52986833645e-03 -5.23265554455e-05 -2.27386375344e-03 -4.15644139836e-03 -9.43934763124e-04 -1.60522072621e-03  2.06499446040e-04 -1.18523553773e-03 -6.34144898842e-04 -1.01912671957e-03  2.54453454354e-03 -2.02047535981e-03  2.83679110407e-04 -2.51167936093e-03 -8.71384666632e-04 -6.38522022165e-03  1.12770882599e-03  1.68081939409e-03 -1.62534941321e-03  7.84190144365e-04  2.28072385959e-03 -9.59854881942e-04  3.67238131165e-03 -1.90288181507e-03 -3.18554661169e-03  1.38824039896e-03  2.26281019621e-05  1.82714492522e-03 -1.79770171073e-03  4.25551539911e-03  1.22711184746e-03  4.64843134908e-03  3.56763229084e-03 -3.21842640778e-03  2.52286114628e-03  3.65562209329e-03  9.22876773805e-04 -3.36211322660e-03 -4.84989945978e-03 -3.36055341973e-03  1.04799160315e-03  1.83819926943e-03  3.76042392376e-03 -8.74887167644e-04  3.08857785211e-03 -3.84843223789e-03  8.01445745766e-04  1.42020167002e-03  2.44327901830e-03  6.14514577928e-04 -1.82446546810e-03  1.77238325216e-03 -1.76406652060e-04 -2.75768137305e-03  2.68852756369e-03 -1.95079931586e-03 -2.26816293696e-04 -3.77304766117e-03 -4.60997156676e-04 -2.81899258976e-04 -9.30684917221e-04  2.20182895508e-04  2.77840779609e-03  2.75301574566e-03 -6.23989554723e-03  5.88987145909e-04 -1.20527377888e-03 -1.05338222406e-03 -1.40293934388e-03  3.70065546847e-04  1.27755937197e-03 -1.08880925135e-03 -1.37921633384e-03  8.25640745484e-04  3.37554976001e-03  3.62295541713e-03  5.53925856409e-04 -1.05516444970e-03  1.00386010938e-04 -1.13494814423e-04  1.35789290615e-03  2.81519649660e-03  2.31885358536e-03 -1.91017779318e-03 -1.56573893891e-03  9.50765631767e-04 -1.22918746381e-03 -1.62365011267e-04  2.24323685755e-03 -3.00922180760e-03 -1.48825188162e-03  1.31416708679e-03 -8.39131337762e-04  4.47350685819e-04  3.89358721844e-04 -1.83794848427e-04 -1.92554639135e-03  2.10429708253e-03  1.16140345022e-03  4.38059580367e-03 -2.40514809508e-03  2.03510298146e-03 -2.37328360961e-03  1.70158265743e-03 -2.76013408999e-03  7.75982370323e-04  2.01184669963e-03  1.29284611667e-04  3.10452912897e-03  2.24533213431e-03  1.36923625321e-03 -2.30779042473e-03  1.95187293765e-03 -3.27552990007e-03 -9.20594323191e-04 -1.32640845345e-03 -3.18895297383e-03 -6.47178249188e-04  3.02394738746e-03  3.21226784453e-03  5.94863708232e-03  6.42096467549e-03 -1.93474424139e-03 -5.34541776627e-03  3.40574913133e-03  6.69187511686e-04 -1.80695214226e-03  3.41065796570e-03  3.05598851246e-03  1.73974525092e-03  2.26475915903e-03  3.09739869310e-03  1.37854561242e-03 -3.80781424735e-04  2.78363192896e-04  6.70388381766e-05  1.16378782357e-03 -1.55829791423e-03 -9.15264984915e-04  2.55808829655e-03 -2.36559192643e-03  6.25490131739e-03  4.61833407491e-03  2.49656460359e-03  1.87556958924e-04  4.36360159199e-03  3.73286466224e-04 -6.28040740787e-04 -2.70846169289e-03 -6.02773424531e-03 -9.01297313464e-04 -3.30983648511e-03 -3.85560652035e-04  5.01308623898e-04  1.44566419903e-03 -1.21785791294e-03  3.39899653248e-03  6.51349659909e-03  1.32453754218e-03 -2.96031209827e-03  7.97995237817e-04  2.67925109663e-03  2.41347812568e-03  1.71441112192e-03 -7.78061793517e-04 -3.80438079303e-03  2.65277979735e-03  3.15154509596e-03 -8.23123522631e-04 -2.78955996778e-03 -4.35671655600e-03  5.24352679566e-03 -3.06368345530e-03 -3.05618989692e-03  1.40120825314e-04 -2.52960095967e-03 -1.62192731669e-03  9.35991748375e-04  4.38811825976e-03  7.65001528972e-03 -2.27056575116e-03 -1.95291198024e-03 -3.84629927319e-03 -3.45122147039e-03  2.85616375275e-03 -4.41891393221e-04 -8.32841678927e-04  9.35883097300e-04  9.91285697932e-04 -2.92417268858e-04  2.20984589134e-03 -1.58771203437e-03 -1.80350181518e-03  4.64876637910e-04 -4.67148802019e-04  2.57519059950e-03 -8.26003067522e-04 -2.66866397168e-04 -4.51250045164e-03 -1.47499800162e-03 -3.70257519612e-03 -2.25652594381e-03 -3.37273474178e-03 -4.75660973997e-04  6.22518003625e-04 -1.68902620277e-03  3.33308483239e-03  1.21642104146e-03  2.32841262624e-03  5.59464948720e-03 -4.44382122425e-03  1.41433076672e-03  2.38358338009e-04  8.67452505657e-05 -3.71195341007e-03  3.66018767442e-03  1.92164444094e-06  5.11600194255e-03  2.85099569687e-04  4.27602613483e-03  2.19698674223e-03 -3.07231432712e-03  4.02267086416e-03  4.90548796256e-03 -4.83467909069e-03 -4.51935487795e-03 -3.74499977486e-03 -5.39116044203e-03 -2.08322997281e-04 -2.63357104206e-03  2.50343947155e-03  2.85519096029e-03 -6.53842477218e-04  1.02644558712e-03  1.15811894967e-03 -3.47793194831e-03 -6.33962935520e-03 -5.48034336040e-03 -8.74483482660e-04 -9.85105651926e-05  3.33739588271e-05  2.80954275088e-03 -2.41809755809e-03  3.66105558988e-04 -4.67146098563e-04  7.64044313444e-04 -1.57334232316e-03 -1.34028673198e-03  9.66588424879e-04  5.74538227588e-04 -3.14923035672e-03 -4.68421632187e-04 -3.46245394961e-04 -2.88783385978e-03 -6.65057662695e-04  4.80857380620e-04  5.37248405841e-04  6.56012809801e-03 -1.08825095364e-03  5.50086072383e-04 -1.59918818033e-03  1.06690214449e-03 -2.41235431927e-03  8.83236064738e-03 -4.24246960192e-05 -2.52433936274e-03 -8.08705221112e-04  1.83074312129e-03  8.59770722852e-04 -1.88015478576e-03  7.27811433364e-05 -3.16706477571e-04 -1.40696924938e-03 -4.02215761294e-04  3.59903778012e-03  4.99890617817e-04  8.24197340876e-04  4.58922069633e-03  1.98887026949e-03 -2.57761852965e-03  7.52838066050e-03  1.40848177956e-03  1.41977416170e-03 -1.38686313195e-03  2.02758335123e-03  4.62640199204e-03 -5.79743133053e-04  4.02863671880e-03  1.86860101219e-04  1.86554092878e-03  2.41076822594e-03  7.80468256223e-04 -2.07041619520e-03  2.01117924426e-03  1.16434747122e-03  4.36975806104e-04 -2.33938920682e-03  1.98164835619e-03 -9.41120778027e-04 -1.29049832792e-03  2.01584062864e-03  3.43478646100e-03  2.43621565757e-03 -1.83833179703e-03  1.39496155118e-03 -1.92294009520e-03  1.91611813760e-03  3.61849309314e-03 -3.24491452279e-03  3.55413727832e-04 -4.95483496578e-03  1.54793462912e-03  1.60680384672e-03 -2.85374292866e-03 -5.35819166928e-03 -2.37719719393e-04 -7.91926403220e-04 -2.10641766367e-03  7.93050459449e-04 -3.29269911638e-04  1.30487484566e-03 -1.30167566777e-03 -8.75650149634e-04  1.30654002221e-03 -5.75898403662e-04 -3.40365737124e-03 -2.93356895552e-03  2.25788979554e-03  1.04465948845e-03  7.10667259359e-04
 2.86756960547e-03  1.11330395015e-03 -3.56004837426e-04 -1.36311988668e-03 -6.40273766326e-04 -3.83909370056e-03  8.57289964122e-05 -4.84674802185e-03 -6.00316443144e-04 -7.90777693361e-04  1.99608095088e-03 -2.39256335981e-05  8.63106136214e-04 -1.85919167389e-04 -1.00832856440e-03 -9.15946996194e-04  2.01279063918e-03 -1.55528681925e-03  5.57490967832e-03  4.87094021323e-03  5.20020556827e-04 -3.33685243689e-03  2.87197853389e-03  3.11308523195e-03  1.14250289131e-03 -1.98534354417e-04 -7.35268417441e-04 -9.12289774754e-04  3.42412018927e-03 -1.14521685223e-03 -2.75177832485e-03  2.19832801377e-03  7.24574524003e-03  5.04990643290e-03 -1.20428751042e-02  9.31979328536e-02 -1.90089307143e-02  2.23465499525e-02  2.55150612878e-02 -8.71430251141e-03 -5.09426645875e-04 -3.64025781726e-03 -2.64574345616e-03  1.12674842618e-03  6.26758831619e-03 -2.31334653628e-04 -1.15567847997e-03 -2.55132551924e-03  1.24770893902e-03 -4.51915236433e-03 -6.78139243508e-04 -1.49072291540e-04  9.75838338446e-04  1.39168701536e-03  4.37226168262e-03  1.56299953570e-05  3.02666181331e-03 -2.17421106535e-03 -1.79581969162e-03 -6.57282259007e-04 -1.72739918227e-03 -1.46081339965e-03 -2.89957743922e-03  3.52382783882e-03 -2.58142429274e-03  5.77100395830e-04  5.24014448977e-03  1.54395752790e-03  3.16337303508e-03 -1.60862730987e-04  2.79493944702e-04  5.65016157284e-03 -4.10870978873e-04 -5.49776068603e-03  9.91571613283e-04 -1.47124430360e-03 -4.82205946397e-04 -3.36712847105e-03 -9.73251202104e-04  2.19268745519e-03  3.11635870379e-03  5.07983487543e-04 -3.39852917865e-03  9.85302726934e-04  9.31267376821e-04  3.28600251456e-03 -5.12002084836e-04  1.70969753801e-03  2.66819305083e-03  3.93950524219e-03 -1.00023339062e-04  3.48944445355e-04 -3.17870535478e-03 -9.63721860866e-04 -9.12797452534e-04 -1.00167594177e-03  1.87770090040e-05  4.60909871806e-03 -2.52589528055e-03 -1.61222285046e-03 -1.97953235400e-03 -1.21079051838e-03  3.46196541008e-04 -5.24045783501e-04 -5.07885007893e-04  9.97841848099e-04  1.07922379239e-03  1.52226790693e-03 -1.22456698807e-03  8.00703294394e-04  4.20038396125e-03 -1.86789338365e-04  1.53006195252e-03  2.23288568814e-03 -6.98261236356e-05  3.44278272254e-04  1.34074056886e-03  1.25035269599e-03  1.69072623038e-04  4.97372221966e-04 -6.59880575434e-03  3.42444745481e-04  2.23197009481e-03 -1.78240588377e-03  2.71504811233e-04  6.66936536002e-03 -1.58976561754e-03  8.86494590702e-03 -1.84513803999e-04  4.73339760485e-03  1.28480336891e-03 -1.79447123724e-03 -2.09366923708e-03  1.20576026318e-03 -2.69408461323e-03  1.49895273396e-03  3.19912463736e-03 -8.11462256470e-04 -1.03110372478e-03 -3.42038025040e-03 -6.02821486686e-05  2.47642498750e-03 -4.60273700353e-03 -7.90751365989e-04 -4.58207877208e-03 -4.01223638033e-03 -4.71612769571e-04  5.88498762358e-03 -4.08482951904e-03 -1.00676095570e-03  4.08604945679e-03 -1.16172430317e-03 -2.25726678883e-03  4.96940745893e-03 -7.74187606609e-04 -1.61976702574e-03  3.32611790702e-03  2.66998472608e-03  4.15360787335e-04 -1.24984637629e-03  2.70740585653e-03  4.53644640577e-03 -3.18030470658e-03 -6.19148505081e-04 -3.11807787068e-03 -6.62886353725e-03  1.81452812433e-03 -6.29057986333e-03 -3.31386492520e-04 -1.68595700865e-04 -1.35540749057e-03  3.27419546387e-04 -9.42906192644e-04  3.47111239693e-03 -1.63966042017e-03  3.44111166360e-04 -1.07570782948e-03  1.19011464488e-03 -6.72733133483e-03  4.01113790178e-03 -4.96947685270e-03  1.00811712046e-03  3.34116411759e-03  1.94699224183e-03  4.73557420079e-05  1.77942764727e-03  1.32913601092e-03  4.34167464296e-05 -6.20496342739e-04  2.85555709281e-03 -1.18663640962e-03  2.64135087426e-04 -1.96225519462e-03  7.41940289225e-04 -6.06911778575e-04  2.55956632711e-03  9.39946142954e-04 -2.01864604966e-03 -3.38683880999e-03 -3.49993805718e-03 -1.29748502576e-04  9.51100554381e-04 -2.62203559653e-03 -7.10710236833e-03 -9.28288561548e-04 -3.84871704447e-03  6.86688619420e-04 -1.52334467261e-03  1.50266418022e-03 -5.14157026206e-03  1.02848375739e-03 -4.10065266864e-03  1.96520251193e-03 -3.70280560020e-03  6.84577374268e-04 -2.32945072498e-03 -1.31490286066e-04 -1.24757605184e-03  8.00179372340e-04  3.42446117314e-03  4.17189470024e-03 -6.80491713518e-04  4.99870868696e-03 -1.78599591141e-03  4.74357955156e-04  3.76660196259e-03 -2.64143957449e-03 -4.59060629612e-03  4.06088274476e-05 -4.28668013473e-04  1.20228962630e-03  7.50853993403e-04  2.05565386042e-03  1.22485261504e-03 -1.27085773723e-04  9.09183587291e-06 -4.41977683584e-03 -4.87762586512e-04  3.39346590650e-03 -1.18807923203e-03  3.07071914084e-03 -2.92875948854e-04  3.78453339303e-03  2.70462796635e-03 -1.13146475175e-03 -7.09431929440e-03 -2.90591354134e-03  2.23998886233e-04 -2.35428472628e-03  2.62647408602e-03  3.86196197361e-05 -9.38426905039e-04 -1.96638878544e-03 -2.36931291456e-03  8.35378901765e-05 -6.76767662335e-05  2.10971025588e-03  5.08162209453e-03  4.49410646707e-03 -2.17657167048e-04 -2.16099367671e-03  2.71591349998e-03 -5.65645580223e-03 -6.01995234424e-06  2.51394873536e-04 -7.60547753393e-04 -6.33818251832e-03 -2.66157054419e-03  1.74394941529e-03  1.04510643072e-03 -2.39873261684e-03 -2.95453198917e-03  8.41264713217e-04  7.74668606404e-04 -2.86328864771e-03  5.43463925721e-03  9.17524338137e-04 -2.87998909686e-03  2.79934102520e-03 -5.17417583062e-03  5.44915082376e-03  4.34104207737e-03 -3.05511093844e-03 -1.02459274557e-05  3.25569939294e-03 -2.17622344793e-03  8.78187303915e-03 -1.01015031944e-03 -2.93049043268e-03 -1.67615397583e-03  6.76591213635e-04 -3.38284425181e-03 -3.14742290583e-03 -6.51427921096e-03 -7.09095587946e-04  3.61735246626e-04  4.40692053261e-03  3.64704025786e-03  1.32474539933e-03  4.34898989115e-03  2.46805342983e-03  1.96609357912e-03 -1.29542355681e-03  7.80037715906e-04  2.69655360715e-03  2.80705915796e-04  2.33213538410e-03 -2.06871073783e-03  4.67861016157e-03 -4.35601587166e-03 -4.70276955513e-03 -3.32936873358e-04 -3.07258355591e-04 -3.69157489861e-03  3.55031812688e-03  6.47130410089e-04 -2.93156636708e-03  3.82169455948e-03  7.28486382415e-04  3.45790008637e-03 -7.07013054508e-04 -4.00226970024e-03  4.87112872840e-04  2.18862835706e-05 -7.97535354534e-04  2.42060802416e-03 -3.26278520980e-03  2.43675939442e-04 -3.64740182604e-03  3.59877088395e-05 -6.26285614939e-04  1.00485408959e-04  1.89489596852e-03  2.53975965517e-04  1.51939295468e-03 -2.33621649759e-03 -3.79658427644e-03  4.04026961772e-03 -2.26782630496e-03  1.89908360075e-04  2.72712275909e-03 -3.45479544026e-03  1.25810522836e-03 -2.89237669551e-03  2.67529345287e-04 -1.10092654717e-04 -2.48350146102e-03  2.69445242377e-03 -9.24373002294e-04 -4.11630808509e-03 -1.66232674529e-03  5.03907636649e-03 -1.29682777249e-04  6.57276130553e-04 -1.04455808077e-03  1.00847247803e-03 -1.55987397426e-03  9.91444633771e-05  3.12001897850e-04  3.37155037638e-03  2.45341555690e-03  3.02406002806e-03  1.16382574497e-04 -1.45023293576e-03 -3.53904111752e-04  2.20079604599e-03 -6.02628146655e-03  6.42271994300e-04 -1.63231362828e-03 -7.04177556823e-03 -3.73592832265e-03 -7.80411126801e-04  3.04859607184e-03 -1.24728955289e-03 -4.02866049315e-03  2.09644084524e-03  1.59601229967e-03 -8.59548857766e-03  1.53414298238e-04  6.12585530553e-04 -1.54813871590e-03 -3.01615437642e-04  1.60797954150e-03 -2.37913204007e-03 -1.17373554040e-04 -2.41874431839e-03  6.25995980464e-04 -1.48517064174e-03 -2.44223254062e-03  2.24255337878e-03  3.90206253978e-04 -5.70175912710e-04  2.43037334437e-04 -4.93466386000e-04 -1.54071577809e-03 -9.22414253758e-04  2.53075467625e-03  1.73930964040e-03  5.50125562625e-04 -5.80617179760e-03 -1.53429776502e-04 -3.70751113268e-03 -4.85954279789e-03 -1.24616456378e-03 -1.45666625276e-03 -3.77660476191e-03  6.40807780806e-03 -2.25326165479e-03  9.09120541213e-04  5.87426180596e-04  2.24667272259e-04  1.21974106966e-03  4.85672424117e-03  8.29506034530e-04 -1.64317854960e-03  3.10902051475e-03  2.74020707473e-03 -1.15234083717e-03  1.22121733331e-03 -1.80678593975e-03  4.63176419647e-03  3.65845593799e-03 -3.78454614904e-04 -6.39785318911e-03 -9.24306457046e-04  4.63403591797e-03  6.38410809483e-05  1.19293244860e-03  1.93669032543e-03  2.04915516517e-03 -2.00875947944e-03  1.30567191104e-03 -1.28779118534e-03 -3.14250437192e-03 -3.96812933378e-04 -2.18341851811e-03  9.81848915061e-04  3.39113944343e-03 -1.37527070762e-03 -1.69655331546e-03 -1.34168828169e-03 -1.63451964633e-03 -3.37124682207e-03 -1.20819869818e-03  3.33109993807e-03 -4.85504028788e-03  3.69367758507e-03  2.49233062546e-04  4.20845092616e-04  3.39078256159e-04 -3.43747004372e-03  1.38393109040e-03 -4.24091304758e-03  8.96938769214e-04 -1.52985406754e-04  2.59271504481e-03 -1.15821645098e-03  1.73750589115e-03  1.86849350034e-03 -1.33909326827e-03  5.32843128613e-04 -1.57998210102e-03 -4.37922781467e-03  6.09672239923e-04 -8.31655541443e-04 -6.62444984498e-04 -2.10090088711e-03  5.71355632570e-04 -2.51728917417e-03 -1.12631851549e-03  2.58919121003e-03  5.72895367142e-03  4.31919682158e-03  1.38228474387e-03 -5.52930522519e-04  4.66632619608e-04 -3.68945892221e-03  7.12820902835e-04  4.02769976467e-04 -3.01611758040e-04 -2.01792870534e-03 -5.51351414984e-05  2.53874894325e-03 -3.79235924818e-04  2.38140468200e-03 -1.15130209584e-03 -2.57401760575e-04 -5.69799031915e-04 -2.82868643004e-03 -4.60673555335e-03  2.87844246875e-03  2.44479175479e-03 -2.74946885433e-05  1.70632758088e-03  1.98305015779e-03 -6.48850098099e-04  4.98421060225e-05 -2.65515397588e-03  4.81264060549e-04 -2.83584248070e-03  6.14127933266e-04  3.51448435131e-03 -1.75634379876e-03  1.90152637267e-03 -1.28139603905e-03 -2.21592714685e-03  1.25389473510e-03  2.53226476183e-03  1.66190216784e-05  7.28369088455e-04  1.66420515659e-04 -6.35851612401e-04
-6.26471323500e-05 -3.95816159821e-04  1.63829927271e-03  3.01895915279e-03  9.05203768324e-04  5.38563446305e-03  8.99924361020e-04 -9.42076791684e-04 -2.27296129518e-03 -9.48825348029e-04 -6.56335963120e-03 -5.73971823978e-04  1.01566907256e-03 -2.02031648346e-03  2.49894504072e-03  4.09790781245e-04  9.24183687296e-05  5.03164964804e-03 -2.90181846272e-03  1.52504891725e-04  4.85718293864e-03 -3.08366829707e-03  6.11537325536e-03  1.22594657587e-03  3.47895139564e-03  4.51784496436e-03  9.74679908582e-04  2.26226068130e-03 -2.34304525162e-03 -9.80580578458e-04  2.87821359245e-03 -1.03254926165e-03 -6.15955295446e-03 -1.20068017001e-02  1.49179331326e-03 -1.90089307143e-02  1.29019114004e-01  7.78641880129e-03  2.04465420773e-02  6.04394870188e-03 -4.08026004074e-03  7.54525145870e-03  1.08609789979e-02 -3.11993163292e-03 -2.70801308792e-03 -1.08057940138e-04  2.67627726840e-03  2.62182371130e-03  1.60670385407e-03 -2.96178013130e-03 -7.07692640933e-04  6.73539200350e-04 -2.02752953646e-03 -3.67273546394e-04 -2.79056880246e-03 -1.98685810832e-03  4.95614120128e-04  8.48467868222e-03  2.12070502748e-03 -1.43954622865e-03  4.47248982029e-03  2.56229997967e-03 -2.97695106675e-03  9.17325056027e-03  2.03124803614e-03 -2.44431907786e-03  8.11579558237e-04 -1.82892703138e-03 -5.73649460920e-03 -4.26235846504e-04  1.73000408475e-03 -4.50296272216e-03 -3.89031353458e-03  1.81703379162e-03 -6.73585484883e-03  1.30216065956e-03 -2.13103925943e-03  4.22371478194e-03 -1.24803616700e-03 -1.23267104353e-03 -3.57964749986e-03  4.30045077181e-03 -2.98101480696e-03 -1.14416154042e-04  2.69641708226e-04 -2.55528219678e-03 -4.91796994558e-04 -2.32847633268e-03 -9.59803652269e-03 -2.15523358576e-03  5.97773557480e-04 -6.39326768485e-03 -3.66872798853e-04 -4.11601126615e-03 -2.20100719451e-03 -4.89452801118e-04  3.62271749609e-03  2.31049828003e-04  6.81353636992e-04  3.12165535471e-03 -3.51503856457e-03 -1.13786680731e-03  3.94664924043e-03  3.43635464845e-03  1.45587574036e-03  1.81486755640e-03 -1.15668565154e-03  2.11091612692e-03  3.03507580933e-03 -3.72086716448e-03  7.92661141421e-03 -1.62534878059e-03 -1.60134846739e-03 -2.40260983008e-03 -2.26115608818e-03  3.07419593248e-03 -4.42425831952e-03 -3.84555490105e-03  1.61620204271e-03 -5.23776088836e-03  1.91442152938e-03  1.18177758317e-03 -9.16018436555e-04 -2.21195630465e-03  1.95362767308e-03 -3.62105817001e-03  5.01850476737e-03  1.49603464018e-04 -4.07030566939e-04 -7.60741306895e-04  6.68809301832e-04  1.99183359451e-03  8.56324134891e-05 -3.89080740762e-03  6.51525877953e-04  4.25760726003e-03 -4.42930525815e-03 -9.31854168094e-03 -1.04846342919e-03  2.54681918401e-03  1.02975442181e-03 -2.25282604966e-03  2.46078467880e-03  6.25655574383e-03  3.50989605876e-04  1.05558374035e-03  2.77802482910e-03  1.53526692469e-03 -6.62690589098e-04  4.59709743500e-03 -9.80631494363e-04  1.44096289704e-03 -1.12600817101e-03 -5.32991128528e-04 -1.14730656678e-03  5.00902772249e-03  3.10847518044e-03  2.85115311377e-03  3.88619076281e-03 -2.02393778435e-03 -4.22534351296e-03 -1.04291261041e-02  3.47170141192e-03 -2.88811376588e-04  3.01087181659e-03  1.85050073420e-03 -4.33133739608e-03  4.30748467367e-03 -5.13757958736e-03  3.64285139301e-03  2.11550667017e-03  1.79843353358e-03  1.61231885798e-03 -1.81105472116e-04  1.57968920953e-04 -2.74671621141e-03  5.01402166283e-03 -9.86064324297e-04 -5.07106383896e-04 -7.82606806083e-03 -1.10401608937e-03 -2.27539044958e-03 -2.33496199544e-03 -4.99180695085e-03  1.18429773570e-03 -1.17002049253e-04 -1.52035409552e-03  8.90164362076e-04 -3.81387811825e-03  1.80962579759e-03  1.46376913063e-03  2.10408756545e-04  6.72801988890e-04 -9.12984118360e-03 -1.06990145740e-03 -4.69267378412e-04 -3.71264546610e-03  7.13742038471e-03 -2.87814361464e-03  7.32030369809e-03  9.01359368461e-04  6.72293793901e-03 -3.56523148766e-03  3.15234685810e-03 -4.65454464051e-03 -2.85853720606e-03  9.61691265186e-05  5.52712322790e-04 -2.90362665276e-03 -4.79666647452e-03  3.68777054929e-03 -1.65355478616e-03  8.41323663835e-03  8.17513618661e-03 -2.89368987978e-03 -3.41843981145e-04 -1.07342733068e-03 -2.31940617258e-03  3.23701192777e-04 -1.16152174689e-03 -1.34604010553e-03 -2.86945664716e-03 -8.35042281674e-03 -5.88019238498e-03 -1.72120636606e-03 -6.58100045814e-05  6.96619673525e-03  7.10728089428e-03  1.67154295230e-03 -2.18357669570e-03 -3.83169398420e-03 -2.89263274232e-03 -4.38123330230e-03 -3.10337571625e-03 -1.26187065544e-02 -6.43500285048e-03  7.96512542170e-03 -1.58004340791e-03  3.99447153702e-03 -2.81208220292e-03  4.04719392058e-04  3.46619473993e-03  1.74523013901e-03  2.98251483726e-03 -7.57825018995e-04 -3.92491042099e-03  3.08578896529e-04  1.90725150924e-03  2.22835594249e-03 -6.07129256583e-03 -3.10710565163e-03 -4.91704579908e-03  4.03864076378e-04 -1.12030709137e-03 -2.01389515626e-03 -1.51880709248e-03 -2.39025865441e-04 -1.47108077690e-03  3.38103394866e-04  4.43735661376e-03  1.04848177125e-03 -5.75531925291e-03  5.16076039699e-03  8.94504023073e-04 -2.80397646330e-03  1.99764839553e-03  9.06303961332e-04  1.06630149416e-03  3.18980603696e-04 -3.38110718367e-03 -2.55825153583e-03 -1.92351174207e-03 -1.84665139244e-03  7.28391676837e-04  1.50497806661e-04 -3.16845726778e-03  4.11321721733e-03 -9.89864410964e-04 -1.49667229589e-03 -2.65141926457e-03 -3.15798994070e-04 -2.34699082795e-03 -9.10683271683e-04 -7.14951575883e-03  1.87627477161e-04  3.49369559302e-03  1.77885642064e-03 -1.35289113671e-03  2.14661902921e-03  3.61429761422e-03  4.38586750070e-03  7.10309378047e-03 -3.60496933793e-03  1.78851901083e-03  4.83493361548e-03 -2.54658795280e-04 -8.02893873166e-03  3.44632387739e-03  7.40086314308e-03  1.71897066052e-03 -4.60357423054e-03  3.21886203139e-04  3.95651158302e-03 -4.94346800949e-04 -5.33008672984e-03  3.76143281228e-03 -3.99287338445e-03 -1.05848630173e-03 -2.89294624772e-03 -1.86528895768e-03  1.41819282065e-03  5.69081832201e-03 -3.35261856871e-03 -9.54593221869e-04  2.12292311479e-03  2.07838652424e-05 -3.34547876287e-03 -5.87767838955e-04  3.09905678573e-03 -8.89644306541e-04 -3.97245379295e-03 -6.89409748748e-06 -7.24929494717e-06  5.61148974804e-03  1.15354692298e-04  5.01892533118e-03  2.15287553040e-03  6.24015563446e-03  1.38761511808e-03  2.89889866921e-03 -4.63099257159e-03  1.90108448524e-03 -1.98441756820e-03  5.62691039287e-03  4.49177456285e-03  3.72381405557e-03  5.98890805737e-03 -1.19235219687e-03  2.37067555966e-03  7.64937090215e-04  3.91179453486e-03  2.56045979764e-03  4.58193087543e-03  1.29254392433e-03  1.55027359982e-03  4.45662753786e-03 -4.40095956707e-03 -6.46918865299e-03 -5.47945524790e-04  6.04738434304e-04 -4.34202664878e-03  2.40761866048e-03  1.00844580493e-03  1.58410126793e-03  1.63254490872e-03 -1.54280466921e-03 -4.22087296467e-03  1.67584144333e-03  2.89442913267e-04 -4.04326939596e-03 -6.47055685279e-03 -3.24847973129e-03  9.99657681063e-04  4.48319258151e-03  3.25634922792e-03 -1.52103719107e-03  4.74636282167e-03  4.24831486016e-03  3.65803318863e-03  4.78133805237e-03  4.95362781482e-03  2.74861950919e-03 -3.72917019940e-03  7.05653013390e-03  3.57201193095e-04 -4.32304659818e-04 -1.27190055595e-03  4.76445151074e-04  7.86472779958e-03 -7.31095778177e-04 -7.45997812160e-04  5.97651975493e-03 -1.35447880318e-03  1.81134120538e-03 -1.17432467258e-04  9.57852148176e-04 -1.28295235739e-03  2.88762017810e-03  2.46319136286e-03 -5.02888558553e-03  2.98004779704e-04  2.00213975249e-03 -1.62704811256e-03  3.33268498091e-03 -1.54077472352e-03 -3.69392737527e-03 -9.39592438630e-03 -4.53751090451e-03 -5.50239296227e-05 -5.11696587205e-04 -1.25433678028e-05  3.68165771722e-03  3.93342072317e-03  1.83289189540e-03  5.31165835500e-03 -3.80376808347e-03 -4.25177251602e-03 -1.80952098067e-04 -6.59117752891e-04 -1.19491215325e-03  4.75358455037e-03 -7.01544332527e-04  3.09880544989e-04  1.50955257376e-03 -3.76126729473e-03  1.71847863264e-03  7.19183074093e-04 -2.36511101609e-03  5.16640450403e-03  2.88073089249e-03 -4.71225347614e-04 -4.47441778057e-03  6.46293056666e-04  4.28181395449e-03  5.25101286157e-03  2.41215147720e-03 -1.78279613479e-03  3.80014273225e-03 -1.57413841371e-03 -2.95902952552e-03 -1.25374073707e-04 -9.59932465644e-04 -1.37989468806e-03  2.93620917107e-03  2.58827003235e-03  2.42725045720e-03  3.05411974535e-03 -3.55231603759e-03  1.69263096520e-03 -1.29390521656e-03  8.03647358239e-03  5.07973602707e-03 -6.31144759517e-03  1.84142634488e-04  2.73450294936e-03  2.55810507674e-03 -9.49568265310e-04  4.29894103559e-04 -4.57115484373e-05  8.05992446804e-04  3.51390508226e-03  8.02052160129e-04 -3.17865723331e-03 -1.52810157040e-03 -3.21301100011e-03 -5.82480583140e-04 -2.22818661394e-03 -3.42819264903e-03 -2.19196064686e-03 -4.78709111943e-03 -1.55142240649e-03 -2.17512762342e-03 -1.86394622343e-03 -1.73134692111e-03 -3.90589438133e-03  2.46376006969e-04  1.41532385359e-03  4.58898627498e-03 -1.48591187015e-03  8.78098068205e-03  8.49718121528e-04 -6.85101089432e-05 -2.75392761731e-03  2.37141581041e-03  3.12173771101e-03  9.48877929981e-04 -8.26222968233e-04  6.98797460060e-03  1.18515006465e-03 -1.38569760469e-03  2.25634642702e-03  4.65835388842e-04  4.67365352407e-04  1.56354218367e-03  6.82326656180e-04  2.07653136660e-03  4.42178661344e-04  2.18516504667e-03  2.66011947798e-03  6.36475353504e-03 -1.87281833432e-03 -1.71938255901e-03 -6.93364321473e-03  1.53792948607e-03  6.74493178246e-04  5.14458929586e-03 -3.23995927953e-03 -2.42768138432e-03 -5.92926899253e-04  2.43682191693e-03 -6.57524797816e-03 -4.22715412045e-03  3.73749152945e-03  1.53282230503e-03  7.13263913914e-03  2.03287990595e-03 -2.53101395468e-03  2.08655583237e-05  4.32216903674e-03  3.46711156767e-03  7.74260666991e-04 -2.36398878372e-03
 2.93337338228e-03  7.33943076510e-04  3.17790143629e-03 -2.27197812343e-03 -4.41926550196e-05 -1.60998211390e-03 -2.95717739809e-03 -4.55463805540e-03  1.53254010655e-03 -1.36200352118e-03  1.31158962846e-03  3.88815436581e-03  7.70426043025e-04 -3.07071545699e-03 -1.70414667794e-03  2.28146968649e-03  5.79680272973e-03 -4.36195925218e-03 -6.20509974122e-04  1.18122353723e-02  7.49748079467e-03 -3.59149766726e-03  3.55408574484e-03 -2.34417370792e-04  4.63822527039e-03  8.04583251187e-04  6.02033056519e-04 -4.86868728986e-04  1.23705375581e-03  1.99909898250e-03 -6.63128757895e-03 -3.00150401389e-04  7.11715009573e-03 -8.78848203413e-04 -4.41461138593e-04  2.23465499525e-02  7.78641880129e-03  1.02968663137e-01 -1.88501702015e-03 -1.22129771743e-02  1.21741693702e-02  3.53739395248e-03 -5.82437445657e-04 -8.28335244173e-04 -1.34202071700e-03  3.39985352704e-04  1.59648209153e-03 -4.51006166239e-03  2.14460894757e-03 -6.05297214678e-03 -1.21814800087e-04 -7.62518433603e-04  2.41556925793e-03  1.71463088320e-03  1.53176499466e-03 -1.49367689446e-03  2.14180925071e-03 -3.82448701490e-03 -2.85314185064e-03  3.33211756817e-03  7.43597314440e-03 -6.46979852858e-03 -7.11127623492e-04  4.22700236013e-03 -7.29183377125e-03 -1.27309153345e-03  3.57021663970e-03 -2.81340943408e-03 -2.12723001334e-03  8.62190083203e-04 -2.82667957520e-03  2.84552049970e-03  3.68442178580e-03 -4.75031754510e-04 -6.15875036645e-04 -7.29771543386e-04  1.93771598386e-03 -3.94543354593e-03 -2.03872986222e-03  2.83987540529e-05  3.59435711761e-03  2.78744875188e-03 -3.58758810792e-03 -7.77442196545e-04 -1.19159300164e-03 -1.85575086148e-03  1.39217731093e-03  1.75485034177e-03 -2.99852114151e-03 -1.52665745107e-03  9.96380088931e-04 -3.30048502616e-03  1.94249950699e-03 -1.69755631796e-03  5.28537014340e-04  2.02858028453e-03 -1.48876973483e-03  4.97780525026e-03  1.38621510740e-03 -1.75164552210e-03 -7.50202572100e-06 -2.88593246953e-03  1.19489773816e-03 -5.09483323374e-04  3.81173101785e-03  2.66542089509e-03  2.04688378108e-03  6.54693510428e-03  5.52676719304e-03 -7.28090623778e-03 -6.08147125368e-04 -3.85232829267e-03 -2.09640614283e-04  6.79917765959e-03 -2.82703725677e-03  1.62167198541e-03 -2.93076058068e-04  2.74900577899e-03  2.54321572580e-03 -1.92748134641e-03  3.51730664243e-03  5.25430353502e-03  2.58541372329e-03 -3.21119307475e-04 -3.25383664038e-04  3.22414729068e-04  3.97031485064e-03  3.00829746354e-03 -4.01510858156e-04  5.59025207533e-03 -2.79995214033e-03  2.40974404170e-03 -1.22014255624e-04 -2.64131788444e-03 -3.03449071740e-03 -3.21836373284e-03  2.56086757963e-03 -2.60191424298e-03 -3.97522348607e-03  3.71573154020e-03  6.21710697090e-03 -3.71648128686e-03  1.43906257518e-03  3.49116982760e-03  7.41015164336e-04  4.47804857471e-03 -3.40366016447e-04  2.96095975650e-03 -8.37547316031e-04 -7.72017890230e-04  6.33706968150e-03 -1.16720035629e-03 -9.42692879395e-04  2.77569966403e-03  1.12596288983e-03 -1.41896479115e-04  4.80907097879e-03 -9.73820586614e-04 -9.31107549933e-04  1.56239014248e-03 -3.75972041398e-03 -2.72521892697e-03  3.43812809065e-03  3.79279912102e-04  3.16357898051e-03 -3.01681924070e-03 -7.85778951337e-05 -3.03107328955e-03 -1.07480854890e-03 -1.96892760029e-03  3.65731764041e-03  9.93657235076e-04  2.19965900123e-03  4.15069279466e-03 -4.19033596283e-04 -2.95229872342e-03 -2.11176967183e-03  2.21437220093e-03 -5.14457189859e-03 -1.23830002519e-03 -5.82379239491e-03 -2.60207982602e-03  4.07445949630e-03  4.17501199183e-04  1.07242685989e-03  7.54551576044e-03  2.61732180270e-05  1.52573581014e-03 -1.92025013935e-03  2.26068605356e-03 -1.87395927144e-03 -4.72791676894e-03  6.36340273269e-04 -3.76205440228e-03  2.53102156831e-03  8.27167694921e-04  8.88526536646e-04  6.93774461300e-03 -3.39723638475e-03 -4.11220301971e-03  1.12474803952e-03  7.62086934307e-04 -2.73467080829e-03 -3.87039261518e-03 -1.03070147389e-02 -3.42820588481e-03  1.68090160845e-04 -7.11198917120e-04 -2.28714648616e-03 -3.92275730243e-03  3.23867334843e-03 -4.74171072129e-03  9.91853696667e-04 -3.02091041572e-03 -1.15223841911e-03 -2.33438202629e-03 -3.27605051080e-03  1.12875564614e-03 -4.56352894301e-03  1.51994687569e-03 -2.17022345196e-03 -4.96884673660e-03 -1.13889947289e-03  3.16874595456e-04 -2.60825890356e-03  2.63840284874e-03 -7.60530656244e-04  4.16399483626e-03  3.32044711968e-04 -5.20647154615e-03 -1.86151962639e-03 -3.32517213734e-03 -1.51723706137e-03 -2.19265921621e-04 -1.85725465316e-03 -3.53794973271e-03  1.01240232472e-03 -3.10679833711e-03  3.35134384182e-03  4.35897006389e-03  6.61259734999e-04  2.68257075071e-04  3.09526907279e-03  1.92044702332e-03 -2.35563310416e-03 -8.91142204126e-03 -6.85174420506e-04  2.37495584482e-03 -1.55926656413e-03 -1.03480270055e-03  5.78739908566e-04 -3.25764448056e-05 -1.52086542000e-03 -1.86975222903e-03  1.38200636640e-03 -5.72845638000e-04 -5.71231104993e-04  3.77011628971e-03  4.25560928257e-03 -2.92044713055e-03  1.14775931881e-03  2.00120860045e-03 -8.77404135496e-04 -2.94527706401e-03  2.00703151817e-03  2.74588892091e-03 -4.96725003672e-03 -2.01079300848e-03 -4.44208647997e-03 -3.85390201256e-03 -2.01011624325e-03  2.08299425271e-03  2.27840859504e-03  4.54548028483e-04 -5.68908343927e-03 -4.24312595479e-03 -1.30158903441e-03 -4.28380201567e-03  4.99083700108e-03 -3.92332481515e-03  6.48072858160e-03  1.10683645041e-03 -1.20924166063e-03 -3.79696323732e-03  3.29605483048e-03  5.85899064526e-04 -3.87008552684e-03  3.39217075554e-03 -4.14968425286e-03  4.41874896182e-03 -1.02871444302e-03 -2.80113748981e-03  1.84714321683e-03 -1.81142257188e-03 -3.07191366529e-03  7.51708948158e-04  1.34582595477e-03  4.21644389237e-03 -1.88297301562e-03  4.77628397250e-03  4.04019187312e-03  3.58925672554e-03  3.47944058898e-03  3.54337093230e-03 -1.58229042955e-03 -1.72407986460e-03 -2.33118118707e-03 -5.47684462287e-04  2.47655774988e-03 -3.84809332715e-03 -3.44037254966e-03  3.99264741633e-05  4.50060605361e-04  4.55545696608e-04  1.37966872027e-03  7.84829568235e-04 -9.85802230045e-04  8.73185655950e-03  2.46187654280e-03  5.18084920217e-03 -3.05151458414e-03 -1.90024937442e-03 -3.38041282550e-03  4.51108743239e-03  1.02726490959e-03  3.10845307565e-03  4.27260075693e-04  5.49765542328e-03 -2.69901874487e-03  9.53433350114e-03  2.02749155943e-03  9.36220593993e-04  4.15819065977e-03 -3.77239000757e-04  3.85064599079e-03  2.30228901667e-03  5.15000765419e-03  1.75790163109e-03 -4.34277189919e-03  4.59539849617e-04 -4.24874565174e-03  2.97494003598e-03  7.32590862600e-04  1.41911993430e-04 -3.68991390981e-03  5.60454775052e-04 -3.15641140963e-03 -3.34173843824e-03  6.97984912363e-04  4.81219006606e-05 -5.82427443754e-03  2.05379847708e-03  3.04252067810e-03 -1.59726711036e-03  2.92380346176e-04 -1.32182734113e-04 -3.28927627533e-03  3.77903263766e-04 -2.13900526194e-03 -2.23961407171e-03  2.86363852657e-03  1.30228542270e-03 -3.29523613161e-04 -1.48356059773e-03  4.95445959008e-03  4.48202915257e-03 -9.07724851004e-03  1.56592841401e-03  6.47840003557e-04 -4.67552627282e-03 -5.10641221826e-03  5.49455707739e-04  7.26318833003e-04 -9.06755671806e-06 -3.63790741928e-03 -1.51212752071e-03 -2.03136261328e-03  1.64765490396e-03  2.43504763544e-03 -6.48109985639e-04 -3.38079222497e-03 -4.02832030175e-03  7.89952236095e-04 -2.03223466538e-03  5.72315574527e-04  2.38866887700e-03 -1.94932485582e-03 -6.24194708659e-04  2.61050072282e-03  4.57315504493e-03  2.79749936870e-04  3.67072835122e-03 -2.36307375935e-04 -4.36104771134e-03 -2.89408309967e-03  5.08585254465e-03  4.54908833075e-05 -6.54583901343e-04  2.69109939001e-03 -4.75295123131e-03 -2.49854929821e-03 -1.45791080564e-03 -2.33921965200e-03 -1.39843420267e-03  4.10689992167e-03 -6.73728161135e-03  5.71627213262e-03 -9.82035948174e-04  7.55616618722e-05  3.16956962970e-03  3.09894558645e-03 -2.24678786903e-03  4.88846651583e-03  1.70184707600e-03 -3.44552868376e-03  4.98602841268e-03  1.38760775122e-03 -2.57015753967e-03 -2.56686904080e-03 -3.83066845965e-03  5.33629967989e-03  6.91860084500e-04  1.12077137998e-03 -9.23201253317e-04 -6.91022660336e-04  6.38658355434e-03 -5.42458208224e-03  1.54742305013e-03  4.09778028507e-04  4.65344821138e-04 -1.74781722166e-03  3.25555423081e-03  3.87483827061e-03  2.20901688042e-03  5.80525439004e-03  5.02659871633e-03  7.26099599301e-03  3.86605559745e-04 -7.22098849601e-03  5.88081843876e-04 -2.61465697106e-03 -2.27661213681e-03  8.16874777174e-04 -8.47186635165e-04 -1.75373907924e-03  4.29732771951e-03  2.65393671311e-03  1.96338942925e-04  1.26801101406e-03  4.01408498463e-03 -1.82657784432e-03  5.16467557079e-04 -1.45023390406e-03 -2.51394771244e-03 -4.57120901762e-04 -6.98378015889e-05  1.54166727943e-03  5.67488012573e-03  4.31526268664e-03  1.07408293320e-03  8.86869449089e-04  2.41057884385e-03  1.69492023807e-03  1.26681460238e-03  2.96727499741e-03 -1.46814740993e-03 -1.30544998710e-03 -4.20544187524e-04 -6.84900224557e-04  1.21789824290e-04  5.48799234368e-03  5.21205069565e-03  1.13841174645e-03  2.25053852372e-05 -1.29149690996e-03  1.43778513085e-03 -2.81980225299e-03  1.98226032965e-03 -2.40708315265e-03  3.82927823682e-03 -2.24233435261e-03 -5.08838221512e-04  2.62434174355e-03  5.97648786243e-04 -5.77739852454e-04  2.21852123723e-04 -1.94331664659e-03  2.39306839644e-03  1.32993199093e-04  6.25581769663e-03  2.41437500260e-03 -1.30834307258e-03  3.82513839252e-05  1.28331206439e-03 -1.36181311779e-03  6.14639379718e-05 -1.92511216035e-04 -2.45125447088e-04 -8.11353348286e-04 -2.91649580090e-03 -2.85991804928e-04  2.16627739270e-03  2.48917004663e-03  5.00417041175e-03 -2.80931630643e-03  5.03333037692e-03  4.94228437219e-03  3.22812538366e-03 -1.57741062999e-03  1.02687634464e-03 -1.21991170525e-03 -1.91641324894e-03
-1.06827235721e-03 -5.67610443114e-05 -1.49256988165e-04  3.97163357546e-03 -1.08535454939e-03  3.43540444484e-03  2.22454633173e-03 -2.75783413184e-03 -4.19406605313e-03  1.08527317390e-03 -1.86963570133e-03 -1.98865028176e-04  3.58943590543e-03  4.15006234880e-04 -2.00820105145e-03 -2.55956894309e-03 -5.17554322132e-03  4.81130869014e-03  2.77636621885e-03 -3.79084611563e-03  2.35082474155e-04  1.23760580140e-03  8.25751782323e-04  5.53238262130e-03  1.42432695588e-03 -6.80748318169e-04 -3.62623033109e-03  3.59257462494e-03  4.52001588913e-03 -3.29177319913e-03  2.52223803126e-03  3.85291932710e-03  1.29804500761e-03 -2.85445875889e-03 -4.93454607720e-03  2.55150612878e-02  2.04465420773e-02 -1.88501702015e-03  8.77884906128e-02 -1.21442040085e-02 -1.22622028613e-02  9.05436652805e-04  5.96235708461e-03  2.08512769986e-03  4.98847472892e-03  7.63130106339e-04 -1.02370726544e-03  1.01760541218e-03 -1.21487752758e-03 -4.91982717801e-03  7.00503648665e-04  9.80631443891e-04 -6.78030355060e-04  9.52087877027e-04 -1.50712286920e-03 -1.62377193684e-03  3.67020820251e-03  2.53164814515e-03  2.53772932088e-03 -3.44552213959e-03  3.95344647150e-03  4.24666585847e-03 -6.32924295297e-03  6.33140388028e-03  4.32973221706e-03 -3.01580929326e-03  6.41639702940e-03 -2.84854301047e-04  1.38124995038e-03 -1.11325881908e-03  5.96783287892e-04  3.94952311195e-03 -2.07153824090e-03 -5.55711720660e-03 -5.86765706075e-04 -2.50479051506e-04 -1.23885534894e-03 -2.29254412907e-03 -9.67287995184e-04  7.70323719194e-04  1.12777304409e-03  1.34586518673e-03 -1.57727489215e-03 -8.00230903046e-04  5.28786688436e-04  2.10512646396e-03 -2.18723394009e-03 -9.42878537433e-04 -3.34150254966e-03  3.90509846911e-03 -2.47495888611e-03  1.33986055660e-03 -7.78521176803e-03 -1.96514166632e-03 -1.46624644373e-03 -8.68537743507e-04  4.60773699258e-03  9.25267018811e-04 -5.26824478863e-03  2.00127816690e-03 -4.94022506029e-03  2.60966127019e-03 -5.11498917756e-04 -3.37358366297e-04  1.09257187265e-03  2.62669072284e-03  1.05345747690e-03  1.80965214604e-03 -1.50237231995e-03  1.62309590584e-03  5.34460117298e-03  4.49796894868e-04 -2.07658883564e-04 -1.62208444984e-03  5.21295109554e-04  4.90427899524e-03  1.84490960016e-03 -8.67862562128e-04  2.63020067300e-03 -1.39092952751e-03 -4.87180655702e-03  1.14607940630e-03  3.71859190502e-03 -4.51528349026e-03  2.23575116354e-03  4.40740129274e-03 -4.81227766921e-04  6.49963529983e-03 -1.16989870761e-03 -4.82065256520e-04 -1.17705626893e-03 -1.56317632820e-03 -1.46455945277e-03 -6.55836158491e-04  9.98823700959e-05 -2.18008988722e-03 -2.40649856185e-03 -1.69596689273e-03 -5.59527061212e-03 -1.74651288660e-03 -1.34879032537e-03  9.50895810138e-03 -4.54197943849e-03 -2.69263543635e-03 -4.44430384757e-03 -4.83546853189e-03  1.54361459545e-03  3.40008030954e-03 -2.42910555444e-03 -3.84501282144e-04  5.74198376164e-04  1.32140045715e-03 -2.04707505055e-03  8.18387383265e-04 -2.57811298256e-03 -7.61890278497e-04  3.36816879303e-03  4.72831534720e-04  1.72944624699e-03 -5.46712134162e-04 -7.99535711476e-05  2.45846881312e-03 -7.86012008057e-03 -8.50300200089e-04 -3.14307027050e-04 -7.36370921797e-03  5.97760972416e-04 -6.50202517679e-04 -2.98945879616e-05  4.01644822095e-03 -2.78865553778e-05 -7.56735578967e-04 -3.70586546587e-04  7.87750294505e-04 -6.14242181111e-05 -1.87144145044e-03  2.71435378628e-03  4.60684165074e-04 -3.49405248370e-03  4.18189960096e-03 -1.32021858556e-03  1.52071095719e-03  2.69307242766e-03  7.41075710461e-03 -9.18738601934e-04  3.42914745112e-04  5.30861641694e-04  2.86476696420e-03 -4.19972198736e-03  4.25905134607e-03  2.37942111898e-03  2.18912144172e-03 -2.40344228878e-03 -5.37254000787e-03  7.75170161078e-04  2.42121562014e-03 -1.49132512468e-03  1.80882339931e-03 -3.65166588954e-03  1.60626333767e-03 -1.07577746584e-03  4.70095767103e-03 -5.33824507208e-03  9.31140140430e-04 -4.41765194683e-03 -4.30412916837e-03  6.13852714823e-04 -2.76979102484e-03  1.29664704216e-03 -1.71813042482e-03 -1.37684272313e-03 -1.27548903742e-03  4.46341618053e-03  3.05380181132e-03  1.36045510577e-03  1.04040364456e-03  5.59109363782e-04 -1.13187480262e-03  1.85653699165e-03  1.71004166408e-03  1.81814215167e-03  1.49275570065e-04 -3.66859403127e-03 -2.98529267321e-03  4.15316370881e-03 -7.25806187193e-04 -2.61100547728e-04 -2.54304662333e-03  1.70484849922e-03  1.52367990656e-03  4.44201865720e-04  1.15113456542e-03 -2.15622610520e-03 -1.28878971158e-04 -5.63335362366e-03 -1.30920650625e-03  6.77545268855e-04 -2.43652812793e-03  2.32413240347e-03 -4.15601820730e-03  9.90089605996e-04  2.33080736881e-03  1.67341269982e-03  3.37957353344e-03  1.88329035526e-03  9.44836530518e-04  1.97954487224e-03  5.00447669274e-04 -5.63153527144e-04 -1.64327844836e-04  4.27553867702e-04 -1.75825353433e-03 -7.95447995772e-04  8.45371801311e-04  5.41350119297e-04 -6.27497331434e-04  2.35460557177e-03  1.45425003276e-03  3.61571868873e-03 -1.64842723412e-03  5.17183558296e-03 -2.05035226719e-05 -2.77618486524e-04  2.03723918426e-03 -5.55907659641e-04  3.56825727075e-04 -5.72021116921e-03 -1.40052028570e-03  1.49870545869e-03  1.72626220586e-03  2.04393320759e-03 -1.74275176351e-03  3.17971011093e-03 -6.24215649604e-04 -3.83200200532e-03  2.58523449803e-03  3.91561312505e-03 -1.22630589390e-03 -2.09577645294e-03 -4.37825256311e-03 -8.53678172263e-05 -1.07234614694e-04 -3.15803290111e-03  3.39545652707e-04  1.45760728285e-03 -1.13502485156e-04  8.62855651772e-03 -3.44118030163e-03  4.33839324977e-04 -1.47707319007e-03  3.79588101657e-04  4.09476877700e-03 -3.23915063161e-06 -4.94657072929e-03  1.89542649269e-03 -1.59695119779e-03  1.07498049568e-03  6.91169371333e-03  2.36182778014e-03  1.83607912493e-03  1.69639744133e-03 -1.76106846754e-03 -9.81523152563e-04 -2.59561875829e-03  2.68947460953e-03  3.22225052317e-03  3.07660063639e-04 -5.65652475733e-04 -1.93923434150e-03 -2.46617089231e-03  1.74012502723e-03 -1.33858615047e-03 -1.55197808763e-03  2.74935072068e-05  1.22022325294e-03  1.41411979958e-04 -4.60042969609e-03 -1.75076811181e-03  2.57801304916e-03  9.35264386350e-05 -2.84863715123e-03 -4.69551613569e-03  2.46257756826e-03  5.01530737283e-03  1.41541326339e-03  3.21718095773e-03 -1.14519962347e-03  1.46969996857e-03 -4.03107430602e-03  4.57922473014e-04 -2.60588900908e-03 -3.86425075771e-04 -2.06097063666e-03  2.19477606968e-03 -1.08866498494e-03 -1.51762980069e-03  1.72963950657e-05  9.44254897616e-04 -2.80393868417e-03  2.89678840179e-04  5.27057382336e-03 -5.32909191412e-03  2.55839876197e-03 -3.92243095084e-03  2.13990086937e-03  2.56651733605e-03 -1.82004915912e-03  1.21641952209e-03  4.20247193957e-04 -2.75054304194e-03 -8.31161132774e-05  4.96263497256e-03  2.33360485884e-03  2.17409643550e-03  2.05739415674e-03 -2.34492451223e-03 -2.85612422547e-03  1.87716727693e-03 -1.02647587152e-03  1.72709451233e-03 -1.03354753576e-05 -1.31673953139e-03 -3.28230886177e-03 -4.03388321899e-04  2.64793095217e-03  2.57477599029e-03  2.91406092581e-04  4.11061342284e-03  3.13646569226e-03 -5.94450871501e-04  4.13661891898e-03 -1.07935818795e-03 -1.54976944893e-03  3.98147098218e-03  9.12175324177e-04  3.00541848862e-03  4.81033933283e-03 -8.97088161684e-03  5.66499683832e-03 -2.01533957753e-03  1.77280436720e-03  5.61992445634e-03 -1.42413121570e-03  5.65233425006e-04 -9.77731362630e-04 -2.40334993797e-03  7.79505110358e-04 -1.20395750169e-03 -3.28762855712e-03  6.71400395756e-04  6.70188239126e-04 -4.50836507550e-03  2.03289411017e-03  2.71844544627e-03 -3.29644644851e-03 -5.68746679062e-03 -2.08216701572e-04  1.66145374669e-03 -4.58932101574e-03 -5.26988598258e-03  7.87353902567e-04 -1.08025771054e-03 -1.67984866999e-03 -9.58145791241e-04 -3.07761758677e-03 -1.82592248550e-03  1.96305134866e-03  1.87202376356e-03 -9.66059727751e-04 -1.41509029666e-03 -1.06346670933e-03  3.41031786728e-03  2.56995858531e-03  3.87364050468e-04  1.57320665687e-04  8.50398062378e-05 -8.36491826429e-04  2.32775521400e-03  3.78391516734e-03  3.49887210169e-03 -9.10124571727e-05  2.39930714988e-03 -1.76954400217e-04 -3.23150599309e-03  5.07199277042e-04  1.08463210761e-03 -3.95046312852e-04  3.53267458762e-03 -6.55042409094e-04  1.36504547630e-03 -2.15637951639e-03 -7.22000351544e-04 -2.77924645275e-03 -3.12137218617e-03  9.11813256725e-04 -1.59392312548e-03  1.20718253611e-03  2.16886725552e-03 -3.10616224636e-03 -4.43173801451e-03  2.09797589378e-03  5.92413279617e-04 -2.61716262203e-03  5.65526960110e-04  7.49168775246e-04 -9.11926518685e-04  1.17464230435e-03  1.21109934317e-03 -2.25758187703e-03 -1.30598554717e-03  5.46658922313e-03 -1.87083276287e-03 -4.62035196806e-03  2.22446003926e-03 -1.34390022860e-03  1.05818369349e-03 -2.85028123284e-03 -6.55680044238e-03 -3.72685643823e-03 -2.28994577567e-03 -1.53209175544e-03 -7.44703771685e-03 -4.39115867042e-03 -1.63235057691e-03 -6.30767598313e-03 -3.12305690507e-04 -5.27655193168e-04  1.88536312465e-03 -6.95734745874e-04  2.00419213515e-04 -8.37645018356e-04  2.54910964106e-03  1.32697099215e-03  3.49028885358e-04 -3.14608825674e-03 -1.43495811381e-04 -3.31347087372e-03  2.49277994681e-03 -8.44091662080e-04 -2.84426125569e-03 -1.55901832901e-03 -5.91943553648e-04  2.02991719826e-04 -1.12183819754e-03  1.74407689048e-03  3.50937692667e-03  3.92189194350e-03 -1.67617974084e-04 -1.46690832057e-03 -2.44478135426e-03 -3.98080923509e-04  2.57273561168e-03 -9.80234080455e-04  1.28477769931e-03  9.49746073930e-04  3.28385070218e-03 -4.15015446515e-03 -1.35368332484e-03  3.71172543742e-04 -5.57229501697e-04  1.83737086150e-03  5.97615814474e-04 -2.23143261440e-03 -1.76384274846e-03  4.45793136711e-03 -4.34276213134e-03 -3.82246661840e-04 -6.76200633421e-04 -4.84988714873e-04  1.93123934286e-05  4.08029848055e-03  2.02200538662e-03
-6.07946229232e-03  1.41024273196e-03  2.13571021081e-03 -8.53748828493e-04 -9.10355834846e-03 -2.80603287925e-03  1.18886311329e-03  1.94320985673e-03  6.54860027003e-03  6.56872961043e-04  1.92322169084e-03 -8.71583365430e-04 -4.70137405570e-03  3.69900563865e-04 -1.17467586076e-03  4.00612150696e-03 -2.55993370339e-03 -1.21847706001e-03 -4.78694033999e-03 -2.90139851729e-04 -4.21506101823e-03 -3.33594464995e-03  2.03687608292e-03 -5.38285299921e-03 -4.35904422177e-03  6.53114159816e-03  2.84557990573e-03 -4.06732416707e-03 -8.68591224070e-03  6.77517947539e-03  3.29331329542e-03  1.23453108847e-03 -2.38845585591e-03 -4.23783425811e-03 -1.01860995131e-03 -8.71430251141e-03  6.04394870188e-03 -1.22129771743e-02 -1.21442040085e-02  1.40713914366e-01  4.00355494773e-03 -3.46698372605e-03  1.30229214139e-03 -5.75926207464e-04 -1.09232944301e-02 -1.90500093447e-03  3.82619048537e-03  6.15266211902e-03 -1.06791557838e-03  4.93422045022e-04 -7.35460866351e-04  4.17426734451e-03 -3.90572716960e-03  2.69885466230e-03  7.53735446231e-03 -3.06735770771e-03  1.89541451925e-04  5.64088960010e-03 -4.18932887865e-04  1.43759497580e-03  6.90708307973e-03  5.72295535041e-03 -1.48593032392e-03 -4.96321045763e-03  5.01071457779e-03  5.10014367810e-03 -2.50139583374e-03 -6.92527141521e-03 -7.87011958848e-03 -3.25664364644e-03 -2.01988774341e-03 -7.87261816728e-04  2.03136953736e-03  3.35914211775e-03 -2.43220515025e-04  9.88214787018e-04 -4.05897349626e-03  5.83126143366e-03  1.36638246346e-03  1.00885102750e-05 -1.94317639481e-03  3.23431111634e-04  6.88985615292e-03 -4.02906902789e-03  6.94948517874e-03  7.52932194437e-03 -1.65254471148e-03 -2.05373139135e-03  2.18298044769e-03 -1.07499834135e-03  2.20834946802e-03 -4.70355962458e-03  2.03838353623e-03 -2.42473236890e-04  2.55291397620e-03  3.08234406015e-03 -4.32574354419e-03  1.92670201199e-04 -1.53387496959e-04  1.65885609500e-03 -6.30479383383e-04 -1.89166177419e-03 -2.54302527587e-03 -1.49502042043e-03  1.10468283102e-02 -2.68839168315e-03 -7.40331766346e-04 -6.76362086638e-03 -5.53682094608e-04 -2.05507836743e-03  1.62949742472e-03 -4.71334823187e-03  1.74445380586e-03  6.78151043264e-03 -4.25499565862e-03 -9.63572934745e-03  1.00490583201e-03 -2.62561211006e-03 -6.20264391335e-03 -1.32562126411e-03  2.42996267766e-04 -1.37976783959e-03 -3.06728147177e-03  2.66976899694e-03 -3.44265842149e-03 -1.59049855568e-04  5.49354039550e-03  2.36542368254e-03 -3.59165161371e-03 -6.68956127447e-03 -3.05155135634e-03  8.00365115934e-04 -4.68015583069e-03  6.52754997888e-03  1.76214409203e-03  1.03050173193e-02  4.39826870137e-03  4.82471420762e-03  1.74231037769e-03 -1.37938916859e-05 -2.51415298174e-03 -2.53089098538e-03  6.03867569934e-03 -5.82323843309e-05  5.87452241963e-03 -6.50240343795e-04  9.40644486427e-04 -1.69251131566e-03 -9.17236100367e-04 -4.97542522214e-03 -5.55276411197e-03 -5.22874777999e-05  2.30884671814e-03 -2.32021017975e-03  1.64776426819e-03 -2.66532435300e-03 -9.64664944603e-04 -2.52343278745e-03  5.48456478549e-03 -1.80114417782e-03  6.54817610423e-03 -1.77703762125e-03  5.50162002337e-03  7.19298512631e-03  4.62020536479e-03  2.20328031721e-03 -4.11355788121e-03  2.28122397030e-03 -2.52126278058e-03 -3.86794087086e-03  4.69202817990e-03  1.83872026971e-03 -1.16533921378e-03  3.31431261431e-03  2.46151284679e-04 -7.71226354959e-03  1.58279352841e-04 -1.87972421121e-03  2.22984872317e-03  4.45916642060e-05  1.47393966162e-03 -5.92064158133e-03 -1.00275385217e-02 -1.21809619851e-02 -5.47637352152e-03 -6.95003852688e-04 -1.31093805929e-03  3.92198212312e-03  2.39021007751e-03  1.38680136289e-03 -5.80061940265e-03  3.45260582802e-03  5.88188579714e-03 -3.37811193759e-03 -2.89508120163e-03 -2.87675345214e-03 -4.56656576369e-03 -2.60847184590e-03  2.30170470688e-03  5.17878514680e-03 -1.93780417209e-03  4.54080622749e-03  3.52933353727e-04  2.84177177296e-04  4.19955302943e-04  5.38132615853e-03 -2.55703985942e-03  2.94015984620e-03  8.02239192072e-04  1.03231751470e-02 -4.45767292463e-03 -2.47583158831e-03 -2.60571615435e-03  1.62500557863e-03 -4.16492061914e-03 -2.82219792379e-03 -4.64969145967e-03 -4.36124482348e-03  4.01149318074e-03  1.01688570938e-03 -2.13108033413e-03 -2.87737846964e-03  5.80142043938e-03 -1.14540556934e-03 -7.64491755484e-04  1.82299960796e-03 -1.17996668037e-03 -1.28920370394e-03 -8.39967203186e-04 -8.12106916892e-03  4.43448981332e-03 -1.31504745920e-03  8.13479801554e-04  7.19345144586e-04  5.04574374882e-03  2.88046850745e-03 -5.91385926339e-03  3.76840301671e-03  4.23052622093e-03 -5.80124520352e-03  3.60804903956e-03 -1.11011953073e-03 -3.31502802433e-03  6.25134146145e-03  2.36258837534e-03 -3.89095805132e-03 -4.81433968070e-03 -7.33396859501e-04  6.30655834954e-04 -3.80760218395e-03 -5.88726458924e-03 -1.51490922688e-03  1.96793826311e-03  3.40821341638e-03 -6.47791756708e-03  4.15268697315e-03 -3.68402205222e-03 -1.88447329453e-03  1.13676755944e-03  1.04545718040e-02 -1.36551654333e-02 -4.29957574986e-04 -1.96265349946e-03 -2.23892428678e-03 -5.98147287267e-03  2.73942161266e-03  4.84412117001e-03 -3.10594847618e-04  2.95719079520e-03  8.18734487457e-04 -8.16752301173e-04 -5.29340297576e-05 -1.39202666181e-03 -1.26322752370e-03  5.49333111303e-03  1.81841259115e-03  3.14942155875e-04  1.24895292824e-02  5.64686168878e-03  3.27495125443e-03 -1.00370625727e-03  7.71451741139e-04 -1.35901804947e-03  3.19450212916e-03 -4.39248516164e-03 -6.82052702601e-03 -2.29918593267e-03 -4.66968667935e-03  3.04494886813e-03 -1.49551992467e-03  1.16253403065e-03  5.62800722634e-03 -8.99705368443e-04  4.00944281050e-03 -5.88866354496e-03  4.65621987907e-03  5.00437802224e-03  1.29930204210e-03 -5.71567926957e-03  1.39054120646e-03 -7.65058925752e-03  1.41275542125e-03 -2.49353554393e-03 -5.95324732825e-03 -2.81952726564e-03  6.81177627280e-03 -4.84616294347e-03 -1.73908984359e-03  1.19768451478e-04 -2.11275652189e-03  5.07873695792e-03 -3.53523433469e-03  5.79218696461e-04  1.07916882636e-03  1.18057974245e-03 -2.84706867248e-03  3.81885866265e-03 -1.18569210640e-03 -3.90748426453e-03 -4.40542231982e-03 -3.90155364327e-03 -5.34700775656e-03  6.50079453978e-03  4.16477386234e-04 -3.49853922419e-03  2.54030595230e-03  1.88700758511e-03  7.12174902337e-03 -5.37186937218e-03  6.86926242810e-05  1.89811254432e-03  2.85894750318e-03 -6.29291882259e-04  8.27431281404e-03  4.48632911296e-03 -2.09890898569e-03 -2.16023782718e-03 -8.98759669603e-04  1.04795509908e-02 -1.12193597777e-03  4.58394593755e-03 -3.05159493696e-04  4.77870966593e-03 -1.09771647529e-03 -2.69122457010e-03 -7.52026846490e-04  2.26846518521e-03 -1.96954200615e-03  5.70446162913e-05  3.49266872836e-03  4.02249302387e-03 -5.27760485812e-03  2.31330557370e-03  2.57409632428e-03  3.46043254866e-03 -3.04987452002e-04  6.37858757616e-04 -6.65249725078e-04 -6.88425825079e-04  4.80788044872e-04 -6.87221282580e-03 -2.71430118148e-03  3.85821843629e-04  2.48822541877e-03  4.52783647437e-03  9.88115663569e-03  9.02484477478e-03 -5.22800773525e-03 -5.02364514793e-03  4.27789592080e-03  7.59994639623e-04 -2.15556545454e-04 -6.56569482538e-03 -2.72573397907e-03 -2.87778384329e-03 -9.71965682555e-04 -1.76424206618e-03  9.11426846299e-04  4.95753956974e-03 -1.96205598251e-04 -2.78753755808e-03 -3.21246162320e-03  7.21807482990e-03 -9.87764044136e-03 -9.97796633357e-04  2.24478959091e-03  1.36468186187e-03  7.16326309481e-03  2.55293794157e-04 -7.91259877629e-03  1.55249460373e-03  1.53476305465e-03  4.23865376396e-03  1.45476999321e-03 -6.30448636386e-04  3.22551543367e-03  6.10998528957e-03 -4.07204858175e-03 -3.73390722841e-03 -7.59204311124e-03  1.05153228576e-03  8.74242964903e-03 -2.28220747256e-03  1.82070447458e-03 -3.53620344080e-04  4.05522726981e-03 -7.66221893995e-03 -1.31290551220e-03 -1.83224831838e-04 -3.43413208709e-03  5.38658031608e-03 -1.11314115745e-02  2.53939862948e-03 -1.35496555809e-03  7.03271224376e-04 -1.43349318343e-03  4.57985395022e-03  3.70917520432e-03 -1.44546922796e-03  2.05252355455e-03 -7.41941990953e-04 -5.40981808829e-03  1.81965409550e-03  6.60063545633e-03  2.77364366210e-04 -7.23369085325e-03 -4.76155875374e-04  4.52433712493e-03  2.96618697901e-03  6.37944779049e-03 -1.04400659074e-03 -5.84073858380e-04 -4.64188048595e-03  3.44683920495e-03  1.56843523865e-04  4.62103679234e-03 -2.34167166391e-03 -2.68073588464e-04  5.55529880742e-03  5.03643058484e-03  7.48941600796e-03  3.48366888103e-03 -2.64936447660e-03 -3.73517087809e-03  3.62530751194e-03 -8.83829979385e-04 -2.28492832080e-03 -2.78690797665e-04 -6.18714423262e-04  9.07747294649e-04 -3.68323420683e-03  3.46466849222e-03 -1.92214471452e-03 -2.68625588482e-03 -1.03805538795e-03  4.18630778690e-03  1.94305175179e-03  8.90832740830e-03  4.91959704840e-03  6.45701320755e-03  1.44314133105e-03  3.22782745606e-03 -2.62469896987e-04  1.06296487024e-03  4.37844413491e-03  5.94350148197e-04  3.97804329754e-03  3.88977654318e-03 -5.01668134599e-04  5.79818236385e-03  1.31004457708e-03 -6.99232987683e-03 -7.65208939936e-04 -4.76623029721e-03 -3.85869156963e-03  5.67352482439e-04 -3.16965203133e-03 -1.01862099349e-03  5.29094519376e-04 -1.07075871779e-03  8.84914456612e-04  1.24129291991e-03  1.52713610857e-03  2.84257999841e-04  3.15449255937e-03  3.56869361423e-03  2.69135559031e-03  2.72297920544e-03  6.06986975293e-03 -4.38023574586e-04 -9.33340186655e-04  2.55067965745e-03 -8.73574631048e-03 -1.00388945026e-04  6.95060594311e-03 -3.05128730889e-03  2.28716017095e-03  2.91791871460e-03 -4.53092394131e-03  9.55123067552e-03 -4.06125335375e-03  6.49817151144e-04 -3.28736279597e-03  3.88069486644e-03  3.12165733469e-03  1.06407929918e-03 -3.28826067211e-03  2.50506356798e-04  5.04638033234e-03 -5.26640611260e-03 -5.95272443842e-03  1.09796422092e-03
-2.30659851676e-03  1.44753642549e-03  4.20019414880e-03 -5.77271746500e-03 -2.54902337205e-03 -4.02463445349e-03 -4.81460650378e-03  3.54968973293e-03 -8.14806780465e-04 -4.33739158306e-03 -1.86029177584e-03  2.13576387573e-03  1.60903578818e-03 -1.88844070136e-03  3.96700173169e-03  4.51175859422e-03  3.02904189896e-03  1.46726696147e-03 -8.50115521305e-04  4.64907659300e-03 -5.61181954145e-03 -6.42649070795e-04 -3.29065474975e-03 -1.35784052957e-03  7.63429221636e-04 -9.85936003152e-04  8.86492483545e-05 -3.42583197651e-03  2.35630188813e-03  4.84132544938e-03  6.32887269822e-04 -1.68732075825e-03  3.35115859461e-03  2.71100129057e-04  9.67555115050e-04 -5.09426645875e-04 -4.08026004074e-03  1.21741693702e-02 -1.22622028613e-02  4.00355494773e-03  1.42319761132e-01 -4.69502481227e-04 -5.34762080980e-03  7.25413533829e-03  3.55825081823e-03  2.91427762490e-03 -3.00600283354e-03 -9.54685405381e-04  6.16848637115e-04 -7.02052075935e-04  3.66556687976e-03  1.72314685956e-03 -1.83324378417e-03 -4.03983134790e-03  3.81478930866e-05 -2.42315961114e-03 -2.41881254858e-03  2.45326612542e-03 -3.27954898436e-03  1.62409278280e-03  7.39599912375e-03 -1.93118285694e-03 -1.40170047770e-03  1.13659742447e-03 -9.93739405291e-04 -5.25822074776e-05  1.55856171884e-04 -4.36094870683e-04  5.89884059764e-03 -1.31237915786e-03 -5.30270950760e-03  5.96220451013e-03  4.34073010366e-03  1.20808955133e-03 -4.75694986872e-03 -4.98610493533e-03 -4.45328230712e-03 -5.04441484928e-04 -3.66987403313e-03  1.16543094615e-02 -4.15629763753e-03 -4.79151266039e-03  1.38300884819e-03 -1.44019934110e-03  1.13742675788e-03 -1.35455630450e-03  8.41241964228e-04  3.78937382786e-03 -1.71188975172e-03  1.01084965627e-03 -3.25085285544e-03 -5.23527660477e-03  4.79146410585e-03 -1.76620352403e-03  2.47842826077e-03  5.35132663181e-04 -1.98215411690e-03 -1.46280478728e-03 -2.72766335486e-03 -3.08046735035e-03 -1.37470985229e-03 -3.45309064949e-03  3.13720771561e-03 -2.33959423906e-03 -9.58942199561e-04 -1.85906671191e-03  1.65956098091e-04  3.34533667566e-03  5.62673681891e-03 -6.98798469951e-03  9.23983544091e-03  2.20946719300e-03 -1.44235714957e-03 -1.26681249156e-03 -6.75334147774e-04 -3.83728950812e-04 -3.30621111506e-03  4.44970158808e-03 -1.28176763203e-04  2.28056514088e-03 -7.89071812685e-03  1.07979482600e-04 -5.59008440125e-03  3.87051079480e-03 -1.12079577016e-02  7.97114756934e-04  9.20421093330e-03  3.24871365758e-04 -3.00409988673e-03  5.54709655864e-05 -5.62038047829e-03 -2.51761008659e-03 -2.57719359400e-03 -1.48110272120e-04 -1.61044283076e-03 -4.88813301758e-03 -1.93182408918e-03 -1.34989836317e-03 -2.06914251081e-03  8.93223469199e-03 -2.12708726133e-03  1.77009127298e-03 -4.92212622748e-04  6.10613447325e-03  6.03150679135e-05  3.63745598854e-03  5.50592130756e-03  1.39533221111e-03 -2.13310827310e-03 -2.70248603960e-03  2.42527234735e-03  5.27371142386e-03  1.23008492572e-03 -6.80342277425e-03 -3.25402417471e-03 -1.72226452109e-03 -5.91729820556e-03 -1.99764787870e-03  4.03905466514e-03 -2.18185217057e-03  3.54677720388e-03 -5.49120133698e-05  7.49108049632e-04 -2.18962934143e-03  2.00636430040e-03  1.20102355934e-04  3.17816559051e-03 -4.70176452690e-03  6.53882586190e-03 -4.00817588977e-03 -5.60756056852e-03  1.53441960820e-03  3.81986059016e-04  5.63205716872e-03  1.45787543805e-03 -1.39568569321e-03 -2.31114852241e-03 -1.17047099759e-03 -6.44128922125e-03  1.21161427342e-02 -4.81196980927e-03 -9.10206297751e-04  5.52461378055e-03  8.26399864982e-03 -3.44004977952e-03  4.16633554390e-03 -9.81046833818e-04 -6.78978054002e-04  4.60834909771e-04 -1.24456898942e-03 -2.26806401407e-03  5.12895650353e-04  4.89020228707e-05 -4.20117186715e-03  5.56791850236e-04  3.44222190575e-05 -4.34816509725e-03  9.98861175132e-04 -9.85878683227e-04 -4.22285994638e-04 -2.64836103289e-03  3.03537246853e-03  7.21727466221e-04  3.71766707531e-03 -9.68299001768e-03  3.58773219745e-03 -2.68295444721e-04  3.24144587929e-03  6.11477138042e-03 -3.42383736105e-03  4.46713658650e-03 -1.20382161291e-03  4.61030502925e-03 -3.10492977484e-03  5.61045673923e-03  2.29879975164e-03  5.64905651943e-04 -5.57716376655e-05  3.30610108621e-03  8.37121815874e-03 -6.15639248878e-03 -1.95086451545e-03  1.00485013945e-03 -2.01711240458e-03 -6.10605195320e-03  3.56063934246e-03 -1.62041387099e-03  3.00764142849e-03 -1.46382854052e-03  3.05801605827e-03  4.82048114482e-05 -1.24967934761e-03 -6.98321891303e-03  2.42944918876e-03  8.76077361062e-04 -1.33141949348e-03  1.90210249597e-03 -4.55533932228e-03  9.15626544815e-04  7.48034571353e-03 -1.85315233168e-04 -1.55092938962e-03  2.12276071306e-03  6.65013063536e-03  1.22734527841e-03  2.59646111026e-03  5.86203626810e-03 -1.53295504208e-03  2.92596612570e-03 -6.72633728812e-03  4.01432998111e-04  7.32567889795e-04 -7.24069738578e-05  5.32324688427e-03 -1.04278417812e-02  2.77547451533e-03  4.14813334995e-03 -3.27542796308e-03 -3.11360031440e-03 -1.30518377068e-03 -3.39795458539e-03  2.91878517600e-03  3.69246972971e-05  1.42473739861e-03  3.29972763729e-04  1.00220420992e-03 -3.55132552456e-03 -1.51301959824e-03  3.00430863944e-03  4.12011472094e-04  2.18997131933e-03 -3.35746114914e-03 -1.19905286752e-04  1.50056013410e-04  4.99107599514e-03 -8.31481486670e-04  1.51805219009e-04  4.75380230071e-03  2.21443553031e-03  8.02317336589e-03  7.02757407428e-03  9.37770663881e-03 -3.25470935473e-03 -4.08901897400e-04  3.83000788177e-03  7.23973449753e-04 -4.02673577088e-03  1.70720789853e-03  1.21668914244e-03  1.89530125769e-03 -3.99355917830e-03 -4.91306071349e-03  8.48775391208e-03  2.14804369625e-03 -4.07935134090e-03  5.83921302410e-03 -3.79747094856e-03  9.05635763876e-03 -5.51245678633e-03  2.96577064232e-03  4.18831602520e-03  1.29633963270e-03  2.71251690001e-03  2.99683378729e-03  6.59726515177e-03 -1.19440939884e-03  2.71536790763e-03  5.29674821547e-03 -2.70368620276e-03  2.51211174297e-03  2.70937324136e-04  2.58457183644e-03  7.77131884057e-04 -5.10330728007e-03 -3.02079881923e-03 -2.74105867314e-03  3.14182104839e-03  3.01312473810e-04  4.68199228977e-05 -7.71992249566e-04  2.19124344562e-03 -6.45207484545e-03 -7.45705034981e-03  2.49588735582e-03 -6.49877674140e-03 -2.22220886062e-03  1.83515761662e-03  3.97322208971e-03  1.56614736521e-03  2.05997618038e-03 -4.07127081736e-03 -6.28228003757e-03  3.24949021196e-04 -1.67988452628e-03  4.35183771923e-03 -1.46847063405e-03 -6.76804422993e-03  4.88195990089e-03  4.71847802449e-03 -2.68545292075e-03 -1.88468999741e-03 -2.78049077264e-03 -2.41847036951e-03 -4.38531060500e-03  3.07197738120e-03 -7.67574122181e-04 -1.01679817963e-03 -4.49159741661e-03 -5.61685601526e-03  1.68613231971e-03  1.52355593128e-03  7.03576824023e-04 -2.56958940085e-03  2.01400158705e-04 -1.31798936760e-03 -3.81811832371e-03 -4.59016151476e-03  1.87793152306e-03  3.34064050412e-03 -3.12118860402e-03  4.37469020882e-03 -6.93400772116e-03 -4.25226144406e-04 -5.95401387590e-03 -2.95382379940e-03 -2.11609302258e-04  1.31162570251e-03 -3.75130306742e-03 -1.78433257563e-03  1.78353108354e-03 -1.78350873692e-03  2.05138433970e-03 -1.75230952846e-03  3.43315211930e-03  3.42150246717e-03 -2.43863167701e-03 -1.78226155992e-03  4.03322486463e-03 -5.67156893560e-03  3.98260247603e-03  3.22074222527e-03 -1.49421135479e-03  4.25211288461e-03 -2.14999876044e-03 -3.33737736556e-03  4.73205836621e-03 -2.70056948718e-03  4.28699300374e-03 -2.42863075251e-03 -3.30709631121e-03  1.54466880959e-03  3.08773605225e-03 -4.19171617558e-03 -4.49061323403e-03  3.33633757901e-03  4.49845990120e-03  4.66554813083e-03  1.12186427793e-03  3.00865261782e-03 -8.25128269733e-03 -9.92461154695e-03 -9.14079440673e-03 -2.94161465824e-03  2.32422339295e-03 -7.21529055187e-04  1.84497951703e-03 -9.02787575373e-04  8.08356071188e-04 -1.23551905816e-03 -2.03755133414e-04 -3.31410882513e-03  3.34881481377e-03  5.70200043011e-03  3.66074447652e-03 -2.96778250697e-03  8.22295105665e-03  7.54506684580e-03  3.18211098962e-04  8.18423348928e-03  2.65742746030e-03  3.30327019037e-03  8.82861966965e-05  1.49899100969e-03  5.11987329895e-03 -1.90007318042e-03 -1.68664882189e-03 -1.39817053198e-03 -5.95676920479e-04  6.91852193083e-04 -3.03098571844e-05 -1.80512153292e-03  1.74867870002e-03  1.86798522327e-03  5.79637215055e-03  3.15245376759e-03  1.13135704698e-02  5.36831902179e-03  3.04997344919e-05 -4.91304617491e-03 -4.14728216868e-04  1.81867427154e-04  1.70827702033e-03 -4.41017910931e-03  3.91526484690e-03  9.67891683278e-04  5.98902203005e-03  6.60887745233e-03 -1.55270898086e-03  3.21330415663e-03  3.18807924625e-03 -5.76246902332e-03  3.28316848755e-03 -1.75604848567e-03 -1.04556408118e-03  4.95006081496e-03  2.96755538047e-03 -1.49480523265e-02  5.66752476642e-04 -1.21337473984e-03 -3.69141758522e-03  6.73919781544e-04  4.18879577083e-03  7.29656722063e-03  5.55138977915e-03  8.97165406709e-03 -2.28046908344e-03 -2.78772480273e-03 -7.74289592052e-03 -2.32666116293e-03 -2.54517285237e-03  2.87532158667e-04 -4.63704120447e-03 -3.71638649706e-03  6.85344001568e-03  1.25111900052e-03 -2.81374713131e-03  1.88817076565e-03 -4.00795743067e-03  9.87304245220e-04  2.99644786511e-03 -1.85056426198e-03  7.83063743032e-04  7.81272023790e-03 -4.49821018252e-04 -8.57164182397e-03 -3.41468185345e-03 -7.41071658675e-03  8.61464209465e-03 -1.99323729194e-03  3.65262365032e-03  3.78773404149e-04 -1.93466138250e-03  2.45275177996e-03 -5.87187043185e-04 -2.79936618267e-03 -3.61398949424e-03 -4.50030216147e-03  1.41245681983e-04 -2.08123644818e-03 -1.86487888757e-03 -4.23541357870e-03  4.51381183516e-03  5.64198325936e-03  5.95478222851e-03 -3.58865757236e-03  1.81595754515e-03  6.86044550075e-04  3.46200686374e-03  3.70609376846e-03  1.47407396355e-03 -2.57793131555e-04 -6.83364219529e-04
[truncated: 4,581,889 more chars]
