# Supplementary material for: Proximal Distance Algorithms: Theory and Practice
Source: J Mach Learn Res. Author manuscript; Available in PMC 2019 Oct 24. (PMC6812563)
Supplement: code [file NIHMS1053815-supplement-code.zip › proxdist-master/keys_zhou_lange_2019/misc/spm/W_8_20000_4.txt]

10.3411603385336  1.3989526326833 -0.7664019234228  0.1964685389525  0.0000000000000 -0.2701691438472  0.1800740432971  0.4261781153979
 1.3989526363894 12.2528297077335  0.0732666868558  1.9855161215461  0.2393965804730  0.0000000000000  0.0000000000000  0.0000000000000
-0.7664019216946  0.0732666890911 12.0416879974028  0.6767719890639  0.9919065994339  0.6020210639400  0.0000000000000  0.0000000000000
 0.1964685407969  1.9855161221415  0.6767719886781 12.4108611521416  0.1913326213814  0.7701946481540  0.0000000000000  0.0000000000000
 0.0000000000000  0.2393965804842  0.9919065994541  0.1913326213782 10.7477761039436  0.0000000000000 -0.4650655131714  0.0000000000000
-0.2701691466029  0.0000000000000  0.6020210641820  0.7701946481849  0.0000000000000 14.7237358498439  0.1164417108340 -0.2443149441591
 0.1800740434207  0.0000000000000  0.0000000000000  0.0000000000000 -0.4650655131623  0.1164417108475 11.9923358560564 -0.1227195772512
 0.4261781153712  0.0000000000000  0.0000000000000  0.0000000000000  0.0000000000000 -0.2443149441589 -0.1227195772516 11.7967888762720
