# Supplementary material for: Proximal Distance Algorithms: Theory and Practice
Source: J Mach Learn Res. Author manuscript; Available in PMC 2019 Oct 24. (PMC6812563)
Supplement: code [file NIHMS1053815-supplement-code.zip › proxdist-master/keys_zhou_lange_2019/misc/spm/X_256_1.txt]

 1.28568306048e-01 -4.89144259524e-03  7.01574799883e-03 -1.84113609588e-03 -5.50564133473e-03  4.00802494666e-03  4.78570132908e-03 -2.53679901687e-03  6.67777920982e-04  5.57860021005e-04 -3.63588022881e-03 -3.62463598891e-03  5.01548135647e-04  3.12943994548e-04  3.08434863325e-03  1.79727095513e-03 -5.34584485118e-04 -1.52016954673e-03 -2.83936895734e-03 -5.54872989529e-04  3.12205101544e-03 -1.35314381531e-04 -4.02243731715e-03 -3.38137914487e-04  5.16179453001e-03  2.61512392522e-03  1.65263745518e-03  1.35649430385e-04 -1.82174401042e-03  2.21904558686e-03  3.06951641133e-03  4.55786046619e-04  3.74454506240e-03  4.32608052203e-03  1.69462805041e-03  1.46764523634e-03  2.53586079940e-03 -1.23063484432e-03 -1.46948219228e-03  5.98136704307e-04  6.60608348976e-04 -3.28990604161e-04  1.96579923435e-03  6.23507834815e-05  1.75223420207e-03  6.04295900523e-04  2.00369572848e-03  4.16049827828e-03 -2.12760544636e-03  6.28386051279e-03 -4.13826363364e-03  4.53121393393e-03  1.61649378591e-03  4.07202476674e-03 -3.64723720942e-03 -3.03104851697e-03 -3.31287755007e-03  2.39235532255e-03 -2.10674382773e-03 -1.73239192427e-03 -1.72883782906e-03  9.38883255760e-04 -9.98129456905e-05 -4.92004320831e-03 -3.00330265380e-03 -2.70070347257e-03  4.46263876972e-03 -1.57195810656e-03 -2.79334241736e-04 -7.17366160222e-03 -5.50862994126e-03  1.90449398449e-03  4.62761186996e-03  5.18530462059e-03  1.54625378012e-04 -5.71064587641e-03 -1.51041823967e-04 -5.07187551388e-03  4.09046603661e-03  4.86099029532e-03 -8.37538473326e-04 -5.26270083465e-03 -3.54081166182e-03 -5.06426523756e-03 -7.43270126450e-03 -1.46767720289e-03 -6.43534826738e-05  1.68203861056e-03  2.44818285491e-03  2.67600434525e-03 -5.05519276878e-03 -6.87732094128e-03 -1.53405024060e-04  2.79840747564e-03 -3.38137023682e-05 -2.46693324178e-03  7.95614017635e-03 -2.75811271493e-03 -7.82159655136e-03 -6.73296411698e-03  3.76411137131e-03  2.17391075352e-04  2.48376813609e-03  8.98305346327e-04 -9.05093573826e-04  1.28243158466e-03 -3.73667296936e-03  2.81806059945e-03  4.23569466717e-03 -2.71055264451e-03 -3.38188998901e-03  2.51802418363e-05  2.02534491246e-03  4.53226746896e-03 -1.02495035204e-03 -3.89505821463e-03  4.41777452107e-04  1.03515038159e-04  3.85865886474e-03  1.98896076018e-03  2.56258612905e-04  1.16843800168e-03  1.03739953188e-03 -1.35970358126e-03 -5.65269587344e-03 -3.09114127724e-03  1.10427607261e-03 -2.63768498419e-03  2.30707817306e-03  1.64046999083e-03 -4.37747222926e-03 -1.94830937435e-03 -1.91659725705e-03  4.13202567395e-03  6.71908267555e-03  2.74043998002e-03  1.24168173268e-03 -3.18143863280e-03 -2.89185940532e-03 -3.06989639172e-03 -4.96545501092e-03 -8.17054284231e-04 -1.29628936409e-03  2.15132094409e-03  2.08370184412e-03 -1.35268672463e-03  2.13944221570e-04 -7.26367629124e-03  3.01116165212e-03  4.41711436545e-04  3.41602048428e-03 -1.29437651528e-03  6.99276452145e-03  4.45086836499e-03 -5.70397175947e-03  9.34982960370e-04  2.74580032102e-03  3.43412090235e-04 -2.57210117079e-03  5.18067551294e-04  4.11266176408e-03 -2.77623345073e-04  2.96496443042e-03 -1.99249970266e-03 -5.48934362959e-03  6.63841212036e-04 -9.16641307632e-04 -9.53079098490e-05  2.89993830732e-03 -8.22689650629e-04  5.32529400935e-05 -5.40479829849e-03  4.39001614432e-03 -4.21455722885e-03  1.15261720271e-04 -1.75690356513e-03  1.43335863296e-03  1.87909563143e-04 -1.63960792692e-03  1.22433752415e-03  3.12692754919e-03  1.15889961730e-04 -1.52576418223e-03 -4.66267669146e-03  3.26867754422e-03  3.19273682715e-03 -2.27403537167e-03  1.36148697651e-03  5.60325044821e-04  4.16883433935e-03 -6.52598649507e-04  8.55103925942e-04  1.68261271750e-03 -5.19901258210e-03  2.79734090937e-03 -1.67833375482e-03  6.18257786988e-03  3.78773058958e-03  5.46944197117e-03 -6.97560715901e-03  3.39026971017e-03 -2.63899473930e-03  7.25106484254e-03 -8.39332954885e-03 -4.66592678686e-03 -4.72411304696e-03  4.13785810726e-03  1.94271873272e-03  4.37170227001e-04  6.38701737826e-03 -3.30434593085e-03  8.80364598165e-04 -1.17657761300e-03  4.05297001684e-03 -5.90341228130e-05  5.85694097009e-04  1.60326201435e-03 -1.41792481082e-03 -1.77425255084e-03 -3.29361775695e-03  2.79197332172e-03 -1.10918607337e-03  4.40756497618e-03  7.70667779729e-04 -5.55309286263e-03  3.00413331814e-03  2.54798891571e-03 -4.18225193916e-04 -2.61627884373e-03 -2.36484093158e-03 -3.62265272885e-03 -2.47320704135e-03 -4.29081699706e-05  2.85000701590e-03  2.61746159526e-03 -2.78162139989e-04  2.74301414028e-04 -1.97397456006e-03 -3.46736159682e-03 -2.26778112320e-03 -1.27322920690e-03 -6.01658420414e-03 -3.11375257143e-03  4.73965141259e-03  1.56840918354e-03  2.67266948886e-03 -5.33779361130e-03  4.59572048100e-03 -1.28894912427e-03  4.79843688765e-03 -5.86035452460e-04 -7.32470755120e-03  4.12501751667e-03 -1.84133016859e-03 -6.30421200670e-03 -2.14953237235e-03
-4.89144259524e-03  1.18511827941e-01 -2.09350445003e-03 -3.93257960357e-03 -2.58742857033e-03  5.57702592142e-03  5.24878035802e-03 -1.38749388420e-03  1.27404077122e-04  4.54768273618e-03  7.11266562539e-03  1.87837668049e-03 -1.81223698250e-03 -3.34429524825e-03 -2.94506718877e-03  3.95806526569e-03  2.39469480524e-03 -2.74833701071e-03  2.59828724126e-04 -8.96239982679e-04  2.38722721485e-03 -1.73019752404e-03 -9.51982357851e-05 -2.07724037722e-03  9.35741315459e-04  6.69361283339e-04 -4.68179175439e-03  2.33202563903e-03  3.93220649616e-03  2.46979484664e-03 -7.90982166442e-03 -2.74673713140e-03 -3.52695646848e-03 -2.07545497415e-04  3.04561001262e-03 -1.66155685484e-03 -1.20652957945e-03  2.65504918044e-03  2.77246900489e-03  7.05755617828e-03 -3.64788724478e-03  2.93918051269e-03  1.16892995329e-04  1.50092982587e-03  4.02570038165e-03 -1.46566970684e-03 -1.97641641384e-03  2.88879473124e-03 -2.45076455454e-03 -2.98280624548e-04 -2.69211470892e-04 -2.04628176967e-03 -3.06218055705e-03  3.49178144879e-03  3.80243192424e-03  3.47726787426e-03 -1.31459436887e-03 -2.64395877989e-04  1.92105988656e-04 -3.85649001453e-03 -3.44127063683e-03 -5.23005576811e-04  4.09129915186e-03  3.27238910265e-03  5.15373967403e-03 -7.42119955511e-04 -2.93413148484e-03  3.08061146370e-03 -8.84088811948e-04  2.33315955412e-03  3.25652784388e-03 -9.88573642265e-04 -9.47176704667e-04 -3.27624353633e-03 -2.08971242439e-03  3.49056788220e-03  3.84154402789e-03 -2.07280346144e-03 -2.97165197157e-03  1.22675431683e-04  2.89872668701e-03 -2.81726799600e-03  1.21669171171e-03  4.24294504874e-03 -1.95973969531e-03  4.29979866464e-04  3.26756849856e-03 -1.37341419079e-03  7.05593832398e-04 -2.00265359980e-03  6.47208821376e-03  2.56436855567e-03 -2.54688644202e-03  3.39633583821e-03  3.81800622564e-03  1.98266198474e-03 -4.43942635422e-03  7.49580281439e-03  2.01740961490e-03  3.69235460616e-03 -3.98567011494e-04 -7.58899815292e-04 -1.57652580154e-03 -2.30358413003e-03  5.74922640617e-03  1.22486518439e-03 -7.23710365118e-04 -3.24605461158e-03 -2.63427910381e-03  1.16278318194e-03  5.18465204819e-04  4.42041203026e-03  3.16623458615e-03 -3.01968419045e-03 -4.38138961813e-03 -6.45236711182e-03 -7.72494213517e-03  2.15532426200e-03 -3.05358199255e-03  4.25730482982e-04  1.43925591190e-03  5.70843486406e-03 -2.21736421867e-03 -8.40207290854e-04 -2.69009260386e-03 -4.84529013704e-03 -1.65270889959e-03  3.19598806214e-03 -1.93690873470e-04 -9.05648856468e-04  1.65704628182e-03 -2.57897144418e-03  1.65424500076e-03 -4.09328472223e-03 -1.40511540329e-03 -1.53065795747e-03  9.67231855856e-04 -2.35322152947e-03  1.14444236785e-03 -2.78830042060e-03  3.45517084800e-03  5.55343868703e-04 -1.21517782924e-03 -3.46994043814e-03  2.18582826605e-03 -5.68177396969e-04  3.38892588241e-03 -1.04034665250e-02  8.35259473881e-04  5.97191909426e-03  5.12257612297e-03 -5.31341569919e-04 -1.95353560310e-03 -3.67783404521e-03 -1.27996629962e-03  9.52699285477e-04  6.65082032711e-04  4.71948940921e-03 -1.22113977388e-04 -3.20018440487e-03 -9.28302767133e-04  8.18382123108e-03 -4.09591465145e-03 -1.56249669593e-03  4.26105593490e-04  1.16329548733e-03  5.09228934172e-05 -2.95086459114e-03 -4.19236637259e-03 -7.15935176836e-03 -3.95259472554e-03  5.03280800432e-03 -1.34979138600e-03  4.43081579822e-03  2.31896518113e-04  6.80849468791e-04  2.37369634695e-03  4.13842940197e-03  3.22017416056e-04 -1.63590468782e-03 -4.87467230816e-03 -2.71490587608e-03 -2.22090708667e-03 -6.44793911195e-04 -2.65452462341e-03 -1.27580347593e-03  1.30154593969e-03 -3.66408498386e-03  3.19306240621e-03  2.00723320409e-03 -2.34744080443e-03 -3.22525622820e-05 -1.03643996371e-03 -6.28953772299e-03  1.46390905020e-03 -4.80639068384e-03  4.42065708962e-03  2.46603766486e-03 -7.18821317944e-03  1.07994420596e-04  9.33799560122e-04  4.80715159179e-03 -5.52716068402e-04  2.91910827744e-03  3.50674895097e-03 -1.27570487562e-03 -1.48620229969e-03 -1.55319805630e-05  2.99696128610e-03 -5.76651582940e-03 -1.74514392668e-03 -1.61880772235e-03  1.79035328081e-04 -2.32850794561e-03 -3.92256216959e-03 -2.48849942019e-03  3.37503113450e-03  1.34671130896e-04 -4.14161584992e-03  7.53035397966e-04 -2.79957798511e-03  4.90225519927e-03  8.24771162908e-04  5.12600075233e-03  3.24201115280e-03 -3.55414218549e-03 -5.69459051985e-03  1.29523314336e-03  1.12724305926e-03  1.74305412348e-05 -2.53402686325e-03 -4.80058733653e-03  4.01200520695e-03 -5.79242191160e-04  2.77521440500e-03  3.39685513337e-03  3.79068731571e-05 -3.48705008737e-03 -8.44156855150e-04 -3.00866708974e-03  1.83181113871e-03 -3.91393208776e-03  3.39499627509e-03 -3.71656258562e-03 -1.21182972357e-03 -6.01181614042e-03  2.87093440435e-03  1.84979993109e-03  5.41423250565e-03 -3.51155076696e-03  2.66881233487e-03  3.04117106925e-03  2.96011724978e-03  5.50016589254e-03  5.31125401246e-03  9.31322441284e-04
 7.01574799883e-03 -2.09350445003e-03  1.19838293808e-01  1.13310496799e-03  3.59960777396e-04 -5.56894078120e-03  1.11792939382e-03 -1.28794476047e-03 -1.13688658613e-03  5.01487820803e-03  3.47105134433e-03  8.01124933199e-04  1.64790031842e-03 -1.07244953479e-03 -4.51634863427e-03 -3.05015637697e-03  4.04342529221e-04 -4.51059411062e-03  3.07669983121e-03  1.68210003454e-03 -1.24957601556e-03  3.17600439174e-03 -6.52579486034e-04  1.56851099571e-03  2.34400500658e-03 -6.47056619496e-04  7.49333987079e-03 -6.35129406039e-03  1.43884910068e-03 -5.66054222844e-03  4.52489533637e-03  4.37541714328e-03  4.94552334037e-03 -1.00896987560e-03 -3.46751807503e-03 -6.26133679365e-04 -2.32831000601e-03 -1.38044138708e-03 -5.53825157294e-04 -1.98797585586e-03  2.00631310494e-03 -1.13032514930e-03 -1.67958886259e-04  2.85430704578e-03 -8.33215068184e-04 -7.66634973538e-04  2.57525684583e-03  6.11696919577e-04 -1.71654629958e-03  4.62231975303e-03 -6.23780540038e-03  3.65887558761e-03  6.90690994116e-03  4.27462103682e-03 -8.26259926741e-04  2.56864203763e-03 -3.09322563674e-03 -1.80883596617e-03  1.83686625575e-03  2.25038785498e-03  5.54307767027e-04 -3.56255794235e-04 -4.65124004193e-03 -3.56907295126e-04 -3.10307664967e-03 -3.45107631834e-03  3.91027479571e-03 -1.44866343221e-03 -2.38284367853e-03  1.08072116979e-03  2.56916550937e-03  2.63248290017e-03 -5.46129206945e-03 -2.88444987693e-03 -4.52356600510e-03  4.09971497975e-03 -3.93008146337e-04  3.69884309220e-03 -4.71002037866e-03 -1.25398015700e-03 -4.64834785001e-03  7.30046801586e-04  2.10217797859e-03  3.03946968391e-03 -2.28044673167e-03 -3.75961849021e-03  9.87778337251e-04  3.96280988452e-03  1.12888470096e-03 -7.00174349877e-04 -3.69624146639e-03  2.10451235585e-03  4.49108056288e-03  1.32546719483e-03  1.90721070732e-03  1.84307468515e-04 -6.79522279065e-03 -3.65662702202e-03 -6.23155221156e-04 -3.81906175849e-03  9.93938839033e-04 -6.52893556927e-04  3.97928557491e-03  1.84176924823e-03 -6.12273174633e-03 -3.53189551377e-04 -1.10619441850e-03 -2.22318595321e-03  9.94616194587e-04  4.50060138989e-03 -2.69191860221e-03 -3.23845580690e-03  3.63361661456e-03 -5.01979587630e-03 -1.34021873030e-03 -6.47225219606e-03 -1.37977057330e-03 -3.94230747204e-03  1.44911263893e-03  9.35484782579e-04  1.53146718006e-03 -6.84255134565e-03 -4.82767597119e-03 -2.03774759845e-04  4.36246840446e-03  4.28402284988e-04  2.27948491923e-03  3.67105983195e-03 -2.97307433651e-03  8.50401243423e-05 -1.37666818221e-03 -1.62926732555e-03  3.59967894052e-03  1.40859464181e-03 -1.09896240531e-03 -4.99772226705e-04 -2.06595600919e-03 -4.33636827216e-03 -1.77088886609e-03 -5.02739627068e-04 -8.86818793203e-04 -1.37900291234e-03 -5.48757701862e-05  2.35640284643e-03 -4.00284098383e-03  6.14273411456e-04  4.67208637574e-04  1.53129362818e-03  4.41208539489e-03 -3.59860026774e-03 -2.21870432315e-03  1.53168455948e-03 -1.19722722013e-03  2.57455659907e-03  7.89811949693e-03 -8.29212662958e-03  2.83522281661e-03 -4.07534735646e-03 -3.41731534873e-03  6.90400404942e-03 -3.76563610822e-03  1.90522746227e-03  6.24831549229e-04 -9.98914103907e-04 -2.90530330921e-03 -1.04123724996e-03 -4.87691932425e-03 -3.27783113017e-03 -1.08534650312e-03 -7.35091631296e-05 -1.11660640420e-03 -2.82504954996e-03  4.08948531643e-03 -2.30275810503e-03 -8.65142527731e-04 -3.95527060854e-03 -2.41131696868e-03 -6.71675658922e-04  4.03137224021e-03  2.88720646520e-03  5.11304699874e-03  4.18727189100e-03 -2.56000470823e-03 -4.40336113986e-03 -1.24880138101e-03 -1.90783265379e-03  1.07057498661e-03 -2.09978743746e-03 -3.52084605865e-03 -1.10030180500e-03  3.47840379813e-03 -4.35004763592e-03 -2.31074684406e-04 -4.50718258966e-03 -4.13620230805e-03  3.12445928813e-03 -4.85657608302e-04 -3.35191978848e-03  6.19738096747e-04 -1.39546101393e-03  9.21766815201e-04 -8.42969727596e-04  1.96145303646e-03 -1.25601832385e-03 -1.29215670226e-03 -6.91255789332e-04 -3.29266240388e-03  5.99006714079e-03 -4.28756104787e-04  1.32916693060e-03  2.11149252766e-03 -1.54943650413e-03  1.79537308609e-03  1.63726283424e-03  8.58713068907e-03 -1.44603806009e-03 -5.60923869901e-03  1.26112598788e-04  1.99278440385e-04  2.73586873456e-03  8.67934648161e-04  2.27396229156e-03  7.06603965178e-03  1.24588772808e-03  5.35503565418e-03 -3.39742516249e-03  5.07980055564e-04  4.28626184318e-03  4.54430359190e-03  1.68195797474e-03  2.44176810883e-04 -7.02074459811e-03 -5.57478198349e-03  2.56904513270e-03  1.38776812028e-03  6.81662447636e-03  6.56424382781e-03 -3.80239249878e-03 -1.72714448347e-03 -7.72904667890e-04  8.40640356642e-04  1.40881025024e-03 -2.21274486208e-03 -3.87425174296e-03 -1.53804790943e-03  1.73799989277e-03 -1.95858388578e-03  9.57940174524e-04  4.04392719183e-04  4.92971448253e-03 -3.08414986974e-03 -3.34574418329e-03 -1.53687335549e-03 -3.50984138894e-03  8.20145883065e-04 -6.30928630954e-04
-1.84113609588e-03 -3.93257960357e-03  1.13310496799e-03  9.63693593272e-02 -1.69534461564e-03  4.47573809263e-03 -3.55991822958e-03 -3.89132577380e-03  1.34331306996e-03  2.48430861301e-03  1.18659910305e-03 -2.07476179658e-03 -1.96126578863e-03 -2.03135756527e-03  2.46304147546e-04 -1.09104100662e-03  2.27493814658e-03  7.98407422439e-04 -1.20388479225e-03  6.20009739219e-04  2.04916502983e-03 -3.00329867297e-03  1.35904630465e-03  1.33447731468e-04  1.17452508493e-03  8.42671765426e-04 -2.49652485151e-03  4.24041326765e-03  8.61863788699e-04 -2.17125367975e-03  3.50335244781e-04 -1.07997937099e-03 -7.83837723755e-04  7.78475414327e-04 -1.40603763422e-03 -1.53990085993e-03  5.30967436835e-03 -2.02861970660e-03  2.59741999489e-03  1.73997789720e-03  1.97844126915e-03 -4.12933910371e-03  2.70583483308e-03 -2.74542411597e-03  9.40958274133e-05  1.57762539671e-03 -1.48575176815e-03 -2.53042298122e-04  7.93670322613e-04  1.18953266583e-03 -9.85674015844e-04  1.56256090119e-03  9.05888796779e-04  4.18486340133e-03 -3.92395221377e-03 -2.71792395117e-03  6.21517354661e-03 -3.07239169907e-03 -2.24372520717e-03  1.29649350642e-03  4.13525738511e-03  1.01779068258e-03  2.28311625368e-03 -2.50723101860e-03 -6.01496838774e-04  3.36732824005e-03  1.16234203427e-03  5.97434423274e-03  3.24472154338e-03 -1.70526458129e-03 -1.80558714388e-03  2.72804462569e-03 -1.06952798061e-03 -4.07105228369e-03 -1.41679488299e-03  4.60428083180e-04  9.46038620711e-04  9.91513984472e-04 -4.46590425619e-03  6.99045607014e-04  3.00513675415e-03  5.72163907196e-04 -1.54362421010e-03  1.88068228396e-03  5.58515797065e-03 -2.04175456465e-03 -3.46299356919e-03 -1.27070947971e-03 -3.79945436948e-03  1.73800256113e-03  3.31658378548e-03 -8.61458665939e-04  1.06685155780e-03 -4.32204946760e-04  8.90810386868e-05  3.34347035794e-04 -3.95217184397e-03  3.35999847246e-06 -4.82171211499e-03 -4.05970830203e-03  6.04371745494e-04  1.90347263985e-03  1.22859989219e-03  7.78240651133e-03  1.18561428461e-03 -6.54936070532e-04  8.49939052955e-04  1.96034892542e-03 -1.12593279131e-03  9.95003047867e-04  1.37475425612e-03  1.05181496264e-03 -1.00488245002e-03 -1.97665848585e-03  7.87525400406e-04  1.85363375558e-03 -6.52644541620e-04 -5.60739709023e-04 -1.24289237471e-03  2.86980716186e-03  6.82787483070e-04  1.43144904231e-03 -2.83316607243e-03  1.11468079238e-03 -3.28060454911e-03 -6.48158250078e-03 -3.91675680154e-03 -3.78159731203e-03  2.93837236902e-03 -2.79433666314e-03 -1.82407299912e-03  4.20869683986e-04  2.61445068902e-04 -2.05317761931e-04 -4.11295672807e-03 -2.27518524633e-03 -3.77491069839e-04  3.40435364054e-03 -8.77366103996e-05  4.95919807381e-03  6.87783845437e-04 -5.54399203094e-05  6.79757771258e-04  9.01984315300e-04  6.18756411536e-04  1.81901426607e-03 -1.07005669821e-03 -4.11906660779e-04  8.68535672613e-03  1.23979724131e-03  3.46342265195e-03  9.88280429674e-04  2.03789533786e-03  1.43483215587e-03  1.46231460920e-03 -4.87213066995e-03 -2.26719198366e-03  3.86907869692e-03  1.23334040970e-03  5.70443878153e-03 -4.93516123849e-03 -2.52589471565e-04 -6.78489049603e-05  7.28933391287e-05 -7.63657195714e-04  2.03677648458e-04  1.54647682961e-03  2.39847272234e-03 -2.67697308725e-04  1.16596540144e-03 -1.44671250692e-03  2.22419324701e-03 -1.32275665735e-03  3.17951279586e-03 -6.03528589313e-04  4.27467394529e-03  7.71129601932e-04 -4.90045480155e-03 -5.01559677353e-03  7.11260487543e-04  1.58010423649e-03  4.74529248212e-04 -1.13901450544e-03 -3.21829577929e-03 -1.25584442406e-03  9.16247512087e-04 -3.23515762147e-04 -1.08088884297e-03 -1.70446254343e-03 -2.72868688570e-03  9.29607519172e-04  2.01656097567e-03  1.70505227927e-03  1.60678670724e-04  1.97868275313e-03 -1.99960193262e-03  1.14768864447e-03 -3.15945360987e-03 -2.24623186616e-03  4.79333140340e-05 -2.57846009397e-03  4.31290155962e-03 -5.39112561533e-03  4.02520427697e-04  5.06181482212e-04 -1.61584965067e-03 -1.05448359086e-04  7.37230657577e-03 -2.31376596555e-04  1.29263256642e-03  1.64897716304e-03 -1.56842378327e-03 -1.38767073758e-03 -4.45248391299e-03  4.59762619573e-03  3.15851597122e-03 -6.03244361632e-03 -6.67093673388e-05  1.92712857380e-03  2.68414147545e-03  4.98080614011e-04  2.94510657427e-04  1.00861432314e-03 -2.11004957274e-03  3.27564399303e-03  4.58294251488e-04  3.80756387971e-03  8.76953756361e-04 -2.17384234596e-03  8.24581826923e-04  2.76157110348e-03  2.26924853235e-05  2.39935340354e-04  3.36922215485e-03 -6.20152919662e-04  1.28612350506e-03  1.81123919800e-03  9.02936921799e-04 -6.42032514422e-04  5.45685306707e-03 -1.99106948360e-03 -3.30447127777e-03  3.76588147193e-03  4.98197492279e-04  9.89356146950e-05  3.11762849574e-03  1.38225856021e-04  1.93477144271e-03 -8.88229100951e-04 -3.91506108116e-03 -5.42279857588e-04  4.11081221315e-03 -2.85414058914e-03  2.75237945989e-04  3.44463657595e-03  4.03218893756e-03
-5.50564133473e-03 -2.58742857033e-03  3.59960777396e-04 -1.69534461564e-03  9.97631021494e-02 -2.29502327848e-02  2.60321040822e-03  4.19982189159e-03 -3.52053036599e-03 -4.94265630279e-04 -7.86003546376e-04  2.14348706622e-03 -2.80434825581e-03  3.16095743583e-04 -2.57562183516e-04 -5.68326858986e-03 -1.90571458729e-03  3.85822373069e-04 -2.94685128367e-04  2.11720463678e-03 -2.22196170827e-03 -5.05426086700e-03  8.19103014557e-04 -4.77960333769e-04  1.68354746268e-03 -2.60017121505e-04  2.76827591925e-03 -1.31916299549e-03  3.85698220406e-03  5.00241384939e-04  3.06140185888e-03  8.45513192509e-04  3.63096718141e-03  4.96365895324e-05 -3.94626026722e-04 -1.04887575844e-03 -1.31194733339e-03  4.00812607658e-04 -1.29375915389e-03 -1.89480378078e-04 -2.86366043705e-03  4.52634298045e-03 -6.35624936796e-03 -5.34275816920e-04 -7.87208573316e-04 -2.28514517826e-04  1.52531709753e-03 -4.12084316613e-03 -9.21249016124e-04 -3.78751569619e-04 -1.02021139655e-03  7.31036945972e-04  5.56976209715e-03  1.71006000196e-03  1.60674593378e-05  5.59574085963e-03 -2.77719581424e-03  1.21989180399e-03 -1.48171755493e-03 -2.21152908873e-03  7.48500856468e-04 -1.90506922122e-03  1.83389949840e-03 -1.08579928380e-03  2.81691333624e-03  5.52417251451e-03  1.02595959636e-03 -1.45016667264e-03 -2.36816314480e-03  2.36505483676e-03  4.27858554753e-03 -3.21820038477e-03  1.75070178463e-03 -2.67325933668e-03  1.89681864628e-04 -2.90828111647e-04 -3.95215831021e-03  1.42181023878e-03  3.22516597298e-03  1.52456536243e-04  1.14596915177e-03  2.18479852369e-03 -1.26235071459e-03 -5.79501554832e-03  7.13999816125e-04 -4.48638631587e-03 -1.62231779505e-04 -1.68865111008e-04 -3.76186850167e-03 -3.57605817765e-04  1.95485843104e-03  8.71142157672e-04 -2.86763213046e-03 -2.07007673908e-03  1.52089653528e-03  5.62137136735e-03  8.14515768989e-04  3.86155165856e-03  4.86179497033e-03 -6.84609931604e-04 -1.44207382838e-03 -3.14449249693e-04  1.72798531749e-03  6.42537812071e-03  1.08805298076e-03 -4.03431872350e-03  8.93767043746e-04  1.55375175349e-03  5.14776847769e-04  1.22325039755e-03 -6.78159836652e-03 -6.09427268719e-03 -2.38111512392e-03  5.20396125799e-03  2.76436147806e-03  1.63609385012e-03  5.08443656192e-04 -4.35012358447e-03 -1.28387028838e-03 -2.14566502363e-04  8.78128643153e-04 -1.29550912237e-03 -1.07620571797e-04 -4.24589638803e-04  2.48468589478e-03  4.74761919506e-03 -9.31333992975e-04  1.54232710317e-03  4.56140364502e-04  3.26488151239e-04 -1.59937591573e-03  4.12067773323e-03 -2.60189496978e-03 -4.18843573185e-04 -4.42547290784e-04 -1.43408762511e-03 -1.12049804772e-04 -1.97119186500e-03  1.47022357248e-03  1.22347421942e-03  1.83164445154e-04 -1.48503595934e-03  3.03524031202e-03  1.56718440131e-03 -1.16261684860e-03  5.78027962343e-05  3.83260481196e-03  7.49512850078e-03 -4.99289945811e-03  2.91562620327e-04  4.19715116902e-03  1.35213199346e-03 -8.29930268884e-04  2.33574920396e-03  3.82123882026e-03 -6.47754664258e-04 -7.19437018781e-04 -1.26640481464e-04  1.26836671074e-03 -5.15385341734e-03  3.51511355144e-03 -3.32502322028e-03 -8.72086092510e-04  2.15037423928e-03  2.36635645674e-03  1.59124501550e-03 -1.86250550615e-03 -1.78588984898e-03 -1.72603900319e-03  7.22963271161e-03  2.26748482646e-03 -1.63571347697e-03  5.02156628785e-03 -5.68182713267e-03 -2.72031164808e-03 -4.46187422697e-03 -5.35408048994e-03 -3.86049358471e-03 -4.82146605728e-03 -2.63366233989e-03 -3.93977167040e-03  1.10977919000e-03  1.95175726757e-03  6.22265482470e-03 -4.56387904498e-04  1.28755601609e-03 -6.50641612546e-04  1.86643519920e-03  4.95494960038e-03  8.09092102470e-04  3.29544164104e-04 -7.26613904836e-04 -3.47416648980e-03 -1.34101029121e-03  2.41972134107e-03 -1.20167649283e-03  3.25209678534e-04 -3.04262185701e-03 -3.51762475566e-05  1.09047601369e-03 -1.75486462575e-03  4.30626949118e-03 -2.36950983946e-03  1.15679253685e-03 -4.27316208526e-04 -1.22357605305e-03  4.20246086290e-03 -2.87187452938e-03  1.32846396991e-03 -3.66501860176e-03 -1.69455077331e-03 -2.90147588356e-03 -3.31197417143e-03  1.30619437982e-03  2.06834856456e-03 -2.02235515815e-03 -4.25882231334e-03  1.98412638283e-03  1.76017636819e-04 -2.92571311449e-04  1.69434418898e-04  3.73929746300e-03 -1.08081346271e-03  4.70208030878e-03  5.97557257504e-04 -2.88527783337e-03 -4.68284930824e-03 -4.47116013677e-03  1.41537688499e-04  9.17857282633e-04  5.77697277018e-04  1.57011660338e-03 -3.55060395493e-03  6.68221030901e-04  1.96023744762e-03  2.38870908100e-03  5.97045375217e-03 -1.62078779769e-03  3.75522715734e-03 -9.17836731423e-06  7.51672399627e-05 -3.35364645719e-03  5.03962682668e-03 -9.87941430091e-04 -3.85428477193e-03 -1.42452908605e-03 -1.70494312523e-03 -2.58795118244e-03 -6.63386128856e-04  2.65682532720e-03 -7.25710106521e-04 -2.60664304109e-03 -6.06771787389e-03  5.64334596441e-03  1.59018195281e-03  3.43809938887e-03
 4.00802494666e-03  5.57702592142e-03 -5.56894078120e-03  4.47573809263e-03 -2.29502327848e-02  9.54297788003e-02  7.74004772389e-04 -4.05879091249e-03  3.73161152292e-03 -1.97789617764e-03 -1.48574879558e-03 -6.58870848259e-04 -3.30808193546e-03 -3.29149727042e-03 -1.11771128633e-03 -2.16383359415e-03  3.41524185155e-03  1.15157193277e-03  1.72908485806e-03 -3.28257322251e-03  3.06495193819e-05 -2.14875864324e-03  1.44902963953e-03 -5.97432883051e-04  9.04236522958e-04 -3.36797276020e-04 -4.27243275956e-03  3.81405500018e-03 -4.24672496086e-03  2.40205418723e-05 -4.99188318376e-03  4.27308568510e-03  9.54988775283e-04  4.74141250532e-03  1.99326464425e-03  1.00654243206e-03 -4.54662015998e-04 -2.65009873731e-03  4.66488080494e-03 -6.20172088250e-03  1.34911562630e-03 -1.38914595532e-03  2.59268981190e-03  2.99582410404e-03  6.63137936339e-03 -7.67062768445e-04  2.33043371984e-03  1.02842604863e-03  9.74867339133e-04  1.86172815165e-03  3.67793017674e-03 -7.18303246011e-04 -2.30034949513e-03 -1.18068264628e-03 -5.78364429412e-03 -2.00412743027e-04  3.64269598468e-03 -9.38519107953e-04 -2.57658624603e-05  4.46519542174e-04  4.18244889288e-03  2.55056418715e-04 -2.67710577243e-03 -9.08054072242e-04 -4.74070371281e-03  7.19615965769e-04 -5.90872974091e-05  1.70828584809e-03 -1.10071244027e-03  8.31838023489e-04  1.49019963920e-03  4.04918269338e-05  3.92530369509e-03  7.49659158775e-03 -2.84076888267e-04  3.39352932092e-04  2.41982808783e-03 -8.63683044065e-04 -2.04812702047e-03 -4.75521225167e-04 -1.86283676217e-03  3.56686605482e-03  1.86816755639e-03  4.80039481254e-03 -5.80559405327e-04  2.56650421329e-03  1.10605459576e-04  1.69221613341e-03  1.57891034597e-03 -4.64145415596e-04  1.17067453343e-03 -2.60233431130e-03  9.41060906923e-04  3.12000843078e-03 -9.87192247894e-04 -8.13414331862e-05 -1.55563753763e-03 -1.60026995376e-04 -1.03185689383e-03  6.82038638478e-05  3.23753865718e-03  2.22599758897e-03 -2.21912976515e-03 -1.19457136943e-03  4.69566176634e-03  6.27580516498e-03  1.54553095071e-03  7.65468780118e-04 -1.70336636332e-03 -1.58118908490e-03  9.83437600949e-04  4.12232004323e-03  2.26472821724e-03 -1.84500018411e-03 -3.98879224411e-03 -1.36100963121e-04 -1.22395626813e-03  6.38396007518e-03 -1.76719494815e-03  4.37248200612e-03  1.81009258071e-04 -1.95729766428e-04 -4.81963880781e-03  2.24185200247e-03 -2.84962482238e-03 -4.81881848397e-03  4.88115616712e-03 -8.83680040412e-04  2.95792870696e-04 -7.08118925267e-03  1.83381333398e-03  3.28268593415e-03  6.04844354431e-04 -7.50752906717e-04  5.63583675335e-05  2.55916207660e-03  3.32674888795e-03 -5.29991940313e-04 -1.26587569417e-03  1.28594337957e-03 -2.82011567044e-03  1.60074003163e-03  3.68905835626e-03 -3.31725500399e-04  3.40413315639e-04  9.14456200698e-04 -5.81890808695e-03 -3.71553925642e-03  6.86989245754e-03  3.44660071134e-03  1.25117343651e-04 -6.52267527136e-03  7.96248384483e-03 -9.83821138851e-04 -6.12947358511e-03  3.25647929973e-03 -7.24890352321e-04  2.22876150904e-03  7.94074210208e-04 -1.07053665350e-03 -2.94646339843e-03 -2.92917893177e-03  5.31596823500e-04 -1.56166466440e-03  1.21293651912e-03 -2.16550203002e-03  1.68727303117e-03  2.30542912121e-03 -2.33462945277e-04 -1.07845960533e-03 -2.89624319181e-04  2.72951962352e-03 -7.70162954378e-04  2.93729750913e-03  8.10491972725e-04  3.56339705297e-03  1.85302659537e-03  2.01948265282e-03  2.71610978285e-03 -2.43548187843e-04  1.89022586286e-03 -5.46373060778e-04 -9.89922441502e-04 -5.39112469769e-03  2.11474991140e-03  9.93256442327e-04 -3.08948267533e-03 -9.13754354479e-04 -2.92236611466e-03  2.06689549590e-04 -1.27022055493e-03 -1.31558806264e-03  1.82312939391e-03  3.26729087079e-03 -2.72042517943e-03  2.06813309180e-03 -7.87083909747e-05  1.27334940071e-03  1.10318252521e-03  7.82113436861e-04  1.19856716622e-03 -2.98502718460e-03  1.08610162803e-03 -2.25932534249e-03  2.66266684880e-04 -5.32701132432e-04  8.09602898416e-04  1.56058699597e-03  1.61744424330e-03 -2.58835109898e-04  1.47010725225e-03  1.57783710451e-03  5.93843656857e-03  3.99206044891e-03 -3.91259947977e-03  5.65628047670e-03  1.18893859417e-03 -2.20041599272e-03  4.88752382963e-04 -2.18116095070e-03  2.00098674514e-03 -3.95109468812e-03  7.00990981118e-04 -6.45887432206e-03 -8.28143307579e-04  9.47692471228e-04  1.97413667844e-03  2.59021703460e-03  7.28532776160e-04 -2.33925404299e-03  4.15199013560e-03 -1.61732865625e-04  9.18619983318e-04  1.82831515403e-03 -1.03089124280e-03 -3.45296602585e-03 -5.29646357625e-03  1.65339388252e-03  2.26640160303e-03  2.39667551402e-03  5.10582020024e-04  1.48318612284e-03 -1.80197613205e-03  3.68341173317e-03  3.25683365896e-03 -5.02219618510e-04 -3.56533097828e-03  4.30087317250e-03 -7.63927274714e-04 -6.87902930064e-03  1.39927194214e-03  1.53229095968e-03  4.33989229437e-03 -1.48839753829e-03 -1.47562060809e-03 -8.77977930501e-04
 4.78570132908e-03  5.24878035802e-03  1.11792939382e-03 -3.55991822958e-03  2.60321040822e-03  7.74004772389e-04  9.81860418692e-02 -1.27192298211e-02 -1.16694002904e-02 -8.63752196980e-03  3.44857116386e-04 -1.63398754052e-03  1.09492230461e-03 -3.64369816703e-04 -1.25414306632e-03 -1.13578113720e-03  9.98364943728e-04 -2.43248022791e-03 -3.56893588598e-04 -3.71119544172e-03  6.01019242340e-04  2.21736318093e-03 -4.04459413152e-04  3.75702317939e-03 -4.55837618601e-04 -5.36705600802e-04 -6.51569732876e-03  2.60951515123e-04  1.84208992225e-03  3.28170478903e-04  1.68093962317e-03  1.91949838055e-03  8.06212701319e-03  3.93605025228e-03 -2.68136291230e-03 -3.69467847697e-03  1.55653767105e-03  1.56456022186e-03  2.00243096472e-03 -8.64539182212e-04 -2.00128808456e-03  2.28771725460e-03  1.98416950991e-03  1.89761879167e-03 -5.68232317128e-03  5.42566294810e-03 -5.43701071831e-03 -5.80921878425e-04 -1.92981704102e-03 -4.98059170912e-04  1.81987893493e-03  4.20527423158e-04  2.44370319518e-04  2.48080705122e-03 -4.11538558074e-03  3.31756850419e-03  1.24149041453e-03  2.50768070936e-05  3.27399886214e-03  2.20465575540e-03  1.11055987995e-03  1.12528610944e-03  2.64600103502e-03  1.75882838365e-03 -3.45885032693e-03  3.74046438539e-03  2.68048738435e-03  2.17079454360e-03  6.99110778720e-04 -1.26135457343e-03 -2.09428378466e-03  1.80718575805e-03  5.45496936211e-03 -3.18973751919e-04 -5.13829647744e-04  8.60665961738e-04 -2.84315256140e-03  5.08157534224e-04 -3.39798511375e-03 -2.22036350983e-03 -1.99721723304e-03  6.94887285814e-04  2.75873217731e-05 -8.48131117829e-04 -6.75383311600e-04 -2.91545857951e-04  8.68777199666e-04  1.13542250867e-03 -2.85419009150e-03  4.48846089495e-04  1.07497685774e-03 -1.63028717289e-03 -1.06871504528e-04  1.89795463855e-03 -2.46073684374e-03 -5.81721654801e-03 -3.29244601265e-03  3.12855534646e-03 -4.79397972789e-03 -1.51028421308e-03  1.29539459626e-03 -1.43434455119e-03 -2.40629775501e-04 -3.60118338200e-03  1.67839937400e-03  2.18271259230e-03  2.21869364807e-04 -1.37560885668e-03 -2.33359531255e-03 -2.41328522675e-03 -1.95092551822e-03 -2.26783469846e-03  3.26268021739e-03 -6.56598312720e-05 -1.49207194535e-03  2.38703995662e-03  6.84899006654e-03 -1.94412200044e-04  4.20305183987e-04  2.94758228535e-03 -1.07975205186e-03 -3.16701899021e-03 -4.98009584176e-03  3.41903628809e-04  2.47458759157e-03 -1.71869638779e-04  7.18467853130e-03 -5.16765153147e-03 -5.97837603785e-04  6.87174097853e-04 -1.56627752317e-03 -3.75711186796e-04  1.00166160124e-03  4.34139955175e-03  3.31625748351e-03  8.39586739538e-04  2.58978906305e-04 -3.04379242574e-03  5.02406144057e-04 -3.70754659697e-03  1.10015977444e-04 -1.15784186189e-03 -7.80400539947e-05  5.68938186021e-04 -5.10445932127e-03  5.36276900351e-04  1.19517677137e-03  6.43864729687e-06 -2.18013550055e-03 -2.44447173490e-04  1.87189593711e-03 -3.47394030307e-03 -8.38336705649e-04 -8.86126892629e-04 -1.28531826208e-03 -1.54983892091e-03  2.33448511780e-04 -5.33821623810e-04 -2.16250727704e-03 -3.16337367863e-04 -2.00936198163e-03 -8.28647417313e-04  1.44337211699e-03 -3.27952600353e-03 -6.80153472350e-03  2.15404191881e-03 -4.61453841597e-04  8.44291826405e-03  7.47636117785e-03 -2.13831084664e-03 -1.45830386783e-04  4.19305359165e-03  5.17370230825e-04 -3.15363284639e-03 -2.11551573129e-04 -1.00994518616e-03 -4.91715245702e-04 -1.62986919146e-03  1.18078179794e-03 -2.24004162633e-03 -8.07711513286e-04 -3.48615531340e-03 -3.01341746896e-04 -1.66965401044e-03  2.11920345563e-03 -1.87657837483e-03 -2.00616131868e-03 -3.15743590070e-03  6.10367020705e-03  2.87492280136e-04  5.18783030375e-04 -2.44473653959e-03  9.99361383589e-04 -4.05392043515e-03 -7.86185904206e-04 -4.17137181091e-03 -3.05920079077e-03 -1.02003372459e-04  1.73909927848e-03  7.72592027313e-04 -1.01577111973e-03 -5.39868115470e-04 -1.08761817590e-03 -1.89859013584e-03  5.53020252790e-04  2.73512326694e-03  4.21786931054e-03 -2.20921306272e-03  3.85873956982e-03 -1.52879722711e-03 -4.42963585100e-04 -4.02354896614e-03  6.79883590768e-04 -3.46084061923e-03 -3.58247284500e-03  1.28646852289e-03  3.33650526375e-03 -3.20036365112e-03 -5.84934728553e-04 -1.03869525908e-03 -5.31694954666e-04  2.63699764846e-03  2.18984129121e-03  2.71449156472e-03 -1.74471607991e-03  8.24066228706e-04  4.17181640711e-03 -4.40132157913e-03 -1.26850261065e-03  6.00856239152e-04  5.56352366296e-04 -2.32753300212e-03  2.80441247248e-03  6.99857225892e-04  2.18218709495e-04 -1.46056306634e-03 -1.71819781705e-03 -6.79039275970e-04 -1.31785252104e-03 -2.41037889474e-03  4.28462782455e-05  3.06695971580e-03 -5.09471848200e-03  5.21430813894e-04  3.32416477177e-03 -1.23542329840e-03 -4.32552552352e-05 -1.17584794537e-03  2.59342192734e-03  8.36250833202e-03 -6.10867454313e-03 -2.89183514955e-03 -1.68321190475e-03  1.80000087861e-03 -3.54167455875e-05  1.67038567920e-04
-2.53679901687e-03 -1.38749388420e-03 -1.28794476047e-03 -3.89132577380e-03  4.19982189159e-03 -4.05879091249e-03 -1.27192298211e-02  8.99539130442e-02 -2.70602836592e-03 -5.43700108377e-03  1.75956769194e-04  2.59564698285e-04 -6.66968045949e-03 -1.64795585063e-03  1.98029828184e-03  1.39889305440e-04  1.60922074683e-03  1.86387982731e-03 -4.28876999399e-04 -5.63380144594e-05 -3.10973963185e-04  4.43169155330e-04  1.84699982089e-03  1.92962957026e-03 -5.01482193182e-03 -1.24290716801e-03  2.54910708834e-03  4.33088595386e-04 -2.37455324435e-03 -1.10451042479e-04 -4.57254045987e-03  5.35431781898e-04 -6.30506234851e-04 -2.71258599746e-03  1.96109952672e-03  1.94339273865e-03 -2.30890936579e-04 -3.90432099978e-04 -6.32859128401e-04 -1.73073063423e-03 -3.63065195178e-04  2.00955463316e-03 -2.25403343588e-03  1.61868604004e-03  1.92882043134e-03  3.29654847015e-03 -2.97074724257e-04  1.65736733664e-03  2.55796185207e-03  4.36276473395e-03  1.99231462656e-03  1.45526069375e-03  1.45097269424e-03 -2.69825812766e-03  1.29079002922e-03  3.80612429426e-03 -1.22615419004e-03  2.09149237214e-04 -9.07847747252e-04 -6.65574209294e-04  1.44781026934e-03 -4.36721658963e-04  1.53701242602e-03  1.87424063331e-03 -3.67383080161e-04 -2.75151391776e-03  1.40748354280e-03  1.33512029391e-03  1.10430506293e-04 -3.50065996838e-04 -9.81245321804e-04 -2.44702810597e-03 -4.82220089050e-03  3.91284973518e-03  1.73876432861e-04  1.43972902694e-03  1.07456131627e-03  5.39387926376e-03  4.98982588711e-03  1.67580168184e-03  2.11829536535e-03 -2.80173356944e-03  1.55603246756e-03 -3.19126082224e-03  1.07624368880e-04 -1.26964783376e-03 -2.24487948173e-03 -1.06888629545e-03  7.78073382489e-04 -1.02961723594e-03  4.28313695962e-03 -1.72772655717e-03 -2.64954844034e-03  1.07805979678e-03  2.19329307707e-04  2.34407006228e-03  4.66799934849e-03  9.19267917089e-04  2.23283745190e-03  4.61475633881e-03 -5.88463747978e-04  7.72379365297e-04  3.47961779157e-05  1.31685161837e-03 -2.37573257093e-03  8.47114661661e-04  1.37383812304e-03 -5.51047149296e-03  4.27982159089e-03  1.08824010111e-03  1.99310820761e-03  3.28818509971e-03  1.41154774637e-03  8.49442395004e-04  7.20349949540e-04  2.55269068113e-03  2.52688873580e-03 -1.49156458300e-03  1.31967516228e-03  3.09029839662e-03 -1.76955047889e-03 -9.32349200941e-04  9.78703614869e-04 -2.71539618982e-05  5.37698764242e-05  1.04462479519e-03  1.81865485583e-03  2.08974082497e-03 -2.95174019832e-03 -1.97997555475e-03  3.02716849810e-04  1.03071803409e-03 -1.44661387800e-03 -6.22382997568e-04 -2.17626378782e-03  1.42495343253e-04  4.38682350007e-03  1.21994543248e-03 -7.18545686542e-04  1.49457854512e-03  3.33093784293e-03 -2.07330762563e-03  2.76733331919e-03  6.77856121764e-04  1.34417486150e-03  8.04732826972e-04 -3.14102923389e-03 -3.10488115966e-04  2.30949932297e-03  3.14601876206e-03 -4.98797269322e-04  2.24478571699e-03 -2.03397481259e-03  1.27605901691e-03  4.46885639174e-04  2.99656268988e-03  2.12827259420e-03  1.19222984443e-03  1.38032031249e-03  6.05925264068e-03  1.20443247754e-03 -1.33720201590e-03 -1.80406051668e-03  2.86784128468e-03  2.80032571912e-03  6.15368435000e-04  1.04867648272e-03 -1.07587345483e-03  1.59558436182e-03  2.79506016295e-04 -3.94029464800e-05 -3.71440587047e-03  5.16428448771e-06  3.29431939667e-03 -6.59919544326e-04  1.58169848326e-03 -6.75645201154e-04 -2.62742809336e-04 -3.06696567561e-03 -5.75762931972e-05 -1.91115273656e-03  1.53240678577e-03  3.08054291657e-03  1.20880391094e-03 -3.71723820960e-03  1.79099319134e-03 -3.05271428647e-03 -1.85388200660e-03 -7.33698988409e-04 -4.95444541851e-04 -3.06169467891e-03  1.65357242837e-03  1.15849939142e-03  2.43432997960e-03 -5.82430993229e-04  6.59011788443e-04  6.26066530714e-04 -4.27462292667e-04 -1.65239791159e-03  7.60678171209e-04 -2.27356033867e-03  5.26670758134e-03  6.28041949442e-04 -2.04649075937e-03 -9.15786720158e-04 -2.74933987788e-03  7.13481520509e-04 -7.55283006286e-04 -5.44877209985e-04 -1.68686876929e-03  1.79859371149e-03 -2.01385391130e-03 -5.08240385317e-04 -5.38938625974e-04  4.14858906383e-03 -5.09075355555e-03  3.41018678411e-04  5.99640599985e-04 -1.10099219849e-03 -3.88920580276e-03  3.52405040760e-03 -3.54316053115e-03  1.79182849442e-03  5.55710029286e-05  3.17824923487e-03 -4.32705260341e-03  3.75495272840e-05  2.08260709341e-03  2.36900571228e-03  1.95551415904e-03 -1.06095011613e-03 -1.79656660366e-04 -9.70357169006e-04 -4.18413784786e-04 -4.47939753661e-05  4.15248359684e-03  4.82077156295e-03 -4.89965090255e-03  1.19099660128e-04 -2.11338376592e-03 -2.53244781344e-04 -2.07932262715e-03  2.04129473409e-03 -2.67626957446e-03  5.55139530931e-04 -1.28735795947e-03  2.14726644575e-03 -1.87381151683e-03 -5.01058776783e-04 -2.37290184700e-03 -2.05026129894e-04  2.13619306140e-03 -2.26659742876e-03 -1.94536122667e-03 -1.54345525236e-03 -3.94440902762e-04
 6.67777920982e-04  1.27404077122e-04 -1.13688658613e-03  1.34331306996e-03 -3.52053036599e-03  3.73161152292e-03 -1.16694002904e-02 -2.70602836592e-03  5.01819316830e-02 -7.55201529613e-03 -4.05531503898e-03  1.45160641231e-03 -7.83270670118e-04 -1.58900828899e-03 -1.20465126574e-03 -8.76556958242e-04 -7.59341456568e-04  1.15556711240e-04  1.07776238601e-04 -2.39180127522e-03  9.83438472888e-05 -3.25986261194e-03 -5.85356606824e-04 -9.29483128075e-04 -6.83378458390e-04  7.04165288473e-04 -4.88716609111e-05  1.23191802424e-03 -6.06501186568e-04 -8.91846781020e-04  3.40626866500e-04  1.42883212796e-03 -6.80218106193e-04 -1.34604194127e-03 -5.49109105069e-05  1.91118267685e-03 -3.72575034207e-04 -2.00503511909e-03 -1.02128245650e-03 -1.28305532488e-03 -4.83516291689e-04 -3.68989743890e-04  1.28140482055e-03  3.16514939244e-04  5.19104371715e-04  7.27887754477e-04  7.54424683882e-04  2.73574389513e-03  7.45719321946e-04  1.11495646337e-03  1.72888303215e-04 -5.72536997798e-04 -1.33513494664e-03  1.12870865780e-03  3.57715964170e-03  5.15522294308e-05 -5.77910414778e-04 -9.96409439799e-04  3.38304600117e-04  7.63843861018e-05  8.00365329932e-04  8.05094685923e-04  4.03025164117e-04 -4.87674029420e-04  1.75427242920e-03 -3.11686077409e-03 -1.16810855801e-03  7.24833235574e-05 -2.85517751135e-04 -1.46193787831e-03 -8.56084628554e-04  1.90644516765e-03 -1.79150317892e-03 -2.20648364346e-04 -4.40287043136e-04 -4.13131248812e-05 -2.04019845741e-04 -9.64249030186e-04 -2.74862897723e-03 -8.82510673075e-04 -1.26337841895e-05  1.25871657250e-03 -2.01654043169e-03 -1.14048863605e-03 -1.03541711409e-03 -9.13867640772e-04 -1.41136460233e-03  1.02124343770e-04  3.52378536233e-04  3.22345671954e-04 -1.28644512838e-03  1.03190881248e-04  1.02275502169e-03  1.47495346908e-03  1.56545877117e-03  8.68278679990e-04  3.48774060963e-03  2.24401344040e-03  2.01517418770e-04  1.39894505109e-03  7.53802698123e-04  2.71668697654e-04 -4.84937694692e-04  1.47612213084e-03 -4.66744455684e-04 -6.82371400266e-04 -1.10169040751e-03  2.44489997341e-03 -2.25152849390e-04  1.58776395609e-03 -1.14965102254e-04  1.49879490573e-04 -1.25695210626e-03 -2.72170537204e-04 -1.76590842369e-03  1.42506323146e-04 -7.62758374838e-04 -5.90528044726e-04 -2.84363144713e-03 -5.82983136162e-04 -2.38645904439e-04  3.25540099231e-03  5.23999016378e-04  2.31467527231e-03 -8.17804505088e-04 -1.99352959889e-03 -2.32790899695e-03 -1.47458836781e-04  1.48740048536e-03 -1.90979612435e-03 -1.02670456099e-03  3.13280023666e-04 -1.75763805780e-03  2.95839669175e-04  2.19166608684e-03  3.12997077308e-04  2.27050920256e-04  2.17300213445e-03  1.36507994905e-04 -1.42468647915e-03 -2.94072439254e-03 -5.51262798368e-05 -2.44826554588e-03  5.15801134625e-04  2.88762625360e-04  8.56359468720e-04 -4.26618597172e-05 -2.42409707649e-03  2.21804293555e-03  1.04038383071e-03  1.36856909521e-04  6.20228022025e-04  2.38347766532e-03  1.83793887466e-03 -2.57277749477e-04 -2.96553473889e-04 -4.19222653439e-04 -3.18452941611e-04 -6.90905863091e-07 -1.02423713601e-03  3.55221759753e-04 -1.40669745070e-03  3.11033756543e-03 -2.40406740317e-03 -5.33872994673e-04 -5.91883392214e-04  8.29110069362e-05 -1.74586993443e-03 -3.72835097284e-03  6.39613578630e-04  9.07780952144e-04 -1.31043226046e-03 -8.84025536369e-04  1.97780481347e-03  1.02247523262e-03  2.49057650921e-03  4.40948136141e-04 -6.26237857114e-04  1.56826550629e-04 -3.43188060400e-04 -1.64298193471e-03  2.26864028526e-03 -2.68399514948e-03 -6.21420467451e-04 -3.48583417966e-03  1.62186997251e-03  1.22438276084e-03 -4.24645086522e-04  1.05947672136e-03  5.50356055260e-04 -1.03635678738e-03  5.50322756499e-04 -6.40231121626e-05 -3.85980782199e-04  6.06315428525e-04  3.58993589048e-04  3.24332739358e-03  9.12522261431e-04  1.38001521586e-03 -2.76261215483e-03 -2.31559020174e-03 -6.30440571547e-04  2.97762436940e-04  1.09740506607e-03  2.67641735677e-04 -9.69510278759e-04 -1.48401803238e-03  3.01641605075e-03  8.76913493180e-04  1.73794651132e-03  7.27033566261e-04 -1.11079548715e-03  2.77203692202e-04 -7.78612646933e-04  1.46846763049e-03  3.72228237142e-04 -1.55816681984e-03  5.11148323483e-04 -8.71743738950e-04  2.92410313303e-03 -6.96492611289e-04  4.85460080568e-04 -1.39587803942e-03 -1.54240404719e-03 -3.08449575245e-04  2.83400769976e-03  6.56331758801e-04  5.04267336534e-04  2.04129926478e-03 -1.32893034980e-03  6.39982596932e-04 -6.61405767645e-04 -2.47504372719e-04  6.51607131757e-04  1.62309007933e-03  4.44387116621e-05  5.24118667507e-04  6.64522348606e-04  1.29489761455e-03  3.73661496857e-04  1.82267660074e-04 -3.56409006032e-04  1.18362232319e-03 -3.04792359926e-04  8.90843220507e-04  1.00594516253e-03  4.40968485833e-04 -9.76977520022e-04 -1.97529694559e-03 -1.19082975212e-03  1.50042680946e-03 -2.44986863538e-04 -4.17440790588e-04  1.30471460883e-03 -1.07915703681e-03  1.69018129940e-03
 5.57860021005e-04  4.54768273618e-03  5.01487820803e-03  2.48430861301e-03 -4.94265630279e-04 -1.97789617764e-03 -8.63752196980e-03 -5.43700108377e-03 -7.55201529613e-03  9.35355360699e-02  1.52948578173e-02  9.61264435332e-04 -1.10449522081e-02  4.15033317170e-05 -3.43531085617e-03  1.87701163515e-03 -1.71238398457e-03  2.87521663108e-04  1.85676080418e-03  1.51172538590e-03  9.66590859481e-04 -1.28995115834e-03  4.61702058018e-04 -1.29593670692e-03  3.58218382880e-03 -9.91686107391e-04 -1.98603006972e-03 -1.38414010412e-03  3.46546702622e-03 -2.44249642783e-03 -2.25707790974e-03  2.37754213698e-03 -2.82226374125e-03  1.61114789446e-03 -2.75937757763e-03 -1.35045434812e-03 -2.40347009151e-04  1.98283521610e-03  7.16495738639e-05  6.53318074790e-03 -7.24911282775e-04  7.07305721912e-04 -1.53427506539e-03 -1.20822912924e-03  8.28711780339e-04 -2.81771029288e-03 -3.90537450812e-04  1.42082112427e-04  8.00058929298e-04 -6.76773891151e-05 -6.06152807702e-04 -4.59797984950e-04  1.05744113152e-03 -2.25701736955e-03 -1.62253329241e-03 -6.63055915683e-03  8.72169080211e-04  8.86057208443e-04 -1.13932576870e-06 -3.49737539773e-03 -7.58928895286e-03 -5.99599597602e-03 -7.99015442658e-05 -2.82629743881e-03  3.31786548379e-03  5.76151273253e-03 -2.09509839241e-03  2.06258048577e-03 -1.64170440724e-03  5.70196496189e-03  3.60707384756e-03 -3.81814397597e-03  2.02178769267e-03  1.86193959657e-04  5.43512484657e-04  2.14856728455e-03  2.73883336090e-04  2.37140361338e-03  2.14741539690e-04 -7.39693062158e-04  5.29282539947e-04  7.27438719938e-04  5.45836105074e-04 -6.66561167066e-04 -2.87907140729e-03 -1.09017492664e-03  5.26174012393e-03 -4.80093580393e-03  2.99574654726e-03  8.54153427525e-04  1.53620078739e-03  2.17331561498e-03  1.26328946251e-03 -2.68117751751e-03  3.81216969480e-03  1.67786329721e-03 -3.66829460454e-03 -3.55230711749e-03  6.55154575994e-03 -7.29250625224e-04 -2.66250249432e-03 -3.85844889307e-04  2.27298817257e-03  3.62487619059e-03 -5.77374363607e-03 -4.07810547405e-03 -5.96413214876e-04 -8.51102024003e-04 -2.16439811659e-03  2.58347120100e-03 -1.76612491268e-03  1.39107897840e-03  1.91110137025e-03  5.92042758013e-04  1.94988229668e-03 -7.00370820332e-03  3.15660732494e-04 -4.25014662953e-04 -2.70028295940e-03  3.31088137149e-03  7.26747457261e-04  3.40079840926e-04  6.26647300112e-04 -2.32736257017e-03 -3.35206270809e-04 -4.53643672683e-03  2.65577176171e-03  2.08041286711e-03  1.01601716459e-03  5.10705711909e-03  2.80821240021e-04 -3.37660530916e-03  5.19970858825e-04 -2.14787998345e-03 -1.88264482016e-03 -2.43712380967e-03 -3.46088099727e-03 -5.00928143727e-03 -1.84856345902e-03  4.08001720893e-03 -7.25976496177e-04 -1.88928928149e-04  2.96798379716e-03 -2.29218462334e-03  2.68090235816e-03  7.69105175685e-04  4.87070845657e-04 -4.52035194309e-04 -8.49870233052e-04  2.99315656861e-03 -1.23883978458e-03  5.20882530889e-04  4.47351791692e-03 -4.00722280831e-03 -1.35855756905e-03  2.36717424499e-03 -3.19255080264e-04  1.19270975194e-03  4.02109452068e-03  7.35225133983e-04  6.67932081352e-03  1.15122986073e-02 -3.17431168983e-03  4.32030093847e-04  5.85257817433e-03 -1.84180118613e-03 -4.18488891576e-04 -1.60981320355e-03  1.81316485471e-03  7.53933119802e-04 -7.14010791204e-04  4.79809844192e-04 -4.50092052559e-03 -9.75042716426e-04  4.77093957406e-03 -1.49919045821e-03 -6.87618211130e-04  2.75974762585e-03 -3.56041567482e-03  2.20901829387e-03  3.42317045486e-04  1.34519218999e-03 -1.72599553576e-03 -2.66163308554e-03 -1.79983002501e-03  2.48460797265e-03  3.63517058263e-05 -2.14820394173e-03 -6.90152518853e-03 -1.82306148410e-04  9.41679579434e-04 -1.19039156867e-03 -2.70326907336e-03  1.22985755655e-04 -2.65353355631e-03  6.24022344866e-03  4.56266359228e-04 -2.15156882304e-04 -3.77273359338e-03  2.55467886512e-03  6.25618671079e-03  1.79657467347e-03 -1.12193370638e-03  1.11302825224e-03  2.53886486868e-03 -2.99456156092e-03 -7.75375696310e-04 -2.84020165311e-03 -7.17726511661e-05 -1.58707010065e-03 -1.40810890901e-03  2.47316090948e-03  9.29053174998e-04  9.17472663558e-04 -1.54454930643e-03  2.55683975925e-03 -2.94257590781e-03  1.92016337479e-03  1.52114405460e-03  3.54392648754e-03 -1.96627779106e-03 -2.71580343173e-03  8.16283494614e-05 -6.31273668311e-04  2.07777293417e-03 -3.69760743507e-03 -1.66656335936e-03  4.78789447051e-03 -1.58648307229e-03 -1.26661080795e-03 -7.77654261687e-05  5.74695770360e-03 -4.68983472695e-03  1.17045129228e-03 -3.72896016399e-03  3.35382958587e-03 -7.14925838008e-04 -2.13276418254e-03  4.16392823002e-04 -2.68773661598e-03  1.54227861923e-03 -3.97296943910e-04  2.58555830292e-03  1.38769372423e-03 -5.23937161852e-03 -1.37204052634e-04 -2.60825948591e-03  4.95028722041e-03  2.26935282979e-03 -7.56479423101e-03  3.23908994134e-03  1.19086268143e-03  4.71797690625e-03  3.12835073236e-04  3.02320519369e-03 -2.70303509711e-03
-3.63588022881e-03  7.11266562539e-03  3.47105134433e-03  1.18659910305e-03 -7.86003546376e-04 -1.48574879558e-03  3.44857116386e-04  1.75956769194e-04 -4.05531503898e-03  1.52948578173e-02  1.01453245764e-01  5.80012812142e-03  8.71517988247e-03 -3.22641221275e-05  8.99815452939e-04  1.86579437424e-03 -2.14301227649e-03  1.79955751916e-03  2.82846822906e-03  1.57195601526e-03  1.83529645174e-03  4.90621251460e-03  1.01397318136e-03 -3.02131320340e-03 -2.04476053247e-03 -8.69976488597e-04 -3.06661454773e-04  2.26728171053e-06 -1.51263351065e-03 -3.19941237974e-03 -1.58262219199e-03  9.46012628658e-04 -6.57109086811e-04 -7.35000177663e-03 -4.36652581432e-03  2.20058866587e-03  1.46512456440e-03 -2.37223702930e-03  1.00890089628e-03 -1.70265064442e-03  1.72352114240e-03  7.04760351216e-04 -2.01769207450e-03  1.72272904969e-04 -1.02258670398e-03  1.00832299483e-03 -6.12749506284e-05  7.02178641600e-04  3.27903846214e-03  3.25576509559e-03 -1.86445290242e-03 -8.61874686234e-05 -2.55523231360e-03 -6.60118283327e-04  1.45959020247e-03 -1.26207471389e-03 -1.17038369183e-03  7.17199617140e-03  7.22774237200e-03 -2.11966257454e-03 -5.82686600514e-04  6.46183162388e-04  3.49581267116e-03 -1.66251524201e-03  1.51435924076e-03 -3.64180858615e-04 -2.81001983020e-03  1.07891741807e-02  2.13427665942e-03  2.29661164040e-03  1.05694885552e-04 -1.36063746793e-03  5.93024850121e-04 -1.27493583824e-03  1.28005780801e-03  4.57562228535e-04  3.94502502444e-03  5.82932033320e-03  3.64672047350e-03 -8.03350786719e-04 -2.30895929696e-03  2.70170619907e-03 -3.13987171032e-03 -2.22613464260e-03 -3.69244974519e-05 -5.78787432073e-04 -5.13940981296e-03 -2.93124067060e-03  3.30537227801e-03 -9.69732297345e-04 -6.09026830864e-04 -8.51130219152e-04  1.16149810956e-03  1.58559284138e-03  1.13603397985e-03  3.16813389363e-03 -2.68240222251e-03  5.62656391362e-03  2.84747699640e-03  2.79976662774e-03 -4.14877673446e-04 -9.09510883477e-04  5.87320372679e-04  2.09330458111e-03 -4.08239360383e-03  1.48278922905e-04 -8.09236843039e-04 -1.98563670233e-03 -1.47958825042e-05  3.82135023435e-03 -2.72373362504e-03 -2.16583919706e-03  9.03188092345e-04  4.39772163122e-03  2.49781810620e-03  2.10817250940e-03  3.11568864692e-04 -3.16585316816e-03 -2.92392092467e-03  3.82113013996e-04  7.57753367924e-04  2.09111566250e-04  8.65031506921e-04  1.04655382697e-03  1.28688424661e-03  3.89409746457e-03 -1.45863293237e-04  7.17179929904e-03  1.67078292544e-03  4.05933207524e-03 -2.16844459721e-03 -2.62489699077e-03 -1.68218490479e-03 -6.14758862621e-04  1.54541394850e-03  1.62577356580e-05  4.81216654326e-03  6.24384599245e-03  1.09914586509e-04  4.10055171421e-03 -7.19189696151e-04  1.48775462665e-03  1.58496477910e-04 -1.61550797744e-03  2.49647249536e-03 -2.19007729454e-03  2.96088738773e-03  5.43388339000e-03 -2.17339171673e-03  4.33729984883e-03  2.02344395714e-03  2.09825253336e-03 -2.90337516817e-03 -3.82066048144e-04  3.79585462426e-03 -7.05489517825e-04 -2.08668910120e-03 -1.56541716803e-03  1.46460834208e-03  5.21199280178e-04  8.40965839518e-04  6.26813158304e-03 -2.06060231254e-03 -6.25880634150e-05 -4.88138223419e-04 -4.78256141769e-04 -4.27436697808e-03 -3.23103711420e-04  7.08603195079e-04 -1.62010010304e-03 -2.52712666190e-03  5.72383700536e-03 -4.87121312496e-03  7.09513244171e-05  5.39252962833e-03  5.47108598668e-04 -2.05389107489e-03 -8.13243410526e-04 -2.31055619202e-03 -6.00656959010e-04  2.08376500378e-03  2.44756920404e-03  9.19637474828e-04  2.00066330146e-04  2.38947935949e-03  2.15861079697e-03  2.19140427461e-03  2.77569943084e-03 -7.82523551116e-03  1.43834826648e-03 -2.88224091278e-03  1.76850176618e-03  1.50996041925e-03  3.16724754541e-03 -6.71586973510e-04 -1.98728759313e-03 -2.54405427268e-03 -1.78925187593e-03  8.37633140907e-04  1.57531493447e-04  4.01857489148e-03 -3.95049525866e-03  1.93300377296e-04 -8.28812732589e-04 -1.34079217745e-03 -5.25374436294e-04  1.40335074236e-03  2.91166780338e-03 -3.08595523821e-03  2.46912138317e-03 -3.42259082783e-04  3.84927627942e-03 -4.33477861980e-04  4.13658696377e-03 -1.21692243038e-05  3.72984137575e-03  5.50591255557e-04  1.74751255625e-03 -9.76249454199e-04 -6.32136422538e-04 -4.49004709235e-03  3.50088751353e-03  9.31193572193e-05  2.13258055859e-03  6.10849380518e-03 -2.56441544183e-03 -1.59188896653e-03 -1.21498837888e-03  3.97493492830e-05 -2.18064186905e-04 -2.27796454719e-04  3.55590839514e-03  3.95846737120e-04 -9.87127068284e-04  9.85472483239e-04  2.55494665895e-03  5.09133602152e-04 -1.69475078497e-03 -6.77573520417e-03 -1.43426840515e-03  4.55334072498e-04  3.90529157748e-04  2.12401336293e-03  3.35092024591e-03 -8.47699413989e-05  1.01464164014e-04  3.98996640927e-03 -2.23012315934e-03  3.27569625162e-03  4.49884535952e-05  2.18294131838e-03 -5.15144166989e-04  1.62186020263e-03  2.13552355275e-04  1.80042949223e-03 -4.49466483157e-03
-3.62463598891e-03  1.87837668049e-03  8.01124933199e-04 -2.07476179658e-03  2.14348706622e-03 -6.58870848259e-04 -1.63398754052e-03  2.59564698285e-04  1.45160641231e-03  9.61264435332e-04  5.80012812142e-03  1.03069475415e-01  7.22443717379e-03 -9.03221420841e-03  5.64778686299e-03  2.08697802561e-04  1.77692087870e-04 -4.50990849399e-04  9.67564641100e-04 -3.17167956144e-03  1.29440804683e-03 -1.93567605412e-03 -4.55553264996e-04  2.73849676504e-03 -9.50209696393e-04  4.64718004073e-04  4.78735620256e-04 -6.91894712970e-03 -1.98718944479e-03 -3.40416397003e-04 -4.97662632728e-03  1.49299417414e-03 -4.38904625833e-04 -1.86367038811e-04  7.30911334493e-04  1.37324728186e-03 -1.38625362212e-03  9.65122838414e-05 -2.47742129029e-03  2.63104410719e-03 -3.16966383999e-03  3.70753541674e-03 -5.76502032444e-03 -2.42760557422e-03 -5.47962430356e-03  1.66379662145e-04 -2.34271383588e-03 -2.95634482992e-03 -3.52015977475e-04 -2.98373392109e-03 -2.52618870359e-03 -4.76748913573e-04 -8.82985837288e-04  3.46396962918e-04 -4.19749735057e-03  3.53713460185e-03  2.16287119439e-03  1.59709648866e-03 -6.34901640369e-04 -3.09085593248e-03 -4.27773371140e-03 -6.26427147093e-04 -1.84742706147e-03  1.72286012564e-03  1.69018781477e-03 -3.54141631086e-03 -3.64222322161e-03  4.68092563547e-03 -3.05506552376e-03 -1.67817323680e-03 -3.62847429297e-03 -9.92250174436e-04  6.80880418889e-03  3.10138217044e-03 -1.35450416428e-03 -1.54257078739e-03  1.50539488693e-03  9.23461674752e-04  6.35711158563e-04 -3.73514177155e-04 -1.28314497281e-03  6.72661177880e-05  3.53643983033e-03 -1.50153380663e-03  1.81335896050e-04  5.65895742580e-03  5.61626953579e-03 -2.66983714483e-03  2.04480731390e-03  2.35683290543e-03 -1.11200464122e-03 -1.28036459952e-04  2.90010677022e-03  4.00341354749e-04 -7.04829143303e-04  1.73449061589e-03 -2.30554034675e-03  1.24619067130e-03  2.57813406361e-03  2.75293477858e-03 -2.99893859946e-04 -1.29834491323e-03  7.87809974878e-04 -6.32238704935e-03 -1.01438098981e-03 -1.79986789444e-03  2.75325198481e-03 -4.74877310412e-03  3.05488723767e-04  3.98027684151e-03  7.67014186316e-04  1.38687463820e-03  1.54717434031e-03  3.63587087326e-03  5.81321614880e-03  7.70600187018e-04  2.77081058142e-03  3.62478576330e-03  1.78210002509e-03 -1.06838793690e-03  7.15368756265e-04  1.20431649501e-03  3.08559517816e-03  2.71572480490e-03 -1.11569799460e-03  1.72256534102e-03 -2.84622537476e-03  3.75559656935e-03  2.99902162594e-04 -1.36485812139e-03 -3.10455503050e-04  5.95937390586e-04  7.08686631604e-04 -2.12885516443e-03 -1.38857957520e-03 -1.81074146584e-03  6.49755938896e-05  7.08574680087e-04  3.70811626431e-03  9.62325309319e-04  7.74666158979e-03  3.16832810044e-04  5.99643095971e-03 -1.61026590986e-03 -1.67237202488e-04  3.33957802853e-03  1.49245014643e-03  5.23436144009e-03  5.11797733264e-03 -8.85681652794e-05  4.13114907368e-04  6.57140466782e-04  8.98414482273e-04 -3.01390462424e-04  5.76658558588e-03 -5.68511276362e-03  6.03334219728e-03 -9.94826240401e-04 -2.08407611864e-03  2.15799140169e-03  9.10931653269e-04 -1.52352575597e-03 -1.85743181277e-03  3.34207655334e-03 -2.48671032723e-03  4.46244580456e-03 -1.90186580252e-03  1.66526549696e-04  2.92218845037e-03  9.90490307538e-05  1.41764263316e-03  3.76870029315e-03 -4.76165388250e-04 -1.59890714224e-03  6.76467241937e-03 -1.04420220068e-03 -3.50512114076e-03 -3.26469639399e-03  1.53961950748e-03  2.01267708901e-03 -2.61590613365e-03  2.13019949303e-03  4.77019799271e-03 -2.84730080383e-03 -5.31325519888e-04  1.31614061041e-03 -1.94861702965e-03 -1.78001915818e-03 -2.69130145166e-03 -4.08921930484e-03 -6.78967655022e-04  1.73590345709e-03 -9.79955951979e-04  4.06059808763e-03  3.51811689824e-03  2.31140060748e-03 -7.94599972086e-04  6.16627033397e-04 -2.55076608549e-03  2.49533838918e-03 -1.50409501733e-03 -1.35814475886e-03 -1.06460642789e-03 -2.04836749943e-03 -3.61650048390e-04 -3.73160255543e-03  3.23179958688e-03 -3.93889266665e-03  3.45806719761e-04 -1.64775469563e-03  2.21486445935e-03 -7.58170729505e-04 -8.78631954668e-04  3.88302844960e-03  1.51127412969e-03  1.22341812229e-03  4.00923899155e-03  8.09206737021e-04  5.55063760715e-04 -1.01565300766e-03  6.99797275623e-04 -3.79527733593e-03 -2.89626373030e-03  1.82983302005e-03 -1.13198502314e-03 -3.68463033739e-03 -4.28094215800e-03 -8.58577784077e-04  2.75310565535e-03  3.10880778146e-03 -2.73698711052e-03 -1.62873069561e-03 -1.40467584070e-03  8.19444841188e-04 -7.41435608369e-04 -2.37438638911e-04  7.99462430154e-04 -3.96308934222e-04  2.16748080041e-03  2.85353808955e-03  7.68711085346e-04 -1.94155977748e-03  7.74064382480e-03 -3.82518654037e-03 -4.67263557084e-03  2.23639569471e-03  3.10380050374e-03 -1.22411411300e-03 -1.19334456775e-03 -1.37895223472e-03  3.18681590446e-03  9.57825283091e-04 -4.87713346306e-04 -4.68463534105e-03  1.23626375819e-03  1.79953986423e-03
 5.01548135647e-04 -1.81223698250e-03  1.64790031842e-03 -1.96126578863e-03 -2.80434825581e-03 -3.30808193546e-03  1.09492230461e-03 -6.66968045949e-03 -7.83270670118e-04 -1.10449522081e-02  8.71517988247e-03  7.22443717379e-03  1.20288387519e-01  1.38686624286e-02  1.54901293275e-02  7.28564735473e-03 -1.26982003864e-03  2.98178024603e-03  7.06010645194e-04  7.43560801096e-03 -5.93066255588e-04  2.50608783740e-03 -8.07885776280e-04 -4.06711447994e-04 -6.60566541509e-03  1.48675324403e-03 -2.61867294421e-03  5.65015500842e-03 -3.43339062533e-04 -2.84979704847e-03  4.26344481170e-04  4.30727566874e-03 -2.48109240815e-04 -1.57835874852e-03 -1.53604395292e-03  2.05744021660e-03 -6.22570872434e-06  9.77024285326e-04 -6.00643828875e-04  4.57148032906e-04 -1.96366421562e-03 -6.94793554313e-05 -2.14302665632e-03 -2.18355487415e-03 -2.96704965818e-03 -3.62294346507e-04 -6.44502780375e-03 -1.74094274213e-03  4.54303629560e-03  6.64908206035e-04 -1.66608418082e-03  2.65271011091e-03 -1.34203178272e-03  3.18758419137e-03 -1.51936592555e-03 -1.24122061114e-04 -8.63554100347e-04  4.31287479997e-03  4.73032882054e-03  1.28851340498e-03  3.27042327136e-03  1.04979181869e-03 -2.93771935383e-03  2.82129794386e-03 -1.18824281011e-03 -2.11887457257e-03 -2.25283446456e-03  6.34153072524e-03 -2.53854912553e-03 -2.27351010215e-03 -3.51589495082e-03  7.92235788044e-04  4.88961886909e-04 -7.27258879398e-04  7.43124422959e-05  6.90845072300e-04 -1.65835474975e-03 -5.16712560270e-04  3.93702715424e-04  4.07749228168e-04 -3.98364864462e-03 -1.92355212014e-04 -1.59178229144e-03 -6.71487381184e-03  4.85654763447e-03 -1.59265332390e-03  1.08478635826e-04  4.42116926920e-03 -3.17546720987e-03 -3.67291801302e-03  2.58023455514e-04 -2.37498823726e-03 -2.74678516729e-03 -4.49895854530e-03 -4.68296535256e-04  5.13043613216e-03 -4.71395692553e-03 -2.43534802192e-03  2.72349069419e-03 -1.17901378689e-03  1.68499094064e-03 -2.25959498403e-03 -4.60081077129e-05 -6.69447993369e-03 -8.05682221916e-03  2.14042396412e-03 -7.91242743006e-04 -6.61054518944e-04  1.37505704337e-03 -1.09545563524e-03 -1.72116135139e-03 -3.55736804408e-03  5.17776344347e-03  2.62972077117e-03  3.51405739962e-03  2.46650624260e-03 -1.19954439328e-03 -8.55960349235e-04  5.47303153100e-03 -6.64999529096e-03  2.81667534642e-03 -1.67945831801e-03  4.73373283316e-03  1.96478156536e-03  2.36308578350e-03  4.48576068447e-03 -1.74286492728e-03  2.17731527075e-03  1.29194028560e-03  1.77540039535e-03 -4.90109058119e-03  8.52839376288e-04 -7.38101063358e-03 -2.44226920462e-03 -3.48728046566e-03 -1.40613006248e-03  2.84502791801e-03  5.10249690437e-03  2.34899616919e-03  4.16393554001e-04  1.97886746688e-03 -3.31137103642e-03 -2.06072884083e-04  3.67711685271e-03 -3.30211134356e-03 -2.30380133382e-03  3.50016652012e-04  3.33122442194e-03 -4.02225322766e-03 -2.48888506348e-03  2.88467932926e-03 -5.68875531425e-04 -2.96775527989e-03  8.27858158787e-04 -1.60850865720e-04  3.13370279461e-04 -4.83379745777e-04 -4.27452531401e-04 -1.58117519388e-03  2.70423563570e-03  3.55485494214e-03  2.64604045973e-03  3.76529028943e-03 -7.51148009955e-03 -4.48832213728e-03  1.77513655245e-03 -3.70527093912e-03 -5.70181687726e-03 -1.45058335354e-03 -7.32498903799e-04 -1.36841102055e-03  3.91674737875e-03  1.30670661915e-03  2.05345015566e-03 -3.58441796072e-03 -4.65881729193e-04 -3.89517742265e-03 -8.66636648732e-03  1.04307176632e-03  3.13660195026e-03  5.17815824249e-03 -2.20124193540e-04  1.19666030386e-03  4.41898352082e-04  6.33614592678e-03 -1.85509548911e-03  4.00439588283e-03  2.56285407330e-03  1.29021546626e-03  1.48600569339e-03 -1.01222179322e-03 -5.93727877839e-05  4.48441688787e-03 -1.63644894769e-03  9.24531685198e-04 -4.73639442794e-03 -3.65001955092e-03 -5.17597474009e-03  2.31225409926e-03  2.43416602743e-03  1.90235639132e-03 -4.06092147874e-03  4.54490111571e-03 -1.06272006616e-02 -2.26224678300e-04  3.62330380677e-03 -2.09276070601e-03 -4.06082669436e-03 -1.08632813403e-03  3.46355922962e-03 -1.94295680573e-03 -6.60978823418e-04 -5.04713976863e-03 -4.65929286632e-03 -2.29738390341e-03  1.05150864309e-05  3.84383926397e-03 -4.11937886981e-03 -4.01163460311e-03 -5.30939248833e-03 -4.39428799238e-03  3.78571747176e-03 -4.46504206853e-03  2.86342475064e-03 -2.40084806807e-03  1.51383548945e-03  5.75151240939e-03 -2.74001252579e-03 -2.25007287232e-03  2.06412059563e-03 -7.00607235684e-03 -3.23401528613e-04  2.95494497957e-04 -1.03107576951e-03  5.17903505661e-04  2.36514131733e-04 -6.85717170469e-04  3.34395788212e-03 -3.34013047367e-03  3.18466167954e-03 -1.90819506222e-03  1.37399705194e-04  8.09643517893e-04 -4.04266201411e-04  3.56156891406e-03  1.15555507762e-03 -3.47056441150e-04 -4.31400972698e-03 -1.47325285699e-03  5.76266745811e-03 -2.86449642003e-03 -1.17718356649e-03  2.00266849758e-04  2.62089344789e-04 -2.21395111152e-03 -3.64819016396e-03
 3.12943994548e-04 -3.34429524825e-03 -1.07244953479e-03 -2.03135756527e-03  3.16095743583e-04 -3.29149727042e-03 -3.64369816703e-04 -1.64795585063e-03 -1.58900828899e-03  4.15033317170e-05 -3.22641221275e-05 -9.03221420841e-03  1.38686624286e-02  8.01512168165e-02  9.30927978700e-03  7.18739366914e-03 -1.43433382768e-03 -8.53710579319e-04 -1.21268808787e-03  5.28758819593e-03 -5.79460387088e-04 -4.87084949797e-04  1.87820896866e-04 -3.77410667325e-03 -2.53573683048e-03  2.72676651841e-04  2.09847934344e-03 -1.07400992232e-03  2.75753390455e-03 -1.02414416964e-03  1.89884226061e-03  3.31532192187e-03 -1.91053199034e-03 -2.25676864917e-03 -1.08081066835e-03  1.32699877900e-03 -1.63122947755e-03  4.56930469927e-04  1.37121249489e-04  1.04040750934e-03 -2.27738430886e-03  1.56151146064e-03 -1.70325093463e-04  1.69789229950e-03 -1.16268839890e-03  2.57734312937e-03  1.23911269023e-03  6.16223365244e-04  2.02719910297e-03 -1.10458168446e-03  5.97898329938e-04  2.61364586667e-03  1.81131984597e-04  3.07701063814e-04 -4.77636774838e-05 -2.02441673610e-03 -2.39365937052e-04  1.26219435533e-03  8.34021033859e-04  1.86023179426e-04  3.53378019161e-03 -2.03059666332e-05  3.83920760240e-03  3.00411103016e-03 -7.63179919236e-04  1.36118256978e-03 -3.16484155560e-04  3.73746959227e-03 -2.25725548426e-03  7.91315956543e-04 -8.93924771730e-04  2.09736980861e-03 -4.69900046263e-03 -3.76290334156e-03  2.29641718378e-03 -1.57412302599e-04 -3.94464498418e-03  9.69050822512e-04  1.25218014209e-03  4.59144441714e-04  5.93028295187e-04  1.07320907346e-03 -2.68777337779e-03  4.75760802540e-03  2.76270894538e-03 -2.83251966854e-04 -9.91959428800e-04 -5.31516098933e-04  2.16981321962e-03  1.17963136198e-03 -3.31571771532e-03 -2.02515054150e-03 -2.37930267798e-03 -3.24472650723e-03 -1.35534718860e-03  4.19779989794e-03 -2.63213180450e-03  2.26179784510e-03  6.80934312949e-04 -2.48068462558e-03  1.34413745521e-03 -6.39774814355e-04  1.45283762108e-03 -1.83434518539e-04 -5.95300519188e-03 -7.71288772854e-04 -2.36856449631e-04  3.19422910532e-04 -3.09124721539e-03 -5.35058567967e-04 -1.11022458290e-03 -3.08602113395e-03 -5.64535057832e-04 -1.25472659428e-04  2.49395561237e-04  3.98233281634e-03  1.49741809017e-03 -1.28901939665e-03  2.24855229014e-03  4.23547047701e-04 -2.15486000538e-03  9.83058469874e-04 -1.88455380434e-03 -1.65293026473e-03 -2.29057346508e-03 -2.89212374641e-03  1.88800194289e-04 -3.11011434945e-03  1.20978627941e-03 -1.91570874991e-03 -1.80846798550e-03  3.89179840161e-03 -5.86019006609e-03  9.47206568145e-04  2.03822078369e-03 -1.80929921015e-03 -1.32637421525e-03  2.28373194552e-03  1.54490756264e-03 -1.51985055772e-04  9.38462849200e-04 -2.07151685845e-03 -2.12525525432e-03  4.36649827422e-03 -5.82427034487e-04 -1.22965419216e-03  1.52956985061e-03  2.62467396035e-03 -3.24187099519e-03  1.11460863292e-03  3.02737706336e-03  2.29447352528e-03 -1.87018763767e-03  1.27715210489e-03 -4.55303816987e-04 -1.65412487747e-04 -1.77574508467e-03 -7.33221751659e-04 -3.51220106394e-04  2.23859056437e-03 -1.48257494950e-03 -9.49605152510e-04  4.89521220236e-04 -1.27904135252e-03  2.24969647525e-03 -1.22677128529e-03 -2.88811499527e-03 -5.58923639775e-04 -4.83370413132e-03 -3.96705280937e-03 -2.98931386446e-03  3.85068306278e-03  9.94769256912e-04 -3.32338246105e-05 -1.79353527079e-05 -1.06133346736e-03  1.09685145158e-03 -3.14829804454e-03 -1.60977651565e-03  2.03527190365e-03  1.44906036187e-03  1.77763548713e-03  1.00589972814e-03  5.28054848798e-04  1.83754142511e-03 -3.23572725100e-03  6.83097668297e-04  2.60401364180e-03  3.66534327219e-03  1.34103940926e-03  4.60809740130e-04 -1.54601089601e-03 -1.08709045880e-03  6.09921659219e-04 -5.72002481707e-05  4.52647710973e-04  2.00723971337e-03  9.73113306256e-04  4.51459046161e-03 -1.36279177569e-06  3.75375406510e-05 -4.60637128545e-03  1.43596080695e-03 -1.93617694310e-03 -1.98039171411e-03  5.04133671165e-03 -1.11116346202e-03 -1.67956258959e-03 -3.45199201566e-03  1.97627187725e-03 -2.65938097460e-03  1.49639081981e-03 -1.21489870177e-04 -5.16409721879e-03 -1.42688502181e-03 -5.99501878897e-04  1.51556429144e-03 -1.08455372034e-05 -9.46608326822e-05 -1.91440704164e-03  5.28984165462e-04  5.28714581611e-04 -4.16853661029e-04 -1.55562326680e-03  8.20072262521e-04  1.66408299314e-03  6.06160182290e-04  1.16597840960e-04  6.10151184859e-04  1.54925292557e-03  1.10368431477e-03  2.42859349480e-03 -1.03629321832e-03  3.13737712787e-04  1.36341775487e-03 -1.85266997562e-03 -1.24717543055e-03  1.57720247242e-03 -1.72838449245e-03 -1.07987410938e-03 -7.87949962771e-04  2.25712326482e-03  2.04299373506e-03 -1.93782131681e-03  4.30449533048e-03 -2.75314478191e-03 -6.04568206632e-04 -2.80653325894e-03  1.91508714858e-03  2.02844260666e-03  2.15926164154e-03 -9.27166317063e-04  1.27917552779e-03 -1.63979049881e-03 -7.03231906498e-04 -3.73132654508e-05
 3.08434863325e-03 -2.94506718877e-03 -4.51634863427e-03  2.46304147546e-04 -2.57562183516e-04 -1.11771128633e-03 -1.25414306632e-03  1.98029828184e-03 -1.20465126574e-03 -3.43531085617e-03  8.99815452939e-04  5.64778686299e-03  1.54901293275e-02  9.30927978700e-03  1.00403024820e-01 -4.23165412957e-03  1.18213090958e-03  6.71347695256e-03 -2.91667497086e-04  4.14852764767e-03 -1.38615452151e-03  5.47064623831e-04  1.70038631890e-03  2.45321256104e-03 -4.98128216077e-03  1.87980731383e-03  1.82374982556e-03  5.12903326923e-03 -3.73273680258e-03  1.57533734772e-03 -4.30714944522e-03 -1.18137561042e-03 -7.18723539394e-03 -1.00512528563e-03  1.45731845953e-03 -1.50948032609e-03 -6.21335585760e-04  1.82648142889e-03 -1.29546167019e-04  2.66113951395e-03 -3.30027537801e-03  3.27310189072e-03 -2.48995887500e-03  3.92008467286e-04 -4.75255707572e-04  3.00792140488e-03 -1.84955067666e-03  1.65724491160e-03  4.99823628422e-03  3.05488111096e-03 -4.65355556042e-04 -2.35166603312e-03 -1.44519375654e-03 -1.61733763007e-03  3.94323237463e-04  3.00322442583e-04  3.50544148580e-03  1.84983486939e-03  4.89846354952e-04  5.09586367288e-04 -3.02054665642e-03 -1.53482253101e-03  7.25620586674e-03  3.39442867129e-04 -1.06673649469e-03  1.18127456989e-03 -5.02685993811e-03  1.90524594641e-03 -3.29085947502e-03  7.97862194133e-04 -2.17059058446e-04  2.13343098628e-03 -2.84668469467e-03 -2.62854346957e-04 -8.87512692690e-04 -9.59423830178e-04  4.15787434439e-03  4.07314115843e-03  4.19430519846e-03  2.78308288646e-03  1.37573261130e-03 -2.65177022508e-03  5.84438678004e-04 -1.80213800546e-03  3.67139233794e-03  1.65235610624e-03 -2.34807066721e-03  1.57187264383e-03 -5.68073879776e-04  1.30463618109e-05  3.16764185960e-03 -6.90353970016e-04 -1.39978689671e-03  9.10048457225e-04  3.72555127650e-04  2.74930246783e-03  3.91501664787e-03  3.96063140197e-03 -5.01899847117e-03  3.88205833653e-04  2.57335039298e-03  2.53276968272e-03 -7.09377061895e-04  4.59072470057e-04 -2.14714482869e-03  2.60111260237e-03  7.14631294382e-04  2.14982022986e-03  8.04786500889e-04 -1.18790515780e-03 -1.43489500176e-03 -2.13501396104e-03 -3.89401152646e-03 -9.31857584074e-04 -1.67098815571e-03  1.85417000009e-03  3.57596027644e-03  7.35419607994e-03  2.25747092467e-03  8.23618497628e-04 -1.57272662667e-03  1.00193882311e-03  7.95842156223e-04  1.35965994259e-03 -2.04271267055e-03  2.89430911467e-04 -2.53829279774e-03  2.80329955950e-03 -7.22228366684e-04 -2.14760429852e-03  1.32299426823e-03  2.71523546121e-03  6.77539354556e-03 -3.53900418430e-03 -3.93618822141e-03 -2.22373781166e-03  1.98602610919e-03  6.34125682050e-03  2.95728061890e-03 -3.23238738671e-03  1.79980350633e-03  1.39160155712e-03  2.01962426317e-03  1.58791878753e-03  3.94352416438e-03  1.39755123462e-03 -4.28202540020e-03 -1.26349531465e-03  3.55390024313e-04  9.47153606097e-04  4.13296014753e-04  4.18650212280e-03 -2.92456183192e-03 -7.23537096285e-04  7.00408628455e-04  2.06663490395e-03 -7.99199454659e-04  2.54914113332e-03  2.86223968982e-03 -1.11644022579e-03  1.44419970720e-03 -4.34620593044e-03 -8.26388139216e-04 -5.46469103466e-04  3.71067005880e-03 -4.96773455853e-04  2.13610369897e-04 -3.07669669479e-04 -1.30467580794e-03 -5.19821171821e-04 -1.03491292014e-03 -3.88214958569e-03  6.67405671224e-04  6.50280705320e-03 -2.89270670469e-03  1.50446176113e-03  3.74762133589e-04 -7.92738278870e-03 -1.41504159075e-03  4.00153700349e-03  1.36950625880e-03 -4.23883331512e-03  3.17083374293e-03  9.76987839316e-04  9.48483840560e-03  1.93618903065e-04 -9.18130962721e-04 -7.17019255016e-05 -3.60615206637e-03 -1.95420849937e-03 -1.40545030012e-03  6.65299611096e-04  8.34588429064e-04  3.25368791648e-04  2.57826344941e-03  6.30947804118e-04  5.21299167180e-03  1.75724662357e-03 -1.15289890352e-03 -1.90820053069e-03 -1.65760881359e-03  1.29781545833e-03  2.14420734637e-03 -6.01965333593e-03 -9.75914208518e-04  9.58204525334e-04 -6.93124352882e-04 -4.53574242505e-03  1.30399334444e-03 -6.30178587900e-04 -6.51592867904e-04  4.99179172190e-04  3.14106291237e-03 -1.54126715200e-03 -2.36479395606e-03  1.11230076783e-03  4.42895462943e-03 -2.55773298836e-03  1.79846694656e-03 -1.16892639980e-03 -5.89303535898e-04  9.75334265596e-04 -2.32708263749e-03  1.65136608859e-03  2.24834302399e-03 -3.60814195891e-04 -1.37251667100e-04 -3.58747510085e-03  5.07282615285e-04  5.49017105535e-03 -6.11904836207e-04  3.34842833322e-03  2.23528090939e-03 -3.46308905662e-03 -2.29372203916e-03 -3.88289767936e-03  1.72279386834e-03 -1.68869741667e-03  2.66246941390e-04  5.40842050749e-04  5.98738984547e-04 -3.08771691942e-03  2.77290791063e-03  8.96607360070e-04  4.17686708444e-03 -2.08513054026e-03 -9.59371215108e-04 -2.00543955662e-03 -7.36696375218e-04  5.77696719915e-04 -2.00613851005e-03 -9.98363563850e-04  2.11858779691e-04  9.86324129948e-04 -2.29462003642e-03 -3.66591105322e-03
 1.79727095513e-03  3.95806526569e-03 -3.05015637697e-03 -1.09104100662e-03 -5.68326858986e-03 -2.16383359415e-03 -1.13578113720e-03  1.39889305440e-04 -8.76556958242e-04  1.87701163515e-03  1.86579437424e-03  2.08697802561e-04  7.28564735473e-03  7.18739366914e-03 -4.23165412957e-03  8.71628802439e-02 -3.66412530336e-03  2.34555495796e-03 -6.23554296003e-08 -2.71564028877e-03  3.03333946050e-04  1.96382340240e-04 -2.05121462459e-03 -3.93253344785e-03  4.54077724481e-04  2.39679322656e-03 -5.43245471073e-03 -2.84572966727e-04  4.91697518808e-04 -2.22272977725e-03  3.33388012723e-03  2.65029423903e-03 -2.27463417419e-03 -3.79262081036e-03 -3.20060315255e-03 -1.40609859628e-04 -1.33532481940e-03  1.31099289678e-03 -2.68836539413e-03 -6.96875395689e-05  2.16135459631e-03 -2.57536601282e-03  5.37444236624e-04  1.64801824497e-03 -1.30708027747e-03  2.02902421059e-03  1.07966886143e-03  9.80446925787e-04 -1.70129589694e-03 -4.71924570775e-03 -3.11641749729e-04  5.89160910308e-04 -1.27429829699e-03  3.28272182486e-03  1.18596263179e-03 -3.60294327858e-03 -2.78800810589e-03  2.72655526435e-03  4.31022003723e-03  1.96900577623e-03  7.47316833034e-03  1.74361633781e-03  7.19348168481e-04  1.21934437907e-03 -9.38974516254e-04  4.01829204195e-04  1.36184173110e-03  6.38043073011e-03 -2.26127924435e-04 -4.25308717465e-04 -3.92115589497e-03  3.59239334561e-04  2.56936855881e-03  4.74066053991e-04  1.31957044386e-03  6.68576536899e-04 -6.77549151180e-04 -1.75943000208e-03 -5.66729053035e-03 -4.75262255324e-04 -3.47312868498e-03 -3.75312593354e-03 -3.29492817609e-03  1.46159703229e-03  1.38698738928e-03  3.42877898496e-03  7.58111901652e-04  1.40978138156e-03  2.22198647392e-03 -3.07108804623e-03 -2.97491635537e-03 -3.09438756666e-03 -1.10253249947e-03 -5.87882616276e-04  1.47469475570e-04 -9.75687335493e-04  2.34301918168e-03 -7.35234380530e-04  3.76683308900e-03  8.05443899394e-03 -3.86204231363e-04 -1.17301486272e-03  1.86104924330e-03  8.92335526646e-04 -9.27427638820e-03 -3.39772312772e-03 -1.48294311588e-03 -2.94652633514e-03 -2.64589317710e-03  2.61959557783e-03  3.55018163745e-05  1.68456016782e-03  1.81007441458e-03 -6.20453122823e-04  3.69628829093e-03  3.66229814340e-03 -2.30915819450e-03  3.42052142269e-03  5.20709579956e-03  2.41355006998e-04  1.83084476972e-03 -1.50635015743e-03  2.99581739794e-03 -4.72295964354e-03 -2.40901710737e-04  1.63816897327e-04  1.38281064656e-03  4.38261235884e-05  3.97732149434e-04  4.02853925133e-04  4.21990763690e-04 -4.87526824782e-04 -5.79375424591e-03  2.19488387466e-04  1.28486435054e-03  1.54922429480e-03  2.01090308698e-03  3.64370382885e-03 -3.87366985301e-05  3.71004416932e-03  1.97698422486e-03 -2.59846133884e-03 -4.96958512717e-03  4.90391354343e-04 -5.27036081037e-04 -3.63661767428e-03  3.58220654393e-03  3.87447805337e-04 -1.39995755951e-03 -2.66911650951e-04  3.47636278781e-04 -4.89866133101e-03 -9.51269532345e-04  4.90654527763e-03 -3.86088549036e-03 -1.20713070163e-03  9.78629676422e-04 -5.06170963580e-04  3.05101612197e-03  2.02876002943e-03  3.81833685883e-03  4.83994117720e-03 -2.26154114259e-03  1.05085772465e-03 -3.28162220391e-04  9.32763877770e-04  7.38323550317e-03  3.79037760683e-03  1.53368107553e-03  1.67732429725e-03  1.35457615023e-03  6.84443714538e-03 -5.30357983448e-03  4.84091741055e-03  1.74377730350e-03  3.76850451831e-03  1.04764737102e-03  3.92767192217e-03  1.62186091292e-03  4.32636169941e-04 -9.74920630260e-04 -1.78216660549e-04  1.39796600123e-03 -3.45350748952e-03  1.66520062700e-03  1.99860867874e-03  1.72690811773e-03 -6.42677747816e-04  5.32030352612e-03 -1.10379677851e-04 -1.99279096842e-03  9.72494044569e-04  2.36324052111e-03  3.36753848367e-03 -5.24779635154e-04 -2.80035331547e-03 -4.87296662254e-04 -1.49429401140e-03  1.64361251149e-03  1.69493753849e-03  6.48820181484e-03 -2.29421382952e-03  1.33936634288e-03  2.54979037319e-04 -6.94049471636e-04 -2.19383203815e-05  5.90177435349e-04 -2.79689462310e-03  6.35600107522e-05  4.00218803238e-04 -1.74219481562e-03 -2.10164645966e-04 -3.17500933052e-03 -1.76453130719e-03  2.59637500287e-03 -1.43396092795e-03  5.37537146087e-04 -5.15187581079e-04 -1.88137493398e-03  3.65854948651e-04  1.13581017271e-03  8.61409439602e-05  1.65197250668e-03  2.70653581075e-03  3.29948934475e-04 -2.78421456448e-03  2.35143436867e-03 -3.56363689531e-04  4.87337072556e-04 -3.00030627542e-03 -2.62659613139e-03 -2.38838147664e-03 -2.79915880432e-03  2.01898228255e-04 -5.45881251780e-04  2.20577567363e-03  4.16710984135e-06  1.50705575170e-04 -2.25134437498e-04 -6.42099558877e-05  8.42642602511e-05  2.99274202489e-03  4.52577126489e-03 -4.58955743743e-03 -1.91051689108e-03 -2.01312548154e-03 -3.39422386204e-03 -7.41584176043e-04  1.02642859244e-03  3.74778130321e-03  4.13930169857e-03  1.43942401840e-03  2.91226476594e-03 -2.45880054074e-03  7.93747824394e-04 -2.16245218451e-03
-5.34584485118e-04  2.39469480524e-03  4.04342529221e-04  2.27493814658e-03 -1.90571458729e-03  3.41524185155e-03  9.98364943728e-04  1.60922074683e-03 -7.59341456568e-04 -1.71238398457e-03 -2.14301227649e-03  1.77692087870e-04 -1.26982003864e-03 -1.43433382768e-03  1.18213090958e-03 -3.66412530336e-03  6.85698660333e-02  5.57849689710e-03 -5.49184359904e-03  4.28414799275e-03  1.11608989110e-04 -2.69958716285e-03 -7.64686867909e-04  1.00606055642e-03  6.95028512212e-04  1.35345884762e-03  2.50889326709e-03  4.76354478126e-03 -1.58633254651e-03  1.57525275322e-03 -2.94426555540e-03 -1.29067264025e-03  2.46487805030e-04  1.45808119741e-03  4.04923643038e-03 -5.82224945088e-05 -1.85780680459e-03 -1.92720333321e-04  5.40476928403e-04 -2.67555207587e-03 -2.37654173984e-04  1.20760651231e-03 -3.76927767462e-04 -1.03905999301e-03  1.85475964900e-03 -4.40889599517e-03 -1.44691535825e-03 -4.32970654858e-03 -2.26531632879e-03 -1.03315668531e-04 -3.32909575689e-03  1.24902919114e-03  2.99424149115e-04 -5.78173715201e-04 -1.02045058746e-03 -1.99293809830e-03 -2.59913084946e-04  1.26903271380e-03 -1.47699360824e-03  9.44576519213e-04  6.99443471550e-04  3.31671520849e-04  4.29086819954e-03 -2.81190659063e-04  9.36324678246e-04 -1.41276684728e-03 -2.77006476773e-03  2.52364478194e-03 -2.82760373842e-03 -1.02808507547e-03  2.47891263684e-03 -5.44622434430e-04 -2.28379089655e-03 -1.96454539313e-03  7.04981853178e-05  3.25439828609e-03  4.04194329346e-03  4.32917117242e-03 -4.68918421327e-03  1.44722233938e-03  8.02163072003e-04 -7.15402889266e-04  2.77013285691e-03 -2.00413191440e-04  2.25210580360e-03  1.62715438009e-04  2.55887557965e-03 -2.63011305877e-03  8.37582296417e-04 -1.17011898846e-03  1.30412756409e-03  1.04692741402e-03  3.72451539241e-03 -4.57161943268e-04  1.39769466196e-04  3.59226503588e-03 -2.11942387277e-03  3.60472535666e-03 -3.98539172779e-03  2.72819698275e-04  2.59430412226e-03  2.45076205912e-03  3.45942597547e-04 -6.30075115552e-04  2.41458782304e-03 -1.27971380156e-04 -1.57411982464e-03  1.01191642480e-03  6.18389105562e-04 -3.85267615800e-03  3.01857226021e-04  2.04281395875e-03  1.65289259721e-03  1.20052082114e-04  3.19049250553e-04  2.69104265169e-03 -2.02628491542e-03 -5.39775253196e-03 -1.37400595751e-03 -7.04149775106e-04  4.71449553190e-04 -1.15559432764e-03 -8.54136258105e-04 -2.22645286919e-03 -4.54367512904e-03 -1.42498480985e-03  1.78031710997e-03  2.36489617593e-03 -1.77879953772e-04  6.55513201628e-04 -2.20258744258e-04 -1.22756664891e-03  2.08317157919e-03 -3.50662850262e-04 -1.51352702259e-03  1.07792960602e-03  1.85909180291e-03  1.28319023858e-03 -7.12624796308e-04  4.84161516648e-04  2.36531067515e-03  7.23140534488e-04  2.63026014372e-03 -2.62624502985e-03  3.90805949798e-03  1.97479558642e-03 -1.10810644122e-03 -5.90840650175e-04  3.17205269040e-03  4.89407859458e-03  2.00454923589e-04  1.89908481891e-03  3.62132373121e-03  8.05050716965e-06  1.61471918376e-05  8.37590865622e-04 -5.52594638360e-03  4.32624847927e-04 -1.20984980328e-03 -4.13236660278e-03  3.76333887069e-04 -1.36307519603e-04 -9.74928892458e-04  5.21320115513e-04  4.86342429720e-03 -8.99244118992e-04 -6.00409391816e-04 -2.20687287304e-03 -6.87088802596e-04  1.44463473001e-03  2.15160496017e-04  4.34728760578e-03 -8.98843014166e-04  1.38801581992e-04 -9.67898380136e-04  2.08302187146e-03  2.47148840143e-03  7.40268890395e-04  8.58038608862e-04 -5.95339715601e-04 -1.79338203633e-03  1.76074359392e-03 -2.37718971961e-03 -1.20979675809e-03 -7.94280071268e-04  5.06745308988e-04  4.27156969723e-04 -2.15951604275e-03  5.81437438318e-05  2.78887216670e-04  2.82724985941e-03 -1.12298735088e-03  9.45579082139e-04 -1.57749238767e-03 -7.04120252979e-04 -3.21149563715e-03 -8.86210174604e-04 -1.03842866700e-03 -6.68782310153e-03  8.65432500878e-04 -1.00048297089e-03  1.26837214078e-03 -2.24242087609e-03  3.12340923048e-03  1.49925881895e-03  1.81021719648e-05  1.89992607146e-03 -5.81829512277e-03  3.19193540233e-04 -1.30284877307e-03  1.82247410158e-03  5.47430771136e-04 -1.76794497934e-03  1.39092935826e-03  1.60421567675e-05 -7.75309024173e-04  9.92925610211e-05 -3.14719598261e-03  2.28769972834e-03  1.91067740023e-04 -5.41500557417e-04 -2.57191277018e-03  2.98589116420e-04  1.51835935955e-03  9.33038896212e-04  3.70895049735e-03 -4.36593928556e-03  2.53826591771e-03  1.27881826445e-03 -6.96366474492e-04 -1.07586496259e-03 -1.84445975933e-04 -4.41427687560e-04 -1.55193948513e-04  1.00093016161e-03 -6.41648812909e-04  1.85953444116e-03 -1.14092735006e-03  9.12933433130e-04  2.34504344096e-03 -3.63696884396e-05  5.62754235871e-04 -1.97225964836e-03  8.93342507656e-04  2.44267198854e-03  1.21505729079e-03 -1.85922266024e-03 -1.31179037694e-03 -3.47294984870e-03 -5.92647353324e-05 -1.35441888983e-03  1.06545295051e-03 -1.04239291061e-03  1.80906370702e-03  1.02664868828e-03 -5.88036374445e-04
-1.52016954673e-03 -2.74833701071e-03 -4.51059411062e-03  7.98407422439e-04  3.85822373069e-04  1.15157193277e-03 -2.43248022791e-03  1.86387982731e-03  1.15556711240e-04  2.87521663108e-04  1.79955751916e-03 -4.50990849399e-04  2.98178024603e-03 -8.53710579319e-04  6.71347695256e-03  2.34555495796e-03  5.57849689710e-03  8.60367665705e-02  4.25221947238e-03  6.56151441957e-04 -7.45849291218e-03 -8.01085572969e-04  1.36083398603e-03 -9.52014895471e-04 -1.72226715470e-03  1.44448189305e-03  1.18136344320e-03  4.19397830306e-03 -2.02078290158e-04  8.48323713173e-04 -1.50000603180e-03  4.92597649837e-04 -2.90120880241e-03 -1.41493912823e-03  3.66221434061e-03  1.03864442811e-03  2.96474920030e-03 -3.49635113557e-03 -7.65418583351e-04 -4.45125368908e-03  2.74297409343e-03  9.38719262551e-04 -1.07158026116e-03  9.60566694710e-05 -4.52250418365e-03 -3.72549138135e-03 -1.04996757487e-03  1.13967835134e-03 -3.69767612173e-03 -3.81940383261e-03 -3.30771913988e-03 -1.02997151458e-03  1.04967356458e-03 -2.87465059110e-04 -1.65194881046e-03  4.86789985938e-04  3.89807946757e-04 -7.33993503310e-06  5.78934783243e-04  2.58395524916e-03  4.40305907379e-03  2.59326378242e-03  3.72802932093e-03 -1.67972076805e-03  2.41902558720e-03  2.88077293526e-03 -2.05342068009e-03 -1.10433676087e-03 -1.49459830933e-03 -4.94915706808e-04  1.07194073752e-03 -7.60569271232e-04  4.49517947061e-04 -3.08872114287e-03  2.18144128231e-03 -2.38784900965e-03 -1.19614929141e-03 -1.32051174610e-03  2.17930373589e-04  6.25827437618e-04  1.18407825164e-03 -1.50284145000e-04 -3.43165894677e-04 -2.35583586698e-03 -3.32773343212e-03  1.22261158675e-04 -6.19530705703e-04 -2.10024127231e-03 -6.75146630685e-04  1.64598383060e-03  1.18211027178e-03  7.67209912786e-04  3.99467619253e-03 -2.71448128090e-03 -9.54726030380e-04  2.81204105802e-03  2.45723688766e-03  5.53894776790e-04 -5.43557599081e-04  1.55376570181e-03 -1.35928214375e-03  4.16415832478e-03  2.99037633520e-04 -1.37976239521e-03  6.09965078995e-03 -3.65440624626e-03 -9.34575948644e-04  3.26239125492e-03 -7.75873371455e-04 -4.91490571724e-03 -8.68902827620e-04  1.07475137243e-03  3.82224072468e-04  5.39527938012e-04  2.48011626362e-03  3.03174033588e-03 -2.30473841577e-03  3.83137576504e-03 -2.66517621671e-03 -1.52265987985e-03  1.89897358845e-04 -2.21825650941e-04  1.94738072740e-03 -1.64681467306e-04 -2.20625788541e-03  4.46333048576e-04 -7.11195291775e-04 -6.31568358289e-04 -3.63027300413e-04 -1.81431749067e-04  8.32693928801e-04 -3.66602830204e-04  1.36319274002e-04  4.11585471389e-04 -1.12149529605e-03  2.39957054721e-05  2.36312038825e-03  1.86000340448e-03 -8.47156870399e-04  1.42897417922e-03 -7.77039835759e-04  9.81523831351e-05 -2.50421181845e-03  4.37858787177e-04 -3.96190399023e-03  5.36860403037e-04  3.01571138363e-04  2.54168131850e-03 -6.90418168952e-03  7.00843805867e-04  7.29284264070e-04  8.35632595008e-04  1.85057518737e-03 -2.53691637630e-03 -2.68653064352e-03  2.92547054908e-03  9.65045773140e-04 -3.32620524372e-03 -3.57813889832e-05 -9.41396816676e-04  1.86194172022e-03 -1.79079714966e-04 -2.57110392582e-03  1.03393353452e-03  1.34249707388e-03 -7.17889803519e-04 -3.41947779358e-03 -5.82133051945e-03 -9.12157132967e-04  2.90065757252e-03  7.60692189834e-05  4.53223674414e-04 -6.31092228756e-05  3.04457030375e-03 -1.69794575746e-03  1.16007844494e-03 -1.23226852475e-03 -5.89553645979e-03 -4.29805103764e-03  4.11749076662e-04 -1.81679024865e-03  7.84562094185e-04  8.05509310694e-04  2.70836216784e-04  2.24901829216e-04 -5.38752273770e-03  6.50413384501e-04 -2.83817581280e-03 -4.71679981875e-03 -1.70699662227e-03  9.75673868508e-04 -8.28374451330e-04 -5.82366362474e-04  5.71073022820e-04  1.13768049512e-04 -5.86728485741e-03 -1.04451132785e-03 -5.09004252197e-04 -1.29855720087e-03 -6.34451674711e-04 -3.53894894213e-03  1.81970233425e-03  5.11111554438e-04  2.53934714709e-04 -1.44762103103e-03 -3.69802800095e-03 -1.52550651336e-03 -2.01034887833e-03 -1.06992479238e-03  3.21116169951e-03 -7.52147803466e-05  1.06342519086e-04 -2.36622287277e-03  1.61162152734e-03  1.54523373635e-03 -1.66520566287e-03 -1.32325920841e-03 -2.84966853220e-04  8.64138998217e-04  8.84589495033e-04 -2.55089100622e-03  1.86965597293e-03 -1.77060319056e-03 -9.66543619977e-06 -2.22637034015e-03 -2.59806082389e-03 -5.77543000153e-03 -9.88700380805e-05  8.13521783663e-04  2.77099270732e-03 -2.40494169724e-03 -2.07046003800e-03 -1.05933540218e-03  1.64261763067e-04 -2.69040580129e-03  3.01741891572e-03 -7.56855262223e-04 -2.24324694122e-03  3.15901848645e-03  3.03046387968e-03  5.38696147777e-04  4.50170313895e-04  2.04918224735e-03 -3.22628621715e-03 -4.86854752580e-03  2.26577553777e-03 -7.91078125396e-04  9.12095217564e-04 -3.93180553048e-03 -1.75235438999e-03 -4.69669635466e-03  2.82769477842e-03 -3.81417883926e-04  3.93618196401e-03  3.74717593432e-04 -2.64170763528e-03
-2.83936895734e-03  2.59828724126e-04  3.07669983121e-03 -1.20388479225e-03 -2.94685128367e-04  1.72908485806e-03 -3.56893588598e-04 -4.28876999399e-04  1.07776238601e-04  1.85676080418e-03  2.82846822906e-03  9.67564641100e-04  7.06010645194e-04 -1.21268808787e-03 -2.91667497086e-04 -6.23554296003e-08 -5.49184359904e-03  4.25221947238e-03  6.71540286849e-02 -2.23268975323e-03 -1.13773559427e-02  3.90127910240e-03 -1.55995095380e-03  3.41504355329e-05 -3.79738493513e-04 -1.43128731318e-03  1.55371232121e-03 -1.79928163604e-04  3.46766746521e-04 -5.17896550067e-04  4.54951854409e-05  2.11160002717e-04  3.03721249909e-03 -7.19674871385e-04 -5.63882012152e-04  1.29350429616e-04  9.21609185927e-04 -2.49592217258e-03  2.19699966083e-04 -2.04124896687e-03  1.69677160002e-03 -6.67692785921e-05 -3.59302810077e-03  8.81349056116e-04 -1.75115753286e-03  1.48314824809e-03  3.97896695155e-03  4.52203697416e-03  3.13682731998e-03  7.36924320715e-04 -1.49355628821e-03 -1.27472830371e-03 -7.05653956510e-04 -9.88382643549e-05  4.90890026490e-04 -4.52561650954e-05  2.38200730007e-03  7.92712102985e-04  3.20218028786e-03  1.03403903015e-03  4.09968170128e-03 -1.73088223883e-03 -1.58142590651e-03  2.54162263007e-03 -2.80129378007e-03  2.33907471068e-03  1.09507253985e-03 -9.38731691062e-04  3.16338614543e-03 -2.56587202825e-03  9.12874836716e-04 -2.25309829196e-03  2.73861310278e-03  2.13874676619e-03 -5.75287661622e-05  1.62918696290e-03  2.31699156923e-04 -6.67077863649e-04 -2.48419753023e-04  3.41009839895e-05  1.47759170441e-03  1.77524887700e-03 -1.69972428279e-04  9.48637846887e-04 -1.56858537467e-03 -2.85609595139e-03 -1.04933422198e-03 -1.80645245270e-03  2.37174632866e-03 -4.32378993177e-04 -3.91167322280e-03  8.82996454528e-04 -4.25874924210e-04 -9.03120421754e-04 -1.42816834974e-03  7.71975322606e-04  2.10787180294e-03  3.24218880779e-03  8.92697305439e-04 -3.78138029292e-03 -2.36266563098e-03 -1.22295311446e-03 -1.11411914533e-03 -8.65742475646e-04  3.03163825700e-03 -2.13458234104e-04 -1.61767493122e-03  2.30890578577e-03 -3.00885423935e-03  8.06017734180e-04  1.49744943130e-03  1.50197470319e-03 -2.91118221872e-03  9.34089128573e-05 -1.67132614934e-03  2.21582046867e-03  4.32252313873e-06  1.42243299413e-03  1.83984784850e-03  1.35076149563e-03  4.35970851176e-04 -7.69368165038e-04 -1.57375571812e-03  1.09684751244e-03  8.29649152125e-04  4.10908526450e-04  2.42645421286e-04 -9.83606941681e-04 -6.53227530598e-04 -8.99288019514e-04  1.45752185133e-03  6.89159917823e-04 -7.55227554825e-04 -1.68940691812e-03 -2.89912276073e-03  3.75124786261e-04  1.73227894870e-03 -2.27352653503e-03  1.00180188178e-03  2.75319733591e-03 -7.09042575531e-04 -1.78415070551e-03 -3.30833423248e-03  9.79772957877e-04  4.34070028317e-04 -1.32973918600e-03 -7.91844700483e-04  5.61265315015e-04 -2.49741587923e-03 -2.22380748873e-03 -2.88538548409e-05 -9.48119936480e-04  5.32419786094e-04 -2.06972388866e-03 -2.86580048126e-04  1.27764523338e-04  2.76823821059e-03 -4.27340818501e-04 -6.10883565051e-04  1.37905640914e-03  5.75627482337e-04 -2.34584981285e-04 -1.92844803080e-03  7.52953704010e-04  2.24974309811e-04  5.01458796221e-04 -1.01614203150e-03 -9.58445815422e-05 -2.59994531252e-04 -7.45207867830e-04 -9.09318101804e-05 -8.20573574286e-04 -8.43931079182e-04  3.60396246846e-04 -1.25489953345e-03 -1.21835561064e-03  8.15294463954e-04 -1.34825058385e-03  1.30509449769e-03 -1.61138265747e-03  1.05260671166e-03 -2.96295605275e-04  4.18577649286e-04 -3.38724330206e-03  1.72023717167e-03 -3.78986819682e-04 -2.21570617960e-03  1.94470170134e-03  2.55843772785e-03  7.65646137223e-04  9.83345465952e-04  1.17397329776e-03  4.29354158230e-04  2.56828237396e-03 -3.71118076443e-04  1.10790915053e-03 -7.18338447918e-04  6.24921517217e-04 -1.73387291766e-03 -9.78301064363e-04  6.72584297316e-04  1.10153217246e-03 -9.74138428361e-04 -3.44776510141e-04  2.51069894464e-03 -2.11341184281e-03 -1.65857985657e-03  2.05369072167e-03 -1.74951469525e-04  2.50515937933e-03 -9.89859280972e-04 -2.45666368538e-03 -1.40559951346e-03 -1.39776927626e-04  4.01204558530e-03 -1.88505489456e-03 -9.50726305975e-04  2.04031476730e-03 -1.87935591421e-03  4.55030306774e-03  5.86047725773e-04  2.04180987488e-03 -4.26387300770e-05 -1.19407962454e-03 -2.67395907828e-03 -1.65719862175e-03  4.79268038948e-04 -1.49034991456e-03 -2.34797024852e-03  1.94465352397e-03  2.75620931859e-03 -1.50974386845e-03 -1.18753250715e-03  4.16988843295e-04 -7.58809844780e-05  5.65253278390e-04  1.02309844153e-03 -7.22749975950e-05 -3.09266338868e-04 -7.46850486167e-04  3.45985684070e-05  2.09847588470e-03 -1.01763229308e-04  7.60176457094e-04  1.45783489503e-03 -1.00322536146e-03  1.68701061301e-03 -1.22897133307e-03  1.44901197882e-03  2.68413309401e-04 -3.57453744917e-04 -1.21981851582e-03 -8.18273993142e-04 -1.59774164937e-04 -1.35391581721e-03 -9.01275049127e-04
-5.54872989529e-04 -8.96239982679e-04  1.68210003454e-03  6.20009739219e-04  2.11720463678e-03 -3.28257322251e-03 -3.71119544172e-03 -5.63380144594e-05 -2.39180127522e-03  1.51172538590e-03  1.57195601526e-03 -3.17167956144e-03  7.43560801096e-03  5.28758819593e-03  4.14852764767e-03 -2.71564028877e-03  4.28414799275e-03  6.56151441957e-04 -2.23268975323e-03  1.05760976320e-01 -5.60212514499e-03  1.11817321137e-02  1.90371299356e-02 -1.77167711537e-03 -2.06967835032e-03 -1.61357602184e-03  5.09785066985e-04  9.45368989375e-04 -3.79041918742e-03 -2.36323817409e-03 -5.77777204080e-04  2.30904916186e-03 -4.99106523745e-03  8.84808340317e-04 -7.98537369522e-04 -2.51758789482e-03 -5.59632228840e-03  4.35532153811e-03 -7.48885913166e-04 -1.80381480350e-04 -8.21842657351e-04  1.24281303135e-03  1.96921525337e-03  4.12122836799e-03 -1.72023174123e-03  3.00002276588e-03 -6.71662968015e-03 -2.56178110594e-03  3.86031740055e-03 -2.42262362158e-03  8.44601622460e-04  7.12980936761e-05  5.03342402212e-04 -7.21014842756e-04  2.93515409502e-03 -8.57734461999e-03  1.32662792478e-03  5.96202143338e-04 -4.06485726367e-03 -6.30914715177e-04 -3.16465515833e-03  3.49324121197e-04 -1.83129191111e-03 -5.20054136319e-04 -1.54606216169e-03  9.44574555862e-04 -4.51386038097e-03  4.39143894778e-04  4.35650590878e-04  2.20265001028e-03 -4.45925288499e-03  4.37139375173e-04 -3.75643952241e-03 -1.37982441877e-03 -5.95730741881e-04  1.46723403972e-03  1.99596959643e-03  4.17034309966e-05 -9.52827548370e-04  3.19359409970e-03  4.35159077595e-03 -2.86263672471e-03  1.18247392015e-03 -5.07071067903e-04 -1.45668573539e-03  4.35345695403e-03  3.05474281067e-03  2.08700340907e-03 -3.61879535447e-03  4.16410894603e-04  3.39974718283e-03 -1.05435015511e-03 -2.52939560017e-03  1.24043516666e-03  5.89638410256e-04  2.58581632307e-03  2.90271896634e-04  2.98480382612e-03  2.00933972983e-03 -1.25506854867e-02 -9.68674187278e-05 -3.37550236305e-05  1.99706157155e-03 -4.32129985290e-03  2.02070334056e-03 -1.72964387467e-03 -1.01520894554e-03  2.64873787239e-03  7.14269714337e-04 -1.77229032817e-03  1.06552801582e-04 -6.55632083023e-04  1.96797674280e-03 -3.43843870161e-03 -2.02375602068e-03 -1.11794561206e-03 -1.25238753306e-03 -4.89704749948e-03 -1.35584004101e-04 -1.38543190578e-03 -1.75858030313e-04 -1.34412069679e-03 -2.46384587351e-03  1.19374352798e-03  8.59830654935e-04  1.63498753122e-03 -3.07250833251e-03  7.08603074365e-05  2.30181498298e-04 -2.54398210355e-03 -1.86221075850e-04 -2.99306102155e-03 -3.78461071020e-03 -6.47589314243e-04 -2.33311438323e-04 -1.54365277413e-03 -2.35270358379e-03 -1.57298959398e-03  1.41698217388e-03 -2.43940852847e-04  7.02240519687e-04  1.50516616939e-03  6.13057304002e-03  2.03644191295e-03 -1.59640732980e-03 -8.90636743781e-04  3.78241071692e-03 -4.47429177272e-03 -3.62348573518e-03 -3.47206547048e-03  3.55037539405e-03 -1.21487964097e-03 -3.77800020049e-03 -1.30151624467e-03  1.46432915909e-03  4.17820238288e-03 -8.71739720927e-04  3.70207900970e-03  3.36973852919e-03  2.36369181673e-03 -6.66674838944e-03  1.30467081075e-03 -1.83963853969e-03  3.21257744387e-03  1.82890188227e-03 -1.14043626873e-03 -2.59349769742e-03 -5.49715546728e-03  3.10969904426e-03  4.31870938284e-03 -8.59464755567e-04  5.33639039265e-03 -2.54201727426e-03  1.12145255945e-04 -5.43613944851e-03  7.16538477028e-04  1.82393722009e-03 -6.81017347644e-04 -3.94361895501e-03 -2.48137353575e-03 -1.45715320521e-03  3.19360462455e-03  4.45018183283e-03 -8.40897969520e-03  2.35581194203e-03  1.59041850768e-03  2.55019627256e-03 -1.57574883784e-04 -2.35707157723e-03  1.69095761608e-03  6.25239717062e-04 -3.58820933923e-03 -3.79951817554e-03  2.59711330322e-03 -7.98167521430e-04  5.41779660045e-03 -2.17587992276e-03  8.60903023143e-04 -2.21706357496e-04  2.30018718581e-03  6.26383671815e-04  1.57877908950e-03 -1.57650669882e-03 -2.14717518708e-03 -1.31285637800e-04 -1.06622044016e-03 -2.30758760667e-03 -1.86561425246e-03 -2.64985618399e-03  9.35592084429e-04 -1.98704014116e-03  1.50382906480e-03  3.58932636310e-03 -1.74652279290e-03 -9.78823782725e-05 -1.21335907359e-03 -3.42892494453e-03 -7.59660403840e-04 -6.97506724050e-04 -1.79623183364e-03  2.99851816190e-03  3.59374180565e-04  4.63970462101e-03  5.10076258314e-03  2.56732986685e-03 -2.70779911600e-03 -5.08019900627e-04 -3.73347420794e-03  1.63466487858e-03  2.20604013632e-03  3.14044838431e-03 -3.11556613918e-03 -6.17051093751e-04 -1.51879007554e-03 -2.08016942784e-03 -1.48307719825e-03  4.93343814753e-04 -7.82064604306e-04 -5.19765356364e-03 -6.91709839140e-03 -4.99413091042e-04 -1.23567776101e-04  3.90533657123e-03 -1.78969400629e-03 -2.42684740986e-03 -2.79475256161e-03 -2.96287872737e-03 -7.25383864933e-04  2.16475668396e-03  2.42891913891e-03  2.44339904771e-03  1.93861507664e-03  4.58475724836e-03 -5.65593568973e-04 -1.42984824615e-03 -3.64043408265e-03
 3.12205101544e-03  2.38722721485e-03 -1.24957601556e-03  2.04916502983e-03 -2.22196170827e-03  3.06495193819e-05  6.01019242340e-04 -3.10973963185e-04  9.83438472888e-05  9.66590859481e-04  1.83529645174e-03  1.29440804683e-03 -5.93066255588e-04 -5.79460387088e-04 -1.38615452151e-03  3.03333946050e-04  1.11608989110e-04 -7.45849291218e-03 -1.13773559427e-02 -5.60212514499e-03  4.78767471255e-02  4.47049565104e-03  1.36893939281e-03 -3.29713812631e-03  3.78337391475e-04 -6.02820413471e-06 -2.59757660731e-03 -9.69765038002e-04  1.66085040545e-03  9.42536788172e-05  1.69085476312e-04 -4.07971100994e-05  1.00846777552e-03 -2.06561704937e-03  5.37663576528e-04 -1.18934815694e-03  1.45094546380e-03  8.57916978475e-04 -6.44894786478e-04  3.31829814880e-03 -1.12480275000e-03 -3.72559573347e-04 -2.03223869010e-04 -6.61857714549e-04  1.17938123393e-03  8.18815181151e-04 -2.38591593016e-03 -1.70433793277e-03 -1.80830263909e-03  1.08458131686e-03  4.94616039484e-03 -1.77503061536e-03 -1.59009844956e-03 -1.94093101864e-04 -4.00150200684e-04 -2.89689116100e-04 -1.27398918240e-03  1.13607542710e-03  9.63268912372e-04  2.53748040107e-04 -2.10273554507e-03 -1.92711151471e-04 -1.12503310196e-03 -1.10176987032e-03  2.19129100110e-04  3.67684106751e-04  2.87624596981e-04  3.05286951896e-04 -4.89293996377e-04  1.16654401206e-03 -1.20469101502e-03  3.34150628128e-04 -3.42279667770e-04  1.18866096513e-04  2.33477044605e-04  5.17790536017e-04  6.00186039139e-04  1.75907733947e-04 -1.99377255530e-03  5.58990968920e-04 -7.23531407920e-04 -1.42529757798e-03 -8.67569301002e-04  1.57885626141e-03  4.07627105505e-03 -1.05810035569e-03  5.21153947566e-04  7.44596659977e-04  8.84176196207e-05  1.43200164611e-03 -9.25984255559e-04 -4.13800741011e-04  1.35175328869e-05  1.29083174037e-04  4.74374705327e-04 -6.85777697840e-05 -1.76687673240e-03 -3.26122532232e-03  4.95897259850e-04 -8.93694772483e-04 -2.47009843908e-04 -1.92875939319e-04  1.82585993270e-03  7.92070041645e-04 -2.56467982130e-03 -2.14638616117e-03  3.59430151085e-04 -2.88800191455e-03  8.32336926332e-04  3.49264261288e-04  1.76170043155e-04 -5.91975462702e-05 -5.89709010034e-04 -1.36169288281e-03  1.09819350469e-03 -1.33316696971e-03 -2.68009216215e-03 -1.29488786766e-03  1.79313807593e-03  7.09719900752e-04 -1.29626443723e-03 -3.62194949915e-04 -1.08991595875e-03  1.01779595701e-04  2.85485273046e-04  4.29383904473e-04 -1.30466781473e-03  4.41724719861e-04  7.10878991002e-04 -1.49779532117e-04 -8.39815508567e-04 -1.24147290600e-03 -8.38626472940e-04  3.51132161557e-04 -1.14389300755e-03  3.43960363159e-04  5.50151046931e-04  2.27243122059e-03 -7.25642387329e-04 -2.39757158392e-04 -2.91752962228e-04 -1.40408669323e-03 -3.10663515605e-03 -1.09476026047e-04  1.84285069223e-03  9.06516196531e-05  6.22301256222e-04  8.16706119622e-04  1.10688420483e-03  2.32635067736e-03 -8.99799077886e-04  2.03866532108e-04  1.85301226511e-03  3.22185904719e-03  1.33199477161e-03 -2.07312090946e-03 -2.38458621123e-03  5.95362142400e-04 -7.01833464329e-05  7.25531943468e-04 -9.86214745146e-04  5.08185803951e-04 -1.39041047715e-03  2.11304271877e-03 -6.14745409077e-06  1.40357757805e-04  8.94973119055e-04  8.45309328781e-04  1.99013352289e-03  4.42791886166e-04  6.91541498802e-04 -1.21689739729e-03  5.23596130847e-04 -7.90664719137e-04  1.09106522745e-03 -5.01965790695e-04  5.23227057775e-04  4.25636580564e-04 -4.24018540358e-04  9.96661972456e-04  1.12689928422e-03  1.28028088236e-03 -2.09773047432e-03  9.23793997984e-04  5.64161558044e-04  7.87316214371e-04  1.65858482639e-03  8.15144194953e-05 -1.45439254881e-03  4.24662967519e-04 -1.13115661876e-03  2.56802698623e-04  9.49392983182e-04 -2.72737675167e-03  2.30183795531e-04 -2.36843344250e-03 -1.13475518220e-04 -1.39344178072e-03  6.65844493065e-04  8.33010662729e-04  1.77056723378e-03  1.84625889431e-03  7.02850057868e-04  1.99627418780e-04 -7.36459319039e-04  4.73925075387e-04  1.96611538339e-04  3.24898399485e-04  1.55610897551e-03 -7.17493530143e-04  1.39412389220e-03  4.55895567933e-04  2.05690478164e-04  2.18903776666e-03 -9.90535322240e-04  7.22614930982e-05  1.56366437688e-03 -6.61017971912e-04  2.10135044446e-03 -4.56745343125e-03 -2.62606756087e-04 -9.28154592770e-04  6.76627842649e-04  1.61471318897e-03  1.38977041027e-03 -1.61080873467e-03 -5.72588801727e-04  8.23056417556e-04 -9.98979176858e-04 -3.52747088458e-04 -2.39990688426e-03  2.17077164948e-03  2.78893051419e-05  5.05234568721e-04  2.66001547159e-03  4.66300276423e-04 -9.95583821433e-04  1.21218837532e-03  8.15636951400e-05  1.59817152883e-03  4.80160390564e-04 -2.38580906744e-03 -1.02435589774e-03  8.80420409305e-04  1.66747540656e-04  4.81201964892e-04  4.18323985810e-04  6.71143100522e-04 -1.04279417906e-04 -2.96399848862e-03 -8.15175474505e-04  5.44522626456e-04  1.92483682429e-03 -8.12606303608e-05  1.04892235340e-03 -3.34524034277e-04
-1.35314381531e-04 -1.73019752404e-03  3.17600439174e-03 -3.00329867297e-03 -5.05426086700e-03 -2.14875864324e-03  2.21736318093e-03  4.43169155330e-04 -3.25986261194e-03 -1.28995115834e-03  4.90621251460e-03 -1.93567605412e-03  2.50608783740e-03 -4.87084949797e-04  5.47064623831e-04  1.96382340240e-04 -2.69958716285e-03 -8.01085572969e-04  3.90127910240e-03  1.11817321137e-02  4.47049565104e-03  1.15764532578e-01 -5.02445970713e-03  8.98437422025e-04 -1.55270564344e-03 -9.69858273958e-04 -9.44749250439e-03  8.24428795937e-03  2.88567270972e-04 -3.84207762867e-03  3.48861227413e-03  4.76629160826e-04 -2.36099607541e-03 -2.63809513661e-03  4.78575371943e-03  3.68490592281e-03 -3.29241645900e-03  2.24635460911e-03 -4.82983773847e-03  1.85827476109e-03  1.95594587676e-03 -3.87831149612e-03  3.88419254382e-03  6.30558928428e-04 -1.51232090897e-03  7.72324682904e-03 -3.63191973778e-03  4.76992738555e-03  4.59806347231e-03 -1.32184051056e-03  3.35638721877e-04 -4.42815393419e-03 -1.83580226221e-03  7.19227394392e-04 -6.57144096816e-04 -3.86026144350e-03 -7.53835829764e-04  1.84625342078e-03  4.48542355858e-04  8.16792645953e-05 -2.18972833099e-03  1.33172201400e-03  9.91350716745e-04 -3.64471564465e-03  1.58069896126e-03 -7.51653736371e-04  2.76775362191e-03  2.48602277271e-06  2.68624397055e-03 -2.30198622926e-03 -3.15698110296e-03 -3.82607894565e-03  7.38395788938e-03  1.12331643543e-02 -4.46128249204e-03  4.27383519838e-03  1.93094474064e-03 -2.05271032274e-03 -1.57315272939e-03  1.54302940449e-03  1.36763501710e-03 -9.06226532491e-04 -1.52733811963e-03  2.69874038830e-03  4.72635139911e-03  4.18814791267e-03 -7.28678159383e-04  4.14435190921e-03 -8.07235298423e-04 -6.94296533096e-04  5.67788717907e-03 -1.20405551232e-04 -1.61132100251e-03  7.41540547913e-04  7.15768234416e-04 -5.30203046872e-03  4.98020124058e-04  9.49084711514e-04  4.66482192024e-03 -6.35366581216e-03 -2.89149018019e-03  2.05160527564e-03  2.93838169927e-03 -2.43048218807e-03 -4.18204259592e-03 -4.34664248043e-03  9.03814075632e-04 -2.47601336515e-03  3.63480179555e-03 -4.23306333304e-03  3.76116595680e-03 -1.38415900122e-03 -1.03131986165e-03 -3.79534784172e-03  2.33973826114e-03  2.73993436525e-03 -2.00908069510e-03 -3.49662280948e-03  5.44080492919e-03 -5.52948146808e-03  4.87603831819e-04 -6.59428615730e-03 -2.89457779275e-03  5.00998354504e-03 -1.00772215397e-03 -2.47508150045e-03 -6.80905977568e-03  2.62814931393e-03  9.76321384744e-05 -2.54018668927e-03 -1.61445953966e-03 -2.06745783234e-03 -9.35611942118e-04 -1.21978517106e-03  1.69824013971e-03 -1.56069010622e-03  3.23990770614e-03  6.47267254501e-03  3.84426697242e-03  1.12831619776e-04  9.61785397999e-04 -2.41449160466e-03 -4.46139506909e-03  4.30638894399e-03  2.67326513763e-03  2.83197955581e-03 -4.35739334870e-03 -4.33080100996e-03 -1.44407338382e-03 -7.00454210311e-04  7.38510429156e-05  3.58909922763e-04 -9.87373151282e-04 -1.78042967321e-03 -8.77606795314e-04 -7.72617273331e-04  4.36066563600e-03 -3.13102277414e-03  1.32843849414e-03  5.67236723117e-03 -2.64003002401e-03  2.90115110106e-03 -4.04704743111e-03  3.74412304237e-03  4.10959464162e-03 -2.44701833947e-03  1.67405166541e-03  4.24373258286e-03  8.17156827418e-04 -1.82456911951e-03  3.38409482159e-03  3.48984894279e-03 -1.87193597006e-03  1.41419298838e-03 -1.10948003025e-03  2.60401490436e-03  6.10972266888e-04  1.24309368621e-03 -1.31910596887e-03  8.23624274328e-05  1.90943662624e-03  4.78264530153e-03  2.66590552283e-03 -9.99695653363e-03  4.29823901071e-03 -6.65470891262e-03  3.55898289196e-05 -1.11591326936e-03  5.70346407321e-04  2.24350554343e-03 -5.66873768200e-03 -1.44073604864e-03 -6.93934309102e-04 -3.36110803695e-03 -2.87734226326e-03  2.47705340944e-03 -1.86376077251e-03  8.79034476974e-04  6.39090722820e-04 -2.98671720085e-04 -7.18761460909e-04 -1.95974655583e-03  5.79633319847e-04 -5.25726408229e-03  1.10974824156e-03 -2.71276405613e-03 -2.22451768095e-03 -1.10744317576e-03 -5.48931625047e-04  1.41697868840e-03 -4.91675394137e-04 -1.21803736259e-03 -1.03582643829e-03 -2.50300232281e-03  1.14722630609e-03 -4.25467959609e-03 -1.00199189554e-03  2.33731366120e-03 -1.35865582974e-03 -4.86358572870e-03  2.23091691599e-03 -2.73207926508e-05 -2.46161031464e-03  5.69440294728e-04 -9.38727922324e-04  9.57766620146e-04  3.18778643690e-03 -3.61004100499e-03 -3.03292519138e-03  4.70693407263e-04 -2.94705462024e-03 -1.24769284953e-03 -2.27050398006e-03 -6.95687307976e-04 -4.77048390436e-04  4.38869186739e-03  1.51088442057e-03  2.34842846229e-04  1.68236988753e-04 -3.63125769550e-03 -1.18412880633e-03  2.18739824434e-03 -5.13221768226e-03  5.21157511050e-03 -1.10022792130e-03 -2.30935172447e-03  4.78333900036e-03 -1.91321761303e-03  4.51761257340e-03  7.19635638395e-03  4.22813060018e-03  2.55120653588e-03  1.83205527810e-03  1.04162833306e-03 -2.28098207528e-03 -2.26877112311e-03
-4.02243731715e-03 -9.51982357851e-05 -6.52579486034e-04  1.35904630465e-03  8.19103014557e-04  1.44902963953e-03 -4.04459413152e-04  1.84699982089e-03 -5.85356606824e-04  4.61702058018e-04  1.01397318136e-03 -4.55553264996e-04 -8.07885776280e-04  1.87820896866e-04  1.70038631890e-03 -2.05121462459e-03 -7.64686867909e-04  1.36083398603e-03 -1.55995095380e-03  1.90371299356e-02  1.36893939281e-03 -5.02445970713e-03  7.13783636565e-02 -3.37516184242e-03 -1.52469842526e-03 -8.87081080308e-03 -1.93597013112e-03  3.75755661943e-04 -1.53067919059e-03  1.34126208698e-04 -2.51644526751e-03  1.08010616515e-03 -3.02253051480e-03 -8.81679052260e-04 -2.51384253465e-03 -3.44975439002e-04 -1.71300225530e-03  2.61338898282e-03  1.62761188492e-03  1.63637594784e-03 -8.25219319068e-04  9.27426481980e-04 -2.13670234321e-04  7.26007809934e-04  4.95384742705e-04 -7.14593018616e-04 -3.89053543783e-03 -3.17953509590e-03 -5.69392907901e-04 -1.37675292028e-03  2.44392875209e-03 -1.09304604405e-05  3.27088766964e-05 -3.37997549609e-03 -7.97622695223e-04  5.08984038810e-04  1.12823190442e-03 -1.24553892050e-03 -1.82042210964e-04  1.53474907626e-03  1.55681698064e-03  4.08454072075e-04  1.60982269730e-03  3.75432657083e-04 -1.24647004749e-03 -3.37397702960e-03 -3.51306770524e-04  5.26578570891e-03 -2.85017114044e-03  2.15436681093e-03 -1.23511598835e-03  2.50652740197e-03  5.80180703355e-04 -4.08063001679e-03  1.16547639290e-03  1.69109515711e-03  2.78120217226e-03 -1.14600566012e-03 -6.92059716111e-04  2.71651838735e-03  9.90559995915e-04 -4.12732473482e-03 -6.21861990014e-04 -3.48430190702e-03  1.28133767796e-03 -2.00056884133e-03  2.73482050941e-03  3.01533099353e-04 -7.72874935341e-04  1.09460071584e-05  9.89536744542e-04  8.96145204674e-04 -3.38420599017e-03 -5.65748401670e-04 -6.43477917124e-05  2.86058681437e-03 -6.38262280395e-04  2.88120457992e-03  3.70338019580e-04 -7.00316286554e-03 -1.24079189156e-04 -1.70046200678e-03  1.52069605649e-03  1.46691542924e-03  4.27241248855e-03 -1.69012181291e-03 -3.49431210845e-04 -4.73945458958e-03 -2.08373474089e-03  2.98586463634e-03 -1.40725117161e-03 -6.99343592193e-04  1.75869832079e-04 -7.62082747800e-04 -6.00028269336e-04  4.11596031250e-04 -3.22261061546e-03 -2.63499977016e-03 -5.03395888298e-03  1.28803211297e-03 -7.95249172047e-04  3.55522447976e-03  1.10430699314e-03 -1.10050125016e-03 -3.77026365428e-04  1.43085747497e-03 -2.18941224487e-04  2.98609632544e-04 -9.77852718125e-04  7.49790970423e-04  1.26002181710e-03 -2.95177336088e-03 -1.70794855406e-03  3.44655196478e-03  2.00441110338e-03  1.40182913416e-03  5.85514977469e-04 -4.52743592786e-04 -1.47708465238e-03  2.12993468265e-03 -3.11488643140e-03  2.95789702248e-03  6.82919656054e-03  4.20686757940e-04 -2.65120519790e-03  1.53721751230e-03  2.56095047236e-04 -6.64488825988e-04  1.45767831207e-03  4.08383529025e-04 -9.13129643778e-04  3.98982891170e-04  3.92464944174e-04  6.78074216514e-04  2.26821777475e-03  6.69029220242e-05 -2.70050344520e-03  3.93530532029e-03 -1.10091550997e-03 -1.87147021295e-04 -4.64181876163e-03 -1.29680211806e-03 -4.12188289751e-03  4.62368910465e-03  2.25920464909e-03 -4.20450808214e-04  1.12295782800e-03 -1.18051637947e-03  2.12462598925e-03  1.80213013407e-03 -2.44428938753e-03 -6.48096756509e-04 -8.76860547333e-04 -1.86839728712e-03 -1.45820096200e-03 -3.24566996015e-03 -2.06218644517e-04 -2.76533540074e-04  6.38522583319e-04 -3.68857625671e-04 -4.74255549014e-04 -1.95716571473e-04 -7.03344799734e-05  8.85737652813e-04  1.77154044520e-03  1.64493161265e-03  1.81247995775e-03  1.45738811549e-03  6.79774623233e-04  2.95854046702e-03  8.85190130811e-04 -1.44434318879e-03 -1.66587895105e-03  8.29571933979e-04  5.32709925430e-04 -3.11315331435e-04  1.51218820229e-03  1.49660717262e-03  7.85333473126e-04  1.85141684307e-04  1.24334791553e-03  1.48801983865e-03 -1.26909595754e-03  2.13606285812e-03 -4.66025587706e-04  2.81640465008e-03  1.14184838341e-03 -2.01746399342e-03  8.63623865113e-04 -3.92573787599e-04  5.99361621332e-05  5.37132518438e-04 -3.70532301557e-03  1.65381114932e-03 -1.44514440182e-03 -1.13610055427e-03  1.67940548464e-03 -1.49873037037e-03  1.13913416449e-03 -4.34990405068e-03  4.16145492354e-04 -8.03247717033e-04 -1.30591240429e-03 -1.17223813385e-03  7.69096595557e-05 -2.54528616398e-03 -3.87742535593e-04 -1.46918451227e-03  2.14183797072e-03  3.75140978758e-03  2.22364202770e-03  4.65319821975e-04 -2.47532455139e-03  1.48125863427e-03 -1.09534672784e-03  3.54787678944e-03 -1.58345188713e-03  1.03989072709e-03 -5.48097341050e-05 -6.29038730107e-04  5.07619938217e-04 -2.64590150842e-03  3.98837218906e-03 -8.30555277534e-04 -1.22890029387e-03  5.75450031610e-04  1.25653370361e-03  1.30410617727e-03  9.77463938611e-04 -1.69105776381e-04  6.83576596615e-04  4.11658017561e-04  8.19625175551e-04 -2.37031497741e-03 -1.07846544326e-03  1.77618724121e-03
-3.38137914487e-04 -2.07724037722e-03  1.56851099571e-03  1.33447731468e-04 -4.77960333769e-04 -5.97432883051e-04  3.75702317939e-03  1.92962957026e-03 -9.29483128075e-04 -1.29593670692e-03 -3.02131320340e-03  2.73849676504e-03 -4.06711447994e-04 -3.77410667325e-03  2.45321256104e-03 -3.93253344785e-03  1.00606055642e-03 -9.52014895471e-04  3.41504355329e-05 -1.77167711537e-03 -3.29713812631e-03  8.98437422025e-04 -3.37516184242e-03  8.80572761986e-02 -1.38827379520e-02  1.35523012155e-03 -2.37827626162e-03 -3.55134589768e-03 -3.65459753255e-03 -7.31151805319e-04  6.07010359256e-04 -1.22927973640e-03 -2.12051549696e-03  6.52496577649e-03  2.46478423030e-03  3.56347908979e-03  2.33403957812e-03 -9.65194355745e-04  3.48351196020e-04 -2.51579934304e-03  4.45596498144e-04  9.68885023887e-04 -3.41987656383e-03  1.39516055258e-03 -7.17588842691e-04 -1.80611298420e-03 -5.16825225998e-04 -4.59403634383e-03 -2.40043145539e-03  8.01414168622e-06 -2.60291070288e-03  1.26122379379e-03  4.60054944045e-04  3.32754671614e-03 -9.49312318740e-04  2.73554713378e-03  5.66464612995e-04 -5.17097352171e-03 -6.88312915728e-04  6.99951478173e-04  2.44773068372e-03  1.97701497082e-04 -4.23275565015e-04 -2.61539759644e-04 -1.73877066606e-03  1.49220705057e-03  7.19079630884e-04 -3.03026255031e-05  2.70659263679e-04 -2.06566597609e-03  2.19687890460e-03 -1.15691466896e-03 -1.41404846327e-03  7.65881814680e-04 -1.90211461046e-03 -1.26022302646e-03 -2.00722096830e-03  1.07875377498e-04  3.29045056532e-03 -2.07623665358e-05  1.39959832487e-03  9.56182542530e-04  1.09053761697e-03  2.33711521584e-04  7.85725844089e-04 -2.01620119355e-04  2.00228343080e-03 -2.70296130828e-04  1.66736300719e-03  5.91027187622e-04 -2.04791479721e-03  7.00971490560e-04  5.04944298767e-05 -1.38998532211e-03 -2.17250513382e-04 -2.31668942819e-04 -2.50115176806e-03 -3.67950067209e-03  7.76483203003e-05  6.15439845141e-04  1.09668024253e-03  9.13163070675e-05  1.43279417076e-04  2.24259357495e-04 -1.32195034503e-03 -2.31903202149e-03 -6.78543759868e-04  1.60543777765e-03 -1.57660482832e-03  3.70851265474e-03  5.96071360315e-04 -2.17713725653e-04 -9.89256711863e-04 -9.13490610519e-04 -2.76632241303e-04 -3.73442953903e-03  4.56992420351e-03  2.81144057499e-04 -1.30534624487e-03 -2.14469688728e-04  3.62195252832e-03 -1.55699102370e-03 -2.57415000113e-03  3.01958154516e-03  1.84027178444e-04  2.68996899489e-04  1.41489365696e-04  5.74893737885e-03  1.31666376761e-04 -4.52524262529e-04  4.21150640167e-04  1.58067185823e-03  1.62689206918e-04 -1.34668823978e-03 -1.38606952194e-03 -4.13128702206e-04  2.72425653226e-03  2.44304157821e-03 -6.50286145378e-05 -5.14626549502e-03  3.49995909441e-04  1.55728624982e-03  1.68979314993e-03  1.98624864902e-03  8.78430389484e-04  2.90008066739e-03  3.93210029342e-03 -1.05091242746e-03  3.66844638129e-03  1.93489325622e-03 -2.66955214868e-03  2.42781609012e-03 -9.54099519125e-05 -1.90136634655e-03  2.63010354167e-03  1.50830365995e-03  6.71762910586e-04 -1.78228701859e-03 -1.27195678509e-05 -2.53149410152e-03 -1.55748848393e-03 -6.50896865413e-04  2.56395277642e-06 -1.18889783919e-03 -1.55724894953e-03 -2.95487114517e-04 -2.37842247274e-03 -1.21306875980e-03 -1.08418965038e-03  2.32343733997e-04  1.14198364315e-03 -1.48528946086e-03  6.85585137576e-03  1.88886296501e-03 -1.46324889996e-03  1.88131255173e-04 -1.32771270350e-03 -1.87039808321e-06 -2.99014279027e-03  1.66843063931e-03  1.54136314702e-03 -2.19188055521e-03 -3.36663382744e-04 -1.69112266055e-04  3.07146102384e-03 -4.13592493702e-04  4.26691325821e-04 -1.67655916608e-03  2.38818745696e-03 -2.38406878750e-03  1.10511334371e-03  3.86104881545e-04 -4.39519125835e-05 -3.58322421778e-04  1.42302489476e-03  1.23905583171e-03 -3.32407146315e-03  1.43155089178e-03 -8.96761938491e-04  6.62935606924e-04 -2.43421970504e-03 -2.08927530444e-03 -2.47638146850e-03  1.92702022808e-04 -1.45162851480e-03  1.44082421613e-03  2.42709454593e-03  2.92415527949e-03 -3.31359886837e-03  1.89700272206e-03  3.51545920031e-03  2.70074523532e-03  5.70037688884e-04 -1.89092926465e-04  1.40978093042e-03 -3.94428872802e-03 -4.62682090212e-03 -1.37147171267e-03 -1.56559393900e-03 -1.99634222491e-04 -2.62744683699e-03  1.34803831629e-03 -5.29671378474e-03 -3.09215122632e-03 -5.45236825750e-03  3.39496275387e-03 -1.65214605311e-03  1.10079124995e-03  9.76386258063e-04 -1.84103702591e-04  2.37993649319e-04  9.14186450337e-04  2.59027748187e-03 -5.72608229481e-04  9.50038310263e-04  4.03661473089e-03  2.90332317169e-03 -1.73941066346e-03 -2.72055960915e-03  2.05452981906e-03 -2.34007004142e-03 -2.52485591472e-03 -4.31006679250e-04  1.37294384869e-03  2.39870132620e-03  1.48358297902e-03  2.93795641886e-03 -2.25472819669e-03 -1.85222393712e-03 -6.70001967961e-04 -6.49765141748e-03  3.80337035619e-03 -5.44370591397e-03 -5.76279843770e-04 -2.35705694209e-04  3.46865484186e-03
 5.16179453001e-03  9.35741315459e-04  2.34400500658e-03  1.17452508493e-03  1.68354746268e-03  9.04236522958e-04 -4.55837618601e-04 -5.01482193182e-03 -6.83378458390e-04  3.58218382880e-03 -2.04476053247e-03 -9.50209696393e-04 -6.60566541509e-03 -2.53573683048e-03 -4.98128216077e-03  4.54077724481e-04  6.95028512212e-04 -1.72226715470e-03 -3.79738493513e-04 -2.06967835032e-03  3.78337391475e-04 -1.55270564344e-03 -1.52469842526e-03 -1.38827379520e-02  1.06745371993e-01  1.41552798956e-03 -2.42578822972e-03  4.87589072660e-03 -1.00056191022e-03 -3.75907527803e-05  2.30583152260e-03  2.89286801770e-03  1.57239286044e-03 -1.31130846522e-03  6.63646293615e-04 -2.21819526333e-03  2.64783922978e-04 -1.30044203264e-03 -2.09549054195e-03  4.01606003662e-03 -7.73285797157e-04  4.61723359962e-04 -5.69703071131e-04 -2.40894005040e-03 -4.39951113312e-04 -3.25231867780e-03 -6.29472172722e-04 -8.54731525284e-04 -3.84505626063e-03  7.71010911827e-04 -1.94092575686e-04  3.08341797656e-03  1.03033540602e-03  8.15876264202e-06 -3.30203429928e-03 -1.95788516280e-03  1.14688028255e-03  1.03154272097e-03 -8.17849144582e-03 -1.74024261037e-03 -1.34225806312e-03  1.61074399779e-03 -1.50001511031e-04 -6.39516070118e-04  1.43695457108e-03 -2.13419448550e-03  1.56651169204e-03 -5.31753057592e-03 -1.37184957881e-03  5.47892676989e-04  8.45737019252e-04 -6.87225642844e-04 -2.54862896638e-03 -1.36010995894e-03 -5.38234438863e-04  3.84877341410e-03  1.22254965923e-03 -5.38137752946e-03 -2.84909449482e-03 -1.85011173068e-04 -2.09364234250e-03 -1.15159734621e-03 -1.95521928221e-03 -7.42337148146e-04  6.58248042082e-05 -4.93173171012e-03  4.19377171863e-03  2.00411756837e-03  2.19599702547e-03  2.07198945711e-03  1.95138496992e-03 -1.45077452073e-03  4.46427135986e-05  6.25785252654e-03 -2.66095500738e-03 -2.83894809734e-03  8.98507493413e-04 -8.53878443669e-07  1.42966381411e-03 -3.12022939792e-04 -4.32269004333e-04  2.07869433302e-03  1.46771028914e-03  5.86555460304e-04 -2.09116131530e-03 -3.92433773827e-03  1.67919990088e-03 -1.78212046794e-03 -1.94217258149e-03  6.55144771998e-04 -2.61455707725e-03  1.21413037258e-03  3.90846787552e-03  2.16349221554e-03 -4.83422188051e-03 -5.16982509490e-03 -5.01930154689e-03 -2.31797890513e-03 -1.49244341815e-03  6.34867677788e-04 -1.44888051249e-03 -3.17071433402e-03  9.86443147086e-04 -3.98910585817e-03 -1.12660587587e-04 -3.10341748526e-03 -9.47939338324e-04 -4.01227145042e-03  7.47399702327e-04  1.05251385337e-03  2.00295197905e-03 -4.01392581058e-04  3.87627336653e-03 -2.91912646380e-03 -7.80829034972e-03 -3.81216968982e-03 -6.80008721014e-03 -3.83566146033e-03  1.94249669112e-03 -8.64679543219e-04  1.77766710189e-03  8.56038054502e-04 -2.19670136415e-03  1.91342586555e-03 -6.03346907963e-03 -1.29989063056e-03 -2.22502803643e-03 -2.14962760169e-03 -4.42158941853e-03  3.93340910384e-04 -1.01662576915e-03 -1.34551040474e-03  5.76737919607e-03  1.12158801197e-04 -1.99548846095e-03 -2.66307467554e-03 -3.45389105412e-04 -4.65353997662e-04 -1.12811028644e-03 -3.68205889780e-03  8.80713719916e-04  3.62671177027e-03  5.54381462011e-04 -4.62123279362e-04 -2.50351327195e-03  6.25707241937e-04 -1.19379841739e-03 -1.31300993583e-03 -1.72110364709e-03  1.81751982007e-03  1.71454687151e-03 -3.65001334467e-03 -5.85333552950e-03 -3.73894074786e-03 -2.51077482918e-03  5.12483619368e-04  2.79066638459e-03  8.57718628226e-04  1.19540700562e-03  9.99749518105e-05 -2.79805086971e-03 -1.51916792371e-03  2.86143738017e-03 -5.41848791440e-03 -3.64399414867e-04  4.87592094082e-03 -1.47397666256e-04  5.98619912070e-03  1.79557933173e-03 -4.32815104779e-04  3.86657945044e-04 -1.86899951910e-05 -1.72644870011e-03  3.84823662398e-03 -3.41450840469e-04  6.31414658909e-04 -1.86805830163e-04 -2.35507336491e-03 -6.78090425609e-03  1.79691893662e-03  1.10945628166e-03 -6.95872767963e-05  1.31044389345e-04  4.00136863963e-03  1.17949998723e-03 -3.42316451830e-03 -3.01945467515e-05 -3.16289225667e-03 -3.34909450970e-04 -3.51882015995e-03 -2.51802791632e-04  1.74542154163e-03 -2.98061738669e-03 -7.78048448598e-05 -1.01661488454e-03 -9.34470093398e-05 -1.32855152851e-03 -2.47957528023e-04  2.58665898099e-03  1.14966447744e-03  1.93166818059e-03 -3.25272854529e-03  1.54982742883e-03  1.71875550449e-03 -1.19230592423e-03  3.00398109642e-03  1.70952467136e-03  1.26782949684e-03 -9.11618828504e-04  5.46430932069e-04 -1.72506481643e-03 -1.70624251703e-03 -1.32959490004e-03  5.63754187955e-04  3.01790773859e-03  2.80318513660e-03  3.38906526984e-03 -1.29080117683e-03 -6.55731335977e-03  2.13566938482e-03  5.28617488774e-04  2.80160489687e-03 -6.89354003738e-03  4.39014332968e-03 -1.87796744036e-03  2.70215638188e-03 -4.93101047804e-03 -1.09171674175e-03 -1.99879462874e-03  1.80030586992e-03  3.37923376790e-03 -2.62993873347e-03  4.07334921056e-05  1.87003523668e-03  1.25289654885e-03  1.54121646234e-03
 2.61512392522e-03  6.69361283339e-04 -6.47056619496e-04  8.42671765426e-04 -2.60017121505e-04 -3.36797276020e-04 -5.36705600802e-04 -1.24290716801e-03  7.04165288473e-04 -9.91686107391e-04 -8.69976488597e-04  4.64718004073e-04  1.48675324403e-03  2.72676651841e-04  1.87980731383e-03  2.39679322656e-03  1.35345884762e-03  1.44448189305e-03 -1.43128731318e-03 -1.61357602184e-03 -6.02820413471e-06 -9.69858273958e-04 -8.87081080308e-03  1.35523012155e-03  1.41552798956e-03  7.47835971524e-02  6.89682197746e-03 -7.76378674355e-03 -6.41110626134e-03  4.19010363083e-04  1.95366230629e-04 -1.36874908710e-03  1.68913974898e-03  2.01240273478e-04  2.38778072202e-03  2.06093805474e-03  4.75547479750e-04 -2.56569069253e-03  2.78201458487e-03  4.02039055193e-03  6.82534564306e-04 -6.53388775151e-04 -1.31001459829e-03  2.96862845139e-03  6.43107483125e-04  4.90901087202e-04 -2.02708933048e-03  3.06003739065e-03  6.28059384832e-04 -9.73841285808e-04 -5.40286465805e-03  1.14855253802e-04  1.31684347658e-05  3.01478622226e-03 -1.18720699343e-03 -3.10432544403e-03 -1.73541243418e-03 -9.31075969508e-04 -2.65895585472e-03  1.89492221843e-04 -6.31845302243e-04 -7.42919263496e-04 -1.27969701934e-03  1.48520523226e-03  2.87404979688e-03  9.46146243004e-04 -3.31177199050e-03 -4.47597273701e-03  4.62457159853e-03  1.45340582555e-03 -2.33363009030e-04  1.88903644647e-03 -9.00529498301e-04 -3.16731074580e-03 -3.74594642052e-06 -1.64280819255e-03 -8.16306087922e-04 -1.09905059989e-03  1.94567244251e-03 -2.04250413614e-03 -1.70948118990e-04  1.94186367786e-03  9.29157533746e-04  4.27011379021e-03  4.35774024798e-04  1.71249174413e-04 -2.08510539798e-03 -5.46483210300e-04  1.53214471734e-03 -3.06338070325e-03  8.11054179980e-04 -1.79368161710e-03  1.07051679936e-03  1.00337731957e-03 -1.29630186829e-03  2.53941805458e-04  4.13589497614e-03  5.59056173198e-04 -5.61595626760e-03  1.26634061573e-03  1.74632167380e-03  3.88464569570e-03  4.21242392536e-04 -2.26829398325e-03  1.60392888921e-03  6.68831572107e-04  2.69694617286e-04  1.64849802560e-04  4.86368846060e-04  1.66055265597e-03 -1.14313866263e-03 -1.77522284889e-03 -5.75555451379e-04  1.32094780186e-03  1.10698527950e-03 -3.33160475857e-03  2.26386095295e-03  2.27301360381e-03  4.75118949299e-03 -2.80800737095e-03 -1.01318420771e-03  7.12456251046e-04  2.73183290091e-03 -1.00561674154e-03 -1.73383057757e-03  4.93866165025e-04  6.53896597869e-04  6.75456296585e-04  1.74818622006e-03  1.69320738240e-04  9.33604396066e-04 -5.14471257737e-04  3.11918376144e-04 -1.51440333788e-04  1.65795885280e-03 -1.73534356118e-03  1.06019711922e-03 -5.28828615537e-04 -2.23805137285e-04  2.32200905502e-03  3.50810396790e-03 -8.81586695922e-04 -3.21921615138e-03  7.14978923566e-04  1.96708776439e-04  4.03225315461e-04 -1.75404807723e-03  2.49448527363e-03 -6.27658045494e-04  4.33387071873e-04 -2.12150167657e-03  2.73963681366e-03 -3.89013212779e-03  3.11248964757e-03  2.10144339713e-03 -4.34618017713e-03  8.45752147952e-04  2.56215514103e-03  1.49802897787e-03  1.26478660451e-03  5.31098349382e-03 -2.65999173286e-03 -2.28452268449e-04  8.17091725235e-04  6.02696445802e-04  1.13925089734e-03  7.34805049855e-04 -1.77407334435e-03 -2.19275489743e-03 -3.47097186872e-03 -1.39697774413e-03  1.75196299718e-03  1.84780006076e-03  7.05779333625e-04  7.50727418490e-04  3.01025466355e-03  8.77894692852e-04  1.95309738816e-04 -1.18565698516e-03 -7.72928786406e-04 -5.23769627004e-04 -2.65686002225e-03 -6.48870030736e-04 -8.27641026013e-04 -6.20623978156e-04  3.63128251827e-04 -5.39031329567e-03  2.60753124486e-03 -4.97224822020e-04 -3.87234402012e-03  2.00194034052e-03 -9.43663800373e-04  8.46272597565e-04  2.62034300974e-03 -1.51516799228e-03 -2.11022675895e-03 -2.76241644776e-03 -2.54541120162e-03 -1.43028192337e-03 -5.62757582826e-04  3.72176020348e-04 -2.09579196185e-04 -2.66226697621e-04 -2.42661993972e-03  3.13475300195e-03 -1.23204481076e-03  5.37958261602e-05 -2.95303853275e-03  1.62549210524e-03 -2.09239769701e-03 -9.54701839674e-04 -3.55321361325e-03  3.08134188254e-03  3.17999596269e-05 -1.26725006622e-03  1.31445707209e-03  2.52704676991e-03  3.24943961094e-03  1.56806304237e-03  4.17385834495e-03  1.58554423299e-03 -8.81379403666e-04  5.20907451390e-03  3.14959551830e-03 -3.20198053697e-04 -2.72152905909e-03  9.51272225440e-04 -5.04766870613e-04  1.21961116561e-03 -2.83125832998e-03 -3.53981253239e-03 -4.59957236672e-04  1.10110226685e-03 -1.48342345881e-04  5.40880037434e-05 -8.11628291075e-04  7.72522898995e-04 -3.25913373632e-04 -1.25059184414e-03  1.08228022130e-03 -9.90819855320e-04  1.86425023480e-03 -7.82054456881e-04 -2.13199301984e-05  2.81084402893e-03  4.43400309019e-04 -5.44224311929e-03  5.63091893453e-04 -3.79008188246e-03 -1.44594681708e-03 -2.23055845908e-03 -2.39712416632e-03 -4.63965638612e-04 -2.24516197052e-03 -1.12114467013e-03 -2.85007402646e-03
 1.65263745518e-03 -4.68179175439e-03  7.49333987079e-03 -2.49652485151e-03  2.76827591925e-03 -4.27243275956e-03 -6.51569732876e-03  2.54910708834e-03 -4.88716609111e-05 -1.98603006972e-03 -3.06661454773e-04  4.78735620256e-04 -2.61867294421e-03  2.09847934344e-03  1.82374982556e-03 -5.43245471073e-03  2.50889326709e-03  1.18136344320e-03  1.55371232121e-03  5.09785066985e-04 -2.59757660731e-03 -9.44749250439e-03 -1.93597013112e-03 -2.37827626162e-03 -2.42578822972e-03  6.89682197746e-03  1.09536782674e-01 -5.61874710921e-03  2.16540933441e-03  5.21654511622e-03 -2.66810752549e-03  7.38507445473e-04  1.42731319544e-03  2.81423600691e-03  5.07730283076e-03 -7.27716167019e-05 -1.72963963536e-03  2.30448446122e-03  1.73277125881e-04  2.48965694949e-05  1.77951490865e-03 -2.00241111531e-03  5.57038894108e-03  7.10561626058e-04 -1.49553001492e-03 -5.44921395898e-04  2.47336797556e-03 -2.17960312806e-03  1.28108218271e-03 -6.71861266699e-04 -2.99306563572e-03  3.45996335129e-03  7.43496060298e-04  5.19061790951e-03  6.94546477977e-03 -4.18164434554e-03 -1.63990017176e-03  8.64990622405e-04 -6.86485647761e-03 -3.98035756677e-03  2.15995579899e-03  2.43026969245e-04  7.67747212696e-04 -1.36426080337e-03  1.88076933552e-03 -1.62561977340e-03 -1.93773707643e-03 -3.79568709817e-03  4.73701393599e-03 -3.37800365465e-03  2.31227705155e-03  8.01695200191e-04 -5.78894753214e-03 -5.16346095365e-03  6.59262721230e-04 -3.34471167940e-03  1.10375068079e-03 -2.69075922983e-03  5.05463893452e-03  7.79889901650e-04  3.24598600628e-03  4.71923453512e-03  1.58217504748e-03 -2.43270044772e-03 -1.87985131688e-03 -2.15853661429e-03 -2.01383984766e-03 -4.69415313369e-03 -1.15973247323e-03 -4.52607007812e-04  1.18510359666e-03 -1.74608103690e-03  1.17037824405e-03  4.81261237298e-04 -2.69079448768e-03 -2.20481330686e-04 -1.94586472188e-03 -3.64796877750e-03 -3.90284281083e-03 -4.78617316552e-03  3.93489544550e-03  2.97897694153e-03  1.99605169753e-04  2.35421655282e-03  7.96085762991e-03  3.96649154359e-03  2.64898877849e-03 -1.12327024372e-03  1.83336118136e-03  2.72902358416e-03  1.28733655618e-03 -1.01951540823e-03 -3.98054872773e-04 -4.28425214033e-03 -1.23678576107e-03 -2.90578025658e-03 -4.00441945886e-03 -4.56036415566e-03  1.64852757140e-03  2.72669719295e-03 -2.45798672570e-03  1.76494323240e-05  3.52383729252e-04 -1.75898758292e-03 -2.68442244369e-03  2.57662749166e-04 -5.26062130249e-03  1.98031419867e-03  2.74742088987e-03  1.41258039863e-03  1.23592623092e-05 -1.80804496076e-03  2.48364051157e-03  9.92778186827e-04  2.72427269862e-03 -1.70476852398e-05 -7.27686274604e-05 -1.81760228991e-03  8.99239459823e-05  6.26409173497e-03  4.42783726328e-03 -1.01668840339e-03 -1.12976738396e-03  1.28609759380e-03 -3.02295000811e-04 -3.52820358399e-03  2.53768814536e-03  6.14108679699e-03  4.39382321950e-03 -3.49421717065e-03  5.57247942937e-04  2.33498863902e-03 -2.02003794949e-03  3.89051644704e-03 -1.28787030395e-03  1.83215603570e-04 -2.54484512253e-03  1.95081028082e-03  1.83067838224e-03  1.82109797798e-03  6.33025891834e-03 -9.47874238463e-03 -2.12234909556e-03  4.18479587076e-03  2.89793045511e-03 -1.40992460801e-04  4.35820611883e-03  1.24121750356e-03 -1.58325542584e-03  7.25744099143e-04 -3.06237596903e-03  2.62289386548e-03  5.82050677814e-03 -1.57396452298e-03 -2.52885067930e-04 -2.29488824584e-03  2.92380222737e-03  1.84365945646e-04  3.97071841993e-03 -1.19919113533e-03  1.15629302439e-03  1.47928594451e-05 -2.72013650091e-03 -6.84156716806e-04 -6.23233434542e-03  1.00578528854e-03 -4.86277250022e-03 -1.65473304718e-04 -3.45982695247e-04 -2.26189628420e-03 -4.54470743861e-03  2.72280610192e-03 -5.31204160485e-04 -2.46368430384e-03 -2.92519302329e-03  4.60559628461e-04 -1.61160904020e-03  3.61129156848e-04  3.43722934278e-03  6.38829891679e-03  1.91241695138e-03  1.56341680910e-03 -2.74220576788e-04  3.72416660889e-04  3.38090645934e-03 -2.72282494592e-03  9.29718075642e-04  2.27995697744e-04 -4.13506500239e-03  7.26856740217e-04 -1.80221565421e-03  1.45710157538e-03  3.01188397366e-04  6.10791573660e-03  3.31391929184e-03  4.32804332596e-03 -3.60143858182e-03 -2.74584883938e-04  2.72921389056e-03 -7.76293678878e-04 -1.47322068032e-03  1.75215340379e-03  6.89110398348e-04  4.65235717584e-03  6.03667467990e-03 -9.64864795362e-04 -3.53010069993e-03  4.74602555621e-03 -2.99087954103e-03  2.49983240914e-03  1.79678025633e-03  1.91875332732e-03 -2.66368593012e-04 -3.39309771069e-03 -5.66129077277e-04  3.61224193001e-03  2.07697945353e-03 -3.41852616830e-08 -9.71085239837e-04  6.64641120745e-03 -1.23921919247e-03 -1.43064065757e-03  3.77510438222e-03  1.16198546130e-03 -1.30157000452e-03  1.92714251205e-03 -5.36865742102e-04  4.69052025584e-03 -1.03014630957e-03 -3.44316941274e-03 -6.19869177861e-03 -3.55912190660e-03 -1.78919385497e-03 -1.27676718142e-03  1.35644867974e-03  1.41303834582e-03
 1.35649430385e-04  2.33202563903e-03 -6.35129406039e-03  4.24041326765e-03 -1.31916299549e-03  3.81405500018e-03  2.60951515123e-04  4.33088595386e-04  1.23191802424e-03 -1.38414010412e-03  2.26728171053e-06 -6.91894712970e-03  5.65015500842e-03 -1.07400992232e-03  5.12903326923e-03 -2.84572966727e-04  4.76354478126e-03  4.19397830306e-03 -1.79928163604e-04  9.45368989375e-04 -9.69765038002e-04  8.24428795937e-03  3.75755661943e-04 -3.55134589768e-03  4.87589072660e-03 -7.76378674355e-03 -5.61874710921e-03  1.20965899761e-01 -5.30657314185e-04  3.84977941171e-03 -1.40071397365e-03  2.26522388767e-04  1.33233126371e-03 -5.13539868108e-03  5.94215450748e-03 -3.42244060050e-03  1.51412383631e-03  5.07877111726e-03 -4.18349010056e-03  1.88665137586e-03  5.18676832436e-04 -8.31195990668e-04 -1.42429290260e-03  2.63430619011e-03  3.49233711902e-03 -3.13875230886e-04  4.92449144164e-03  3.11768012234e-03 -5.13928101514e-03  1.50029201592e-03  5.06960761918e-03 -3.94654349806e-03  7.95311171902e-04 -7.48492035138e-03  7.03021712135e-04  3.43499017643e-03  7.90720479531e-05  4.69869785711e-03  5.34830557383e-03  4.48717524824e-03  6.32149839662e-03  1.20671712951e-04  2.88633959968e-03  4.79006208926e-04 -7.02832942310e-03  2.40694440558e-04  3.32712912981e-03  6.63478463915e-03  2.14401097253e-03 -3.16715661130e-03 -9.54050777172e-04  4.88684452283e-04 -1.66860915329e-03  7.07031051807e-03  1.89013865949e-03  6.29432887168e-03 -1.13463712024e-03  5.39135773173e-04 -4.56472678702e-03  2.87471321786e-03 -2.02609376657e-03 -8.05312764819e-04  1.59356074198e-03 -4.73123519173e-03  6.85533016182e-03  7.40196006925e-04  2.34306227028e-03  2.02693688575e-03  6.69884959796e-04 -2.40356957060e-05  2.09716718951e-03 -4.31842701548e-04 -1.33842582913e-03  1.36454364671e-03  1.24008899164e-03 -2.31078353214e-03 -1.47685044753e-04  1.85635977516e-03 -5.04422654079e-04  6.04058167520e-03 -2.25885763245e-03  3.13653006420e-03 -2.49870723269e-03 -4.26296693611e-03  6.91977080710e-04  4.36161692529e-03  6.36635760546e-03  2.10511992444e-03 -8.35405297556e-04 -3.53756776573e-03  7.91886281684e-03  6.10928424236e-03 -5.16526544531e-03  3.42784444937e-03 -3.27155253513e-03  2.57288470294e-03 -3.85853452502e-03  2.31999227038e-03  9.05927414269e-04 -7.11251903258e-04  2.44250099254e-03 -4.89588978099e-03 -3.61589475252e-03  2.39882840354e-03  2.70997452443e-03 -7.48829923753e-06 -5.71977523780e-03  3.94026740917e-03 -3.96729511577e-03 -7.40308263936e-04 -9.84356221851e-04 -3.69891080358e-04 -1.26528984507e-03 -1.85237390965e-03 -1.23928170274e-03  2.53236377495e-03  1.49615877183e-03  5.14680161720e-03 -1.77249771585e-03 -1.86132846159e-03  7.70262891784e-04  6.26561968963e-03  5.37734938582e-03 -2.42766403389e-03  3.76818001014e-04  1.89418799464e-03  3.35346796385e-03 -2.08844413901e-03  5.57908639355e-03 -1.44929472981e-04  7.87729597832e-03 -9.75513675618e-04 -2.41240982248e-03 -6.81279394435e-03 -1.88848048359e-03  7.48194542348e-03  2.88481139863e-03  7.15415805910e-04  2.54944435038e-03  5.24330458077e-03 -7.16110664154e-04  5.62732373882e-03  2.27383557801e-03 -3.53855750043e-03 -1.41973332003e-03 -2.11640815383e-03 -2.83193137519e-03  1.26251566271e-03 -9.69802751813e-03  5.25742019274e-03  7.16769178268e-04 -1.99668791687e-03 -7.85462635921e-04  1.54952082342e-03 -9.25611721591e-04  3.95034276108e-03 -5.24252117253e-03 -3.96576874438e-03  5.62094972327e-05 -2.04497500714e-03 -1.34982712328e-03  7.88713532310e-03 -3.78815447290e-04 -2.87403897035e-03  1.72254201734e-03 -1.96416745249e-03 -2.63407877324e-03  4.38328713898e-03  6.14861644615e-03 -2.15472827373e-03 -2.78631805022e-03 -1.84049294459e-03  7.60362972480e-04 -7.72727237791e-04  6.14164836585e-04 -1.81454256499e-03 -4.35055828145e-03  2.99557683594e-04 -5.52408949949e-03 -2.56044876006e-05 -1.77656823528e-03 -2.49742011894e-05  2.21122369313e-04 -1.26617391188e-04 -1.04219905581e-04 -2.90405994068e-03 -5.05800466672e-04  8.05540086723e-05  1.61185472451e-03  1.97293567554e-03  3.09920598871e-04 -6.94372818436e-03  3.77880548203e-05 -4.77588665856e-03 -4.15562497171e-03  1.19969586557e-03  4.48111209856e-04 -3.83489148811e-03  2.48922627007e-03 -1.21603847733e-04  2.02457735700e-03  3.44743476528e-03  1.71837155368e-03  6.74188115963e-05 -3.89372650101e-04  3.11211485750e-04  2.60727764587e-03 -3.88224267533e-03  6.31878640670e-03 -2.93363795475e-04  5.82236533711e-03 -3.24018032605e-03  2.65021467537e-03  5.23627999778e-03  8.36295155145e-03 -2.19567855529e-03 -8.23645168422e-04  1.82442954408e-03  2.20612479563e-03 -3.41091833474e-03 -3.03278428520e-03 -3.07107780038e-03 -1.42187552302e-03  5.42715050083e-03  2.44023389323e-03 -1.74061253442e-03 -1.69002754480e-03 -6.56256251511e-04 -6.04071477461e-04  1.19945128504e-03  6.25262578580e-03  2.69578092769e-05  4.83871224802e-03  4.57807030516e-03 -4.69552757630e-03 -8.21866166480e-03
-1.82174401042e-03  3.93220649616e-03  1.43884910068e-03  8.61863788699e-04  3.85698220406e-03 -4.24672496086e-03  1.84208992225e-03 -2.37455324435e-03 -6.06501186568e-04  3.46546702622e-03 -1.51263351065e-03 -1.98718944479e-03 -3.43339062533e-04  2.75753390455e-03 -3.73273680258e-03  4.91697518808e-04 -1.58633254651e-03 -2.02078290158e-04  3.46766746521e-04 -3.79041918742e-03  1.66085040545e-03  2.88567270972e-04 -1.53067919059e-03 -3.65459753255e-03 -1.00056191022e-03 -6.41110626134e-03  2.16540933441e-03 -5.30657314185e-04  8.30540636752e-02  9.95935184036e-04  7.54001709238e-03  3.76708379788e-03  1.17242299289e-03  2.39534986016e-03 -1.86003641888e-03 -4.26574577747e-03 -3.78903465126e-03  6.26331964099e-04 -3.46638209068e-04  3.17831537473e-03 -1.85035813574e-03  7.50446469631e-05  6.77793991333e-04 -3.86245609092e-04 -9.36878726056e-04  1.18694984054e-03 -2.60989439940e-03 -3.12501833660e-03  1.29766848833e-04 -1.30285982730e-04 -1.27886788117e-03 -1.04579736180e-03 -1.45928934353e-03 -1.30647484854e-04  1.86013024940e-03  8.91088972591e-04  1.36372725375e-03 -2.27413080860e-03 -6.63846811360e-04 -3.63149478853e-03 -1.73695568869e-03 -2.34779375273e-03  9.43588654605e-05 -7.62452102717e-04  2.89230896706e-03 -9.85092687643e-04  5.06238877224e-03 -1.00902793095e-04  2.53673664398e-03 -3.22194467454e-03  3.45652335371e-03 -1.63104413657e-03 -2.18336876679e-03 -8.87222219952e-04  1.32246958264e-03 -2.23385246811e-03 -5.07797619525e-03 -5.14822094462e-04 -8.06387083848e-04 -1.35155309007e-03 -1.27191411819e-03 -1.23175371363e-03  3.36641446406e-03  1.83099101495e-03  3.08017890533e-03  1.55643132992e-03  1.26708432490e-03 -2.27819613295e-03 -5.08747232953e-03  5.06730190789e-03  7.95935546404e-04  1.62907808932e-03  1.13183995595e-03  3.62654185362e-03  1.22147998127e-03 -2.12005939778e-03 -5.31585650976e-03  1.69196372753e-03  2.25661289129e-03 -1.89997902678e-03 -4.34405169161e-04 -1.11861945773e-03  3.13461348813e-04  6.71110603529e-03 -1.52628540490e-03  1.85647927864e-03  4.59961068792e-04  2.64288045657e-04  9.59164546823e-04  5.57798572507e-04 -6.68583103131e-04  1.40126229288e-04  1.99086048781e-03  7.03348234434e-04 -9.67029057326e-04  3.46298152794e-03 -5.18953530561e-03 -5.63576885234e-04 -3.26677922408e-03 -1.17450428807e-03  3.59541091023e-04 -1.50075213182e-03 -1.25639918361e-03 -9.73120707429e-04  9.51263968073e-04  2.94855764681e-03 -5.13700192264e-04  5.62089489511e-03 -1.00507379315e-03  1.30418409226e-05 -2.24718971679e-04  3.99975934825e-03  8.20155153648e-04 -3.54690037992e-04 -3.50765940189e-03  2.71317434662e-04 -2.11336100240e-03 -2.42122889955e-03 -1.86679236812e-04  1.71101670404e-03 -1.05793336860e-03 -9.51001008961e-04  9.31085919706e-06  5.95799804802e-04 -1.37344211626e-03  4.50080196121e-04  6.76803682552e-04 -9.60706941328e-05 -2.48132655404e-03 -4.36872387424e-03  4.17494161139e-03 -5.67015010808e-04  2.90260318057e-03 -5.92253470187e-05 -5.27625025217e-04 -1.02831027688e-03 -2.20157919448e-03  1.77091355624e-03 -1.05295203155e-03 -5.44255020959e-03  1.34866557393e-03 -3.30583636735e-03  9.32523670503e-04 -1.50455762502e-03 -4.85994590554e-03  2.07171734592e-03 -1.64190348293e-03 -4.08074019386e-04  2.15844847690e-03  2.72572941651e-03  2.95325635386e-03  5.26035706106e-03 -1.81525153199e-03 -4.46966687529e-03  2.49506823436e-04 -4.22824160781e-03  1.54702568043e-05 -2.64203034611e-03  2.14165493394e-03 -1.90764396080e-03  1.81291697340e-04  1.04275515379e-03  1.09024609489e-03 -2.63648386484e-03 -8.13180341098e-04 -4.80256933090e-04  9.83199533999e-04  9.84563896128e-05  5.06765398307e-04 -2.38657004579e-03 -3.43403650809e-04 -6.10724177135e-04 -9.11757053480e-05  1.29303250864e-05 -1.53664997499e-03  1.41656498944e-04 -2.24724375396e-03  8.03997183197e-04  3.12493481209e-04  3.47969104505e-04  1.69649966619e-03 -7.32065406124e-04  2.29036635454e-03 -2.17243247714e-03 -1.05002998055e-05  1.95552572325e-03  4.03964015699e-03 -3.36295029079e-03 -7.75086679976e-04  1.07900982684e-03  1.09660595310e-03 -1.17120304999e-03 -2.33213560254e-03 -1.98248631370e-04 -2.04117107638e-03 -1.91032266131e-04 -1.02370324234e-03 -1.01909608431e-03 -8.97855963510e-04  7.40944318805e-04 -1.68897538433e-03 -2.74415094391e-03 -1.44050409519e-03  1.10639516585e-03 -1.74139376206e-03  4.06681474909e-03  2.51120700292e-03 -2.26122331644e-04 -3.47175682373e-03  2.55546286026e-03  2.40815993196e-03 -2.67076331602e-03 -1.64343319661e-03 -7.35663382802e-04 -1.16194357481e-03 -1.84141958572e-03 -3.90227409482e-03  1.87780428009e-03 -1.69726077447e-03 -1.77990552638e-03  7.60038112101e-04  2.57674949816e-05  2.71829137274e-03 -2.80876310005e-03 -4.26405150676e-04  1.89652319896e-03  2.86677582961e-03 -1.79238947643e-04  4.89993906439e-05 -2.30912472263e-03  9.46343566033e-04  4.72830369668e-04 -2.59874556297e-03 -2.84659263806e-03 -4.33049996813e-03  2.77871131767e-03
 2.21904558686e-03  2.46979484664e-03 -5.66054222844e-03 -2.17125367975e-03  5.00241384939e-04  2.40205418723e-05  3.28170478903e-04 -1.10451042479e-04 -8.91846781020e-04 -2.44249642783e-03 -3.19941237974e-03 -3.40416397003e-04 -2.84979704847e-03 -1.02414416964e-03  1.57533734772e-03 -2.22272977725e-03  1.57525275322e-03  8.48323713173e-04 -5.17896550067e-04 -2.36323817409e-03  9.42536788172e-05 -3.84207762867e-03  1.34126208698e-04 -7.31151805319e-04 -3.75907527803e-05  4.19010363083e-04  5.21654511622e-03  3.84977941171e-03  9.95935184036e-04  6.72958754525e-02 -2.01911760614e-02 -1.40790571049e-02  7.17809089438e-03 -2.60591935296e-03  2.05880939983e-03 -6.38882737638e-04 -3.37626453794e-04  3.54338882517e-04  1.59675993375e-03 -3.54552337051e-03 -2.10884422256e-04  1.50485788356e-03 -4.76109252143e-04 -9.42734992860e-04 -1.57608178235e-03 -1.53385851262e-05  4.88312362144e-03  3.01622599381e-03  1.50098386905e-03  1.68290037607e-03 -1.14709031739e-04  1.60965413892e-03  1.93378626291e-05 -4.30315563553e-04 -5.75311820259e-04  1.22962927864e-03  4.37367321192e-04  2.98851927898e-04 -1.62016347223e-03 -8.70339371017e-04  9.91505246630e-05 -9.04309494052e-04 -1.12217945268e-03 -9.89815167725e-04 -1.83636111671e-03 -1.22956855068e-03  3.37858166417e-03  1.51920904281e-04 -5.43118364999e-04  1.09327910424e-03  1.90690870235e-03 -2.63406403674e-03  4.22470960652e-03  2.45056658255e-03  2.68955696847e-03  7.83294291553e-04  2.08228651787e-03 -2.15224763598e-03  2.59148124810e-03  8.67637226418e-04  1.35008953465e-03 -1.18356249099e-03 -1.75825706043e-04  4.00251111119e-03 -7.03104488445e-04 -1.70068802976e-04  3.01808084911e-03 -9.84881796894e-04  5.19372126687e-03  5.00517655840e-04 -4.74933530825e-03  3.27309560315e-04  2.22263119722e-03  1.58803255284e-03  7.87339368587e-04 -2.91884746363e-03 -1.50757117999e-03 -1.80510728430e-03 -3.44290066336e-03 -6.23759150592e-04  7.98637149846e-04  1.58027789179e-04  8.30679383960e-04 -3.73574500159e-03  1.24127837867e-03  1.35263467843e-03 -1.57621453053e-03 -9.81156351872e-04  2.55723810997e-03 -2.69154819550e-03  7.34240320811e-04  2.33105822309e-03  5.67914725047e-04  2.92694328618e-03  2.59599230276e-03  2.20085765765e-03 -8.36091028823e-04  1.39380209813e-03 -3.38191505936e-03  4.57100447724e-05  7.48968823557e-04  2.37820227202e-03 -1.83942741124e-03 -1.18721299565e-03 -3.54488834613e-03  3.26397429420e-04 -6.63370234129e-04  3.28577241839e-03  1.52078564842e-03  2.83142505431e-03 -2.61035559603e-03 -7.01268850043e-04  2.02621305372e-03  1.67925797000e-03  7.14078273996e-04  8.55466514317e-04 -3.49107890422e-04  1.14063079269e-03 -1.49036894802e-03  1.36069239989e-03 -4.55152698910e-04  4.35954100169e-04  4.85490508177e-03 -7.10595216175e-04  1.97863606595e-03  1.12072675554e-03 -2.16625806693e-03 -1.49980469766e-03 -1.62209998354e-03  2.99730866556e-04 -1.03534188925e-03  1.48192847437e-03  2.31620399328e-03 -1.86667849248e-03 -1.37667883392e-03  1.46337937769e-03  1.94967406133e-03 -2.93272400035e-03  1.06162177191e-03 -8.14837468792e-04  2.08152331986e-03  1.45527472336e-03 -3.32963174817e-04  1.59098550424e-03 -4.15464402801e-05  1.61296453557e-03  1.56802812024e-03  2.33548548447e-03  1.46369072552e-03  5.31654590684e-04 -1.25005250013e-04 -3.93328290782e-03 -1.75022947361e-03 -5.02499812887e-03 -1.72733994038e-05 -1.44989745965e-03  3.69985839924e-04 -4.71682363542e-03  2.11200379187e-03  1.64352955481e-03  1.51190412951e-03 -2.82180690807e-03 -1.91668481943e-03  4.33430674525e-04  9.92873061234e-04  1.34288281322e-03 -7.32736243967e-04 -2.55679143914e-03  7.51622230714e-04 -2.09452353311e-03 -5.67690959655e-04  1.74859528567e-03  1.39139714975e-04 -1.63124156568e-03  2.64123356860e-03 -4.07906232323e-04  8.39953800741e-04  3.35458260655e-03 -3.28310907725e-03  2.05732591620e-04 -3.55662114651e-03  4.16573180070e-03 -6.18560861826e-04  9.45671599250e-04 -3.45571066534e-04  1.01747631695e-03  7.19166745790e-04 -1.86867176842e-03  8.19308338452e-04 -1.89372947854e-03 -2.67029991033e-04 -1.50843670476e-03 -7.34518066145e-04  1.34968842853e-03 -4.23727066019e-04 -1.90856574026e-04  4.43744462305e-03 -3.58350299737e-03  2.36860316980e-03 -3.60100424637e-03  5.01860937251e-04 -4.07012395918e-05 -9.07967505775e-04 -2.10105028490e-03 -2.23151886416e-03  6.94542360106e-04 -1.40163771642e-03  5.77377681996e-04  2.87877285105e-04 -1.21890837478e-03  1.52581159415e-03 -1.55457708216e-03  1.15298737903e-03  1.23224119782e-03 -2.57068860194e-03 -1.14822532346e-03 -8.93731447406e-04  3.09448585908e-05 -2.00638144991e-03  1.29549929577e-03  1.25620729978e-03 -1.02521805325e-03  6.95464212728e-04 -2.91706556091e-03  1.02580611059e-04 -2.83264478171e-04  2.60447570429e-03 -2.50858100541e-03 -3.78213330825e-04  1.22750656361e-03 -3.50457130544e-03 -7.61397331588e-04 -2.40708644589e-03  2.47463669959e-03 -1.84226988337e-03  1.08773558392e-03
 3.06951641133e-03 -7.90982166442e-03  4.52489533637e-03  3.50335244781e-04  3.06140185888e-03 -4.99188318376e-03  1.68093962317e-03 -4.57254045987e-03  3.40626866500e-04 -2.25707790974e-03 -1.58262219199e-03 -4.97662632728e-03  4.26344481170e-04  1.89884226061e-03 -4.30714944522e-03  3.33388012723e-03 -2.94426555540e-03 -1.50000603180e-03  4.54951854409e-05 -5.77777204080e-04  1.69085476312e-04  3.48861227413e-03 -2.51644526751e-03  6.07010359256e-04  2.30583152260e-03  1.95366230629e-04 -2.66810752549e-03 -1.40071397365e-03  7.54001709238e-03 -2.01911760614e-02  1.08782867674e-01 -4.51011153175e-04  1.28056065248e-03  3.00241345934e-03 -1.43226084006e-03 -1.33238862194e-03 -9.50456097696e-04 -1.43245850151e-03 -2.10191180270e-03  3.60528024533e-03 -1.28217301056e-03  2.84591790874e-04  1.11546399520e-03  1.41180653937e-03 -2.01837232822e-03  4.90089950754e-03 -7.76744222421e-03 -2.89265468926e-04 -4.88369743839e-04 -4.31594095805e-03 -5.14547300513e-03 -1.37860162273e-03 -2.73036333086e-04 -5.69629304918e-04  1.19963839968e-03 -2.30294266784e-03 -9.37409502669e-04 -2.36339931754e-05 -4.15406445451e-03 -2.46279894167e-04  5.10475274396e-03  1.45184876994e-03 -2.40281767092e-03  3.02404563973e-03 -1.80063943638e-03  9.21883599600e-04  1.63537530395e-03 -5.25920829952e-03  3.97146299683e-03 -3.09237746425e-03 -5.51174089377e-03  5.01257762973e-03 -5.50435568429e-03 -2.84958607173e-03 -2.56011626905e-03  1.82666643256e-03 -2.88721827274e-03 -5.32434956642e-04 -8.47506234756e-07 -5.65174601023e-04 -8.04154272489e-03 -1.24226368892e-03 -2.17429307409e-03 -2.45157585123e-03  4.65687314624e-03  9.08856052697e-05 -4.15372476229e-03 -1.46729596815e-03 -1.93983696401e-03 -1.02148044170e-04  8.69101823696e-03  3.04551074682e-03  2.01657512876e-04  1.52143753334e-03  1.00484549731e-03 -4.91211274308e-03  3.86449106025e-03 -3.41142765873e-03  4.27550876968e-03  1.88930768717e-03 -1.23783107603e-03 -2.90880790217e-03 -1.41281035619e-03  9.59965201651e-04 -5.10448395654e-03  2.65469109558e-03  2.74230395581e-03  7.10042967216e-03 -1.24280285177e-03 -6.67819486775e-04  1.46028479420e-03 -6.50306088571e-04 -9.40476914870e-03 -3.72645727841e-04 -2.52641723476e-03  4.07573436220e-03 -2.41428314276e-03 -6.91855792927e-04  7.76062617672e-03 -1.86875728993e-04 -1.79939831941e-03 -1.14748890306e-03  2.48204712877e-03  3.35098836194e-03  2.09143429867e-03  4.75705297194e-03 -3.62772612256e-04  5.50158009421e-04 -1.63002312834e-03 -2.46594685530e-03  2.10592883195e-03 -3.09100039367e-03  3.80332249283e-04 -1.93148868741e-03  1.67695996033e-04  1.56065817750e-03  3.98182011018e-03  8.27749566157e-04  7.17680740268e-04 -2.82454036905e-03 -2.40547519553e-03 -1.88072421553e-03 -5.31159942543e-03  1.56843207263e-03 -2.35804255155e-03  3.43202708578e-04  8.43088864152e-04  1.09903378896e-03  3.01762871392e-04 -3.86507235985e-04  9.82506936625e-04 -1.64525238144e-03 -2.53573497486e-03  6.57269886224e-06 -1.60136657737e-03 -2.62362480395e-03  2.62030862790e-03  1.75697891516e-04 -4.71425670042e-04 -3.44055421160e-03 -7.90418548291e-04 -1.99584270942e-03  3.35320164207e-03 -4.22503594677e-03 -3.79175763594e-04 -1.14428209987e-03 -6.09349996479e-03  4.54123777555e-04  1.84373883397e-03  3.40461528633e-04  3.60488942186e-03  2.04948104245e-04  4.45207171984e-03  3.55815497959e-03  6.64297996432e-04 -2.04712496457e-04  1.72105208716e-04 -5.73915059950e-03 -4.38110210426e-03 -2.92176368866e-03  3.40265634402e-03  7.35911148326e-03  4.13248347327e-03  1.04504321259e-03 -2.27827830840e-03 -1.98210649453e-03  5.24564678955e-03  4.55728022901e-03  1.33934803992e-03  1.61092429951e-03  1.24247168854e-03 -4.80593385833e-03 -1.95687210978e-04 -6.68708600686e-04 -2.11773405403e-03 -1.80876938434e-03 -3.64515269790e-03  8.02550783980e-04  1.40800934575e-03  8.85864319626e-04  1.18756230052e-03 -3.73370168764e-03  2.59998652142e-03 -1.96827182739e-03 -1.18249851845e-03 -6.51088254601e-03 -3.91318833897e-03  4.47934548591e-03 -8.31493049020e-04  8.28120366892e-04  3.73235729719e-03 -1.77458270200e-05 -3.82678310209e-03  7.81959501853e-04  3.68186016874e-04  2.98409224362e-04 -5.41944361004e-03  3.54272143541e-03 -3.07109122970e-03 -4.05689660201e-04 -1.31766650490e-04 -8.77561446553e-05  2.75278544778e-03  1.18305329003e-03 -2.09355633665e-03  2.50815953414e-03  2.92432920574e-03 -4.38541923154e-03 -1.58588350496e-03  3.06802350911e-03  2.58769899346e-03 -1.86992824319e-03 -1.93857376006e-03 -9.56515391466e-04  4.40391189675e-03  5.53018797913e-04  3.00052822106e-03  7.74222751755e-04 -1.91339824900e-03  2.33273262133e-03 -2.79474018680e-03  4.31762282242e-03 -1.02352054893e-03  2.98224484850e-03  2.16669828202e-03  1.63168809033e-03 -2.94451639622e-03  2.74263768618e-03 -7.05090024720e-04  2.87317833298e-03  2.18672322817e-03 -2.98994916660e-03 -3.36054050497e-05 -3.79069044505e-03 -9.53384729283e-04  4.37051636030e-05
 4.55786046619e-04 -2.74673713140e-03  4.37541714328e-03 -1.07997937099e-03  8.45513192509e-04  4.27308568510e-03  1.91949838055e-03  5.35431781898e-04  1.42883212796e-03  2.37754213698e-03  9.46012628658e-04  1.49299417414e-03  4.30727566874e-03  3.31532192187e-03 -1.18137561042e-03  2.65029423903e-03 -1.29067264025e-03  4.92597649837e-04  2.11160002717e-04  2.30904916186e-03 -4.07971100994e-05  4.76629160826e-04  1.08010616515e-03 -1.22927973640e-03  2.89286801770e-03 -1.36874908710e-03  7.38507445473e-04  2.26522388767e-04  3.76708379788e-03 -1.40790571049e-02 -4.51011153175e-04  9.61914745216e-02  9.82447194163e-03  2.26365439653e-03  1.33126067247e-04  3.92918785584e-04  1.60361030889e-03 -2.01293937353e-04  9.31574183756e-05  1.56632155110e-03 -3.61870878915e-04 -1.32417236591e-03  9.34622667611e-05  7.33274695715e-03  4.96434752026e-03  3.89816318599e-03 -4.29284223329e-03  2.47619753427e-03  2.54546541666e-03  2.73804825620e-03 -1.47722793988e-03  2.20634902926e-03  2.47798476145e-03 -2.49217114366e-03  3.77018140303e-03  1.13846252050e-04 -2.67276320832e-03  1.63366363739e-03  3.11358436457e-03 -3.52157551971e-03 -5.17421157741e-03 -4.00453808320e-03 -2.53537660293e-03  1.55367549789e-03  3.51290381957e-03  1.09200522671e-03 -3.85862743908e-03  1.45262897137e-03  8.03478142453e-04  1.74964470154e-04  3.56609046603e-03  9.72441923976e-04  1.89984435331e-04  7.05464550463e-04 -2.77171094265e-04 -2.33943451173e-03 -3.08695264947e-04 -1.17928683303e-03 -5.14686604482e-03 -4.24278550798e-04 -6.94575058053e-04 -2.57727784568e-03  2.18062165279e-03 -4.67429990121e-03  2.82574701164e-03 -3.91685137559e-03 -4.04040708730e-04  2.69949914516e-03  1.14195798471e-03  4.96265624427e-05 -9.44437215646e-04 -2.55409656874e-03  2.33042364230e-05 -5.01965345135e-03 -1.39651616445e-03  2.45275757501e-03  6.59761495608e-04  1.11415583569e-03  3.28260312372e-05  1.28009941129e-03  1.94797445574e-03  1.38917759072e-03 -4.43721802913e-04  4.80249383533e-04 -8.96222274912e-04 -4.30856505781e-04  5.72310555928e-03 -1.54110176629e-03 -5.10006169048e-03  3.10833447979e-03 -1.61767998517e-03  1.00901921212e-03  1.66787675011e-03 -9.42768666316e-05 -1.85822942001e-03 -5.99481472084e-04  1.35761002149e-03  6.63849856634e-03 -1.61536946130e-03  3.40720976469e-03 -1.86089315434e-03  1.44883761212e-03 -2.31825220599e-03 -2.31880351471e-03 -3.28250198558e-03 -5.97830192960e-03 -3.70928994518e-03  1.97817069664e-04  9.24933273039e-04 -1.60545788420e-04  8.91572782176e-04  1.65410236409e-03 -2.43425101074e-03  2.63388484608e-03  1.02197908533e-03  3.29887776410e-04 -9.54547953302e-04  1.95522679592e-03  1.16199100343e-03 -2.28954847916e-03  2.78882532123e-03  6.68367369861e-04  9.11693266096e-04  3.53561391209e-03 -2.45506567540e-03  1.43662388333e-03 -2.88007426761e-03 -1.21152704781e-03  3.30656657425e-03  2.28626835397e-03 -4.25320591398e-03 -5.95362863136e-04  3.80220255339e-03  5.37948792963e-03  8.44342523330e-04  1.21160386619e-03 -6.70169710583e-04  4.41843835742e-03  1.60392256091e-03  1.80775250135e-03  4.85589423933e-03 -3.02259940312e-03 -3.73476148144e-03  2.92977693454e-03  1.62906365026e-04 -2.68192517780e-03  1.01221521997e-03 -3.25121225388e-03 -2.56038845166e-03 -5.29739066357e-04 -3.32340850828e-03  5.79903095682e-03  1.41690795453e-04  1.79613626305e-03 -2.43045219526e-03  6.43294891764e-05 -3.67940583087e-04  3.56151669943e-03  9.34607669580e-04 -2.99682693236e-04 -3.19246704755e-03 -1.44918704856e-03  2.03692769693e-03 -6.22375807784e-03  1.15829701762e-03 -3.05888593446e-03 -1.34910087834e-03  2.67654076306e-03  1.19990823519e-03  6.42739980643e-04 -5.12223103330e-05  2.97070189831e-03 -1.66042244571e-03  3.88406505837e-03 -2.45543801798e-03  6.83562525919e-03 -3.78767626525e-04 -2.63282543512e-03  1.34917337985e-03  8.87320415240e-04 -1.32058886167e-03  1.91209625432e-03  1.69025043203e-03 -4.82503730058e-03  8.22845318295e-04 -1.89462621179e-03  2.17462088764e-03  4.01322120336e-03  1.10206033421e-03  2.47240382510e-03 -3.86347012099e-03  2.26073570210e-03  8.56346897506e-04 -7.39355305427e-04 -2.47803273196e-03  2.87009619523e-03  1.84213140074e-03  1.66280954140e-03  2.63748971096e-03 -2.21010077976e-03  3.49649183520e-05 -1.82980880589e-03  1.15230056714e-03  3.39317312297e-03 -1.47879309938e-03  1.12121656997e-03 -2.52241933772e-03  4.07745692768e-03  3.07872861758e-03  3.41874811093e-03 -3.07330259356e-03  8.08755062207e-04  2.76391390806e-03  3.45573855033e-04  2.63961433331e-03 -2.23194129090e-03 -3.92797252848e-04  1.39909388745e-03 -3.16787274509e-03 -3.73595243056e-03 -4.71051007713e-04 -2.12348297019e-03 -6.48041655452e-04 -6.70641021663e-04 -9.98856248946e-04 -2.56413326304e-04  1.38922572615e-03  1.42967084372e-03 -1.30130373762e-03 -3.89482403826e-03  3.04519864190e-03 -2.01653447556e-03  2.38581244678e-03 -6.23482540805e-03 -2.33605516988e-03 -2.12939396073e-03
 3.74454506240e-03 -3.52695646848e-03  4.94552334037e-03 -7.83837723755e-04  3.63096718141e-03  9.54988775283e-04  8.06212701319e-03 -6.30506234851e-04 -6.80218106193e-04 -2.82226374125e-03 -6.57109086811e-04 -4.38904625833e-04 -2.48109240815e-04 -1.91053199034e-03 -7.18723539394e-03 -2.27463417419e-03  2.46487805030e-04 -2.90120880241e-03  3.03721249909e-03 -4.99106523745e-03  1.00846777552e-03 -2.36099607541e-03 -3.02253051480e-03 -2.12051549696e-03  1.57239286044e-03  1.68913974898e-03  1.42731319544e-03  1.33233126371e-03  1.17242299289e-03  7.17809089438e-03  1.28056065248e-03  9.82447194163e-03  1.03519836978e-01  3.27500829888e-03 -3.95430495231e-04 -2.21359291141e-03  1.86567223120e-03  1.85116121613e-03  5.25069407365e-03 -2.26023877196e-03  6.60518118458e-04 -1.06221986317e-03  4.75943722423e-04  5.75342350087e-03 -4.08254634229e-03 -3.06499992608e-03  4.97702189718e-03 -8.55140364350e-04  6.50492536129e-03  1.72713965327e-03 -5.06103190921e-03  4.43311758016e-04  9.19093161476e-04 -1.84456786733e-03 -1.72498670226e-03 -1.60031393444e-03  1.45748878743e-04  3.64815518485e-03  3.29053539911e-03 -9.21221175475e-04 -1.26735521389e-03 -3.57375583283e-03  6.55245387838e-04  4.18572128865e-03 -6.15704085403e-03  4.96975409063e-03  1.16631120327e-03  3.58581794817e-04 -8.81423242141e-04 -2.74394176820e-03 -6.16586530349e-04 -1.82561368574e-03  1.47057637874e-05  3.51483873747e-03 -5.37509386455e-05  8.06592218463e-04  1.20068909107e-03 -5.65893564124e-04  3.47332709943e-03 -9.03617949829e-04 -3.31825850442e-03 -1.71609951192e-03  5.67587547103e-03  4.09326828815e-03 -1.96040069127e-03  1.69806486675e-03 -1.81500987023e-04  7.02737719511e-04  2.28467154852e-03  2.09293822237e-03 -3.43750023092e-03 -9.63454011118e-05  9.54279410156e-04  4.50004527592e-03 -3.21974829006e-03 -2.73336027731e-03 -3.12009878659e-03 -5.67989527910e-03  4.87577847980e-03  8.65306792117e-03 -1.90734531901e-03  1.36667907432e-03 -6.64810436891e-04 -2.38801079607e-03 -2.64540582446e-03 -9.18875142685e-04  3.47532439868e-03 -3.50773031259e-03 -7.49060069065e-06 -1.48952883195e-03  3.31497880127e-03  1.03887132392e-03 -2.92261273426e-03  1.96510711657e-03 -2.75863374194e-03 -1.32084353057e-03 -2.15401973546e-03  5.79970766976e-03 -2.57291195370e-03  4.10398748062e-03 -8.92680272501e-04  2.62707643689e-03 -9.02153493113e-03 -1.50476792922e-03 -3.25324013352e-03 -2.20703388178e-03 -4.79341624624e-03  5.14769920409e-03  1.67664334039e-03  3.08086269403e-03 -1.43889265855e-03 -4.00624863073e-03  2.23645589534e-03  2.90846776743e-03 -9.72049184097e-04  3.50915990145e-03  4.22745812262e-03  1.08744710686e-03 -2.03484709754e-03  4.82654289831e-03  2.75043503427e-03  1.11578189630e-03  1.19932069527e-04  2.76578533097e-03 -5.11444984400e-03 -2.56661814194e-03 -7.18797048000e-04 -1.14835063874e-03  2.23388250793e-03 -2.12807404327e-03  2.53081304375e-03  1.52098940229e-03  1.19235255009e-03 -2.17083092930e-03  3.11218721746e-03  6.83555557917e-04 -4.10722676619e-04 -4.45218013051e-03  5.78949410005e-04 -9.60528926065e-04 -8.70349514607e-04  3.50654343048e-03  3.98789776514e-04 -3.09290117498e-03 -4.20397703604e-03  6.79464072094e-04 -2.42100001343e-03 -1.23310773731e-03 -1.81936105527e-03  3.72368855690e-03 -5.81573286019e-04 -5.14126152180e-04 -5.24987067459e-04 -5.68831776157e-03  1.26841611719e-03 -3.08634652185e-03  3.00134116318e-03 -6.52198984852e-03  3.50458643929e-03 -3.60237955740e-03 -2.46281590670e-03  1.84341025684e-03 -9.74220605476e-04 -2.49373149323e-03 -1.30579263187e-03 -2.07262132437e-03  4.66410362576e-03  1.63844213922e-03  5.08537037188e-04  1.63964385201e-03 -8.67463968541e-04  8.63393862454e-04 -3.04426238909e-04 -1.64685744680e-03  8.57377523178e-05 -7.43209828735e-04 -8.86782270135e-04  1.55692078572e-03 -3.08000384254e-03  1.50137289145e-03 -4.62105924768e-03  2.45947831177e-03 -1.92761406057e-03  3.69922765966e-03 -1.31625547470e-03 -3.79675717715e-03  7.55313588997e-03  4.34431401342e-03  3.47880531206e-03 -1.96904501682e-03  1.20120216426e-05 -3.84355670220e-03 -4.96102727402e-03  2.44696889942e-04  1.23028529582e-03 -2.02263524828e-04 -2.78290396511e-03  1.49459054236e-03 -9.13735802907e-04 -3.78383887526e-03 -5.11756487439e-04 -4.47492853051e-03  1.51251252581e-03 -4.08696872736e-04 -5.60708903797e-03 -3.14967384148e-04  4.12486290642e-03  1.12745382516e-03 -3.87414915760e-03 -2.05340058294e-03 -8.04763845281e-04  1.72730930563e-04  2.02882573213e-03  2.88643684111e-03  2.00134065000e-03  7.38818542808e-04  4.64817299713e-03 -3.20724247066e-04  1.74290039807e-03 -3.79122157991e-03 -5.64445334421e-04  1.33703569143e-03 -4.06492068886e-03 -2.21189695439e-03  1.76746155090e-03  1.60059656896e-04  5.74803225735e-03 -3.44163204331e-03 -5.85085180742e-04 -2.79200727737e-03 -1.44978332800e-03 -3.08260417915e-03  3.23239115702e-04 -4.45740576833e-03 -5.09470275479e-03 -4.01678366040e-04
 4.32608052203e-03 -2.07545497415e-04 -1.00896987560e-03  7.78475414327e-04  4.96365895324e-05  4.74141250532e-03  3.93605025228e-03 -2.71258599746e-03 -1.34604194127e-03  1.61114789446e-03 -7.35000177663e-03 -1.86367038811e-04 -1.57835874852e-03 -2.25676864917e-03 -1.00512528563e-03 -3.79262081036e-03  1.45808119741e-03 -1.41493912823e-03 -7.19674871385e-04  8.84808340317e-04 -2.06561704937e-03 -2.63809513661e-03 -8.81679052260e-04  6.52496577649e-03 -1.31130846522e-03  2.01240273478e-04  2.81423600691e-03 -5.13539868108e-03  2.39534986016e-03 -2.60591935296e-03  3.00241345934e-03  2.26365439653e-03  3.27500829888e-03  1.07430937348e-01 -2.08881574003e-03 -5.26219331809e-03  1.42776517921e-03  2.08785022796e-03  4.07983472008e-04 -4.38498674791e-03  7.41792386053e-04 -9.79568577820e-04  1.49957958716e-03 -4.30390917535e-03 -1.47801122449e-03 -2.08687224476e-03  3.27757157354e-03 -4.37816224739e-04 -2.63205332836e-03  4.00642830959e-04  1.06125968629e-03 -5.49903544119e-05  1.71051728078e-03  3.05341507297e-04 -5.92676128200e-03 -1.87097575963e-04  9.90158163757e-05 -4.22722337592e-04 -3.18454159506e-03  7.81658078599e-04 -6.77229759254e-03 -1.66686926694e-03  2.03556484640e-03  5.00650908378e-04 -3.56705513187e-05  1.07483690097e-03 -9.99353736133e-04 -2.75237529076e-03  1.70410037249e-03 -1.89056152830e-03 -2.34861940716e-03  9.14198386475e-04  3.50773705316e-03  2.38306140901e-03 -6.50548903972e-04  1.53347431526e-03 -4.08758386820e-04  2.72073012509e-03 -1.68993741086e-03  1.74532412515e-03 -4.06843154627e-03 -1.05501125599e-03  2.80617204121e-03  2.78960815998e-03  6.50100136308e-05  4.62355674142e-04  2.37959668927e-03 -3.63716899205e-03 -5.46200090188e-03 -1.51422595898e-03  8.21274434443e-03 -2.14641647774e-04 -1.85978245128e-03  1.18795305089e-03 -1.40078558827e-03  3.29535032110e-03 -1.11567141658e-03 -6.55417858767e-03 -2.53987741398e-03  7.37090018054e-05 -2.37691499317e-04  2.20301323647e-03  4.90001831378e-04  5.24878033396e-03 -4.18145101718e-03  1.72351900914e-03 -6.46136215841e-04  5.36484303839e-03 -3.00875436006e-03  3.50133082832e-04  6.40056712256e-04 -2.37108476674e-03  2.22211710787e-03 -3.72047800001e-03  2.76202508444e-05  1.61622769071e-03  1.94227538293e-03  1.25823449523e-03  1.48227410719e-03  4.33811828284e-04 -2.18525604894e-03  1.92807306362e-03 -5.00735826311e-04  2.87273639764e-03  1.96122540948e-03 -2.16370017151e-03  2.99916693135e-03 -2.15082243846e-03 -7.44479378956e-04 -2.17686306586e-04  1.11529483227e-03 -1.46841644620e-03  2.11941940814e-03 -5.41309186481e-03 -3.47406476670e-03  3.22121224643e-03  4.38026368322e-03  5.27558017853e-04 -3.70427612609e-03  3.44011626731e-03 -2.60783249806e-03  1.94648102459e-03  9.51702758175e-05 -2.43458965621e-03 -1.34630581826e-03  3.29462736807e-03  1.64193099458e-04 -8.98948347848e-04  1.91120787491e-03  1.68885110827e-03 -1.53554497752e-03 -4.24315967800e-04  5.07253897689e-03 -2.15262879137e-03 -2.12786594826e-04  1.63699790883e-03  2.19846267955e-03 -7.85773243025e-04  8.81648228058e-04  1.33712805568e-03  2.12704678732e-03 -1.30076818547e-04 -3.02995121053e-03  5.82631161994e-04  6.01735674859e-04  7.23869409899e-04  2.16072529705e-03  5.67826118818e-03 -8.63934985879e-04 -2.73676784118e-04  1.65566664139e-03  1.58055301148e-03  4.79430085581e-03 -4.31317870747e-03  2.74446957540e-03 -2.68436636138e-03  2.16469208138e-04  5.96361910024e-04 -1.52969109771e-03  4.08380593005e-03  2.44911862191e-03  6.23625175456e-04  2.09338190009e-04 -3.82717235052e-03  1.78049938081e-03  7.04991939877e-04 -3.71659190819e-05 -3.17346765310e-03 -1.53173941712e-03  2.31747583022e-03  2.74549978305e-03 -2.60578909818e-03 -2.63132531704e-03  2.81755315930e-03  1.42117660908e-03  2.65300031004e-03  8.14472195063e-04  7.07643457810e-04  4.06164583966e-03  4.98174948889e-04 -8.47113179380e-04 -3.61643088906e-03  1.63184098229e-04  4.57887431465e-04  4.02024416381e-04 -4.41256781362e-04  3.98814100549e-03 -1.36682324907e-03  1.05689814552e-03 -1.57911505445e-03 -3.70396042720e-04 -2.23525658584e-04  2.67706879472e-03 -1.54527357727e-03 -3.67464342155e-03  1.67403157831e-03 -5.02627078600e-04 -1.16739070980e-03 -1.57674782852e-03  1.33079838889e-03 -5.88524968066e-04  1.59223240163e-03  2.64913814912e-03  2.56649196426e-03 -1.43273038524e-03 -4.84792679891e-03  2.90807127873e-03  5.08509892329e-03 -5.15097050548e-03  3.03366747095e-03 -3.75027354938e-03 -1.12479284944e-03 -2.79945228788e-03 -1.60332181959e-03 -4.44851472267e-03 -7.62208769851e-04  7.90731780044e-04 -1.46630006533e-03  3.81268910073e-03  1.22968020966e-03  3.07825072324e-03  2.49760772218e-04 -2.44661304834e-03 -1.91678298034e-05 -7.06707523651e-04  1.00416576552e-03  2.38912757818e-03  2.26247876725e-04  8.05343210470e-04 -3.00320906302e-03  2.87018970360e-04  4.67005424416e-03 -8.31165123118e-05 -3.52223983383e-03 -3.33156357820e-03 -1.34566881813e-03
 1.69462805041e-03  3.04561001262e-03 -3.46751807503e-03 -1.40603763422e-03 -3.94626026722e-04  1.99326464425e-03 -2.68136291230e-03  1.96109952672e-03 -5.49109105069e-05 -2.75937757763e-03 -4.36652581432e-03  7.30911334493e-04 -1.53604395292e-03 -1.08081066835e-03  1.45731845953e-03 -3.20060315255e-03  4.04923643038e-03  3.66221434061e-03 -5.63882012152e-04 -7.98537369522e-04  5.37663576528e-04  4.78575371943e-03 -2.51384253465e-03  2.46478423030e-03  6.63646293615e-04  2.38778072202e-03  5.07730283076e-03  5.94215450748e-03 -1.86003641888e-03  2.05880939983e-03 -1.43226084006e-03  1.33126067247e-04 -3.95430495231e-04 -2.08881574003e-03  7.94440939548e-02  6.16897239873e-03 -1.28130033176e-03  1.07565053151e-02  1.30260536544e-03  2.05853811678e-03 -7.87805287681e-05 -4.97958801374e-04  1.36277252433e-03 -1.30546667748e-03  2.06666562514e-03  3.08798211827e-04 -9.46594396391e-04 -1.42740623779e-03  9.46873605172e-04 -8.13562134155e-04  1.98069197410e-03 -6.90577281597e-05 -2.36088103904e-03 -1.24410306047e-03 -9.39467544226e-04 -1.86571835472e-03  7.88428913978e-04  1.61400074908e-03  3.20922756711e-04  9.91230682032e-04  1.69777080110e-03  8.34987422810e-05  1.52426028960e-03 -2.03070128774e-03  1.96087973328e-03 -3.38172535321e-03  4.22802936412e-03 -1.31924846804e-03 -2.19044669138e-03 -3.11458321586e-04  1.09863792976e-03  1.22833712972e-03 -2.19565639517e-03  2.04525616227e-03 -3.62042158004e-03 -7.94358378954e-04  1.96527688033e-03 -1.79183504351e-03 -2.61634455125e-03  9.63975186044e-04  6.97451760469e-06 -1.96271096275e-03  3.56537840831e-03  2.41270935881e-03  5.81801178353e-04  3.13007747673e-03  7.46845016525e-04  8.91858458927e-04  1.71802118188e-03  1.70339567112e-03  2.69050308052e-03  2.25399507226e-03  2.05211930670e-03 -4.14174993532e-03  3.85120513281e-04 -4.03997109886e-03  5.18716847050e-04  2.50185194303e-03  3.96878219489e-04 -1.34423979916e-03 -1.14459975108e-03  7.65435983243e-04 -1.12782605161e-03 -3.26042779305e-03  4.03005800924e-03  4.78928712262e-03  1.96339348167e-04  2.57654085428e-03  3.68571472388e-03 -1.57399128942e-03  3.11509188391e-03  2.51066682501e-03 -8.41963107600e-04 -2.45461392506e-03 -1.50803173250e-03  1.89633757142e-03  2.51014730866e-03 -6.67701542451e-05  1.53080355643e-03 -7.02290037928e-05 -1.33103898478e-03 -3.50419813941e-04  5.02575081910e-04  5.14333978022e-04 -5.80085544506e-04 -1.69820194603e-03 -2.81986820630e-03  1.22105341400e-03  1.21831705452e-03  5.14778139430e-04 -2.81707376938e-03 -2.59946444245e-03 -8.52434070016e-04 -1.44292173336e-03  1.44313926496e-03  1.45728063200e-03  3.40896900816e-03  6.33961811941e-04 -5.04650841746e-04  1.84975043004e-03  5.46655507022e-03  1.21915869853e-03 -3.20714814952e-03 -4.32322163990e-04  1.25981035468e-03  2.70356992018e-03 -1.85423760060e-03 -8.09637474414e-04  8.91437495775e-04  2.13113724058e-03  8.62792754877e-04  8.96743124111e-04  2.74430383561e-03 -2.17997030840e-04 -6.89686633670e-04 -2.79242110475e-04 -8.32351653837e-04  1.91511820250e-03  2.66501422228e-03 -7.18936498485e-04 -1.30846003136e-03  1.64197734729e-03 -6.01272902534e-05  1.75957569669e-03  2.67078455938e-03 -1.77644821597e-03 -6.46269190452e-03 -1.45123640464e-03 -1.84511551689e-03 -6.35712386467e-04  1.67017712542e-04  4.54221997802e-03  3.78693324661e-03  4.23427063255e-03  1.68523165636e-04  4.37773147143e-03  1.95708520324e-03 -7.58646478607e-04 -9.28198940758e-04  5.50896405418e-04 -9.48183063899e-04 -3.03816864843e-03 -6.69282262652e-04  6.95099025381e-04  3.40195676048e-04  1.61328906563e-04 -1.01629925644e-03 -1.45655171038e-03 -2.44835100131e-03  1.87133956024e-03 -6.49238678950e-04  3.11888642818e-04 -3.08171990263e-04 -1.18559175548e-04 -1.66225091187e-03  3.93419707748e-03 -6.18912449845e-04 -3.98922836465e-04 -4.78341780375e-03  2.47230918105e-03 -6.04565429644e-04  1.20358434617e-03 -8.66756809340e-04  1.77200373487e-03 -9.62905820530e-04 -1.74850683285e-03  3.02383430780e-03 -2.79014134426e-03 -5.01807488815e-04 -2.48830518422e-03 -6.84287727884e-04  1.17139293432e-03 -5.49124316099e-04  1.43078142670e-03  1.99059212647e-03  1.60812832100e-04 -1.26820612376e-03 -1.25140559415e-03 -5.27771555097e-04 -2.91370792530e-03  1.81524469242e-03 -3.47591651785e-03 -1.09644787100e-03 -1.44474214255e-03 -2.24187638841e-04 -2.03536117648e-03  5.57129245229e-04  3.53696586393e-04  7.34569945291e-04 -1.66811546959e-04  1.54000423976e-04 -7.59302599508e-04  2.39945965530e-03  3.19350847550e-03 -2.50604706929e-04  3.67043440605e-03 -9.05897165823e-04  1.27734637112e-03 -1.61887554438e-03 -9.57481054476e-04 -2.18739185542e-03  1.19216105002e-03 -3.50838528707e-03 -1.56554268869e-03 -1.25219264355e-03  8.00623622555e-04  8.91388931668e-04 -8.26242618643e-04  7.72603764565e-04  2.15407866470e-03  2.63899621799e-03  1.61816560399e-03  2.89099209506e-03 -1.90170517994e-04  2.84141736553e-03  2.28311715906e-04
 1.46764523634e-03 -1.66155685484e-03 -6.26133679365e-04 -1.53990085993e-03 -1.04887575844e-03  1.00654243206e-03 -3.69467847697e-03  1.94339273865e-03  1.91118267685e-03 -1.35045434812e-03  2.20058866587e-03  1.37324728186e-03  2.05744021660e-03  1.32699877900e-03 -1.50948032609e-03 -1.40609859628e-04 -5.82224945088e-05  1.03864442811e-03  1.29350429616e-04 -2.51758789482e-03 -1.18934815694e-03  3.68490592281e-03 -3.44975439002e-04  3.56347908979e-03 -2.21819526333e-03  2.06093805474e-03 -7.27716167019e-05 -3.42244060050e-03 -4.26574577747e-03 -6.38882737638e-04 -1.33238862194e-03  3.92918785584e-04 -2.21359291141e-03 -5.26219331809e-03  6.16897239873e-03  7.04631903135e-02 -6.26005085248e-04 -1.21339648746e-02 -1.85273410802e-03 -3.38378856920e-03 -5.16331476755e-04 -5.94569103045e-04  3.54628242580e-04 -2.57645624295e-04 -3.67320868390e-04 -1.20528739538e-03 -2.17375704787e-03 -3.42497881550e-04  4.21706952513e-04 -1.07638191321e-03 -1.66833490351e-03 -1.08195225011e-03 -2.65385149110e-03 -1.31377091999e-03  2.06267673079e-04 -6.52319347097e-05 -1.63817242824e-03 -1.83499846562e-03  2.27032351131e-03 -2.03994325944e-03  3.21091060309e-03  3.31855896372e-03 -1.00338721143e-03 -7.03974762184e-04  2.72443924871e-03 -9.43423569663e-04 -5.73563357231e-04  1.53711065109e-03 -1.12906360093e-03 -4.61381343153e-03 -1.23749482860e-03 -2.15761537512e-03 -2.79366425618e-05 -3.40563552023e-03 -3.55580102216e-03  1.27529816156e-03  2.43968328947e-03 -3.59652708992e-03  3.20496287515e-03  5.76310789236e-04 -1.14587139124e-03 -8.90129985863e-04 -8.22250835501e-04 -2.31887871203e-03  2.10971688913e-03 -4.64908367883e-03  8.70637233478e-05  2.32592893303e-03  2.18089008554e-03 -9.02379664074e-04 -4.59434035704e-03 -2.75780159189e-03 -1.73299440454e-03 -1.05277405119e-03 -1.97889947013e-03 -4.69366708055e-04 -6.36267219722e-05  4.32132419691e-03 -7.49734508682e-04 -2.15818304715e-03 -1.04702992266e-04  4.94990830782e-04  1.24967653003e-03  1.35972526697e-03 -2.12218454669e-03 -2.57808433296e-03  7.24804967889e-05 -2.93091047340e-04  2.50931749780e-03 -2.35002399414e-04 -1.33853559301e-03 -4.20275401838e-04 -1.44034506175e-03 -1.10840000546e-03  5.39594875297e-03 -3.58316884363e-03  1.43295695192e-03 -2.47946861785e-03  1.78651680166e-03 -1.33890122524e-03 -9.28634570707e-04 -9.12777410683e-04  1.66499708921e-04  1.55952876060e-03 -2.93204079626e-03 -4.88029190813e-04  3.06923042422e-04  1.98318894348e-03  9.91220577475e-04  5.15695599200e-03 -9.23459705828e-04 -2.32728877622e-03  1.51456359092e-03 -5.85055184286e-04  3.41619115722e-03 -2.81308533413e-04  7.08364753823e-04  8.65761810606e-04  1.01967260991e-03  4.70160366127e-06 -1.26222112165e-03 -1.24033645326e-03  7.10103656393e-04 -2.41474259119e-04  1.09153695890e-03 -4.02605046751e-04 -7.75881501062e-04 -3.17551158176e-04 -2.34232755352e-04 -1.23789994228e-03  1.09967045826e-03 -4.27807689645e-04 -2.88115029432e-03 -2.84042093775e-04 -6.49040495371e-04  1.31587119858e-03  1.83791471073e-04  1.02114375793e-03  6.01729466896e-04  2.91545446357e-03  2.36968521111e-03  5.97864533020e-04  8.59157944967e-04 -9.74742584261e-04 -4.83078448032e-04 -3.92622689570e-04 -1.30283543742e-03 -1.50350044794e-03 -4.50798247216e-04  2.30733140773e-03 -1.37036414519e-03  1.51740566073e-03  6.89942266891e-04  9.37699867918e-04  1.12055805112e-03  6.36250405330e-04  8.37608413016e-05  2.32207117705e-03 -2.82534888918e-03  5.79827337122e-04 -2.62855574709e-03 -3.29676962196e-03 -1.70021793925e-04 -5.91124372808e-06 -1.43841751482e-04 -3.91397773031e-03 -1.41650864909e-03 -2.15857563102e-05 -1.63422732706e-03 -2.30059275094e-03 -1.85970394375e-03  2.29291958012e-03 -2.86900187429e-04 -2.82992626191e-03  1.28016100849e-04 -6.50756574516e-04  9.16836193662e-04 -3.21722826291e-03  2.38946889341e-03  4.50446372496e-04  1.40301068365e-03 -3.77231452992e-03  1.08129351322e-03 -1.20943763233e-03 -2.80970029334e-03 -3.13175885252e-03  1.26482674648e-03 -9.62854166706e-04  5.19794279211e-05  1.93133798778e-04 -2.72279882470e-04  1.09449693637e-03 -1.95622337030e-04  3.32699582013e-03  1.67497237740e-03 -1.88541043682e-03 -3.04285672142e-03  2.09137908487e-03 -1.63465329326e-03 -2.21790629320e-03  1.46827976777e-03  1.11403870084e-04 -3.42019295801e-03  8.63387542112e-04  8.16572093422e-04 -2.38791553296e-03 -3.17343963857e-03  2.61587861170e-03  3.16408401395e-04  2.04301477848e-03 -2.21432474292e-03  1.42634400834e-03 -2.09559173010e-03  4.84853159189e-04 -2.40542906224e-03  1.64395446667e-03 -3.21148073903e-04 -1.01544557174e-03  1.14309218972e-03 -7.15446533175e-04 -1.61977842774e-03 -3.81656424196e-03  3.39527023248e-04 -2.21860573884e-03  5.41601811268e-04 -4.49435312546e-04  1.48791137653e-03 -2.14156085228e-03 -8.82658826495e-04  1.98154116738e-03 -2.65630039872e-03  5.80233008937e-04 -2.71423778156e-03 -5.52939708372e-04  1.48723198054e-03  2.74242615287e-03
 2.53586079940e-03 -1.20652957945e-03 -2.32831000601e-03  5.30967436835e-03 -1.31194733339e-03 -4.54662015998e-04  1.55653767105e-03 -2.30890936579e-04 -3.72575034207e-04 -2.40347009151e-04  1.46512456440e-03 -1.38625362212e-03 -6.22570872434e-06 -1.63122947755e-03 -6.21335585760e-04 -1.33532481940e-03 -1.85780680459e-03  2.96474920030e-03  9.21609185927e-04 -5.59632228840e-03  1.45094546380e-03 -3.29241645900e-03 -1.71300225530e-03  2.33403957812e-03  2.64783922978e-04  4.75547479750e-04 -1.72963963536e-03  1.51412383631e-03 -3.78903465126e-03 -3.37626453794e-04 -9.50456097696e-04  1.60361030889e-03  1.86567223120e-03  1.42776517921e-03 -1.28130033176e-03 -6.26005085248e-04  8.71031999814e-02 -6.15757046498e-03  3.39844953381e-03 -1.24694379014e-03  3.81334421054e-03 -2.48831362836e-03 -5.85633141725e-04 -9.73436234517e-04  1.58102191103e-05 -2.53147031479e-04  3.72115109904e-03  4.24713089595e-03 -1.27004398474e-03  3.94252631847e-03 -1.99607397304e-03  9.38313033267e-04  6.00267533004e-04  6.19779983746e-04 -2.87049987727e-03 -2.62567922663e-03 -1.71169614712e-03  2.30194946283e-03  2.55431638074e-03 -1.79575711555e-05  1.36859359395e-03 -5.48335973351e-04 -4.70993013703e-03 -6.87575974704e-04  2.17328269294e-03  4.12925630561e-03 -8.26706333571e-04  7.59482385583e-04  7.70658168456e-04  1.01495327434e-03 -2.41394286720e-03  3.18013467640e-03 -4.24667671051e-03 -7.35866660233e-03  1.22996462303e-03  9.90004660213e-04 -3.15261984250e-03 -1.17935797705e-03  1.82089813348e-03 -1.28184592825e-03  6.84786150986e-04  3.52520581969e-04  5.09233432414e-04 -1.25823709919e-03  3.83215698760e-04 -5.06148730854e-03  2.01214723249e-03 -1.92393573125e-03  2.39651838989e-03 -9.99284465986e-04 -1.92487188154e-03 -3.36453887237e-05  2.11340745938e-03  1.75832568204e-03 -2.56236459410e-03  1.76254215527e-03  3.01364893133e-03  7.01198051308e-04 -4.73554979779e-03 -4.95792480988e-03  1.24950830906e-03  1.50548834984e-03  7.59559748924e-04  8.39502000406e-04  4.81539548895e-03 -6.53781073811e-04  1.28508810051e-03  2.34804758519e-03 -1.72675194872e-03 -4.02191907334e-04 -1.81215297018e-03 -1.21643882807e-03 -1.12399884833e-03  9.30141951806e-04 -1.99935948883e-03  8.30424063100e-04  3.04683981459e-03  2.86316978900e-03  2.69140630994e-03  2.13074859469e-04 -1.96251333189e-04  3.31189589442e-03 -2.39244433208e-03  4.34401598312e-03  1.80769549501e-03 -7.99370185227e-05  1.52819368558e-03 -3.95656118225e-03  1.52078961921e-03  2.79581443688e-03 -8.94560022899e-04 -2.32471882630e-03 -4.85175426521e-03  1.25334252077e-03  7.21961861785e-04  1.81417303635e-04  9.01270791917e-04  2.20760802881e-03  2.98948083603e-04 -2.98253213894e-03  1.34888411803e-04 -2.07509026463e-03 -2.41137090881e-03 -8.96181580921e-04  1.88835544241e-03  5.48683262425e-04  9.21679968119e-04  3.14826787241e-03  6.08643258969e-04 -2.62645166106e-03  1.38116971306e-03  1.51471475584e-03  2.47807384083e-03 -1.47699918194e-03  1.47600392452e-03 -2.21717367318e-04 -2.29826941530e-03  2.00503763908e-03  9.76173525578e-05 -8.16024143628e-04  2.13919332489e-03  1.47645226218e-03  5.66341811162e-04 -1.07491522045e-03  3.14351364025e-03 -2.26887424162e-03 -1.99360303909e-03 -2.52645264584e-03 -1.08857332242e-03 -2.33023949819e-03 -9.94675973129e-04 -3.20343596849e-03 -3.45686828445e-03 -1.49151480891e-03 -1.27466345423e-03 -2.37468530957e-03 -2.61406821898e-03 -7.39740553972e-04 -7.86434548509e-04 -1.01477617463e-03  1.22986825908e-03  1.16065901498e-03  3.92226017232e-04 -3.65253256855e-03  2.44246124482e-03 -1.69350704615e-03 -1.48652775054e-03  2.38420532127e-03  1.69268121068e-03 -3.97512604299e-04 -9.32134183894e-04 -1.53679733656e-03  1.95197075730e-03  4.10478738641e-04 -1.66666165529e-03 -1.48160457478e-03 -6.24246000475e-04 -3.32723728264e-03  1.53893526886e-03 -5.39983043012e-04 -1.25833156921e-03 -4.68069151186e-03 -1.87722851918e-03 -1.56941770543e-04  9.39036839560e-04  1.53035731115e-03 -4.83393651126e-03  6.53977032560e-03  1.54161895473e-03  6.47260865483e-03  2.51292925685e-03 -1.74536857684e-04  1.27813513354e-03  3.88742574089e-03  7.80816779155e-04 -4.61522383620e-04 -7.38381586234e-03  2.34179324006e-03 -9.37477277573e-04  4.88789042414e-03 -8.38274772051e-04 -3.03978962643e-04 -1.20196337543e-03 -5.72623573661e-03  7.98208320854e-04  5.61659527830e-03  2.32377254913e-03  1.17712093528e-03 -2.14986226568e-03 -3.36430916785e-03  2.73430333975e-03  3.46818321944e-03 -2.53153328308e-03  2.74774488965e-03  5.19037967538e-04  3.96182111706e-03  3.15753720304e-03 -2.33123870220e-03  1.21245698214e-03 -6.06842758486e-04  4.03661143551e-04 -1.25593176901e-03 -3.18962189972e-03  1.27691851697e-03  2.30687139844e-03  1.85466147558e-03  5.00729573766e-03 -1.57673304797e-03  9.95619725580e-06 -3.65037738217e-04 -4.71382153518e-03  1.43767765754e-03 -2.20015171192e-03  7.13772404720e-04 -2.84961245560e-03 -1.88130241001e-03
-1.23063484432e-03  2.65504918044e-03 -1.38044138708e-03 -2.02861970660e-03  4.00812607658e-04 -2.65009873731e-03  1.56456022186e-03 -3.90432099978e-04 -2.00503511909e-03  1.98283521610e-03 -2.37223702930e-03  9.65122838414e-05  9.77024285326e-04  4.56930469927e-04  1.82648142889e-03  1.31099289678e-03 -1.92720333321e-04 -3.49635113557e-03 -2.49592217258e-03  4.35532153811e-03  8.57916978475e-04  2.24635460911e-03  2.61338898282e-03 -9.65194355745e-04 -1.30044203264e-03 -2.56569069253e-03  2.30448446122e-03  5.07877111726e-03  6.26331964099e-04  3.54338882517e-04 -1.43245850151e-03 -2.01293937353e-04  1.85116121613e-03  2.08785022796e-03  1.07565053151e-02 -1.21339648746e-02 -6.15757046498e-03  8.72933300147e-02  1.02070412002e-02 -1.68463463027e-03  1.22502381711e-03  8.94008360894e-04 -2.87132697577e-03  3.42574075559e-03  4.16009354077e-03  1.18953014776e-05 -4.05174866370e-03 -4.20986875542e-03  4.71164984983e-04 -5.23867035403e-04 -3.59149873180e-03  3.65343203332e-03  1.90589445324e-03 -1.08013067966e-03  2.64699490247e-03  7.81473089602e-04 -4.05569689548e-04  2.02904982282e-03 -3.11687119918e-03 -1.21265128653e-03 -8.82396262909e-04 -1.96489872537e-03  4.82687721355e-04 -1.15455847486e-03 -6.32740600130e-04 -8.33690985824e-04  3.72973177310e-03 -1.02204541061e-03 -4.36126295587e-03  1.81996775057e-03  9.68351472608e-06  2.23100605825e-04  1.57726521252e-03  4.43518213762e-03 -2.02342381121e-03  1.51172012194e-03  2.92076531550e-03 -4.63345740272e-04  1.13785450074e-03  4.08601252050e-03  5.52392384142e-03 -6.94163243322e-03  2.95456162143e-03  3.61032444013e-03  3.33524937773e-03  3.55886835176e-03  3.04944656588e-03  7.79008251434e-04  3.55605224112e-04  1.67014842090e-03  1.98752604597e-03  1.46746832341e-03 -9.47243496747e-04  3.61918015727e-03 -4.14343210545e-04 -4.05362743710e-04  2.54120337734e-03 -5.02532873288e-04 -4.70243858815e-04 -2.66326530934e-04 -2.43457455132e-04 -4.96406528350e-04 -1.16855404932e-03 -1.60654636698e-03  2.12694409440e-03  5.35349293760e-03  7.26632286971e-04 -2.39383626438e-03  1.98232138575e-03 -7.00280974252e-04  5.48206555313e-04 -9.80043071715e-04  4.34620718760e-04  1.15504994455e-03 -5.92574706957e-04  2.85966211873e-03  2.33108685921e-03 -4.61073948089e-03 -9.24569741707e-04 -9.38087204225e-04  3.45622414198e-03 -3.20772210965e-03  1.35871056950e-03 -3.06902677127e-03 -8.51160360624e-04 -3.11972774075e-04 -3.42555259690e-03  6.79687340057e-04  2.07936874384e-03 -9.04416151232e-04 -6.54114102386e-04 -2.44904451606e-03 -1.04665691807e-03 -6.28733047782e-04 -3.70136023640e-04  2.61282794380e-03 -9.71290861466e-04 -7.14037574490e-05 -5.81858965032e-04  2.50077224645e-03  9.02462309647e-03 -1.87470208899e-03 -4.82223992195e-03 -1.78708560092e-03 -5.57926713024e-04  7.17567906536e-04 -2.78466990297e-03  9.79406499632e-04  1.74153097398e-03  1.08481677286e-04 -1.59560401823e-04 -5.65372313987e-04  1.54821511526e-03 -3.23376028330e-03 -1.24179674875e-03  7.31356620902e-03  3.09314741754e-03  2.30383877478e-03  1.32393157345e-03 -2.84719962884e-03 -3.27296163451e-03 -2.52314454589e-03 -2.99989310045e-04  2.61166188049e-03  1.41809053647e-03  1.01474383964e-03  6.41197774833e-04 -2.76636055885e-04 -6.24495821208e-04  1.90839484750e-03  2.53644044618e-03  6.81356077869e-04 -2.75939527339e-03  5.59816069999e-04  6.35691009140e-04  7.72933777954e-04  3.82226869980e-03  4.21274001045e-03  2.40037004206e-03 -1.64960315842e-03 -7.38219452667e-04  2.92062385110e-04  2.02114891726e-03 -1.51364199101e-03  3.22867155004e-03 -3.07583999610e-04  3.07922834939e-04 -7.28396270191e-04 -2.65962960149e-03 -1.71505962854e-04 -9.23624832140e-04 -9.13155073474e-04 -2.15931269284e-04  8.97410646729e-04  5.17495558059e-04  4.04241164409e-03  1.56290171899e-03  3.06278994755e-03 -5.83731396703e-03  2.16273511273e-05 -8.86498538610e-04  4.53914088161e-03 -3.43524864347e-04  5.51599342020e-04  3.21053712836e-03 -1.34927826534e-03  4.86491026576e-03 -2.74183770801e-03  2.20587318876e-03 -2.70266473887e-03  1.41099065546e-03  1.08497725304e-03  1.65089931773e-03  3.33843293137e-04 -9.06463312847e-04 -3.54149592537e-04 -1.09427212590e-03  7.19014634588e-04 -1.10742773697e-03  3.60899936541e-03  4.19059513186e-03 -4.55253480094e-03  2.46898197154e-03  3.94490002987e-04 -1.25188504767e-03 -9.65487761045e-04  1.06453809164e-03 -6.94733503516e-04  9.08448696280e-04 -1.09393410453e-03 -8.79697262979e-04 -5.60684265247e-03 -1.84318900753e-03  3.42483496533e-03  6.67300971760e-04  2.79008991383e-03 -3.07655532371e-03  4.06244137730e-04  2.34315335663e-03 -2.15549193933e-03  2.86202849503e-04  3.44274901566e-03 -1.17050161552e-03 -9.19950707585e-04 -3.27689143178e-03  2.64154570033e-03 -1.25375887308e-03  2.08361473163e-03 -4.29446427124e-04 -1.52104628589e-03  4.23878092784e-03  3.99326147076e-03  1.74416476422e-03  6.57576991440e-04  2.71591025176e-03 -1.21774366794e-03
-1.46948219228e-03  2.77246900489e-03 -5.53825157294e-04  2.59741999489e-03 -1.29375915389e-03  4.66488080494e-03  2.00243096472e-03 -6.32859128401e-04 -1.02128245650e-03  7.16495738639e-05  1.00890089628e-03 -2.47742129029e-03 -6.00643828875e-04  1.37121249489e-04 -1.29546167019e-04 -2.68836539413e-03  5.40476928403e-04 -7.65418583351e-04  2.19699966083e-04 -7.48885913166e-04 -6.44894786478e-04 -4.82983773847e-03  1.62761188492e-03  3.48351196020e-04 -2.09549054195e-03  2.78201458487e-03  1.73277125881e-04 -4.18349010056e-03 -3.46638209068e-04  1.59675993375e-03 -2.10191180270e-03  9.31574183756e-05  5.25069407365e-03  4.07983472008e-04  1.30260536544e-03 -1.85273410802e-03  3.39844953381e-03  1.02070412002e-02  7.91268140713e-02 -8.68887297590e-03  1.20376590264e-02 -1.25112614812e-03 -2.44189473648e-03  2.90865779081e-03  1.48258821794e-03  4.61623653559e-04 -3.04012259310e-03  1.07495389894e-03 -1.43612341146e-03  2.48167370673e-03  1.00300127084e-03  3.58248990524e-03  3.92473214425e-03 -1.03121202076e-03  9.91649716684e-04  2.51040590595e-03 -9.23598851411e-04  2.19949064794e-03 -2.48580839247e-04 -1.50595606450e-03 -5.49710107490e-03 -3.29588672884e-03  8.92815239170e-04 -2.71677421091e-03  1.32634909195e-04  3.10900358645e-03 -3.16108777981e-04  8.30195960615e-04 -2.46434605793e-03 -2.37823162166e-03 -3.44465518393e-04  1.40952160659e-03 -1.70439689860e-03  5.89362962366e-04  3.05473809281e-05  2.73964223142e-04  5.58067223249e-03  3.82284146917e-04  3.55595757533e-03  2.81724989177e-03  4.19978883582e-03 -3.68721209281e-04  3.49107660840e-03  6.76104738395e-03  9.16505759620e-04  1.98253826395e-03  7.79643536797e-04 -8.14669343148e-04  1.05014282053e-03  1.54505819795e-04 -2.19037806041e-03 -1.13252720024e-03  1.15177997443e-04  2.91506771321e-03 -7.32497765871e-04  3.07171439389e-04 -3.80555254888e-04  1.06656737953e-03  5.90258313048e-04  1.42651981375e-03  1.07641700179e-03  7.85861446283e-04 -5.08237923214e-04  1.41094887884e-03  1.11468574928e-03  3.88798674491e-03 -9.70771714671e-04 -3.16477036433e-03  3.09852293245e-03 -6.40540107652e-04 -3.58921171961e-03 -3.13457401150e-03  4.97850279132e-03 -5.09604463913e-03 -3.67347115015e-03  5.13122831639e-04 -4.33726537640e-04  1.24161799514e-03 -3.15714844889e-03 -1.04719325596e-03 -4.34938165469e-04  9.12467129471e-04  1.16552025373e-03 -4.03833126921e-03 -3.79484964265e-03 -1.01014095295e-03  1.70166751527e-03 -1.23730070379e-03 -5.58722598392e-04 -1.60543703447e-03  1.41055883413e-03  1.59868049041e-03 -3.16848168364e-04 -4.45481472711e-03 -1.75982139562e-03 -2.35727610631e-03 -4.85908512922e-04  1.16872052149e-03  7.07757336051e-04  1.06993128522e-03 -9.20816655768e-04 -1.46722608075e-03 -1.52505461900e-04  2.34198257634e-03 -3.29156423973e-03  9.18967822609e-04 -1.50864758302e-03  4.15687494072e-04  7.93802582804e-03  5.34287808426e-04 -8.19955691052e-04  1.20734403854e-03 -3.28944041664e-03 -4.06968737786e-04 -3.39186236244e-03  4.12002026204e-03 -1.90921143785e-03  3.03638628815e-03  1.74114709503e-03  7.55121053112e-04 -1.46824551603e-03  7.49890577384e-04  3.40552473134e-04  1.40836743978e-03 -2.25611321510e-04 -5.83820118469e-04 -3.28708117328e-03 -1.01585936971e-04 -9.51247512527e-04  1.38170245018e-04 -1.01852383418e-03 -6.88835817073e-04  9.83669276260e-04 -1.36011951207e-04  4.52529082657e-03 -5.84769444873e-05 -2.17695144189e-04  2.21981235510e-03  2.72919300706e-04 -3.32152012523e-03 -2.15441738283e-03 -4.39685128744e-03  1.46659163534e-04  1.43198468509e-04  2.32073559688e-03  2.27586784587e-03 -8.24546228523e-04 -2.14533787663e-04  9.49202833011e-04 -1.40312959924e-03  3.84733315109e-04 -1.12011228271e-03  1.34344991541e-03 -5.34166216545e-04 -2.60319054458e-03  3.53792470560e-03  2.36504987205e-03 -1.99062027618e-03 -4.14716475073e-03  3.20884323199e-05 -1.77756598274e-04  3.07214017051e-03  7.51548294551e-05  1.11882673901e-04  1.97236846962e-03  2.05031112587e-03  7.84955806654e-04 -1.04352146629e-03  3.86137164514e-04 -1.98363461670e-03  2.21477477144e-03  1.94310754717e-03  4.83727082357e-03 -2.78838866207e-03  5.15537221936e-04 -2.29566994902e-03 -4.68582603467e-04  7.77483631643e-04 -2.65633710530e-05  3.11670875732e-03  4.98536226395e-04 -3.42557974992e-03  2.88943662718e-03 -1.98858863435e-03  1.53748336941e-03  2.49104918611e-03  2.46591511874e-03  1.61385148239e-03  1.26568398045e-03  1.02116497036e-03 -3.29408472151e-04 -6.04794937502e-03 -1.49695724804e-04  3.11478479684e-03 -1.35843548306e-03  2.56888978680e-03 -8.80924814845e-04 -2.10729225365e-03 -1.95876087118e-03 -3.02467926334e-03  1.14656041750e-03 -8.13445729065e-05 -6.47529573392e-05  1.83871760769e-03 -3.25944175704e-04  3.53942444787e-03  1.66124738130e-03 -1.25760617493e-03 -3.17439852910e-03 -1.61363941365e-03 -4.22843820090e-03 -6.31486804949e-04 -1.90071241352e-03  3.43467693581e-03  1.83774220768e-03  5.49723964738e-04
 5.98136704307e-04  7.05755617828e-03 -1.98797585586e-03  1.73997789720e-03 -1.89480378078e-04 -6.20172088250e-03 -8.64539182212e-04 -1.73073063423e-03 -1.28305532488e-03  6.53318074790e-03 -1.70265064442e-03  2.63104410719e-03  4.57148032906e-04  1.04040750934e-03  2.66113951395e-03 -6.96875395689e-05 -2.67555207587e-03 -4.45125368908e-03 -2.04124896687e-03 -1.80381480350e-04  3.31829814880e-03  1.85827476109e-03  1.63637594784e-03 -2.51579934304e-03  4.01606003662e-03  4.02039055193e-03  2.48965694949e-05  1.88665137586e-03  3.17831537473e-03 -3.54552337051e-03  3.60528024533e-03  1.56632155110e-03 -2.26023877196e-03 -4.38498674791e-03  2.05853811678e-03 -3.38378856920e-03 -1.24694379014e-03 -1.68463463027e-03 -8.68887297590e-03  1.13857244569e-01 -1.52400606915e-02 -4.72609827297e-03  7.50522729647e-04  1.25897610682e-03  3.95519512489e-03 -1.28899852975e-03 -1.91069370289e-03 -1.59535640858e-04  4.66067056087e-03 -1.34816049804e-03  4.78720378361e-03 -1.88314290707e-03 -6.78835487924e-04  3.15861628993e-04 -1.63040427487e-03 -3.15563830258e-03  5.82951836757e-04 -2.70096434053e-03 -1.89449844677e-04  7.16512171736e-04 -3.82690299030e-03 -2.10891023810e-03  3.08782518945e-03  2.39284601163e-03  3.46262273315e-03 -4.72430239596e-03 -2.66360907821e-03  3.03359927722e-05 -1.49733980933e-03  2.84428499247e-03  6.20504248200e-03  1.63837755457e-03  4.34160895513e-04  1.44124912716e-03 -3.32730922356e-03 -1.39787735341e-03 -5.93933841480e-03 -1.05539072532e-03 -7.46223735285e-03 -2.85984043424e-03  7.07779466507e-04  3.78462698794e-04  2.64584211839e-03 -2.46968339092e-03  1.00478793300e-03 -1.54281704677e-03  3.54705252295e-03  4.26285649598e-03 -3.58800052399e-04  6.91835691556e-03 -1.18823545461e-03  4.62374101139e-03 -2.13777245043e-04 -6.90992133728e-03  3.03063081420e-03  1.42626721641e-03 -3.86124477328e-03  6.57187975255e-05 -1.60920901032e-03  2.21635834660e-03 -3.34809804830e-04  6.66339920416e-04 -2.29891266305e-03 -9.99726513928e-04  7.53955519983e-04  5.60150331805e-03 -1.96495011738e-03 -1.17602203346e-03  1.29269343544e-03 -1.17129154665e-04  1.17485732237e-03  3.21147081350e-03  1.37149194024e-03  4.28409050407e-04  2.17966444638e-03 -1.95909183876e-03 -2.53961454664e-03 -4.58442565942e-04  1.42732682477e-03 -4.00148438084e-03  1.13696800565e-03 -3.04235970394e-03  1.53833295810e-03  1.56607239048e-03  2.27358510541e-03 -1.68723407384e-03 -7.38633309572e-03  3.67265446455e-03 -1.08733738253e-03 -3.77129368906e-03 -2.11315886411e-04  4.58128637246e-03 -1.32000995023e-03 -1.33452367176e-03 -3.03706788526e-03 -1.21080487788e-03 -2.11000797608e-03 -5.13160467861e-04 -2.87062016742e-04  6.77793047795e-04  2.11232508112e-03  2.39550166374e-03 -8.10424290219e-03 -3.33256513315e-03  4.83913234510e-03 -1.39528383325e-03  2.32101970658e-03 -2.13252880998e-03 -1.57337993022e-03  4.37764823503e-03  1.81589251361e-03  1.35315183272e-03 -1.31617370353e-03  2.82502483646e-03  1.01535733179e-03 -6.73420177900e-03  2.39394693467e-04  1.07722871015e-03 -2.18703508940e-03  2.71695334492e-03  3.19030280737e-03  7.62015070556e-03 -2.19781313183e-04 -3.12334278801e-03 -4.09257221978e-04  7.70523718135e-04 -1.24111888552e-03 -5.49872375125e-03  3.97150600837e-04 -1.28660902252e-03  4.55196713098e-04 -1.96085172931e-03 -8.73298597768e-03 -6.57819756848e-04  9.75035195020e-04  1.60879411216e-03 -1.35220920878e-03  3.61073936598e-04 -9.94348752910e-04  2.70465313626e-03 -6.01826397804e-06  3.34873501628e-03 -1.66133795774e-03  1.34493749481e-03 -1.97364328369e-03  4.00262586081e-03 -1.88574344717e-03  3.67129096500e-03 -2.09101630184e-03  3.53732466533e-04  6.07257908432e-04 -4.33457981218e-04 -7.18797551124e-04 -3.20825868736e-04 -1.29761877415e-03  2.67952691477e-04 -4.78686512609e-03  1.99293462668e-03  1.38671467507e-05  4.00741570254e-03 -8.31039277493e-03 -3.61234052190e-03 -5.36964358563e-03  6.77034381334e-03 -2.32718042734e-04 -4.39286300992e-03  1.75698624027e-03 -4.63783061096e-03  1.97999791819e-04 -2.94164502574e-03 -2.47718859331e-03  2.03313086946e-03 -4.55788147683e-04 -3.90794179883e-03 -1.19275854975e-03 -4.46633313099e-04  4.34912776789e-03 -1.87321400190e-03  1.31454326215e-03  1.18770783755e-03 -1.11805625610e-04  1.17429054213e-03 -2.45328598206e-03  3.63435437749e-03 -2.34278625198e-03 -2.49959449770e-03 -2.32585756771e-03  2.93644508712e-03 -3.46438109728e-03 -1.34503711440e-03 -2.22358769753e-03  1.03149586765e-03  3.17158664250e-05 -2.96121297363e-03 -1.28674826322e-03 -1.86113614957e-03  1.45020981385e-03  3.55225262951e-04  6.21509692047e-04 -1.44326126018e-03 -5.07917827291e-03 -2.16328555161e-03 -2.81339635276e-03  5.97157397859e-03  1.60860935986e-03 -6.60377590288e-04  1.54455738483e-03 -1.24473495210e-03  4.33120146593e-03 -7.03355190765e-04  2.65205197172e-03 -3.50254615286e-03  2.94448064151e-03  3.45946690380e-03 -1.45906277987e-03 -3.19367173825e-03
 6.60608348976e-04 -3.64788724478e-03  2.00631310494e-03  1.97844126915e-03 -2.86366043705e-03  1.34911562630e-03 -2.00128808456e-03 -3.63065195178e-04 -4.83516291689e-04 -7.24911282775e-04  1.72352114240e-03 -3.16966383999e-03 -1.96366421562e-03 -2.27738430886e-03 -3.30027537801e-03  2.16135459631e-03 -2.37654173984e-04  2.74297409343e-03  1.69677160002e-03 -8.21842657351e-04 -1.12480275000e-03  1.95594587676e-03 -8.25219319068e-04  4.45596498144e-04 -7.73285797157e-04  6.82534564306e-04  1.77951490865e-03  5.18676832436e-04 -1.85035813574e-03 -2.10884422256e-04 -1.28217301056e-03 -3.61870878915e-04  6.60518118458e-04  7.41792386053e-04 -7.87805287681e-05 -5.16331476755e-04  3.81334421054e-03  1.22502381711e-03  1.20376590264e-02 -1.52400606915e-02  5.54840591146e-02 -2.64717993355e-02  4.45543352733e-04 -5.33801665481e-04  3.97995518734e-03  1.55558859738e-03 -2.14033801536e-03  4.89951348088e-04 -3.05193775476e-03  1.86968283408e-03 -1.24183794244e-03 -7.06396646870e-04 -4.70082681958e-04  2.80102538991e-03  1.17528663182e-03 -1.55010323415e-03 -6.04753813779e-04  6.49303163700e-04 -1.37255601671e-03  4.29333317095e-04  4.19916253595e-04  7.34605193761e-04  1.23596397253e-05 -9.82455251817e-04  1.07238873449e-03  1.58342703973e-03  2.31844496936e-03 -2.65806882866e-03  2.30745434413e-03 -6.21550554451e-04  3.88895386561e-04  3.39818744244e-04  9.53729839601e-04 -8.71283599521e-04  8.01471512824e-05 -7.58944605225e-06  3.33684187777e-03  7.36843098008e-04  1.51683481567e-03  9.89746517210e-04  1.41181800689e-03  1.55010848609e-03 -4.61637450245e-04  2.07537426333e-03 -2.51692978177e-03  3.03769591184e-04  4.12391371085e-04 -6.44142357156e-04  2.48998973346e-03 -1.27899824528e-03 -2.99641324936e-03  2.26619188879e-03  6.73466178502e-04 -3.46396069021e-03 -2.52297267050e-03  6.45560254866e-05 -6.16969929611e-04 -9.46147460753e-04 -2.80284409900e-03 -4.06536273730e-04  1.22804658435e-03  3.57132055714e-04 -8.36564963722e-05  5.78939632490e-05  7.56612271382e-04 -1.59994995643e-03 -8.39935790895e-04  5.77154107461e-05 -1.12342909064e-03  1.74872497424e-03 -3.39526544969e-03 -1.76086239984e-03  4.60884144153e-03 -2.70472158323e-03 -3.44571106261e-04 -1.10530510503e-03 -1.97874122535e-03 -1.16082089780e-03 -2.20708909538e-03  4.28913427709e-04 -7.13976592379e-05 -1.26423171287e-03  1.66906576948e-03 -3.44134667812e-03  6.03208212360e-04  7.46521695346e-04  4.35241401929e-03 -8.45608396412e-04  1.29059157941e-04  1.11579941333e-03 -9.43546556797e-04 -4.59879647790e-04  1.26289514175e-03 -1.44579751631e-03 -1.27834271636e-03 -1.77121413607e-03 -9.37899827786e-04 -1.64687266074e-03  1.27752645379e-03 -9.67997655971e-05 -3.36450309266e-03 -1.97011413012e-03 -2.98398395565e-04  4.14978864116e-04  6.32225621384e-04  7.36047786476e-05 -1.33973522218e-04  2.84635645889e-03 -1.05829583508e-03 -1.68385220158e-03 -1.52587902786e-03 -1.55125842335e-03  4.93700278629e-04  1.17514213251e-03 -1.44657836582e-03  2.11718432065e-03 -2.35712814884e-03  4.49282981547e-04 -4.23594897629e-05 -2.73809276984e-03 -1.09200111424e-03 -6.83588066512e-04 -5.54065742642e-04  1.79308042381e-03  7.27123669460e-04 -1.02610485757e-04 -4.64439836713e-04  1.25886955238e-03 -9.45316389087e-04 -5.70574403856e-04 -3.69184542038e-04 -3.04723531740e-03  2.08037748389e-03 -7.79906838262e-04  2.34291831998e-03 -4.97426605372e-04  3.14755799688e-04  1.33695033476e-03 -6.06122072402e-05 -8.68189297135e-04  1.73912099850e-03 -1.23785385833e-03  5.73518565992e-04  6.31542814169e-04  5.38395819095e-04 -9.19667076677e-04 -6.00993665124e-05 -1.73916883667e-03  1.58372011686e-03 -1.82961728644e-04  8.77713819289e-04 -1.83073993428e-04  6.54069854800e-04  1.05947105433e-03 -3.17948623994e-05 -2.08321708491e-03 -2.85268794652e-03 -2.19925414235e-03  4.64306756928e-04  1.54905965913e-03  3.22105329012e-03  4.75317473866e-04 -1.51715961720e-03  2.11072278097e-03  1.09777819102e-03  6.32720457621e-04 -1.81059402352e-03  1.72123971985e-03  1.28419197702e-03  1.08275167669e-03  6.55507404102e-04  1.09436150777e-03  3.08365615681e-04 -1.28998249337e-04  5.83014807994e-04 -5.66036306558e-05 -1.47682314574e-03  6.67547309213e-04  5.91362203191e-04  3.51825710213e-03 -6.85652093435e-04 -1.34333551595e-03  2.32902657740e-04 -3.91248527418e-03  5.98165087163e-04  2.38548760764e-03  8.75806895699e-04 -2.70258656411e-03 -4.99750994651e-04 -2.24715549546e-04  6.86810306677e-04 -3.53547852273e-04  1.57041259512e-03 -5.69849104864e-04  7.47535890014e-04 -1.72279539439e-04  1.44353818033e-03 -2.57221477739e-04  9.49067183660e-04 -2.43543104315e-03  8.67576160459e-04  2.87991688240e-04  2.60103232581e-03  9.35009532044e-05 -9.86602131149e-04  1.67437129137e-03  2.95468981478e-03 -1.16913993248e-05 -1.41519937210e-03  4.43827437746e-04  1.08567059085e-03  3.16359455800e-03 -4.94826548238e-04  1.38881822874e-03 -2.38065464975e-03  5.03769074166e-04
-3.28990604161e-04  2.93918051269e-03 -1.13032514930e-03 -4.12933910371e-03  4.52634298045e-03 -1.38914595532e-03  2.28771725460e-03  2.00955463316e-03 -3.68989743890e-04  7.07305721912e-04  7.04760351216e-04  3.70753541674e-03 -6.94793554313e-05  1.56151146064e-03  3.27310189072e-03 -2.57536601282e-03  1.20760651231e-03  9.38719262551e-04 -6.67692785921e-05  1.24281303135e-03 -3.72559573347e-04 -3.87831149612e-03  9.27426481980e-04  9.68885023887e-04  4.61723359962e-04 -6.53388775151e-04 -2.00241111531e-03 -8.31195990668e-04  7.50446469631e-05  1.50485788356e-03  2.84591790874e-04 -1.32417236591e-03 -1.06221986317e-03 -9.79568577820e-04 -4.97958801374e-04 -5.94569103045e-04 -2.48831362836e-03  8.94008360894e-04 -1.25112614812e-03 -4.72609827297e-03 -2.64717993355e-02  6.55507329925e-02 -1.99962626440e-02  5.62161865681e-03 -4.28031448835e-03 -1.47748129864e-03  5.19782551135e-03 -1.23480327192e-03  3.78116007988e-03 -2.80811192218e-03 -2.18364332284e-03  1.03813285848e-03  1.62236096001e-03 -3.89640105432e-03 -1.60503930942e-03  2.66658397864e-03 -2.27667260657e-03  1.70598028279e-03  1.02637062274e-03 -4.25485705617e-04  2.50216330058e-03 -8.25056673955e-04  4.76727804665e-04  1.39915653795e-03 -4.05130893091e-03 -1.15025185489e-04 -2.49930228150e-03  2.33417843630e-03 -4.02830613411e-03 -1.27928020226e-04  5.47206967743e-05 -1.47847484143e-03 -1.50285460806e-03  1.67019602061e-03  3.16977895249e-04 -3.52484301799e-04 -1.28218094080e-03 -1.14140562480e-03  6.41806850295e-04  9.47000726833e-04 -1.30022932191e-03 -3.44893322143e-03 -2.10158008877e-04 -1.10595530960e-03  2.79247583946e-03 -3.84518144017e-04 -1.08432378088e-03 -1.39611455807e-03 -1.65194082716e-03 -2.98043967182e-04  2.31758463684e-03 -4.06614389205e-03  1.53535780746e-04  6.72610710997e-03  1.05220670448e-03 -4.83746506313e-04  3.54763010767e-03  3.66081136058e-03  5.19643495784e-03 -6.82302324464e-04 -1.46903281508e-03 -1.47017708645e-03 -2.19356912990e-04  8.67959972075e-04 -6.33880172384e-04  3.17230179483e-04  2.57355153771e-04  1.69419748321e-03  1.83163835932e-03 -1.74705801375e-03  1.20295698411e-03 -9.84368265379e-04 -4.70294549224e-03  2.30994005743e-03  4.42177289660e-04  1.32415761080e-03  4.90122616421e-03  1.76973014284e-03  1.70015544574e-03  1.65557095213e-04 -3.43935915036e-04  2.16475099026e-03 -7.90075850662e-04  3.89561188484e-03 -2.29599626664e-03  5.38229857382e-04 -3.33520381287e-03 -3.99677498930e-04  7.90208889755e-04 -3.09719539035e-04  2.20247065558e-03  4.79939287283e-04 -2.44990849091e-03 -7.96670083567e-04  1.79166867073e-03  4.94541662374e-04  1.38876054236e-03  3.04829359142e-03 -7.18617172116e-04 -9.90232939174e-04  4.35773269549e-03 -1.11341917883e-04  2.78173984472e-03 -1.30393864922e-03  2.38814660835e-03  4.19593523872e-04  9.02427774653e-05 -1.33352833281e-03  1.42961065923e-03  8.39214330717e-05  6.60805284954e-04  1.28575891255e-03  6.46446439287e-04 -6.89829951668e-04  1.62289753562e-05  8.62962737358e-04  2.34672515851e-03  1.74771655919e-03  5.38418267623e-04  1.88215397048e-03  3.82625179792e-04  2.04980969561e-04  3.88487345296e-04 -1.03837389778e-03 -2.77874438786e-03  2.86811368312e-03 -1.19792090540e-03  4.05920002361e-04  1.51366769278e-03  1.39862309705e-03  4.80368419975e-05  3.57850797036e-03 -4.62354049247e-04 -8.37559568722e-04 -1.47839227950e-03 -2.11619822826e-03 -2.83776831546e-04  1.57905013237e-03  1.80659867077e-03  2.56791628948e-03 -2.35228006100e-04 -1.96625054841e-03  1.05976606748e-03  1.08230543356e-03  1.92364309759e-03  1.60559574218e-03  1.55762898849e-03  1.80438237248e-03 -1.14112110513e-04  8.17921361948e-05 -2.54314070291e-03  1.33363569015e-03  3.10882545923e-06  3.63343942929e-04  1.10544235866e-03  1.01327252047e-03  2.88829737654e-03  1.67830573874e-03 -1.32059210277e-03 -1.56669457860e-03 -1.36168376065e-03  1.55395594407e-03  1.11267631675e-03 -3.48644323178e-03 -1.01130159600e-04  5.68494890602e-06  1.14352435625e-03 -8.17272131713e-04 -1.24132049505e-03 -9.16628971262e-04  1.04931360018e-03 -8.51251909427e-04  7.25635130278e-04  2.92972168914e-03 -1.15955646900e-03 -1.49860852134e-04  2.02725969706e-03 -1.23290944197e-03 -2.62980002680e-04 -2.11281964889e-03  1.92122109173e-04  7.99735405763e-04 -3.44820095867e-04  2.32162836528e-03  1.80514151787e-03  4.55602559311e-04 -1.72310068512e-03  2.15795642855e-03  2.15656167824e-03  5.28091995993e-04 -1.03279208792e-03 -2.54645724364e-03 -2.40581963333e-03  3.06282557942e-04  4.23609754176e-04  2.59586706168e-03 -1.89056598572e-05 -1.62983946728e-03 -2.13511855390e-04 -7.65608721822e-04  1.57875056984e-03  2.42612141144e-03 -4.71042044136e-04  8.69854199816e-05  1.74735313336e-03 -1.63793839929e-03 -1.01690237072e-03 -1.63995995197e-03  1.03150019147e-03 -6.57010584321e-05 -1.20057506593e-03 -2.39679866271e-03 -1.61733520843e-03 -1.78618613776e-03  4.26864153374e-03 -3.73900526965e-04
 1.96579923435e-03  1.16892995329e-04 -1.67958886259e-04  2.70583483308e-03 -6.35624936796e-03  2.59268981190e-03  1.98416950991e-03 -2.25403343588e-03  1.28140482055e-03 -1.53427506539e-03 -2.01769207450e-03 -5.76502032444e-03 -2.14302665632e-03 -1.70325093463e-04 -2.48995887500e-03  5.37444236624e-04 -3.76927767462e-04 -1.07158026116e-03 -3.59302810077e-03  1.96921525337e-03 -2.03223869010e-04  3.88419254382e-03 -2.13670234321e-04 -3.41987656383e-03 -5.69703071131e-04 -1.31001459829e-03  5.57038894108e-03 -1.42429290260e-03  6.77793991333e-04 -4.76109252143e-04  1.11546399520e-03  9.34622667611e-05  4.75943722423e-04  1.49957958716e-03  1.36277252433e-03  3.54628242580e-04 -5.85633141725e-04 -2.87132697577e-03 -2.44189473648e-03  7.50522729647e-04  4.45543352733e-04 -1.99962626440e-02  8.44783689984e-02  5.16636647427e-03  9.42011194599e-04  4.76625467866e-03 -1.44662253842e-03  1.99980014717e-03 -2.13150092892e-03  1.07661579196e-03  3.36678653807e-03 -6.39836146274e-04 -3.78119826454e-03  3.63701063915e-04  1.14395934867e-03 -1.02762823600e-03  1.19509552260e-03 -2.08405624256e-03 -8.99016017968e-04 -1.61745108441e-03 -2.91311526409e-03  1.87732211491e-03  1.96800233297e-04 -2.69051716997e-04 -5.88095668429e-04  2.32807808772e-03  4.30970691497e-04  1.36412289061e-03  4.27619918600e-03 -1.79191580778e-04 -2.44448537200e-03  1.22287567219e-03  1.26022244565e-03 -1.12235645810e-03  3.21359968158e-03 -2.96350184790e-03 -7.51358396017e-04  2.41872156321e-03 -2.38154519898e-03 -1.81688053190e-03  2.35596764289e-03  2.62202094440e-03  1.55322585699e-03 -8.44678656107e-04  1.93028454851e-04  7.64176550288e-04 -1.87531329023e-03 -2.55210312825e-03 -3.12284448369e-03 -1.19249131210e-03 -3.22625737157e-04  1.82344329846e-03  8.67400694210e-04  1.46273454472e-03  2.53680747140e-03  1.30803918898e-04 -3.80187603728e-03 -2.89264091327e-03 -2.46503900153e-03 -1.47864769439e-03  1.70203570991e-03  1.68530281936e-03  1.67527584677e-03 -2.75016907925e-03 -1.60354980157e-03 -2.85708783947e-03 -1.25238524035e-04  1.26181711178e-03 -4.56136351430e-05 -2.64853193335e-03  4.21922180383e-03  1.61684661055e-03 -1.70946385774e-03 -1.92502332330e-03 -2.67016577408e-03 -1.74707592674e-03 -3.61599166898e-03 -5.53181448785e-04  3.15679239091e-03 -2.21152507002e-04  5.93428963332e-04 -3.94189961043e-03  6.26644156547e-04 -2.72127326236e-03 -9.12671364505e-04  4.25891254234e-04  1.01904201633e-04  3.60641157338e-03 -1.36511067569e-03  1.17933768005e-03 -5.75850964532e-04  8.98183003609e-04  4.14599945404e-03  1.80087880255e-03  2.46072434475e-03 -1.28681887630e-03 -5.13819382140e-03 -3.72439315490e-03  9.28202503822e-04  3.32370752702e-03 -2.99271878893e-03  1.70411754356e-03 -3.10851811239e-04  2.79553692601e-03 -3.43851952140e-03  1.36060317884e-03 -2.60319236016e-03 -4.26955253017e-03 -2.25551135391e-03  8.11575426697e-04 -1.21102926382e-03 -2.02000900377e-03 -3.38239786485e-03 -1.66542845071e-03 -1.99733696135e-03 -7.60634919847e-04  1.45545494393e-03 -4.01647669787e-03  2.30270996621e-03  3.27158467449e-03  1.18630302165e-03 -5.26717257666e-04  1.60906557852e-03 -1.27192131517e-03  5.39567315756e-04 -3.33195425260e-03  7.53243882806e-04  1.72323409401e-03  2.67772522565e-03  5.73053624976e-04 -1.22080977096e-05 -7.54125093620e-04 -2.39189972806e-03  2.98958492977e-03 -3.42385482822e-04  3.92822117014e-03 -2.00582771428e-04 -3.72664566948e-03 -2.55371075634e-04 -2.08312109701e-03 -2.16577862691e-03 -6.51012325901e-04 -2.35892576785e-03 -3.00660058623e-04 -4.39334251102e-03  1.20618438794e-04 -1.19768239154e-03 -4.65573686735e-03 -1.51006977619e-03 -2.59747841016e-03  7.91725312538e-04 -2.76710500404e-03 -1.86753666676e-03 -9.77189148247e-04  3.16215589126e-04  3.78137166174e-03  1.78494033721e-03  1.05741409756e-03  2.27766137146e-03 -2.18473378350e-03  8.95680512262e-04 -3.33110771488e-03  8.59924386993e-04 -1.36913919720e-03 -9.18236717128e-04  2.65642624669e-03  3.35955605213e-03 -1.11382553810e-03 -1.14806663312e-03 -7.14290636351e-04 -2.09103453392e-03  3.09299477871e-03 -5.22925224976e-04 -1.73084350335e-03 -1.90335162566e-03 -1.00230359477e-03 -1.98619945585e-03  8.88555845877e-04 -9.44188285497e-04 -4.71602061561e-03 -9.45483684520e-04  1.04850425953e-03  2.02427707411e-03 -8.19759814188e-04 -1.88939592505e-03 -2.12560892022e-03  4.14680063581e-03 -1.40404294343e-03 -4.57646227528e-03  9.44761142882e-04  3.65748827503e-03  4.97745603387e-03  2.61882378877e-03  1.61877753733e-03 -3.14828405857e-05 -1.32354562997e-03  1.90764583742e-04  1.16525742186e-03 -5.72363383107e-04  2.18755373488e-04  7.42186774889e-04 -3.05460261711e-03  2.10972257297e-05  2.21304859810e-03 -1.34449436983e-03  1.16893918648e-03 -2.71171616840e-03  4.16970243651e-03  6.79637698393e-04  2.29763296981e-03  7.05516114045e-04  2.40051057739e-03  2.83484553816e-03 -7.97955700114e-04  5.40350468222e-04 -7.94429444223e-04
 6.23507834815e-05  1.50092982587e-03  2.85430704578e-03 -2.74542411597e-03 -5.34275816920e-04  2.99582410404e-03  1.89761879167e-03  1.61868604004e-03  3.16514939244e-04 -1.20822912924e-03  1.72272904969e-04 -2.42760557422e-03 -2.18355487415e-03  1.69789229950e-03  3.92008467286e-04  1.64801824497e-03 -1.03905999301e-03  9.60566694710e-05  8.81349056116e-04  4.12122836799e-03 -6.61857714549e-04  6.30558928428e-04  7.26007809934e-04  1.39516055258e-03 -2.40894005040e-03  2.96862845139e-03  7.10561626058e-04  2.63430619011e-03 -3.86245609092e-04 -9.42734992860e-04  1.41180653937e-03  7.33274695715e-03  5.75342350087e-03 -4.30390917535e-03 -1.30546667748e-03 -2.57645624295e-04 -9.73436234517e-04  3.42574075559e-03  2.90865779081e-03  1.25897610682e-03 -5.33801665481e-04  5.62161865681e-03  5.16636647427e-03  9.87082539016e-02  1.59805356989e-02  2.91321621459e-03 -1.48759464685e-03 -9.18799876003e-04  8.51867986499e-03 -1.87250388056e-03  1.84910662126e-03 -3.04837712878e-03 -4.80556435535e-04 -2.85551225392e-03 -3.35801408533e-03  2.01571252164e-04 -4.83475422450e-03  1.11507666894e-03  1.67669276237e-03  6.44125688349e-04  1.83331104172e-03 -3.84423598318e-03 -6.37156286848e-05  3.73760596161e-05 -3.34100280736e-03  1.79102403203e-03  3.35079032845e-03  2.22747719253e-03 -3.32407471082e-03 -3.40082990558e-03  2.51358197980e-03 -8.53619090677e-04 -2.35095996956e-03 -7.07543751079e-04 -7.24891481985e-04 -3.81397719303e-03 -6.43135825310e-04 -6.44997595645e-03  8.27060421418e-04  1.87231788001e-03 -2.09636108015e-03 -2.38766019677e-03  6.22784676606e-03  3.77133379000e-03  2.03486056747e-03  5.22508322719e-05 -1.28312057447e-03 -5.07060047720e-04  1.46065189219e-05  1.64552078864e-03 -1.58236873772e-03 -2.78220317518e-03 -8.69822483103e-04  2.05013794777e-03  1.70165331501e-03 -1.38294651080e-03  1.36241231147e-03  6.09298726027e-03  3.52456845472e-03  6.11965939969e-03 -1.01492388549e-03  8.96429938409e-04  1.94350463262e-04 -3.11537196119e-03  1.76671409506e-03  1.45409116521e-03  3.55037680939e-03 -4.41060320504e-03 -1.13825953957e-03  1.26762194548e-03  2.96220725724e-03 -6.64430676723e-05 -5.49976671737e-03 -2.45009108782e-03 -1.70891605331e-03 -3.76672191637e-03  8.21682468357e-04  2.70439240979e-03  1.20554882504e-03  5.68639513033e-03 -2.72058253688e-03  8.19162729227e-04 -1.47081511805e-03  1.20924206773e-03 -7.93882395342e-04  1.73927159696e-03 -8.70544493924e-04  4.19624620202e-03  1.41483637206e-03 -5.30529999623e-04 -2.92956984694e-04 -2.07631169341e-03  1.09369243357e-03 -2.86767156620e-03 -9.74174467918e-04  3.06231205569e-04 -2.22704376582e-03  3.27975042417e-03 -4.29318992595e-05 -2.85302731640e-04  3.70870858371e-04  2.57305354345e-04  2.80254102287e-03  2.21210641935e-03 -2.14098901070e-03  9.66608849524e-04 -4.05636918409e-03 -5.63192365078e-03 -1.52814675078e-03  2.57788310739e-03  6.26251737256e-04 -7.12283573331e-04  1.28676365240e-03 -8.84585634021e-04 -4.08477502337e-03  5.28186276918e-03  6.04977018910e-06 -3.74534106581e-04  1.48377791705e-03  4.56239664555e-03  2.44682985317e-03  1.54199511234e-03 -2.05010271347e-03  1.58380118208e-03  2.00314282429e-03 -2.71961492251e-03  1.29076058579e-03 -3.14701718487e-03  7.27560460855e-04  3.18236407381e-03 -1.11528616455e-03  3.47781768422e-03 -6.20732229668e-03  3.48661442779e-03  5.70420881389e-04  1.74455449081e-03 -7.59476012237e-04  4.25338314076e-03  2.30267170322e-03 -1.61836065060e-03 -4.51366742558e-03 -1.35252864508e-03  1.24242306449e-03 -4.35149298699e-03  3.27895570356e-03 -1.79422767423e-03  2.40534115060e-04  1.30086413369e-04 -1.07845459902e-03 -2.95359578724e-03 -2.14843779011e-03 -7.16891157109e-04 -2.26045065201e-03  5.95640792763e-04  5.95602395146e-04  2.78535823103e-03 -2.03591837273e-03 -9.44840021414e-04  2.69170411760e-03  3.20694990483e-03  1.89380033726e-03  4.20789612865e-03 -1.28957344051e-03  7.39712486956e-04  6.87182396723e-04  3.33858656295e-03  6.74317333535e-03 -1.38304668884e-04 -4.64125170819e-04 -2.34757809823e-03 -1.19865717946e-03  7.43889969972e-03  1.03430035621e-03 -3.05546702815e-04 -2.53331104080e-03 -1.56070838324e-03  2.78230791920e-03  2.74046844610e-04 -1.91290548517e-03 -5.01141865893e-03 -5.27319839881e-04  5.36388399117e-04 -9.23713493670e-05  2.72386078484e-03  9.59403901098e-04 -2.21614725343e-03  8.50059558404e-04  7.33858971987e-04 -1.10541915824e-03  5.58264882694e-03  2.80211720069e-03  1.79835275032e-03  3.56615996680e-03 -8.32754236468e-04  3.44841365076e-04 -5.98232043086e-04  5.17441789290e-03 -1.59401121903e-03  8.06092127251e-04 -2.02223881791e-03  3.42905181089e-03 -7.11508382650e-04 -2.76011319427e-04  1.38053759598e-03  2.66923245067e-03  1.45304800942e-04 -3.40410937209e-03  3.48810109087e-03  1.37192628665e-03 -3.09753539974e-03  3.05302842092e-03  2.29831030213e-03  2.81477631968e-03  4.56953734043e-05  1.24738223583e-03 -2.60183634986e-03
 1.75223420207e-03  4.02570038165e-03 -8.33215068184e-04  9.40958274133e-05 -7.87208573316e-04  6.63137936339e-03 -5.68232317128e-03  1.92882043134e-03  5.19104371715e-04  8.28711780339e-04 -1.02258670398e-03 -5.47962430356e-03 -2.96704965818e-03 -1.16268839890e-03 -4.75255707572e-04 -1.30708027747e-03  1.85475964900e-03 -4.52250418365e-03 -1.75115753286e-03 -1.72023174123e-03  1.17938123393e-03 -1.51232090897e-03  4.95384742705e-04 -7.17588842691e-04 -4.39951113312e-04  6.43107483125e-04 -1.49553001492e-03  3.49233711902e-03 -9.36878726056e-04 -1.57608178235e-03 -2.01837232822e-03  4.96434752026e-03 -4.08254634229e-03 -1.47801122449e-03  2.06666562514e-03 -3.67320868390e-04  1.58102191103e-05  4.16009354077e-03  1.48258821794e-03  3.95519512489e-03  3.97995518734e-03 -4.28031448835e-03  9.42011194599e-04  1.59805356989e-02  1.20940746419e-01  7.81347038545e-03 -2.42361051561e-03 -5.73022784868e-03  3.76049678130e-03 -2.38508686548e-05  5.66261798189e-03 -4.49032649702e-03  1.84891072135e-03 -2.18093790421e-04 -1.30683218873e-03 -8.94463691752e-03 -2.41085620289e-03 -1.42237846030e-03  2.10194167110e-03 -4.21002691005e-03 -6.21403121380e-04  3.01785346806e-03 -3.70540215436e-03 -2.93750807685e-03  9.70835777794e-04 -4.79349971066e-03  5.64581280544e-03  1.65561201804e-03  6.64796977936e-04 -1.19741431327e-03  3.00538941161e-03 -3.54069299224e-03  1.17241964720e-03  3.99118890785e-03 -1.49701106874e-03  6.13740933267e-04  2.14335707856e-03 -1.20247111388e-03  5.18169455886e-04 -5.00688954809e-04 -3.17249424327e-04  1.70399157379e-03  4.15506000222e-03  5.92007523661e-03  1.10202240337e-03  4.99299698058e-04 -1.07017647173e-03  4.21379282089e-04  1.26164624957e-03  1.21625500143e-03  2.93095032053e-03 -1.40479756198e-03 -1.59673703649e-03 -2.20545964305e-05 -2.29699312458e-03  4.35813674434e-03  1.83704799075e-03  5.68244093815e-03  1.32406279834e-03  4.45750459596e-03 -2.14844728689e-03 -3.20902173055e-03 -3.64340268675e-05  3.87027587446e-03 -5.52891788793e-03  4.73064674843e-03  4.51944576141e-03  2.06056894379e-03 -4.88953547986e-03  4.25103803864e-03  3.69865802788e-03  2.93261697569e-03 -2.82098496838e-03 -2.06382486909e-03 -4.68889393508e-04 -5.83114583559e-03 -4.21449653528e-03  3.29763985294e-03 -7.66118482637e-04 -2.32302847559e-03 -4.69119017384e-04 -7.80879738376e-03  2.95044714997e-03 -2.71095584553e-03 -1.48846070539e-03 -1.12519622358e-03  6.27335160195e-03  4.35032022333e-03  2.23974283585e-04  1.60580644506e-03 -2.02456542778e-04 -6.20186015993e-03 -3.69679264703e-03 -4.56315894140e-03 -6.60971690615e-03  8.71937132601e-04  3.47331559230e-04  4.03893892096e-04 -1.78465044731e-03  1.07329846061e-03  6.01986731535e-04  9.30603059436e-04  3.80115463948e-03  2.03309848703e-03 -2.41776728225e-04 -3.04937348155e-03  4.28833490826e-03 -2.94680985159e-04 -1.55846575565e-03  1.35551691871e-03 -3.31592269436e-03  7.85345364923e-04  2.47375771290e-03  1.27462259974e-03 -1.31421726438e-03  8.49658812283e-03  2.61866352386e-03 -2.88966317474e-04  2.13389106669e-03 -1.14865636207e-03  1.32635954231e-03  6.49341427928e-03 -2.22942113664e-03  6.52029284478e-04 -3.87769267900e-04  4.34671064855e-04 -4.26580335654e-03 -1.55208241297e-03 -7.72640450634e-04  9.01177829273e-05 -9.53896205446e-04  1.35050736229e-03 -4.73020562861e-03  3.06952367022e-03  3.04701513912e-03  2.65251462761e-03 -3.49656743289e-03  6.81371473238e-03  2.01023747192e-03  1.26970597726e-03 -8.96979896324e-04 -1.34166891688e-04  2.45021853495e-03 -2.76773036033e-03  4.10700466388e-03  5.47010163705e-03 -1.30487071652e-03  2.19130391408e-03 -5.97142027775e-03 -2.40432429334e-03 -5.83536078173e-04  1.08458519765e-03  2.67816689164e-03 -2.25025648254e-05  4.99191134535e-04 -1.60870001504e-03  2.63373521098e-03 -1.82293436871e-03 -1.00303712638e-03 -1.47230201791e-03  2.36324948261e-04  2.92735681720e-03 -3.49084288433e-03  3.60605395986e-03  1.19494050715e-03  1.73470517441e-03  9.45278851849e-03  9.02638364452e-04  1.65202975244e-03  3.67482701311e-04 -2.79839787580e-03  3.90847923236e-03  1.11738359896e-03  3.69993151682e-03 -1.70750178082e-03  1.89215175927e-03 -4.20490902778e-03 -3.98839690041e-04 -1.80754480391e-03  1.19644155402e-03  1.68346736370e-04 -6.19159922098e-03  1.72959064333e-03 -3.34226121727e-03 -3.37360010866e-03  6.04205020046e-03  5.20994087771e-03  1.67741525193e-03 -1.32567651390e-03  3.51622871964e-03  3.85538912813e-03  3.05681439521e-03 -8.68092528099e-04  2.65615967954e-04 -6.29955514617e-04 -3.17178930305e-03 -3.43316942622e-04 -3.20817262010e-04 -1.15535778486e-03  5.54697331247e-03 -3.65896719790e-03 -3.57157955728e-03 -2.08829707015e-06  2.35532887797e-03  2.22357398287e-03  1.14500696103e-03 -6.98704669636e-04  4.54090691513e-04  9.00081827187e-04 -7.74142000601e-04  7.10643816718e-03 -1.04698614740e-03  3.28374149789e-03  3.13085159670e-03 -5.45288204374e-04 -2.82730841008e-03
 6.04295900523e-04 -1.46566970684e-03 -7.66634973538e-04  1.57762539671e-03 -2.28514517826e-04 -7.67062768445e-04  5.42566294810e-03  3.29654847015e-03  7.27887754477e-04 -2.81771029288e-03  1.00832299483e-03  1.66379662145e-04 -3.62294346507e-04  2.57734312937e-03  3.00792140488e-03  2.02902421059e-03 -4.40889599517e-03 -3.72549138135e-03  1.48314824809e-03  3.00002276588e-03  8.18815181151e-04  7.72324682904e-03 -7.14593018616e-04 -1.80611298420e-03 -3.25231867780e-03  4.90901087202e-04 -5.44921395898e-04 -3.13875230886e-04  1.18694984054e-03 -1.53385851262e-05  4.90089950754e-03  3.89816318599e-03 -3.06499992608e-03 -2.08687224476e-03  3.08798211827e-04 -1.20528739538e-03 -2.53147031479e-04  1.18953014776e-05  4.61623653559e-04 -1.28899852975e-03  1.55558859738e-03 -1.47748129864e-03  4.76625467866e-03  2.91321621459e-03  7.81347038545e-03  9.31537699296e-02 -1.27291714257e-02  1.90424064895e-02  7.10033937756e-03  5.07354002786e-03 -1.82409175434e-03  3.27599532661e-03  1.71058502742e-03 -7.65160009067e-05  3.62485237926e-03  1.97280151459e-03 -8.10438779767e-04  2.09339371890e-03  1.89972598446e-03 -1.68428336558e-03 -4.22129625992e-03 -9.29590705307e-04 -4.51253383633e-03  6.19220060244e-04 -2.31943187574e-03 -7.45768602061e-04  1.62769472945e-03  1.15629738538e-03  1.06209219715e-03  1.64005287528e-03 -3.16907244235e-03  1.22911734408e-03  8.17531816798e-04  1.18798344802e-03  4.56036945440e-04 -1.68572847394e-03 -3.23878044352e-03 -7.34033192605e-04  7.86622092804e-04  4.92556242050e-04  3.26548994470e-03  1.36595023834e-03  3.79042712421e-03  3.51581322525e-03  3.85971338609e-04  1.24080423449e-03 -5.01393161494e-03  2.23472728519e-03 -1.98121695178e-03 -4.27070550117e-03  4.57657567818e-03  1.65849434843e-03  1.53575902353e-03  3.63290775147e-03  2.04151367360e-03 -1.55413040119e-03  2.68688389723e-03  1.31620038827e-03 -7.11660853209e-03 -8.69154193769e-03  1.13768946836e-03 -8.78263062418e-04  1.51148195705e-05 -5.19867917240e-03 -2.13705294673e-03  7.56324144175e-04  1.37761975872e-03 -9.63981781538e-04 -5.03248926707e-03  4.38213505623e-03 -2.35704528806e-03  1.80823097995e-03  2.82202854844e-03 -6.35152908184e-04 -5.10281749102e-06  1.72653665043e-03  3.38810615803e-03  1.62256322066e-03  2.86715049725e-03  1.07314351785e-04  1.66327099290e-03 -2.12545223991e-03  1.94358549272e-03  1.68985217889e-04 -9.14736356581e-04  2.17747615335e-03  9.83647812419e-04  1.37768402939e-03 -1.42500901055e-03 -4.08010955760e-03 -1.48229674265e-03 -1.96630640753e-03 -1.04308892538e-03  3.34766358911e-03  1.29554516353e-03 -1.88002518261e-03  1.10697870862e-04 -2.63725995155e-03  2.81210210900e-03 -3.85648669248e-03 -6.68063243997e-03 -3.35279119449e-03  1.55260510813e-03  4.16104697370e-03  5.33828888049e-05  1.63483127947e-03 -5.59666851451e-03 -7.39171762126e-03 -4.62349458162e-03  2.55604135742e-04  1.63423867877e-03 -3.73446319617e-04  1.62330073819e-03 -2.46008057911e-03 -8.36644343906e-04  1.25799560212e-03  9.27886018378e-04  2.23690189507e-03  3.57594765895e-03 -8.59704918598e-04  1.90796239917e-03  2.32521548198e-03 -1.21115944283e-03  2.52512985939e-03 -1.07261016948e-03  1.43237705871e-03  5.31603881064e-03  3.26478702728e-03  9.02485972847e-04  1.19324659212e-03 -1.53766275115e-04  6.46038717143e-04 -1.59054910499e-03  3.47548793832e-03  2.19882070988e-03  3.92663328877e-03 -2.70711313639e-03 -9.38368009047e-04  3.90391832489e-04 -2.18136626389e-03 -1.18978478815e-03  1.21626789293e-03  2.84423940245e-03 -3.42894122646e-03  2.53196850389e-03  1.52987509829e-03 -3.19361357680e-03  3.81467167995e-03  2.79286444288e-03  2.06962413754e-04  3.90668067672e-03 -5.99247250259e-04 -6.80085535297e-05  2.78736332806e-03  1.35218903119e-03 -8.09449353437e-04  4.34590150930e-03  2.37297641768e-03  7.50075097799e-04 -1.07473898725e-03 -1.30412736951e-03 -1.42499786446e-03  1.50083440879e-04 -6.50360233226e-03 -1.83099836249e-04  2.23410016135e-03 -8.66065694135e-04  1.60542951026e-03  2.16011483353e-03  3.54520762708e-04 -1.37514870778e-03 -1.99104197518e-03  1.54442893897e-03 -1.27603648863e-03  3.59898713373e-03 -1.51308136412e-03  1.05579489217e-03  4.15517630112e-03 -1.83639529939e-03 -3.71577956082e-03  2.78617206280e-03 -2.55185901051e-03  2.44645671609e-04 -1.56065125098e-03  3.05945203916e-04  4.52529596304e-04  4.59738934338e-03  4.12550816710e-04  2.41358222708e-03  1.02912135636e-03 -3.80298980152e-04  2.13658447395e-03 -4.26651380060e-04  1.64574209426e-03 -4.51397775918e-04  3.68842411807e-03  5.99768478114e-04  4.35034958352e-04 -1.67161663722e-03 -6.31721946060e-03 -2.46147130729e-03 -1.67831883294e-03  2.28481401911e-03 -3.08475263254e-03 -3.17987906853e-03  3.92774734669e-04  1.59796729974e-03  1.78686068884e-03 -1.44947644491e-03  6.62807866209e-03  3.30840749683e-03 -8.79154999951e-05 -2.00680217330e-03  6.42135568853e-04 -1.41621058609e-03  2.61964244273e-03
 2.00369572848e-03 -1.97641641384e-03  2.57525684583e-03 -1.48575176815e-03  1.52531709753e-03  2.33043371984e-03 -5.43701071831e-03 -2.97074724257e-04  7.54424683882e-04 -3.90537450812e-04 -6.12749506284e-05 -2.34271383588e-03 -6.44502780375e-03  1.23911269023e-03 -1.84955067666e-03  1.07966886143e-03 -1.44691535825e-03 -1.04996757487e-03  3.97896695155e-03 -6.71662968015e-03 -2.38591593016e-03 -3.63191973778e-03 -3.89053543783e-03 -5.16825225998e-04 -6.29472172722e-04 -2.02708933048e-03  2.47336797556e-03  4.92449144164e-03 -2.60989439940e-03  4.88312362144e-03 -7.76744222421e-03 -4.29284223329e-03  4.97702189718e-03  3.27757157354e-03 -9.46594396391e-04 -2.17375704787e-03  3.72115109904e-03 -4.05174866370e-03 -3.04012259310e-03 -1.91069370289e-03 -2.14033801536e-03  5.19782551135e-03 -1.44662253842e-03 -1.48759464685e-03 -2.42361051561e-03 -1.27291714257e-02  1.11517587524e-01  1.02102181493e-02 -5.71014679855e-04  6.17716701372e-03 -6.45443824983e-04  1.48552905021e-03 -8.97915807266e-04 -8.90612702796e-04 -2.99697020014e-03 -4.35163739694e-03  6.61406641449e-03  3.48596674737e-03  3.03458977546e-03  1.21742216065e-03  3.41616473476e-03  1.44186026832e-04  7.37900254071e-04  2.66469998614e-03 -3.84144970927e-03  7.84760391400e-04  2.22349961132e-03  1.28659112655e-03 -2.14394826479e-04 -8.19202893419e-05  2.29722307938e-04  3.69353228439e-03 -1.39438918661e-03  3.16277037081e-03  1.08623166511e-03  2.34614574264e-03 -5.56231925335e-03 -9.45487869090e-04  1.24731503135e-03  9.70027041732e-04 -8.35510849311e-04 -3.33875168060e-03 -4.44956617937e-04  4.97411216968e-03 -1.04221275313e-03  2.03193660407e-03  1.82381289417e-03 -4.74748440437e-03 -9.90512696829e-04  7.99856919202e-04  8.42440797934e-04 -2.50777891339e-03 -2.37251341471e-03 -5.00038561803e-04 -2.17470391908e-03  2.53397948143e-03 -6.61805941594e-03  6.01227967426e-03  1.25161267209e-03  8.19504634062e-03  3.05289540552e-04  1.24563762241e-03 -1.35581233071e-03  1.60757602955e-03  1.24852887891e-03 -4.22642605179e-03 -1.67813557411e-03  6.64938650516e-06  9.24312348712e-04  8.71959812616e-05  1.44493074394e-03  3.57517623958e-04 -1.04981167072e-03  2.02976099364e-03 -2.27894352926e-03 -3.93695096507e-03 -1.90875988224e-03  4.48215939995e-03  1.32463001039e-03 -5.85489880496e-05 -1.52384815126e-03  2.79800743976e-04 -1.15627126136e-04  1.89735957385e-03 -2.59823228395e-03 -2.30163512713e-03 -1.83047848699e-03 -4.95286404237e-04  1.15403173460e-04  4.85159651352e-03  1.94188219436e-03 -5.38928794772e-04  3.22659573089e-03 -2.93722642898e-03  5.93661597741e-03 -6.67309115424e-04 -2.85515706821e-03  3.26546357900e-04 -2.12007174017e-03 -1.75379098099e-03  2.27011975975e-03  1.73272944643e-03  5.41450134608e-03 -8.11740349859e-03  5.66640959461e-03 -1.54115729525e-03  7.80158978330e-04 -1.15104294938e-04  9.61319906759e-04 -4.54187543139e-03  1.79897301821e-03 -1.05761103337e-03  1.79846473711e-03 -4.18886480782e-03  6.37920814300e-03  5.44871333263e-04 -2.27939906272e-04 -1.07326331699e-03 -7.98856423596e-04  4.33608210083e-03  6.41061319451e-03 -6.59167374684e-04  3.43292950457e-03 -1.18338624247e-03 -1.54449654628e-04  6.40708302768e-04  2.18723398828e-04  2.60401159776e-03  7.81198174106e-03  3.47374288955e-04 -2.51774438277e-03 -7.07074910301e-03 -5.18019538077e-03 -5.16157144682e-03  1.45772675120e-04 -5.47077700497e-04 -2.40409692150e-03  6.96384990749e-04  5.13671903879e-03 -1.73227717213e-03 -2.67377873829e-03 -1.89368709643e-03 -3.36722296004e-04 -6.94384392009e-04  3.45118221960e-05 -1.81390683954e-03 -2.76214742107e-03 -5.48117230806e-05 -2.13576640125e-03 -2.73398612878e-03  4.46405760185e-04 -1.30928400346e-03 -2.15478610403e-03  2.66784613181e-03  6.87934198605e-04  6.71288336099e-04 -2.10132081463e-04  1.21321159300e-03  5.42042404184e-04 -7.26126167825e-04  1.90206872243e-03 -3.89798471497e-03 -3.59718048273e-03  4.75610854081e-03  6.57311084030e-04 -2.76315898066e-03 -1.65725605484e-03  5.23073251914e-03  6.27891004604e-04  3.23284272823e-03  2.66169205284e-03  1.09681233054e-03  2.57994386229e-03  1.85523559901e-03  2.09132360235e-03  9.43145602251e-04 -4.55701012420e-03  1.13189315280e-03 -4.26838246758e-03  1.98187589243e-03 -4.46688405018e-03  2.67019210475e-03  1.80829347702e-04  1.67316529858e-03  3.77024548462e-03 -4.45267051957e-05 -3.49675264627e-03  4.42235011763e-03 -1.98795789225e-04  2.86432848629e-03  6.44178834246e-03  2.19388446149e-03  1.03658977934e-03 -7.40255115102e-04  4.76742685419e-03 -7.43651911859e-04  9.69735637600e-04  5.33909706335e-04  4.24281628933e-03  7.65200233939e-03  1.44498361403e-03  1.66755201769e-03 -2.19403349240e-03  1.78990286423e-03  5.61329836073e-04  2.11489508065e-04  4.70966340989e-03 -4.53196666483e-03  2.90608131934e-03 -2.28729776530e-03  1.79451016224e-03 -2.79043862237e-03  1.91608712920e-03  4.75137050599e-04  3.28092245917e-04 -5.06761643750e-03
 4.16049827828e-03  2.88879473124e-03  6.11696919577e-04 -2.53042298122e-04 -4.12084316613e-03  1.02842604863e-03 -5.80921878425e-04  1.65736733664e-03  2.73574389513e-03  1.42082112427e-04  7.02178641600e-04 -2.95634482992e-03 -1.74094274213e-03  6.16223365244e-04  1.65724491160e-03  9.80446925787e-04 -4.32970654858e-03  1.13967835134e-03  4.52203697416e-03 -2.56178110594e-03 -1.70433793277e-03  4.76992738555e-03 -3.17953509590e-03 -4.59403634383e-03 -8.54731525284e-04  3.06003739065e-03 -2.17960312806e-03  3.11768012234e-03 -3.12501833660e-03  3.01622599381e-03 -2.89265468926e-04  2.47619753427e-03 -8.55140364350e-04 -4.37816224739e-04 -1.42740623779e-03 -3.42497881550e-04  4.24713089595e-03 -4.20986875542e-03  1.07495389894e-03 -1.59535640858e-04  4.89951348088e-04 -1.23480327192e-03  1.99980014717e-03 -9.18799876003e-04 -5.73022784868e-03  1.90424064895e-02  1.02102181493e-02  9.97886245238e-02  6.94343549178e-03  1.06317613019e-02  4.10576633172e-04  3.51166923671e-03  1.97911983264e-05 -2.21134904883e-03 -4.68755438778e-04  9.25109326258e-04  1.63573481707e-03  2.97711600985e-03  2.08929365393e-03 -1.81543720253e-03 -1.03239372090e-02  1.75071204267e-03 -1.93403834182e-03 -2.32535521152e-03  1.20001581284e-03 -6.90206104470e-03  5.01163585610e-03 -5.50432971676e-03  6.07197950313e-03 -2.79325472999e-03 -1.91637177226e-03  4.05350361449e-03  3.25176005141e-03 -1.55975352516e-04  3.47647763066e-03 -3.02684534585e-03 -2.25955838783e-03 -2.03159872657e-03  1.29995010488e-03  1.38630065703e-03  4.98604309700e-03 -8.42116918003e-04 -2.99143878960e-04  6.51252654127e-04  1.51747638573e-03  3.77280386997e-03 -3.78017586565e-03  3.63705586269e-03 -3.53204556930e-04 -4.64088606527e-03  2.89874020609e-03 -6.35141534878e-04 -2.58157029994e-03  2.95286861358e-03  4.55986859789e-04  1.74798999767e-03  1.99760861553e-03 -3.44783122419e-04 -7.06764801386e-03 -3.81988557883e-03  9.81914707428e-04  1.40543882490e-03 -5.66730697893e-04 -1.95659498684e-03  2.24884518488e-04 -1.46442541760e-03 -1.75539774937e-03  7.75965986523e-04 -4.13922141610e-04  9.45059132244e-04 -3.51852604641e-03 -3.08654317529e-05  3.93780264793e-03 -1.83515675266e-03 -7.77741334698e-04  1.72931116000e-03  7.62562871575e-03  9.34991609614e-04 -1.46564032848e-03 -1.53211465461e-03 -1.93646190359e-03 -2.95236473735e-04  3.11117572130e-04  3.43171841146e-03 -1.17602967173e-03  1.07725388432e-03 -2.59763712169e-03 -7.93047135600e-04 -3.00609635755e-04 -1.58692258686e-03 -5.15453975038e-04  4.47089708177e-04 -1.36344925389e-04  2.27139488994e-03  5.32963102516e-03 -4.58677570180e-04 -2.14579603766e-04  2.06081840687e-03 -5.78312502390e-04 -1.68618796417e-03 -4.03038769112e-03 -4.96471852030e-04  4.08481258932e-04 -2.16264408961e-04 -1.90965760979e-03  2.20720799715e-03 -9.71425911823e-04 -7.65598463061e-03  1.52833580844e-04  6.14114534183e-04  2.99158855760e-03 -1.73293761340e-03  3.55747946017e-03 -4.46025887609e-03  2.29682030899e-05  5.32452270780e-03  8.13955609247e-04  6.48506176467e-03  4.01592763462e-03  4.26364041073e-03  7.09446865455e-03  1.01000457607e-03 -7.84707558887e-04  2.06022448848e-03 -8.95123905893e-04 -2.45809470535e-04  2.79564410510e-03  4.38413451397e-03 -3.16443770478e-03 -8.01584226422e-04 -2.10470598470e-03  1.87996810723e-03 -4.83455043569e-03  3.05031256227e-03 -4.09601740030e-04  5.26086291374e-03 -2.81213622411e-03 -3.60005521300e-03  8.44117448117e-04 -2.48661690495e-03  7.35101494636e-04  2.10569720390e-03 -4.77377791744e-04 -2.43276606011e-03  3.69738211260e-03  3.59798844372e-03 -5.13418085090e-03  3.64268314779e-03  5.51627985565e-03 -3.56683765021e-04 -6.44105154453e-04  5.07162034534e-04  5.07465533737e-04  5.12464955139e-03  1.49327316028e-03  3.44253027935e-03  2.67183054207e-03  1.71137282480e-03  1.39746802467e-03 -3.46145535234e-03 -1.76054163575e-04  8.08296983095e-04  6.28039643756e-04 -6.15582135450e-03  8.90472970062e-04  1.49464310827e-03 -2.38695734473e-03  7.31445077557e-04  8.38959215667e-04  1.93313173852e-03  2.30595325415e-03  2.70701066162e-04  7.62693676086e-04 -1.32576303229e-03  4.56411098190e-03  3.09242315909e-03 -2.00301974019e-03  4.59833517106e-03 -2.37762483162e-03 -1.24337327041e-03  3.93279283505e-04  1.50326632892e-03  3.93389997031e-03 -2.27226735499e-03  1.44672607526e-03 -1.89326129408e-03  1.61067839075e-03 -5.63902419174e-04 -1.78964661394e-04 -7.32391652647e-05 -3.65777935244e-03  2.60404938368e-04  3.52640421919e-03  2.16197928207e-04  6.14011955209e-03  2.23442089023e-03  1.76009337449e-03  3.02128395125e-04 -2.80889930129e-05 -2.22819230210e-03 -1.45254253398e-04  1.75032519952e-04 -3.14129968914e-03 -3.30793043880e-03 -4.44337037617e-03  1.24036034970e-03  6.78539547566e-03 -4.16181767625e-03 -9.46252854362e-04  2.55774434313e-03  8.44796965604e-04 -4.25482476802e-03  2.13267239274e-03  3.57791776743e-05 -4.27166435222e-03 -3.29559488184e-03
-2.12760544636e-03 -2.45076455454e-03 -1.71654629958e-03  7.93670322613e-04 -9.21249016124e-04  9.74867339133e-04 -1.92981704102e-03  2.55796185207e-03  7.45719321946e-04  8.00058929298e-04  3.27903846214e-03 -3.52015977475e-04  4.54303629560e-03  2.02719910297e-03  4.99823628422e-03 -1.70129589694e-03 -2.26531632879e-03 -3.69767612173e-03  3.13682731998e-03  3.86031740055e-03 -1.80830263909e-03  4.59806347231e-03 -5.69392907901e-04 -2.40043145539e-03 -3.84505626063e-03  6.28059384832e-04  1.28108218271e-03 -5.13928101514e-03  1.29766848833e-04  1.50098386905e-03 -4.88369743839e-04  2.54546541666e-03  6.50492536129e-03 -2.63205332836e-03  9.46873605172e-04  4.21706952513e-04 -1.27004398474e-03  4.71164984983e-04 -1.43612341146e-03  4.66067056087e-03 -3.05193775476e-03  3.78116007988e-03 -2.13150092892e-03  8.51867986499e-03  3.76049678130e-03  7.10033937756e-03 -5.71014679855e-04  6.94343549178e-03  9.54315968244e-02  9.00826777292e-03  2.79370577480e-03 -3.07671604889e-03 -3.59441603800e-03 -1.52195887313e-04  2.83735398467e-03 -2.98221681485e-03 -2.95522245054e-03  3.96991594146e-03  6.31906005484e-03 -1.92093409642e-03 -9.09262019123e-04  3.41965392039e-05 -4.41729905171e-03  2.53101767122e-04 -2.30647837272e-03  1.54677903140e-03  3.00734089439e-03  2.47951419919e-04  5.51446949573e-04  5.44244430688e-04  5.63496873806e-03 -4.11415283380e-03  2.75514766063e-03  1.36771227209e-03  5.30116758743e-04  1.10925257166e-03 -1.14485723127e-04 -1.68003119232e-03 -1.82936406535e-03  9.86606690198e-04  3.78864183909e-04  8.96560354292e-04 -4.78147796500e-04  3.12903549342e-04 -1.74209847957e-03  4.50337268682e-03 -5.50587826919e-03 -1.56307975875e-03  1.40926777158e-03 -4.60813019481e-04 -3.27130310918e-03 -4.18653554837e-03 -6.75731132875e-03  6.80700031880e-03  4.25812746887e-04  3.02494795038e-03  1.96489466203e-03  2.45224401602e-03  4.62472782202e-03  1.37398787010e-03 -9.33406247908e-04  8.41940888755e-04 -2.38093585038e-03 -2.74366223662e-03 -2.35658706270e-03  4.36050938315e-03 -9.37138207773e-04  1.09782497907e-03 -1.87043713632e-03 -4.05446707633e-04  3.65847042365e-03  6.39785347695e-04 -4.08444257118e-03  3.63292595922e-03  4.12018654651e-04  5.40508513876e-03  4.43830418545e-03  6.44767984357e-03  2.09979789041e-03  2.26544764061e-03  7.36496536616e-04  2.00915052268e-03 -2.02356302124e-03  1.55463345812e-03 -2.37289587012e-04 -2.34108939240e-03 -2.10618944197e-03  2.55086177245e-03 -1.00134141198e-03 -7.68147940151e-04 -8.36256353732e-04  1.86206137613e-03 -2.86821551252e-03  2.85600187737e-03  1.19140552191e-03 -1.95881908486e-03  2.00415618391e-03  5.79807711474e-05  2.88280425712e-03 -1.96315781392e-03  1.98021830459e-03 -1.75940333335e-03 -2.05176460182e-03  1.53935304359e-03  4.32881447105e-04 -4.76520785313e-04 -2.38080603381e-03 -3.36018509096e-03  9.75571740034e-05  9.09881157781e-04  4.82859567071e-04  3.90432363460e-04  3.69638092095e-03  1.10315449456e-03  3.09379183021e-03 -7.41205525895e-04  2.66439131653e-03 -2.37615556372e-04  5.29810198707e-04 -2.71553747164e-03 -6.08395510554e-03  3.73646139440e-03 -2.56528207188e-03  1.57848712461e-03 -2.02594769184e-03  2.13382125835e-03  4.81510735647e-04 -1.53495642056e-04 -6.71572400571e-04  3.00845739817e-03  1.52380299121e-03 -8.88337808886e-04 -1.02405893591e-03  2.80451266028e-03  1.63779166317e-03  1.21106165433e-03 -1.84891212677e-03 -4.53020045601e-03  3.90107914201e-04 -1.49878716397e-04 -4.66723807267e-03  7.83224625171e-04  2.10325687654e-03 -3.82157579545e-03  2.82450717148e-03  2.62277889158e-04  2.30142611001e-03  2.57600857522e-03 -4.15320890092e-03  4.01333492945e-03 -5.14830768653e-03  2.90981293204e-03 -5.73736984981e-04  2.86894310429e-03  1.56398534138e-03  2.05991771596e-04  4.16081299962e-03  2.84866564075e-03  4.36284647247e-03 -8.69405689901e-04 -2.74504352554e-03 -3.97358329719e-03  5.63342062302e-04 -7.03030988360e-03 -2.47989391273e-03  9.72807338672e-04  5.40240343157e-03 -2.43926803329e-03 -1.07863734774e-04 -4.85601136235e-03  1.26436232487e-03 -1.08287353214e-03  3.16927380884e-04 -1.96452550841e-03  1.33064256733e-03  2.21624767982e-03  1.74721824773e-03  1.73285163997e-03 -5.93278598837e-04 -2.36309459379e-03  2.13428201256e-03 -1.13404113644e-03 -3.84450358074e-03 -2.70541757568e-03 -9.89671034015e-04 -6.65743086904e-04  3.36035402108e-03 -8.67855807172e-04 -3.07270020375e-03 -2.36660952319e-03 -8.16986667330e-04  2.89450996030e-03  2.54057151107e-03 -1.44522646507e-03 -1.05211228032e-03 -3.41254104395e-03  1.13508505364e-03  3.17863618963e-03 -6.69426354895e-03  3.49978568947e-03 -5.07141559790e-04  2.73409146138e-03  2.10464244242e-03 -4.55536267884e-03 -2.53700766844e-03 -2.76197248791e-04  2.22723404119e-03  6.76429300698e-04  7.90812721505e-04 -3.30137983008e-03  1.30216479142e-03 -6.82090143309e-04  1.67271007440e-03  3.63739177140e-04  2.60306942775e-03 -4.07234452289e-04
 6.28386051279e-03 -2.98280624548e-04  4.62231975303e-03  1.18953266583e-03 -3.78751569619e-04  1.86172815165e-03 -4.98059170912e-04  4.36276473395e-03  1.11495646337e-03 -6.76773891151e-05  3.25576509559e-03 -2.98373392109e-03  6.64908206035e-04 -1.10458168446e-03  3.05488111096e-03 -4.71924570775e-03 -1.03315668531e-04 -3.81940383261e-03  7.36924320715e-04 -2.42262362158e-03  1.08458131686e-03 -1.32184051056e-03 -1.37675292028e-03  8.01414168622e-06  7.71010911827e-04 -9.73841285808e-04 -6.71861266699e-04  1.50029201592e-03 -1.30285982730e-04  1.68290037607e-03 -4.31594095805e-03  2.73804825620e-03  1.72713965327e-03  4.00642830959e-04 -8.13562134155e-04 -1.07638191321e-03  3.94252631847e-03 -5.23867035403e-04  2.48167370673e-03 -1.34816049804e-03  1.86968283408e-03 -2.80811192218e-03  1.07661579196e-03 -1.87250388056e-03 -2.38508686548e-05  5.07354002786e-03  6.17716701372e-03  1.06317613019e-02  9.00826777292e-03  1.00185583722e-01  1.85962945833e-03  1.54331826038e-02  5.42677528696e-03  4.76427349020e-03  3.53772103458e-03  8.18142243873e-04 -9.03080985122e-04  1.10311896824e-03 -6.17728047828e-04 -2.90041388684e-03 -4.14822542475e-03  7.26308981988e-04 -2.54367807022e-03 -1.77686297905e-03  1.16977663510e-03 -3.41211953554e-03  3.82106314286e-04  7.21182259076e-04  3.12902680955e-03  2.90854050616e-04  2.86864269660e-03  2.09398314678e-03  4.60959008186e-03  3.55077929276e-03  1.05493786031e-03  9.41002620384e-04  1.47740769118e-03  1.28896598729e-03 -1.69010599666e-03  2.59493740594e-04  2.16464950048e-03  2.89952077042e-03  2.62120007457e-03  6.78403354103e-04 -5.47235349100e-04  2.30090185661e-03 -3.43366719158e-03  1.78370685519e-03  8.80358323121e-04 -6.47840691014e-04 -1.82252383210e-03 -1.11765852872e-03 -5.00306266870e-03  2.10854328562e-03  6.03616116857e-06  7.73835113256e-03 -4.08545660181e-03  1.15124136180e-03 -1.49205531372e-04  3.93684529092e-03 -4.07658197097e-03  5.12007282326e-04  1.76729603562e-03 -1.65168835072e-03 -3.99316104820e-03 -1.32433928388e-03  1.55859168808e-03 -6.25502633007e-04 -6.15710160142e-04  1.09616510541e-04 -2.69211874225e-03  1.11551551146e-03  6.97156206857e-03 -8.70203354408e-04  9.74819625162e-04 -1.81822154089e-03  2.60135887796e-03 -2.36152579571e-03 -1.17082119329e-03  7.91529602825e-04  6.22888548333e-04  2.55159600242e-03 -2.04718528187e-03  1.29778420512e-03  1.40240697062e-03  5.35877068930e-03 -5.92623528604e-04  3.26118364380e-03 -2.68567217448e-03  2.63050352669e-04 -4.17562382411e-04  1.58781653505e-03 -3.63633857208e-03  2.65543396658e-04 -4.32250900201e-04 -3.16162784265e-03 -2.08669367417e-03  2.35686365190e-03  2.28857449542e-03 -6.21136917715e-04 -4.33919903368e-03 -1.90632575092e-03  7.80409946455e-03 -2.94777940656e-06  4.63211868096e-03  2.96272601700e-03 -2.12153426730e-03 -6.02613049178e-04  3.19065506173e-03 -2.25185402697e-03  3.06659621879e-03 -8.88888607851e-04  1.13502342806e-03  4.35409914739e-03  1.53395857282e-03  2.92128512646e-03 -3.25732418886e-03  1.56931318697e-03 -1.19689562593e-04 -1.20891517172e-03  1.15139358917e-03 -6.92311882555e-03  3.20430391219e-03 -2.45564847196e-03 -6.27018137617e-04  1.17020453616e-03 -8.55780697987e-04  4.76053030795e-03  1.91467127950e-03  3.38029635268e-04  2.06535897481e-03 -4.25477826405e-03  7.33254640114e-04 -5.45148099996e-03 -1.95522581034e-03 -4.34558683102e-03  1.85082018575e-03 -4.12520660092e-03  6.64412735536e-04 -3.12851804230e-03  1.01555349718e-03  7.31591513890e-04 -3.81787297515e-03  1.42213211279e-03 -1.33751371318e-03  1.82519055175e-03 -4.62612006408e-03  2.65869999507e-03 -4.29562382549e-03  3.90378603788e-03 -1.95941823784e-03  2.08287834298e-04 -1.31740991098e-03  1.02731627450e-03  2.26583942628e-04  3.25140895892e-03  1.77136530593e-03 -7.64120688540e-04  2.99301060506e-03 -1.48007189345e-03  8.54484672290e-04  2.09548600676e-03  1.81761280643e-03 -5.38306689280e-03 -8.21226454002e-04 -5.82017457240e-03  5.85909819925e-03  9.37026928055e-04  2.62618609528e-03  2.55747846443e-04  4.92776715024e-04 -1.50546279780e-03  1.91847331378e-03 -2.89138420688e-03  3.32575003583e-03  1.37363307514e-03 -9.61839544977e-05 -1.86688296925e-03 -2.73140815312e-03  2.72191110034e-03 -1.70882187692e-03  1.38162314072e-03  1.17188713017e-03  6.77134478052e-04  3.78218806304e-03  2.04776712943e-03 -2.35527515727e-03  1.82133880252e-03 -2.26436381758e-03 -1.19698560889e-04 -1.85586458177e-03  4.36096217109e-03  8.90665701018e-04 -2.16491500357e-03  1.08258581177e-03 -1.67426468636e-03  5.86649135641e-04 -1.86412687077e-03 -1.46529720786e-03  2.44024853768e-03  8.92680923404e-04 -1.57832928949e-03 -2.36232754563e-03 -2.00333890860e-03  7.84225337617e-04 -8.03288291390e-04 -2.25023470683e-04  1.86692760605e-04 -4.26957062468e-04 -1.31348794224e-03 -1.05587645143e-03 -1.00693475806e-03 -6.75548858088e-04 -5.59502123448e-04 -3.86258360064e-03 -1.86839347553e-04
-4.13826363364e-03 -2.69211470892e-04 -6.23780540038e-03 -9.85674015844e-04 -1.02021139655e-03  3.67793017674e-03  1.81987893493e-03  1.99231462656e-03  1.72888303215e-04 -6.06152807702e-04 -1.86445290242e-03 -2.52618870359e-03 -1.66608418082e-03  5.97898329938e-04 -4.65355556042e-04 -3.11641749729e-04 -3.32909575689e-03 -3.30771913988e-03 -1.49355628821e-03  8.44601622460e-04  4.94616039484e-03  3.35638721877e-04  2.44392875209e-03 -2.60291070288e-03 -1.94092575686e-04 -5.40286465805e-03 -2.99306563572e-03  5.06960761918e-03 -1.27886788117e-03 -1.14709031739e-04 -5.14547300513e-03 -1.47722793988e-03 -5.06103190921e-03  1.06125968629e-03  1.98069197410e-03 -1.66833490351e-03 -1.99607397304e-03 -3.59149873180e-03  1.00300127084e-03  4.78720378361e-03 -1.24183794244e-03 -2.18364332284e-03  3.36678653807e-03  1.84910662126e-03  5.66261798189e-03 -1.82409175434e-03 -6.45443824983e-04  4.10576633172e-04  2.79370577480e-03  1.85962945833e-03  1.07891772493e-01 -7.76610769306e-03  5.35474346778e-03 -1.86697527726e-02  1.86798575074e-03  1.98648416346e-03  7.18708000998e-04  9.07150258839e-04  5.44218922348e-03  5.19750930207e-03  3.21203494749e-04 -5.84328082959e-04 -1.47434590146e-03  1.14257040558e-03 -1.95515135953e-03 -2.55872865972e-03 -3.80368854670e-03  4.97136288421e-03 -9.72922219556e-04 -1.84935027545e-04 -2.47801667110e-03 -3.27947511492e-03  2.48844458285e-03  1.17172099519e-03  1.41492889511e-03  4.54552520938e-03 -4.38348404596e-03  8.23727256459e-04 -1.36565880863e-03 -1.18736083638e-03 -6.39029499352e-03  6.12207272102e-04 -6.76087715217e-03  2.85905799106e-03 -8.02594675997e-04 -8.71352434464e-04  9.39423349452e-04  1.32862803701e-03 -3.66754489508e-03  1.96207216545e-03  2.55310990952e-03 -1.46387631874e-05 -4.91880016817e-04  1.70935248930e-03 -3.70302473577e-04 -6.58840745729e-04  1.55774554330e-03 -1.73632065529e-03  1.99472509061e-03 -3.62738052469e-03 -1.46197291939e-03  1.63222117110e-03  5.94701302272e-04 -5.90777397207e-04  3.24163121967e-03  2.86338266208e-04  2.04477062315e-03 -1.22613581212e-03 -2.73228750328e-03  3.03422187380e-03  4.31955213591e-04 -6.81809673497e-04 -1.34787477618e-04 -4.21660227175e-03 -3.00777774777e-03 -1.57855932434e-03 -3.26114728097e-03  5.58965337637e-03  1.97043025338e-03 -1.80927538269e-03 -2.32452148397e-03 -1.10928000249e-03  4.89965861852e-04  3.00194414471e-04  4.55553995688e-03  2.25649956206e-04  5.93825501066e-03 -8.20903840686e-03 -5.61109731849e-04 -8.15367429503e-04  2.88636323758e-03  4.55052975374e-03 -1.15167634248e-03 -3.18476633669e-03 -4.93552393672e-03  2.41764585131e-03  2.85819391647e-05 -4.18903111774e-03 -9.30568722824e-04 -1.87477728593e-03 -4.49054950382e-03  1.19956241392e-03  4.53529997429e-03  1.29173404955e-03 -1.22283901089e-03  3.54615930984e-03  5.87896390643e-04 -4.55758496284e-03 -1.04803468016e-03 -6.98100670129e-04 -3.31243369208e-04 -1.42022937316e-03  5.46636375357e-04  6.27572718443e-03  1.28418026080e-03  3.54277424884e-04 -6.61865002417e-03  3.54908580133e-03 -3.93673442919e-03  8.02245422722e-04 -2.33505225846e-03  1.05346551773e-04  1.32601689419e-03 -8.92329588472e-04 -2.25016835437e-04 -1.41716248812e-03  1.84371266857e-03  5.37840649156e-03  9.06557868826e-04 -3.00191727636e-03 -2.10906774667e-03 -7.54178878352e-04 -7.70735689144e-03 -2.12174651310e-03  9.62820864667e-04 -2.84794868053e-03  4.96983546454e-04  4.84064724447e-03 -4.06468223666e-03  1.25445613240e-03  9.01904979492e-04 -5.42009740684e-04 -2.54189664879e-03 -2.00607150518e-03  9.20434051684e-04  1.56884830510e-04 -2.03839015343e-03 -4.50848764483e-04 -2.84614546543e-03  3.54738331644e-03 -4.32608427864e-03 -4.89763303944e-04 -5.02211536901e-04 -3.09498108061e-03  1.61053914327e-03  1.01762291855e-03  3.33166480739e-03  1.40713675171e-03  4.26064944758e-04  7.73528514724e-04 -6.61318479296e-04 -7.24205478562e-03 -1.79261618712e-04  1.05282285906e-03 -1.53286747268e-03  5.01601366708e-03  1.61271361762e-03 -4.10376823750e-03  2.15111625678e-03 -1.92062300128e-03 -7.56702529726e-03 -5.37895074683e-03 -8.91364846006e-04 -2.04621610876e-03 -2.06738813303e-03  9.50471507149e-04  3.85710525302e-03 -3.41862102703e-03  3.12175619069e-03 -4.96301642803e-03 -4.87547690731e-04 -3.07609600120e-03  2.64656077535e-03  1.35804551846e-03  2.44927295775e-03  8.66384987413e-05  4.04104307196e-03 -1.77072717912e-03 -1.37165962226e-03  1.10660381857e-03  1.13476948143e-03  7.55291247247e-03 -1.90568370428e-03 -2.05708208887e-05 -1.36478557421e-03 -3.78577006864e-03 -1.61663705851e-03 -6.15785646010e-05  4.99242433507e-03  2.75874611016e-03 -4.29112441407e-04 -2.17238640326e-03  1.57497513896e-03  4.78390235451e-04 -1.02617634193e-03 -3.94218979371e-03 -3.73706174740e-03  4.26541590198e-05  5.89157699787e-04  1.20252920472e-03 -2.85757970280e-03  1.60998320667e-03  1.50241721814e-03  7.58369055157e-03  3.12455470504e-03 -4.79115993850e-03
 4.53121393393e-03 -2.04628176967e-03  3.65887558761e-03  1.56256090119e-03  7.31036945972e-04 -7.18303246011e-04  4.20527423158e-04  1.45526069375e-03 -5.72536997798e-04 -4.59797984950e-04 -8.61874686234e-05 -4.76748913573e-04  2.65271011091e-03  2.61364586667e-03 -2.35166603312e-03  5.89160910308e-04  1.24902919114e-03 -1.02997151458e-03 -1.27472830371e-03  7.12980936761e-05 -1.77503061536e-03 -4.42815393419e-03 -1.09304604405e-05  1.26122379379e-03  3.08341797656e-03  1.14855253802e-04  3.45996335129e-03 -3.94654349806e-03 -1.04579736180e-03  1.60965413892e-03 -1.37860162273e-03  2.20634902926e-03  4.43311758016e-04 -5.49903544119e-05 -6.90577281597e-05 -1.08195225011e-03  9.38313033267e-04  3.65343203332e-03  3.58248990524e-03 -1.88314290707e-03 -7.06396646870e-04  1.03813285848e-03 -6.39836146274e-04 -3.04837712878e-03 -4.49032649702e-03  3.27599532661e-03  1.48552905021e-03  3.51166923671e-03 -3.07671604889e-03  1.54331826038e-02 -7.76610769306e-03  7.57024844437e-02  2.15082640344e-02  6.35975826645e-03  7.47546311150e-03  3.65449649414e-05  4.48355761968e-05  2.22546429304e-03 -4.76887720181e-04 -3.17062019844e-03 -3.34887000151e-03 -2.28164890764e-03 -1.84968453081e-03  8.12468099508e-04  1.14356893101e-03 -1.63627671281e-03 -3.10994274251e-04 -1.51034717918e-03  2.42583753082e-03 -2.06386899172e-03 -7.87644141333e-04  3.88889698532e-03 -3.90222351054e-03 -1.49243319532e-03  1.23695484034e-03 -1.60328400034e-03 -2.18020694383e-03 -3.27108726554e-03  2.25582332321e-03  2.12862236262e-03  3.71953538796e-03  1.59454967634e-04  1.36018041943e-04 -2.88436025790e-03 -3.27654152173e-03  1.13991468099e-03 -5.22132497976e-04  1.83722510254e-03  2.38357273216e-04 -4.94147918469e-03 -8.21512921695e-04  2.22058825630e-03  2.32392328918e-03 -6.72165330251e-05  2.30252130696e-03 -3.38578288414e-04 -1.49425907218e-03 -3.41949463835e-03 -3.52306707902e-03 -3.14833832480e-03  4.13727460459e-04  2.24496001470e-04  1.62781086917e-03 -1.02175487073e-03  3.06224374283e-03 -1.37305260371e-03 -2.61894831058e-03 -2.40430634827e-03  1.30711161035e-03  1.54238065292e-03 -2.48919708420e-03  2.89767665313e-03  7.64434509540e-03  2.81246861532e-03  6.65126644954e-04 -2.81173662676e-03  2.44461647293e-03 -4.46578094380e-03 -1.75890391067e-03 -1.43132530136e-03  3.41178597099e-03 -1.93493153534e-03  8.03399174598e-04 -3.08543181613e-04  4.71416519848e-04  1.58881250135e-03 -8.66029670542e-04 -9.39157629440e-04 -5.94408927634e-04  1.93064598170e-03 -1.24976394756e-04 -2.85978713536e-04 -1.76129127247e-03 -2.82952984138e-04 -5.32096315851e-05 -1.02620376824e-03  4.10403592180e-04  1.25308577925e-03  2.35196534720e-05 -5.66476293625e-04 -4.38535426288e-03 -2.40003025022e-03  4.58997723069e-03 -2.90410927419e-04  1.76676759315e-03 -1.60469515220e-04 -2.28473052990e-03 -9.29688129094e-04  2.98595346244e-03 -7.15232476391e-04  1.27118662986e-03 -1.52496282404e-03  2.37265211500e-04  4.17312898398e-03 -1.19255813158e-03  7.75762585941e-04 -4.76017621829e-03  3.79311445605e-03  1.85084697447e-03  4.42958970347e-04 -4.87307548699e-04 -1.34481683220e-03  2.62230490506e-03 -3.71201857776e-03 -3.80447394831e-03  2.97996018447e-03 -2.08937369355e-03  1.08260667245e-03 -1.99688493000e-03  3.58944487707e-03  1.06902269373e-03 -4.80013320851e-03 -1.59038473572e-03 -2.61308515363e-03 -4.45956864450e-03 -2.39622093077e-03  2.74970439322e-03 -2.80399885305e-04  3.32231929138e-04 -3.82003890619e-03 -8.25581322390e-04 -1.93639536084e-03 -3.60341559763e-03 -1.28618508622e-03 -2.00252047103e-03  2.62964185567e-03 -2.29801526816e-03  2.99209581225e-03  2.91375184953e-03  2.85994440837e-03 -3.42947000520e-04 -1.51325694288e-03  1.76029170710e-03  1.26332443782e-03 -1.26128177627e-03  2.67042110647e-03  1.01086126224e-03  1.54855905445e-04 -3.81936298880e-03 -3.66348419435e-04  1.35802611320e-03  2.60518194459e-03 -3.62890438356e-04 -3.05302546298e-03 -9.50822227351e-05 -6.72688053020e-04 -1.72095548976e-03  9.47407488595e-04  1.05698804085e-03 -2.21566356131e-04 -1.47752398436e-03 -3.22371244432e-03  2.13277902882e-03 -4.46801581649e-03  2.23974452699e-03  1.24383275893e-03 -2.12166852752e-03  6.77334197230e-06 -7.79783294625e-04  7.85035474033e-05 -1.88392856104e-03  9.13932334828e-04 -1.84922395071e-03 -4.02590464226e-04  7.82942839870e-04  3.14585820491e-03 -1.21434939904e-03  3.86835180763e-04  8.19250073404e-04 -2.32876099526e-04 -1.62694670921e-03  1.09768229025e-04 -3.88973564794e-03  2.57655852256e-03  5.22638246186e-04  4.38896333480e-04 -1.71764536390e-03 -1.86821255799e-03  1.06150513867e-03  2.36404699597e-03  9.20629630965e-04 -8.45329241919e-04  4.12789075913e-04 -3.36581161084e-03  4.20065890825e-04 -8.86875798416e-04 -1.67756509766e-03  1.79603465193e-03  8.99306501900e-04  1.49557106213e-04  1.14263892837e-03  1.46235864564e-04 -3.43717695460e-04  7.51462090764e-04  9.61774161120e-04  3.59861358441e-04
 1.61649378591e-03 -3.06218055705e-03  6.90690994116e-03  9.05888796779e-04  5.56976209715e-03 -2.30034949513e-03  2.44370319518e-04  1.45097269424e-03 -1.33513494664e-03  1.05744113152e-03 -2.55523231360e-03 -8.82985837288e-04 -1.34203178272e-03  1.81131984597e-04 -1.44519375654e-03 -1.27429829699e-03  2.99424149115e-04  1.04967356458e-03 -7.05653956510e-04  5.03342402212e-04 -1.59009844956e-03 -1.83580226221e-03  3.27088766964e-05  4.60054944045e-04  1.03033540602e-03  1.31684347658e-05  7.43496060298e-04  7.95311171902e-04 -1.45928934353e-03  1.93378626291e-05 -2.73036333086e-04  2.47798476145e-03  9.19093161476e-04  1.71051728078e-03 -2.36088103904e-03 -2.65385149110e-03  6.00267533004e-04  1.90589445324e-03  3.92473214425e-03 -6.78835487924e-04 -4.70082681958e-04  1.62236096001e-03 -3.78119826454e-03 -4.80556435535e-04  1.84891072135e-03  1.71058502742e-03 -8.97915807266e-04  1.97911983264e-05 -3.59441603800e-03  5.42677528696e-03  5.35474346778e-03  2.15082640344e-02  7.69749308536e-02 -1.61460845436e-02  5.05909831217e-03  6.50251877557e-03 -1.42584675627e-04  1.19089913709e-03  5.21051214337e-04 -1.26396617872e-03 -2.55904442092e-03 -3.07680794853e-03 -5.73921514829e-04 -9.15634371174e-04  5.77272929946e-04 -3.59478291945e-04 -1.78616910256e-03 -3.13972913602e-03  3.32121930498e-03  1.30382101095e-04 -1.77253590393e-03  8.79617535154e-04 -5.64941719507e-04 -8.36202247226e-04  8.44878217946e-04 -1.92827672060e-03 -3.97258630549e-04 -2.16536568607e-03  3.69933484281e-03  2.08628585955e-03  4.25842574129e-04 -1.21426677061e-04  1.10529678999e-03 -2.66376517729e-03 -2.23150042660e-04 -1.47290473606e-03  3.35978387466e-03  1.48374218043e-03  3.18323748186e-04 -5.22701784992e-03  5.11385154239e-04 -5.10584039925e-04  3.61442560227e-03  1.84832217752e-03  2.37557710478e-03 -1.77662470774e-03  3.33005084667e-03 -1.58958838752e-05 -1.39651715954e-03 -1.74857685671e-03  3.97083425988e-04  3.24154057492e-04  7.87119193934e-04  2.11736774229e-03  3.88297711963e-03  6.66109640148e-04 -7.29930235169e-04 -2.27609722058e-03  9.63519061961e-04 -5.86479147626e-04 -2.94599644887e-03  1.14212105127e-03  3.82464627419e-03  1.06064574056e-03 -2.09782508078e-03 -1.81197220721e-03  3.23786061049e-03  1.14598112782e-03 -4.91166535284e-04 -2.23211921869e-03  2.06345599376e-03 -2.89783576366e-03 -6.90227133555e-05  3.05438236836e-04  4.41776434451e-03  2.48400766910e-03  4.14586208761e-04 -1.24850993840e-03 -4.89815280071e-04  1.41759022728e-03  1.25590151132e-03 -2.53055035603e-04 -8.37164176974e-04  6.58196016819e-05 -2.50486160899e-03  2.58166858131e-04  3.70460354813e-04 -1.20711124756e-03  6.12336420829e-04 -1.51903631569e-03 -2.52941961182e-03 -2.07585736587e-03  1.43429551494e-03  1.19518270740e-03  2.96783974385e-03  2.26901031385e-03 -2.83576285842e-03  1.31297940327e-03  1.90841513967e-03  1.43673274718e-03 -2.36052713246e-03  4.86658059258e-04 -7.06774745219e-04  1.87729231719e-03 -8.31229932274e-04  1.29748572119e-03 -5.09096980514e-03 -3.23138381613e-04 -3.16438149231e-04  1.07123241546e-04 -1.67634922374e-03  1.15434626332e-03  1.87559521521e-03 -2.43839740971e-03 -2.27055354359e-03  1.25424393620e-03  3.61028472432e-03  4.57641400641e-04 -3.27476410029e-03  2.22188931033e-03 -4.29380382848e-05 -5.27989580122e-03 -3.12740031009e-03 -2.59993923362e-03 -1.41422370981e-03 -2.81026315400e-03 -1.50646276794e-03  2.26505432157e-03  7.32532339908e-04 -2.57570247098e-03 -8.89522833598e-04 -7.55257826720e-04 -1.53906274886e-03 -1.40107548326e-03 -2.95747714362e-04  3.28127346439e-03 -4.09348988320e-04  2.66557996150e-03  2.70388391932e-03  1.01739588017e-03 -1.07870318146e-03 -1.63273220453e-03  4.80045546595e-04  2.21551594679e-03 -1.90673291292e-03  3.01130932289e-03 -8.67014912455e-04  8.25387808680e-04 -5.99609883235e-03 -8.74038057004e-04  8.37811095262e-04  6.41706531663e-04  1.11073553718e-03 -4.38454440210e-03 -4.15902159309e-03 -2.56725510564e-04  7.21864852946e-04  4.04807966242e-03  1.82560134452e-03 -1.39026242626e-03  2.42253727901e-05 -6.28732371241e-03 -1.47844834885e-03 -3.79006808768e-03 -7.59802960461e-04 -2.66733498785e-04  6.64327914150e-04 -3.77658839389e-03  7.76339425167e-04  6.27273006156e-04 -1.81854272668e-03  8.61672938314e-04 -2.29850798228e-03 -2.74285467298e-03  3.10397252475e-03  1.53956147875e-03 -2.15233808024e-03  4.00989715386e-04  2.74982198341e-03  2.25019923218e-04 -6.27722112316e-04 -9.40446971662e-04 -4.23122459148e-03  3.06557410025e-03 -1.63233710470e-03 -1.72408698157e-03 -2.28902529992e-03 -1.02670250006e-03  2.13725544670e-03  2.49034871073e-03  1.22308012545e-03 -5.30232749997e-04  4.82401080528e-03  1.30079807428e-03 -1.62346298850e-03  1.84193601606e-04 -1.21371596068e-03 -2.66265740010e-03 -2.89610041751e-03 -1.89148891973e-05  2.01186552903e-03  2.46142590463e-03 -6.49349520470e-04  2.10728422223e-03  2.73920954953e-03 -7.98061143271e-04
 4.07202476674e-03  3.49178144879e-03  4.27462103682e-03  4.18486340133e-03  1.71006000196e-03 -1.18068264628e-03  2.48080705122e-03 -2.69825812766e-03  1.12870865780e-03 -2.25701736955e-03 -6.60118283327e-04  3.46396962918e-04  3.18758419137e-03  3.07701063814e-04 -1.61733763007e-03  3.28272182486e-03 -5.78173715201e-04 -2.87465059110e-04 -9.88382643549e-05 -7.21014842756e-04 -1.94093101864e-04  7.19227394392e-04 -3.37997549609e-03  3.32754671614e-03  8.15876264202e-06  3.01478622226e-03  5.19061790951e-03 -7.48492035138e-03 -1.30647484854e-04 -4.30315563553e-04 -5.69629304918e-04 -2.49217114366e-03 -1.84456786733e-03  3.05341507297e-04 -1.24410306047e-03 -1.31377091999e-03  6.19779983746e-04 -1.08013067966e-03 -1.03121202076e-03  3.15861628993e-04  2.80102538991e-03 -3.89640105432e-03  3.63701063915e-04 -2.85551225392e-03 -2.18093790421e-04 -7.65160009067e-05 -8.90612702796e-04 -2.21134904883e-03 -1.52195887313e-04  4.76427349020e-03 -1.86697527726e-02  6.35975826645e-03 -1.61460845436e-02  9.44670448334e-02  2.91083727548e-04 -6.77679579993e-03  2.38173211748e-04 -4.37646350097e-04 -1.52643864602e-03 -2.83248408295e-03  1.10347631279e-03  4.82042047086e-03  1.23151074326e-04 -2.76981382529e-03  4.03284950180e-03 -6.10171218014e-04  2.17638875876e-03 -4.17868095771e-03  5.93312786317e-03 -3.36431443522e-03  8.23858160709e-04  4.48911834788e-03 -4.77736984925e-03 -8.51754325244e-04 -2.79795540919e-03 -2.34704694351e-04  1.33573898104e-03  5.02834717443e-04 -2.82118454735e-03  8.07174663617e-05  3.18269345504e-03  5.03506269661e-03  4.06024824670e-03  8.87172562271e-04 -1.71695787398e-03 -8.70293237254e-04 -3.82658433807e-03 -1.62295975992e-03  2.24977511474e-03  3.03094110327e-03 -1.79477267443e-03  2.15872709367e-03 -1.72803629627e-03 -8.04289094518e-05 -2.11635540011e-03  4.13298691504e-03 -2.41155496838e-03  2.62375321675e-03 -1.04974714680e-04  2.93862958612e-03 -8.06151629694e-04 -1.63607409216e-03 -3.77316421232e-04  3.86450659534e-03  2.06730648260e-03  1.01240772901e-03 -2.39317877808e-03  3.84363362170e-03 -4.25128052900e-03  1.35027559784e-06 -4.98810066036e-04 -1.48664085385e-03  5.08684261621e-03  9.49148676182e-04  5.11200313348e-03  1.39623653379e-03  9.38439687630e-03 -7.81176667776e-03  8.71874353635e-05 -2.39637555374e-03 -4.32418789904e-04 -4.37942758350e-05  2.31802822890e-03  6.55251546832e-05 -1.71330261412e-03  1.36977016721e-03  7.63552040586e-04 -5.98788999467e-03  1.51646596812e-03 -3.56096031844e-04  7.84329703962e-04 -1.66843526390e-03 -5.53578750438e-04 -4.63848575720e-03 -4.16678779406e-03 -6.59099035810e-03  4.52755563547e-04  2.95071204098e-04  4.55662654243e-03  2.32949353211e-04  7.52094431924e-04 -2.63761812300e-03 -5.23606844605e-03  1.08771182279e-03 -3.92542546722e-03 -8.34529022186e-04  1.84273348433e-03  4.86958843621e-03  3.48543026551e-04  9.01038952920e-05  3.92122411748e-03 -2.07003368474e-03 -4.53203701281e-04 -3.93635084626e-05 -1.38017257980e-03  9.73063333526e-04  1.30067221449e-03  2.05784859249e-03  8.23909711848e-04 -1.20646586319e-03 -2.83230296449e-03 -1.00336357883e-02  7.26097373424e-04  1.65249666083e-03  1.97515439718e-03  1.31979447052e-03 -4.16982224366e-03 -3.05907274209e-03  3.83451785785e-04  1.58570213706e-03  6.90542834800e-04 -1.35184731023e-03  1.95185450312e-03 -1.51397702011e-03 -1.32626398673e-03  5.80337178207e-04  4.59224304755e-04 -5.66064174157e-03  5.03183514082e-04 -6.98437417982e-04  2.07067866704e-04 -3.98845660753e-03 -2.76941964399e-03  3.33094507900e-03 -1.67438562514e-03 -2.37151326411e-03  1.82208141524e-03 -2.24117571026e-03  1.82430445190e-03  1.34331820300e-03  2.62881886395e-04  3.25246858384e-04  8.10570039510e-04 -1.65987333386e-03 -1.47574798118e-03 -2.81524980074e-03  2.69493295954e-03  6.06234488764e-05  4.86711915640e-03 -1.20874224877e-03  3.07987023347e-04  3.46253558515e-03  4.72872468056e-04  8.92581546963e-05  2.41062067236e-03 -2.88483099257e-03 -1.52263294466e-03  2.16065538746e-03 -6.13236710014e-04 -2.66307568249e-03 -2.62898719311e-03  8.07544995514e-04  1.09883882792e-03 -1.96826673015e-03  3.68633908624e-03  2.78774249079e-03 -2.46217844753e-03  3.03639199348e-03  2.63336003836e-03  1.06197011038e-03  1.87909354288e-03  1.21004862015e-03  4.97712883077e-04  2.86050223480e-03 -2.12144345180e-05  4.70243180248e-04  4.95839186097e-04 -1.27136962228e-03 -3.79812723497e-03 -5.98360262822e-04  1.28414675130e-03 -2.07340662220e-03  2.54664150439e-03 -3.94590728218e-03  1.23369458192e-04 -6.61450992344e-04  1.50306068588e-03 -1.03470381844e-04 -1.00741887827e-03  3.11561913317e-03  1.53927865921e-04  2.20323763994e-03 -2.88650435411e-03 -4.32987479760e-03 -3.07751833189e-03  1.87780525443e-03  1.76101399965e-05  4.68266082118e-03  1.88523098055e-03  4.10996039937e-03 -3.24790918319e-03 -5.44642176093e-03 -1.12998760817e-03 -1.16817287013e-03 -1.05601523112e-03  4.44902624676e-03
-3.64723720942e-03  3.80243192424e-03 -8.26259926741e-04 -3.92395221377e-03  1.60674593378e-05 -5.78364429412e-03 -4.11538558074e-03  1.29079002922e-03  3.57715964170e-03 -1.62253329241e-03  1.45959020247e-03 -4.19749735057e-03 -1.51936592555e-03 -4.77636774838e-05  3.94323237463e-04  1.18596263179e-03 -1.02045058746e-03 -1.65194881046e-03  4.90890026490e-04  2.93515409502e-03 -4.00150200684e-04 -6.57144096816e-04 -7.97622695223e-04 -9.49312318740e-04 -3.30203429928e-03 -1.18720699343e-03  6.94546477977e-03  7.03021712135e-04  1.86013024940e-03 -5.75311820259e-04  1.19963839968e-03  3.77018140303e-03 -1.72498670226e-03 -5.92676128200e-03 -9.39467544226e-04  2.06267673079e-04 -2.87049987727e-03  2.64699490247e-03  9.91649716684e-04 -1.63040427487e-03  1.17528663182e-03 -1.60503930942e-03  1.14395934867e-03 -3.35801408533e-03 -1.30683218873e-03  3.62485237926e-03 -2.99697020014e-03 -4.68755438778e-04  2.83735398467e-03  3.53772103458e-03  1.86798575074e-03  7.47546311150e-03  5.05909831217e-03  2.91083727548e-04  1.12175721567e-01  9.50384823516e-04  2.23945199952e-03 -1.58740236660e-03  3.51365387881e-03  1.12469364035e-03 -3.51183199416e-03  3.75176945983e-03  2.04453159515e-03 -4.69378441218e-03  1.47480410734e-03 -1.81073533949e-03  6.82656325999e-04 -6.00598240064e-03  5.77862503515e-03 -3.95865453653e-03  1.06773241440e-03  1.07012498788e-03 -1.18070685434e-03  2.06391815356e-03  4.53266876775e-03 -2.38369192147e-04  4.51446475556e-03  7.81477639261e-04  2.49317627411e-03 -2.43947466662e-03 -7.44704390927e-03  1.34213022606e-03 -4.18081613684e-03 -1.97631096523e-03  6.15159790287e-05 -3.22570782289e-05  1.10861500282e-03  1.26984124897e-03 -1.09070752140e-03 -1.92301701024e-03 -3.22357048913e-03  2.54503165407e-03 -7.32839441111e-04 -1.45004968892e-03  7.04637628744e-03 -3.01950093918e-03 -9.26840078691e-04 -2.73320133362e-03 -1.66390800873e-03 -1.76240960456e-03  2.32228817191e-04 -2.56766220167e-03  7.11811108019e-04 -1.44640152141e-03 -3.72316188800e-03 -6.68971648194e-04  2.90032904543e-03  4.92207890101e-03 -1.09094578658e-03 -2.28970094600e-03  3.86621586348e-03  2.62574815841e-04  1.47801930820e-03 -1.88603676901e-03 -2.19746543971e-03  4.47822356181e-03 -2.84164060272e-03 -6.50991603848e-03 -2.82015704626e-03 -1.90125840901e-03  9.53376289999e-04 -1.74220102350e-03 -4.76408083833e-03 -1.84823081842e-04 -1.54831612602e-03  4.47609103929e-03  5.63710386754e-04  6.27650902221e-03 -3.95621729107e-03  1.57326249775e-03 -1.58436116535e-03 -1.66874935693e-03 -4.90164766257e-03  1.73406283001e-03  4.15565337720e-03 -2.16821694117e-03 -8.22810244892e-04 -2.58402715564e-03 -2.55821730628e-04 -3.53179230319e-03 -6.19981218490e-03 -1.85077432477e-04 -6.83483635255e-03 -1.26103474034e-03 -7.50337123026e-04  8.51403310096e-04 -3.18028223889e-03 -3.32111758991e-03  9.07912993288e-04  6.20431724778e-04  6.78499683390e-04  1.98217541825e-03 -8.17201680246e-04  9.15709376884e-03 -6.28850715841e-04 -3.97463159938e-04 -6.24247720528e-03  4.93339883662e-03  3.11565960242e-03 -3.24452878128e-03 -3.74035590245e-05  1.49037882437e-03 -8.98482963247e-04 -1.62420693792e-03 -1.98595851439e-03 -8.16769255206e-04  2.99697077914e-03  2.80052478367e-04 -3.19912783401e-03 -4.30651717750e-04  2.07341418022e-03 -3.32791177321e-03 -4.86101427882e-05  1.49042846739e-03  1.38030782345e-04 -1.51267949999e-03 -1.73819624675e-03  4.37892095396e-03  3.25784361489e-03 -2.43062159731e-03 -4.25497840292e-03 -1.76764726276e-03 -7.82208528845e-03  4.66657491522e-03  1.48301132614e-03  2.26126831866e-03 -5.87132014069e-04  6.20126910015e-04  5.25217701229e-03 -1.16054625196e-04 -1.48152904139e-03  4.53509407622e-03 -4.19908112363e-04  2.46574548554e-03  7.28363311385e-04  2.00233856252e-04  1.02622246411e-03 -1.04571594262e-03 -4.52998903132e-03 -8.86331557568e-04  2.23926512569e-03 -4.15292189220e-04  3.43988776210e-03 -7.53140177738e-03  1.96236357702e-03 -4.74847259037e-03 -7.75762514054e-03  7.87598342162e-03  6.45724189849e-04  1.75491780146e-04 -4.44319239324e-03 -2.51066563405e-03  2.17177421865e-04 -5.35041576468e-03 -7.28168073262e-04 -8.07302192497e-04 -4.51495750716e-03  4.00247748055e-04 -6.49895986236e-04  2.58656836512e-03 -1.23858152918e-03  5.39198606048e-03 -9.85230133283e-04  6.74479009772e-03  1.93367225620e-03 -3.73832000753e-04 -4.49059734447e-03 -2.80522853537e-05  2.09478998363e-03  6.36835372513e-04  7.95659829926e-04 -8.01352686189e-04  1.12937031768e-03 -4.26568816411e-04  3.02086307604e-03 -3.25639841341e-04  1.37042708227e-03 -1.80254691631e-03  2.20842130646e-04  1.53383322340e-03  2.23558559677e-03  3.73000896914e-03  2.87916290045e-03 -1.94362333020e-03  1.43151619339e-04  5.03218084046e-04 -1.19182379545e-03 -1.53693570009e-03 -1.62442724252e-04  8.71236573771e-04 -3.13532293961e-04 -5.32294678963e-03  2.10574595467e-04  1.97276493248e-03 -4.99190743553e-04 -4.64834517691e-03
-3.03104851697e-03  3.47726787426e-03  2.56864203763e-03 -2.71792395117e-03  5.59574085963e-03 -2.00412743027e-04  3.31756850419e-03  3.80612429426e-03  5.15522294308e-05 -6.63055915683e-03 -1.26207471389e-03  3.53713460185e-03 -1.24122061114e-04 -2.02441673610e-03  3.00322442583e-04 -3.60294327858e-03 -1.99293809830e-03  4.86789985938e-04 -4.52561650954e-05 -8.57734461999e-03 -2.89689116100e-04 -3.86026144350e-03  5.08984038810e-04  2.73554713378e-03 -1.95788516280e-03 -3.10432544403e-03 -4.18164434554e-03  3.43499017643e-03  8.91088972591e-04  1.22962927864e-03 -2.30294266784e-03  1.13846252050e-04 -1.60031393444e-03 -1.87097575963e-04 -1.86571835472e-03 -6.52319347097e-05 -2.62567922663e-03  7.81473089602e-04  2.51040590595e-03 -3.15563830258e-03 -1.55010323415e-03  2.66658397864e-03 -1.02762823600e-03  2.01571252164e-04 -8.94463691752e-03  1.97280151459e-03 -4.35163739694e-03  9.25109326258e-04 -2.98221681485e-03  8.18142243873e-04  1.98648416346e-03  3.65449649414e-05  6.50251877557e-03 -6.77679579993e-03  9.50384823516e-04  8.93401311906e-02 -1.90341285782e-03 -4.19888925241e-03 -3.48841304520e-04  3.47582477243e-03  1.47234907204e-04 -2.36947406746e-03  2.57090646161e-03  9.03368101361e-05 -9.02176559838e-04 -1.26189599695e-03 -2.06588945054e-03  2.34299772247e-03 -4.83548298732e-03  1.95320942718e-03 -3.57023745607e-03 -1.05607299621e-03 -1.98573966830e-03 -2.15559514557e-03  1.64410914863e-03 -8.12324312895e-04  2.25659682489e-03  5.32047955876e-03  2.68582628730e-04  2.39981988715e-03  3.56857722274e-03  1.40514909807e-03 -7.66702351790e-04 -1.45454353558e-03  5.82550049163e-03 -1.29213741314e-03  1.11817341365e-03  4.82634648413e-04  1.17761635113e-03  9.09024649445e-04 -7.36431388060e-04  2.31329488218e-03 -3.19070322575e-04 -5.29092083978e-03  2.52738845538e-03 -1.55482511984e-03  4.58477021839e-03 -4.32561209349e-04 -2.30369295385e-03  2.23274239506e-03 -3.13469270276e-04 -1.18950249427e-03 -9.04439135371e-04 -5.61617165849e-03  7.07498945807e-04  1.87272545902e-03  3.59091405355e-03 -2.50247800735e-03  3.45147913439e-03 -1.34234360258e-03 -4.68622602713e-03 -4.12038701633e-03  1.57742072203e-04 -3.24967321235e-03 -7.27636282561e-04  4.18276740843e-03 -2.23973357450e-03 -5.08919203973e-04  1.07418729876e-03 -2.19398418451e-03  1.88915808174e-03 -7.50319826311e-05 -3.55598579861e-03 -1.73177453096e-03 -2.36479606061e-03 -2.51319650960e-03 -2.98047576017e-03 -4.99300991888e-03 -1.81471344065e-04 -1.03366906870e-03 -5.71477619009e-05  4.31157701121e-03 -2.69752862440e-03 -1.57391444115e-03 -3.71952010794e-03  9.78078118072e-04 -8.96176104265e-04 -2.00221623581e-05 -1.50513831231e-04  2.66861918592e-03 -8.88342770804e-04  1.35030229966e-03  6.29828536979e-04 -9.39058696858e-04  6.81753410558e-05  5.04756440266e-04 -3.23631112540e-04 -1.03559899686e-03 -8.14405909423e-04  2.52913783680e-03  1.33039693040e-03 -1.51720737809e-05 -5.37188390297e-03 -1.46886500118e-03 -4.30646849206e-05 -2.67374159523e-03  2.55188078932e-04 -4.50807611388e-04 -2.33582623743e-04 -2.07145331410e-03  7.91974424180e-04 -3.34002660836e-03  8.66534124660e-04 -3.93219523602e-04  5.24567775989e-04 -2.14413998251e-04  7.81119667542e-04 -1.22543199461e-04 -4.09973818424e-03  3.48716423939e-03 -1.47268403807e-03 -4.29669273240e-03 -2.55036141655e-04 -2.85323638687e-04 -8.02893821890e-04  4.05054047903e-04 -2.00050939241e-03  1.42949260741e-03 -1.40782663695e-03 -1.93707557746e-03 -2.16900262564e-03 -3.40279352741e-03 -9.96115952463e-04  3.30858615277e-03  7.92631302852e-04 -9.28076234993e-04  2.44449796222e-03  2.64007766181e-04  3.31901610209e-03 -5.41380034797e-03  4.53068980060e-03 -2.79016132550e-03 -4.25418029152e-04  1.16908804576e-03 -8.00776722523e-04 -2.30222808133e-04  1.80330273319e-03  2.01239452830e-03  1.15332526411e-03 -2.57796331014e-04 -2.49437610986e-03 -3.07311232586e-03  1.49259157314e-03 -9.09120809885e-04  7.90689145193e-04  2.47065051708e-03 -1.12816718594e-03  2.52794582743e-03 -1.04057730248e-03  1.36319876960e-03  2.51404292635e-03  2.23043692825e-04 -2.39668495910e-04 -3.70355759414e-03 -3.68664448076e-03 -1.03346889298e-03  3.83413969649e-03  3.36703866968e-04  9.59841947393e-04  1.37665831056e-03 -1.22761085921e-03  8.12590610660e-04 -1.42441949794e-03 -1.47043490515e-03  3.09668165659e-03 -2.80004062522e-04  1.55698007786e-03 -1.17470254364e-03  2.31900585843e-03  3.88985068755e-04 -4.00516834868e-03 -3.58084564407e-04 -8.07197295303e-05 -9.61358155177e-04  1.75511164894e-03 -7.97835638988e-04  1.79500587192e-03 -1.87967435372e-03  3.62105756119e-04 -7.27141524035e-03  3.10580963944e-03 -1.36684344118e-03  2.25462447738e-04  4.61931684974e-04  1.30475510411e-03 -1.85741394988e-03 -1.77363718858e-03 -8.13155609145e-04 -2.42858548273e-03  4.25116086003e-03 -4.66255173329e-04  3.29412670966e-03 -1.03282076043e-04 -1.91179826324e-03  1.86729846046e-03  2.46402230855e-03
-3.31287755007e-03 -1.31459436887e-03 -3.09322563674e-03  6.21517354661e-03 -2.77719581424e-03  3.64269598468e-03  1.24149041453e-03 -1.22615419004e-03 -5.77910414778e-04  8.72169080211e-04 -1.17038369183e-03  2.16287119439e-03 -8.63554100347e-04 -2.39365937052e-04  3.50544148580e-03 -2.78800810589e-03 -2.59913084946e-04  3.89807946757e-04  2.38200730007e-03  1.32662792478e-03 -1.27398918240e-03 -7.53835829764e-04  1.12823190442e-03  5.66464612995e-04  1.14688028255e-03 -1.73541243418e-03 -1.63990017176e-03  7.90720479531e-05  1.36372725375e-03  4.37367321192e-04 -9.37409502669e-04 -2.67276320832e-03  1.45748878743e-04  9.90158163757e-05  7.88428913978e-04 -1.63817242824e-03 -1.71169614712e-03 -4.05569689548e-04 -9.23598851411e-04  5.82951836757e-04 -6.04753813779e-04 -2.27667260657e-03  1.19509552260e-03 -4.83475422450e-03 -2.41085620289e-03 -8.10438779767e-04  6.61406641449e-03  1.63573481707e-03 -2.95522245054e-03 -9.03080985122e-04  7.18708000998e-04  4.48355761968e-05 -1.42584675627e-04  2.38173211748e-04  2.23945199952e-03 -1.90341285782e-03  8.33627433403e-02 -7.00483204162e-03 -7.86288423773e-03 -1.38679099249e-03 -4.84905766333e-03 -5.93435001932e-04 -3.46888286748e-03 -1.16585328850e-03 -4.00838349274e-05  2.47623513665e-03 -1.41680796609e-03  2.54569346072e-03  5.51142889169e-03  7.02856193980e-04 -1.70887522081e-04 -2.43058300745e-04  1.74002954515e-04  8.50504723507e-04 -2.41936697814e-03  3.37570791370e-03  2.14900272603e-03 -6.97555605549e-04 -1.67535952679e-03  4.92305156613e-04  3.46648791146e-03 -7.95682171547e-05  1.06379285945e-03  6.14931559737e-04 -1.87119295300e-03 -5.59844853293e-03  1.53187102252e-03  2.47394355960e-03  7.34870842158e-04 -1.60404008954e-03  2.64168509756e-03  3.30359579463e-03  1.96723124642e-03 -3.74632257407e-03  2.79452124110e-03 -1.87994667859e-04 -4.34068996124e-03  4.14549566045e-03  2.80317192639e-04 -1.65611232807e-03  1.97372928069e-03  6.20414759134e-04 -1.14445461597e-03  5.02305201001e-04  3.95025163683e-03  9.32259036276e-04  5.84293803709e-04 -4.04735044678e-03 -6.42971614681e-04  1.99923692834e-03  3.01538300956e-03  3.40585047613e-03  2.51642880683e-03  1.52662213943e-03 -1.22361248101e-03 -5.27400738656e-03 -2.25991120435e-03  9.58725600538e-04 -3.55148042053e-03  2.64604875874e-03 -1.37553428974e-03 -6.52123840997e-04 -1.68495118698e-03  1.69145523842e-03 -1.17783932684e-03  3.63890842889e-04  5.93150134594e-04  6.00352952812e-04  1.08832324409e-04  4.44603530921e-03  4.42964681959e-05 -3.96371228672e-03  1.89970510619e-03 -3.60297503697e-03 -2.83139327835e-03  1.84192756067e-03 -5.80221649574e-04  7.37286447069e-04 -1.50372902825e-03 -2.01820092658e-05 -2.76417371211e-03  1.18352641982e-03  4.14974926033e-03 -5.71276156817e-04  4.48938026435e-04  2.52235241731e-03  5.76213082069e-05  1.77821336256e-03 -2.88660284890e-03  1.64526105538e-05 -2.77320336761e-04  6.14622060874e-04 -1.49972952194e-03  4.13643132651e-04  8.10223131571e-04  5.59561517306e-04 -5.79584305782e-03  2.65569274700e-03  3.31594100921e-03 -9.11357857183e-05  7.45517986593e-04  8.87583179278e-05 -3.88866424892e-04  1.39382388892e-03  8.50989165962e-04  2.22073140081e-04 -4.54059441823e-03 -2.13034736085e-03 -5.46345684666e-04 -1.24353188955e-04  9.94890556378e-04 -1.58022280523e-04 -9.75486460372e-04 -3.35579073010e-04  1.13365906840e-04  9.39426345497e-04 -1.20913757643e-03 -1.81356112226e-03 -5.36597812028e-04 -4.06764130625e-04 -3.77671582281e-04 -3.68961258245e-04 -1.91361944571e-03  1.17274884410e-03 -4.38824955515e-03  4.42993183738e-03 -3.45833530674e-03 -3.43816057178e-03 -1.13740262532e-03 -2.43010135836e-03 -2.90233752341e-03  2.56938643318e-03  1.93694203574e-03  2.12328797074e-03  1.38835475739e-03  1.89541248082e-03  9.76571180047e-04  3.03599289632e-04 -1.02483269528e-03 -2.86521517552e-04  3.56548394204e-04  1.21800245065e-03 -3.67725579160e-03  2.57064468653e-03  3.18449835438e-05  8.87740697090e-04 -1.49548035259e-03  1.28930134147e-03 -5.71460731266e-04 -2.74134105068e-03  2.07894675063e-03  1.99417145285e-05  1.41278951101e-03  2.34186576388e-03 -1.85901381042e-03  2.97916408354e-03  7.33788460927e-04  1.22465919217e-03  1.83988791687e-03  3.61030322807e-03  1.61193428947e-04 -3.88674277375e-03  2.47225162431e-03  1.75937472655e-03  2.64897079393e-03 -1.29931149577e-03 -3.14199529903e-03  1.44552567581e-03 -3.83103152312e-04  6.22479771405e-04  5.63688300650e-04 -7.78117194252e-04  2.83712652720e-04 -4.03361070348e-04 -1.81406670496e-03 -3.24112060516e-04  5.26620924438e-04 -7.44239092207e-04 -1.55983234039e-03  1.43261982513e-03 -6.91185587814e-04  1.61364618471e-03 -1.25313416536e-03  5.67144186239e-04 -4.95280399476e-03  3.85731723852e-03  5.71375143700e-04  9.11831451264e-04 -1.41344094237e-03 -4.15482546416e-03 -1.26993355882e-04  2.20946059452e-03 -1.19752867404e-03  1.27823563526e-03  2.71132195957e-04  5.45489911147e-04
 2.39235532255e-03 -2.64395877989e-04 -1.80883596617e-03 -3.07239169907e-03  1.21989180399e-03 -9.38519107953e-04  2.50768070936e-05  2.09149237214e-04 -9.96409439799e-04  8.86057208443e-04  7.17199617140e-03  1.59709648866e-03  4.31287479997e-03  1.26219435533e-03  1.84983486939e-03  2.72655526435e-03  1.26903271380e-03 -7.33993503310e-06  7.92712102985e-04  5.96202143338e-04  1.13607542710e-03  1.84625342078e-03 -1.24553892050e-03 -5.17097352171e-03  1.03154272097e-03 -9.31075969508e-04  8.64990622405e-04  4.69869785711e-03 -2.27413080860e-03  2.98851927898e-04 -2.36339931754e-05  1.63366363739e-03  3.64815518485e-03 -4.22722337592e-04  1.61400074908e-03 -1.83499846562e-03  2.30194946283e-03  2.02904982282e-03  2.19949064794e-03 -2.70096434053e-03  6.49303163700e-04  1.70598028279e-03 -2.08405624256e-03  1.11507666894e-03 -1.42237846030e-03  2.09339371890e-03  3.48596674737e-03  2.97711600985e-03  3.96991594146e-03  1.10311896824e-03  9.07150258839e-04  2.22546429304e-03  1.19089913709e-03 -4.37646350097e-04 -1.58740236660e-03 -4.19888925241e-03 -7.00483204162e-03  7.99368698659e-02  2.30043792977e-02 -2.87387932300e-03 -6.70529764182e-04 -2.94904617022e-03 -2.57304218996e-03  2.79353597183e-03 -1.09985315279e-03  1.93482041282e-03 -3.92640450552e-03 -1.23576676215e-03  8.24459972960e-04  7.17847267587e-04 -7.19562316615e-03  3.22131120340e-03 -3.38370811958e-03 -1.72935807060e-03 -1.73702588533e-03  1.05183910544e-03 -1.87163677184e-03 -4.29366687007e-03  7.77568564487e-04  1.41717679406e-03  9.04913114208e-04 -2.68674554678e-03  2.41665701241e-03  1.49091996095e-03  5.71117048313e-03 -7.95555004547e-04 -5.78461470327e-04 -1.39454708213e-03  4.87136276599e-03 -8.33509863836e-04 -5.11647360962e-03 -3.09373618788e-03  1.87919857262e-03  2.55396531070e-03 -1.76844417444e-03  4.01865365985e-03 -2.74422732228e-03 -2.55865249441e-03  1.32495253322e-03  2.87933924790e-04  7.95036231919e-04  8.89600504731e-04  8.62309166717e-04 -2.93708498220e-03 -6.64480060138e-05 -2.98425958448e-03  8.61298519464e-04  1.82432060415e-03 -3.24947165991e-03  1.67343079375e-03  6.89976296330e-04  9.73499641384e-04 -4.53104436231e-03  4.37429161724e-03 -3.82856990498e-03  3.21593069207e-03  2.57901925908e-03  1.51576895047e-03  2.57155910967e-03  1.78525025466e-03  1.66075893784e-03 -8.70668590178e-05 -1.30172788669e-03  3.79585491985e-04  1.27678928685e-03  5.65723629037e-04 -1.21537695301e-03  4.52012613946e-03 -8.20585205927e-04  4.42331935104e-04 -8.16774209545e-04  8.54365069701e-04 -1.80025573130e-03  3.12120645648e-03  4.04843511359e-03  1.51375637730e-03  4.44920208287e-03 -4.54117097825e-04 -3.75681689519e-04 -3.40569738384e-03  1.52626254902e-03 -6.50884178716e-04  2.51446230943e-04 -1.69297150907e-03  1.41689360797e-03 -2.67976203960e-03  2.00355572663e-05  4.59338877164e-03  4.73640106623e-04  2.01714600240e-03 -3.50901495278e-03  1.95518057097e-04  1.10730432320e-03  3.53514723333e-03  2.06379945299e-03 -8.05052835944e-05  8.16760748441e-04  2.36730475271e-03  3.50030423236e-04  1.82458045217e-04  1.10660761404e-03 -8.19073261781e-04  1.32208294916e-03 -1.59261163515e-03 -6.29981400562e-04  7.42323771437e-04 -2.43416212192e-03  7.92584214402e-04  2.08067864991e-03  1.01783110556e-03 -1.41385710357e-03 -1.72960713800e-03 -3.79187702163e-03  1.59678244865e-03  2.10175125718e-03  4.78983999310e-03 -3.08646533405e-03 -3.26239941257e-03  2.67007464874e-03 -2.65499955240e-03 -2.79767233717e-03  9.61864843814e-04  2.96614665061e-03 -2.16396633700e-03  3.50584433710e-03 -2.81770438009e-03  3.99097815576e-04  2.50167384216e-03  2.92316176260e-03  1.91758322963e-03 -1.44264890658e-03 -3.12346051101e-03 -2.32763628234e-03  2.42182722610e-03 -2.99593810466e-04  4.11202952142e-03  8.50787038423e-05  7.85148768082e-05  5.88505692686e-04 -1.81261560530e-04  5.32688918301e-04  9.85573721040e-04 -6.05388222804e-05 -2.17688677079e-03 -1.05143914290e-03  1.64385978211e-03 -1.87318152174e-03  2.04793809382e-03 -1.07310237555e-04  1.57988033842e-03 -3.01267051716e-03  1.08512906094e-03 -4.36020916854e-04  6.49000052419e-04  3.55923940760e-04 -5.97936715729e-03 -1.33746600368e-03  2.26782918169e-04 -2.06452660327e-03 -8.06502546420e-04  1.31684970323e-03  5.87137948811e-04 -3.25555774617e-03 -1.99358262355e-03  9.81164618002e-04  5.05371258176e-04  4.12552033498e-03 -1.78376998958e-03 -4.06252896763e-04 -9.56844588956e-04 -1.57618573634e-03  4.49989837324e-03 -7.23776239425e-04  1.52259726195e-03  2.65754349605e-04 -2.94910249119e-04 -4.58886031984e-04  1.58278833364e-03 -8.14034534650e-04 -9.37163324692e-04 -1.41609757009e-03 -8.99006092574e-04 -1.69673673387e-03 -4.65358411917e-04  1.17186291835e-03 -2.89226327493e-03  3.83310500382e-03 -3.79667215236e-03  2.31775694870e-03  1.67425494705e-03  2.35516401752e-03 -2.39779616607e-03  1.55486105404e-03  2.91747475741e-03  1.25822957791e-03 -5.95097004305e-03
-2.10674382773e-03  1.92105988656e-04  1.83686625575e-03 -2.24372520717e-03 -1.48171755493e-03 -2.57658624603e-05  3.27399886214e-03 -9.07847747252e-04  3.38304600117e-04 -1.13932576870e-06  7.22774237200e-03 -6.34901640369e-04  4.73032882054e-03  8.34021033859e-04  4.89846354952e-04  4.31022003723e-03 -1.47699360824e-03  5.78934783243e-04  3.20218028786e-03 -4.06485726367e-03  9.63268912372e-04  4.48542355858e-04 -1.82042210964e-04 -6.88312915728e-04 -8.17849144582e-03 -2.65895585472e-03 -6.86485647761e-03  5.34830557383e-03 -6.63846811360e-04 -1.62016347223e-03 -4.15406445451e-03  3.11358436457e-03  3.29053539911e-03 -3.18454159506e-03  3.20922756711e-04  2.27032351131e-03  2.55431638074e-03 -3.11687119918e-03 -2.48580839247e-04 -1.89449844677e-04 -1.37255601671e-03  1.02637062274e-03 -8.99016017968e-04  1.67669276237e-03  2.10194167110e-03  1.89972598446e-03  3.03458977546e-03  2.08929365393e-03  6.31906005484e-03 -6.17728047828e-04  5.44218922348e-03 -4.76887720181e-04  5.21051214337e-04 -1.52643864602e-03  3.51365387881e-03 -3.48841304520e-04 -7.86288423773e-03  2.30043792977e-02  1.05817539145e-01  1.03709339749e-02  4.83420220244e-03 -3.99681493723e-03 -4.01201617597e-04  2.53883130402e-03 -4.86456142981e-03  3.51657690965e-03 -1.79148163744e-03  7.06221945934e-03 -1.89628968276e-03  3.48841807755e-03 -3.27987469462e-03  3.61432675861e-03 -3.83285869618e-03 -2.15795997717e-03  1.72052474598e-03  2.10305756668e-03  9.79115595179e-04  3.51915000443e-03 -5.82605626337e-03 -2.57516120245e-03 -4.69066579882e-03  3.70470711075e-03 -1.88734562851e-03 -2.95366301720e-03  6.19505210182e-03  3.90453531603e-03 -1.45890869569e-03 -2.65156521419e-03  1.84732136446e-03  5.76899078984e-04 -7.58460889814e-03 -9.28797226442e-04  6.94561162868e-04  2.05956565092e-04 -2.69297637590e-03  5.72843495019e-03  2.73207819142e-03  3.38503271764e-04 -3.03082036674e-03  9.72173718069e-04  1.94947918235e-03 -4.29522653876e-04  1.55459822244e-03  4.75338108178e-04 -2.24746501849e-03 -4.55423798760e-03  6.69389064547e-04 -1.44408672358e-03 -3.85125876795e-03  1.33725837807e-03  1.88054975984e-03  2.21049429653e-03 -4.08629650942e-03 -2.77853315039e-04 -5.79005979987e-03  8.40714293501e-03 -9.05256746255e-05  3.37487794451e-03  1.05479801055e-03 -2.91048686497e-03  3.16822311990e-03 -1.93358791473e-03  1.18937675763e-03 -1.60896757003e-04  5.36083270215e-03 -5.16750145417e-04 -4.98735412186e-03  1.84613328518e-03  2.64255081869e-03  9.09218672449e-04 -3.07751514483e-03  2.65112155729e-03 -8.96049148997e-03  7.34983694239e-03  1.00091235160e-02  2.71619159508e-03  7.50898495707e-03 -3.48345598041e-03 -2.72426488641e-03 -4.73464623923e-03 -2.71939815791e-04 -7.49843899728e-04 -2.61725689790e-03 -1.85003552506e-03  2.14931106855e-03 -1.08420644826e-03 -5.21877035083e-04  2.19066013020e-03  5.05040886560e-03  4.75412022376e-03 -6.07822501223e-03  8.37425102886e-04  2.74859002547e-03  3.85315021982e-03  8.34012992766e-03 -2.41767204078e-03 -2.99098844326e-03  1.01473829471e-03 -1.23771021850e-03 -3.22012771274e-03 -4.15696521845e-03  2.91192755025e-03  1.24577920794e-03 -1.83976067527e-03 -4.44745455214e-04  5.82726671056e-05 -1.82613032835e-03 -3.27352507412e-03  3.09536599707e-03 -1.79533476317e-03 -2.28153986217e-03  2.49169067181e-03 -9.45268075589e-03 -1.64079069027e-03  2.10090540593e-03 -2.40265608076e-04 -1.20024808714e-03  4.85551343322e-03  4.17520290225e-03  2.51529266763e-03  9.35115427363e-04  3.01899065310e-03  3.20103995391e-03 -3.27899394592e-03  6.39803842436e-03  3.56833499841e-04 -2.27338267222e-03  4.41945418147e-03  3.68275178990e-03 -2.36116222951e-03  5.08986163506e-04 -4.11394714830e-05 -1.03051723064e-03  5.44619375296e-03  6.59416563153e-04  2.40815077645e-03 -2.21215256313e-03  1.62029159640e-03 -4.67269490976e-03 -1.59708026583e-03 -3.79608937542e-03 -8.52496771797e-03 -1.66400490365e-03  1.40849880678e-03 -1.19780766766e-03  2.61605956566e-03  1.86192250494e-03  5.25914337817e-03  4.15937468096e-03  4.03973666094e-03  1.52863238192e-03 -5.24514731424e-03 -4.53879062410e-03 -4.80481533125e-04 -3.65916329402e-03 -3.37726974708e-03  9.98223245551e-04  2.19227703063e-03 -1.66465238523e-03  3.67417441225e-03  3.84323920823e-04  2.42676401559e-03 -2.47927693827e-03 -3.56239677427e-03 -1.66857180295e-04  9.40955955759e-04  1.54889782971e-03 -5.29267512773e-04  5.68105922420e-03 -3.44674832252e-04  1.57181405125e-03  7.15736389899e-03 -1.36139567303e-03  1.31070900174e-03 -2.53113909004e-03  2.96831204617e-03  2.71596707509e-03  2.06443894291e-03  6.64374113692e-03  4.40262570974e-04  3.46987159508e-05  1.22095671725e-03 -1.66512002417e-03 -3.10202382219e-03 -1.86114340648e-03 -4.20082826897e-03  4.12533573943e-03 -6.15160158710e-03  9.97103226070e-04 -5.59202763054e-04 -1.20302414293e-03  6.19010498530e-03 -4.46888424134e-03  4.48578263597e-03  3.59788412401e-04 -5.07367543107e-03
-1.73239192427e-03 -3.85649001453e-03  2.25038785498e-03  1.29649350642e-03 -2.21152908873e-03  4.46519542174e-04  2.20465575540e-03 -6.65574209294e-04  7.63843861018e-05 -3.49737539773e-03 -2.11966257454e-03 -3.09085593248e-03  1.28851340498e-03  1.86023179426e-04  5.09586367288e-04  1.96900577623e-03  9.44576519213e-04  2.58395524916e-03  1.03403903015e-03 -6.30914715177e-04  2.53748040107e-04  8.16792645953e-05  1.53474907626e-03  6.99951478173e-04 -1.74024261037e-03  1.89492221843e-04 -3.98035756677e-03  4.48717524824e-03 -3.63149478853e-03 -8.70339371017e-04 -2.46279894167e-04 -3.52157551971e-03 -9.21221175475e-04  7.81658078599e-04  9.91230682032e-04 -2.03994325944e-03 -1.79575711555e-05 -1.21265128653e-03 -1.50595606450e-03  7.16512171736e-04  4.29333317095e-04 -4.25485705617e-04 -1.61745108441e-03  6.44125688349e-04 -4.21002691005e-03 -1.68428336558e-03  1.21742216065e-03 -1.81543720253e-03 -1.92093409642e-03 -2.90041388684e-03  5.19750930207e-03 -3.17062019844e-03 -1.26396617872e-03 -2.83248408295e-03  1.12469364035e-03  3.47582477243e-03 -1.38679099249e-03 -2.87387932300e-03  1.03709339749e-02  7.57935593294e-02  1.82616729422e-02 -9.25516320723e-03  8.35053300089e-03  4.55913088852e-03 -2.25164042096e-03  2.41407587141e-03  9.62355388259e-04  3.95416861543e-03 -1.75412082324e-03 -2.87082145948e-05 -2.51907503502e-03  4.48830915055e-03 -2.36116810193e-03 -1.51618538788e-03  6.23821676594e-05  1.31051325088e-03 -9.93390295248e-04  1.76340920284e-03 -3.94320661779e-03 -6.20664692238e-04 -6.89417356696e-04 -1.67319890162e-03 -2.62868000041e-03  1.28731292661e-03  5.97969472080e-05 -4.04320975676e-04 -1.09938865097e-03 -6.28605504954e-04  4.41349965791e-04 -1.22693493728e-03 -3.14323711478e-03  1.02809965902e-03  1.59903324617e-04 -3.52531352512e-03 -7.48255407543e-04  1.91414809010e-03  1.69595569148e-03 -2.26708111750e-03 -4.09949743983e-04  4.26759325867e-03  1.40118284935e-03 -2.52833788659e-03  3.73736330791e-04 -1.22082036360e-03 -2.62975732261e-03  1.03730691996e-03 -4.21834143312e-04 -3.27387956375e-03  1.00567104876e-03 -6.99805831376e-04  1.12200552248e-03  1.41314807986e-03 -5.16858633525e-03  5.20831495492e-04 -2.69266264478e-03  6.60852221959e-03 -1.94801749179e-03 -1.09213742278e-03  6.42904462794e-04 -2.78782876720e-03  2.07554373823e-03 -3.27663176365e-03 -1.50175219474e-03 -1.33241370724e-03  1.23200409933e-03 -5.87167071184e-03  1.60000442807e-03 -2.56390588536e-03  1.20951338805e-03  3.82298140093e-03  8.40102155724e-04  5.56867097207e-04 -3.15648431543e-03  5.08819787259e-03  4.48233955810e-03  2.39679128126e-03  1.50037195347e-03 -4.10642316368e-03 -2.52920822499e-03 -4.21881004338e-03  2.90551833783e-03  2.63370956370e-04 -1.79566602826e-03  1.63628550989e-03 -3.13922371333e-03 -5.49754097664e-04  2.21508445522e-03  1.08639899318e-03  1.21723885548e-03  1.66876948409e-03 -4.05372345504e-04  9.40411981580e-04  3.76434780732e-03  4.83821462809e-03  4.86473845694e-03 -6.04359635564e-03  3.84890493539e-04 -6.77169460853e-04  3.91324484282e-04  3.78926397098e-03  1.05542981580e-03  1.14794432921e-03  1.09507243015e-03 -2.79622813944e-03 -4.98624418493e-03  7.51402874406e-04 -1.05381693935e-03  1.22746931489e-03  7.79244685233e-04 -8.39556833073e-04 -3.10625280070e-04  4.91263487017e-04  2.26627097060e-03 -2.36173514045e-03  1.75505456565e-04 -1.02795829724e-03  3.52771682031e-03  4.73237858875e-04 -1.78206545873e-03  1.66218358602e-03  5.03526222364e-03 -5.04405933057e-04  1.27932350086e-03  2.87583177111e-03  1.19027906813e-03 -2.97875389272e-03 -2.20841254644e-03 -1.34812764587e-03  1.95106273043e-04 -4.64061509360e-04 -3.46823490946e-04 -1.63988173820e-03  1.68852474131e-03 -2.75149636731e-03 -1.92383524641e-03  5.36725733310e-04 -7.50180742565e-05  7.16373259083e-05 -1.20893137561e-03 -1.05631784947e-04 -1.59425152855e-03  4.16407879366e-04 -1.92530513355e-03  3.35953386637e-03  1.89870990639e-03  2.66964472003e-03 -4.78702737477e-03  7.10921025406e-05  2.27558471039e-03  2.74284211525e-03  1.19069602409e-03 -9.12229575803e-04  9.16585859072e-05 -2.08884255963e-03  4.08549764764e-05 -5.81590146965e-04  2.94198293831e-03 -3.30533093046e-03  2.96695334676e-03 -2.05754695531e-03  3.85459459279e-04 -1.90124883173e-03 -1.29457083420e-03 -5.80994717504e-03 -4.53540858128e-03  2.44393382253e-03  2.19380800964e-03 -7.78911063872e-04  3.58187665829e-03 -8.73230489115e-04  2.90558562533e-03  6.23259127289e-04  1.54430154264e-03  1.43865788135e-03  1.13414500357e-03 -4.66924863733e-04  2.31335759011e-03 -1.84576615050e-04  1.06093724375e-03 -4.59312503691e-04 -8.81521580968e-04  3.87010771769e-03 -5.72061143573e-04 -2.25922805001e-03  5.15188996821e-04  1.05902535975e-04 -3.72063651697e-03 -1.31157089278e-03 -1.39015866275e-03  5.78556258423e-03 -1.50839514598e-04 -4.85463663872e-04  4.74590106372e-03  9.45051916429e-04  3.60477999817e-03 -1.42096688783e-03
-1.72883782906e-03 -3.44127063683e-03  5.54307767027e-04  4.13525738511e-03  7.48500856468e-04  4.18244889288e-03  1.11055987995e-03  1.44781026934e-03  8.00365329932e-04 -7.58928895286e-03 -5.82686600514e-04 -4.27773371140e-03  3.27042327136e-03  3.53378019161e-03 -3.02054665642e-03  7.47316833034e-03  6.99443471550e-04  4.40305907379e-03  4.09968170128e-03 -3.16465515833e-03 -2.10273554507e-03 -2.18972833099e-03  1.55681698064e-03  2.44773068372e-03 -1.34225806312e-03 -6.31845302243e-04  2.15995579899e-03  6.32149839662e-03 -1.73695568869e-03  9.91505246630e-05  5.10475274396e-03 -5.17421157741e-03 -1.26735521389e-03 -6.77229759254e-03  1.69777080110e-03  3.21091060309e-03  1.36859359395e-03 -8.82396262909e-04 -5.49710107490e-03 -3.82690299030e-03  4.19916253595e-04  2.50216330058e-03 -2.91311526409e-03  1.83331104172e-03 -6.21403121380e-04 -4.22129625992e-03  3.41616473476e-03 -1.03239372090e-02 -9.09262019123e-04 -4.14822542475e-03  3.21203494749e-04 -3.34887000151e-03 -2.55904442092e-03  1.10347631279e-03 -3.51183199416e-03  1.47234907204e-04 -4.84905766333e-03 -6.70529764182e-04  4.83420220244e-03  1.82616729422e-02  1.19656665206e-01  1.04185473060e-02  3.66534447231e-03  1.11483503888e-02 -1.12113459704e-02 -5.35160358914e-04  6.77861898260e-04  1.30164313865e-03 -1.66926091385e-03  1.06846412701e-03 -2.72977231129e-03  5.11421907910e-03 -6.61001933844e-03 -1.90689072911e-03  6.47511216511e-04 -3.90945536147e-03 -3.34284053832e-03 -5.04533218061e-03 -6.21369210108e-03 -2.80170577529e-03 -3.71865089749e-03  1.48488864291e-03 -6.00574501857e-03  7.59906206328e-04  3.85446406011e-03 -4.97915465410e-03 -5.62435656347e-03  8.07592347674e-04 -2.23949906236e-03 -2.44726152796e-03 -2.91216689023e-03 -3.92597008372e-03  5.59208327627e-04 -5.67264119332e-03 -3.78236466608e-03 -3.49744029208e-04  3.48617999397e-03 -1.75628641578e-03  1.98790001458e-03  6.39510358913e-03 -1.11540164868e-03 -1.33334152997e-03 -1.26446812375e-03 -4.46540361115e-03 -4.93486404879e-03 -3.25731601208e-03 -1.99465829455e-03 -1.21125702737e-03 -8.05609562124e-04 -1.71493094833e-03  3.38473925512e-03  5.02656459063e-03  2.80715623238e-05  4.30091970921e-03 -2.16675364088e-03  5.05888040606e-03 -4.51243633128e-03 -5.75114460471e-04  6.99813305628e-04  2.58453937296e-04  1.09279002940e-03 -3.66263626044e-04 -2.45149921883e-03  1.79232545558e-04 -1.97295382658e-03 -1.06387190280e-02 -1.86023990573e-04 -5.31957041982e-03  2.41420980803e-03  1.67092676402e-03 -1.14747200123e-03  1.22197336632e-03 -9.23793997127e-04  3.64560617074e-03  5.67720521879e-03  4.55192252091e-03  2.65768396956e-03 -1.14685167438e-03 -3.70264326798e-03 -7.19217916052e-04  4.29805455736e-03  8.78053088161e-04 -6.71213682261e-04  3.39771655748e-03 -5.57239078578e-03 -1.15272257736e-03  7.17862408254e-03  1.77879814062e-03  5.45333044855e-03 -4.73513076127e-03 -8.01459849242e-04  1.31552767418e-03 -9.99396580914e-04  5.14678170892e-03  2.76880493279e-03 -6.27633467613e-03 -2.85125843841e-03  3.30652221197e-03  2.25904437231e-03  1.67160536365e-04 -1.82343302549e-03 -3.87788609604e-03  2.32115372684e-03 -4.40583838233e-03  1.21725236721e-03  1.74557543780e-04  1.32594081500e-03  6.26215753973e-05 -1.00633826132e-03 -3.40144590088e-04 -3.26119771020e-03  6.83331370228e-03  7.76888456881e-04  4.57230687327e-03 -2.53073217010e-03  3.38285166339e-03 -6.45364188353e-04  3.74872276607e-03 -1.62015693633e-03  2.63913887023e-03  2.53863875133e-03  7.93848476419e-04  1.03090002479e-03  2.28033931986e-03  4.50768967549e-03 -5.75116736178e-03 -2.37636516923e-03  1.62401851512e-03  3.06281288728e-03 -2.02005238360e-03  1.29655356782e-03  3.49462253518e-04  3.54364029121e-03 -3.45703132632e-03  7.29673963805e-05 -1.67636154254e-03  4.52392686414e-03  2.18465773430e-03 -5.07228860590e-04 -8.88579701717e-04  2.46172315035e-03  1.01478462046e-08  1.56960453005e-03  2.29418275471e-03  1.94859732721e-03  1.21463421505e-03  2.29027670902e-03 -2.39927895967e-03 -3.98791613086e-04  2.95993032491e-03 -1.54413013817e-03 -3.59309230329e-03 -4.51148556861e-03  3.91489981566e-03  6.69141406250e-04  1.88083638847e-03  3.31691303409e-04 -1.24328873126e-04 -2.64955444079e-03 -4.24876871807e-04 -2.39248694839e-03  3.38242249125e-03 -4.41409705604e-03 -8.37657062740e-03 -1.75730582652e-03  8.39462236302e-04  3.99989642311e-03 -2.18980855816e-03  4.38307040628e-03 -1.02619101372e-03  7.38037999129e-03  2.78728749522e-03 -5.18178132472e-03  2.82531092597e-03 -4.52014751520e-04 -3.92912682143e-03 -2.38950188149e-03 -9.48476718579e-04  4.66712020985e-03 -3.10155827505e-03  1.40705718470e-03 -2.10470034709e-04  1.50809576707e-03 -3.02996650668e-03  2.36263405207e-03 -2.86539863913e-03 -4.91038028624e-03  5.14768528793e-07 -8.79483795121e-04  2.34124559853e-03  1.86392199942e-03 -2.37125565227e-03 -2.58919511814e-04 -4.43857733330e-03 -1.15484450208e-03  4.24836581452e-03
 9.38883255760e-04 -5.23005576811e-04 -3.56255794235e-04  1.01779068258e-03 -1.90506922122e-03  2.55056418715e-04  1.12528610944e-03 -4.36721658963e-04  8.05094685923e-04 -5.99599597602e-03  6.46183162388e-04 -6.26427147093e-04  1.04979181869e-03 -2.03059666332e-05 -1.53482253101e-03  1.74361633781e-03  3.31671520849e-04  2.59326378242e-03 -1.73088223883e-03  3.49324121197e-04 -1.92711151471e-04  1.33172201400e-03  4.08454072075e-04  1.97701497082e-04  1.61074399779e-03 -7.42919263496e-04  2.43026969245e-04  1.20671712951e-04 -2.34779375273e-03 -9.04309494052e-04  1.45184876994e-03 -4.00453808320e-03 -3.57375583283e-03 -1.66686926694e-03  8.34987422810e-05  3.31855896372e-03 -5.48335973351e-04 -1.96489872537e-03 -3.29588672884e-03 -2.10891023810e-03  7.34605193761e-04 -8.25056673955e-04  1.87732211491e-03 -3.84423598318e-03  3.01785346806e-03 -9.29590705307e-04  1.44186026832e-04  1.75071204267e-03  3.41965392039e-05  7.26308981988e-04 -5.84328082959e-04 -2.28164890764e-03 -3.07680794853e-03  4.82042047086e-03  3.75176945983e-03 -2.36947406746e-03 -5.93435001932e-04 -2.94904617022e-03 -3.99681493723e-03 -9.25516320723e-03  1.04185473060e-02  7.78666403325e-02  1.12869723469e-02 -1.72623146589e-02 -9.40622531490e-04 -5.94483585283e-03 -6.87821870843e-05 -1.78243683525e-03  2.39623649906e-03  7.39005929867e-04  6.06081216340e-04  1.01030008915e-03 -2.47133197039e-04  5.84229374113e-04  9.63176191338e-04 -4.78214953097e-04 -2.00129406268e-03  8.14273870745e-04 -1.01185452799e-03 -2.55215487543e-03 -2.08672299169e-03  4.14068588388e-03 -3.62644282260e-03 -4.25489430025e-03  3.00859681578e-03  8.70759032221e-06 -5.03887316990e-03  8.45164457918e-04 -7.10272697228e-04  4.71281453384e-04  5.23441700370e-04 -9.95608229552e-04 -7.67165808232e-04  1.44011925497e-03  1.54010591634e-03 -2.96212863604e-03  2.96011311175e-03 -1.03266561815e-03 -8.91810235086e-04 -9.88815456282e-04 -1.49403878864e-03  8.87698740248e-05  7.74126974984e-04 -2.50484942563e-03 -4.18300592519e-03 -3.81289023652e-03 -4.53564615811e-04  9.08515932483e-04 -2.35472369261e-03  4.43256528044e-03  3.10928258132e-03 -1.86108865205e-03  1.55919824051e-03 -1.88219188203e-03  2.34068847940e-03 -1.20103823295e-03 -4.15786935108e-03 -1.37817788063e-03  2.97907241728e-04  1.72757183150e-03 -2.55376684590e-03  3.03565408280e-03 -1.98877068161e-03  2.91466816558e-03 -1.71659683370e-03  9.85156756542e-04  1.66244988038e-03 -9.27473112529e-04  4.31222620759e-04  2.59833993142e-03 -3.08508640582e-03 -1.98854019583e-03 -2.81240584044e-03  4.80642622146e-04  1.01528409480e-03 -1.58550163403e-03  6.57695693368e-04  1.45314564207e-03  1.90370132092e-05  2.08896915103e-03  2.89278456651e-03 -3.97294102127e-04 -3.35180497671e-03 -1.01489926292e-03  7.71632536218e-04 -8.70869270230e-05  7.50605038378e-04 -2.00150763533e-03 -7.96811304838e-05 -1.52993779123e-03  2.19397539366e-03 -1.43130710833e-03 -1.46574471320e-03 -9.62126639753e-04 -2.17271643698e-03  3.86291590690e-04 -4.03937992114e-03  1.12161707908e-03 -5.00599134238e-04 -4.11416241887e-03 -8.99581083779e-04 -5.15608953164e-03  6.25055113626e-04 -3.44864922810e-04 -1.54151886921e-03 -8.83954642073e-04  2.08842011896e-03 -2.53701374295e-04 -1.42633317245e-03  4.51718677086e-03  2.43806521522e-04  3.42499315066e-03 -2.22787036178e-03  8.48038931857e-04 -3.51623669545e-03  3.70375807919e-04 -8.43619149815e-04  2.21541695086e-03 -1.90191929791e-05  2.43916624665e-05 -1.25334898986e-03  3.24009672729e-03 -2.75168783923e-03  8.72019005444e-04 -7.19792633329e-04  2.12809702428e-03  3.24959831829e-04 -4.90623157610e-04 -1.30964994753e-03 -1.36169821842e-03 -3.87850598601e-04  3.18208485555e-03  2.46106038023e-04 -5.21854476456e-04 -6.05910317113e-04 -3.73847222856e-03  1.74761725350e-04  1.19890102982e-03 -1.18955461441e-03 -2.34777217575e-03  1.60474251497e-03  9.61389218585e-05  2.53410579890e-03 -2.75772237142e-03 -1.11969609030e-03 -3.18350654664e-03  2.05275578506e-03 -1.50257464752e-03 -2.01313223798e-04  7.83444476627e-04  4.76428942053e-04 -3.45716596670e-04 -8.49651618961e-05  2.75024268448e-04 -1.30115240481e-03  3.16676343872e-03 -2.51314634233e-03 -9.01868567582e-04 -2.78514868780e-03 -3.34130784528e-03 -1.77523134308e-03  4.38837560626e-03 -1.66261258304e-03 -8.47659022546e-05 -3.72776019492e-03 -3.89204940529e-04  1.62204731464e-03 -1.11759314983e-03 -1.92673065630e-03 -1.08451339976e-04  2.90995697034e-03  3.35195919292e-03  3.70106348301e-03 -2.03509054583e-03 -5.43977629502e-05 -5.06940034949e-03  6.87855839256e-04  2.72522588793e-04 -5.13191371631e-04  2.25059474460e-03 -1.06788889826e-03 -1.14453575521e-03 -8.09288947546e-04 -5.51471323032e-04 -3.34001025312e-05  2.58816842260e-04 -1.39903431128e-03  1.80192410802e-03 -2.54425462140e-03  4.09420604790e-03  2.94426299536e-04 -2.61861031471e-03 -4.87428994004e-03  1.59293718227e-03 -2.77352532568e-03  1.04945536803e-04
-9.98129456905e-05  4.09129915186e-03 -4.65124004193e-03  2.28311625368e-03  1.83389949840e-03 -2.67710577243e-03  2.64600103502e-03  1.53701242602e-03  4.03025164117e-04 -7.99015442658e-05  3.49581267116e-03 -1.84742706147e-03 -2.93771935383e-03  3.83920760240e-03  7.25620586674e-03  7.19348168481e-04  4.29086819954e-03  3.72802932093e-03 -1.58142590651e-03 -1.83129191111e-03 -1.12503310196e-03  9.91350716745e-04  1.60982269730e-03 -4.23275565015e-04 -1.50001511031e-04 -1.27969701934e-03  7.67747212696e-04  2.88633959968e-03  9.43588654605e-05 -1.12217945268e-03 -2.40281767092e-03 -2.53537660293e-03  6.55245387838e-04  2.03556484640e-03  1.52426028960e-03 -1.00338721143e-03 -4.70993013703e-03  4.82687721355e-04  8.92815239170e-04  3.08782518945e-03  1.23596397253e-05  4.76727804665e-04  1.96800233297e-04 -6.37156286848e-05 -3.70540215436e-03 -4.51253383633e-03  7.37900254071e-04 -1.93403834182e-03 -4.41729905171e-03 -2.54367807022e-03 -1.47434590146e-03 -1.84968453081e-03 -5.73921514829e-04  1.23151074326e-04  2.04453159515e-03  2.57090646161e-03 -3.46888286748e-03 -2.57304218996e-03 -4.01201617597e-04  8.35053300089e-03  3.66534447231e-03  1.12869723469e-02  9.16684790999e-02 -4.33663533960e-03  9.91870721158e-03  1.82634612159e-03 -2.67544733763e-03  2.89901728626e-03 -2.80684826781e-03  4.14773643434e-04  7.62692917034e-04  3.44176060384e-03 -1.75064105201e-03 -3.12536511376e-03 -5.82156721043e-05 -8.84115676492e-05  4.29733922840e-03  2.55553365192e-03 -3.09973504983e-03  3.52250688917e-04  2.39514229426e-03 -1.06103767396e-03 -1.56804821660e-03 -2.41305577369e-03 -1.79122186675e-03  2.03826402497e-03 -5.00777700170e-03  7.00775739659e-05 -2.19785154277e-03  9.39446383007e-04  3.63833273935e-03 -1.50543501217e-03 -1.93305095230e-03 -1.50316176917e-03 -4.95807332667e-04  5.60849543705e-04  3.13124994884e-03 -2.12617373452e-03  1.60613299470e-03  4.13049508374e-03 -1.19637032099e-03 -8.41473273814e-05  7.55124056585e-04  4.18321343632e-03 -2.24545606116e-03 -4.96001932896e-03 -1.70894375705e-03 -4.22760734647e-03 -1.49728875413e-03  1.37925177241e-03 -1.81627081576e-03 -1.76046898095e-04 -4.14463572838e-03  6.51487862495e-04  1.30907492173e-03 -6.73711892548e-04  1.92995590240e-03 -1.15564447853e-03 -2.99166644999e-04 -4.44213802162e-03 -2.12412063517e-03  3.72512123113e-03  1.65161784057e-03  3.94374933302e-04 -4.47074567639e-03 -3.72491384971e-03  4.01085149045e-03 -1.32042851399e-03  9.61360043874e-04  4.09948907743e-04 -6.47534126458e-04 -5.31486732768e-04 -1.49057571407e-03 -1.62243590621e-04 -6.50862810272e-04 -1.22235168460e-03 -1.40919679292e-03  1.21241756500e-03  1.20144620818e-04  8.00571055104e-04  1.07842943455e-03  7.66343666409e-06 -1.40710801769e-03  4.64899971827e-04  1.82718424974e-03 -9.12449271141e-04 -1.97634533247e-03 -4.79177239771e-04  1.43159362827e-03  4.50988811077e-03  5.09335595506e-03  3.40319584025e-03 -7.01351316898e-04 -1.11601365953e-03  2.62383803591e-04 -2.30397250289e-03 -3.53155656987e-04 -2.02521041596e-03  9.80092945984e-04 -3.10175627379e-03  9.56089913675e-04 -3.55454109902e-03 -2.45184182819e-03  1.57665688841e-03 -1.69077166155e-03  9.75991423861e-04  1.51137381272e-03 -3.11244536814e-03 -1.77741771040e-03  2.44452855216e-03 -1.95294482921e-03  3.06240231021e-03 -4.82031612401e-03  8.52668425762e-04  6.47076756949e-04  1.25252589150e-03  4.98134446440e-03  4.23303211658e-03 -4.88798138233e-03  1.02448390131e-03 -2.85357235207e-03  8.85892152254e-04 -2.98612693810e-03  2.48493600006e-03 -2.08870038247e-03  6.02354460284e-04 -2.44981095554e-03 -9.96623305707e-04  2.56197132830e-03 -2.78325156679e-03 -3.15397174219e-04  6.95432209644e-04 -4.74402460846e-04 -1.96420537746e-04 -6.24801697352e-04 -1.35042847569e-03 -2.01801384975e-03 -1.71962374593e-03 -3.11418592343e-03  2.11111887931e-04 -1.77217977941e-03 -2.84536889382e-04 -6.16234375330e-04 -3.03997098553e-04 -2.79036618877e-05 -9.54013448393e-04  3.04645790521e-03 -1.86121631009e-03  1.69931964685e-03  1.89478128152e-04 -4.51434748861e-03  2.30319940445e-03 -5.86771857619e-04  4.67840924193e-04 -1.72380481672e-04 -1.01505066527e-03  2.89398042739e-03 -1.54897745967e-03 -1.07870559927e-03 -1.53761543196e-03 -1.23038650247e-03  2.01362382832e-03 -1.18010475557e-03  1.93786812839e-03 -1.63914632224e-03  9.22536734769e-04  9.36723389533e-04 -1.35443576938e-03 -2.77684573100e-03  1.74554516209e-03  8.07711140942e-04 -6.75270165386e-04  5.20413103775e-03 -1.79538235221e-03  7.47792066739e-05 -4.68751340706e-03 -8.57403644042e-04 -2.10974125029e-04 -7.90451297764e-04  1.93032952151e-03 -2.89762121298e-04  2.15897524260e-04  7.62179837210e-04  1.64650780039e-03  2.32645591954e-04 -1.36122670291e-03 -1.68709517783e-03  1.23937452387e-03  1.17750846237e-03  2.34666506075e-03 -1.00865309637e-03 -2.59317362894e-03 -6.02641518473e-04  3.45392398243e-03  4.01726633739e-03 -2.39996444406e-03
-4.92004320831e-03  3.27238910265e-03 -3.56907295126e-04 -2.50723101860e-03 -1.08579928380e-03 -9.08054072242e-04  1.75882838365e-03  1.87424063331e-03 -4.87674029420e-04 -2.82629743881e-03 -1.66251524201e-03  1.72286012564e-03  2.82129794386e-03  3.00411103016e-03  3.39442867129e-04  1.21934437907e-03 -2.81190659063e-04 -1.67972076805e-03  2.54162263007e-03 -5.20054136319e-04 -1.10176987032e-03 -3.64471564465e-03  3.75432657083e-04 -2.61539759644e-04 -6.39516070118e-04  1.48520523226e-03 -1.36426080337e-03  4.79006208926e-04 -7.62452102717e-04 -9.89815167725e-04  3.02404563973e-03  1.55367549789e-03  4.18572128865e-03  5.00650908378e-04 -2.03070128774e-03 -7.03974762184e-04 -6.87575974704e-04 -1.15455847486e-03 -2.71677421091e-03  2.39284601163e-03 -9.82455251817e-04  1.39915653795e-03 -2.69051716997e-04  3.73760596161e-05 -2.93750807685e-03  6.19220060244e-04  2.66469998614e-03 -2.32535521152e-03  2.53101767122e-04 -1.77686297905e-03  1.14257040558e-03  8.12468099508e-04 -9.15634371174e-04 -2.76981382529e-03 -4.69378441218e-03  9.03368101361e-05 -1.16585328850e-03  2.79353597183e-03  2.53883130402e-03  4.55913088852e-03  1.11483503888e-02 -1.72623146589e-02 -4.33663533960e-03  7.11816327835e-02 -1.56352474390e-02  5.56190442971e-03 -2.52480036089e-03 -3.67456762139e-04 -4.54615438687e-03  1.43406267631e-03  3.00222636115e-03  6.43756469626e-04 -1.66788370686e-03 -5.17966754044e-03 -1.18786548425e-03  2.38293316432e-03 -6.73876482331e-04 -2.76112707599e-03 -1.92651882584e-03 -1.46321834111e-05 -2.41228947598e-03 -1.31787505920e-04 -3.53493077231e-04  1.49740535346e-03 -1.51913711980e-04 -1.89428558646e-03  1.06793496377e-03  1.26520941533e-03 -7.39215179825e-04 -2.92307433225e-04  1.64882448659e-04 -1.83888225773e-04  8.19836194701e-04 -1.21006008816e-03 -1.61332788028e-03  3.68894577473e-03 -3.38212467198e-03 -2.41885591428e-03  3.27630848710e-03  1.84844518224e-03 -3.88158136738e-04 -1.31973828678e-03  4.04417927203e-04 -1.00018003463e-03  8.49716739279e-04 -3.21318851251e-04  3.26117499908e-04 -3.30345733732e-04 -4.19891563402e-04 -2.38805462229e-04 -6.68649166019e-04  1.72161745511e-03 -3.27556230946e-03  3.95000524236e-03 -2.39080249528e-04  3.12004189084e-04  2.22083704777e-03  1.10435745692e-03  5.23679847504e-04  1.57696133798e-03  1.08062480586e-03 -4.68782767368e-04  3.87482096843e-03 -1.92088848853e-04 -5.17624446669e-04 -2.28289057601e-03 -1.25267010892e-03 -6.83066680761e-04  9.45468466491e-04 -1.43874253895e-03 -3.11393688443e-04  8.63771830972e-04 -1.83402607560e-03  1.01334192892e-04 -1.57023257406e-03  1.03505071291e-03  5.58697426669e-04  3.61397178021e-04  3.33029347151e-04 -9.97175734193e-04  2.92794470098e-04 -2.28394601675e-04  1.21498921530e-03  8.18256397306e-04 -7.66097938077e-04  9.35842017811e-04  2.16910802203e-03  1.84997491207e-03 -1.75598842565e-03 -3.41995680944e-05  7.79259346485e-04  1.63256232187e-03  3.77899474128e-04 -6.06430796148e-05  3.03331805078e-03 -1.77608288730e-03  1.51884594516e-03  2.67710180475e-03 -1.32326090612e-03  1.19290460693e-03  1.27736716362e-04  3.40523547954e-03 -1.45147873239e-03 -4.97527311686e-04  3.09754996639e-03 -1.05087524473e-03 -9.33593651732e-04  2.41999881624e-03 -8.90644688295e-04 -3.89676083130e-03 -2.85585015838e-03  1.82623016999e-03  1.06051782988e-03  2.03534381096e-03 -1.06405219248e-03  6.59379216874e-04 -6.88621991421e-04 -1.97822149101e-03  5.67937701832e-04  3.24363033135e-04  3.72483519536e-03 -3.69988705983e-03  1.14375611630e-03  1.21115740767e-03 -5.80722967552e-04 -4.90105656510e-03  1.26301797834e-03  2.59147796815e-03  6.19286729461e-04 -1.93708945588e-03  9.61358646954e-04 -2.25983175464e-03 -1.27959790120e-03  1.90597353124e-03  1.65990258451e-03  3.38908385336e-03  2.01618465277e-03  2.24072917852e-04 -2.66785420698e-04 -8.89775118718e-04 -2.13436678686e-03  7.52816759639e-04 -3.79030177728e-04  1.64835513981e-03 -7.29556188487e-04  1.48111252015e-03  2.82681346204e-03 -1.61271592016e-03  9.23000255674e-04 -2.76959707948e-04 -2.55291412603e-04 -2.18302157812e-04 -2.37650115158e-03  4.85458077191e-04 -3.10528471114e-03 -1.21542631996e-06  2.29253212539e-03  1.30014040166e-03  3.45188907027e-04  1.80288011276e-03 -1.65398685347e-03  9.12872005407e-04  3.12557366560e-04 -8.32138627309e-04  1.78887528096e-03 -4.06611761847e-04 -7.35920192720e-04 -1.27852631394e-04  3.39925500495e-03 -2.12649933253e-03 -3.30578724211e-03 -3.98996472534e-03 -9.63009401264e-04  1.33828177870e-03  4.12450261978e-04  1.04609866619e-03 -3.06303038291e-03  7.24591694563e-04  1.22076090051e-03  7.31671990106e-04  1.68244011868e-03 -6.03003854299e-04  3.56977880679e-04 -2.70959479194e-03  5.10659945459e-04 -2.81151094532e-03 -3.66588799083e-03 -1.91092386263e-03  6.52604587103e-04 -1.56882815647e-03  1.54113987768e-03  2.75761985817e-03  3.24975204135e-03 -3.53228828716e-03  1.81029508697e-04  1.06864800231e-03
-3.00330265380e-03  5.15373967403e-03 -3.10307664967e-03 -6.01496838774e-04  2.81691333624e-03 -4.74070371281e-03 -3.45885032693e-03 -3.67383080161e-04  1.75427242920e-03  3.31786548379e-03  1.51435924076e-03  1.69018781477e-03 -1.18824281011e-03 -7.63179919236e-04 -1.06673649469e-03 -9.38974516254e-04  9.36324678246e-04  2.41902558720e-03 -2.80129378007e-03 -1.54606216169e-03  2.19129100110e-04  1.58069896126e-03 -1.24647004749e-03 -1.73877066606e-03  1.43695457108e-03  2.87404979688e-03  1.88076933552e-03 -7.02832942310e-03  2.89230896706e-03 -1.83636111671e-03 -1.80063943638e-03  3.51290381957e-03 -6.15704085403e-03 -3.56705513187e-05  1.96087973328e-03  2.72443924871e-03  2.17328269294e-03 -6.32740600130e-04  1.32634909195e-04  3.46262273315e-03  1.07238873449e-03 -4.05130893091e-03 -5.88095668429e-04 -3.34100280736e-03  9.70835777794e-04 -2.31943187574e-03 -3.84144970927e-03  1.20001581284e-03 -2.30647837272e-03  1.16977663510e-03 -1.95515135953e-03  1.14356893101e-03  5.77272929946e-04  4.03284950180e-03  1.47480410734e-03 -9.02176559838e-04 -4.00838349274e-05 -1.09985315279e-03 -4.86456142981e-03 -2.25164042096e-03 -1.12113459704e-02 -9.40622531490e-04  9.91870721158e-03 -1.56352474390e-02  9.20136725455e-02 -4.06413640853e-03  1.00048967613e-04 -6.77464648724e-04  2.36776672914e-03 -2.36465532676e-03 -6.34492417645e-04  1.38016967391e-03 -2.43198649245e-03 -8.32814145864e-04  1.79694621317e-03 -2.99518627736e-03 -3.34632871170e-03 -1.99436632977e-03  4.03957577666e-03  3.09040279497e-04  2.19870547515e-03  1.53536927377e-03 -3.13656018797e-04 -3.46705858815e-03 -7.03841262838e-03 -1.87373350258e-03  2.94174898308e-03  1.03484686196e-03  1.08385522516e-03 -1.15061780808e-03  7.43204300791e-04  2.20466858871e-03  1.58006802453e-03  2.89422857035e-03  3.48372073143e-03 -1.15623975493e-03  5.07473098882e-04  3.42510885890e-03  1.03021119796e-03  2.07617513134e-03  3.89740458801e-04 -3.99642713391e-04 -3.09813165321e-03 -4.28669609962e-04  2.95842654274e-03  1.23554213028e-03  1.67275703245e-03 -4.47668333007e-04 -2.49697161302e-03 -1.33495083357e-03 -5.15639521445e-03  1.54638893576e-03  3.81253476982e-03 -2.43745965072e-03 -1.10693466854e-03  2.01824647234e-03  4.43101168241e-03 -3.44652181031e-03 -4.44918075098e-03 -1.51998959465e-03 -2.79256243007e-04 -2.53621835713e-03  1.52180020053e-03  3.64096516814e-04  2.53341310053e-03  5.02583258469e-03  1.14240351101e-03  1.16190295033e-03 -2.88869770817e-03  8.71981729262e-04  2.77841807085e-03  1.51553480165e-04 -1.17820326452e-04 -1.71067784449e-03 -2.11716465405e-03 -2.25786661821e-04 -2.83326385975e-04  7.74644524860e-04 -1.84008985450e-04 -4.28301934922e-04  3.43553441804e-04  4.82178805030e-04  5.39408835093e-04  8.78699262771e-04 -4.86925178631e-04  1.63856017513e-03 -1.64353371114e-03 -1.67231895283e-03 -7.09265754941e-04  2.65670437024e-03 -3.19380133714e-03 -9.92609378291e-04  2.05255765106e-03  3.37908447372e-03 -3.72265823729e-04 -1.61842889022e-03  4.85677169569e-04 -1.38104592163e-03  1.19725958918e-03  1.83257103712e-03  9.18507484849e-04  3.62178313659e-04 -9.48092642408e-04  1.22629572678e-03 -2.33156843332e-04  8.05024255916e-04 -1.67117877003e-03 -2.47062885775e-03 -2.20700288510e-03 -8.19507507145e-04 -1.00916222200e-03  1.33402112064e-03 -3.12030085483e-03 -2.88578877755e-03  3.95789329795e-03 -3.45012885520e-03  4.43344053564e-03  7.53609281239e-03 -1.66396973311e-03  4.93081088971e-03 -1.73136758599e-03 -3.14460661727e-03  1.68594601078e-03 -2.06555681053e-04 -6.90679847112e-04  4.76248374998e-03 -1.91673345998e-03 -1.75147143610e-03  4.11480716772e-03  8.42147943213e-04 -1.99796654240e-03  1.41275978877e-03  1.45759409015e-04 -3.22036304311e-03 -4.90218112290e-03  2.45179733517e-04 -3.83270761785e-03 -3.38268851015e-03  1.24148038435e-03  2.96866503014e-03  3.81262721703e-04 -2.63362654076e-03 -4.60322601038e-03  4.62849867732e-03  2.67094039852e-03 -3.01021932622e-03  3.71592736833e-03 -8.18012504865e-04 -2.71299656475e-03 -2.87517032255e-04 -3.57812329594e-03  3.59491983278e-03  9.89453691127e-04 -3.09534668133e-03 -2.17677783830e-04 -2.32474620128e-03  2.64826484033e-03 -1.20113895486e-03  9.42991486701e-04  2.16307640748e-03 -1.51370442315e-03  2.22795809209e-03 -8.57566755377e-04  4.67563562867e-03  5.56575623668e-03  3.29896027934e-04 -1.47477760583e-03  2.63166527086e-04 -4.02646125503e-03 -9.55993868686e-04 -1.02604033898e-03  1.47570454092e-03  1.17712160011e-03  1.47736389299e-03 -5.69992827142e-04  3.23058318561e-03 -8.21387815075e-04 -2.83808366106e-03 -2.47029163749e-03  1.66384518441e-03 -6.76812684365e-04  1.35783107684e-03 -2.57460166713e-03  4.10985839995e-03  9.82741689526e-05  1.80570435855e-03  4.36554865109e-03  4.48889381652e-04  1.00091401952e-03  6.99274916466e-04 -2.48352813559e-03 -4.84316937398e-03  8.56525784354e-04  4.42247013119e-04 -9.87498960923e-04 -2.70971868188e-03
-2.70070347257e-03 -7.42119955511e-04 -3.45107631834e-03  3.36732824005e-03  5.52417251451e-03  7.19615965769e-04  3.74046438539e-03 -2.75151391776e-03 -3.11686077409e-03  5.76151273253e-03 -3.64180858615e-04 -3.54141631086e-03 -2.11887457257e-03  1.36118256978e-03  1.18127456989e-03  4.01829204195e-04 -1.41276684728e-03  2.88077293526e-03  2.33907471068e-03  9.44574555862e-04  3.67684106751e-04 -7.51653736371e-04 -3.37397702960e-03  1.49220705057e-03 -2.13419448550e-03  9.46146243004e-04 -1.62561977340e-03  2.40694440558e-04 -9.85092687643e-04 -1.22956855068e-03  9.21883599600e-04  1.09200522671e-03  4.96975409063e-03  1.07483690097e-03 -3.38172535321e-03 -9.43423569663e-04  4.12925630561e-03 -8.33690985824e-04  3.10900358645e-03 -4.72430239596e-03  1.58342703973e-03 -1.15025185489e-04  2.32807808772e-03  1.79102403203e-03 -4.79349971066e-03 -7.45768602061e-04  7.84760391400e-04 -6.90206104470e-03  1.54677903140e-03 -3.41211953554e-03 -2.55872865972e-03 -1.63627671281e-03 -3.59478291945e-04 -6.10171218014e-04 -1.81073533949e-03 -1.26189599695e-03  2.47623513665e-03  1.93482041282e-03  3.51657690965e-03  2.41407587141e-03 -5.35160358914e-04 -5.94483585283e-03  1.82634612159e-03  5.56190442971e-03 -4.06413640853e-03  1.05992793604e-01 -4.14993210769e-03  2.41926893079e-03  2.20516554587e-03  1.15761750979e-03 -1.03916113423e-03 -9.43501479294e-04  1.63324988163e-03 -3.44902285450e-03 -5.74358727754e-04  1.12236610685e-03 -2.81185135064e-03 -4.83131403080e-03 -2.69054631542e-04  3.89442447717e-04  1.26913212514e-03 -2.55301730380e-03  2.37790642830e-03  9.31904922989e-04  3.23703709050e-04 -5.68482381410e-03  2.34007475488e-03  1.50185265245e-03 -2.56591079339e-03 -5.66307524534e-05  4.91978871464e-04 -3.13647310586e-03 -3.55172231738e-03  6.44185150243e-03  6.64670990743e-04  3.83310772442e-03 -1.54446110443e-03  5.57988847632e-03  5.60250410952e-03 -5.64914197824e-03  3.84064701133e-04 -5.94881031613e-04  4.63691807328e-03  4.00494752209e-03 -3.07128820190e-03 -4.03253018370e-03 -4.96246008890e-03 -5.15581957093e-03 -1.12295171573e-03 -1.83597688354e-03 -1.31314376756e-03 -5.25469945357e-03 -3.30211442187e-03  3.40473277192e-03 -1.19867778149e-03 -2.57160383788e-03  9.52720295690e-04  1.82664197790e-03  2.07869279936e-04 -6.90860375990e-04  8.80121031118e-04 -3.70129090614e-04  3.97401556297e-04  2.04381421268e-03 -1.64932260726e-03 -1.60683791571e-05  1.59762985727e-04 -2.55091365569e-04 -9.70263452952e-04 -2.88669207427e-03  9.76057094993e-04  7.44945544122e-03 -1.63591430732e-03 -1.13346532427e-04  1.26667693176e-03  2.43796008808e-03 -6.01574742174e-04 -3.44487742400e-03 -2.54890781277e-03 -3.23216871062e-03 -6.74134603697e-03 -6.84332113826e-04  1.49843703260e-03  4.81788855960e-03 -1.41529840634e-03 -1.24870351614e-03 -1.90833663952e-03 -6.44984250634e-04 -4.49462633593e-05  7.93933931352e-04  1.79804694177e-03 -1.79514255346e-03 -3.24795863904e-03  6.03426241595e-03 -4.11251590802e-03  8.35856733292e-04  3.84376810391e-04 -3.98421219967e-03 -1.06843966863e-03 -1.06447019565e-03 -2.42393220795e-03  1.92309161124e-03 -1.20341443930e-03  3.03460727970e-04  3.23027563480e-03  2.30280601059e-03 -3.75593660613e-03 -8.60138812044e-03 -3.82084531960e-03  4.49240731040e-03  1.93481068035e-04 -5.82758738048e-03 -2.78360091218e-03  2.70303689666e-03 -4.01516030005e-03  2.74012524625e-03 -3.26460348613e-03 -2.52011982623e-03 -2.44852139485e-03 -3.66500157477e-03  1.66323126112e-04  2.65012310407e-03  1.48998218673e-03 -2.80170653608e-03 -8.31235748549e-04 -1.76280630913e-03 -2.52471156954e-03 -2.60210428932e-03  6.37579351291e-04 -2.43253945243e-03 -2.58587534126e-03 -5.64565950607e-04 -1.95475172852e-04 -1.75280042022e-03 -1.61966419082e-03 -2.50212944693e-03 -2.33965808193e-03  5.70554661817e-04 -1.35506355013e-04  1.15472987543e-03  9.42732065002e-04  5.83370170953e-04 -2.64260728526e-03  2.16611732704e-03  1.56627086273e-03 -1.60483413605e-03 -4.51590683508e-05 -1.20695383917e-04 -5.47477388314e-04  2.82069115919e-04  2.25463216986e-04 -2.66989199420e-03  5.08382054336e-03 -4.37279830406e-03 -4.10788350094e-03  3.91127034838e-04 -3.59124191466e-03 -2.97478690133e-04  4.18686146283e-04  3.36689407535e-03 -3.59514010628e-03  2.11030665668e-03 -2.83244636202e-04  4.08314855380e-03  4.17740233988e-03 -4.23174530735e-03  4.48801061337e-03 -7.89472441898e-04 -2.14681958758e-04  4.48500747707e-04  5.18800291483e-04  1.38487641850e-03  1.20795949716e-04 -3.28699679416e-04 -4.49998386127e-03 -2.75791620580e-03 -5.41498918824e-03  4.20132524914e-03 -9.98454928736e-04  2.54367080717e-03 -3.04845916184e-03  8.52866071382e-04 -9.03703388136e-04 -3.10814383530e-03  8.87741289421e-04 -2.71644458868e-03 -2.70427657393e-03  1.69233138024e-03  1.56125038146e-03 -4.14045925048e-03  1.09993070045e-03  1.44898406727e-03  1.38691583420e-03  4.61354129276e-03  3.91198721533e-04 -3.07598131895e-03
 4.46263876972e-03 -2.93413148484e-03  3.91027479571e-03  1.16234203427e-03  1.02595959636e-03 -5.90872974091e-05  2.68048738435e-03  1.40748354280e-03 -1.16810855801e-03 -2.09509839241e-03 -2.81001983020e-03 -3.64222322161e-03 -2.25283446456e-03 -3.16484155560e-04 -5.02685993811e-03  1.36184173110e-03 -2.77006476773e-03 -2.05342068009e-03  1.09507253985e-03 -4.51386038097e-03  2.87624596981e-04  2.76775362191e-03 -3.51306770524e-04  7.19079630884e-04  1.56651169204e-03 -3.31177199050e-03 -1.93773707643e-03  3.32712912981e-03  5.06238877224e-03  3.37858166417e-03  1.63537530395e-03 -3.85862743908e-03  1.16631120327e-03 -9.99353736133e-04  4.22802936412e-03 -5.73563357231e-04 -8.26706333571e-04  3.72973177310e-03 -3.16108777981e-04 -2.66360907821e-03  2.31844496936e-03 -2.49930228150e-03  4.30970691497e-04  3.35079032845e-03  5.64581280544e-03  1.62769472945e-03  2.22349961132e-03  5.01163585610e-03  3.00734089439e-03  3.82106314286e-04 -3.80368854670e-03 -3.10994274251e-04 -1.78616910256e-03  2.17638875876e-03  6.82656325999e-04 -2.06588945054e-03 -1.41680796609e-03 -3.92640450552e-03 -1.79148163744e-03  9.62355388259e-04  6.77861898260e-04 -6.87821870843e-05 -2.67544733763e-03 -2.52480036089e-03  1.00048967613e-04 -4.14993210769e-03  8.91774662141e-02 -6.15861332632e-03  6.40959825038e-03 -9.98901230937e-03 -1.89145002122e-03  4.34030621344e-04  3.30718253627e-03  3.33771856832e-03 -5.24663122711e-04 -2.62204534643e-03 -3.67162809459e-03  3.31718444326e-03  3.31153162913e-03 -2.31343172733e-03 -4.97092357993e-04 -6.17362213122e-04 -2.46955299763e-04  1.29805214247e-03 -2.46601230248e-04  8.00064750556e-04 -5.59098067320e-03  1.33939954699e-03 -5.52121733128e-05  1.59591250958e-03  1.88422155847e-03  6.48352740559e-04 -1.84266089862e-03  2.00855755047e-03  9.10026450582e-04  7.96334687446e-04  3.76554911911e-03 -2.16439300002e-03 -2.36616852231e-03  4.93387040040e-03 -1.41305008941e-03 -2.35823084567e-03  4.46589985716e-04  6.73673523835e-03  3.98413135246e-03  7.05031984690e-04 -1.83478236410e-04  1.37420511647e-03 -2.37370301495e-03  2.18981931315e-03  5.29328538678e-03 -5.69160558526e-04 -2.65809918687e-03 -2.28186663980e-03 -3.88626573682e-03  2.23377314702e-03 -2.99918869338e-03 -2.17719398780e-03 -2.88847969659e-03  1.23762590015e-03  1.43378317820e-04 -4.74715816790e-03 -2.58982970859e-03  1.34266793340e-03  1.01434645069e-03  3.94264923085e-03 -8.24694612568e-04  8.79933849162e-05  8.13103646196e-04  1.63189971528e-03 -1.12821296903e-03 -3.64514480247e-03 -8.46963494694e-04  1.93822328598e-03  2.44621458241e-03  4.53072480228e-04 -1.72949464768e-03 -3.02829361374e-03 -2.94967361616e-03  2.90635030475e-03 -1.18726480480e-03  2.36686267963e-03 -1.34787749386e-03 -1.00844192800e-03 -3.04277377585e-03 -1.25544123745e-04  2.83987581510e-03 -6.63664506426e-03  4.13105157553e-03 -3.47735414074e-03  7.23220455025e-05  1.35337384455e-03  8.78711505206e-05 -7.06272838612e-03 -8.87608335244e-04  2.16234933401e-03  1.34735152993e-03  1.61791945311e-03 -3.27145787573e-04  2.76964398877e-03  1.41400593550e-03 -2.33590196906e-03  1.30793892418e-04 -2.03332937745e-03 -6.55673270318e-03  9.23856047354e-04  6.82100625019e-04  1.28740444937e-03  2.31027324920e-03  1.29101500547e-03  2.97663397131e-03 -1.17253606994e-03 -3.97225919717e-04  1.24313927025e-03  1.43283183192e-03  1.10009293026e-03  1.14178156874e-03 -2.43741462513e-03  4.47580602400e-03 -1.02059606377e-03  1.24103393652e-03  1.87545450217e-03 -1.05631004744e-03  1.46614128981e-03  2.84497753996e-03  2.03521473880e-03 -3.86746562386e-04  3.92846025053e-03  5.26178175595e-03 -2.74064155788e-04 -2.35508596328e-03  5.74973133963e-04  5.25425744074e-04  1.95883549151e-03  2.64852683438e-03  2.73682663023e-03  7.00516838601e-04 -1.42580603118e-03  1.51594507955e-03  3.12689858672e-04  3.49250436981e-04  3.79933019731e-03 -1.48648682746e-03  2.67031769154e-03 -1.53189711107e-03 -2.97829867554e-03  1.54719483685e-03  1.88628224226e-03 -2.32018271217e-03  1.07057762289e-03  1.64277467254e-03 -2.31006873151e-03 -3.01495798169e-03  1.09639293178e-03  2.50645992261e-03  3.23240696766e-03 -1.71648625319e-03 -2.32922463528e-04  4.90079454601e-05 -1.73410440172e-03  7.31291861858e-04 -1.21491426665e-03  3.33073775574e-03 -3.84918379793e-03 -1.21681202070e-03  1.48862366447e-03  3.11274887425e-03  3.61076308922e-03  1.07398986169e-03  7.07334313761e-04 -9.81140638867e-04  2.52793613769e-03 -1.96950736576e-03 -1.10142538530e-03 -3.06055677339e-04  5.08910380379e-03  2.49634117683e-03 -1.17672695730e-03  2.14014428240e-03  8.53604976206e-04 -1.44835066486e-03 -1.89535594350e-03 -5.12881332848e-03  3.70277511907e-03 -3.36370889061e-03  4.49817571999e-03  1.51533243625e-03  1.07713956876e-03 -2.11356438094e-03  4.34748599311e-03  5.47442420672e-03 -1.82899429894e-03  3.67656173005e-03 -1.93191870197e-03 -3.19718737454e-03 -1.07965297842e-04
-1.57195810656e-03  3.08061146370e-03 -1.44866343221e-03  5.97434423274e-03 -1.45016667264e-03  1.70828584809e-03  2.17079454360e-03  1.33512029391e-03  7.24833235574e-05  2.06258048577e-03  1.07891741807e-02  4.68092563547e-03  6.34153072524e-03  3.73746959227e-03  1.90524594641e-03  6.38043073011e-03  2.52364478194e-03 -1.10433676087e-03 -9.38731691062e-04  4.39143894778e-04  3.05286951896e-04  2.48602277271e-06  5.26578570891e-03 -3.03026255031e-05 -5.31753057592e-03 -4.47597273701e-03 -3.79568709817e-03  6.63478463915e-03 -1.00902793095e-04  1.51920904281e-04 -5.25920829952e-03  1.45262897137e-03  3.58581794817e-04 -2.75237529076e-03 -1.31924846804e-03  1.53711065109e-03  7.59482385583e-04 -1.02204541061e-03  8.30195960615e-04  3.03359927722e-05 -2.65806882866e-03  2.33417843630e-03  1.36412289061e-03  2.22747719253e-03  1.65561201804e-03  1.15629738538e-03  1.28659112655e-03 -5.50432971676e-03  2.47951419919e-04  7.21182259076e-04  4.97136288421e-03 -1.51034717918e-03 -3.13972913602e-03 -4.17868095771e-03 -6.00598240064e-03  2.34299772247e-03  2.54569346072e-03 -1.23576676215e-03  7.06221945934e-03  3.95416861543e-03  1.30164313865e-03 -1.78243683525e-03  2.89901728626e-03 -3.67456762139e-04 -6.77464648724e-04  2.41926893079e-03 -6.15861332632e-03  1.08764328680e-01 -1.39369398598e-02  8.60577529498e-03 -4.77580255418e-03 -1.48927815251e-03  2.00252338011e-03 -7.58181759668e-05  9.59230134239e-04  2.84077677419e-03 -5.55073194692e-03  3.82537927728e-03 -5.39544565389e-03 -6.23873097887e-04 -5.02359472565e-03 -1.54846914946e-03  4.43423330543e-03  1.00371480782e-03 -1.01942094148e-03  4.06149197066e-03  2.62525305539e-03 -4.01505964491e-03  9.86197921765e-05 -1.43882588769e-03 -1.15420888450e-03 -9.08850618558e-04 -4.20384137983e-03 -1.13408797275e-03 -1.24811204814e-03  5.87678823026e-03  7.37090147886e-04  5.17719342395e-03 -8.28000123778e-04 -1.94956812430e-03  1.13945572392e-03 -1.08065279995e-03  1.23280555077e-04  2.06193634056e-03 -6.21486260544e-03  8.11886833029e-04  4.20481752111e-03 -4.89662764188e-03 -3.37770762638e-03  3.66311391615e-03 -2.84177466903e-03 -2.90553651966e-03 -3.88229493477e-03 -6.39305059642e-04 -1.80162028470e-03 -1.90343525872e-03 -7.12558658626e-04 -1.82654069145e-03  1.69232043851e-03 -2.46631111865e-03  3.40621723069e-03  2.04475587941e-03  4.98437715759e-03 -3.27536875252e-03  3.97420759442e-03  2.20687579739e-03  2.43711517047e-04  2.22357775720e-04  8.53509425181e-04  2.26783397440e-03 -2.15404366527e-03  3.81259269999e-03 -6.86517679614e-03  8.77394050681e-04  1.55024496510e-03 -4.96447240359e-04  2.05293012529e-03  3.58425867468e-03  2.17784410152e-03  1.95788974733e-03 -1.39858556363e-03 -6.26364255541e-04  1.05299758859e-02 -4.78429563063e-04  9.89934139744e-04  2.22532216996e-04  1.00494085695e-03 -1.75273009591e-03  2.60227560148e-03  7.18452627964e-04  2.44598899446e-03  1.46872509715e-03 -2.05769014122e-04  1.19242038512e-03  2.42202493041e-03  5.57613850883e-04 -1.95164700901e-03 -3.79943664031e-03  1.32531044163e-03  7.30816835398e-04  1.03500946435e-03  3.00675218807e-03  2.88395331544e-03 -7.21247747395e-03 -1.14578955885e-03 -1.32215467615e-03  5.03395742101e-03 -2.76865703032e-03  1.26334463355e-03 -4.24242301767e-04 -1.22155906027e-03  2.69774754402e-03 -3.64838618721e-03 -2.99969556111e-03  1.14236850057e-03 -2.13893375502e-03  2.00155289413e-03  7.23686053773e-03  8.81674806548e-04 -1.59345763955e-04  4.78020814153e-03 -3.23270534483e-03  4.40362081110e-03 -6.48261739493e-03 -4.77493311319e-04  1.48880345827e-03  1.43633837873e-03 -4.40799997286e-03 -2.79171117022e-03  2.38430830447e-03 -3.13101566772e-03  3.92536937195e-04  1.12325518122e-03 -6.52292559006e-03 -7.77436999317e-04 -2.91930799115e-03  1.95060877537e-03  2.32484334325e-03 -1.62280503733e-03  7.26153879836e-04 -3.60434024793e-03 -4.54647101487e-04 -1.80715914951e-03  6.24734838876e-03 -9.84365000721e-04  3.24808184387e-03  1.97063071883e-04 -9.94321276716e-04 -2.52828965873e-04  3.80317892192e-03  4.84114324065e-03  2.76642775550e-03  5.36486293275e-04  2.24331078313e-05 -4.72183750212e-03 -3.57923389339e-03  1.06221565725e-04 -3.69656882771e-03  2.69684062685e-03 -4.89675668743e-03 -2.29357107597e-03  5.84121372151e-04 -9.58836405510e-06 -3.45289436882e-03 -2.83645151632e-04  8.79654647377e-04  2.02189983518e-04  4.19467723015e-03  3.75467079002e-03 -9.55717498132e-04  2.09980586262e-03 -1.64522111667e-03 -1.17949282753e-03  1.69019058667e-04 -6.16967216796e-04  8.40460555564e-04  9.41103061283e-04 -9.98789325630e-04  1.03279332961e-03 -8.58600360612e-04  5.88774321614e-04 -1.30960054792e-04  2.80913886934e-03 -2.02790774230e-03 -5.17101752684e-03  9.07589777425e-04  5.38239058858e-04 -4.73909397042e-05  4.57180935987e-03  2.00627366230e-03  7.06935114710e-04  9.93219516738e-04 -1.68586237863e-03  1.54324854470e-03  5.89352298028e-05  3.16421233911e-03
-2.79334241736e-04 -8.84088811948e-04 -2.38284367853e-03  3.24472154338e-03 -2.36816314480e-03 -1.10071244027e-03  6.99110778720e-04  1.10430506293e-04 -2.85517751135e-04 -1.64170440724e-03  2.13427665942e-03 -3.05506552376e-03 -2.53854912553e-03 -2.25725548426e-03 -3.29085947502e-03 -2.26127924435e-04 -2.82760373842e-03 -1.49459830933e-03  3.16338614543e-03  4.35650590878e-04 -4.89293996377e-04  2.68624397055e-03 -2.85017114044e-03  2.70659263679e-04 -1.37184957881e-03  4.62457159853e-03  4.73701393599e-03  2.14401097253e-03  2.53673664398e-03 -5.43118364999e-04  3.97146299683e-03  8.03478142453e-04 -8.81423242141e-04  1.70410037249e-03 -2.19044669138e-03 -1.12906360093e-03  7.70658168456e-04 -4.36126295587e-03 -2.46434605793e-03 -1.49733980933e-03  2.30745434413e-03 -4.02830613411e-03  4.27619918600e-03 -3.32407471082e-03  6.64796977936e-04  1.06209219715e-03 -2.14394826479e-04  6.07197950313e-03  5.51446949573e-04  3.12902680955e-03 -9.72922219556e-04  2.42583753082e-03  3.32121930498e-03  5.93312786317e-03  5.77862503515e-03 -4.83548298732e-03  5.51142889169e-03  8.24459972960e-04 -1.89628968276e-03 -1.75412082324e-03 -1.66926091385e-03  2.39623649906e-03 -2.80684826781e-03 -4.54615438687e-03  2.36776672914e-03  2.20516554587e-03  6.40959825038e-03 -1.39369398598e-02  1.06108759577e-01 -1.21050754031e-02 -5.04641503204e-04  9.60338807619e-04  2.13984370382e-03  2.93626694651e-03  2.53591300938e-04 -6.06779835953e-03  1.95520378095e-03 -1.57982384923e-03  7.91223545454e-04  3.65588446124e-04 -2.09359902945e-04 -6.88263424240e-06 -2.63189548092e-03  3.63339009867e-03  9.01395505227e-03 -5.82164910772e-03 -4.82125048915e-03  2.48502776181e-03  3.10485309947e-04 -3.14013151578e-03  3.21694776671e-03  2.73929482525e-03  3.23665641979e-03 -2.97418956943e-04  8.45644390721e-04 -1.08610166224e-04  4.40066739557e-04  4.63441524195e-03  1.53577417160e-03 -3.71197822927e-04 -2.02460578238e-03 -7.38499846626e-04 -2.50836560690e-03  7.85567073901e-04  2.20463689628e-03  2.72488532024e-03 -2.51968955919e-03  2.95318333357e-03 -4.34238068755e-03 -2.44034716094e-03  3.33521983488e-03  3.02467897638e-03  1.90133474435e-03 -4.07606363813e-03 -6.81909564429e-04  6.64553797796e-04 -5.88123031488e-03 -5.30600140998e-03  5.94857457087e-04  1.45740690033e-03 -4.82968006519e-03 -4.11369300310e-03 -4.76326348306e-03  2.95946096482e-03  8.43572984505e-04  2.11373767264e-03 -3.31400591041e-03  3.52167062043e-03  1.30495857729e-03 -1.96288256130e-03  8.27932344359e-04 -9.82676153870e-04  6.31876691960e-03 -5.43922123277e-03 -8.09921012912e-03  4.41174218248e-03  5.02148881939e-03  6.93968292646e-03 -5.66043407870e-03 -6.61240696622e-04 -3.79875908661e-03  3.00319299694e-03 -3.92494026596e-04  5.46592881259e-04 -2.80328696566e-03  1.36123617974e-03  5.40334203085e-03  3.79024583467e-03  6.93183168860e-04 -7.41517127241e-04  1.19587633023e-03 -4.53536969001e-03 -5.07158231553e-03  1.27101821984e-03 -2.38457374057e-03  5.84675288951e-04  1.14537239951e-03 -4.04820512748e-04  8.08237411365e-05  7.59354304145e-03 -1.72253677574e-04 -2.84395939416e-03  1.74809683938e-03 -1.71933397250e-03 -5.87515588338e-03  4.66946776040e-03  4.43732209861e-04  8.45913692796e-03 -2.21319026242e-05  2.51107016216e-03  1.95437805243e-03 -2.52990294579e-03  3.61794086304e-04 -4.53815276814e-03  1.49570405701e-03 -7.94395390014e-04  3.65190339380e-03 -1.72679589562e-04 -2.30792717908e-03 -2.66329477631e-03  2.92658915306e-04  1.06439775378e-03 -1.44188670497e-03 -5.59968578415e-03 -8.34582536593e-04  5.61696207815e-03 -5.46685321241e-03  3.69664675940e-03 -1.46867708741e-03 -1.82409952405e-03  3.97275639902e-04  3.70905179367e-04  4.37007189743e-04 -2.42162076163e-04 -2.15380407270e-03  2.71536965854e-03 -2.74061050173e-03 -3.71670297007e-03 -1.91033912913e-03  3.31849302633e-03  4.22365881601e-03  4.27523477660e-03 -8.85296569841e-04 -2.47906506825e-03 -1.16484936286e-04 -6.57233158220e-03  1.26131558620e-03  3.12703605436e-03  3.94729642280e-04 -2.42820570608e-03 -1.54397173836e-03 -1.43716093990e-03  2.56338236053e-03 -1.45986237089e-04  3.02408577662e-03  3.88011289341e-03  1.80796649439e-03  3.00545987392e-03  3.35232620589e-04  2.45476851319e-03 -2.35224618846e-03  2.66620720811e-03  1.07846776447e-03  6.35390126444e-03  6.55076672510e-03 -3.95119064950e-03  8.63952990826e-03 -4.00583409055e-03 -4.57710576329e-03 -6.69732361473e-04  3.17951014770e-03  4.56125403598e-03  2.10811758932e-03 -5.24527116911e-04  1.17971286817e-03  1.09366184221e-03 -2.57768658161e-03  1.56143976189e-03 -5.18607124652e-03 -2.14457887445e-03 -1.19912231551e-03  2.95484007884e-03 -6.45094225097e-03  8.84216676205e-04  2.06321273318e-04  3.70648010270e-03  2.97342917118e-03 -1.72310573732e-04 -3.98329851139e-03  5.97283444880e-05 -1.12211725436e-03 -1.13183067630e-03 -1.58381663232e-03 -5.22048446376e-03 -1.72224652543e-03  7.36036904517e-04
-7.17366160222e-03  2.33315955412e-03  1.08072116979e-03 -1.70526458129e-03  2.36505483676e-03  8.31838023489e-04 -1.26135457343e-03 -3.50065996838e-04 -1.46193787831e-03  5.70196496189e-03  2.29661164040e-03 -1.67817323680e-03 -2.27351010215e-03  7.91315956543e-04  7.97862194133e-04 -4.25308717465e-04 -1.02808507547e-03 -4.94915706808e-04 -2.56587202825e-03  2.20265001028e-03  1.16654401206e-03 -2.30198622926e-03  2.15436681093e-03 -2.06566597609e-03  5.47892676989e-04  1.45340582555e-03 -3.37800365465e-03 -3.16715661130e-03 -3.22194467454e-03  1.09327910424e-03 -3.09237746425e-03  1.74964470154e-04 -2.74394176820e-03 -1.89056152830e-03 -3.11458321586e-04 -4.61381343153e-03  1.01495327434e-03  1.81996775057e-03 -2.37823162166e-03  2.84428499247e-03 -6.21550554451e-04 -1.27928020226e-04 -1.79191580778e-04 -3.40082990558e-03 -1.19741431327e-03  1.64005287528e-03 -8.19202893419e-05 -2.79325472999e-03  5.44244430688e-04  2.90854050616e-04 -1.84935027545e-04 -2.06386899172e-03  1.30382101095e-04 -3.36431443522e-03 -3.95865453653e-03  1.95320942718e-03  7.02856193980e-04  7.17847267587e-04  3.48841807755e-03 -2.87082145948e-05  1.06846412701e-03  7.39005929867e-04  4.14773643434e-04  1.43406267631e-03 -2.36465532676e-03  1.15761750979e-03 -9.98901230937e-03  8.60577529498e-03 -1.21050754031e-02  7.73427206161e-02  3.13090560787e-03  3.69578801136e-03 -7.95095259865e-04 -2.02775467209e-03  1.28257820033e-03  3.41178270189e-04  9.45322966039e-05  2.02028715473e-03 -2.61319940161e-03 -1.25224842661e-03 -7.74820182463e-04  2.43032722496e-03  1.69383460228e-03  1.80037479224e-03 -2.60984959738e-03  9.37078257613e-04  1.73611798735e-03 -2.84207771270e-05  6.64081246334e-04 -1.06751984830e-03  1.75904703984e-04 -5.17303266444e-04 -2.30375299818e-05 -4.52838729851e-03  1.69514277356e-03  1.75682522677e-04 -3.76841787418e-03 -6.01986173630e-04 -1.98273832961e-03 -1.02523621273e-03  1.75584765857e-03  2.07149485517e-03  3.00599575929e-03 -4.71396730679e-04 -2.78365975649e-03 -1.13015389222e-03 -2.55649256190e-04 -2.35582807089e-03 -1.40907705286e-03  8.85975078912e-04 -2.08158751386e-03 -1.30274408163e-04 -1.14210894910e-03  9.45054866741e-04  1.17334284676e-03 -1.07912675295e-03  2.64516523882e-03 -7.97510160472e-04  4.65697508338e-03 -1.64234988136e-03  2.81524240024e-03  5.81916656379e-04  7.34708471203e-04 -2.13578042811e-03  1.15584509899e-03  1.48968571007e-04  1.17785924969e-03 -9.17543060571e-04 -8.55874696275e-04 -1.34076266236e-03 -1.01953618213e-03  1.92799509934e-03 -6.71128139956e-03 -2.08661367608e-03 -2.12933657686e-03 -1.92389928036e-03  1.66975637206e-03 -2.38120596147e-03  2.15920521601e-03 -1.42726161152e-03  2.08820657374e-03  4.21551895404e-05 -9.63376948466e-04  4.74985478886e-04 -2.26974888588e-03 -1.63342841008e-03 -2.29895714493e-04  3.45845140173e-03 -7.28402200360e-03 -1.99139536603e-03 -1.47336474057e-03 -1.11483545391e-04  8.17345928749e-04 -5.58232161713e-04 -7.87190860436e-04 -2.13220801395e-03 -1.99801137672e-03 -4.92060268040e-04 -1.20574552907e-03 -2.99371286086e-03 -5.13194003696e-05  1.35509800368e-03 -2.44600882613e-03  1.94904137885e-03  5.16102004160e-03 -3.75318159737e-03  3.32799033271e-03 -9.77386560501e-04  1.54242246360e-03 -1.17243614880e-03 -1.90874368823e-03  1.59819493534e-03 -1.76641406785e-03 -1.41715499376e-03 -2.68902632024e-03 -1.34015604293e-03  3.58452120863e-04 -1.65600110507e-03  3.16110233935e-03 -8.12927567195e-04  1.27786291702e-04 -3.44032313814e-04 -4.14201714997e-05  4.38056915296e-03 -2.53903790373e-03 -5.55326017399e-04 -4.68050698964e-03 -2.56440819370e-04  5.97335501143e-04 -9.95040035571e-05  1.89342204858e-03 -2.84656999335e-03 -4.61111388292e-04  1.21469786857e-03 -2.06737189573e-03  1.20452834552e-03 -3.03819426148e-03  1.77604401451e-03 -1.94241302843e-03 -1.15749565185e-04 -1.79041230534e-03 -3.68987624835e-03  6.25790793646e-04 -1.97703523190e-04  1.82504382585e-03 -1.42478037241e-03 -9.80247079800e-04 -1.43232444529e-03 -1.60712273930e-04  5.70417622203e-04  3.65953051589e-03  1.33574384237e-03  1.35309231974e-03  9.92391721543e-04  2.28254258625e-04 -1.79952060989e-03  1.53610588377e-03  6.76169976434e-04  5.52763702912e-04  3.52449351460e-03  7.80939576371e-04 -2.22314553257e-03 -8.10671301737e-04 -3.47443791143e-03 -1.93828302885e-03 -5.93078804881e-05 -2.16313152781e-03 -1.17880662236e-03 -5.41305800066e-04 -2.25081258789e-03  3.68607401751e-03 -1.73891276100e-03 -1.66457113763e-04  8.35134406195e-04 -1.45945572980e-03 -8.90700773121e-04 -2.72066821154e-03  1.34775556079e-03 -6.30527019060e-05  1.28952017567e-03  1.60327884366e-03  5.10078874138e-04  5.36209600382e-03  2.34013019693e-04 -3.31040510805e-03 -1.73020040615e-03 -2.00436595807e-03  1.82166414921e-03 -7.06966191133e-04 -7.11235696991e-04  2.79747387306e-03  3.40568332926e-03  8.15525847275e-05  4.58070644154e-03  1.25084822056e-03 -1.34065638497e-03
-5.50862994126e-03  3.25652784388e-03  2.56916550937e-03 -1.80558714388e-03  4.27858554753e-03  1.49019963920e-03 -2.09428378466e-03 -9.81245321804e-04 -8.56084628554e-04  3.60707384756e-03  1.05694885552e-04 -3.62847429297e-03 -3.51589495082e-03 -8.93924771730e-04 -2.17059058446e-04 -3.92115589497e-03  2.47891263684e-03  1.07194073752e-03  9.12874836716e-04 -4.45925288499e-03 -1.20469101502e-03 -3.15698110296e-03 -1.23511598835e-03  2.19687890460e-03  8.45737019252e-04 -2.33363009030e-04  2.31227705155e-03 -9.54050777172e-04  3.45652335371e-03  1.90690870235e-03 -5.51174089377e-03  3.56609046603e-03 -6.16586530349e-04 -2.34861940716e-03  1.09863792976e-03 -1.23749482860e-03 -2.41394286720e-03  9.68351472608e-06 -3.44465518393e-04  6.20504248200e-03  3.88895386561e-04  5.47206967743e-05 -2.44448537200e-03  2.51358197980e-03  3.00538941161e-03 -3.16907244235e-03  2.29722307938e-04 -1.91637177226e-03  5.63496873806e-03  2.86864269660e-03 -2.47801667110e-03 -7.87644141333e-04 -1.77253590393e-03  8.23858160709e-04  1.06773241440e-03 -3.57023745607e-03 -1.70887522081e-04 -7.19562316615e-03 -3.27987469462e-03 -2.51907503502e-03 -2.72977231129e-03  6.06081216340e-04  7.62692917034e-04  3.00222636115e-03 -6.34492417645e-04 -1.03916113423e-03 -1.89145002122e-03 -4.77580255418e-03 -5.04641503204e-04  3.13090560787e-03  8.98347303731e-02 -1.59173836572e-02 -1.62627952723e-03 -5.40117074544e-03 -5.42996843048e-04  1.05347494300e-03 -4.52183236101e-03 -2.77019760411e-03 -8.03984303489e-05 -3.53753203830e-03  7.92876186587e-04 -1.69636597219e-04  8.96790964369e-04 -3.61587129057e-04 -1.95649421618e-03 -4.70932923738e-03 -2.35808296073e-03  1.44741561544e-03 -5.17816318401e-04  2.62443122320e-03 -5.53207549186e-03  5.44015997272e-04  4.17118918433e-03 -8.72175721100e-04  3.36049822181e-03 -2.91866259606e-03 -2.88278906726e-04 -5.68297764411e-04  2.22616459711e-03  2.16784490795e-03 -1.75857588411e-03  1.51158287940e-03 -1.98360995613e-03  1.68609266512e-03 -3.56562533351e-04  1.68553588285e-03 -2.01070593834e-03 -9.27769697135e-04 -1.21179150573e-03 -5.23772394653e-05  1.59175546836e-04  1.10798870474e-04  2.34291570231e-03 -1.60760500885e-03  2.44847813020e-03  2.62825270777e-03  3.08835204416e-03 -7.32970909234e-04 -5.86784256008e-03 -2.40493172518e-03  4.05319068124e-05  1.95626223058e-03  6.14003269689e-03 -1.03512093189e-03  1.80184946008e-03  2.08768046565e-03 -1.98688829601e-03  1.77459940172e-03  9.21844372055e-04 -1.84438953326e-03 -2.33265191853e-03  1.01856739786e-03 -1.00670723192e-03 -2.56972991202e-04  1.49681619185e-03 -1.91376794698e-03 -5.71037458149e-03  3.41411912436e-03  6.87698681750e-04  1.30422265769e-03  4.58906387663e-03 -2.04013862965e-03  2.01625152591e-03  7.01902128278e-04  6.97616303243e-03  2.13074925076e-03 -9.47228756257e-04  1.68782170129e-03  3.75699104517e-03  6.62750148700e-04  3.53999450640e-03 -8.54176112707e-04  1.41359259371e-03 -2.49203482609e-03  6.07863282752e-04  6.66342791340e-03  2.06128673480e-03 -7.88360413194e-04 -1.42482920925e-03 -5.03517839633e-03 -1.05806312904e-03  1.05937267528e-03 -1.77253792577e-03  1.21823014161e-03  2.55089852190e-03 -1.75001377615e-03  1.29531928261e-03  2.37557903857e-03 -5.62410755792e-03  4.78444989673e-03  2.39519452388e-03  5.83836005315e-03  5.78432251165e-03  1.03911630290e-04  2.13914283791e-03 -1.52705775253e-03  3.68259738632e-04  4.34032739441e-03  7.90691444746e-04 -2.79739410960e-03 -1.97015547405e-03  6.24601759590e-07  1.91212929241e-03  3.53469150926e-03 -5.66838902044e-04  1.09011507476e-04  2.23116551255e-03 -1.20609830795e-03 -5.17966117952e-03  1.32512470766e-03  5.22488502961e-04  1.59890330575e-03  2.29293287633e-03  3.05673114572e-04  3.09712925741e-04  1.12663293703e-04 -1.94631283688e-03 -4.34135238466e-05 -3.32605484103e-03 -7.56502545360e-04 -2.45524725469e-03  7.40626296429e-04  1.20784246035e-03 -1.19682567375e-03  1.86847914444e-04 -3.61988050049e-03  6.91769548406e-03  9.49262976726e-04 -3.16416747461e-04 -4.57636792480e-03  6.28470924010e-04 -6.32248984678e-04  1.55177483533e-03 -4.04884867656e-04 -7.23172752929e-04  3.00301276338e-03  9.63095972910e-04 -3.33810148353e-03 -4.37606359359e-04 -5.96459398116e-05 -2.56738232557e-04  3.24662707690e-05  1.13603595704e-03  4.53700268319e-03  1.07814895550e-03 -3.68312237165e-03 -2.88472826826e-03  2.24135061506e-03 -2.65509020646e-04 -1.24507246466e-03  7.12259478133e-04  1.63321834546e-03 -4.99671649728e-04 -2.74190249533e-03 -7.71477680511e-04 -2.61726174269e-03  1.79104689534e-03  1.82388401699e-03  3.00157049713e-03  4.20155447654e-03  1.58863828565e-03 -7.76790484963e-04  7.33299455588e-04  2.79432103424e-03  6.41236316143e-04 -1.06718723950e-03 -4.99165937579e-04  1.41638819296e-03  1.28518742116e-03 -4.73840989577e-03 -1.38940499057e-03  2.46861708600e-04  2.85720083042e-03  1.96978697524e-03  2.19263968456e-03 -1.75864031844e-03
 1.90449398449e-03 -9.88573642265e-04  2.63248290017e-03  2.72804462569e-03 -3.21820038477e-03  4.04918269338e-05  1.80718575805e-03 -2.44702810597e-03  1.90644516765e-03 -3.81814397597e-03 -1.36063746793e-03 -9.92250174436e-04  7.92235788044e-04  2.09736980861e-03  2.13343098628e-03  3.59239334561e-04 -5.44622434430e-04 -7.60569271232e-04 -2.25309829196e-03  4.37139375173e-04  3.34150628128e-04 -3.82607894565e-03  2.50652740197e-03 -1.15691466896e-03 -6.87225642844e-04  1.88903644647e-03  8.01695200191e-04  4.88684452283e-04 -1.63104413657e-03 -2.63406403674e-03  5.01257762973e-03  9.72441923976e-04 -1.82561368574e-03  9.14198386475e-04  1.22833712972e-03 -2.15761537512e-03  3.18013467640e-03  2.23100605825e-04  1.40952160659e-03  1.63837755457e-03  3.39818744244e-04 -1.47847484143e-03  1.22287567219e-03 -8.53619090677e-04 -3.54069299224e-03  1.22911734408e-03  3.69353228439e-03  4.05350361449e-03 -4.11415283380e-03  2.09398314678e-03 -3.27947511492e-03  3.88889698532e-03  8.79617535154e-04  4.48911834788e-03  1.07012498788e-03 -1.05607299621e-03 -2.43058300745e-04  3.22131120340e-03  3.61432675861e-03  4.48830915055e-03  5.11421907910e-03  1.01030008915e-03  3.44176060384e-03  6.43756469626e-04  1.38016967391e-03 -9.43501479294e-04  4.34030621344e-04 -1.48927815251e-03  9.60338807619e-04  3.69578801136e-03 -1.59173836572e-02  9.21262215708e-02 -3.44595197417e-03 -7.73474832354e-03 -4.58854930028e-04 -1.09426028772e-03 -5.84569987423e-04  1.49256406713e-03  2.28049219129e-03  2.39995227004e-03  3.33289282589e-03 -5.93433697130e-04  1.78731440849e-03  2.25370612300e-03  1.78422469338e-04 -1.00677657351e-03 -1.35391436124e-03 -6.56050605288e-04  3.53195821300e-03 -1.72429612891e-03  1.53886511448e-03  2.58434099059e-03  4.33066787260e-03 -4.31827250095e-03 -1.55934659571e-04 -5.96006934761e-04 -1.46969812652e-03 -5.15043228058e-03 -3.10526821774e-03 -2.56033852745e-03  2.76075139736e-03 -2.24963269493e-03 -9.70220013788e-04 -4.34606404636e-05 -2.70589252666e-05 -1.81837074915e-03  8.65745641626e-05  1.52863207619e-03 -6.89161747922e-04 -1.99064062459e-03 -6.37235343319e-04  1.93490050919e-03 -1.31833556991e-03  9.79378648355e-04 -2.21961640144e-03 -1.01047257126e-03  1.25430705363e-03 -4.62739710007e-03  1.43304974823e-03  1.68403283250e-03  5.57212198598e-05 -4.72577633656e-03 -4.56329305728e-03 -2.23954276361e-04 -1.03208283395e-03  1.21748506076e-03  5.96014508676e-03 -7.21954258573e-03 -3.21291930886e-04 -7.64381948762e-04  3.65312449222e-03  8.42479230282e-04  1.13870393356e-03  5.95161435316e-04 -2.43493804107e-04  4.46425681800e-03  1.78274493749e-03 -3.92053962707e-04 -3.22893786888e-03 -2.68597203023e-03 -3.01530556335e-03 -5.49467262369e-04 -2.98391851742e-05 -2.00264204698e-03 -8.61854222385e-03 -1.40863634789e-05 -2.51614965537e-03  4.20349323487e-03 -7.85011860945e-04  3.24941845851e-04 -5.32086647593e-03  1.65337361979e-03  1.60790905901e-03 -3.00152257990e-04  3.49806989923e-03 -7.81901620038e-03 -2.55855316104e-03  1.34800204751e-03 -1.12722727892e-03  1.96171048895e-03 -1.37809787865e-03 -1.09521269475e-03  3.49506077844e-03 -3.20802313384e-03 -1.05359650762e-03 -1.44178224921e-03 -2.47012839397e-03  2.26107989892e-05  3.35147689674e-03 -2.48360519424e-03 -1.26158252131e-03  1.42205557700e-04 -2.78896711799e-03  3.25543676097e-03 -1.66154138155e-03  4.27453547128e-03 -1.51528412814e-03 -6.07458354989e-03  1.25612495610e-03  1.43186965831e-03  7.90629149014e-04 -6.88248298721e-04 -1.18417512051e-03  1.29790865439e-03 -2.70927101816e-05  1.55739942508e-03 -5.61801000373e-03  2.82048924139e-03  8.51648213892e-04 -2.34444650360e-03  5.12610581522e-03 -3.41237258101e-03 -1.80466118846e-03  4.30895359981e-03 -3.52000475131e-03  4.77793975675e-05 -4.60248901430e-03 -2.47335056639e-04  2.61581453804e-03  4.57791406579e-04 -1.12328689134e-03  2.23729571207e-04  1.26197898692e-03 -4.26740940129e-04  3.65366038877e-04  3.99808467874e-03 -6.43559250252e-03  3.65591910801e-03 -1.81810442396e-03  2.93161004398e-03 -7.52581063878e-04  2.54827034299e-03 -3.61003201944e-03  1.70998700054e-04  1.64276008439e-03 -1.32190021188e-04 -3.24148263908e-03  1.37480927601e-03 -1.71798821613e-03  7.17160773781e-03 -1.92893870011e-03  3.24923894591e-03 -2.40627348335e-03 -2.58489961639e-03 -9.58201671518e-04  1.88698627507e-03  4.32719308696e-03 -3.74756250397e-03  2.08740691817e-03 -8.52042664825e-04  4.00174424813e-03  3.97473945916e-03  4.87697467498e-03  9.44449278042e-04  2.97233507983e-03 -2.82002763297e-03 -2.77981425937e-03  4.07831991557e-04 -1.36292120446e-03 -1.78185821305e-03 -1.15508762019e-03  1.84195380513e-03  1.89528150128e-03 -6.18624308095e-04 -5.44520173026e-04 -6.79258296846e-04 -6.29206408304e-04  1.01769762253e-03  1.30803845915e-03  2.73101933459e-03  1.17649442708e-03  2.74738634936e-03  6.93639310996e-04 -4.34340096951e-04 -3.58973067535e-03 -1.51694813929e-03
 4.62761186996e-03 -9.47176704667e-04 -5.46129206945e-03 -1.06952798061e-03  1.75070178463e-03  3.92530369509e-03  5.45496936211e-03 -4.82220089050e-03 -1.79150317892e-03  2.02178769267e-03  5.93024850121e-04  6.80880418889e-03  4.88961886909e-04 -4.69900046263e-03 -2.84668469467e-03  2.56936855881e-03 -2.28379089655e-03  4.49517947061e-04  2.73861310278e-03 -3.75643952241e-03 -3.42279667770e-04  7.38395788938e-03  5.80180703355e-04 -1.41404846327e-03 -2.54862896638e-03 -9.00529498301e-04 -5.78894753214e-03 -1.66860915329e-03 -2.18336876679e-03  4.22470960652e-03 -5.50435568429e-03  1.89984435331e-04  1.47057637874e-05  3.50773705316e-03 -2.19565639517e-03 -2.79366425618e-05 -4.24667671051e-03  1.57726521252e-03 -1.70439689860e-03  4.34160895513e-04  9.53729839601e-04 -1.50285460806e-03  1.26022244565e-03 -2.35095996956e-03  1.17241964720e-03  8.17531816798e-04 -1.39438918661e-03  3.25176005141e-03  2.75514766063e-03  4.60959008186e-03  2.48844458285e-03 -3.90222351054e-03 -5.64941719507e-04 -4.77736984925e-03 -1.18070685434e-03 -1.98573966830e-03  1.74002954515e-04 -3.38370811958e-03 -3.83285869618e-03 -2.36116810193e-03 -6.61001933844e-03 -2.47133197039e-04 -1.75064105201e-03 -1.66788370686e-03 -2.43198649245e-03  1.63324988163e-03  3.30718253627e-03  2.00252338011e-03  2.13984370382e-03 -7.95095259865e-04 -1.62627952723e-03 -3.44595197417e-03  9.95592597134e-02  1.59134799808e-02  8.09846888151e-03 -6.87623016859e-04  1.69618845735e-03 -3.19266920717e-03 -1.67791416548e-04 -1.01620613551e-03  3.20134434363e-03 -1.42317340574e-04  6.69350187708e-04  7.08128357007e-03 -6.73241712454e-03  5.25219391969e-03 -9.43419389804e-04 -2.00219276393e-03  2.64620082673e-03  6.08830904347e-04 -2.89074810965e-03 -3.25646626351e-04 -1.56145238204e-04 -5.89820932709e-04  2.73179818349e-03  2.79684756379e-04 -3.05195167459e-03  1.37128115140e-03 -2.17178141882e-03 -7.30042463763e-03  6.98554780594e-04 -3.59455582519e-03 -1.09683358315e-03  3.46825367152e-03 -8.92739641382e-04  3.95772525310e-03 -3.91507656477e-03 -6.01624949240e-03  3.72115750711e-03  1.25105794401e-03 -1.27120731847e-03  1.77288369867e-03  4.95944465917e-03  5.97403335530e-03  2.71454224559e-03  4.02248535720e-03 -7.52523384565e-03  5.39037710316e-03  3.69459933172e-03 -8.23414821475e-06  3.30753388755e-03  1.69809387570e-03 -5.60064053102e-05 -7.14640901636e-04 -3.18896816147e-04  2.12952445593e-03  6.61441619512e-04  6.56190658191e-03 -4.42656026257e-04  3.13372612811e-03 -1.49576436574e-03  1.47351641827e-04  8.12185420149e-04 -1.12219643992e-03 -5.78057535767e-04  5.27029575216e-04 -6.43509137707e-04 -1.19444720796e-03 -7.60320614903e-05  2.62483389693e-03 -8.51983377065e-04  1.18470763836e-04 -1.58664844890e-03 -5.43853721219e-04  4.01886288533e-04  5.44952536904e-04 -2.20077391884e-03  2.21983130133e-03  2.59837080938e-03  2.70070504455e-03  1.39412273283e-03 -1.46420570605e-03  6.83627250732e-03  2.90247367351e-03 -1.53527347537e-03  2.98098785203e-03  5.18227548390e-03 -4.65056301829e-03 -2.50378608803e-03 -2.28066622932e-03 -5.10773675063e-03  4.57402741547e-04  7.88871132319e-04 -1.31505320990e-03 -1.94252195863e-03  2.32944849839e-03  2.84540052085e-03  3.79985074962e-03  4.30216052820e-03 -3.06324652816e-03 -1.62935236992e-04  2.80491019794e-03  2.90737365058e-03  8.78429839755e-05 -1.71457580293e-03  1.12810103895e-03 -1.35373074421e-03  7.60040297583e-04  3.83764915383e-04  5.43307756297e-04  3.07678916156e-03 -1.02094212249e-03  3.17133255296e-03 -3.06952475075e-03  1.26746938766e-03 -1.15039755089e-03 -1.65078650151e-03  2.40683424791e-03 -3.41812656708e-03 -3.79923673876e-04  9.26763566480e-04 -2.76566956195e-04  8.36880856801e-04  4.19252181801e-03 -9.30777192886e-04  1.28118722791e-03 -5.52106390026e-03 -3.09929935733e-03 -1.45906794162e-03  6.60515432468e-04 -5.06763371662e-04 -4.59730976310e-03 -7.47717491302e-05 -1.84437515780e-03 -2.87296459240e-03 -6.23134914387e-03  1.68990655050e-03 -7.13011976392e-04  3.11129131969e-03 -1.95053425090e-03  2.37132716075e-03 -1.89922358673e-04 -7.84864718085e-04  2.42830456634e-03 -2.74723292452e-03  2.27617313163e-03  2.22978835044e-03 -8.64264132889e-04  1.84235287165e-03 -1.49401889517e-03 -7.67632397794e-04 -1.52156011306e-04  3.29103715651e-03 -5.61251574665e-04 -6.30748204424e-03 -3.32504733630e-03 -1.21030759337e-03 -2.02163362529e-03 -4.10836811761e-03  9.78471156919e-05 -1.43304967998e-03 -1.61656644403e-04 -1.26064389576e-03  1.57332472224e-03 -1.72165418947e-04  1.62442216412e-04 -5.64460557985e-03 -1.43397717056e-03 -7.19352998718e-04 -1.83062269050e-03 -1.50035082839e-03 -2.06426397006e-03 -3.31274864512e-03 -3.25593071090e-03 -3.59414333539e-03  1.27481417037e-03  4.38231032641e-03 -2.33689350999e-03  1.10036183254e-03 -3.27335765493e-04  4.59091078563e-03  1.44177275674e-03  4.40657387160e-03 -3.57352063894e-03 -5.09505017157e-04 -7.43885360181e-04
 5.18530462059e-03 -3.27624353633e-03 -2.88444987693e-03 -4.07105228369e-03 -2.67325933668e-03  7.49659158775e-03 -3.18973751919e-04  3.91284973518e-03 -2.20648364346e-04  1.86193959657e-04 -1.27493583824e-03  3.10138217044e-03 -7.27258879398e-04 -3.76290334156e-03 -2.62854346957e-04  4.74066053991e-04 -1.96454539313e-03 -3.08872114287e-03  2.13874676619e-03 -1.37982441877e-03  1.18866096513e-04  1.12331643543e-02 -4.08063001679e-03  7.65881814680e-04 -1.36010995894e-03 -3.16731074580e-03 -5.16346095365e-03  7.07031051807e-03 -8.87222219952e-04  2.45056658255e-03 -2.84958607173e-03  7.05464550463e-04  3.51483873747e-03  2.38306140901e-03  2.04525616227e-03 -3.40563552023e-03 -7.35866660233e-03  4.43518213762e-03  5.89362962366e-04  1.44124912716e-03 -8.71283599521e-04  1.67019602061e-03 -1.12235645810e-03 -7.07543751079e-04  3.99118890785e-03  1.18798344802e-03  3.16277037081e-03 -1.55975352516e-04  1.36771227209e-03  3.55077929276e-03  1.17172099519e-03 -1.49243319532e-03 -8.36202247226e-04 -8.51754325244e-04  2.06391815356e-03 -2.15559514557e-03  8.50504723507e-04 -1.72935807060e-03 -2.15795997717e-03 -1.51618538788e-03 -1.90689072911e-03  5.84229374113e-04 -3.12536511376e-03 -5.17966754044e-03 -8.32814145864e-04 -3.44902285450e-03  3.33771856832e-03 -7.58181759668e-05  2.93626694651e-03 -2.02775467209e-03 -5.40117074544e-03 -7.73474832354e-03  1.59134799808e-02  1.01823743824e-01 -2.07287816006e-03 -7.82096946124e-03  3.22408020446e-03 -1.19446511914e-03  1.16352004715e-03  4.04452547643e-04 -1.49064779958e-03  2.05625977735e-04  6.44078983592e-04  1.97983396348e-03 -1.42725180952e-03  1.01368334555e-02 -3.94771317623e-03 -1.48966412467e-03 -3.71193301438e-03 -3.20025412966e-03 -9.49845874713e-04 -1.67112888684e-04 -7.97351387226e-04 -6.52147764908e-04 -1.16714235942e-03  2.48781059403e-03  7.48033095241e-03  4.51631147120e-03  2.10060791026e-03  4.57039650627e-03 -1.97892534688e-03  2.80192208543e-04 -3.11975121063e-03  6.31862766251e-03  3.94006732408e-03  5.48211755056e-03  9.99779173812e-04 -1.96429948310e-03  3.73979290094e-03 -2.63904922335e-03  3.69091916779e-04  3.74797999919e-03  2.75709342704e-03  1.73617690161e-03  1.64827288443e-03  8.29586072889e-03 -2.64708635433e-03  2.88728685717e-03 -1.97738145566e-03 -3.59073468235e-04  1.22026497718e-03  3.27567121347e-03 -3.27693680201e-03  1.58617749096e-03  1.94579169466e-03 -4.14634801119e-03 -3.62168295023e-03  3.16257065569e-03 -8.04855891510e-04 -1.24006722841e-03 -4.49657352630e-04  7.30535965719e-04  1.21041294117e-03 -1.32269755263e-03 -2.36109536319e-04  2.21320583028e-03  2.71432692078e-03  1.74806986956e-04  6.51083616990e-04 -9.27809757761e-04 -1.54967481928e-03  3.35363352306e-03  1.21590445813e-03  1.00595429080e-03  1.34178069813e-03 -2.93863128851e-03  3.10638227888e-04 -3.77446309680e-03  2.79233668008e-03  2.49918839732e-03  3.07990820981e-03 -5.36517168071e-03  1.60257899027e-03  1.95729677206e-03 -1.09426403137e-03  2.41276545226e-03 -2.76464124651e-03 -7.08203885969e-03  2.97797200563e-03  6.13941577109e-03  2.13624578844e-03  4.73095765719e-03 -3.59626987550e-04 -1.60158977716e-03 -5.70576779120e-03  2.38919214012e-03  1.16287471385e-03  4.80177978310e-03  3.20283220047e-03  9.07333379855e-04  1.20000146544e-03 -4.46123004692e-04  5.06486481964e-03 -3.57850049102e-03 -3.32454769759e-03 -1.02141188260e-04  2.57955497733e-03  1.96505138047e-03  1.40098630255e-03  4.00200014621e-03  3.44541931167e-03 -5.85577904536e-03  1.03806650316e-03 -1.12417800880e-03  2.39350226649e-03  3.23304476124e-05 -1.41770869983e-03 -1.44636742664e-03  4.81634661174e-04 -1.26387377639e-03 -3.59815457679e-03  1.16626060366e-03  5.35257864451e-05  2.72252929675e-03  1.25895283094e-03  1.19635150471e-05 -4.40953542292e-04 -1.49797761722e-03  4.49956969697e-03 -1.48943342283e-04  6.10057793168e-03 -7.37653205908e-04  2.39325089958e-04 -2.00729399473e-03 -5.93975303374e-04 -4.94206368786e-03 -4.53508151847e-04 -1.73760419722e-03  3.18282025624e-03  4.58816746453e-04 -3.70655496690e-04  2.63582614891e-04 -5.47140696165e-04 -3.64144280652e-04  2.47674684442e-04  1.23917117851e-03  3.36349078134e-03 -8.13098935835e-04  5.99551717738e-04 -5.30735523013e-03  3.11927931167e-03 -2.73711502300e-03  3.58693076989e-03 -1.64359423107e-03 -3.03251324319e-03  2.20683967118e-03  2.26265547570e-03  2.30840835811e-03 -2.53811175179e-03  1.15084349443e-03 -9.20294991892e-04 -5.86480778494e-03 -1.71124263092e-03  1.76268578302e-03 -4.30301620755e-04  8.91701839019e-04  1.18520114962e-03 -3.46605360110e-03 -6.35186175432e-04 -4.32499467446e-03 -1.35419619194e-03  1.83943137602e-03 -7.72015919180e-03 -1.99289316119e-03  6.52740423274e-03  1.63923366045e-03  1.65365743626e-03 -4.13949736671e-04 -1.66074976891e-03  1.42565461549e-03  2.74866121173e-03 -2.03767477488e-03  8.76645188628e-04 -4.57007938989e-03 -1.61034096145e-03  1.24495394449e-03
 1.54625378012e-04 -2.08971242439e-03 -4.52356600510e-03 -1.41679488299e-03  1.89681864628e-04 -2.84076888267e-04 -5.13829647744e-04  1.73876432861e-04 -4.40287043136e-04  5.43512484657e-04  1.28005780801e-03 -1.35450416428e-03  7.43124422959e-05  2.29641718378e-03 -8.87512692690e-04  1.31957044386e-03  7.04981853178e-05  2.18144128231e-03 -5.75287661622e-05 -5.95730741881e-04  2.33477044605e-04 -4.46128249204e-03  1.16547639290e-03 -1.90211461046e-03 -5.38234438863e-04 -3.74594642052e-06  6.59262721230e-04  1.89013865949e-03  1.32246958264e-03  2.68955696847e-03 -2.56011626905e-03 -2.77171094265e-04 -5.37509386455e-05 -6.50548903972e-04 -3.62042158004e-03 -3.55580102216e-03  1.22996462303e-03 -2.02342381121e-03  3.05473809281e-05 -3.32730922356e-03  8.01471512824e-05  3.16977895249e-04  3.21359968158e-03 -7.24891481985e-04 -1.49701106874e-03  4.56036945440e-04  1.08623166511e-03  3.47647763066e-03  5.30116758743e-04  1.05493786031e-03  1.41492889511e-03  1.23695484034e-03  8.44878217946e-04 -2.79795540919e-03  4.53266876775e-03  1.64410914863e-03 -2.41936697814e-03 -1.73702588533e-03  1.72052474598e-03  6.23821676594e-05  6.47511216511e-04  9.63176191338e-04 -5.82156721043e-05 -1.18786548425e-03  1.79694621317e-03 -5.74358727754e-04 -5.24663122711e-04  9.59230134239e-04  2.53591300938e-04  1.28257820033e-03 -5.42996843048e-04 -4.58854930028e-04  8.09846888151e-03 -2.07287816006e-03  7.53539038663e-02 -1.70991832118e-02 -4.44375151026e-03  3.59502164027e-03  3.36841034635e-03 -8.22017171442e-04  1.20797735801e-03  5.91324026857e-04 -5.19406201681e-04 -1.56566331640e-03 -4.69550592800e-03  1.06943155867e-03 -9.29324358241e-04 -2.06294975399e-03 -2.00163303113e-04 -9.57740312754e-04 -3.81426898735e-04 -1.39316791737e-03 -3.32882649811e-03  4.16506248217e-03  1.67001219883e-03 -1.07507568158e-03  1.17943770387e-03 -2.31892017038e-03  3.88458768182e-04  1.90842635665e-03  1.44199947739e-03 -2.13234482708e-03 -1.25432364921e-03 -9.06581754641e-05 -2.53658355582e-03 -2.37173559751e-03  1.75414383715e-03  9.81634632487e-04  6.46570117607e-04 -1.25621478213e-03 -1.02548832038e-03 -4.64624143031e-04  1.26424495268e-03  2.52557926714e-03  5.00020428130e-04 -4.13960804801e-03 -2.68222490283e-03  4.46254217810e-03  1.04179396101e-03 -3.68748470900e-04  2.96721772178e-03 -1.84331537529e-03 -3.48719523486e-04 -2.35217304159e-03 -8.88625352622e-04 -7.53700038887e-04  1.38547606498e-03 -6.21287565132e-04  6.85455738999e-04  1.55240949946e-03 -1.05467930347e-03 -1.45917365049e-05 -7.12640871141e-03 -8.07470297977e-04  1.69940898110e-03 -3.09050544715e-03 -3.40302770732e-03  3.54362089308e-03  2.25992773689e-04  2.95791756994e-03 -1.67209215691e-04  1.16242070844e-04 -2.43790568680e-03 -3.66610311720e-04 -5.66590543528e-04 -3.30077445285e-04 -2.41859007513e-04  2.33349438498e-03  7.82242893521e-04  1.91216751187e-04 -1.39373880603e-03 -6.42486701807e-04 -2.19759785001e-04  2.10253276432e-03 -1.40727900316e-03  2.08386386070e-03 -2.43806028792e-03 -5.03971978101e-04 -9.24042020196e-04 -6.75997961682e-03  1.24807335236e-03 -3.74260976166e-03 -1.50897467602e-04 -5.76926447162e-04 -2.04660011204e-03  2.37027866898e-03  6.13991874505e-03  3.24386969922e-03  7.31264035225e-04  1.21321855215e-05  1.37470658828e-03  7.18666255305e-05  2.84861145007e-03 -1.21569675515e-03  2.24598048000e-04 -1.34769436948e-03  3.00964409434e-04  7.77544033841e-04 -1.20166536946e-03  1.48212990877e-03  2.31370412084e-03  8.33213580769e-04  2.85415562698e-03  3.63330418634e-03 -1.11130751047e-03 -1.10698898771e-03  2.01416641989e-03 -1.92213738282e-03  1.09439544603e-03 -1.53076697060e-03 -7.39821531819e-04 -1.28695712500e-04  3.61860580793e-04  1.93416277453e-03 -1.13917627098e-03  3.46816577922e-03 -1.18894063046e-03  2.37020878481e-03 -2.83703932261e-03 -5.83198699169e-04  9.10888086599e-04 -1.49826900263e-03  4.66444466259e-04 -2.69559948033e-03  1.16996774416e-03  3.78180802718e-03  3.88645014933e-04 -5.17975155095e-03  1.82057395743e-03 -2.59466551888e-03  1.73806108008e-03  1.27444051837e-03  1.50317367070e-03 -1.09378094792e-03 -3.50470003993e-03 -1.11510834433e-03 -4.25149465369e-03 -1.21016565197e-03 -1.84566505715e-03 -4.60822412555e-03  1.79068046012e-03  6.83402018448e-04  5.17363286963e-04 -3.26846244297e-03 -2.06993844046e-03 -4.19153736530e-04  1.05054715040e-04  6.37000064339e-04 -2.13349190223e-03  2.98611100610e-03 -4.79657491265e-04  1.05867239599e-03 -1.39172370288e-03  1.50141243895e-03  2.08120231760e-03  2.28983594418e-03 -4.15253655086e-03  2.05260813108e-03  3.16775929071e-03  6.68381391542e-04  1.73564401076e-03 -6.46104233805e-05  2.28982567819e-03 -1.62337933938e-03 -2.57858792579e-03 -2.62878381719e-04  2.28676414878e-03  1.50115813773e-03  1.20517065176e-03  3.83194463243e-04  4.10637237471e-04  3.18519627160e-03  1.33444543975e-03 -1.50060762565e-03 -1.86917309570e-03 -2.75593799617e-03
-5.71064587641e-03  3.49056788220e-03  4.09971497975e-03  4.60428083180e-04 -2.90828111647e-04  3.39352932092e-04  8.60665961738e-04  1.43972902694e-03 -4.13131248812e-05  2.14856728455e-03  4.57562228535e-04 -1.54257078739e-03  6.90845072300e-04 -1.57412302599e-04 -9.59423830178e-04  6.68576536899e-04  3.25439828609e-03 -2.38784900965e-03  1.62918696290e-03  1.46723403972e-03  5.17790536017e-04  4.27383519838e-03  1.69109515711e-03 -1.26022302646e-03  3.84877341410e-03 -1.64280819255e-03 -3.34471167940e-03  6.29432887168e-03 -2.23385246811e-03  7.83294291553e-04  1.82666643256e-03 -2.33943451173e-03  8.06592218463e-04  1.53347431526e-03 -7.94358378954e-04  1.27529816156e-03  9.90004660213e-04  1.51172012194e-03  2.73964223142e-04 -1.39787735341e-03 -7.58944605225e-06 -3.52484301799e-04 -2.96350184790e-03 -3.81397719303e-03  6.13740933267e-04 -1.68572847394e-03  2.34614574264e-03 -3.02684534585e-03  1.10925257166e-03  9.41002620384e-04  4.54552520938e-03 -1.60328400034e-03 -1.92827672060e-03 -2.34704694351e-04 -2.38369192147e-04 -8.12324312895e-04  3.37570791370e-03  1.05183910544e-03  2.10305756668e-03  1.31051325088e-03 -3.90945536147e-03 -4.78214953097e-04 -8.84115676492e-05  2.38293316432e-03 -2.99518627736e-03  1.12236610685e-03 -2.62204534643e-03  2.84077677419e-03 -6.06779835953e-03  3.41178270189e-04  1.05347494300e-03 -1.09426028772e-03 -6.87623016859e-04 -7.82096946124e-03 -1.70991832118e-02  7.92673510980e-02  8.19710170553e-03  1.02782674420e-02 -7.14124093129e-03 -2.60737848691e-03 -1.31637603621e-03  1.12548885551e-03 -4.67870505061e-04  4.85542847787e-04  8.20557209486e-04 -1.35061225192e-03  3.09561491469e-03 -1.04769493666e-03  6.00141467946e-04  1.37089869834e-03 -8.11208940042e-05  3.48636745664e-04  1.18304029349e-03 -1.45474239505e-03  1.20971630198e-03  3.78542445269e-04 -3.49807158799e-03 -1.13751440679e-03 -1.25798364966e-03 -2.75436581363e-03 -1.94856088991e-03  1.40003461804e-03  7.78923047730e-04 -4.29530519267e-03 -1.77296559072e-03 -2.32469524845e-03 -3.32608602171e-05  1.63145268337e-03 -3.67351976537e-03  1.71829619861e-03  4.71207598230e-03  1.80085248263e-03 -1.69109840785e-03  6.34554092642e-04 -7.17624280266e-04  2.95133612744e-03 -3.46357735851e-03 -2.32462610586e-03  5.60352659699e-03  1.77599257277e-03 -2.24671593786e-03  1.99915250335e-03 -3.79651885060e-03 -8.80177299290e-04  2.04349132233e-03  3.39678209853e-04 -1.22948978132e-03 -3.24076458020e-03 -1.07251488370e-03  2.39597417350e-04  2.24956853645e-03 -2.83874613032e-03  2.11684353084e-03 -2.42104546667e-03 -1.31361660518e-03  7.70494663549e-04  6.06753342171e-04 -7.00133266012e-04  1.88982933931e-03  2.27864784732e-03  3.14755655699e-03 -1.74642327261e-03  7.99601181151e-03 -8.26261633486e-04  1.81792097838e-03  1.62254332171e-04  1.98242556182e-04 -1.17004253361e-03  3.27417999795e-04  1.48087802774e-03 -3.33669447821e-04 -6.71108360336e-05  1.80444589599e-03 -6.83305184488e-04  2.41102146467e-03 -3.23896623322e-03  2.76207353441e-03  6.17961559705e-04 -2.29978818132e-03  2.03537580269e-04 -3.26653830512e-03  6.95877306971e-03 -1.12357112768e-03 -1.65835512516e-04  3.58117317968e-03 -2.27283557010e-03 -4.71008071375e-03 -3.13689602640e-03  9.16474107887e-04 -2.52702666084e-03  4.79348614037e-04 -3.19831234283e-03  1.85862633437e-03  3.64925856349e-04  9.99147245826e-04 -3.68689250806e-04 -2.41997302917e-03 -2.24441404881e-03  1.14127014220e-03 -2.79144322970e-03 -3.17590338669e-03  4.04946154054e-03 -1.39921876863e-03 -1.56650209762e-03 -1.57924591167e-03  1.89139061610e-03 -4.24308451102e-03  2.92159596012e-03 -1.35095427973e-03  7.54537231773e-04 -1.21277370122e-06 -5.95566394473e-04 -3.61457689887e-04 -1.13701170844e-03  2.38530130080e-03 -2.99454765368e-03  5.63101503284e-04 -1.36787352981e-03 -4.71886404942e-03 -6.46959745630e-04 -3.39486371096e-03  2.25855958890e-03 -7.53507246370e-05  1.62277608692e-03 -3.92794091770e-04  5.56897928755e-04 -1.31701695415e-03  1.15188595983e-03 -3.49718403588e-03  6.12352586312e-04  2.21047933638e-03  3.07216287037e-03 -5.31246607430e-04  6.06084617621e-04 -3.85364650269e-03  2.13355861365e-04  1.34001918723e-03 -7.74186248588e-04 -7.79576214319e-04  2.73219814543e-03 -2.09191018450e-03  2.54358097449e-03  1.49660972785e-04  2.56657100005e-03  2.06768335569e-03 -1.49997876017e-04  6.61676745888e-04 -1.01387688863e-03  2.45614032993e-03 -2.58617655447e-03 -1.26365458160e-03 -3.57011763536e-03 -2.53833730137e-03 -6.70777924350e-04 -1.74122151684e-03 -1.09408226059e-04  1.07287946353e-04 -2.24241713638e-04 -3.21236550093e-03  2.27464831984e-03 -1.37050801905e-03 -6.89328392660e-04 -3.31026778635e-04 -3.65010119813e-04  2.14545910939e-03 -1.10712391881e-03 -1.82233856724e-03 -1.49640778442e-03 -5.27123276139e-04 -1.10624598284e-03  9.63787061838e-04 -3.53586124884e-04  8.36572923337e-05  7.02759447750e-04  1.99897641719e-03 -3.36650614015e-03
-1.51041823967e-04  3.84154402789e-03 -3.93008146337e-04  9.46038620711e-04 -3.95215831021e-03  2.41982808783e-03 -2.84315256140e-03  1.07456131627e-03 -2.04019845741e-04  2.73883336090e-04  3.94502502444e-03  1.50539488693e-03 -1.65835474975e-03 -3.94464498418e-03  4.15787434439e-03 -6.77549151180e-04  4.04194329346e-03 -1.19614929141e-03  2.31699156923e-04  1.99596959643e-03  6.00186039139e-04  1.93094474064e-03  2.78120217226e-03 -2.00722096830e-03  1.22254965923e-03 -8.16306087922e-04  1.10375068079e-03 -1.13463712024e-03 -5.07797619525e-03  2.08228651787e-03 -2.88721827274e-03 -3.08695264947e-04  1.20068909107e-03 -4.08758386820e-04  1.96527688033e-03  2.43968328947e-03 -3.15261984250e-03  2.92076531550e-03  5.58067223249e-03 -5.93933841480e-03  3.33684187777e-03 -1.28218094080e-03 -7.51358396017e-04 -6.43135825310e-04  2.14335707856e-03 -3.23878044352e-03 -5.56231925335e-03 -2.25955838783e-03 -1.14485723127e-04  1.47740769118e-03 -4.38348404596e-03 -2.18020694383e-03 -3.97258630549e-04  1.33573898104e-03  4.51446475556e-03  2.25659682489e-03  2.14900272603e-03 -1.87163677184e-03  9.79115595179e-04 -9.93390295248e-04 -3.34284053832e-03 -2.00129406268e-03  4.29733922840e-03 -6.73876482331e-04 -3.34632871170e-03 -2.81185135064e-03 -3.67162809459e-03 -5.55073194692e-03  1.95520378095e-03  9.45322966039e-05 -4.52183236101e-03 -5.84569987423e-04  1.69618845735e-03  3.22408020446e-03 -4.44375151026e-03  8.19710170553e-03  1.07526507932e-01  5.82382300100e-03 -8.43899443664e-05  2.89072537353e-03  1.91540159853e-03 -4.55790513289e-04  2.86310444201e-03  7.24191158945e-03 -3.57526012971e-03 -2.89623528674e-05  1.72846829479e-04  5.50613745602e-04  4.24810708817e-03 -2.41120157390e-03  2.38460433956e-03  2.53215194884e-03  2.88880185141e-03 -9.62622735751e-04 -4.50104994096e-03  3.70884555624e-04  1.86561817122e-03  1.11031748101e-03  2.76718844764e-03  3.13812044495e-03 -8.57715365596e-04 -2.00063429286e-03 -7.87407048663e-04  2.34574983179e-03  7.79157937653e-03 -1.50853539170e-03 -2.08602294284e-03  8.73560146773e-04 -2.67870824277e-03  6.80466408793e-04  3.63889137963e-03  1.77869452476e-04 -4.94545047242e-04 -1.06449297922e-03 -8.20641462277e-04  3.15401386727e-03  8.48325180669e-05  8.93851151859e-04 -4.40092581825e-03  1.86205682753e-03 -1.38007314530e-03  1.86613517226e-03 -2.25291803971e-03  2.48977159862e-03  1.21076925362e-03 -2.29065725674e-03  3.46988848003e-03 -3.37601662219e-03  1.58361838926e-03  7.61911323761e-04 -2.77853371129e-03 -6.24135991353e-03  4.61126373024e-04 -3.46709632175e-03 -3.90328450856e-03 -4.35121326223e-04  3.61927714133e-03  6.31323558643e-03  1.10395643004e-03  1.50907131292e-04 -2.72815048062e-03  1.43083171671e-03  3.88101913359e-03 -1.16035421439e-03  2.33430391063e-03 -5.12676928206e-04 -1.32068003084e-03 -3.40149646438e-04 -1.16747475029e-03 -4.93783219419e-04 -3.92955854146e-03 -3.10526594183e-03 -1.73908952820e-03  3.18287768768e-03 -8.37667826889e-04 -6.02887047999e-04  4.74566279168e-03 -3.69274303555e-04 -4.45543756482e-04  2.29395118743e-03 -6.98715951414e-03  1.48982326302e-03 -3.07506835734e-03  6.13458826300e-03  2.59826091855e-03  2.13611883869e-03 -1.59310991471e-03 -4.30638814610e-03 -9.38630077056e-04  1.94574157251e-03  6.82302773602e-04  6.88344250333e-04  3.01412517369e-03 -1.25153420788e-03  5.02237672114e-04  6.97191310438e-06  9.56461435698e-04 -1.54945979259e-03  1.35749876803e-03  1.31452073121e-03  1.70203824052e-03 -2.50900171082e-03 -3.90608001523e-04 -2.04353597204e-03  2.21832240122e-03  2.06847778224e-03  3.67215293610e-03  2.68203126954e-03 -2.13972129085e-03 -4.21028287043e-03  1.11397547744e-03  3.59792281879e-03 -5.44868987742e-04  3.43289709444e-03  1.50414455016e-03  7.16725756952e-03  4.20804841947e-03 -3.08278606728e-03 -1.06573184750e-03  7.70173698063e-04  6.56303349151e-03  6.50762292955e-03 -8.71663265951e-04  8.12395575808e-04 -6.57406009014e-04 -4.83402763635e-03 -3.63794909157e-04  4.00301786578e-03  1.51884701805e-03  2.90440491614e-03  2.61937785597e-03  1.69863520151e-03 -3.27350713855e-03  2.55652072333e-04  2.61001837196e-03 -2.21646806050e-04  1.48834677493e-03  2.38665243285e-03  1.41866131797e-03  2.77849025777e-03 -6.58405183522e-04 -3.34842379435e-03  2.38532740682e-03  2.40321978966e-03 -6.14904073993e-04 -1.80196754835e-03 -1.46446835649e-03 -2.52926609168e-03  2.76153772170e-03 -1.24085530937e-03 -3.88610314178e-03 -4.65282970864e-03  3.62556945952e-03 -3.22643868522e-03  4.73841509005e-04 -2.83162010043e-05  3.14399903124e-03 -3.42591435507e-03 -5.67370525252e-03  9.54147446658e-04 -1.20758166800e-04 -3.30852871968e-03 -1.98573718747e-03  3.44444814848e-03  4.15045877064e-03  2.04368622772e-03  1.98297512410e-03  2.77883471955e-04 -2.36457674303e-03 -1.96935876966e-03 -5.24733493534e-04  5.86018554675e-03 -6.10295388550e-04  2.63003537767e-03  2.83921169643e-03  1.33729595956e-03
-5.07187551388e-03 -2.07280346144e-03  3.69884309220e-03  9.91513984472e-04  1.42181023878e-03 -8.63683044065e-04  5.08157534224e-04  5.39387926376e-03 -9.64249030186e-04  2.37140361338e-03  5.82932033320e-03  9.23461674752e-04 -5.16712560270e-04  9.69050822512e-04  4.07314115843e-03 -1.75943000208e-03  4.32917117242e-03 -1.32051174610e-03 -6.67077863649e-04  4.17034309966e-05  1.75907733947e-04 -2.05271032274e-03 -1.14600566012e-03  1.07875377498e-04 -5.38137752946e-03 -1.09905059989e-03 -2.69075922983e-03  5.39135773173e-04 -5.14822094462e-04 -2.15224763598e-03 -5.32434956642e-04 -1.17928683303e-03 -5.65893564124e-04  2.72073012509e-03 -1.79183504351e-03 -3.59652708992e-03 -1.17935797705e-03 -4.63345740272e-04  3.82284146917e-04 -1.05539072532e-03  7.36843098008e-04 -1.14140562480e-03  2.41872156321e-03 -6.44997595645e-03 -1.20247111388e-03 -7.34033192605e-04 -9.45487869090e-04 -2.03159872657e-03 -1.68003119232e-03  1.28896598729e-03  8.23727256459e-04 -3.27108726554e-03 -2.16536568607e-03  5.02834717443e-04  7.81477639261e-04  5.32047955876e-03 -6.97555605549e-04 -4.29366687007e-03  3.51915000443e-03  1.76340920284e-03 -5.04533218061e-03  8.14273870745e-04  2.55553365192e-03 -2.76112707599e-03 -1.99436632977e-03 -4.83131403080e-03  3.31718444326e-03  3.82537927728e-03 -1.57982384923e-03  2.02028715473e-03 -2.77019760411e-03  1.49256406713e-03 -3.19266920717e-03 -1.19446511914e-03  3.59502164027e-03  1.02782674420e-02  5.82382300100e-03  1.06681425232e-01  1.48147645828e-03 -9.51104499684e-03  9.40279116629e-04  5.55266117791e-03 -4.92575376064e-03 -3.17826407379e-03  3.48261341512e-03 -4.96883000451e-03  3.88301007425e-03 -3.00779397484e-03 -1.54068700353e-03 -6.29332496909e-04  2.10715312255e-03 -1.45393625236e-03  5.24960819849e-04  2.09751506807e-03 -7.60391276297e-04  3.26090621962e-03  3.29759402831e-03 -1.43922758547e-03 -2.99188608462e-03  1.95189221116e-03 -9.50467305914e-04  1.76782448224e-03  2.94956789045e-04  3.27379681914e-03  1.64999919941e-03  3.75960425275e-04  1.43981892596e-03  7.20996107909e-03 -5.98583895898e-04 -1.89274673178e-05  1.97287696247e-03  1.75316275708e-03 -1.14952130731e-04 -1.38698332092e-03  1.76446531205e-03  3.50771842239e-03  1.24283965108e-03 -3.12225206466e-03 -1.76587033397e-03 -2.83503662060e-03  3.99870119984e-04 -2.59567054151e-03  2.21554547874e-03  5.91169825686e-04  3.07373588333e-03  2.81531453623e-03 -3.60831828726e-03 -6.71185389835e-04 -2.73710364146e-03 -1.61948067662e-03  1.98381851663e-03  1.22938754790e-03 -1.52329349907e-03 -6.97269505763e-04  6.89996265341e-04  2.49262148735e-03  3.14881115312e-03  2.67553695761e-03 -1.04585340282e-03 -5.21136343695e-04  4.82172361335e-04 -6.94922798672e-04 -1.81525011391e-03 -6.03919049336e-04 -7.92593107922e-05  1.94352980226e-03  3.41747574508e-03  3.78955349852e-03  5.00784143719e-03  9.33636569493e-04 -1.51815595652e-04  2.93940367610e-03 -3.46189679065e-03 -3.41853760155e-03  4.30291643541e-03 -6.09117729252e-03  1.81014434325e-03 -1.05641094589e-03 -8.17114779351e-04 -2.52741699227e-03  8.82743751088e-04  2.71799314991e-04 -1.79634606631e-03  2.28593666760e-03  5.48808443262e-03 -3.45681161079e-03 -5.60583210390e-03 -5.48779000361e-03  2.07910832352e-04 -1.48728646942e-03 -8.64438541635e-04 -3.35387343138e-03 -3.58068280681e-03 -5.69077253043e-03  4.10106579756e-03 -3.61096909785e-03 -2.11107677249e-04  3.82842528651e-03 -3.08959635693e-03  3.05459292426e-04  1.96488864614e-03  4.73338167477e-04 -5.00725181192e-04  4.10500616590e-03 -1.75032466310e-03  5.74787335598e-03  2.37487038382e-03 -4.57159433091e-04 -6.71173298836e-04 -5.16215574305e-03  6.94340739718e-03 -6.07569819664e-03 -1.43308633555e-03 -1.20110971570e-03 -9.15654847346e-04  1.22810331156e-03  1.52792019479e-03  2.72666106756e-03  8.67989946461e-04 -2.20381664309e-03 -1.06754020560e-03  5.70636575111e-04  4.91423674970e-04  2.30584915883e-03 -8.47892054734e-04  5.52233087070e-03 -4.08695214827e-03  1.80465222354e-03 -6.63270636424e-04  1.09078361257e-03  3.60955892638e-03 -2.23653247331e-03  2.93533210155e-03 -2.71053061352e-03 -1.03752604968e-03  2.32543919061e-03 -2.18196855607e-03  1.51167425078e-04 -2.54082291143e-03  3.26259883047e-03  1.34020935004e-03 -3.76552721858e-04 -2.93639964969e-04  5.45055499185e-03  1.02429750717e-03 -1.56684101766e-03  7.47016192047e-04  3.49018266911e-03 -1.62129964424e-03  1.91650152787e-03 -1.93542959450e-03  1.65373989070e-03 -8.14465728658e-04 -2.98753166068e-03 -3.15275293522e-03  2.44876206382e-03  3.78306279647e-03  6.34811974282e-04  4.88398782203e-03  1.95840792647e-03  2.06296488903e-03 -2.02732982911e-03 -1.33079115990e-03  5.30066723474e-03  2.95857531508e-04  1.99132618164e-03 -5.11887840389e-03  1.10854529563e-03 -2.47625636207e-03 -1.64832597831e-03 -4.92692658632e-03  1.74134700103e-03 -2.88396871386e-03 -2.23132667384e-03 -2.93847188114e-03  1.15086458039e-03
 4.09046603661e-03 -2.97165197157e-03 -4.71002037866e-03 -4.46590425619e-03  3.22516597298e-03 -2.04812702047e-03 -3.39798511375e-03  4.98982588711e-03 -2.74862897723e-03  2.14741539690e-04  3.64672047350e-03  6.35711158563e-04  3.93702715424e-04  1.25218014209e-03  4.19430519846e-03 -5.66729053035e-03 -4.68918421327e-03  2.17930373589e-04 -2.48419753023e-04 -9.52827548370e-04 -1.99377255530e-03 -1.57315272939e-03 -6.92059716111e-04  3.29045056532e-03 -2.84909449482e-03  1.94567244251e-03  5.05463893452e-03 -4.56472678702e-03 -8.06387083848e-04  2.59148124810e-03 -8.47506234756e-07 -5.14686604482e-03  3.47332709943e-03 -1.68993741086e-03 -2.61634455125e-03  3.20496287515e-03  1.82089813348e-03  1.13785450074e-03  3.55595757533e-03 -7.46223735285e-03  1.51683481567e-03  6.41806850295e-04 -2.38154519898e-03  8.27060421418e-04  5.18169455886e-04  7.86622092804e-04  1.24731503135e-03  1.29995010488e-03 -1.82936406535e-03 -1.69010599666e-03 -1.36565880863e-03  2.25582332321e-03  3.69933484281e-03 -2.82118454735e-03  2.49317627411e-03  2.68582628730e-04 -1.67535952679e-03  7.77568564487e-04 -5.82605626337e-03 -3.94320661779e-03 -6.21369210108e-03 -1.01185452799e-03 -3.09973504983e-03 -1.92651882584e-03  4.03957577666e-03 -2.69054631542e-04  3.31153162913e-03 -5.39544565389e-03  7.91223545454e-04 -2.61319940161e-03 -8.03984303489e-05  2.28049219129e-03 -1.67791416548e-04  1.16352004715e-03  3.36841034635e-03 -7.14124093129e-03 -8.43899443664e-05  1.48147645828e-03  1.04614369954e-01  6.25412942706e-03 -7.36579279072e-04 -6.54986750604e-03  4.74749368090e-04  8.42504225927e-03 -2.57679637227e-03  6.06888637958e-03  2.86647751393e-04  1.70980353867e-03  2.40872994894e-03 -3.67779412458e-03 -3.20294310514e-04 -4.78045470539e-03 -6.64438809442e-04  1.05305374202e-03 -1.52348788374e-03  2.09284382740e-03 -1.03169969060e-03  6.97703932812e-03 -2.50054837657e-04 -4.42519228105e-03  1.21319355036e-03  1.58551638364e-03 -2.09882935589e-03  2.48266932749e-03  4.64534531365e-04  8.36067835672e-03  4.70804042043e-03  4.64847979803e-04  2.31380162218e-03  6.21030970858e-04 -2.35794624416e-03 -2.45500904144e-03 -4.02673775727e-03  2.24222405973e-03 -4.27760624322e-04  9.81359581106e-04  7.68648607997e-04  3.32529912915e-03 -3.03641571952e-03 -1.49586208733e-03  7.63738885039e-04 -4.16628825106e-03  2.09713750979e-03  3.69121907042e-03 -8.11759626492e-04  3.50688164455e-03 -1.28340528191e-03  5.20024212796e-04 -2.36752656557e-03 -2.38214355752e-03 -4.12312632097e-05 -3.44667224340e-03 -6.54562302971e-04 -3.72765285447e-03 -2.44937791861e-03 -3.35778399202e-04  1.38711846184e-03  1.89981155327e-03  1.60235487410e-03  8.97835844103e-05  5.73108983717e-04 -3.99913117189e-03 -1.29642227672e-03 -2.94953827347e-03  7.28164802849e-04 -1.47936200173e-03  2.55313109643e-03 -6.69645342980e-04 -4.44799842650e-03 -8.42174058739e-04 -5.22115430816e-03 -1.51281025699e-03 -4.31885973700e-03 -3.17087095311e-03 -5.02255885454e-03  4.89289245339e-03 -3.11672707260e-03 -3.31379469833e-03  1.14016513083e-03 -2.28402896130e-03  2.09709139603e-03 -6.80159992381e-03 -1.03960004323e-03  3.47095216385e-03 -7.30774420153e-05 -1.88227366931e-04  3.88124249121e-03  9.97830298015e-04 -4.19389862471e-03  3.76948325822e-03  3.02880850167e-03 -8.68119995872e-03 -9.23848649335e-04 -2.22769588560e-03  1.23448550679e-03 -2.53854994061e-03  7.93151179288e-04 -6.21860186533e-03 -1.02759309710e-03 -4.28579099672e-03 -2.43165277141e-03  3.09059655286e-04 -3.80786481084e-05  6.05186113115e-04  8.63752109327e-05  1.51602006857e-03  3.24094824151e-03  1.37734057109e-03  3.79286542038e-03  1.99456036308e-03 -2.07231504128e-03  1.01083675462e-03  1.33454955116e-03 -2.34130173955e-03  7.14514275856e-04 -4.63764532829e-03  1.98509025846e-03  9.39213263979e-04 -7.41656536033e-04 -3.62444237041e-03  1.50242177354e-03 -2.36593616945e-05  1.35706462171e-03 -2.20141411466e-03 -3.80095406541e-04 -1.55616651659e-03 -1.41025561826e-03  6.43521952897e-03 -4.20280321892e-03  2.18992942692e-03 -3.43781939101e-03  3.45555857790e-03  4.80503035518e-03 -1.40518805537e-03 -1.89419464882e-03 -5.26558943358e-04 -1.27054735512e-03  5.43411547848e-04 -6.60940335106e-04 -3.13939217246e-03 -1.45741870304e-03  3.39392992539e-04 -3.71075332060e-03  7.93975884884e-04  3.95643361728e-03  6.45676382064e-03 -7.44250801246e-05 -3.09443536246e-03 -6.40443002839e-03 -1.56802573419e-03  2.16442816959e-03  5.68748824916e-03  6.15799652812e-04  2.26955923332e-05  2.01952473209e-03 -2.86035034851e-03  1.33515790397e-03  2.17307731825e-03  2.55248603276e-03  1.00973004837e-04  5.03459781209e-04 -1.18926274681e-03 -4.20927705874e-04  3.16586445434e-03  4.67852543587e-03 -5.32982627839e-05  4.69127297876e-04 -1.82659465711e-03  6.80930764919e-04  2.28903183298e-03 -3.66738221665e-03 -3.51911142396e-04 -2.05100665896e-03  3.92320983632e-04 -9.48556725717e-04  5.30917073915e-04
 4.86099029532e-03  1.22675431683e-04 -1.25398015700e-03  6.99045607014e-04  1.52456536243e-04 -4.75521225167e-04 -2.22036350983e-03  1.67580168184e-03 -8.82510673075e-04 -7.39693062158e-04 -8.03350786719e-04 -3.73514177155e-04  4.07749228168e-04  4.59144441714e-04  2.78308288646e-03 -4.75262255324e-04  1.44722233938e-03  6.25827437618e-04  3.41009839895e-05  3.19359409970e-03  5.58990968920e-04  1.54302940449e-03  2.71651838735e-03 -2.07623665358e-05 -1.85011173068e-04 -2.04250413614e-03  7.79889901650e-04  2.87471321786e-03 -1.35155309007e-03  8.67637226418e-04 -5.65174601023e-04 -4.24278550798e-04 -9.03617949829e-04  1.74532412515e-03  9.63975186044e-04  5.76310789236e-04 -1.28184592825e-03  4.08601252050e-03  2.81724989177e-03 -2.85984043424e-03  9.89746517210e-04  9.47000726833e-04 -1.81688053190e-03  1.87231788001e-03 -5.00688954809e-04  4.92556242050e-04  9.70027041732e-04  1.38630065703e-03  9.86606690198e-04  2.59493740594e-04 -1.18736083638e-03  2.12862236262e-03  2.08628585955e-03  8.07174663617e-05 -2.43947466662e-03  2.39981988715e-03  4.92305156613e-04  1.41717679406e-03 -2.57516120245e-03 -6.20664692238e-04 -2.80170577529e-03 -2.55215487543e-03  3.52250688917e-04 -1.46321834111e-05  3.09040279497e-04  3.89442447717e-04 -2.31343172733e-03 -6.23873097887e-04  3.65588446124e-04 -1.25224842661e-03 -3.53753203830e-03  2.39995227004e-03 -1.01620613551e-03  4.04452547643e-04 -8.22017171442e-04 -2.60737848691e-03  2.89072537353e-03 -9.51104499684e-03  6.25412942706e-03  5.53464710634e-02  1.41572031434e-02 -1.38049803894e-02  9.13271129880e-04  1.94984935253e-05  2.72727790730e-06  2.73396552485e-03 -3.64750834054e-03  1.46049766802e-03  1.44830170951e-03 -3.70072892101e-04 -5.45702745593e-04 -1.76853300437e-03 -8.64798517291e-04  6.80364395859e-05 -7.24483140369e-04 -2.89688557439e-05  8.54363682999e-04  2.13336387418e-03  2.77866926384e-03 -3.26387116412e-03 -1.68461198363e-03 -2.29355231664e-03 -4.56595133344e-04  1.40416146028e-03  1.88739416233e-03 -3.42803379491e-04 -1.48218596713e-03 -2.11123284382e-03  7.51794760307e-03 -2.11863390659e-03 -1.10663303933e-03 -3.91740578582e-04  8.55041744409e-04 -3.23738618084e-03 -1.34297472155e-03  1.66339220194e-03 -7.63820207289e-04  1.24499629610e-03  7.40670145065e-04  1.30276617060e-03 -9.97870394942e-05  3.46301787398e-03  1.58424282427e-03  9.25380979235e-04  1.22476915253e-03 -1.70244618798e-05 -2.98055205921e-03  2.86069305368e-03 -1.06550057574e-03  9.08556079755e-04  2.05911753096e-04 -8.46081352328e-04  1.94549653778e-03  1.10590604604e-04  1.60651293198e-03 -1.87869066488e-03 -1.13734818837e-03 -2.83445372001e-04  1.45764953814e-03  3.40091680137e-03  1.39049487322e-03 -5.50477505095e-04  5.57081502583e-04  2.01644693055e-03  1.35279174569e-03 -3.81684463581e-04 -1.15823217284e-05 -2.25056275485e-03 -1.63962263735e-03 -1.08930660735e-03  5.52214930516e-04 -2.78096964574e-04 -2.35033810600e-03 -6.93467908752e-04 -4.11611809164e-04  1.45466828114e-04 -2.81885214215e-03 -1.35293869177e-03  9.11613894404e-04  2.90056906664e-03 -9.71889305797e-05  1.72932430614e-04  1.49944351197e-03 -1.13616009177e-03 -6.92348084797e-04  1.06650447361e-03  9.05786681461e-04  2.64244344532e-04 -1.42482104536e-03  1.39076391705e-03  1.92276050242e-04 -3.13660754561e-03 -3.53961567148e-05  2.42454146293e-03 -1.65931695542e-03  2.32124396111e-03 -1.08910125133e-03  8.29091527871e-04  1.65601411244e-03 -3.85054579738e-04  4.69395163965e-04  3.79267542064e-04  6.66120795256e-04 -1.61272662288e-03  2.30935553158e-03 -2.77894396797e-03 -3.06085327372e-04 -7.55668634032e-04  5.64882458426e-04  8.64340027536e-05  2.30199813727e-03 -9.69618155059e-04 -1.39329515189e-03  2.18969483104e-03 -9.29053233242e-04  2.81062263582e-04  8.08235616038e-04 -1.13920930042e-03 -2.64239326625e-03 -8.82493876918e-04  1.91645312630e-03  4.09539868012e-04  3.99618586831e-03 -5.07701874504e-03 -2.74465098388e-03 -7.21994615217e-04 -1.06837991732e-03 -8.44224426711e-04 -1.19295722818e-04  2.77609866408e-04  5.90865848317e-05  1.59281635437e-03  4.34895897826e-04 -7.88639781163e-04  5.82021290200e-04 -5.38651811991e-04 -1.49143233390e-03  1.62817329731e-03  4.16665492740e-04 -2.46447161515e-04  4.22055666767e-04 -2.26447061478e-03 -1.13850012770e-03 -3.00797782837e-03  1.61551086687e-03 -8.17165947948e-04 -1.97569295490e-04 -1.84893492203e-04 -4.54259388041e-04  8.38589551548e-04  5.93711724998e-04 -2.95188063794e-03  2.49568210452e-03  1.48969440338e-03  1.01835271027e-04 -7.55475396006e-04 -1.64105507977e-03  1.52758583486e-05  1.31796640775e-04 -2.12612503314e-04 -1.00858105682e-03  5.33095990226e-04 -1.77075113439e-03 -1.44020943634e-04  2.25284736089e-03 -9.64389783936e-04 -8.17307292397e-05 -1.13287181210e-04  1.36559653411e-03 -1.07385307433e-04  1.73510552719e-03  7.29610463657e-04  1.00757702170e-03 -1.08215727772e-03 -6.41356038053e-04 -1.40108813217e-03
-8.37538473326e-04  2.89872668701e-03 -4.64834785001e-03  3.00513675415e-03  1.14596915177e-03 -1.86283676217e-03 -1.99721723304e-03  2.11829536535e-03 -1.26337841895e-05  5.29282539947e-04 -2.30895929696e-03 -1.28314497281e-03 -3.98364864462e-03  5.93028295187e-04  1.37573261130e-03 -3.47312868498e-03  8.02163072003e-04  1.18407825164e-03  1.47759170441e-03  4.35159077595e-03 -7.23531407920e-04  1.36763501710e-03  9.90559995915e-04  1.39959832487e-03 -2.09364234250e-03 -1.70948118990e-04  3.24598600628e-03 -2.02609376657e-03 -1.27191411819e-03  1.35008953465e-03 -8.04154272489e-03 -6.94575058053e-04 -3.31825850442e-03 -4.06843154627e-03  6.97451760469e-06 -1.14587139124e-03  6.84786150986e-04  5.52392384142e-03  4.19978883582e-03  7.07779466507e-04  1.41181800689e-03 -1.30022932191e-03  2.35596764289e-03 -2.09636108015e-03 -3.17249424327e-04  3.26548994470e-03 -8.35510849311e-04  4.98604309700e-03  3.78864183909e-04  2.16464950048e-03 -6.39029499352e-03  3.71953538796e-03  4.25842574129e-04  3.18269345504e-03 -7.44704390927e-03  3.56857722274e-03  3.46648791146e-03  9.04913114208e-04 -4.69066579882e-03 -6.89417356696e-04 -3.71865089749e-03 -2.08672299169e-03  2.39514229426e-03 -2.41228947598e-03  2.19870547515e-03  1.26913212514e-03 -4.97092357993e-04 -5.02359472565e-03 -2.09359902945e-04 -7.74820182463e-04  7.92876186587e-04  3.33289282589e-03  3.20134434363e-03 -1.49064779958e-03  1.20797735801e-03 -1.31637603621e-03  1.91540159853e-03  9.40279116629e-04 -7.36579279072e-04  1.41572031434e-02  9.22966154824e-02 -1.80200429855e-03  2.67210331930e-03  1.69469627740e-03 -1.71948365130e-03  1.16930673735e-03 -2.28507375219e-03 -2.24508971731e-03  3.97566537542e-03 -3.16442753426e-03 -3.00771473399e-04  1.68181234640e-04  1.51435743012e-03 -6.39498453575e-03 -1.08152923866e-03  3.86723064063e-03  2.01946366986e-03  2.40033083826e-03 -7.76397199285e-04 -6.45201558026e-03 -1.28836891166e-03 -4.19017161857e-03 -9.65482754262e-04  1.18786643035e-03 -7.36132973808e-04  1.80357161917e-03 -3.12801010253e-03 -5.28382743949e-03  8.53824845706e-03 -1.58183170597e-03 -5.03484819548e-03  4.28671172093e-03  8.19100493844e-03  8.51037565975e-04  2.55187567541e-03  1.42212230535e-03 -2.33531240217e-04 -1.89299809734e-03 -2.34642456787e-03 -1.17321248771e-03 -1.41145312158e-03  4.11729427749e-03  3.59970234222e-03 -7.34508493274e-04 -3.43401828894e-03 -6.19929185441e-03 -4.25455098356e-03 -4.90380600535e-04  1.03415698591e-04  3.49627845704e-03  1.09150298575e-03 -1.45895204040e-03  2.94506400136e-03 -7.41674291210e-04  2.26488440425e-03 -2.33685147094e-03 -3.50412255294e-03  2.14725691633e-03  6.04040755848e-04  3.46562924746e-03  3.03568388994e-03 -5.35515402113e-04 -2.10792889973e-03 -1.10501634893e-03  3.28806326458e-03 -7.83972524036e-04  7.66192753627e-04 -4.96135406994e-03 -4.60178146132e-04  1.09416089394e-03 -1.96292525064e-04  2.86971673467e-04 -3.40004840983e-03 -1.10931722595e-03 -5.79322989932e-04  7.68033567103e-04 -2.92406056808e-03 -5.23572994645e-04  1.79942636091e-03  5.80780448264e-04 -4.41549462961e-04 -4.38803250494e-03  7.78664462694e-04  2.01171699136e-03  3.31451566875e-04  5.11968189586e-04 -1.58044406896e-04 -8.59209494738e-04  5.51359804395e-04  4.16605304477e-03  5.66938935234e-04  3.18021065344e-03 -3.59030124662e-03  3.74287643208e-03 -1.19974035229e-03  1.47318003784e-03  9.86372350053e-04  2.29772025532e-03 -9.78875914781e-04 -6.23170616847e-04  1.04163788720e-03 -1.65699441433e-03  1.31124002802e-03 -1.04942476007e-04 -8.60317036051e-04  2.58877861839e-03 -3.68610171593e-03 -3.15458969853e-03  2.90635669807e-03 -2.90355817268e-03  6.50871986493e-04 -2.85572428554e-03 -1.44569041994e-03  4.05927388449e-03 -3.85162800638e-03  4.56913806865e-03 -1.09120335725e-03 -2.92785637845e-03 -2.91163029125e-03 -1.41666508439e-03  5.26889058945e-04  5.87782265752e-03  8.78549843362e-04 -1.84099721616e-03 -2.00053741793e-03  2.64989404427e-03 -3.47007007090e-03  2.32714918620e-03  3.10288527560e-04 -1.94362646198e-03  1.73403155699e-03 -1.48558442926e-03  1.36254017143e-03 -3.09153549609e-03 -2.78082461529e-03  2.59258436929e-03 -2.39918233665e-03  3.58241963263e-03  7.36596436320e-04  5.16870225836e-04  2.41564599807e-03 -6.67952845651e-03  6.97101721418e-04 -5.19378648503e-03 -1.42637054237e-03 -1.90175293102e-03 -3.49390398958e-03  1.54062195655e-03 -2.25574934638e-03 -3.98287746284e-04  1.85990616845e-03 -4.50455183348e-03  3.18012522523e-03  2.05822207980e-03  1.47429042838e-03  7.79609025252e-04  1.14529704558e-03  7.38171321495e-04  1.29708830074e-03 -3.39599978665e-03 -1.17360043821e-03 -3.77146612427e-03 -2.39636569409e-03  4.88655481116e-03 -7.64159707947e-04  1.77356672951e-03  2.39879542189e-03  2.28456724886e-04  1.86289064779e-03 -2.84516870375e-03  7.50490341335e-04  2.04305126387e-03  6.38647739394e-04  2.20224297294e-03  5.55443383394e-03  1.16348167940e-03
-5.26270083465e-03 -2.81726799600e-03  7.30046801586e-04  5.72163907196e-04  2.18479852369e-03  3.56686605482e-03  6.94887285814e-04 -2.80173356944e-03  1.25871657250e-03  7.27438719938e-04  2.70170619907e-03  6.72661177880e-05 -1.92355212014e-04  1.07320907346e-03 -2.65177022508e-03 -3.75312593354e-03 -7.15402889266e-04 -1.50284145000e-04  1.77524887700e-03 -2.86263672471e-03 -1.42529757798e-03 -9.06226532491e-04 -4.12732473482e-03  9.56182542530e-04 -1.15159734621e-03  1.94186367786e-03  4.71923453512e-03 -8.05312764819e-04 -1.23175371363e-03 -1.18356249099e-03 -1.24226368892e-03 -2.57727784568e-03 -1.71609951192e-03 -1.05501125599e-03 -1.96271096275e-03 -8.90129985863e-04  3.52520581969e-04 -6.94163243322e-03 -3.68721209281e-04  3.78462698794e-04  1.55010848609e-03 -3.44893322143e-03  2.62202094440e-03 -2.38766019677e-03  1.70399157379e-03  1.36595023834e-03 -3.33875168060e-03 -8.42116918003e-04  8.96560354292e-04  2.89952077042e-03  6.12207272102e-04  1.59454967634e-04 -1.21426677061e-04  5.03506269661e-03  1.34213022606e-03  1.40514909807e-03 -7.95682171547e-05 -2.68674554678e-03  3.70470711075e-03 -1.67319890162e-03  1.48488864291e-03  4.14068588388e-03 -1.06103767396e-03 -1.31787505920e-04  1.53536927377e-03 -2.55301730380e-03 -6.17362213122e-04 -1.54846914946e-03 -6.88263424240e-06  2.43032722496e-03 -1.69636597219e-04 -5.93433697130e-04 -1.42317340574e-04  2.05625977735e-04  5.91324026857e-04  1.12548885551e-03 -4.55790513289e-04  5.55266117791e-03 -6.54986750604e-03 -1.38049803894e-02 -1.80200429855e-03  8.04134814703e-02  1.54396389233e-04 -2.28367295164e-03 -6.11336166163e-03  1.61199835116e-03  1.52815508545e-03 -3.15890860483e-03 -1.10525880949e-03 -1.79934826675e-03 -1.61386021945e-03  1.55349763276e-04 -7.99364066207e-05 -3.75639354422e-03  9.53321711061e-04  1.41291865959e-03 -2.04067918237e-03 -3.07253212295e-03 -2.49134337612e-03  3.73931191676e-03  2.55885201262e-03  3.05047198326e-03  9.43533238110e-04  3.95425331327e-04  7.62900412541e-04 -1.62139671484e-03 -2.56782198922e-03  1.30114326575e-03 -4.63863613113e-03  4.46539861279e-03  7.03708708528e-04 -1.99937045257e-03  3.83919232662e-04  6.25222343022e-04  3.00221984864e-03 -6.91177725105e-04  4.19008930848e-03 -5.22429725018e-03 -1.93976570974e-03 -4.91015546156e-03  2.08121379696e-03 -4.82579978592e-03  2.32699407739e-03 -1.64203194108e-03 -3.26032114995e-04  1.76135975595e-03  2.44672161141e-03 -2.76844003961e-03 -2.13538805792e-04 -2.61299093412e-03 -1.68665651285e-03  3.37178504525e-03 -2.63309721494e-03 -3.12148435082e-04 -1.35978486487e-03 -2.00571050241e-04  1.60532160746e-03 -1.99189755282e-03 -4.90777266831e-04 -4.01512322753e-03 -4.78156965752e-03  1.20502327122e-03 -1.67715955843e-03 -2.55882005878e-04 -1.94551040539e-03  1.92186806217e-04 -3.60605278832e-04  5.76606683617e-03  3.55788327650e-03 -2.29011127865e-03  1.47086441354e-03 -4.42200161326e-04 -3.73724916050e-04  2.02798988397e-03  1.61214539867e-03 -4.04180056438e-03  4.80661440527e-04  2.73309772078e-04 -1.42064502243e-03 -1.39478047282e-03 -6.18621896698e-04 -3.14740885086e-03  2.75650264467e-03 -2.36035938474e-03 -1.02886436607e-04 -9.78084176975e-04 -3.48736394893e-03 -2.58467124171e-03 -8.11571375863e-05 -3.59039486306e-03 -1.46612494124e-03  2.27805808334e-03  1.22358707948e-03 -3.22763828503e-03  3.65808056789e-03 -3.00780026890e-03 -1.36404824885e-03  9.90945926128e-04 -1.84368563654e-03 -9.48741442264e-04  4.22453938015e-04  5.72255661602e-04  4.73597723218e-04  3.96340207050e-03 -3.67298273572e-03  1.10481187321e-03 -1.82891893138e-03  1.76178014108e-04 -1.44738697580e-03 -1.10681648802e-03 -2.23960244128e-03  2.24874268673e-04  1.88636459750e-03  3.40059926409e-03 -4.22037570004e-04  2.55332283299e-03 -2.08579061524e-03  3.49147131460e-04 -4.34316519116e-04  2.22907642025e-03 -1.19216424749e-03 -1.93854603690e-03 -3.63179693805e-03  3.90664754666e-03  8.18603816394e-04  7.24465977713e-04  2.18075187422e-03  1.03187870869e-03  1.77070653500e-03  9.49101357422e-06  2.29532784418e-03 -3.31333121165e-04  5.68785442812e-04 -1.84480385062e-05 -3.43380957855e-03 -8.13961399085e-04 -2.06902828259e-03  3.11662111489e-03  2.34190617614e-03  6.06424298661e-03 -5.42958549536e-04  2.20584553681e-03 -1.13287795158e-03 -3.01511321818e-03 -5.49622188790e-03  3.69213860094e-03  6.65661897205e-04  8.53998137810e-04 -6.31657682355e-04 -1.05636752000e-03  4.56643538391e-05  3.19347372670e-03 -1.74781998243e-03 -2.85159458946e-03 -1.97040339317e-03 -3.23425452773e-03  2.17863116379e-03  6.28253674681e-04 -8.01886646821e-04  1.80102092509e-03 -1.04251151289e-03  2.79092088461e-03  1.29314611910e-03  8.75043148595e-04 -2.33279414845e-03  2.90065409686e-03  2.87614210262e-03  9.88933763468e-04 -1.60179001393e-03  1.25113044285e-03 -2.65577515085e-04 -2.38239371939e-03 -7.06923969318e-04 -6.24777014726e-04 -1.17601259561e-03  1.20822980458e-03
[truncated: 846,337 more chars]
