# Supplementary material for: Proximal Distance Algorithms: Theory and Practice
Source: J Mach Learn Res. Author manuscript; Available in PMC 2019 Oct 24. (PMC6812563)
Supplement: code [file NIHMS1053815-supplement-code.zip › proxdist-master/keys_zhou_lange_2019/misc/spm/X_256_3.txt]

 1.23756153509e-01 -2.82555192936e-03  1.09279397448e-03  3.12491152456e-03 -1.80398927371e-03 -9.80559687529e-04 -2.41455110010e-03  5.02856200722e-03 -3.13187888897e-03  1.48496690924e-03  1.91810144906e-03 -2.57809082412e-03  1.15143416812e-03  2.07054679064e-03 -4.34064149383e-03  1.16655290053e-03 -3.20440117799e-03  3.89858424501e-03  1.23555226404e-03  1.85410662239e-03  6.03101769258e-05 -9.75107227842e-04 -1.51337256932e-03 -3.54122931814e-04 -1.36144692876e-04  5.07725609658e-03  3.40990404540e-03  1.87309225629e-03 -3.86389678819e-04 -1.96398180861e-03 -7.62601851150e-04  6.04583511591e-04 -3.21829787640e-03  8.12813353168e-03  4.23596752140e-03 -9.99209597934e-04  3.70393082008e-03 -2.68958654529e-05 -4.60114352483e-03 -3.89542252473e-03 -3.14655394756e-03  4.48466137997e-03  1.89977356650e-03 -3.87283578610e-04 -5.86137616587e-03 -4.84276341722e-04  7.72556843340e-03 -1.44048045725e-03  7.68292954533e-04  4.74780880433e-03  2.12658407011e-03 -1.82918391861e-03 -3.92994370444e-03  7.78766250808e-04  9.23359813206e-04  1.11425917709e-03  3.04992074934e-03 -2.39738389986e-03 -2.38778519975e-03  1.08813299561e-03  1.76099604023e-03 -3.08547626487e-03 -1.53505608527e-05 -3.81090981044e-03 -2.46821078949e-03  4.28880067918e-04  2.69777118933e-03  6.85429945518e-04  4.43327484448e-04 -2.20654539715e-03 -9.92347169240e-04  2.38402386433e-03  7.38379988584e-04  8.21228837526e-04  8.16378849208e-03  6.23763150629e-03  2.98626595765e-03 -3.11554243975e-03  4.10379450357e-03 -1.58898621263e-03 -3.37880867764e-03 -2.40390541435e-04 -1.86883109060e-03 -2.72129514630e-03  7.37820338990e-04  1.99999696664e-03  2.51215640965e-03 -5.57599476770e-03 -5.61502238768e-03  4.06877554224e-03 -1.18827573266e-03 -3.96598082842e-03  1.84606806270e-03  1.58969485419e-03  1.40177336397e-03 -1.09589114815e-03  1.78786669053e-03  1.80150977687e-03  4.63506138993e-03  4.91809886057e-03 -7.74535333368e-04  4.65316071902e-03  2.78604732464e-03  3.10782294998e-03 -2.35237284290e-03 -4.09322868285e-03 -2.14121407249e-03 -3.84851097407e-03  1.08694993058e-03  8.15643683642e-05  4.19398801614e-04  4.15270726453e-03  1.90859231809e-03 -1.73831953295e-03 -2.07165369858e-03 -8.89466461395e-04  2.12402500343e-03 -2.11625305353e-03 -1.08640779027e-03 -1.71567899484e-03  4.40291027924e-03  9.91744300570e-04  2.46964104726e-03  3.74219131690e-03 -3.27367840631e-03  3.49191592937e-04 -1.66632027154e-03 -1.88521271469e-03 -5.33508238758e-03  3.92854878687e-03 -2.40928397487e-03  1.02547540467e-03  1.23137553645e-03  6.17028840187e-04  4.18882540325e-03  7.92688702223e-04 -2.84440479773e-03  1.32652336516e-03 -1.08275438352e-03 -2.45069614614e-03  2.34849673627e-03  1.16247355598e-03 -6.52658747534e-04 -1.13119508417e-03 -2.10084282279e-03  2.62284643512e-04  1.43594547073e-03  2.02129528035e-03  8.96843836291e-04 -1.21529258285e-03 -2.69041903699e-03 -6.64829794495e-03  6.78890529742e-03 -4.14431331284e-04 -2.84058704119e-03  1.35845935222e-03  4.70331510430e-03  3.50734655179e-03 -1.74991086620e-05 -3.26188588379e-04 -1.28004779515e-03 -5.23004383113e-03  3.90338779116e-03 -1.95649737970e-03 -1.33698259897e-03 -7.91473297831e-05 -3.80232656042e-04 -1.81956402363e-05 -3.83740118411e-03 -2.99558233908e-03 -5.74562978157e-04 -3.49809046219e-03 -7.52736563416e-04 -2.27169258547e-03  2.25704560904e-03  1.84600150554e-03  2.89557555811e-03  2.31257270273e-03 -4.27202129169e-03 -4.28947190166e-04  4.10063520184e-03 -3.14882533165e-03 -8.07950514684e-06 -8.40276798018e-04 -3.05230007909e-04 -1.15768057750e-02 -4.32752044051e-03  4.12677539424e-04  1.99680913374e-03  4.27230203885e-03  2.44399107297e-03 -1.31115732355e-03  2.33935003451e-03 -3.59677606349e-05  5.24537576667e-04  3.71956800078e-03  7.15639978143e-04 -2.74741781434e-03  2.56327639306e-03  1.09930292390e-03 -1.60481552732e-03  2.18857064772e-04  2.09811400315e-03 -1.57937501905e-03  1.45176318272e-03  2.12679171566e-03  6.07897942120e-03 -3.70986797199e-03 -9.17798955201e-04  3.59023195976e-03 -2.79791469025e-04  5.47486676823e-03  4.57128162360e-04  1.39604771530e-03  2.20393138090e-03 -3.08540218135e-03 -1.14058944413e-03  1.51933143306e-03  3.90197236042e-03 -1.13044215336e-04 -6.14562357249e-03 -3.60235240442e-03  2.04701493412e-03 -2.19158668130e-03 -4.36253298673e-03  2.56220291940e-04 -2.94167656996e-03 -1.00992538008e-04 -3.25662749031e-03 -2.68350012261e-04  1.46528839632e-03  2.81406433714e-03 -4.69009471757e-03  6.05282603079e-04 -1.46706658145e-04  1.81011241375e-03 -1.97358915732e-03 -1.34772614393e-04 -1.67576583289e-03  4.81620501471e-04 -4.46482315583e-03 -1.73944287027e-03 -3.98313862173e-03 -3.22158649642e-04  3.94652269510e-03 -9.05637212207e-04 -1.65922904944e-05  2.57758830611e-04  1.77812758284e-03 -9.83068365426e-05 -2.54802954849e-03  6.69248571683e-03 -2.11180742436e-03 -3.93818762719e-03 -3.92152530524e-03 -4.59880256406e-03
-2.82555192936e-03  9.12778956259e-02 -1.11369350941e-02  1.55233954778e-02 -4.40793627226e-04 -5.28776841220e-03  7.39659814756e-04 -1.13428210910e-03 -9.13510105041e-04  4.48736128130e-03  3.88586580993e-03  1.33523524941e-03  2.03709336563e-04 -9.00467810299e-04  5.91009233407e-04 -2.05369448746e-03  1.37641325368e-04 -2.01073571105e-03  6.17329049359e-04 -1.41949805853e-03 -2.62323597183e-03  2.81879231600e-03 -2.01130011396e-03  1.89450925897e-03 -4.88168121928e-03 -1.51835899784e-03 -6.73791383506e-03 -1.28314548788e-03  3.78250473694e-03  4.88513335581e-04 -2.73551568445e-03  2.48619044172e-03  9.74416592025e-04  8.36564264305e-04 -1.96302692569e-04  4.46389574562e-03  2.94582767093e-03  4.49406858923e-03 -9.61977429431e-05 -3.16209587554e-03 -1.12066291747e-03  1.28089427471e-03 -7.10634957186e-04 -4.51646452933e-06 -2.51071727082e-03  4.92209897403e-04  1.29342460533e-03  1.07810952539e-03 -7.07425578062e-04  1.32048781116e-03 -7.46208013759e-04  1.82551500449e-03 -1.87230667919e-03 -1.64782678675e-03  1.49919491827e-03 -1.26239013690e-03 -1.43122517751e-03  3.39419668436e-03 -1.73690646682e-03 -1.46811458417e-03  9.57519732449e-04  3.55433460994e-03 -2.27443009951e-03  5.27344196556e-03  1.35855020970e-03  1.87043494998e-03  1.99157738687e-03 -1.65125918849e-03  1.26896917014e-04  1.58851083082e-04  1.40356371053e-03  9.84501262743e-04 -2.01696603369e-03  2.86779467980e-04  1.61416483746e-03  1.34023204010e-03 -1.61993273938e-03  6.61187863967e-04 -2.51300165961e-03 -1.95453642952e-03 -1.25470479311e-03 -9.37452438859e-05 -2.98049388408e-03 -2.80259224463e-03 -2.32506345051e-03 -1.56549709662e-03 -2.10381849075e-05  2.80184880350e-04 -7.05090947794e-03 -9.92870549947e-04 -5.68568434693e-04  5.25080572707e-04  3.04910456661e-03 -6.99860418819e-03 -1.04862011123e-03  3.15631437373e-04 -1.43456139062e-03 -3.91619273446e-05 -4.73791062336e-03 -4.98263689207e-03 -1.25751762186e-04 -8.05276529322e-03 -2.35098697931e-03 -3.01574029842e-03 -2.31035774606e-03  2.90582018151e-04  1.79261648498e-03 -2.89199185310e-03 -2.21240379619e-03  6.24299974878e-04  8.22609472296e-04 -2.09229657220e-03 -1.36408260534e-03 -2.66850312962e-03 -1.57928495222e-03  4.25761782239e-03 -7.46069595053e-04 -2.26803257046e-03 -1.22929991387e-03  1.02034219025e-03 -4.32159334848e-04 -4.99352376913e-04 -1.82523615526e-03 -5.89452017124e-03 -5.82202847280e-04 -2.18890765235e-03 -2.21937970080e-03 -1.39585606408e-03  1.07550803288e-03  2.36236291343e-03 -2.29983036538e-03  1.39591860196e-04  4.03194197799e-03  2.79421617100e-03  8.38033330648e-04  3.82545198776e-04 -2.38502765398e-03 -1.10013372957e-03 -1.50103453240e-03 -5.51615736637e-04  2.48649654607e-04 -6.97005577388e-04  2.25578635393e-03  6.74653282690e-04  4.78398104824e-04  3.63906751740e-03 -2.76019608116e-03 -6.19326893946e-04  2.25565929113e-03 -3.49028791077e-04 -3.31550968061e-03  5.10211011138e-03 -2.58739439691e-03  4.71231713905e-04 -2.25952739902e-03 -6.58388208519e-03 -2.16735803929e-03  9.02012870508e-04 -2.06676822318e-03  3.98415697739e-04  1.48696262067e-03  2.18738128225e-03 -1.18152269155e-03  6.47258559022e-03  6.70423394275e-04  7.61883253493e-04  1.08170764184e-03  1.14767222175e-03  7.45288323905e-03 -1.55082247344e-03 -6.54178570484e-04  3.19953987870e-04  8.86692884144e-04  8.42548703825e-04 -9.04186444698e-04  1.21142336489e-03 -1.80859158843e-03 -3.56887183867e-03 -3.63649053379e-03  2.44858738143e-03 -2.89901610453e-03  7.76099595299e-04  3.60027311936e-03  1.28242351847e-03 -4.35104089308e-04 -1.16911475678e-03  4.82371728883e-04  7.89448172970e-04  2.57617731524e-03  1.64426363515e-03  2.54870152093e-04  2.24262261827e-03  7.42976026418e-04  5.02408487308e-03 -2.60731873072e-03  3.94361336891e-03  8.19184840279e-05  8.33836900984e-04  7.11134813047e-04 -3.19538482295e-04 -3.83755557500e-03 -2.44255341699e-04  1.28702074915e-03 -1.87275296028e-03  4.08320663505e-04 -8.21972125713e-04  4.23721835204e-03  4.97496367119e-03 -3.92440451051e-04  6.10383533760e-03  3.46852380457e-03  1.38300168906e-03  1.83196255038e-03  2.07785846684e-03 -1.54006152811e-03 -1.69748724753e-03 -1.72596447350e-03 -1.57330438950e-03 -3.45841611868e-03 -2.37967014217e-03  7.06664457564e-04  5.61376088114e-03 -1.88829051678e-04  1.35885579229e-03 -7.87973109757e-04  1.24530909784e-03 -6.37547754549e-04 -3.67890361337e-04 -2.13500161492e-03  3.71786984328e-03  3.43681961112e-03 -3.29201920539e-03 -4.16997551192e-04  5.30583081895e-03  9.47983941235e-04 -7.45847222388e-04 -1.14478949601e-05  8.83921402387e-04  4.51773673850e-03  1.65884549971e-03 -4.51834764650e-04 -1.17090252659e-03  3.82707026345e-04  8.67470083634e-04  2.82359101187e-03  1.98729794733e-03  5.93392821335e-03 -2.30653993014e-04 -3.11784471826e-03  4.15701312622e-03  4.14632408665e-03 -1.10533040830e-03  3.02196314816e-04  2.88023780720e-03  3.42311812768e-03  1.47610591402e-03
 1.09279397448e-03 -1.11369350941e-02  7.16704084949e-02  9.23545443855e-03 -4.09809459020e-03 -2.07915788785e-03 -2.13706801906e-03  2.18997009120e-03 -1.66156395004e-03  1.26245862107e-03  1.93828681322e-03  9.41234375355e-04  1.08411254948e-03 -9.61146600996e-06 -4.11824663295e-03 -9.89597989991e-04  3.54965224764e-03 -2.60599547492e-03 -4.16001189591e-03 -7.95671070423e-04  9.06851390228e-04 -2.59901420709e-03  3.73960777669e-03  5.32333045614e-04  1.66959425540e-03 -5.81808153024e-04  1.19486960491e-03 -1.05535564847e-03 -2.07327868052e-03  1.58874676153e-03  4.35669588551e-04 -6.14022901831e-04 -2.07910375705e-03 -1.65015542972e-03 -5.04566567462e-04 -1.75838666175e-03 -8.28071088993e-04 -1.25947573805e-03  1.14195640354e-03  7.54252710464e-04  2.16795320301e-04 -3.77967509625e-03 -1.52708215370e-03 -1.29154178501e-04 -8.94441965769e-04 -9.93303501864e-06 -3.23621280151e-03  1.17120909807e-03 -4.05176788539e-04 -1.24617149971e-03 -3.99662613125e-04 -1.45750735531e-03 -3.69990303943e-04  7.84156785213e-04  8.47688421910e-05  2.52954318872e-03 -6.24149889326e-04 -2.78262905893e-04  2.96491178475e-03  4.55857367541e-04 -1.24973602194e-03 -2.65957440476e-03  1.03709951605e-03 -3.92436927696e-03 -2.01209883351e-03  1.09939364769e-03 -3.87054877820e-04  5.17953557092e-04  1.82215103992e-04 -7.64751321035e-04  1.21486022678e-04 -4.05571281467e-03  2.23041887900e-03  3.08004683054e-03  1.10809154249e-03  2.75995922346e-03 -6.20252937923e-04 -4.57982455630e-03  4.39389112985e-05 -7.39973879567e-04  1.10154885941e-03 -3.59920797349e-04 -1.58417314462e-03 -1.51060022636e-03  7.35510792465e-04 -4.63362767040e-04 -3.31714738074e-03  2.19710669902e-03 -6.18554583969e-04  1.22774125033e-03  2.25721749999e-03 -2.08636998905e-03 -9.70619290348e-04 -9.09048940639e-05  1.58803645673e-03 -5.34380725053e-04 -3.84773132719e-03  2.19962762030e-03 -4.41689645841e-03 -1.80900258946e-03 -3.29478258765e-04 -2.33540183979e-03 -1.31387575562e-03  1.35869563710e-03 -1.78324515652e-03 -3.40718950300e-03 -8.12458549395e-04 -1.17336427243e-03 -4.26532657543e-03 -1.97271884763e-03  6.48756330942e-04  2.63325612689e-03  5.67462225842e-04 -4.47493284511e-04  1.37567804950e-03 -3.73029800530e-03 -5.24063989224e-04  4.67657305992e-04 -2.81990311188e-03 -3.52326436363e-03 -1.68365372951e-03 -4.95417017360e-04  3.19489416211e-04  1.20233400627e-03 -9.57966927204e-04 -2.93018531574e-04  2.19934020319e-03 -1.37671696100e-03 -3.28037626742e-04 -1.14256512628e-03  1.37951895568e-03 -6.43118119055e-04  5.98673724965e-04  1.61572903822e-03  2.50764027939e-03  1.05501398360e-03  1.28543363689e-03 -1.42894413072e-03 -1.05629187236e-03 -1.24062868628e-03 -1.03887854738e-03 -5.58086809470e-04 -1.50110341411e-03 -1.87410816478e-03 -8.52105417673e-04  8.57817159542e-04  3.86446386276e-04  9.72030454837e-04  2.74639423120e-04  4.66880609516e-03  2.94707373848e-03 -6.42764481360e-04 -2.16282695864e-03  1.06402937341e-03  2.13901971274e-03 -1.18142960694e-03 -1.03832655029e-03  1.22421659233e-03  1.04194924714e-03  1.55519514782e-03 -2.46487579508e-04  4.09005878945e-04 -1.94335798358e-03  1.51513789078e-04  2.16249971392e-04 -1.05223001980e-03 -1.63323632661e-03  4.29364643521e-04 -3.06255749291e-03 -2.56646521716e-03 -8.51783819701e-04 -1.28604510530e-04  1.69726187343e-05 -2.30640061151e-03 -7.09767646560e-04  3.57447952517e-04  1.55365995187e-05  4.72036027489e-03 -6.84419825258e-04 -4.51901466658e-04  9.86933931849e-04  1.98096399367e-03  2.64144039328e-04  7.79391310251e-04  2.55351409158e-04  1.66690252699e-04 -6.52280204349e-04  2.86223789397e-03 -2.45477260009e-03  2.25295652384e-04 -1.28815337240e-03  1.19719203695e-03 -3.95341499429e-04  1.64162128277e-03 -8.24312020153e-04 -1.90191212869e-03 -6.01357133854e-06  2.15776339340e-03 -1.65703922062e-03  2.01861263284e-03  1.01882771342e-03 -4.33120714046e-04 -2.49017069419e-05  1.52209102056e-03  7.69007024306e-04  2.66490340714e-03  3.06194780239e-03 -2.24214407034e-03  3.48945454885e-03  1.66844902825e-04  3.81897416522e-03 -2.91456886340e-03  5.12758937010e-03 -3.62254579167e-03 -2.65464772917e-03 -1.89905826741e-03  1.47011259606e-03  5.98356567212e-04  2.37863571676e-03  4.43504626223e-03  7.05412102736e-05 -2.21397950147e-04  4.37440084194e-03 -2.16983991203e-03 -1.46680508044e-03  2.64074414163e-03 -1.39665032988e-03 -2.06032756735e-03  1.38359318963e-03  1.80331387386e-04 -3.23952627623e-03  3.07133817991e-04  4.51662958967e-04 -1.06368266751e-03 -1.03744515029e-04 -3.47100143286e-04  1.14557920085e-03  2.55713771472e-04  3.52959247921e-03  4.44407151079e-04  1.14745989069e-03 -4.80165226056e-04 -6.64351286968e-04 -1.43892960051e-03  1.35595287889e-03 -1.51040829297e-03 -4.13900020800e-03 -1.65265711371e-03  1.49391579258e-03 -1.68436338054e-03  3.30578972956e-04  9.86170784229e-04 -9.02975692144e-05  9.87047749936e-04  2.32704217092e-03 -7.45004556461e-04
 3.12491152456e-03  1.55233954778e-02  9.23545443855e-03  5.46747313102e-02 -2.40713652550e-03 -2.14515536680e-02 -5.58149738802e-03 -3.74230643119e-03 -6.26146967473e-03 -9.45853953317e-04  1.00303873934e-03  5.52592004266e-04  1.91969378392e-03 -1.77306981231e-04 -1.14891428894e-03 -2.44868191044e-03  6.35496043375e-04 -1.94028707746e-03 -1.06846550495e-03 -1.34934572058e-03 -1.34047188839e-03  1.82863618466e-03  2.89409873437e-04  3.25705706029e-04 -6.10939501612e-04 -7.80033431919e-04 -8.20208115744e-05  5.26900124218e-04 -6.26417131433e-04 -1.05382599027e-03  5.30475787042e-04 -1.19846916362e-03 -1.17786307689e-03 -4.93615735174e-04 -3.12206757713e-03  9.43344132670e-04  2.39867768105e-04  4.73195165787e-04  1.02763749667e-03  1.70621943842e-04 -1.71425115821e-03 -1.91579274223e-03 -1.09361737479e-03 -8.33082390461e-04 -4.55447147482e-03 -3.05224177034e-04 -1.42279352813e-03  1.35737726095e-03  5.20623629345e-04  2.04850896823e-04  3.24211891554e-04  1.79214921755e-03 -1.47259055971e-03  2.36883047201e-03 -5.55272996140e-04 -1.45387113719e-03 -1.89259190749e-03  3.42396647911e-04  8.45409589980e-04  1.31798975935e-03 -6.75299747907e-04 -1.81070207531e-03 -4.96783391877e-04 -4.90728573591e-04  1.04232872253e-03  3.02462813907e-03  1.63725186634e-03 -2.18635162225e-03 -1.80774327531e-03  9.04548092514e-04  6.92533235502e-04  6.34764140189e-04  1.29669145336e-03  2.19423802474e-03  2.45517416924e-03  1.69670111730e-03 -1.25489844833e-04 -1.31318434092e-03 -1.06272581021e-03 -2.73295968315e-03  1.05195013276e-04 -2.70384508368e-03 -3.61127395111e-03 -1.76242101647e-03  6.76539146874e-04  3.52984237567e-04 -4.20513292245e-04  2.55588288836e-03 -2.93177549319e-03 -5.90475725023e-04  9.01892219835e-04  1.48740809953e-04  1.77171988557e-03 -3.53265563033e-03 -1.62025047826e-03 -5.22303339961e-04  2.11539702675e-04  1.90961732591e-03 -2.78986964855e-04 -4.16063355684e-04  4.25240198633e-04 -2.79297388469e-03 -3.57343475759e-03  8.73407908061e-04 -9.32594593896e-04 -1.97473601771e-03  9.52146366688e-05  2.78892700809e-04 -4.65518108095e-03 -5.18702114182e-04  2.83783524876e-03  2.11054334575e-03 -8.73267187118e-04 -1.83183191374e-03  1.24720920481e-03 -1.77734440324e-03 -2.21476514890e-03 -4.47717518695e-04  1.17086808315e-03  7.93350729096e-04 -9.01735219878e-04  1.07646688051e-04 -9.07010667126e-04  3.20523249503e-04 -7.89455938114e-04 -1.30344714180e-03  8.25945919551e-05 -2.59477837349e-03 -1.09610231209e-03  1.33873313123e-03 -2.88393966690e-03  6.63285670996e-04  3.83032659306e-03  1.90245775470e-03  1.37947150147e-03 -3.14675321687e-04  1.15212771033e-03 -5.92009934758e-04 -2.19177407697e-03 -4.71340936506e-04  8.13168179895e-04 -1.76012485055e-03 -1.27745816380e-03 -1.46932506327e-03  8.89120307822e-04  5.44292747049e-04 -1.64814806870e-03 -1.56352949134e-03  2.00023104675e-03 -4.35691846512e-04 -8.52453826403e-04  2.28526974539e-03 -1.51762329066e-03  5.89988705181e-04 -1.50583694667e-03 -4.12456443389e-03 -4.78795706086e-04  2.16336739063e-04  9.33183136429e-04  5.04743630532e-04 -1.25049832481e-03  1.99188170579e-03  1.25872221149e-03 -5.69132897067e-05  4.84073449459e-04 -7.83570942361e-04 -2.11309494730e-03  1.88757196037e-03  3.58186645352e-03 -1.56961560159e-03  5.90735835375e-04  1.89557415678e-03  1.42943207566e-04 -5.66469482362e-04  5.00439815572e-04  6.54636340463e-04  1.22565504457e-03  1.35959809619e-03 -1.05876145233e-03  1.02017826430e-03  4.64835982017e-04  2.98387110572e-04  1.41868666432e-03  5.18922339192e-05  5.64812050452e-05 -3.42685179329e-04 -9.24655096376e-05  3.06959870529e-04  3.25451190407e-04  1.95968284936e-03 -3.12892007742e-04  3.18727811675e-04  6.62556891737e-04  1.70490159139e-03 -1.85382720584e-03  2.97825476583e-04 -6.56897444364e-04  5.23960907412e-05 -8.16981344339e-04  6.63362414648e-05 -1.12669644090e-03 -7.42097220956e-04  4.45969612991e-04 -1.19098022745e-03  7.37866560907e-04  1.12562841336e-03  3.82861977232e-03  4.14082255179e-03 -1.21809787746e-03  2.98088334216e-03  3.38433414281e-04 -2.19544921475e-03  1.64297855266e-03 -7.85050493206e-04  1.02980938507e-03 -7.73956680642e-04  6.63048031882e-04  5.51829853010e-04 -2.29699494092e-04  1.54231565904e-03  7.79093510319e-04  2.77095985421e-03  2.09495607131e-03 -1.34866763733e-03  3.28645415097e-04  3.70169659339e-04 -2.12200278611e-03 -1.59354631072e-03  1.59624106055e-03  3.11454405616e-05 -2.01026138781e-03 -1.37879264576e-03 -4.62739531442e-04  1.35346755386e-03  1.02099496554e-03  1.95412481450e-03 -4.25649314871e-04 -8.04469166920e-04  1.52004082928e-03 -8.77663713320e-04 -7.73600302464e-04 -1.78090113602e-03 -5.65558276565e-04 -1.46448595673e-03 -1.45583986379e-03  1.30544995130e-03 -1.56269366948e-03  1.47762979107e-03 -1.15117448995e-03 -1.16637976793e-03  3.33709742115e-03 -2.20429240670e-03  1.02218398986e-03 -2.99856505895e-04  4.22316220899e-03  1.18586620719e-03
-1.80398927371e-03 -4.40793627226e-04 -4.09809459020e-03 -2.40713652550e-03  1.01555665979e-01  1.51835514249e-02 -5.28963180430e-03 -1.52904082591e-02  5.67393863013e-03 -1.57466079221e-03 -2.43463831474e-04  1.42687125369e-03  3.41385450033e-03 -1.52324219756e-04  3.87326326282e-03 -1.74433925698e-03  9.70939804319e-04 -5.94516392270e-03  2.07089702084e-03 -1.55074301650e-03 -3.47531269384e-03  3.91433900538e-03  1.62319782122e-03  4.17956643132e-03  1.72370249238e-03 -1.65339120851e-03 -1.00589795948e-04 -5.15704064563e-04  1.90776867787e-03 -3.77351963749e-03 -1.30942156353e-03 -4.32602796182e-04  1.98139150594e-04 -1.04921897346e-04  8.74253627106e-04 -3.39360454813e-03 -2.96957850062e-03  2.84748388574e-03 -3.20847824530e-03 -4.81728677444e-04  2.51203700727e-03  2.23422391706e-03 -3.15082634778e-03 -3.05203663753e-04  4.58121482406e-03  3.68901498949e-04 -4.30624746357e-03 -9.55516750047e-04 -3.79076765899e-03  2.00437825616e-03 -6.97490878235e-03 -8.24692451959e-04  3.44143334927e-04  4.73502551015e-03  3.02241809323e-03  1.53134924969e-03  3.85281241645e-04  3.57239784030e-04 -1.35964519764e-03 -1.41056145198e-03  2.06852619614e-04  1.90046327664e-03 -2.78774800607e-03  6.68521637404e-04 -2.13682994680e-04 -3.62930909607e-03 -2.69084106265e-03  2.43729050311e-03  1.71120529465e-03 -1.90805190884e-03 -2.90627154631e-03 -5.21884926779e-03  1.22986124036e-03  2.80412726468e-03  2.01394936847e-03 -9.07463185094e-04  2.49799159505e-03  1.08791598078e-03 -1.07239015961e-03  5.95514544359e-04  1.31687484593e-03  5.34594624903e-03 -4.23452635937e-04 -4.49592376070e-03 -1.98309333412e-03  1.94364823363e-03  1.66607552513e-03 -3.29457952225e-03  4.80465392683e-03 -1.49955527100e-03 -2.14317841120e-03  3.44749665252e-03  3.69158526863e-03  1.37134237880e-03 -1.13574529897e-03 -1.53129387145e-03 -1.74784339910e-03  1.04376329337e-03 -2.38945977195e-03 -1.86824726354e-03  8.04145380239e-04 -7.82296740277e-04 -3.91114982351e-04 -8.81420179530e-05  2.93609070253e-03 -3.09326751514e-03  1.00826892538e-03 -2.40499537144e-03 -4.20174867051e-03 -3.78579555233e-03 -5.45486322900e-03 -5.51138184835e-03 -1.46350678852e-03 -5.74474459968e-03  3.86172260746e-03  3.26759435109e-03  4.87272723594e-03  6.88437007418e-04 -8.30601907916e-03  3.16145118271e-03  1.48972311417e-03  2.12311398891e-03  2.38186809143e-03  1.92179240790e-03  2.47016508323e-03  4.25906165294e-04 -5.77603453068e-04  1.42825610153e-03  1.81888651101e-03  1.81570433748e-03  1.05245842809e-03 -1.20566162252e-03 -4.30170293410e-03 -6.53723168788e-04 -2.48698529388e-03 -2.04375124562e-04  2.15588329657e-03  1.26625219254e-03  5.00217198523e-03 -2.03807661964e-03  4.53911775977e-03  5.68702905332e-03  8.80364408884e-04  2.33172638717e-03 -1.17097193428e-03  1.62874714485e-04 -1.37474891569e-03 -2.29789138404e-03 -6.47231088781e-04  1.54226885407e-03 -3.82734253479e-03 -8.43113375942e-04  3.73804785017e-04 -8.59083860266e-04 -5.89282713489e-04  4.67289069408e-03  1.63582730266e-03 -2.69394639235e-03 -2.21394042886e-04  7.86103356056e-04  1.11103245152e-04 -3.30385557439e-03  1.10386982083e-03  2.37040449913e-03  4.13558446805e-04  2.97303147913e-04  3.18190816040e-04  1.29057842637e-03 -2.05664110103e-03 -2.00383243601e-03  1.53832305470e-05  1.30316236353e-04 -2.36329446360e-03 -1.05279197023e-03 -2.50521828140e-04  1.50688363754e-03  6.32584796611e-04 -6.36839638048e-04  1.42907880655e-03  8.25248996548e-04 -1.33079344476e-03 -1.30849825756e-03  6.02826586094e-03 -6.81872287884e-04 -4.16020018359e-03  1.17063158297e-03  1.92698907254e-03  8.73436366989e-04  5.41188029496e-04  4.05779438095e-03  8.26686313189e-04 -2.78408527089e-03 -1.77461759992e-03 -2.68367657261e-04 -3.30770168756e-04  5.63265826441e-04  1.44786789532e-03 -7.64714919968e-04  5.43038870165e-03  1.73234876893e-03 -1.37424641760e-03 -2.85604066915e-03 -3.58831228561e-03  5.85970612279e-03  1.37221492217e-03  8.52017522055e-03 -7.56330253907e-03 -2.63541875959e-03 -1.66057909725e-03 -1.62653619200e-03 -2.12378721672e-03  1.61414490274e-04 -2.91158720822e-03 -2.12848079767e-03  6.51234854541e-03  1.41191344313e-03  2.56676512365e-03 -2.09856234267e-03  1.33262072942e-03 -1.29373526537e-03 -3.50053360443e-03 -2.69030209590e-03  2.49262646240e-03  4.80727836676e-03  2.89259606167e-03 -1.92574689090e-03  2.58949968369e-03  7.53061167477e-04  1.48926309515e-03  2.94347659388e-03  1.08396742809e-03 -1.84426946491e-03  3.17026312969e-04 -2.01506829832e-03 -1.59270387688e-03 -1.23015694833e-03 -5.61412226627e-03 -8.18459478720e-03  9.49602194598e-04  3.24506730252e-03  3.89811841949e-03 -5.69853871648e-04  4.91448061419e-04 -9.75799923675e-04  3.17235588767e-03 -3.54063755906e-03 -5.28242527181e-03 -4.26018733651e-04 -8.87267515370e-04  5.54712454511e-04  2.00460552164e-03 -9.15761759813e-04  2.95389339162e-03  3.45643604828e-03  1.53405474316e-03  1.80654820880e-03
-9.80559687529e-04 -5.28776841220e-03 -2.07915788785e-03 -2.14515536680e-02  1.51835514249e-02  6.23883217060e-02  1.09672589141e-02  1.58233180496e-02  1.51719809070e-02  1.81459270731e-03 -1.50278533115e-03 -6.42618204114e-04 -7.04533802067e-05  6.11557205000e-04  6.16645652011e-04  6.48908426111e-04  1.67667507636e-04 -4.40262513430e-03 -3.38949953371e-04 -6.10680031863e-04  1.87880683266e-03 -4.33128344152e-03  9.40306670280e-04  9.49436279513e-04  2.92084061602e-04 -9.82822711725e-04  8.76764796197e-04 -2.96232480339e-03  2.94444963505e-03 -1.41293839417e-04 -2.11099130079e-03  1.41391889417e-04 -3.72402026629e-04 -5.57843887546e-04  3.55152923233e-03 -2.22874023636e-03 -1.67350627689e-03 -1.09123563627e-03 -5.58478620166e-05  8.88351021666e-04  2.92938821278e-04 -4.79270798915e-04 -5.92099575134e-04  1.91149066893e-03  6.93111955240e-03 -5.12966066071e-04  6.96401098503e-04  5.65045628946e-04 -4.11371449625e-03 -7.03662548693e-04 -1.12559208261e-03 -6.48731814661e-04 -5.98153844580e-04 -1.76131092151e-03 -3.60301720909e-04  1.26421594068e-03  1.06646113586e-03  2.62664798224e-03 -1.99410130210e-03 -6.44982113650e-04 -2.71900477875e-04  6.86966774369e-04 -1.33119949754e-04  1.34892722955e-03 -2.11485899068e-03 -2.17829457108e-03 -1.94155914290e-03  3.35739135088e-03  2.66022673052e-03 -9.14172668916e-04 -2.29613753136e-03 -1.61448708344e-03 -1.10811259845e-03 -3.52291845590e-04 -5.38353562790e-05  4.06748416421e-05  4.41652421942e-04  5.86928205884e-04  2.42174021079e-03  1.92789257632e-03 -5.83926084218e-05  2.61895088323e-03  1.26545110476e-03  1.01323168356e-03 -2.08702988404e-03  1.07597714356e-03 -7.29072274357e-04 -3.06976078195e-03  3.29556292548e-03  7.87839448170e-04 -1.66875668676e-03 -8.01932911347e-04  4.07485515049e-04  8.75900698171e-05 -3.04455209128e-04 -1.98435268469e-03 -2.38201611275e-03  9.81275032414e-04 -2.07332367806e-03 -1.50942164082e-03 -1.06579306845e-04  1.05435957405e-03  4.33336239019e-03  4.06086677593e-04  6.23215038493e-04  1.31661345498e-03 -4.17588829740e-04  3.69230819323e-04  4.94551472169e-03  8.90264698162e-04 -6.22692623667e-03 -3.69092741529e-03 -2.70975371834e-03 -3.94002990974e-04 -5.86553361284e-03 -2.57782293255e-04  4.62663716690e-03 -2.28370397356e-04 -1.72976899015e-03 -3.04795636327e-03  2.78275047064e-04 -2.92853190689e-03  1.02811874961e-04  4.30734528219e-04 -1.92287837910e-03 -6.79290878339e-05 -6.87756187497e-04  2.46220745048e-03  6.36505635485e-04 -9.83947426172e-04  3.22987017843e-03 -1.33163474147e-03 -2.93111877432e-03 -3.97756631519e-04 -3.77688233132e-04  8.88538501597e-04 -1.09927636647e-03  7.26101490286e-04  2.06765443830e-04  1.45302431307e-03  2.70896249790e-03  2.37553352609e-03  2.01301517956e-03 -1.04711025429e-05 -1.78139901795e-03  8.45892669716e-04 -9.40949169644e-04  9.76019807164e-05 -9.89879992010e-04 -6.11680897631e-04  1.24716414276e-03 -2.36845292646e-03  1.64960553226e-03 -6.82419352633e-04  2.28080938509e-04  3.51496460196e-04 -1.17115753392e-05 -2.79750498793e-03 -2.01858988109e-05 -4.51360330215e-04  2.42951059107e-03 -1.24312824012e-03 -1.87006736651e-03  2.71707804878e-03  8.87273135252e-04  6.97991724106e-04  1.53417021026e-03 -2.37013379146e-03 -3.49115885072e-03 -3.23459834920e-04 -4.90569290102e-04 -5.03530459535e-03 -1.40053415217e-03 -2.42548048107e-03  8.19378709927e-04  2.86865967924e-04 -1.07925146062e-03  1.09914442389e-03  3.81450799979e-04  3.57478419351e-04  2.36847640183e-03 -1.95986594254e-03 -2.74667314688e-04  8.08422163154e-04  4.56293592914e-05  3.77634793652e-04 -1.34246019037e-03  3.47095750713e-03  1.46584971180e-03 -1.77744283504e-03  4.41345199584e-04 -4.57112591335e-04 -1.09520076440e-03  4.93254719021e-04  3.93055935691e-05  9.75144539300e-04  9.76162777610e-04  3.19361526887e-03  1.22848772271e-03  2.91498298466e-05 -6.91672834199e-04 -5.75613849770e-05 -1.19726373362e-03  2.12188215182e-03 -8.13933225551e-04 -1.79531553124e-04 -2.09093028914e-03 -3.59087581673e-03  1.88190240045e-04 -3.21078892441e-03  1.92062656005e-03 -4.15657539755e-05  6.03651431891e-04 -6.58017343333e-04 -1.56442561403e-03 -4.20029965157e-04  2.22391942294e-03 -6.95967353973e-04  1.37440743646e-03  2.14899127027e-03  7.10821200088e-05 -4.16328637970e-03  7.56331665574e-04  3.09840925227e-03  8.09529334081e-04 -1.84585923936e-03  1.68315204148e-03  4.64811685850e-04  6.84754188646e-05  4.33078575273e-03  1.87617271508e-03  6.56010543920e-05  4.74647125096e-04 -3.50558191494e-03  5.81367302244e-04 -1.52330736304e-03  1.07563610454e-03 -5.79920911625e-03  1.96452813578e-03  2.18698906960e-03  1.09949413296e-03  3.62232931527e-04  3.12958231143e-04 -8.96912961083e-04  2.35108532245e-03 -1.26489745999e-03  3.59374890294e-04 -4.08897396270e-05  1.07455187454e-03 -1.39702944282e-03 -4.66003746137e-03 -3.46776436306e-04 -9.43652246729e-04  3.20751327885e-03 -4.32530298395e-03  1.04331908794e-03
-2.41455110010e-03  7.39659814756e-04 -2.13706801906e-03 -5.58149738802e-03 -5.28963180430e-03  1.09672589141e-02  1.01541145240e-01 -6.21541148948e-03 -1.42814004282e-02  1.69961738379e-03 -2.32577751534e-04  1.09577970403e-03  5.34746772944e-04  1.04400358741e-03  5.27763164145e-03 -6.50261324573e-04  3.69670674788e-04 -2.05044257819e-03 -4.38155034157e-03  2.49797445313e-03 -2.66395925779e-04  7.45396495531e-04  1.70375776611e-03 -1.42989093011e-03 -2.05383630071e-03 -2.81441125967e-04  8.68580131833e-04  1.26483245848e-03 -7.14675720185e-04  2.60111345209e-03 -4.73331287522e-03  1.72436532948e-03 -2.63123387676e-03  4.56766319687e-03 -3.12090934581e-04  1.27064457352e-03  2.32658685881e-03  8.28816734059e-04  2.44379892661e-04 -1.63759055417e-03  1.46433927544e-03  3.09854254037e-03  4.13420327006e-03  5.79674074509e-03  8.83700587194e-03 -2.53928461277e-03 -1.46844888038e-03 -3.21046606736e-04  3.87032166778e-03  3.55819544157e-05  7.79999688364e-04 -9.02994290953e-04 -2.78473614684e-05  1.32607095931e-04  1.71372525234e-03 -4.15466333589e-04  2.89536343236e-03  4.67023125719e-03 -1.35016667517e-03 -3.51957010726e-03  1.98446418715e-03  7.87011298165e-03  8.32699977845e-04  5.75185405722e-03  5.89246472538e-03 -3.39832507445e-03 -5.34078327544e-04 -1.17565545277e-03  9.88328985540e-04 -2.04143380469e-03  3.45753537763e-03  1.07642375451e-03 -2.31469717865e-03 -1.65713550631e-03 -9.62432113846e-04 -8.65569597681e-04  2.78464658385e-03 -2.93998734754e-03 -6.28257264034e-03  5.91569976156e-03 -4.14966787033e-03  9.54149519567e-03 -2.07879293204e-03 -2.75799057876e-03 -1.96086652745e-04  1.35187470262e-03  1.90082863968e-03 -3.13771953644e-03  5.30231338458e-04 -2.06174888785e-03 -4.17100066779e-03  1.81073704930e-03  2.91172245042e-03  3.26385341209e-03  4.15544355591e-03  1.75185052401e-03 -5.76590563027e-04 -9.84860683936e-04  5.21373381318e-04 -2.57638377843e-03 -2.81981967236e-03 -2.25123271538e-03  1.02160747345e-03 -3.37952873898e-03 -1.04408642849e-03  4.30199329112e-03  3.12162558706e-04  3.26781769787e-03 -4.49778979769e-03 -2.86571258402e-03 -1.56534395291e-03 -2.09383344245e-03 -6.51989476007e-04 -8.81904317892e-04 -1.30100075636e-03  3.44576629980e-03 -1.17460345442e-04 -4.19241881613e-03  1.24456792441e-03 -1.38454699043e-03  2.43387510057e-03  3.32859654840e-03 -2.40493554095e-03 -4.13563614210e-03  8.99254840365e-04  2.80204792315e-03 -3.08918852403e-04  6.54403553776e-03 -4.58353264552e-03 -5.00557116264e-03  4.38030704017e-04  7.61074994315e-04  1.94263134440e-03  1.50248234985e-03  4.19447846989e-03  7.28393854403e-03  2.06790134740e-03  1.94139628569e-03  3.33066688693e-03 -1.97486731077e-03 -5.43097674410e-03  1.08187476057e-03 -2.04098336826e-03  1.64714080262e-03 -2.93012173980e-03 -3.47505133629e-03  1.90773091620e-03  1.49373930695e-03 -1.73022414463e-03  4.95618243404e-03  2.84468915606e-03  1.51602638446e-03  2.28836010707e-03 -9.09906228514e-04 -4.18079161497e-03 -6.15643190468e-04  2.20578918753e-03  3.70345360928e-03 -3.23284394857e-05  3.84194860864e-03  2.66110615338e-03  2.57878674358e-03  3.56594484449e-03  1.26595851953e-03 -1.82893482355e-03  1.33160758426e-03 -1.85696689488e-03 -6.92951942692e-04 -5.12633549672e-04 -8.15380330704e-05 -5.58931841656e-04  2.33479212421e-03  1.01522766932e-03 -7.78877104897e-04  2.00279152565e-03  1.53401931337e-03  6.00746217581e-05 -2.58150323836e-03 -4.58909711575e-03 -6.15203773907e-05 -1.93646108466e-04 -1.45432147125e-03 -5.28642236083e-04 -1.14409873455e-03  6.52828259541e-05  4.31642596555e-03 -1.12244247519e-03 -5.30625780676e-03  2.98984436056e-03 -2.69863771855e-03  2.10335622819e-03 -1.42109309619e-03  3.70492815023e-03  3.70336143028e-03 -5.82637912289e-03 -1.12077691808e-03 -4.43200916859e-03 -1.59751032049e-03  4.41474085865e-04  1.44179308539e-03 -1.07500181722e-03  2.31745268468e-03  3.51319718118e-03 -1.63420190827e-03  1.60691605624e-03 -4.12954277331e-04  3.16598442617e-03 -2.06232414218e-03  4.23053882758e-03  1.71516865578e-03  2.49159181764e-03  4.34923507217e-03  1.41085323747e-03  1.36006224034e-03 -5.09130728348e-04  6.57318888287e-04 -1.00364830912e-04 -2.08553558381e-03 -6.29205771609e-04  4.16935636826e-05  1.56320804749e-03 -1.22136444290e-03 -2.71566103674e-04 -2.51790906360e-03  5.92110148942e-04 -1.54067660760e-03  7.40955241598e-04 -1.13766524346e-04 -7.49609231213e-03  2.96492708122e-03  4.42039619329e-03 -1.94072879426e-03 -5.31035632045e-04  4.02023527089e-05 -5.79174512767e-04 -2.37540801970e-03  3.86535287261e-03  6.23233183687e-04  3.63779766025e-03  4.56308701209e-03 -4.18324907522e-03 -8.83316776820e-04 -1.54599575762e-03 -3.30193563461e-03 -2.45092690056e-03 -1.52107135210e-03  1.95526298509e-03  4.17889391026e-03  7.85285541735e-03  2.20519078462e-04  3.53222898016e-03 -2.45664306698e-03 -1.62131497986e-04 -8.11712919944e-04  1.06564364008e-03  4.44773072368e-03
 5.02856200722e-03 -1.13428210910e-03  2.18997009120e-03 -3.74230643119e-03 -1.52904082591e-02  1.58233180496e-02 -6.21541148948e-03  1.08964079283e-01 -7.08335996493e-05 -4.15513357681e-03 -8.72611078676e-03 -4.12873828405e-03 -2.68407896954e-03 -2.99994026337e-03 -1.89258642629e-03  1.52005407635e-03 -2.51355585265e-03  1.41887357396e-03  3.01846143122e-03 -1.01629015455e-03  4.15100291057e-03 -3.62928322933e-03  2.70887206760e-03  2.43423218955e-03 -2.15069974892e-03  9.09119133090e-05 -6.91839819272e-04 -3.24247958402e-03  7.61993327767e-04  4.00054496081e-03  8.30326342132e-04 -4.45778464078e-03 -6.79063984989e-04 -2.23479121422e-03 -2.70042623000e-04 -2.13118643827e-03 -1.65868644452e-04 -1.61741989123e-03 -1.42753987007e-03 -3.64797340973e-05  7.24752933785e-04  3.65747316613e-03 -4.66084553302e-03 -3.39090961741e-03 -2.34406795088e-05 -1.82090992886e-03  4.83986180149e-03 -2.26819389139e-04 -2.57984756267e-03 -1.82848052235e-03  3.30516715421e-03  3.39329313313e-03  5.56518127613e-03 -8.55343980373e-03 -2.15216573218e-03  4.01537915048e-03 -2.97928059719e-03  2.06740886186e-03  1.58856596684e-03  7.53948320362e-04 -3.07779923515e-03 -2.01535694420e-03  3.24528127069e-03 -2.66170273965e-04 -3.25085658121e-03 -1.04379187113e-03  2.03837409096e-03  1.48448996901e-03  9.43907047810e-04 -1.39170065864e-03 -9.39051314435e-04  1.00313979507e-03 -1.46350014809e-03 -2.08458468012e-03  1.16639208686e-03  9.00600084369e-04  3.65019281911e-04 -4.94593100723e-04  1.18850725111e-02  7.49406742439e-04  2.11206492643e-03 -7.53969011487e-03  2.62856534187e-03  2.95964102061e-03 -2.20638761996e-03 -2.53563125229e-03 -1.99513709300e-03  2.94680563924e-05  4.32130163684e-03  1.77928596603e-03  2.71784455801e-03 -3.93621272331e-03 -5.94847521586e-03  2.49549774056e-04 -2.18646052359e-03 -2.09517618739e-03  1.18723961681e-03  4.75271403063e-03  2.55763352076e-04  4.66121698002e-05  3.25897702151e-03  2.02372714412e-03  7.31696332853e-03  3.07689508897e-03  3.54172928813e-03  2.19206035637e-03 -5.00655685919e-03  2.62096155333e-05  5.55508749871e-03  2.80789734979e-03 -1.27425986763e-03  3.44170743778e-03 -2.19042737544e-03  1.32201908231e-03 -6.84553728676e-03 -7.61957938274e-04 -4.58121368198e-04  3.59831079245e-04  6.06831376694e-03 -9.76520431298e-05  1.78685998258e-03 -3.12970320151e-03 -8.19854190776e-04 -7.02267616970e-04 -1.60666066631e-03 -7.89232768746e-04  2.39427643707e-03  5.11900310603e-04 -6.14136285806e-04  3.61157312707e-03  8.21840929817e-04 -2.03422310085e-03 -2.38807521394e-03  3.11694412824e-03 -3.37676448132e-04 -1.56561836536e-03 -1.88630766651e-03  7.18876025512e-04 -7.14977619712e-03  4.08264900252e-03  1.84377750832e-03 -6.59882506727e-03  6.92904396291e-04 -2.05510082829e-03 -3.26134377052e-03 -7.00649012651e-04  1.91393742913e-03  3.02285898859e-03 -4.00870105265e-05 -5.00378293729e-03  2.03023695364e-03  1.09964313924e-03 -1.80594104211e-03 -3.72183742708e-03  3.62700805586e-04 -1.28587957950e-03  6.12571032308e-04 -4.96253882164e-03 -2.01258462283e-03 -4.45914726225e-03 -1.29728974807e-03 -3.51886329351e-04 -7.62044768444e-03 -1.95641929513e-04  2.49191342202e-03 -1.40719200012e-03  9.97157188230e-04 -3.25702312343e-03 -1.75858415869e-03  1.28259544960e-03 -3.40713457382e-03 -7.38642954306e-03  1.86552545893e-03 -9.14688721065e-04 -3.74183867734e-03 -1.40468136352e-03 -4.05452967834e-03  4.54014011428e-05 -1.37330613547e-03  2.00065928482e-05 -2.28856806400e-03 -1.53263824401e-03  2.20466561582e-03  4.11514573936e-03  4.74667815471e-03 -7.22248601865e-03 -3.95633142196e-03  1.26579170882e-03 -1.87969072366e-03 -5.10820619410e-03 -3.19376104249e-03 -1.77565138034e-03  1.54672011587e-03 -1.21566068070e-03  7.95523234836e-04 -2.03777993713e-03 -1.07485996351e-03  3.14335973024e-03 -4.85931612000e-03 -4.10815873198e-03 -1.74736399516e-03  3.24719762751e-04 -2.64208713885e-03  8.63829087089e-04 -1.11240916606e-03 -6.15015924053e-04 -2.85832234413e-03 -3.54808485944e-04 -9.78330762707e-05 -2.93662069846e-03  1.14632272226e-03 -3.66436088248e-03  1.71208747599e-03 -2.17488321168e-03 -3.99007588288e-03 -1.40256527977e-03  2.99064767555e-04 -1.99257166159e-03  1.62024497055e-06  1.88708743425e-03  4.64820096359e-03  6.20598990373e-06 -8.26632938477e-04 -4.87249915620e-03 -4.30605137872e-03  1.10844441691e-03 -4.02212548221e-03 -4.17528698618e-03  1.39522974245e-03  5.84100910111e-03 -4.17065287675e-03  3.64734263941e-03 -1.01697570247e-03 -7.84467786071e-04  7.41223559852e-04 -7.07511499913e-04  6.88296680986e-04 -4.14842754913e-03  2.20208674346e-03 -3.25560730715e-03 -1.21956799881e-03  1.03350701576e-03  3.09851490295e-03 -3.18478562487e-03 -3.42471734101e-04 -2.21123504836e-03  5.41518578482e-03  1.96568593041e-03  1.56173995999e-03 -2.47867562908e-03 -5.84702570172e-03 -1.07493567967e-03 -4.43722188778e-03 -3.34895734844e-03 -1.33826281017e-03 -1.27875779216e-03
-3.13187888897e-03 -9.13510105041e-04 -1.66156395004e-03 -6.26146967473e-03  5.67393863013e-03  1.51719809070e-02 -1.42814004282e-02 -7.08335996493e-05  9.85014452805e-02  9.94887009752e-03  6.91347775507e-04 -2.53708427010e-04 -3.24450564962e-04  2.01452924500e-03 -1.46684704341e-03  2.66090202921e-03 -2.64577827342e-04  1.41807410981e-03  2.83839516350e-03  2.97119260597e-03  1.83440458643e-03 -4.19160691028e-03  6.02581570400e-04  8.59971239640e-04  1.82659232382e-03 -2.40336848032e-03  2.77937232435e-03 -2.65239036092e-03 -2.81918705980e-05 -1.27651544362e-03  6.50266057910e-04 -7.56455296623e-04  8.02919748318e-05 -4.34669657083e-03  2.20597901570e-03 -5.07234677177e-03 -1.50011997465e-03  3.54035291817e-04  2.45746438798e-03  2.98846326030e-03 -2.31807137216e-03 -1.49232274240e-03 -2.44996632863e-04  4.63371160484e-04 -3.40100870800e-03  4.11372373035e-03  4.76078746737e-03  3.55290559808e-04 -4.27995775764e-03  1.13002292196e-03  9.47794092243e-04 -2.58210763511e-03  2.53958282954e-03 -3.30527600290e-03 -7.68288308972e-04 -1.27864719823e-03  6.93250977044e-04  5.04262407481e-04 -6.50105742380e-04 -1.35683802277e-03  2.57244437187e-05  5.83834039911e-04  4.56549903329e-05 -2.57629199582e-04 -3.53206202102e-03  2.67898499022e-03  3.14074457981e-03  1.30306519986e-03  2.53724592329e-03  1.01186521884e-03 -1.57643410756e-03  2.63170880693e-04  1.65219067333e-04  2.31429873187e-04  4.51318927675e-04  3.23497690324e-03 -1.62426873972e-03  1.23152323916e-04 -8.34011304123e-05  7.17032706190e-04 -1.88470501797e-03  5.90438748481e-07  1.36623152525e-03  4.52886967736e-03 -4.22175365258e-03  1.80878655997e-03  2.16417295121e-03 -2.85842630934e-03  1.92967480429e-03 -1.21327043890e-03 -1.10296725952e-03  3.04667179505e-03  2.82018001395e-03 -1.93714848291e-03 -1.35887429588e-03 -2.47633308432e-03 -1.17264663104e-03  4.73886904925e-04  2.81723590733e-04  1.35267462780e-03  2.53962902443e-03  6.68121237714e-04  3.22846476574e-03  7.48040125081e-04  3.43585432260e-03 -3.17326062175e-04  9.11874013140e-04 -6.26325264152e-03  3.67609261977e-03 -1.61173280831e-03 -3.82997336303e-03 -4.47443741394e-03 -2.98981809891e-03  3.93638175587e-03 -6.72889843286e-03 -2.95235133868e-03  3.81121768153e-03 -1.13928659457e-03  3.44796888956e-03 -4.30334740128e-05 -1.59917173248e-03 -4.43042017257e-03  1.12939759892e-03  6.55552564244e-03 -1.24203279531e-03  2.58639469102e-03 -2.38435244142e-03 -4.44194519813e-03  2.04081536543e-03 -1.29103972342e-03  5.66031784210e-03 -4.79150753616e-03 -2.78796378466e-03 -1.28069512199e-03 -4.82385221443e-03 -1.48308375226e-03 -3.77422601391e-03  1.17715926048e-03 -1.19920704891e-03  1.88524343021e-03  6.62792667687e-03  7.74644264722e-05  1.82466202704e-03 -5.92061038468e-03 -1.35646847008e-03  2.62340891763e-03 -4.74386878210e-04  2.16126942850e-03  1.79980228501e-03 -1.31763288959e-03 -1.24050291065e-04 -1.32971014721e-03  3.28350177292e-03 -9.55649548239e-04  2.23773846051e-03  2.02182802869e-03 -2.51476548386e-03 -8.74613745102e-04 -2.05622926725e-03 -1.46308733299e-03  2.16675322570e-03 -2.62639862036e-03 -8.22419139624e-04  2.37509643252e-03  4.57039278151e-04 -3.44377099561e-03 -1.76073652334e-04 -1.63902493312e-03  2.25315937665e-03  1.97091330628e-03  1.72313915022e-03 -4.25273535664e-03 -6.42621610305e-04  9.37551244857e-04 -1.40132565758e-05 -5.37707670180e-04  3.73266055280e-03  2.07433208293e-03 -2.58655841937e-03  8.32819706040e-05  1.35470667461e-03 -8.25333924513e-05  1.67426789118e-03  1.89033249927e-04  6.97415037123e-04 -1.80759439100e-03  1.44945119827e-03  6.50729509996e-03  1.98325558354e-03 -3.89315554680e-03  1.50498993732e-03  7.02285765128e-03 -3.56134329655e-03  1.23696764990e-03  5.87100218311e-03  4.89196618440e-03  2.07015528110e-03  7.33192271445e-03  5.95469138077e-04  1.45099788767e-03  1.44745478166e-03 -1.31245039195e-03 -1.32543403324e-03 -9.42922827577e-04 -6.95328269355e-04 -2.72171404243e-03 -2.80736176760e-03 -4.45865706220e-03 -2.87968007519e-03 -3.23958304343e-03  2.39077678836e-03 -1.04544864354e-03 -2.50178924578e-03  4.78210083969e-03  2.70728272727e-03 -3.56268548402e-03  5.26253334962e-03  1.57696607029e-03  4.08322818990e-03 -8.23059050571e-04 -6.58973990794e-03 -8.37229539754e-04 -2.43574708304e-03  2.52956998774e-03  2.50953009771e-03 -3.36318762752e-03  3.96504729956e-03 -1.22289260999e-04 -2.37075562734e-03  1.21531108379e-03 -1.94014485461e-03 -3.55123426156e-04 -3.72714761039e-04  3.85337956606e-03  3.73647548386e-03 -1.28047732976e-03 -9.18736532971e-04 -3.34970066401e-03  2.30060727548e-03 -7.31401982594e-04  1.16290786198e-03  2.94997334518e-03 -8.86256883213e-04  2.98552978609e-03 -6.46580219372e-03  2.90930748084e-03  1.75482205148e-03 -2.96119358112e-03 -2.91942863549e-03 -2.44858328259e-03  1.87889345110e-03 -2.74250404028e-03  5.04239027894e-03  7.49330064605e-03 -3.93237880211e-03  3.46582447956e-03
 1.48496690924e-03  4.48736128130e-03  1.26245862107e-03 -9.45853953317e-04 -1.57466079221e-03  1.81459270731e-03  1.69961738379e-03 -4.15513357681e-03  9.94887009752e-03  8.87275651108e-02  2.13627525699e-02 -6.95566704418e-03 -8.31501270831e-03  7.48168011910e-03 -2.39486177980e-03 -6.86393035180e-04  4.81969287104e-04 -2.73080675470e-03  3.32595704590e-04 -3.23827350947e-03  7.53730321019e-04  1.70520887501e-04 -4.79248881391e-03 -4.44491549949e-03  3.25654487758e-03 -1.05384296475e-03 -7.87642649070e-05 -5.87801722857e-04 -3.21631466015e-04  2.25171854221e-03  8.48062685057e-04  1.82189260165e-03  1.51913842243e-04  1.50684982320e-03 -9.76166589613e-04  1.30007104029e-03  2.60727441857e-03  1.58790025701e-03 -3.53025870466e-04 -7.12413990663e-04  1.05368604867e-03 -2.88671041187e-03  3.75223355712e-03  2.49268813759e-03 -5.90947599965e-04  2.25783005223e-03 -1.43458297306e-03 -5.84693028403e-03 -1.29622730004e-03  2.28470121082e-03  6.35509063412e-04 -6.26016383671e-04 -1.43053674245e-03  4.92220220915e-04  2.34967102759e-03  3.40958292047e-03 -2.59352326209e-04  2.57931797362e-03 -6.62738661285e-04 -1.88365400063e-03  3.13815631566e-03 -5.44482146659e-03 -3.87579162782e-03 -8.01453279192e-04 -4.19718134346e-03  3.90052199352e-03 -3.73301137469e-03  2.61709285286e-03  2.15671650950e-03 -7.86009078686e-04  9.37636958111e-04  3.16824772748e-03 -2.79382950377e-03 -3.27005675308e-03 -2.83015605778e-03 -2.19118503563e-03  3.49663416556e-03 -3.60087681634e-03 -1.34215673855e-03  7.93111826793e-04  1.86336451571e-03  8.84338835311e-05 -1.49314802749e-03 -1.64089639031e-03 -1.11601633862e-03 -2.88482390480e-04  5.23953047668e-04  8.49670757681e-04  5.40039185247e-03 -2.37235165234e-03  2.34109018373e-03 -7.73884774134e-04 -9.25466149895e-04 -6.63892965699e-03  1.23299622479e-03 -3.53826804417e-03  1.93956434768e-03  2.62569389034e-03  4.00014764025e-04 -8.25018293205e-04 -5.36974254105e-04 -3.69980724560e-03 -4.25174332721e-04 -2.15584080709e-03 -4.24127553383e-03 -2.30717751769e-03  6.52693097478e-04 -3.11875725053e-03  4.07962745968e-03 -6.66852480356e-04 -8.57541768032e-04 -2.03422258899e-03 -6.72870554559e-04 -9.90178613186e-04 -3.57185268108e-03 -2.30328208170e-04 -1.28705003683e-04 -1.90940477111e-03 -4.30606097483e-03 -5.83028549028e-04  2.75434990145e-03  1.74188219768e-03 -2.66407908765e-03  9.01932731800e-04  3.58384774648e-03  5.29300349934e-03 -4.02196700052e-03 -8.38987900004e-04  2.85809997193e-04 -2.01460531078e-05 -1.33455976136e-03  6.43770212942e-04 -1.69194159504e-03  2.02708922407e-03 -3.54445845974e-03  2.14199536892e-03  2.59073838999e-03  9.65479562766e-04  7.92249782442e-04 -1.23768130847e-03 -7.79335610785e-04  2.19405174463e-03  2.07481322638e-03 -1.01694586405e-03 -1.31646034142e-03 -2.31867781046e-04 -2.91872126337e-03 -4.95081486008e-03  8.86902364945e-04  5.19025351543e-03  1.70507219987e-03 -2.28967046315e-03 -1.59367850983e-03  1.22489295181e-03  3.62121633115e-04  6.94723665522e-03 -4.35090765635e-03  2.67379837520e-03 -1.07545019425e-03  9.34280757038e-04 -1.62869657538e-03 -7.73691715487e-04 -3.60112480267e-03  3.52407834585e-03  2.84219551105e-04 -2.22360710065e-03  9.95431481956e-06  6.45933721247e-03  1.06312387177e-03  1.11043208677e-03 -5.16394157976e-03  4.19625509010e-03  2.62086274089e-04 -2.32337937732e-03  4.79840669360e-03  1.26591775201e-03  2.61919148962e-03 -1.09359095896e-03 -7.03484769573e-03  1.06808554332e-03 -1.44436855020e-03 -6.04535649219e-03  4.13190727374e-04  2.26260826762e-03 -5.34732000926e-03  1.75200208759e-04  1.97732576230e-03  7.59028676300e-04 -2.47401718653e-04 -1.67721493948e-03 -4.45111547493e-03  1.99438358209e-03  6.61554253755e-04 -1.27023790562e-03 -2.19189420665e-03  1.40614181253e-03 -1.01043973517e-03  1.99512000054e-03 -2.06626346912e-04 -5.15996367288e-03 -6.40620162634e-05  2.47714629723e-03 -1.62494132183e-03  1.05682275886e-03  2.93732144680e-04  1.83891651139e-03  2.76986658841e-03 -3.32302271387e-03  3.43682705281e-03  1.03433397772e-03  2.59840213878e-03  1.01899603535e-03 -2.88695457132e-03  2.45197031316e-03 -7.56044077959e-04 -1.98210711059e-03 -2.61207709617e-03 -8.03571588646e-04 -1.28140731227e-03 -5.89921824123e-04  9.19560406576e-04  2.85824953763e-03  3.53696844807e-03 -9.73489425267e-04 -6.08749677671e-04  2.19785713058e-03 -9.68720649485e-04  3.64503191657e-04 -2.01205473655e-04  3.85396412397e-03  2.37529212085e-03 -1.73979838426e-03 -1.15857699301e-03  3.99895258265e-03 -7.47533954553e-04 -1.39955497255e-03 -4.83700354527e-03 -8.35874871936e-03 -6.98223065049e-04  4.88600685739e-04  1.99713686341e-03 -1.86794239283e-03  2.17362914561e-05 -5.80967605861e-04 -3.61431835911e-03 -3.45987009798e-04  3.92114865518e-03 -4.43071691321e-03 -5.43229715460e-03  8.50736072533e-04  3.33539426434e-03  2.31982991879e-03  3.32569608894e-03  1.23887352928e-03 -1.80184506349e-04 -2.06617692329e-03
 1.91810144906e-03  3.88586580993e-03  1.93828681322e-03  1.00303873934e-03 -2.43463831474e-04 -1.50278533115e-03 -2.32577751534e-04 -8.72611078676e-03  6.91347775507e-04  2.13627525699e-02  9.59194357662e-02  3.10419210164e-03  1.97814758439e-02  7.08032557000e-03  2.24093885743e-03  2.59842113170e-03  1.74088360708e-03  2.40277022003e-03 -3.20531799775e-03  1.13281205793e-03  1.23697906732e-03 -2.11498763216e-03  1.65382002083e-03 -9.38418410540e-04  3.87488039308e-03 -3.62153212347e-03  2.07580226856e-03 -2.03571772358e-03  5.91174237313e-04  7.55773121511e-03  8.34470804091e-03  2.29929829960e-03  4.48340215126e-04  7.97597447935e-04 -1.40067492228e-03  5.36755233949e-03 -2.91791917747e-04 -1.88350802937e-03  2.14397828162e-03  5.40104813788e-04 -4.13372893344e-04 -3.54436782610e-03  3.85453940545e-03  2.05780018866e-03 -1.51974310287e-03  2.99011783058e-03 -2.77720021293e-03 -2.97011818199e-03 -3.71238002706e-03  5.30368617401e-04  9.11210446207e-04  2.59236423831e-03 -7.30408126933e-04 -1.60973220483e-03  2.14392099013e-03  1.36980521129e-03 -2.59123746467e-03  3.90538854668e-04  1.50896241732e-03 -1.18953759154e-04 -2.68481136536e-03 -5.03145908945e-04 -6.21027176712e-03  2.23014086784e-05  1.52734093774e-04 -8.01175720524e-05  1.06299339034e-04 -2.85324210978e-03  2.44342160563e-04 -6.36975528125e-04  2.89091219807e-03 -4.12838729106e-04 -4.63022611321e-03  7.58815524389e-04 -3.34557836084e-03 -1.29528426170e-03  3.31140136229e-03 -1.98819244716e-03 -1.98262950554e-03 -7.54184172693e-05  2.67194500495e-03  1.28001932876e-04 -4.56931146522e-04 -2.07441572968e-03 -1.73986663120e-03  4.06561120787e-03 -7.17970105789e-04  1.81376461489e-03 -3.05818883061e-03 -2.21345836604e-03  1.84908471974e-03 -1.95397681851e-03 -5.19410113938e-03 -2.23659439016e-03  3.07487333492e-04  5.32172841826e-05  3.46673791698e-03  4.51115431696e-04  5.33872498120e-03  4.16277456487e-03 -1.14680556293e-03 -5.12558881261e-04 -3.40371983780e-03 -3.51391184879e-05 -7.47867798390e-03 -3.59785480211e-03  2.36920477685e-03  1.01286753926e-03  5.82856155643e-03 -4.64035220116e-04 -3.02644895722e-03  6.18776434673e-04  5.35017131453e-04 -4.15561628089e-03  7.59236214916e-04  1.54758289537e-03 -8.68092126991e-04 -1.23845302141e-03 -1.40687308441e-03  3.49603550146e-04  2.20203062532e-03  6.72532450709e-03  1.32556355890e-04 -3.68692163034e-03 -1.55373657611e-04 -4.26691222587e-04 -1.92665828058e-03 -5.23311255848e-03  4.76275235615e-03  5.09856765890e-04 -1.51130794099e-04 -4.58187863273e-05  6.66966294817e-04  1.57013400206e-03 -2.65551953288e-03 -2.32729977592e-03 -3.81711292898e-03  2.97870906288e-03  1.16142355319e-03 -8.80993284653e-04  4.70665797804e-03  2.69997048762e-03 -7.29243634304e-05  1.66568946572e-04 -1.35060653058e-03 -1.05203811461e-03 -1.46612033294e-03 -2.40560271473e-03 -2.57845709780e-03  3.24596575747e-03 -3.53728829175e-04 -3.98896513073e-03  9.58051856133e-04 -3.07964384965e-04  2.43047417518e-03  6.51855149738e-03  2.41892093908e-03  4.66310578860e-03  1.39854166472e-04  2.09141456606e-03 -1.77225865054e-03 -3.99890493085e-03 -7.35295735960e-04 -4.20084375529e-04 -4.29008574348e-04  4.81284314550e-04  2.41453417430e-03  3.60243608046e-03 -5.40727844824e-04  1.13665347375e-03 -3.96837913263e-03  1.17735554491e-03  4.94276364921e-04 -2.49300359462e-04  2.87686488823e-03  2.01215300877e-03  1.13876840814e-03 -2.86797347545e-04 -2.77098065774e-03  1.16072777968e-03 -3.08668185539e-03  1.76700566822e-03  1.75073291437e-03 -9.43170711766e-05 -7.03929443049e-04  2.81778392789e-03 -4.79483824065e-04 -3.57225170760e-03  1.81914796276e-03 -1.61532647558e-03  5.68543149562e-04  1.13648048182e-03  1.78685497873e-03 -1.45066518680e-03 -1.61447481476e-04  4.92229032017e-04 -3.61574973222e-03  4.84854599342e-04 -3.42569558318e-03 -1.39199218211e-03  1.10916347365e-03  1.94508303403e-03 -1.30535534255e-04  2.26494307117e-04 -3.34449876718e-03 -4.68435508706e-03  2.41781274267e-04 -2.13075852569e-03  1.23994005326e-03  3.31127050277e-03  3.13351349141e-04  3.35401335646e-05  2.76355308475e-04 -8.96113720250e-05  1.75209863624e-03 -2.94921428252e-03  3.44672258485e-04  1.06999005077e-04  2.99989400150e-04  6.50471600584e-04  1.94464418886e-03 -1.14456203149e-03 -2.44348721704e-04 -1.60496759205e-03 -2.16031311851e-03  5.06585069963e-03  1.84440483504e-03  2.02543414502e-03  8.89172131586e-04  2.53242274524e-03  6.14737177819e-03 -1.86184475081e-03 -3.98885642926e-04  3.61381941154e-03 -9.48870485835e-04  2.87445892316e-04 -2.39132659258e-03 -3.59307838630e-03 -7.48693118404e-04  1.51495888327e-03  2.21766945022e-03 -4.11385278467e-03 -7.90711824829e-04  7.19374052356e-04 -1.49310508999e-03 -1.93773862566e-03  3.75549805517e-03  4.87229297392e-05 -3.01966231253e-03 -8.39221376867e-04 -6.06658284826e-04  4.76365233837e-03 -5.77324856641e-04  1.84741229672e-03 -5.41040419155e-03 -9.08070788614e-04
-2.57809082412e-03  1.33523524941e-03  9.41234375355e-04  5.52592004266e-04  1.42687125369e-03 -6.42618204114e-04  1.09577970403e-03 -4.12873828405e-03 -2.53708427010e-04 -6.95566704418e-03  3.10419210164e-03  1.12726686868e-01 -6.08152469552e-03 -1.39614304959e-02  3.28027540513e-03  2.61703595844e-03  1.76225181358e-03  2.72680933546e-03  1.14536090334e-03 -9.86766953330e-04 -1.41872443532e-03  4.57793979921e-04 -6.96146711939e-04  3.88034122676e-03  1.14195016604e-03  1.33767755860e-03  2.21175220742e-03 -2.91144168813e-03  2.82281273376e-03  6.43976025136e-03  3.55063698200e-03 -2.84467261230e-03  9.46024398973e-04 -8.96060413807e-03  1.51364889962e-03  1.89456790545e-03  4.21640503154e-03 -4.77256590308e-04  1.79067871522e-03  1.73021118473e-03  1.61749870316e-03  2.63242896150e-03 -2.54493141863e-03  3.73642142729e-03  5.13956464819e-03  6.76577938322e-04 -1.26120488654e-03  1.69129218377e-03  4.53580492364e-03 -4.48457603509e-04 -3.34430211006e-03 -1.25258568724e-03  3.58667804086e-03  2.10857787839e-03  3.03885120635e-03 -1.26656746069e-03  5.59093568133e-03  5.69094139336e-03 -4.64037190311e-04  3.42102430322e-03 -6.56901882607e-04  4.04363968489e-03 -1.02389955561e-03  3.32420526562e-03  5.05730084032e-03  2.59340443714e-03  2.02927453215e-03 -3.58067031374e-03 -1.40383462150e-03 -1.64856021571e-03  6.77790106002e-04  8.28808240204e-04 -3.49001076121e-03  3.33114901787e-06 -1.39795362420e-03  1.37893591523e-03 -1.25280322197e-03 -5.04211188392e-03  2.62496563528e-03  6.25610201750e-03 -6.28591122332e-03 -1.13232884597e-03 -6.12935156621e-04 -1.20134936435e-03  3.77928332951e-03 -1.57719548567e-03  2.08288794181e-03 -1.31110792958e-03  4.72287846109e-04 -5.17871818624e-03  1.30026380005e-03  2.78946001762e-03  1.40784869392e-03 -4.81436077804e-04  4.72821434149e-03  1.17702991587e-03  2.03365631081e-03 -4.05569462711e-05  5.14416311907e-03  1.82263521789e-03  8.30067333448e-04  5.10955318775e-03  3.54335089957e-04 -1.59759981341e-04  3.29710174974e-04  2.95026755939e-03  1.84477522493e-03 -1.49808122569e-03 -4.05550456777e-04 -1.53014669283e-03  4.10285419953e-03  2.29994394279e-03 -4.94948717304e-03 -7.78040062255e-03  1.32815937753e-03 -4.09625267171e-04 -2.40697038614e-03 -2.54751527979e-03 -2.96040705126e-03 -1.41598097332e-03  1.32242271155e-03 -1.02375660666e-03  2.92591002271e-03 -4.91611729760e-03  4.69947592377e-03  2.32918301993e-03  7.30157683123e-04 -2.21062977097e-03 -5.39273271336e-03 -5.10312121628e-03  5.39041868027e-03 -5.00906790434e-04 -1.56372726080e-03  2.04159292066e-04  4.28741331752e-05 -2.48579776458e-03  6.92671553104e-03  8.38900453892e-04 -7.96166947041e-04 -2.79858808587e-03 -3.51021226846e-03  4.09945268566e-04  2.45905543792e-04  3.15913722489e-03  4.92662243913e-03  2.41097899322e-03  3.10465349430e-03  8.73793647136e-04 -1.50651378479e-03 -4.95354026721e-03  2.10153114290e-03 -3.95263373683e-03 -1.26976118323e-03 -3.24308180258e-03  1.67572068802e-04 -2.30642467792e-03  6.77441785699e-03  2.29928689939e-03  2.27755803752e-03 -1.69775055694e-03 -1.83295651545e-03 -2.08830200899e-03 -1.96944958685e-03 -4.51864619895e-04  8.68421929485e-05 -1.36069364342e-04  2.07129357115e-03  2.68834056542e-03 -9.04060009583e-04 -1.76306932390e-03 -5.09680439827e-04  4.74115172082e-03  9.81436104096e-04  4.30610265753e-03 -2.16615568889e-03 -4.64683832478e-04  3.26650088060e-03 -3.51858303120e-04  3.39018881447e-03  1.72579114891e-05  1.19776693498e-03 -6.16180397300e-05  3.99200346918e-04 -3.56011669094e-03  2.15240279342e-03 -8.76183676458e-04  2.85673048140e-03 -2.45146449427e-05 -6.65534582302e-03 -3.70013894005e-03 -4.24151876510e-03  1.53197565068e-03 -1.42215967767e-03 -3.77617468916e-03  9.85460917465e-03 -6.26558417766e-04 -2.53338271932e-03  7.72207109709e-04 -3.06700645199e-03  4.82531311868e-04  1.54970524803e-03 -1.76863053520e-03 -1.80714689536e-03  2.89447952883e-03 -1.01552672799e-03  6.09596522712e-05  2.34612803517e-03  7.13954062768e-03  2.55211985636e-03  4.91246259707e-03 -2.09183000071e-03  1.41785692437e-03  8.11633365470e-04  1.90767675373e-03  4.68556930955e-03 -1.57295830224e-03  5.21592481166e-04  1.44362404643e-04 -2.06421099870e-03  3.36996708497e-03  3.61129291699e-03  2.20020056203e-03  3.68595143119e-03 -7.83517591665e-04 -1.83648427002e-03 -1.44146888762e-03 -4.49964348698e-03 -1.95756268952e-03  4.99940297837e-03 -2.28807388570e-03  2.24209491856e-03 -2.51167531271e-03 -2.26270105224e-04  4.14769873516e-03  8.10717813279e-04  1.43597383181e-04  2.17320009758e-04  1.28643053799e-03 -1.78803384314e-03  1.68701279728e-04  2.51889259595e-03 -2.28107106563e-03  3.14120169444e-03 -2.69340709401e-03  2.48563286188e-03  1.83374678208e-03 -1.76053224633e-03  1.75332434639e-03  3.94595005523e-04 -2.27835134970e-03  1.27873678876e-04 -9.03412923189e-04  1.29840847567e-03 -3.69500811381e-03 -3.80223055661e-04  4.00038591563e-03
 1.15143416812e-03  2.03709336563e-04  1.08411254948e-03  1.91969378392e-03  3.41385450033e-03 -7.04533802067e-05  5.34746772944e-04 -2.68407896954e-03 -3.24450564962e-04 -8.31501270831e-03  1.97814758439e-02 -6.08152469552e-03  8.58059855734e-02 -7.88595121223e-03  2.81955306067e-03  1.70905063572e-03  4.48943840985e-04 -3.65169789698e-04 -2.10478291981e-03 -4.54474565150e-04 -2.04546249925e-04 -2.48652345363e-05  3.11016669371e-03  1.80715093877e-03  4.31524261514e-04 -4.57515723941e-03  2.58783825718e-03 -4.49711599996e-04 -1.63121839468e-04  5.02682981181e-04  4.57180386438e-03  2.80122137364e-03  7.01074396593e-04 -1.27393647896e-03 -2.41135889366e-03 -1.37830538978e-03  1.29969355072e-03 -2.17337850933e-04 -6.08805689483e-05 -7.87588114042e-04 -6.37264170619e-04 -2.74329290629e-03  5.24564487143e-04 -3.90999964941e-03  1.83420822100e-04 -2.71301557536e-03 -1.77884160589e-03  2.73789950607e-03 -3.38817471016e-03 -6.59072815592e-04 -1.55219840373e-03  4.26845113703e-03  8.75795185070e-04  3.91720916635e-04  2.39255798748e-03 -2.32195573629e-03 -2.78647036316e-03  6.72870642431e-04  3.69689192705e-04  7.59077908080e-04 -5.87384016824e-03 -2.04125961934e-03 -4.58666717035e-04 -2.22295164960e-03 -5.95593799016e-04  6.99268648161e-05  3.66095733014e-03 -2.65415938440e-03 -1.22559599146e-03 -2.32335507682e-04  3.77955370987e-04 -2.93560911196e-03  5.72295994896e-04 -1.83608363376e-03 -3.42799564272e-03 -6.84342079499e-04  1.77276427438e-03  4.34358288056e-03  1.12846986689e-03 -5.62634322792e-04  1.76797580033e-03  1.21926017079e-03  1.49661255285e-03  1.74676475707e-03 -1.45589771312e-03  2.24169229456e-03  1.93225000856e-03 -1.08877670985e-03 -5.57939972264e-03 -1.18602906823e-03  3.65948882454e-04 -2.51316703139e-03 -5.90554839290e-03  1.41173580085e-03  1.20887183968e-03  2.49675687775e-03 -4.33468014571e-04 -3.31918895804e-03  1.77677729979e-03  2.72167916549e-03 -1.48126160204e-03  1.46382430490e-03 -5.99738487211e-04  1.69436207489e-03 -5.04205305250e-03 -4.82576241445e-03  4.26252603695e-03  3.04628693540e-03  1.48202696311e-03  3.55708947057e-03  1.06274266349e-03 -1.34620386596e-03  2.48781638333e-03 -3.26099793612e-03  4.29430336124e-03  3.46058914833e-03  1.40508939178e-03  1.99749052139e-03  1.08645026504e-03  3.30262818624e-03 -1.12188108412e-03  2.43244307341e-03  9.45288442307e-05 -1.24805631890e-04 -4.57170363154e-03 -9.40403053305e-04  1.23472353922e-03 -3.89378913596e-03 -5.02834907541e-04  3.58419595415e-04 -1.24444563603e-03 -4.33375931926e-04 -4.75774523210e-04  1.93122055174e-03  1.11492796476e-03 -2.09115453166e-03 -3.79139584092e-03 -1.60644453516e-03 -3.70044395616e-04 -1.57870025146e-03  4.81004151563e-03 -4.71300614434e-04 -1.88670929808e-03 -4.25011461778e-03 -2.65856378234e-03 -1.03543600901e-03 -1.99137543131e-03 -3.13430389169e-03 -2.84433314814e-03  3.12654169967e-03 -2.90179647255e-03 -2.64187295572e-03  3.74390125954e-03 -1.26364134242e-05  4.21561518893e-03 -1.39921030566e-03  5.26091136525e-03 -1.53701517597e-03  1.49847636359e-04  1.04060967202e-03  1.31040967830e-03 -1.28768841581e-03  2.13784774708e-03 -3.47703349957e-03 -1.98750022762e-03  4.10612169888e-03  7.50503166746e-04 -2.19664547192e-03 -2.18070221251e-03 -3.35274347949e-04  3.46290798715e-04 -4.61341309513e-03  2.81673932688e-04  1.48178427203e-03 -4.95565583439e-04  2.28688523985e-05  1.66788820088e-04 -7.34528474838e-05 -4.58757263619e-03  4.19295549509e-04 -3.92276390486e-03  8.66741930658e-04  2.20869156599e-03  3.33174260049e-03  3.39397167306e-03  3.60736485778e-03 -1.22792946587e-03  4.91194993169e-04  2.28721441023e-03  1.69428878447e-03  3.96226058811e-03  1.45872640567e-04  2.95935041871e-03  1.30983794314e-03 -2.70597417108e-03 -5.86924873855e-04  3.11970954446e-04 -2.57576444682e-04  1.35279223251e-04  2.15737387926e-03  6.68800750687e-03  1.01798728863e-03 -1.12384648294e-03  5.52529998038e-05 -8.73475261846e-04 -1.91311937120e-03  1.69923900332e-03 -1.91729322728e-03  5.60182705673e-04  1.97740260711e-03  1.29409486474e-03 -4.18005947554e-03  2.63839347083e-03 -1.73370123872e-03  1.49970164323e-03  1.65843172125e-05  2.11158776710e-03 -2.22791112023e-03 -1.12115237792e-04  2.13805690226e-03 -8.11533598615e-05 -4.34586041636e-03  1.81165614059e-03  1.35099156654e-03 -3.96881698154e-03  2.31174312403e-03  6.12690260697e-03  6.85764576206e-04 -7.56868067164e-04 -1.10256979723e-03 -7.74137965127e-04  6.29727310596e-04  1.04434234687e-03 -3.50165303854e-03  9.02021272529e-04  1.27422502195e-03 -8.10070809282e-04  3.52778237641e-03 -2.17797989496e-03  1.07549692339e-03 -3.18749628073e-03  1.66325034308e-05 -4.45123788105e-04  4.80024003145e-03  3.78194201179e-03 -2.14018153588e-03  3.62303293686e-03  1.93757254608e-03 -8.01813707465e-04  3.82055180138e-03 -4.29038307160e-03  1.05328729643e-03  7.97789658042e-05 -1.21656391567e-03 -3.62480722006e-04 -1.27796764123e-03
 2.07054679064e-03 -9.00467810299e-04 -9.61146600996e-06 -1.77306981231e-04 -1.52324219756e-04  6.11557205000e-04  1.04400358741e-03 -2.99994026337e-03  2.01452924500e-03  7.48168011910e-03  7.08032557000e-03 -1.39614304959e-02 -7.88595121223e-03  6.02339327449e-02 -5.44779212449e-03  3.22069971652e-03  2.87296136238e-03 -1.24019725721e-04 -1.79077622789e-03  1.05345076394e-03  4.83901384594e-04 -2.19856115157e-03  3.71953473310e-03  2.96956843467e-03 -1.29559657165e-03  1.22342827879e-03 -3.59985100788e-03 -3.46712248892e-04 -1.72987667971e-03 -7.04104160352e-04 -2.85290493698e-03  1.19594675518e-03  9.92394678480e-04  1.92797609338e-03  3.55083779733e-03  2.21943035587e-03  1.81833994283e-04  5.72070081755e-04 -1.43040784256e-03 -1.15756068186e-03 -2.64085033408e-03 -9.38584562339e-04  1.89133438040e-03 -2.68425359068e-04 -1.06814369074e-03  3.52089898893e-04 -2.46812683245e-03 -1.17698640927e-03  1.65429762788e-03 -1.92842965940e-04  4.37991839806e-03 -3.06661556216e-04 -1.23230060331e-03 -2.13394217597e-03 -1.88511883453e-03 -3.62928787518e-04  7.89110024458e-04 -2.09529385121e-03  3.58064591051e-04 -7.65120446152e-04  3.68420793686e-03 -2.10033173885e-03  6.74737125638e-04  2.22400118722e-03 -5.53365241906e-04 -2.98627543161e-03  1.27155926040e-04 -5.59395663578e-04  5.92118483247e-04 -3.99167050915e-04  7.96764997441e-04  3.06095870571e-03 -3.92030552944e-04 -9.64000106091e-04  2.28321406946e-03 -9.90124571137e-04  2.42947053684e-03 -2.56615439171e-04  8.08600944233e-04 -4.47582961419e-04 -2.21602058329e-04 -1.18576904647e-03 -1.37953643136e-03  1.94322091407e-05  7.15527220225e-05 -1.69727288761e-04 -2.24434635455e-03  3.38026815761e-03 -3.49358337207e-04  2.05391564103e-03  2.24618584387e-03  2.29832827187e-04  3.36847527421e-03 -1.23696096043e-03 -1.63659769893e-03 -9.38750243597e-04  2.87350408410e-04 -5.72448129276e-04 -1.68952727542e-03 -4.55717644630e-04 -6.82781347221e-04 -2.05462265249e-03 -1.36616434612e-03 -2.22780185820e-04 -1.76683009364e-03 -1.10353016063e-03 -3.26276197844e-04 -2.01371587927e-03 -1.13815332435e-03 -1.42635321141e-03 -1.58820336817e-03 -1.93248513439e-03  3.16779050162e-04  3.16869072586e-03 -2.66457049392e-04 -4.36491765382e-03 -1.17306184747e-03 -4.40283260819e-04 -1.45904750533e-03 -2.38182617885e-03  3.71199496152e-04 -9.96869042108e-04 -4.85719563941e-05  4.46177872047e-04  3.01522211166e-03  2.84041557139e-04 -6.19618406595e-05  1.05161671315e-03  3.30968838072e-03  1.57794324106e-03 -1.37202876078e-03  5.20288243923e-04  1.56373827146e-03 -9.19207935496e-04  1.07882446197e-03  3.12491709966e-03 -1.72159753263e-03 -7.65087969456e-05  1.63797393230e-05 -8.52170069537e-04 -2.57415334082e-04  1.64364035476e-03  1.23181682178e-03 -3.14958001973e-04  3.74994983081e-04 -8.01406418719e-04 -1.25255733587e-03 -2.08304923874e-03  1.39622727585e-03 -2.60613323662e-03 -5.88574196592e-04 -1.08143826618e-03 -2.92990937384e-03 -8.20057973997e-04  2.25013610276e-03  2.36349519981e-03 -3.18634727694e-03 -1.91683958599e-03  2.04925669951e-03 -1.19586852518e-03 -1.66293278082e-03 -2.73644099592e-03 -4.31911242315e-04  2.37937545821e-04 -1.42327000475e-03  7.45743350803e-04 -1.65593643323e-03  1.34508744528e-03 -1.81733333258e-04  8.23689372678e-04 -1.48865624870e-03  2.14033319014e-03  9.03672240425e-04 -1.22458231011e-03  2.01441299174e-03  1.59587494493e-03  2.14045167498e-03  2.59484367503e-03  3.17757674218e-05  5.19788651630e-04  1.15676369643e-03 -9.01524634367e-04 -8.69354563196e-04 -2.34599632839e-03 -2.75584092788e-03  6.28331696135e-04 -6.35347424008e-04 -8.04548061909e-04  3.08275382464e-04  1.85419612471e-03 -3.58088360562e-04 -3.10081268979e-04 -3.23929634222e-03  4.80783172279e-04  8.29803298988e-04 -7.93524452850e-04 -4.41708014514e-04 -2.01909769804e-03  2.68109433005e-03 -1.69603244077e-04 -1.76631996547e-04 -2.88631297465e-03 -1.89987244456e-03  4.53231659582e-04 -1.45130722376e-05  1.77711578703e-03 -6.84755856520e-04 -1.18217879608e-04 -3.69846992465e-04 -7.15382686781e-04 -1.11980266784e-03 -3.57749605552e-04 -4.00664550519e-03  2.06387965979e-03 -3.47965277456e-04 -1.10864868391e-03 -1.98576353305e-03 -7.93768767289e-04  1.14273452790e-04  4.87825290562e-04 -4.54751820314e-04 -1.88837401523e-03 -1.49505286543e-03  2.47011652493e-03  1.16916661331e-03 -9.10068069904e-04  6.95199461472e-04  2.73925726144e-03  1.24300624129e-03 -2.05669381979e-03  1.71264609814e-04  1.42555936126e-03  6.48309887544e-04 -2.78313130089e-03 -2.34639604835e-03 -2.66734979618e-03  1.68947477292e-03 -3.82690728167e-04  1.63299971441e-03  5.62554392935e-04 -7.92515760706e-04 -7.31027193820e-05 -2.91069244413e-03  2.01502171684e-03 -4.64181201462e-03 -2.49798973160e-03  3.13435932777e-03  9.10246936896e-04  6.04499215633e-04 -1.47549996758e-03 -1.78691919988e-03  6.61914516843e-04 -3.16386086240e-04  2.28603201112e-03 -5.05584486307e-03 -1.20068750183e-03
-4.34064149383e-03  5.91009233407e-04 -4.11824663295e-03 -1.14891428894e-03  3.87326326282e-03  6.16645652011e-04  5.27763164145e-03 -1.89258642629e-03 -1.46684704341e-03 -2.39486177980e-03  2.24093885743e-03  3.28027540513e-03  2.81955306067e-03 -5.44779212449e-03  9.60263789100e-02  7.19389252529e-03  1.13159226648e-02  8.94397920909e-03  2.99728455314e-03 -4.74450401205e-03  2.96006086363e-03 -2.68470323238e-03 -3.11419972677e-03 -4.58015032790e-04  8.72328939067e-04  1.13188585369e-03 -3.31099806411e-03 -3.52978450869e-05  4.32263512877e-04  3.27201119610e-03  1.13867329389e-03  2.90393413930e-03 -1.53236539163e-03  3.84297302673e-03 -7.53682379289e-04 -3.33191215679e-03  4.20318988994e-03  3.62994635118e-03 -1.04612385706e-03 -4.42522796590e-03  2.21951915839e-03 -4.41178832885e-03  1.00322545604e-04  3.55823203655e-03 -2.92427956773e-04  2.55822551916e-03  4.45373033944e-04 -4.06669386574e-04 -5.61915087909e-03 -1.00083990396e-03 -2.91821958936e-03 -1.55367263734e-03  3.90924188806e-03 -3.08742370727e-04  3.31142071243e-03 -2.15224667721e-04  1.81362699291e-03 -2.18407414883e-03 -1.67379571680e-03  2.71214532981e-04  2.29327169568e-04 -2.23697109685e-03 -3.05656342338e-03 -1.41513873369e-03  2.73141874137e-03 -2.33317006827e-03 -3.92374930905e-03  8.04903188571e-04 -1.39106349745e-03  1.83981788688e-03  2.97318819897e-03 -5.31729154454e-04  1.15861960857e-03 -2.36060027919e-03 -6.77125943928e-03 -4.32388089781e-04 -3.83605679284e-03  8.66199723336e-05 -1.75924324534e-03 -2.76715731418e-03  2.28215060125e-03  3.25220380254e-03  1.47387732175e-03 -3.98654812508e-03  7.40461045104e-04 -7.27359703379e-04  1.83879550963e-03 -1.74479114016e-03 -3.47801956465e-04  2.76699423335e-03  2.35781084203e-03 -1.05236176194e-03  9.56161273063e-05  1.57572429765e-03  1.60095411635e-03  1.09059650169e-03 -3.32677669390e-03  5.06334096056e-04 -2.56645946197e-03  1.46021400839e-03  5.22596797219e-04  2.57367561759e-03  6.46875545100e-03 -1.29697072604e-03  2.80749577709e-03 -2.12776137690e-04  4.45491855259e-03  1.94803120947e-03 -1.26850756290e-03 -2.10276824310e-03  6.22450549066e-04 -2.08275835617e-03 -2.99237544392e-03 -7.24350417360e-03  2.64225757364e-03  9.97336582325e-04 -1.70117978902e-03  1.95228023196e-05  4.31625747652e-03  5.57284591478e-04 -1.82288670146e-03  5.02350461684e-03  4.75974762037e-04 -3.28342172412e-03  1.49560318323e-03 -1.91765636851e-03 -2.33310232582e-03  1.42816844763e-03  5.53960376042e-04 -2.09102225498e-03  1.23865280189e-04  2.37400140325e-03 -3.17554851206e-03 -1.94988741835e-03  1.49432317019e-03 -2.52205337495e-03 -8.06471557589e-04 -5.08212431189e-03  2.37515181359e-03 -5.45707197876e-03 -2.62616208738e-03  7.92724722460e-04 -1.41366425932e-03  1.46284803908e-03 -2.39996264234e-03  7.36684642789e-04  1.13630508026e-03  4.89550511688e-04 -1.20494232889e-03  1.69518854479e-03 -2.50646996043e-03 -2.59590435504e-03  1.64821172419e-03  2.00810978780e-03 -2.41065926529e-03 -4.15080452940e-03 -9.73246891801e-04 -5.89532361184e-04  1.40660805387e-03 -1.17937068959e-03 -2.05849082078e-03 -2.24107693112e-03  1.54061384632e-03 -1.17075188359e-03  5.49483654880e-04  1.28562261739e-03 -3.09307356181e-03  4.09228231832e-04 -2.16564769703e-03  4.49612134848e-04  4.03204293973e-03 -3.56150094329e-04  6.84859802294e-04 -2.99293186632e-04  1.02781061817e-03  1.21480158345e-03 -2.06865198530e-03 -1.63468259687e-03  2.56032393191e-03 -1.34417319034e-03 -2.33530329830e-03 -7.78078292689e-05  1.45224219195e-03  3.23360455332e-03  9.62084205030e-04  2.09417949006e-03  3.88811802675e-03  3.64850347046e-03 -2.77078010826e-03  1.47246307472e-03 -1.17158482550e-03  1.10618676895e-03 -6.86877068793e-04 -6.79756890089e-04 -2.05897069716e-03 -7.93695322626e-03  1.30640184181e-03 -3.85823561340e-03  1.27637960449e-04 -1.94516540789e-03  5.87223379010e-03  2.58182586024e-04 -7.12287213641e-04 -7.43547395535e-03  1.17179292337e-03 -9.56510586232e-04 -1.14743481421e-03  8.05844884863e-04  2.44833334424e-03  1.59882675417e-03 -1.29325496524e-03  7.71469124704e-04 -1.12314087509e-03  2.58097913023e-03 -1.64568501344e-03  1.12375598060e-03  4.80106348004e-03 -4.93156088602e-04 -3.85418780727e-04 -9.63078688803e-04  5.35140959731e-03 -4.49070829562e-03 -5.31596086699e-04  3.34140944882e-03 -6.94426725254e-04  1.81500766824e-03 -1.70344214958e-03 -3.33843417593e-03 -6.00932968971e-04  1.31591072622e-03  1.51210240090e-03 -1.77367621606e-03 -3.43335064055e-03  2.24711202456e-03  2.57066474734e-03  8.12828485986e-04 -1.44173611093e-03 -2.52588268603e-03  6.50834696801e-04  5.81726273225e-03  2.41511544665e-03  3.44743167758e-03 -3.26326420447e-03 -7.70704001903e-04 -1.79843578448e-03  7.79766948440e-04  9.04426623503e-04  2.46254687460e-03  3.74199157453e-04 -3.59765902461e-03  1.03152217006e-03 -1.53884525551e-03 -1.33648466654e-03  2.95195338849e-03  1.49658783202e-05  4.38572817292e-03
 1.16655290053e-03 -2.05369448746e-03 -9.89597989991e-04 -2.44868191044e-03 -1.74433925698e-03  6.48908426111e-04 -6.50261324573e-04  1.52005407635e-03  2.66090202921e-03 -6.86393035180e-04  2.59842113170e-03  2.61703595844e-03  1.70905063572e-03  3.22069971652e-03  7.19389252529e-03  7.62601130127e-02  4.02455908114e-03  1.23846273649e-02 -2.30780248657e-03  1.09831607906e-04  9.37974194477e-04 -9.44358237213e-04 -6.43700930715e-04  9.20870578573e-04  1.04019144885e-03  3.31004775330e-03 -3.35170904744e-03  8.06642019501e-04 -2.53534198315e-04 -1.13623194682e-03 -8.07592425731e-04 -1.23111621771e-03 -1.56864185725e-03  1.67742952754e-03  1.56299731339e-03 -1.58069786684e-03  1.17781152386e-03 -3.14668587892e-03  2.79740105445e-03  2.58552297493e-03  1.39049884335e-03  1.01127512063e-03  4.63994031757e-05  1.23940600955e-03 -1.08423428606e-03 -1.14110328889e-03  2.43139718866e-03 -1.86565748487e-03  6.14744568881e-04  7.01521219749e-04  2.99503771804e-03  6.46865115855e-04 -2.25058374839e-03 -2.71752281756e-03  1.71234861576e-04  4.96746566110e-03 -8.41546683407e-04 -1.39855202077e-03 -6.83929761611e-04 -1.59434223737e-03  3.50687342522e-03 -1.14535057050e-03 -3.23877751327e-03 -1.49796864388e-04  1.01385672956e-03  1.65415950311e-03  1.97321630613e-04 -1.28339383170e-04 -4.23136413267e-04 -2.73720211527e-03 -1.13552635464e-03 -9.57269658425e-04  5.64656567155e-04  5.29708060060e-04  1.44490957405e-03  3.20707135078e-03  2.85921153171e-04 -4.76413781334e-03  2.40994883992e-05 -9.04952189919e-04 -2.83170209150e-03 -8.49222278065e-04  3.23101951070e-03 -1.63622494591e-03  1.44744294276e-03  1.16506214167e-03 -2.63582789771e-03  3.62845703071e-04 -1.97278782151e-03  3.80195225265e-03 -2.46303687998e-03 -6.88058275090e-04 -1.91333067395e-03  2.09665193664e-03  6.45757007052e-05  3.27854119530e-03  2.40247438013e-03 -1.42414547761e-03  1.35580505589e-03 -1.47937889498e-03 -3.02888781130e-04 -1.32372672585e-03  1.20409945100e-03 -1.38047326627e-04  2.47813928861e-03  2.59084187119e-03 -2.16535159939e-03 -6.96478957633e-04  7.50017426887e-04  2.28287130543e-03 -1.40086539867e-03 -2.39647705544e-03 -8.12730521061e-04 -2.30176665168e-03  3.18650321360e-04 -2.15579909145e-03  1.94922503514e-03 -2.46236718339e-04 -1.09617443120e-03 -1.58612457820e-03  9.73618727367e-04  1.43787786056e-04  3.62374214261e-03 -3.65453235682e-03 -1.34622338584e-04 -3.77202758573e-03  5.41842226064e-04  2.72372322263e-04  9.20362226457e-04 -1.23805305656e-03 -5.29571529417e-04  1.13800444875e-03 -3.99851207400e-04  7.22025330621e-04  1.72027381084e-03  1.51938714815e-03  2.90350000479e-04 -9.06934457595e-05  3.68192490965e-03 -4.65864914574e-03 -5.08696383164e-04 -5.50313941943e-04 -3.99846895453e-04  1.24487662980e-03  1.23854422075e-03 -3.58487502718e-04  3.73651440177e-03 -2.10952412460e-03  3.08277088668e-03 -2.01196441569e-03 -7.02105434308e-04  3.05683256147e-03  4.39689570635e-04 -1.37191316821e-03  6.34295150078e-04 -6.67524258701e-04  9.63320492956e-04  1.30202742967e-03  2.08471949715e-04 -4.74932215703e-04 -9.48437204733e-04 -2.45737633488e-03 -8.35201361952e-04 -1.03460224980e-03 -1.38610503718e-03  1.66323476375e-03 -3.33312711761e-03  1.25361242772e-03 -1.16540972260e-03 -4.13315291268e-04  1.58092232356e-03  1.75162894047e-03  1.53067552397e-03 -2.50529806949e-03 -3.61574639995e-04  7.18687514835e-04 -1.13310482466e-03 -2.05094778495e-04  5.81638734041e-03 -8.32564801416e-04 -3.66466445558e-04 -1.51922139655e-03 -1.02819405390e-03 -3.92831339802e-03  1.46510302869e-03 -1.88257008619e-03  1.29343363925e-03 -2.85923624966e-03 -1.52564830512e-03 -1.44641519075e-04  5.31893363393e-04  1.12739460958e-03 -3.37273117004e-04 -1.84531056541e-03 -3.97350561526e-04  1.25379102167e-03 -2.66766855577e-04 -1.74394422422e-03 -7.29796175529e-04 -2.05582310191e-03  1.86912188857e-03 -7.36549597098e-05 -1.31908500960e-03  1.66505857825e-04  2.10469000374e-05  2.34234671882e-03  5.17914070017e-04 -5.88808598665e-04 -1.58139700276e-03 -7.30850740364e-04  2.50295333354e-04 -1.31302677258e-03  5.80809774152e-04  1.64547735095e-03 -1.72000631109e-03 -3.04103360934e-04  1.26715628680e-03 -2.33496559224e-03 -1.14870331192e-03  5.37764496003e-03  1.60058563076e-03 -5.29466134618e-03 -8.89285954434e-05  4.50989354109e-03 -8.23723066973e-04 -8.23084977163e-04  8.84885950882e-04  2.60692214834e-04  2.39932976267e-05  1.16828403826e-03 -2.38417169742e-03  8.15183212487e-04  2.37866564551e-03 -2.75691661318e-03  4.86901722624e-04  2.88258310552e-03  1.95422635424e-03 -3.66335715022e-04 -2.66963411670e-03 -2.08716624804e-03 -1.35738805479e-03  2.71232412764e-03 -3.26038755761e-04  2.48162810243e-03 -1.41274024791e-03  4.59920331832e-04  2.49760595077e-03 -3.30191777140e-04 -2.52549215536e-03 -4.02536141621e-04 -8.23441289709e-04  1.03083133232e-03 -1.40866843381e-03  2.63048914241e-03 -1.27574974336e-04  1.94908623473e-03
-3.20440117799e-03  1.37641325368e-04  3.54965224764e-03  6.35496043375e-04  9.70939804319e-04  1.67667507636e-04  3.69670674788e-04 -2.51355585265e-03 -2.64577827342e-04  4.81969287104e-04  1.74088360708e-03  1.76225181358e-03  4.48943840985e-04  2.87296136238e-03  1.13159226648e-02  4.02455908114e-03  9.78557643432e-02 -1.51895485640e-03 -7.84639142977e-04 -1.65091782369e-03 -1.54807452943e-03 -2.42946117886e-03 -1.04982704140e-03  4.21285295194e-03 -2.38845706345e-04  4.01471068516e-03 -1.12103391656e-03  6.27734484598e-05  2.90150997435e-04  6.10212513587e-04 -4.92570308974e-03  2.60400981980e-04 -3.39521033360e-03  4.32332390530e-03  6.75226427907e-03  4.82354221107e-03 -1.83976492319e-03  4.63469125288e-04 -3.38115148546e-03 -9.02077868335e-04 -1.95273892557e-03 -2.97315676507e-03 -3.05744802699e-03  2.76378698258e-03  3.18525973044e-03 -1.44481913570e-03 -1.71535834610e-03 -3.99144381735e-04  2.27425244760e-04 -3.69387273986e-03 -9.29289033605e-05 -2.65294867793e-03 -1.05219743485e-03 -1.45986598915e-03  6.19403850775e-04 -2.95936624234e-03  5.21727136313e-03 -1.69002030867e-03  2.23614375461e-03  3.51655154750e-03 -3.00921213139e-03  9.20341365436e-04 -4.53793160985e-04 -2.70198514817e-03 -2.95803809991e-03 -6.69516296576e-03 -4.29172293599e-03 -8.97340138801e-04 -4.16232380502e-04  1.39177204075e-03  2.29630325080e-04 -4.42748579921e-04 -2.83066415579e-04  7.08138771731e-04  3.02438706804e-03  7.31159080956e-04 -7.82934617908e-05 -1.48866154348e-03  3.11299397081e-03  9.79675855955e-04 -9.82027909876e-04 -6.35163428825e-03 -2.06995534329e-03 -5.99838032056e-03  6.00680036470e-03  1.52361907728e-03  1.03794730377e-03  1.12373232835e-03 -1.42270862400e-03 -8.85300848777e-04 -1.13023704045e-03  3.79682120701e-03  3.07809653160e-03  7.24261574817e-03  3.48521679601e-04 -2.30419916802e-04 -3.59485474432e-04  6.03420515224e-04 -1.67170519235e-04  2.04646097511e-03  2.47330295842e-04  1.77403908425e-03 -5.33786108080e-03  2.12817397679e-04  1.11910720378e-03 -3.53674654843e-03  4.05198501047e-03 -1.89093007330e-03  6.24186246791e-04 -5.12712544435e-03 -8.75268980055e-05  6.76432418170e-04 -5.29094731473e-03 -3.23819588915e-03 -7.06271598578e-04 -3.42843348857e-03 -3.69430304795e-03  6.28989687392e-04 -3.45112058631e-03  1.55445007089e-03 -3.61628143268e-04  7.38263720415e-04  1.52404288409e-03 -4.25835215574e-03  1.74450280136e-03  7.41244036978e-04 -3.06403131227e-03  2.83442103596e-03  4.07577812529e-06 -4.78357773747e-03 -1.27297570517e-03  8.37435695059e-04  1.02495648620e-03 -1.63196009799e-03  3.38194242958e-03  2.97749882460e-03 -4.06194258392e-04 -2.14292465467e-04  4.57660698703e-03 -2.95541174720e-03 -2.95772310480e-03  9.64244523951e-04  1.41100930916e-03  4.77922560057e-03  1.61599042668e-03  5.20052036432e-04 -1.89752165256e-03 -9.79128740560e-04 -3.19198322096e-03  1.35069700292e-03 -3.56376199072e-03  9.29116461792e-04 -3.23517137055e-03 -2.70562273844e-03 -6.53285249051e-04 -2.47197929576e-03  2.23121689909e-03 -4.60825904391e-03  4.36403271115e-03  7.28617537477e-04 -1.20413117009e-03  2.05238909566e-04 -1.40382704750e-03  2.34542553167e-04 -1.34324343226e-03  5.07441155220e-04  2.44617514445e-03 -1.16254083547e-03 -8.26218136757e-03 -5.11048294289e-04 -1.62437309170e-03 -1.58102013908e-03  1.39592336723e-03 -2.86102221466e-03  5.88475645420e-04 -3.99457883665e-04 -1.29058492667e-03  2.08521884151e-03  6.49869207278e-03 -2.14326348191e-03  5.05175433864e-03 -7.08962689908e-03 -2.58381185500e-03  5.33102880412e-04  1.78670713534e-03  7.52170345436e-03  4.48191972182e-03 -1.26764627609e-03 -1.06977007886e-04  5.81203107067e-04  1.04229727118e-03  7.77614260679e-03  1.78848625702e-03  2.28635077436e-03  2.97874417487e-04 -3.46171932243e-03  1.27527743538e-03 -2.62671522414e-03  7.65653806740e-04 -1.66129724921e-03  4.99996805902e-03 -2.45092306358e-03  5.54413438451e-04 -4.56056014425e-03  6.37381387306e-05  1.26429381424e-04  2.54437761317e-03  7.32294864538e-03 -9.70508537637e-04  3.66631612670e-03 -4.55801626302e-04 -1.13563165910e-03 -2.77845389315e-03  3.90657681127e-03  1.21255621170e-03  5.27795432178e-04  3.04312225542e-03 -1.58362057682e-04  3.92626462687e-04  6.05756088181e-03  6.02941881399e-03 -5.76278575989e-03  8.64860671763e-04  4.60160294360e-03  1.43542694520e-03 -3.39587768737e-04 -3.60604584380e-03 -3.88487263763e-03 -4.13944738283e-04  3.25994111228e-04  1.53368564089e-03 -2.77482755865e-03 -7.45022052772e-04 -2.56648218518e-03 -1.63034332595e-03  1.62553016293e-03  2.97949956051e-04  1.67895955345e-03 -6.53487715330e-03  3.26195603231e-03 -4.55071031260e-03  7.87772166460e-04 -2.81012960844e-03  1.07552609637e-03  2.14820715689e-04 -5.72968002454e-04  3.04616012625e-03  3.16569307326e-03 -1.14361186816e-02  1.37671236544e-03 -4.22165874838e-04 -7.13615690303e-04  2.46780610826e-03  1.93071537203e-03  2.91158186086e-03 -2.29017888081e-03
 3.89858424501e-03 -2.01073571105e-03 -2.60599547492e-03 -1.94028707746e-03 -5.94516392270e-03 -4.40262513430e-03 -2.05044257819e-03  1.41887357396e-03  1.41807410981e-03 -2.73080675470e-03  2.40277022003e-03  2.72680933546e-03 -3.65169789698e-04 -1.24019725721e-04  8.94397920909e-03  1.23846273649e-02 -1.51895485640e-03  1.11407318775e-01 -1.15422613398e-03  1.30316060855e-02  3.97200874416e-03  2.49321330745e-03  1.02854766519e-03  3.29469492409e-05 -3.48403449229e-03  1.53742644860e-03 -5.67214487313e-03  1.96720570415e-03 -2.76833151467e-03 -3.73768509856e-03  2.03396163439e-03 -2.01933146221e-03 -1.66942849549e-03 -1.60824968673e-03  2.38783272867e-03  7.06840208100e-04  1.08832868512e-03 -1.51071605426e-03  1.37925153903e-03  2.19022388604e-04  2.59627551501e-03  2.37218110888e-03 -2.09064500584e-03  1.41557367040e-03  3.02655388284e-03 -7.97962683320e-04  2.33500213577e-03 -2.93272289392e-03  2.12721531149e-03  4.36384233355e-03  2.19986595432e-03  7.66230882678e-04  2.47206033172e-03 -6.67384682976e-03 -1.57519397218e-03  2.54130774117e-03 -2.12271814997e-03 -2.80403391609e-04  5.95109839425e-03  3.97010202191e-03 -3.16533787360e-03 -4.72432235856e-04 -3.85815437563e-03 -3.18077508919e-03  2.86970511834e-03  1.54436263237e-03 -2.20510008689e-03 -6.53125854352e-04  2.42851699334e-04  9.65578126413e-05  1.84530113642e-03  2.06221109632e-03 -3.68665585426e-03 -1.57009273881e-03  1.70281573762e-03  3.49937002715e-05  5.90767338225e-04 -2.41146667806e-03 -7.70486200309e-04  1.04810406467e-03 -3.16354859668e-03 -1.32075392143e-03  2.62497567178e-03 -4.72474355701e-03  6.49708404582e-03 -3.66425593200e-03 -1.64983530903e-04  2.09824332993e-03 -2.02971809691e-03 -2.97749186986e-03  5.50433461980e-04 -1.34121636862e-03 -3.70329272936e-03  8.76431360349e-04 -2.95381235873e-03  2.10824038123e-03  2.51352652893e-03  1.10986572395e-04  5.20764115004e-03  2.79330253271e-03 -1.30855649872e-03  1.48973600034e-03  3.43072895902e-03  1.37237945996e-04  2.92080559662e-03  2.04255250983e-03  1.79119197785e-03  3.13946075104e-03  1.55652251765e-03  4.51366873378e-03  2.61134044167e-03 -9.00226765501e-04  1.59105478959e-04 -1.25929364741e-03  6.47936283763e-03  4.03828294389e-03 -1.47251075488e-03  1.67238488638e-03 -1.12170924994e-03 -4.57333832631e-04 -3.48679729078e-04  8.30889551585e-03 -6.94741218233e-04 -4.55888755607e-03  4.05646012881e-03 -3.96153235563e-03  2.12673398824e-03 -5.62455278355e-03 -5.07599585521e-03 -2.26936902653e-03  1.75886496001e-03  5.80713848374e-04 -2.85237866936e-03 -6.03872350558e-04 -1.11595907944e-03  2.07986657840e-03  1.00698939112e-03 -2.51090564428e-03 -3.20247262751e-03 -4.02257482043e-03  2.53576532782e-04 -4.67593894663e-03 -5.50046400266e-04 -3.04254724964e-03  2.68306917923e-04  2.28241543826e-03  1.25652517195e-03  3.93490532340e-03 -2.97406305841e-03 -5.94201929603e-03  8.32129668420e-05  2.13716899994e-03  1.01525346344e-04 -1.96441725486e-03 -2.90210564334e-03  7.79255221952e-04  3.57674309655e-03  2.97962601778e-03  3.53481406126e-04 -1.47295873256e-03  2.63955763441e-05 -2.29644556731e-03  2.08204016265e-04  3.29339148365e-04  4.00571633120e-03  5.79662952238e-04 -2.21162025783e-03  3.41818831728e-03  4.80634421106e-03 -3.50876479838e-03  2.00380951323e-04  4.99499114068e-03  1.23720950007e-03  2.43457790535e-03  4.20624113212e-04 -1.52547899294e-03  1.24644485781e-04  3.49247088444e-04 -1.48742423974e-03  8.57904591945e-04 -4.19211563156e-04  1.42072756574e-03 -3.55206665754e-03  3.64039097069e-04  2.65522819118e-03 -3.03326601570e-03 -1.62155436453e-03 -6.75623877602e-03 -3.04472241104e-03 -2.06835694884e-03 -5.20184026716e-03 -1.72177532072e-03 -4.40799440377e-04 -2.92928449278e-03  2.45379077637e-03  5.74553068567e-03  2.27425592236e-03  1.74118269224e-03  1.62204087684e-03 -1.61319185562e-03  3.31979328802e-04 -2.88865303551e-04 -8.02691228788e-05 -8.99420783281e-04 -1.13006121475e-04  1.89586563175e-03  3.06839501331e-03  2.29452314599e-03 -3.04053712360e-03  2.39332982174e-03 -5.91894722467e-03 -2.44308933727e-03 -6.82994331215e-03  4.89901380171e-03 -3.89290055498e-03  8.16906905281e-05 -2.51241550760e-03 -1.96660427475e-03 -4.24236078217e-04  2.68142127412e-03  4.40379898820e-03 -6.75888369395e-03 -6.95982251395e-03 -4.78344178546e-04 -3.79619523107e-03  5.68760405097e-04 -2.47919345805e-03  9.11559971061e-04  2.99728661846e-03  1.56246422336e-03 -9.32359505954e-04  2.72459740656e-04  6.29026995027e-04 -9.54596034836e-04 -1.23916732303e-03 -2.39274762608e-03  2.01519173809e-03  8.65380967992e-04 -2.60964273032e-03 -3.82212302570e-03 -6.39629893869e-03  2.50443823428e-04 -5.75473809346e-04  4.98314746540e-03  3.20223324699e-03  2.25314872075e-03  1.05941231294e-03  9.83242244848e-04 -7.23994986992e-03 -3.38290829704e-03  1.80604986267e-03  1.88057915089e-03 -5.46833486994e-05 -7.01162347796e-04 -2.25113001810e-03  3.44847804894e-03
 1.23555226404e-03  6.17329049359e-04 -4.16001189591e-03 -1.06846550495e-03  2.07089702084e-03 -3.38949953371e-04 -4.38155034157e-03  3.01846143122e-03  2.83839516350e-03  3.32595704590e-04 -3.20531799775e-03  1.14536090334e-03 -2.10478291981e-03 -1.79077622789e-03  2.99728455314e-03 -2.30780248657e-03 -7.84639142977e-04 -1.15422613398e-03  1.05519890837e-01 -1.86329205573e-03  7.25534823795e-03  2.71332610850e-03 -3.54396327379e-04  2.74906767858e-04 -2.28692353172e-03 -1.53804808829e-03 -3.50397809161e-03  1.69188871208e-03  2.64173939501e-03 -2.93141249863e-03 -3.93474073600e-03 -1.31405838503e-03  1.26475416140e-05 -9.29307800899e-03  2.44282686315e-03 -1.52595125215e-03 -2.79993783874e-03 -3.12209043263e-04  3.74191432819e-04  3.46556545611e-03  2.56482831566e-03 -6.88296101187e-04 -7.83411762661e-05 -1.80037789469e-03 -3.90751719809e-03  3.08876895965e-04 -7.76471755486e-04 -1.44695378087e-03  6.70324457463e-04 -5.29551221136e-03 -1.12263367480e-03  4.98347132930e-03 -1.03308329015e-03 -2.01473402187e-03  1.26012899876e-03 -2.06397463057e-03 -1.11910153128e-03 -2.79698873034e-03 -1.00267579329e-03  4.93269236826e-06 -2.19838384419e-03 -9.56237215194e-04 -1.92733712079e-03 -2.03012098676e-03  2.22906539503e-03 -1.16598943570e-03 -5.93801323183e-04  4.44505563014e-04 -9.48995789095e-04  1.85092337871e-03  9.55573432701e-04  1.63101296487e-04  4.29517210511e-03 -1.77420053900e-03 -2.13711245036e-03  1.36639434192e-04 -9.65711315086e-04 -1.47042647032e-03 -3.35892219798e-03  4.62580004515e-03 -5.25693799358e-03  4.88383479342e-03 -4.32416628157e-03  6.72522745883e-04  1.30799956084e-03 -1.31589543649e-03  1.54799438870e-03  2.10171851913e-03 -1.86307073812e-03 -6.85528508069e-03  3.47690049361e-03  3.24987482057e-03  1.56574655648e-03  5.24171868239e-03  1.08968239600e-04 -1.41154619355e-03 -1.91559979644e-03  1.50729432011e-03 -8.07702555685e-04  2.61657881733e-03 -1.04716238965e-03  2.51585105653e-03 -1.94530677928e-03  6.77016319727e-04 -4.88585829942e-03  2.51559410191e-03 -2.13536953111e-03  8.29313833081e-04 -2.06452101585e-03  1.12761787112e-03  5.12441710712e-03 -6.00333749800e-03 -2.80792984563e-03  3.22245124465e-04 -3.20234561634e-04  2.04149208582e-03 -1.08665103987e-03 -3.09800131243e-03  8.68021876482e-04  3.42750343267e-03  4.91588159917e-03 -2.36780065008e-03  1.11859152805e-03 -1.92680474783e-03  9.72716189009e-04 -1.04150923731e-03  1.20145000703e-04  7.00138144338e-04  5.85041150409e-04  2.60081753845e-04 -2.35138159737e-03  1.21566489566e-03  4.51542210912e-04 -3.73072669382e-03  2.85679711879e-03 -2.69526883263e-03  2.57837547693e-03 -2.71948862843e-03  7.95041014801e-04 -3.09169919430e-03 -4.94016507873e-03 -4.33750790195e-03 -5.27812975296e-04 -5.47328615635e-03 -2.36371778293e-03  3.05241112873e-03 -3.90138479155e-03 -2.93121481829e-03  3.62755865905e-05  2.53028043916e-03  1.60592026064e-03 -6.18982326848e-04 -2.64180203761e-03 -2.08286452463e-03 -1.39007191004e-03  1.73955700283e-04  2.69473760341e-03  7.40943115146e-03 -2.71572603847e-03 -3.20585361396e-03 -4.84047813572e-04 -2.47627177735e-03 -9.85005293769e-04  5.75684663143e-03 -2.18469203770e-03  3.73702779030e-03  3.71689977359e-03 -5.14558354356e-03  5.36562262295e-04 -1.65491366743e-03 -1.48667092179e-04 -5.66108728898e-03  3.50783573579e-04 -4.69816003901e-03  3.77920344275e-03  1.42869792253e-03  8.48903516516e-04 -5.77343996747e-04  5.47706526026e-03 -1.89507904314e-03  2.51779424199e-03 -2.90214062348e-03  2.00293420261e-03  6.25854885431e-04  6.37884003203e-05 -4.38752700723e-04  2.69313871401e-03  4.12806906356e-03  5.66493027446e-04  7.47374084831e-04  1.69155263626e-03 -1.31784199810e-04 -7.73682505850e-04 -3.19193976616e-03 -1.25931961242e-03 -2.90016230415e-03  3.72821497941e-04 -4.65500243745e-03  4.45280839329e-03 -3.56082372779e-04 -5.54386718852e-04 -2.02594972276e-03 -3.08671911784e-03  2.31742255341e-03 -4.88438905587e-04  8.48671307630e-04  4.49639160143e-04  3.29699321811e-03 -1.52861257676e-03  3.48079116782e-03 -2.07451103993e-03 -2.57433587127e-03 -2.63901793650e-03  2.02774064873e-03  7.68516470032e-04  3.41266003561e-04 -4.03862003921e-03 -2.25041959275e-03 -1.22000438465e-03 -7.41915307248e-03 -2.92604299403e-03  3.92406156916e-03 -5.27285563965e-03 -3.51978589705e-03  1.26382647509e-03 -3.69677008826e-03  1.00488379812e-03 -4.43566751053e-03 -4.02436651556e-03 -2.27631468374e-04 -6.80363004934e-03  3.55984430743e-03  2.08984582674e-03 -1.39548403709e-03  2.65976929241e-03 -5.89971793317e-04 -3.89106168849e-03 -1.56598311081e-03 -3.38579735779e-03  3.05719368570e-03  3.59685714463e-04  8.10032598278e-04 -3.33177171580e-03 -3.49698389586e-04 -2.27592952884e-03  1.52879626945e-04  7.36168988645e-03 -6.80837599056e-04 -3.23569178789e-03 -4.66422742468e-03 -2.29600416530e-03  1.70957660637e-03 -4.06129148497e-04 -2.00126892656e-03  3.30849663385e-03  7.99666498241e-04
 1.85410662239e-03 -1.41949805853e-03 -7.95671070423e-04 -1.34934572058e-03 -1.55074301650e-03 -6.10680031863e-04  2.49797445313e-03 -1.01629015455e-03  2.97119260597e-03 -3.23827350947e-03  1.13281205793e-03 -9.86766953330e-04 -4.54474565150e-04  1.05345076394e-03 -4.74450401205e-03  1.09831607906e-04 -1.65091782369e-03  1.30316060855e-02 -1.86329205573e-03  8.26548779532e-02 -1.74879361594e-02  4.60575732206e-03  4.80506904127e-03 -1.25499757684e-03 -1.87107701984e-03 -4.64093020534e-04 -6.52973535915e-03 -1.09845779012e-05  7.26172098846e-04  2.35877138193e-03  3.61339390909e-03 -7.52367756450e-04  5.55745968085e-04 -2.92012256311e-03 -3.78082441299e-03 -2.95186333103e-03 -4.54465831445e-03 -4.17430021507e-03  2.79870728614e-03  1.52957403421e-03 -1.78967493119e-03 -2.67945391083e-03  1.65339024344e-04  3.90124287829e-04  2.95080138441e-04  4.01988615597e-04  3.13090305683e-03  3.10392522937e-04  6.84129378894e-04 -2.88925195615e-03 -2.91354779946e-03  3.21891153192e-03  3.14719256679e-03  5.34837728713e-04  7.82642586258e-05  1.16791299992e-03 -2.61347070344e-03  7.13092396638e-04  1.29303024005e-03  2.61359206947e-03 -3.39905021889e-03  9.25059365201e-04 -3.62626488916e-03 -1.62950762960e-03 -2.36082715419e-03  8.64713203564e-04  5.78686651184e-04 -3.88715871694e-04 -1.01340519507e-03 -4.47241833808e-04 -1.24760140694e-03  3.69807626961e-03 -6.30314733896e-03 -7.49779902953e-04  2.83575875293e-03  2.06829557865e-03  4.02022375214e-04 -3.22321879325e-03 -3.51433824330e-03  5.90941242706e-03 -2.77587708927e-03 -3.81199515158e-03 -1.59820515217e-03 -5.65152821139e-04  2.71404360182e-03  1.39890138622e-03  2.22033555462e-03 -4.18337438280e-03 -2.67016753345e-03  2.56017163264e-04 -4.38954859477e-03 -1.43457376289e-03 -3.41564151277e-04 -3.99406370881e-04 -1.42883421518e-04  1.07324229725e-03  3.81182000679e-03 -2.12341613433e-03  3.51096414388e-03  4.02681199071e-04 -9.69888433317e-04  3.30889466004e-03  1.26563707933e-03  1.80972270086e-04  2.27045606780e-03  3.18841058959e-03  2.54241117802e-04  1.98166328534e-03 -7.91729025390e-06 -5.57438701602e-04 -4.31426642515e-03 -1.44141663934e-04 -7.34059869435e-05 -9.37715310696e-05  1.11996402108e-03 -3.26869506929e-03  1.33982617353e-03  2.69657745210e-03 -2.90919876448e-03  1.64727066716e-03 -4.50099202623e-04 -1.47676823126e-03  1.78321832388e-03  1.93231609692e-03 -1.05983215888e-03 -9.16971334412e-04  1.62181708417e-03  4.07773064397e-03  1.68173919926e-03 -4.18733569276e-03 -3.73707595998e-03 -5.04325573006e-04  4.45720860373e-03  1.88331605075e-03 -1.70115394653e-03  8.23432338379e-04 -1.47635242136e-03  1.39535264442e-03 -2.82145041184e-03  1.26708457215e-03 -5.33879052819e-03 -2.19065130426e-03 -3.16561120250e-04  7.94396356154e-04  1.63296592480e-03  2.34632570761e-03 -1.53175431366e-03  2.60726596052e-03 -1.44172908467e-03 -3.89993957807e-03  3.66756583595e-03  5.23267891438e-04  2.34413122317e-03  2.34560598661e-03 -1.97035652566e-04 -1.65160650698e-03  2.30394410898e-03 -9.92774192851e-04 -7.05871962246e-04  2.46537118148e-03  3.63930721686e-04  2.07814808499e-03  2.21270310484e-03  2.26275677701e-03 -4.09908958577e-04 -6.46963216461e-04 -1.60864366803e-03  3.14525156528e-03  2.12867197154e-03  2.84486258020e-04 -2.79746763400e-03  4.11738766019e-03  4.81980257301e-04 -1.16858532026e-03  2.97738591388e-03  1.51041014496e-03  9.20636411514e-04  3.28428523977e-03 -5.58961186500e-04  1.28021011683e-03 -2.52156280798e-03  1.96548489027e-03 -2.18784795250e-04 -1.04467893923e-03  5.82073222689e-04 -1.51793361212e-03 -2.75634841638e-03 -1.24688642007e-03 -2.75320255142e-04 -1.89935776691e-03 -1.73789072535e-03  2.99838286376e-03  3.37378457029e-03  4.47511510160e-03  2.31313760000e-03  7.62049853590e-03 -1.46086780799e-03 -3.55642895275e-05 -3.82629093153e-05 -1.21504504407e-03 -2.97189616778e-03  2.72942873060e-04  2.88867696402e-03  8.78092194394e-04  3.60618045173e-04  1.48555117712e-03  3.58770668093e-03  1.09884360382e-05 -1.51376966257e-04  1.35732298230e-03 -4.05643369056e-03 -2.09168507127e-03 -4.30610334592e-03  4.32017312070e-03 -1.75726221854e-03 -8.29828052522e-04  3.50358082312e-03 -3.72440520306e-04 -1.64263822624e-03 -2.84554194487e-03 -3.10663626285e-03 -6.98680139562e-04 -2.86277433895e-03  1.18728181709e-03  2.62349168863e-03 -3.55890664528e-04  2.71261344017e-03  4.86530961384e-03 -7.77884068308e-04  2.06935443356e-03  3.55011833311e-03 -7.52264378002e-04  5.77993261022e-04 -9.97091135269e-04 -9.36104489287e-04 -2.48967647060e-03 -1.42473992544e-03 -3.94513050388e-03 -2.71489175404e-03 -5.11213299022e-03 -7.10058734533e-03  3.95356020323e-04  8.47172699343e-04  1.53710510908e-03 -1.45192130166e-03 -7.42872079314e-05  2.45426655274e-03 -8.79476644600e-04  1.87507667385e-03 -2.32087755930e-03  6.25459069741e-04 -1.02675024008e-04  1.85845360879e-03 -2.34230526114e-03  1.06406912237e-03 -4.72384850954e-03
 6.03101769258e-05 -2.62323597183e-03  9.06851390228e-04 -1.34047188839e-03 -3.47531269384e-03  1.87880683266e-03 -2.66395925779e-04  4.15100291057e-03  1.83440458643e-03  7.53730321019e-04  1.23697906732e-03 -1.41872443532e-03 -2.04546249925e-04  4.83901384594e-04  2.96006086363e-03  9.37974194477e-04 -1.54807452943e-03  3.97200874416e-03  7.25534823795e-03 -1.74879361594e-02  7.73383409106e-02 -1.41830411485e-02  1.79013397829e-02  3.18656437311e-03 -1.63080873375e-03 -5.11270026323e-03 -6.99362418962e-04  1.32435900133e-03  5.58404183866e-04 -1.98690586168e-03 -1.37794626253e-03 -1.67109516756e-03 -1.01998836770e-03 -3.14668105530e-03  6.55704652143e-03  4.12384842631e-03 -8.74870190442e-04  1.56291220399e-03 -6.90753786703e-04  3.22670967654e-04 -1.80990545162e-03  1.43898662817e-03 -8.85423615656e-05 -1.31738249160e-03  5.23817848526e-04 -2.07639042138e-03 -1.95703109201e-03  2.23976175831e-03  3.49603744115e-03  1.95876392372e-04 -1.86462534280e-04 -1.68908771851e-03  5.63384772078e-05 -1.82993804910e-03  3.03640343596e-04  3.22342900647e-04 -4.53786223776e-04  2.02095216106e-04 -5.61926611659e-04 -1.62428433039e-03  3.05747868848e-03 -3.45208908149e-03  7.05983936647e-04 -3.43057405302e-03 -2.72784516641e-03  3.89585534158e-03  3.68501713103e-03 -9.34239903806e-04  1.35566472350e-03 -2.03752239426e-04  3.15793838829e-03 -7.16223224716e-04  4.33696754543e-04 -2.16121974261e-03 -1.25640972860e-03 -5.39624085201e-03 -6.31955924589e-04 -3.02352279333e-05  2.26051843390e-03  2.29171248191e-03  1.74401913132e-04  1.53592374495e-03 -5.73001396606e-04 -1.65106355365e-03  7.06703451624e-04 -3.21399986687e-03 -1.61285189622e-03  1.43808721562e-03  1.66431467805e-03 -3.78024017657e-03  4.58461580126e-03  2.70391192740e-03  2.09282300592e-03  4.14539689027e-03 -2.09740551552e-03 -5.31824310857e-03  4.24758388798e-05  7.11332859980e-04  2.57488124340e-03  1.21556242146e-03 -6.69604774477e-04 -3.28842537106e-03 -1.42561240104e-03 -1.62624553426e-03 -4.53092020671e-03 -3.11451285652e-03 -5.67354283089e-04 -2.64252670045e-03  3.52411897224e-04  9.28569966077e-04  3.21442206425e-03 -4.58002504174e-03 -1.42010022773e-04  2.22614601436e-03 -9.55036084158e-04  1.82499190668e-03 -4.34512832888e-03 -6.79876030891e-04  3.79266939055e-03  1.05415303277e-03  1.37852854016e-03  1.46143859160e-03 -2.57188092141e-03 -1.46609337012e-03  9.97947937108e-04 -2.58838772295e-04 -5.78611441871e-05 -1.63546623465e-03 -2.20350586471e-03  2.53506887475e-03 -6.17849169748e-04  1.67257427979e-03 -4.75160497842e-03 -3.55895073414e-03  1.07806348677e-03 -1.41961779201e-03 -1.20650565006e-03 -1.63741243564e-03 -6.86409621544e-04 -5.05051565321e-03  3.38985441778e-04 -2.94607300255e-03 -2.41693592961e-03 -3.41797499898e-03  1.15453083376e-04  1.30026701123e-03 -1.63052896346e-03 -8.89443219575e-04 -3.13945124281e-04 -2.44592658173e-03  2.90701248995e-03 -2.79736746458e-03  9.88959978374e-04 -5.71189420223e-04  5.15062268203e-03 -6.28221902711e-06  1.22169699365e-03  3.97381168828e-03 -8.67877099985e-04 -8.85360809672e-04  4.70707374751e-04 -2.81776960908e-04  1.70580215318e-03  1.71921141490e-03 -2.55686631622e-03  3.27679897114e-03  4.00380428000e-03 -3.98593366112e-03 -4.14694933517e-03  9.26980507674e-04  9.81726893989e-04  7.48165099539e-05  1.55005150654e-03 -1.49943873155e-03 -3.79444692505e-05  7.21372876155e-04 -7.52965965528e-04 -1.04903366192e-03  1.55232234755e-03 -1.11866545450e-03  2.91008710097e-03 -2.49965028932e-03 -2.14716212028e-04 -2.01930769553e-03 -5.11753233666e-04 -1.00441921623e-03 -7.56047910421e-04  1.80067751792e-03 -4.14552307997e-04 -2.79272205157e-03  2.43147720625e-03 -1.52279375292e-03 -7.40663615917e-04 -3.40565695956e-03 -2.54064289054e-03 -3.78368576692e-03  3.03153766931e-03  9.16401634093e-04  7.82455162712e-04  5.44321819811e-04  1.75352646292e-03 -2.89829496441e-03 -5.07098447156e-03 -1.24648262134e-03  1.96066075524e-04  3.43410123626e-04 -2.85414426812e-03  5.88188200862e-04 -1.08897088272e-04  2.64896606704e-04  3.41832188849e-03 -3.13079662386e-03  1.15038056398e-03 -2.06747198967e-03 -2.75228258979e-03  7.76774429136e-04 -1.90484525063e-03  1.85701103644e-03  1.87039723935e-03  8.81813592890e-04 -5.08872829683e-04 -2.21584986037e-03 -2.16365059521e-03 -5.28237323174e-04 -1.05785195479e-03  7.80501004375e-04  2.89462846296e-03 -2.68345202342e-03 -1.69197971375e-03 -4.10106922345e-04 -4.84528433733e-03  1.00615893699e-03 -6.75730321799e-04 -4.05261587967e-03  9.15736582918e-04  7.44649828391e-04  3.32684990949e-03  4.34482426522e-03  1.89795940888e-03 -3.13453904146e-04  3.04370102117e-03  3.14730445056e-03  2.58129438939e-03 -2.43557472002e-03 -5.72977620364e-04 -6.91654017530e-04 -1.57252431073e-03  4.19732035828e-03  4.33261225109e-04 -3.26867359938e-03 -2.66775112364e-03  1.86575264004e-04  1.74940353846e-04 -2.50123754409e-03 -1.65829915904e-03  2.89228422219e-03
-9.75107227842e-04  2.81879231600e-03 -2.59901420709e-03  1.82863618466e-03  3.91433900538e-03 -4.33128344152e-03  7.45396495531e-04 -3.62928322933e-03 -4.19160691028e-03  1.70520887501e-04 -2.11498763216e-03  4.57793979921e-04 -2.48652345363e-05 -2.19856115157e-03 -2.68470323238e-03 -9.44358237213e-04 -2.42946117886e-03  2.49321330745e-03  2.71332610850e-03  4.60575732206e-03 -1.41830411485e-02  9.64282466596e-02 -8.77478981434e-03  4.78216046855e-03 -6.47820001544e-03  2.26765972727e-03  5.50769281038e-04  1.47287469838e-03 -2.81291785125e-04  1.95112583677e-03  6.63132737844e-03  2.83387099087e-03  2.24546412174e-03 -3.83828965679e-03 -8.21354738378e-04 -8.95404767124e-04  3.62151070102e-03  8.18105639571e-04 -1.06800185896e-03 -5.72339654910e-04  7.58645411062e-04 -7.32461520547e-04  1.31452292155e-03 -3.51286195016e-03  2.76241548287e-03 -3.64487735922e-03 -6.47180460992e-03 -3.18180308702e-04  1.28907791150e-03  6.76690380082e-05 -2.40802141507e-03  2.30729285080e-03  1.56305793218e-03 -1.53675371797e-03 -1.19875749651e-03  1.07180681491e-03  6.83003032827e-04  5.02225493266e-04 -1.80269979205e-04 -7.30470805261e-04 -7.12885672480e-04  5.31062154029e-03 -3.49653447741e-04  3.16464630028e-03  3.02620736690e-03 -6.42743878345e-03 -4.01789654860e-04  5.50437673729e-04  1.10157059291e-05 -2.23279127224e-03 -1.48515027558e-03 -5.70139052994e-04 -1.77733918298e-03  1.84903535423e-03 -1.99424978115e-04  8.19409536745e-04 -5.68028552746e-04 -1.86385637724e-03 -3.18065405978e-03 -1.53136775877e-03 -5.48869753024e-03  5.87420682513e-03 -1.67168404139e-03 -2.63441144635e-03 -1.34611682136e-03 -2.88999791854e-04  3.32830932259e-03 -3.04304739160e-03 -4.86660593060e-03  1.19909549721e-03 -3.22948755164e-03  1.38210092627e-04  1.81257257962e-03 -3.71055746058e-03  3.44763820087e-04 -1.05955163349e-03  1.05080404212e-03  4.42837557245e-03 -1.92168695083e-04 -1.24496281562e-03  4.27275817648e-04  3.11965912715e-03  3.03933929276e-03  7.32470141290e-04  3.25966705994e-03  3.18025396278e-04  1.33878010516e-03  1.92683831056e-03 -4.90774968783e-03 -2.25928714586e-03 -3.53627079902e-04  3.13308175722e-04  3.92637299657e-03  1.06808317396e-03  8.46827305036e-03  2.04537273422e-03 -8.29062240536e-04  2.14018729859e-03 -4.13274776051e-03  1.21030154385e-04  3.11841885908e-03 -2.13392795560e-03  9.88067301587e-04 -5.90078881197e-03 -1.28867622790e-03  8.11664078794e-05  1.47294280299e-03 -1.05891217540e-03 -1.36595758987e-03 -2.31124432797e-03  3.37178112267e-03 -2.02885904927e-04  1.70921171240e-03 -7.96162952060e-04 -2.64426619295e-04  9.13698931160e-04  1.82597933494e-04  1.93307763699e-06 -3.45622985403e-04 -3.53186110846e-04  1.62359117015e-03  2.27138421038e-03  4.01276509809e-03  5.53951517922e-03  5.07811617681e-04 -4.05540054767e-03  1.09692716691e-03 -3.35713705055e-03  3.18692832943e-03  3.18173715760e-03 -4.95152571107e-03  9.01473452865e-03  3.16829154787e-03 -2.65837161402e-03 -7.54358039508e-03  5.67859103911e-03 -3.71052699003e-03 -2.41574825152e-03  9.73706130712e-04 -1.02845541538e-04  6.58778583346e-04  7.69710030251e-04 -1.42957140202e-03 -6.15030985660e-04  2.67015879246e-03 -4.76486631913e-03  1.62904306555e-03  1.82488815256e-03  1.04666607231e-03  1.82054689803e-03  1.34323879593e-03 -1.35119973043e-03  1.52828050547e-03  1.04932164647e-03 -1.04222669156e-03 -2.63102606955e-03  3.12896894260e-03 -4.49175210003e-05 -3.48143515854e-03 -1.89650245964e-03 -3.29821167965e-04 -7.87354295997e-04 -1.02333324626e-03 -4.37884689039e-04  1.66832222922e-03  1.88776589301e-04 -4.13300404635e-04 -4.31955193615e-04 -4.10957094119e-05  4.59120361187e-04 -5.72236308779e-03 -2.37589114427e-05 -1.08201717851e-03 -8.28167817916e-05  2.64372506699e-03  6.08336827868e-03 -4.35097484570e-03 -3.45642951996e-03 -1.15458731880e-03 -4.70424855605e-03 -2.26081995394e-03  3.55112286383e-03 -2.46034039361e-03 -1.32298915528e-03 -5.77002548790e-04  5.09522721334e-04  2.87528564126e-03  7.87740886000e-03 -1.24174256981e-03  3.86310061872e-03 -4.06543122573e-03  7.07174288840e-04 -5.05431769918e-03  3.53954390155e-03  3.19222297492e-04 -1.22535769669e-03 -2.18724954627e-03 -3.11212949303e-03 -3.42925368910e-03 -1.48394674971e-03  2.21144951369e-04 -1.19674402495e-05  9.87270847159e-04 -2.68635326253e-03 -1.56175510471e-03 -1.96619371781e-03 -3.59788627599e-03 -2.23305166031e-03  6.61840226276e-04 -1.37033585677e-03 -2.63720595248e-03  1.18776973658e-03  1.50775397567e-03  2.50805427624e-03 -9.14353662121e-04 -8.19092358033e-04 -9.80755266169e-04 -1.85313446773e-03 -1.36958139675e-03 -2.19386827351e-03  6.13741956279e-05 -1.73515151959e-03 -3.18348385960e-03  2.92121675553e-03 -4.31098865446e-03  2.42042257182e-03 -1.56602341794e-03 -2.00963621021e-03 -1.06881769066e-04 -1.10537608622e-03 -2.45159132146e-03  1.63219796157e-03 -2.76105038250e-03  2.14936577608e-03  1.86163064311e-03 -6.47338996357e-03
-1.51337256932e-03 -2.01130011396e-03  3.73960777669e-03  2.89409873437e-04  1.62319782122e-03  9.40306670280e-04  1.70375776611e-03  2.70887206760e-03  6.02581570400e-04 -4.79248881391e-03  1.65382002083e-03 -6.96146711939e-04  3.11016669371e-03  3.71953473310e-03 -3.11419972677e-03 -6.43700930715e-04 -1.04982704140e-03  1.02854766519e-03 -3.54396327379e-04  4.80506904127e-03  1.79013397829e-02 -8.77478981434e-03  8.23249278254e-02  1.98942823507e-02 -8.61896666251e-03 -1.70655377370e-02 -8.86176812393e-03 -1.50554001266e-03  4.23283225706e-03 -1.83830920536e-03 -1.18657887200e-03 -4.06911558948e-03  1.42628107727e-04 -2.56869060738e-03  3.26462440466e-03  1.54642190163e-03 -1.46482478534e-03 -2.76282632874e-04  1.02936342708e-03  2.28727381993e-04 -1.47094511621e-03  6.95976010862e-04 -1.05762850985e-03 -6.37134092019e-03 -3.83552809031e-04 -9.14523994420e-04  2.36897931129e-05 -2.44489889869e-04  5.04148992601e-03 -5.59185854095e-03 -1.57858272788e-03  1.98173830271e-03  6.19675803135e-04 -8.51176139248e-04  1.08408364004e-05 -2.54825482668e-03 -1.10584634053e-03  3.00380308087e-03 -9.57001860783e-04 -1.87228399909e-03  5.20758916537e-03 -1.57980187820e-03 -4.88280039463e-03 -2.52035737360e-03 -1.12575422205e-03  3.95037576555e-03  1.46141899080e-03 -1.23174812526e-03  2.56387513758e-03 -8.35397739710e-04 -1.33077934132e-03  5.28257164188e-04  1.11085859826e-03  3.94081538347e-04  1.71935174023e-04  1.66631656196e-03 -1.61161772289e-03  2.04908517399e-03  3.12610238371e-04  1.97663457603e-03  3.17555556779e-04  3.88539358265e-03  2.57768078320e-04  1.97130867854e-03 -2.70992378482e-03 -4.44425602089e-03 -1.35428867626e-03  2.59386402291e-03  7.68894884874e-04 -2.04337953356e-03  2.56205561562e-03  6.48378662697e-04  4.89978262675e-04  4.30901491988e-03 -7.08379617528e-04 -6.87951142980e-04  1.93430288239e-03  3.84482642877e-04  5.52505476808e-03  1.61540366938e-03 -5.75020312709e-04 -2.16592917224e-03 -9.32765086436e-04 -1.66748462284e-03 -6.27300909735e-03 -4.03312475983e-03  2.29212112830e-03 -3.09436637145e-03  1.57724053812e-03  1.29717244606e-03  1.07180698311e-03 -3.49120021583e-03  7.76427356539e-04  1.56961806425e-03 -1.45888269752e-03 -2.60711827408e-03 -2.50457341837e-03  1.25771391304e-03  1.75026820485e-03  2.68954803534e-03 -3.41629101141e-03  7.91883592384e-04 -6.81671062691e-04 -8.45801437107e-04 -1.24769334195e-03 -2.37489410810e-03  1.00151156821e-03 -1.59707176533e-03 -3.67395141424e-03  3.86100264590e-03 -3.02056916507e-03  1.08896277787e-03  1.16006759932e-03 -4.90763145350e-03  3.56548037489e-03  1.09874944783e-03  7.80725957384e-04 -7.61105113466e-04  3.05416425314e-03 -4.40834611784e-03 -1.61928840859e-03 -2.37385427716e-03 -4.48235356475e-04 -2.18454716510e-04  1.96546147793e-03  2.95005630247e-03 -3.40830780103e-03  1.54731309026e-03 -7.82679381978e-04 -5.28185062019e-03  7.53274254161e-04  1.45286481576e-04  1.65291989847e-03  3.66265570790e-03  4.49730464922e-03 -3.13363581568e-03 -2.37680976208e-04 -9.14125969083e-05  1.20449350055e-03  3.05562770285e-03  1.78089348699e-04 -1.03816164906e-03  5.87701438806e-03  5.25158702594e-04 -1.12348321019e-03  1.98764672906e-03  1.68439805023e-04  5.92362240660e-04 -3.21704217944e-03  3.89583082468e-03 -2.03537912256e-03 -6.63861498963e-04  1.03579154959e-03  1.14933841380e-03  2.03480935968e-03  1.44668321494e-03  1.26231730541e-03  2.75750333548e-03  2.80505302163e-03 -6.67628347847e-04 -1.45821046549e-03  2.48188255502e-04  6.87750238034e-04  1.84757969417e-03 -7.42438023357e-04  8.43018967419e-04  1.12893019072e-03 -7.95545088250e-04  1.90015834119e-03 -4.27241048993e-04  5.15319706128e-03  2.54601260775e-03 -1.81514982027e-03 -1.48345691525e-03  2.19400602868e-03  3.32207839662e-04  2.22686161430e-03 -4.05327874300e-04  1.93957745688e-03  7.69105549914e-04  2.03566241161e-03 -2.82425731461e-03 -3.12228894895e-03 -5.69532536835e-04  3.47924117073e-04  7.81929515094e-04  5.36296502538e-04 -5.65809936704e-03 -3.41321119557e-05 -2.98916816776e-03  2.99855035037e-03 -2.48065959171e-03  1.86393883548e-03 -4.31433514829e-04  3.44792446137e-03  1.83871683604e-03  1.63353416704e-04 -2.60152107671e-04  3.14047892590e-03 -7.30329455970e-04 -2.88952916287e-03 -1.01879943586e-03 -2.98871607675e-03  1.77876606090e-03  2.07172511455e-03 -1.08377839569e-03  4.61962186070e-04  1.69115351499e-03 -9.06531927042e-05 -3.64178830571e-04 -7.85791280147e-04 -2.55299730685e-03 -3.83072417007e-03 -4.96067357321e-03  2.18221417026e-04 -2.00931975352e-03 -6.27173960564e-04  3.84858819542e-03  2.91933778740e-03 -2.34473031838e-03 -1.97453598956e-03  1.75886173624e-03  1.14081687213e-03 -3.56600411215e-05 -3.71516518003e-03  2.35108016059e-04  1.26690488352e-03 -2.42212143152e-04  1.75159898909e-03 -1.03499162493e-03 -2.37138631885e-03 -2.41687489525e-04  6.40708764860e-04 -1.95257329659e-03 -5.44112194290e-04  1.67757617537e-03
-3.54122931814e-04  1.89450925897e-03  5.32333045614e-04  3.25705706029e-04  4.17956643132e-03  9.49436279513e-04 -1.42989093011e-03  2.43423218955e-03  8.59971239640e-04 -4.44491549949e-03 -9.38418410540e-04  3.88034122676e-03  1.80715093877e-03  2.96956843467e-03 -4.58015032790e-04  9.20870578573e-04  4.21285295194e-03  3.29469492409e-05  2.74906767858e-04 -1.25499757684e-03  3.18656437311e-03  4.78216046855e-03  1.98942823507e-02  8.27272730045e-02 -1.17679242255e-02  1.17742819389e-02 -4.97324032924e-03 -2.28676319898e-03  4.51832535448e-04 -1.65209231740e-03 -1.27942769881e-03 -2.00388635118e-03 -6.11778183803e-04 -9.24233415881e-04  5.01740239877e-03  3.22460410190e-03 -4.34460698268e-04 -1.72726979214e-03  1.07598320468e-04 -1.97428087089e-04  9.49476316406e-04  1.31329541518e-03  2.16607875615e-05 -5.83270260000e-03  1.08387120528e-03 -2.51385462898e-03  1.91873013057e-03 -2.01638545597e-03  5.01640958222e-03 -3.28968141610e-03 -1.66898885604e-03  2.64070062091e-03  1.53632782576e-03 -1.56346609829e-03  7.35221449067e-04 -2.17646403853e-03  4.11885386267e-04  4.37128998395e-04 -9.80230020067e-04  1.38996398122e-03 -2.40709052166e-04 -1.63393848512e-03 -6.02307414576e-03 -4.77360093916e-03 -1.43055538428e-03 -3.13298453986e-03  1.99137906912e-03 -9.29767247412e-04 -8.89353112433e-04 -1.87650941944e-03 -5.73937278150e-04 -1.03371741998e-03  1.99752819235e-03  1.64723715518e-03  2.58667794912e-03  3.91061505826e-03  2.08192133699e-03 -7.26022906803e-04 -4.65551609058e-04 -2.55151431011e-03 -3.75863851304e-04  3.59548212429e-03 -3.01972067570e-04  1.12825528069e-03  2.23284999457e-03 -2.25702277019e-03 -1.84498308115e-03  5.10290422782e-03 -4.26638814449e-03 -3.26575463239e-04  1.01289612900e-03  7.97877413946e-04  2.87749426908e-03  2.84070218515e-03 -5.83763766995e-03 -8.39039540143e-04 -1.34897373684e-03  7.97029338748e-03  4.06866745909e-04  2.12637897064e-04 -2.06843949926e-03  1.32877896490e-03  1.36196702879e-04 -1.09584489406e-03 -1.77391184435e-03 -2.79051471553e-03  8.77913883590e-04 -7.95310500003e-04 -1.87401014175e-03  3.02023038749e-03  4.47983251250e-04 -4.21275874647e-03 -3.20042668521e-04  2.42283382345e-03  3.00378045121e-04 -4.19269022576e-03 -7.98335044783e-04  1.37744669772e-03 -1.82507526059e-03  6.09239569953e-04 -3.69049352318e-03  5.61748957392e-03  7.85566600323e-04 -1.78387880523e-03 -1.92821657593e-03  3.57827760048e-03 -2.97184830745e-03  1.78509898720e-03 -5.41111920642e-03 -3.81399916543e-04  5.21308209824e-04 -1.26054535218e-03  1.47960595542e-03 -3.38538671985e-03  3.78921558445e-03  2.28755771250e-03 -1.23280171627e-03 -6.60584945302e-04  3.96741653473e-03 -3.07419013206e-03 -5.52172353083e-04  6.31835395188e-04  1.77000152938e-03  3.27667637954e-05 -2.14271013715e-03 -4.53825600380e-03  1.09088288444e-03  2.61581251463e-03  1.54414456592e-03  1.22638236761e-03  7.59709596866e-04  1.77827162473e-03 -4.19349174882e-03 -3.47526865737e-03 -3.03764501188e-03 -3.00968313397e-03  2.86065365939e-04 -1.39161185614e-03  2.94306916915e-03  1.93421602046e-03  2.98881041457e-04 -4.27718439581e-05  1.81922444418e-03 -4.13056892007e-04  2.11931582636e-03  1.33584313350e-03  1.25311066284e-03  2.76146632344e-04  1.67808425468e-03  3.48914149078e-03 -1.37756381395e-05 -1.69219744053e-03 -6.01736095563e-04  4.57258327413e-03 -1.06876955675e-03  1.01853888096e-04 -1.21723358403e-03  1.73655530438e-03  2.73211337031e-03  7.49668327023e-04  7.64065612646e-06  1.27951622188e-03  4.87951914388e-03 -2.92372824530e-05  9.93456892124e-04  2.26967839044e-03  5.32125070491e-04  2.27750250679e-03 -7.89881050061e-04  2.13389069607e-03  7.76269558595e-05  2.55077834004e-03 -1.00093748365e-03  5.70205214526e-04  4.64719609382e-03 -6.89944093826e-04  4.34023475283e-03 -1.38682392213e-03  1.54397516112e-03 -1.73832319103e-03  1.67787265674e-03 -1.48678750172e-03 -1.23328435167e-03 -9.85141684961e-04  2.87810182144e-05 -1.13222105503e-03 -2.77433321141e-03 -2.53627312767e-03 -1.71942611637e-03 -2.25723221550e-03  1.15188151258e-03 -5.29897214184e-03 -1.03534049483e-03  1.31873854564e-03 -2.73656615079e-03 -8.84874248487e-04  9.46035504864e-04  9.25701455281e-04 -5.12710527505e-04  2.00816065517e-04  1.11267644899e-03 -1.39244836897e-03  2.55948476100e-04  1.16797143909e-03  1.86687171605e-03 -1.64272836931e-03 -4.52369510227e-05 -8.12915212679e-04  1.59964263370e-03 -2.03418865442e-03  5.58280861604e-04 -1.96805789519e-03  1.61835808811e-03  1.95514041774e-03 -4.91070611350e-05 -4.15946038220e-03 -2.45117544009e-03 -3.09607894760e-04 -1.43360853323e-03  6.50129212120e-04 -1.06675508093e-03 -1.30239035038e-03 -2.49853417830e-03 -1.26671313512e-03 -3.90418352655e-03  7.57985433439e-04  4.99428504231e-04  3.79689509634e-04 -8.88824528296e-04  2.47843709463e-03 -1.06104906349e-03 -3.34449145383e-03 -3.11644271874e-03 -1.65531039949e-03  1.41725039303e-03 -2.18441441810e-03
-1.36144692876e-04 -4.88168121928e-03  1.66959425540e-03 -6.10939501612e-04  1.72370249238e-03  2.92084061602e-04 -2.05383630071e-03 -2.15069974892e-03  1.82659232382e-03  3.25654487758e-03  3.87488039308e-03  1.14195016604e-03  4.31524261514e-04 -1.29559657165e-03  8.72328939067e-04  1.04019144885e-03 -2.38845706345e-04 -3.48403449229e-03 -2.28692353172e-03 -1.87107701984e-03 -1.63080873375e-03 -6.47820001544e-03 -8.61896666251e-03 -1.17679242255e-02  6.36956705117e-02 -1.05013793435e-02  1.51446318716e-02 -1.50084186093e-03  5.50697050113e-04  4.30589118229e-03  5.90590073762e-04  2.29174638280e-03  1.35936526255e-03  1.67926617599e-03 -2.37762300673e-03  4.85906513079e-04 -2.10623511534e-03 -6.60475264975e-04  1.72317151967e-03  2.02439969022e-03 -1.39957271998e-03 -1.93402091022e-03  1.54733368447e-04  2.32234557477e-03 -1.19571363403e-03  2.12793316082e-03 -4.50944692393e-04  2.48074080360e-03 -1.93022985658e-03  3.18195682616e-03  1.39835592514e-03 -4.43378561978e-03  1.36662355141e-03 -1.62096358728e-03 -1.10782759078e-03  1.02711787912e-03  1.72900278795e-03 -5.50399179436e-04 -2.05349347979e-03 -4.77432134171e-04  2.64094688982e-03  9.28665208456e-04  3.92458974487e-03  1.48819405822e-03  1.57140370836e-03  5.57266494209e-03 -1.64810110793e-03  8.01249081936e-05 -5.68783930632e-04  1.21463395540e-03  1.72616242897e-03 -7.71063333897e-04 -1.21218278371e-03  6.00945669577e-04 -4.13854768819e-04 -3.76270166165e-03  1.52139357726e-03 -1.07925503428e-03  1.76244965169e-03 -1.61900384703e-03  3.21157786442e-03 -7.50552063812e-04 -5.33563269653e-05  2.07465248933e-04 -1.69606008556e-03 -3.49440356884e-04 -2.13944871366e-03 -3.80442169305e-04  3.49064687044e-03  3.90813548978e-03 -6.09193791338e-04  7.89056153577e-04  4.41563782231e-04  3.34840592294e-04  4.40622991671e-04  1.05103425216e-03 -2.55182797600e-04 -1.18854157284e-03 -1.01354077400e-03 -6.38900308694e-04  4.97375737349e-04 -3.79143544341e-03  2.22457320882e-05 -2.72619598223e-03  2.39997755625e-03  2.64883067222e-03 -3.81547123513e-03 -5.29740840122e-04 -3.47989021157e-04 -4.44130287973e-03 -1.11482796654e-03  3.08471091700e-03  5.05176048856e-04 -1.86768931610e-03 -8.53196568581e-04  1.50879751355e-03 -1.59099340427e-03  1.74591404629e-03  8.80978099517e-04 -1.85871010991e-03  3.16257654159e-03 -1.70290752383e-03 -1.66701757955e-03  2.46699905322e-03 -2.52220302825e-04  3.01503949565e-04 -3.20140505724e-03 -2.03076791416e-03  1.32934510771e-03 -1.30776059789e-03  1.87825537901e-03 -4.07693694735e-04 -1.48342548387e-03 -9.36908670634e-04  4.62261715646e-04  1.72140444758e-04  1.39390559884e-03  1.71635306309e-03  1.69809331319e-03  1.50288838866e-03  2.86181369190e-03  2.41612344090e-03 -9.78580646251e-04  5.15417529220e-04  1.46176310551e-03  1.15792984492e-03 -8.94705925666e-04 -9.46811718023e-04 -4.31194332335e-04 -1.67793623703e-03  1.97015945687e-03 -4.04445033814e-03  4.10644193028e-03  2.38697324775e-03 -1.62911144816e-04  5.40817989907e-05 -8.22374815467e-04  1.63141060047e-03 -3.16165413916e-03 -8.49252865442e-04 -5.35849852827e-04 -1.07684395054e-03 -2.03810065242e-03  3.41976870291e-03 -3.71949785737e-04  7.78983601721e-06 -6.95160077102e-04  5.62009462369e-04 -2.22885339469e-03 -9.10269112542e-04 -8.13338096606e-04 -8.83244740357e-05 -1.21582105253e-04 -3.10892116225e-03  7.37900043351e-04  6.48671779297e-04  1.82985437639e-04  2.08809113728e-03 -4.16676340081e-03  1.98887008145e-03  3.76358971187e-03 -1.29091797932e-03 -1.12318381984e-03  3.03282394791e-03  3.89248571687e-04 -2.28860254359e-03  8.88145033968e-04 -9.63815762920e-04 -1.34087229734e-03 -3.12691046533e-03 -3.48073582533e-04 -1.04295071669e-03  1.39509754077e-03  4.02837599751e-04  3.36694114958e-04 -2.11772669291e-03 -6.18137677470e-04  1.82037152711e-03 -1.11242835464e-03 -4.55290115804e-04  2.84809927006e-03  4.01897204737e-04  1.88510620346e-03 -1.32595193151e-03  2.72454654742e-04 -4.34184832191e-04 -8.81791900872e-04  2.45394543548e-03 -1.70815978898e-03 -1.42007225697e-03 -1.38953396802e-04 -3.26932745614e-04  7.58825344069e-04 -1.43088275712e-03  3.97472786262e-03 -1.42831965902e-05 -4.44382870297e-04  8.58137866295e-04 -5.35775919660e-04  6.67524715938e-04 -2.19746093193e-04  1.55669641706e-03  1.35863925269e-03  7.44982718927e-05 -5.42662817342e-04 -7.10042305407e-04  2.60482828818e-03 -6.70164749830e-04 -1.78678993930e-03 -9.78295364726e-04  2.51301224091e-04 -2.63554040126e-04 -2.22867281973e-03  6.80288107133e-07  2.21819752843e-04 -7.06581587674e-04  3.17081905358e-03  8.70837044386e-06  1.44360715980e-03  1.02690503565e-03  1.01228716820e-03 -2.02954064648e-03 -8.72510870201e-04 -1.57762683738e-03 -1.70340742565e-05 -7.58772850001e-04 -8.95502732990e-04 -1.52954451403e-03  1.54178915804e-03 -3.02583476070e-03 -1.86397133785e-03  1.62744087706e-03  3.13723789493e-03 -6.39957678848e-04 -6.83551650616e-06 -2.07595407146e-03
 5.07725609658e-03 -1.51835899784e-03 -5.81808153024e-04 -7.80033431919e-04 -1.65339120851e-03 -9.82822711725e-04 -2.81441125967e-04  9.09119133090e-05 -2.40336848032e-03 -1.05384296475e-03 -3.62153212347e-03  1.33767755860e-03 -4.57515723941e-03  1.22342827879e-03  1.13188585369e-03  3.31004775330e-03  4.01471068516e-03  1.53742644860e-03 -1.53804808829e-03 -4.64093020534e-04 -5.11270026323e-03  2.26765972727e-03 -1.70655377370e-02  1.17742819389e-02 -1.05013793435e-02  8.39936977991e-02  1.12359630218e-02  1.48349200196e-04 -1.14596903187e-02  2.45149607854e-04 -2.61250139785e-03  9.16621283426e-04 -1.54608432970e-03 -9.86437898617e-04  1.36052073688e-03 -3.47597494548e-03 -4.57098924317e-04  5.36428227568e-04 -4.79892702362e-04 -2.56196479430e-05  1.42507101923e-03 -1.92564746159e-03  2.64521531975e-03  1.36892401062e-03  7.80535403902e-04  1.25275485801e-03  3.88346426915e-03 -2.18729643743e-03  1.77015860001e-03  1.96496176468e-03  5.66841214487e-04 -1.93023829718e-04 -1.18507290261e-03 -7.42788144621e-04 -2.17869501817e-03  3.90008528078e-04 -2.19558333750e-03 -3.29869245988e-03  1.81392521214e-03  1.69113326230e-03 -3.58192117079e-03 -4.31721905889e-03 -4.93221722318e-05 -2.30386091859e-03  3.63485106841e-03 -2.34335676020e-03  1.06695948263e-03 -4.53105565956e-04 -4.36908742182e-04  6.49903840409e-04 -1.39137737496e-03 -7.12878507304e-04  2.17780308542e-03 -2.55519457270e-04 -1.07831825754e-03  4.56347683762e-03  3.47290683694e-03 -4.33669867483e-03  9.86505960902e-04 -4.98594638949e-04 -2.41245485627e-03 -1.87074776912e-04 -5.97285263930e-04 -1.44000792206e-03  5.02649228853e-03  1.82441810722e-03 -1.83459446742e-03  4.81679701830e-03 -7.80527929169e-04  5.11400377135e-04  2.30088250812e-04 -1.99843965355e-03  3.22728705378e-03  1.09340752569e-03 -1.17990438129e-03 -5.52265570953e-05 -6.77326377218e-05  1.94317258914e-03 -1.70152971029e-03 -2.77582244085e-05 -2.50068619963e-03  3.00710601729e-03  1.64687823358e-03 -9.36385850648e-04  2.54540876746e-03  1.04271870584e-03 -4.01312634455e-03  6.46703787038e-04 -2.01136919448e-03  4.46360712288e-03 -2.64978365443e-03 -1.59160188125e-03  1.11476597076e-03 -6.25691982013e-04  3.39945750859e-03 -1.11986376452e-03  4.98698902681e-04 -1.66033390835e-03 -2.74366732867e-03  2.95172449047e-04  5.02316884039e-04  2.60792482424e-03  2.34339315521e-03 -8.99430081803e-04  4.48279991193e-03  3.06605178307e-03 -1.16734439091e-03  2.70540632860e-03 -2.84758139353e-03 -3.07467457551e-03  3.56224365015e-04  5.94157986753e-04  1.52883393599e-03  1.09301865783e-03 -1.18581167380e-03 -4.13992574709e-04 -8.81434555902e-04  2.29888982850e-03 -3.07474913531e-03  3.86919307817e-03 -8.58187900577e-04  1.96284711535e-03  2.81613931336e-03 -1.10749181939e-03 -6.83883072266e-04 -2.63937729454e-03  6.00151382163e-03  2.41925501452e-03  2.51884053328e-03  9.15590277136e-04 -1.83824111929e-03  1.60354800001e-03 -5.35096733890e-03 -4.33882842380e-03 -4.55441477644e-03 -6.67621035540e-04  2.44380890874e-03 -4.32713693275e-04  1.87647653843e-05  2.20704090644e-03  1.60746626688e-03  3.38204922097e-03  1.89621663677e-03 -4.44666703906e-03  8.98099759796e-04 -1.44954346337e-03 -3.84489035275e-04 -4.58538829896e-03  3.23034823602e-03 -1.11210903125e-03  1.05577544218e-03 -3.42359686845e-03 -1.47091366658e-03  1.30112918860e-03 -1.37737463306e-03 -1.17386362298e-03 -1.19362106314e-03  9.09762729390e-05  4.94204108465e-03 -1.08027461715e-03  6.28292011672e-03 -7.72049309925e-04  1.94597249860e-03 -2.01510116393e-03  1.62774856112e-03 -2.02194766459e-03 -4.05381819560e-03 -1.87955094939e-04 -7.55311472234e-05  9.68392161908e-04 -2.15214610218e-03  6.82260101997e-04  2.02063559904e-03 -2.72383356630e-03  2.20157245408e-03  1.14902786464e-03 -8.23520605446e-04 -4.30489714425e-03 -1.48726029306e-03 -2.49525024113e-03 -7.52423429393e-04  1.29152043705e-03  2.89574325074e-03 -9.20341475426e-04 -4.41993217201e-04  7.39914899831e-04 -2.06180890412e-03  2.59185931976e-03  5.07879603118e-04  8.15328670869e-04 -3.18391851012e-04 -4.93709123844e-04 -1.41844759865e-03  1.48495821925e-03 -4.92698515740e-03  2.97686124783e-03  9.96043171592e-04  2.59079577756e-03  1.39029930730e-03  1.66263022703e-03  1.79209957953e-03 -3.40442820858e-03  4.17616778610e-04  3.12143125442e-03 -2.18915210028e-03 -2.49788008014e-03 -4.23014165936e-03 -4.13304936930e-04  2.19091076362e-04  1.28742890132e-03  2.72911296164e-03 -5.94936040794e-05  7.05122682929e-03  1.08326006047e-03 -7.00807062137e-04  1.10695125995e-03 -8.71232659646e-04 -1.75139942580e-03 -1.55686363876e-03  3.71421897949e-03 -3.19991199461e-04 -1.93421911336e-03 -2.44819900320e-03 -2.52305419166e-03  1.77680963441e-03  7.84438561647e-04 -1.53531582935e-04  9.63021510800e-04  4.50949562918e-04  4.85243576664e-03 -2.29070833389e-03  1.47928935090e-04 -2.68322393680e-03 -2.65766233368e-04 -1.55618161151e-03 -1.27223775229e-04
 3.40990404540e-03 -6.73791383506e-03  1.19486960491e-03 -8.20208115744e-05 -1.00589795948e-04  8.76764796197e-04  8.68580131833e-04 -6.91839819272e-04  2.77937232435e-03 -7.87642649070e-05  2.07580226856e-03  2.21175220742e-03  2.58783825718e-03 -3.59985100788e-03 -3.31099806411e-03 -3.35170904744e-03 -1.12103391656e-03 -5.67214487313e-03 -3.50397809161e-03 -6.52973535915e-03 -6.99362418962e-04  5.50769281038e-04 -8.86176812393e-03 -4.97324032924e-03  1.51446318716e-02  1.12359630218e-02  8.96069371102e-02 -1.67578221119e-03 -2.49185847596e-03  4.97542379661e-03  4.52678813708e-04  1.72724917067e-03 -4.09894542920e-04  3.83137716921e-04 -3.52770178112e-03 -2.05735591878e-03 -4.74995854338e-03  2.41184600981e-04  9.99123487292e-04  8.46749160089e-04 -1.79043198587e-03 -3.28209983862e-03  3.05419989414e-03  1.09758898867e-03  3.95636939753e-03  1.50805874084e-03 -6.64819989773e-04 -4.15309143767e-04 -1.37742361238e-03  2.12738849423e-03 -4.35458342944e-04 -1.46391765776e-03  2.12997803042e-03  4.72906810443e-04 -1.19880252791e-03 -1.41779332163e-03 -1.56291956191e-05  3.12173643186e-03  3.88761092621e-04 -7.81603264904e-04  3.79509191650e-04  3.80838643928e-05  3.64619534462e-03 -1.91874919555e-04 -3.64166984013e-04 -8.32526642303e-04 -2.03062368264e-03  6.72177693849e-04 -2.82652175931e-04  2.43658921093e-03  1.63465230054e-03 -3.15962278921e-03  4.02446011844e-03 -7.52511071132e-04 -2.11853449356e-03 -1.54346148543e-03  2.98480835682e-03 -2.73917543673e-04  4.55921567482e-03 -5.49942382416e-03  2.50998990796e-03  8.23138534911e-04  2.71457929616e-03  5.02336566480e-04 -9.11593493507e-04  3.77338241811e-04 -1.71351702783e-03  1.70950518087e-03  2.52633151925e-03  9.95976331823e-04 -6.91156968785e-04 -1.12018034804e-04 -5.03483604573e-04 -4.28991718387e-04 -3.48981464231e-04  1.50229304670e-03  1.33982214902e-03  1.08593314561e-03  2.72930382522e-03  2.92419296277e-03  7.77777635928e-04 -4.32222254345e-04 -2.46402473732e-03 -2.06152046101e-03  1.25814959080e-03  2.84252239238e-03 -8.44759477021e-03  8.29859916084e-04 -2.52894375714e-03 -4.24759073443e-03 -2.66345177172e-03 -5.01052147668e-04  4.48914982792e-03  1.11097097876e-03  4.99278203345e-04  6.06807613840e-03  6.06580463040e-04 -4.67554206610e-04  2.38867488885e-03 -1.85175992682e-03  1.38028095355e-03  7.56852071147e-04 -2.40517383943e-03  2.39092910934e-03 -7.45418968572e-04 -2.16899873210e-03 -2.43417990741e-04 -2.27982434572e-03 -5.41136260614e-04 -2.40327917348e-03  3.18388747146e-03  8.91765962799e-04 -3.11916787437e-03 -1.00746778856e-03 -1.77346569025e-03  2.55019809286e-03  1.19631899529e-03  4.20231102099e-03  1.53717429761e-04  5.45547469775e-03  5.11908943509e-03  1.86144678490e-03  1.86166688494e-03 -1.45763073084e-03  1.54078350838e-04 -1.98296037129e-03  1.20767644066e-03  1.94154057806e-04  1.56240641339e-03 -2.12803616785e-03 -6.90369671029e-04 -3.47900750357e-03  6.39592746152e-04  3.83527829954e-04 -1.82587863971e-03  1.99134637912e-03  2.62216559702e-03  2.03299443483e-03 -3.11447363798e-03  9.40977375567e-04 -9.01686928227e-04 -2.41773925706e-04  3.22557702431e-03 -5.67522661690e-04 -4.52102618665e-03 -1.18763527760e-03 -2.52918380112e-03 -3.84526167436e-03 -3.96887074235e-03  1.09718021598e-04  3.45566065530e-03 -4.14827914218e-03 -6.24540627812e-04 -1.92522327088e-03  1.22618743906e-03  4.42071444766e-04 -4.13674713155e-05  2.33031893488e-03  3.02067070514e-03  2.33865583654e-04  6.67271725730e-03  8.33933434642e-05 -2.64922930404e-04  1.00606502196e-03  4.78394555055e-04 -9.83216732712e-04 -9.30007830586e-04  1.19942225942e-04  2.61805926631e-03 -7.50567417890e-04  1.36680890384e-03 -6.27884564328e-03  1.30639367099e-03 -5.35072181600e-04 -3.18827753355e-04 -6.03092685484e-04 -1.00066140215e-03 -1.57327561868e-04 -1.55658520469e-03 -7.32452681611e-04  2.02642501492e-03  3.68725896568e-03  2.12825711751e-04 -3.16783611282e-03 -1.27057261349e-03  7.26196593966e-04 -4.47794084324e-03  1.66913945027e-03 -8.44263428028e-04 -2.12221248624e-03 -2.81712603009e-04  2.85109116994e-03  1.52262602087e-04  1.49188911889e-03  5.12264954182e-05  3.56186147432e-03  2.69508799618e-03  4.85847821496e-03  2.50890795088e-03  1.59090169019e-03  1.45228430207e-03 -1.40477182359e-03 -2.96503664136e-04 -7.95108156726e-04 -3.03995313491e-03  7.20676439248e-04 -4.55510411693e-03 -1.91223187501e-03  5.90768180118e-04  2.41686345166e-03 -1.49318081205e-03 -7.76009315768e-04  4.77483848801e-04  2.62595682064e-03 -4.02149030141e-04  1.45483505484e-03 -4.95591984354e-04  1.68775990649e-03  3.32350656798e-03  1.39381798633e-03  3.02206087791e-03 -2.73882489857e-03 -6.64800688938e-04 -3.78343673289e-03 -7.43133803694e-03 -4.79127239392e-04  2.89927608241e-04 -5.32943332087e-03  2.94302238164e-04  1.33549375219e-03 -2.05245971381e-03 -4.50523528693e-05 -1.12102191764e-03  1.69727318457e-04 -7.20572944317e-04  3.62023553175e-04
 1.87309225629e-03 -1.28314548788e-03 -1.05535564847e-03  5.26900124218e-04 -5.15704064563e-04 -2.96232480339e-03  1.26483245848e-03 -3.24247958402e-03 -2.65239036092e-03 -5.87801722857e-04 -2.03571772358e-03 -2.91144168813e-03 -4.49711599996e-04 -3.46712248892e-04 -3.52978450869e-05  8.06642019501e-04  6.27734484598e-05  1.96720570415e-03  1.69188871208e-03 -1.09845779012e-05  1.32435900133e-03  1.47287469838e-03 -1.50554001266e-03 -2.28676319898e-03 -1.50084186093e-03  1.48349200196e-04 -1.67578221119e-03  5.65817815933e-02 -2.02843703929e-03 -8.96185371889e-03  6.17839360756e-03 -1.35731985705e-03 -5.51143644564e-04  2.16889568827e-04  1.35050788111e-03 -3.02220579527e-04  3.62396148849e-03  9.32391978693e-04 -3.85523987212e-05 -7.02528827382e-04  1.63517128544e-03  1.47524508790e-03 -1.02911851047e-04 -1.63628519638e-04 -2.34812353054e-04  7.78352480047e-04 -1.40954626802e-03 -2.42988763746e-04 -1.55694603398e-04  2.04059960533e-03  1.86532421963e-03 -9.53151090581e-04 -2.12398589848e-03 -1.44288573582e-04  2.19565201311e-04  3.91156684236e-03  1.14753175493e-03 -2.07809922626e-03 -2.02649588296e-03 -3.88257486979e-04  1.58118826222e-03  7.36235877478e-04 -2.57995885301e-04 -2.81379197638e-03 -3.88599432966e-04  5.49372245717e-04 -1.59570367884e-03  8.26556946248e-05  7.82952963269e-04  9.58400034052e-04 -1.43495895186e-03  5.29422518902e-04  7.03048429164e-05 -1.41631203103e-03  3.30297762301e-04 -1.26768108249e-03  1.31982672773e-03  2.62210148109e-03 -1.68762253771e-03 -1.85752735851e-04  4.05583146254e-04  5.95678719211e-04 -1.19311376968e-03 -9.79304990790e-04  2.18827226269e-04 -9.65405068402e-04  5.77264708864e-04  1.12734673695e-03 -4.59548441895e-04  1.67043691837e-03 -1.97819272349e-03 -1.25137905540e-03 -2.99734350874e-04  7.28754690670e-04  1.59778336509e-03 -1.18033209638e-03 -2.81838983861e-04  1.80779233301e-03  6.60708738333e-04 -8.07855649667e-04 -2.13542820470e-03 -7.67801198018e-04 -1.39884769814e-03 -1.36944759938e-03 -6.61092034609e-04  2.77281481732e-05  5.35039456753e-05 -6.03363065064e-04 -5.32613571263e-04  2.78705552739e-04  1.65457536788e-03  2.66890941861e-03  7.46960934615e-04  5.22955791878e-04 -1.08866099847e-04  6.53950387622e-04 -1.28220380382e-04  9.41074118480e-04 -1.34815439226e-03 -1.11605253086e-03  4.09433129039e-06  2.47064953664e-03 -1.44097968829e-04 -2.35200207381e-03  1.25521098698e-03  2.34001422020e-03 -8.48026685945e-07 -9.09337397202e-05 -1.49711296398e-03 -7.69802978891e-04 -1.99895963845e-03  1.31415743773e-03 -6.01131696712e-04 -1.66159511183e-03 -1.77134534423e-03 -1.69736508820e-03  2.35499814627e-03 -1.17006305488e-03  6.88535757810e-04 -3.69417709991e-03 -2.01882464990e-03  1.25381077051e-03  1.81180494723e-03  3.00335859402e-03  2.73496682975e-04 -8.01554867865e-04 -1.06342550308e-03 -5.99302264303e-04 -8.80969859158e-04  1.19114264561e-03  9.03635039829e-04  4.79927106450e-04  6.83038470142e-05  7.25734193007e-04 -1.07278552305e-03 -3.80511185627e-03  1.41275550812e-03  4.61311335724e-04 -6.69207379933e-04  5.95805302912e-04  9.99405125269e-04  1.67681581170e-03  6.26022501306e-04  2.12449948085e-05 -1.66148378413e-04  1.76204571043e-03  1.12491132550e-03  1.97962368271e-03  1.10958799159e-03 -1.26454832075e-03 -4.45520586137e-04  1.34446965245e-03  2.05729486839e-04 -3.10478707498e-04 -2.15156648245e-06  3.54993936885e-04 -2.02090797601e-04  9.72877448878e-04  2.52592232984e-03 -9.43224828206e-04  1.52897623856e-03  1.41186281604e-03 -1.42097299699e-03 -9.39935802494e-04  2.71769167902e-03 -4.31499709734e-04  6.26418972765e-04 -3.00919956094e-03  1.01640908897e-03  1.30095513829e-03  4.39933784307e-03  1.75547626476e-03  1.64569345857e-03  9.80680054598e-04 -2.55223029016e-03 -1.62413349329e-03 -5.52993027406e-04 -2.22230655693e-03  6.39190721064e-04  1.01769623122e-03  5.35293000493e-04 -8.28511453250e-04 -9.25783583578e-04 -2.26434263104e-03 -2.39823822345e-05 -8.51420046869e-04  1.49644304361e-03  2.01305737246e-03  1.89912846755e-04  4.75632307644e-04  3.23840204883e-05 -1.32440520341e-03 -1.23222131714e-03  4.68649990897e-04 -2.13239823290e-03 -6.80645637962e-04 -1.23918771421e-03 -1.77423315190e-04 -1.45760957019e-03 -1.26807462943e-03  1.08562376753e-03  6.64216889108e-04 -8.70028148414e-04  1.59652280633e-03  2.17576125758e-03 -6.15721005411e-04  1.44940254788e-03 -2.55770705101e-03  1.27274935372e-03  1.13977188370e-03 -2.97881069200e-03 -4.06646941283e-05 -8.44877528079e-04  2.45238977234e-04 -1.40403784650e-03  9.59296661965e-04  1.19290904049e-03 -4.40637178352e-04 -3.58747728571e-03  7.14191603187e-04  2.54057743997e-03  9.67612815670e-04  1.37024663656e-03  2.89556747998e-03 -3.58557834680e-04  4.75742463580e-04  1.04835041526e-03  3.26199483535e-03 -9.73908678423e-04 -1.12624569732e-03  1.45715165568e-03  4.96414215681e-04  2.91069088277e-04 -2.94081039662e-03  1.30296025546e-03 -6.77090553215e-04
-3.86389678819e-04  3.78250473694e-03 -2.07327868052e-03 -6.26417131433e-04  1.90776867787e-03  2.94444963505e-03 -7.14675720185e-04  7.61993327767e-04 -2.81918705980e-05 -3.21631466015e-04  5.91174237313e-04  2.82281273376e-03 -1.63121839468e-04 -1.72987667971e-03  4.32263512877e-04 -2.53534198315e-04  2.90150997435e-04 -2.76833151467e-03  2.64173939501e-03  7.26172098846e-04  5.58404183866e-04 -2.81291785125e-04  4.23283225706e-03  4.51832535448e-04  5.50697050113e-04 -1.14596903187e-02 -2.49185847596e-03 -2.02843703929e-03  6.12787290752e-02 -2.35591100590e-03 -1.17174011324e-03 -1.02312505098e-03  2.20338266384e-04  2.54794422543e-04  2.72276657820e-03  8.61910017730e-04 -3.99443232841e-03 -1.92041154597e-03  4.61055081117e-04  9.00679736777e-04 -8.48157094580e-04  3.37481191848e-04 -4.53788931171e-04  1.53358279316e-03  4.72926953134e-04  1.63184206022e-04 -3.07740827420e-04 -5.36390969814e-04  1.12187130460e-03 -1.63354981417e-03 -1.04592607868e-03  1.87168695980e-03  7.54838211704e-05  1.13492277428e-03  1.20804087882e-03  3.63078198163e-04 -6.96111689207e-04 -1.70227811977e-03  1.35244643122e-03 -1.50211023809e-03  1.00048788434e-03  1.49740220396e-03  9.57694790045e-04  3.31822588171e-03  1.58212522335e-03 -2.14450147525e-03 -4.39895293369e-04  1.41287335571e-03  1.50476238462e-03 -2.77675113907e-04 -2.18065053845e-03  8.72236781868e-04 -2.48317716631e-03  1.12076266615e-03 -4.32911464448e-03  1.11314579632e-03  3.54454267002e-04  1.25531429241e-03  7.73580928557e-04  2.12150918628e-03 -1.37316693143e-05 -1.96062063050e-03  3.56202783479e-04 -7.71459952290e-04  4.73447045580e-04  1.14319486035e-03 -5.43514542392e-04 -3.81918144351e-03  2.32137078108e-04 -9.00002578482e-04 -2.56303333338e-03  2.46485187591e-03  3.47595252835e-04  2.97918368437e-03  2.14052564138e-04 -1.60098153858e-04  1.42990235649e-03 -2.80218856212e-03  2.91690387626e-03  1.44145455814e-03  8.35830615352e-04 -7.51953438200e-04  1.41883804905e-04 -9.23266411756e-04 -3.21651085960e-04  1.33363214281e-03  3.49262804862e-04  5.98861116012e-04  5.95969710464e-04  1.38668606478e-03 -9.44207585658e-04 -2.58547246264e-03 -2.05346420283e-03 -5.59187104284e-03 -8.73398763652e-04  1.54695003711e-03  2.26081679996e-03  2.00762241759e-04  2.40028581889e-03 -1.00888529862e-03 -3.83320590088e-03 -1.98899083364e-03 -4.53003231319e-04 -3.50319950539e-04 -1.36663872708e-03 -1.38641068649e-03 -9.74005363190e-04 -7.05584082954e-04 -6.75163027364e-04 -2.18895884311e-06  1.84905206813e-03 -6.10405446521e-05 -3.43475408843e-04  8.36654094637e-05 -6.16960295415e-04 -1.22058013079e-03 -5.68587366516e-05  4.88465197638e-04 -1.88517207133e-03 -2.20864710934e-04 -3.03581889868e-03 -2.97858027589e-03 -6.84745295994e-04  2.24732926090e-04  1.00524963455e-03  2.97379484478e-03 -3.15979339782e-03 -1.10761718532e-03 -3.63634441874e-04 -8.36888316694e-05  1.18183133895e-03 -3.60915914200e-04 -7.48959631847e-04  2.69835564532e-03  3.74946457074e-03  1.63200436035e-03 -1.31249497262e-03 -2.77964891771e-04  1.50562054372e-03 -1.49636747620e-03 -1.68160114877e-03 -1.93980609928e-03 -3.39085892652e-04  1.64545127927e-03  2.15741965028e-03 -1.41729468172e-03  3.02944608703e-04 -1.50522147509e-03 -1.99745556417e-04  2.29973531322e-04  9.65548479246e-04  3.93711906228e-04 -5.50982651685e-04 -4.77302147573e-04  2.13692948701e-03  2.54980907410e-04  1.38081602281e-03  3.05218913874e-03 -2.88814564830e-03  1.47995658058e-03  8.61354632573e-04 -1.71701733981e-03  2.14049909168e-03  1.82629110599e-04  1.15343185589e-03  3.46892703930e-03  1.86569305811e-03  8.13217073555e-04  6.13534853450e-04 -9.61452860970e-04  2.07060138617e-03 -2.09929913304e-03 -2.89133106984e-03 -8.45789621603e-04 -1.08508329339e-03  1.14813913861e-04  8.27608623676e-05  1.66344130938e-03  1.09073066873e-03  1.86110662060e-03  8.98687109694e-04  8.37831875030e-04 -1.05932288462e-03 -5.67995439942e-04 -5.54515903482e-04  7.47643173399e-04  6.53936156230e-04  7.73512765138e-04 -9.85651531437e-04  2.11801784024e-03  2.01942757377e-03  1.25954478057e-03  2.05233356699e-03  1.03047683937e-04  1.88544073463e-03 -1.01030830158e-03  2.12196420949e-03  1.65713776206e-03  2.36276471951e-03  1.01731302711e-03 -7.36096574709e-04 -3.73493266245e-03  7.00065705948e-04  4.37138463151e-04 -1.77043788840e-03  1.83023555501e-03  9.29117516715e-04 -5.98008206840e-05 -1.83051163719e-03 -1.21727306634e-03  1.45656726434e-03 -1.09742609285e-06 -5.27972330924e-04  1.34819441941e-04  2.15126817939e-04  1.40921348880e-03 -1.27906708783e-03 -9.85098166942e-04 -1.53037048260e-03 -1.79131395482e-03 -5.09702016246e-04  2.69105052092e-04 -6.40930500924e-04  1.07941083343e-03 -1.61181928881e-04  8.38087360292e-04 -1.73275786089e-03  3.16657479113e-04  6.54126072515e-04 -1.44067293286e-03 -6.30083470359e-05 -8.89971813998e-04 -2.59024549879e-04 -3.02452217437e-03  1.31289756960e-03  8.62770925712e-05
-1.96398180861e-03  4.88513335581e-04  1.58874676153e-03 -1.05382599027e-03 -3.77351963749e-03 -1.41293839417e-04  2.60111345209e-03  4.00054496081e-03 -1.27651544362e-03  2.25171854221e-03  7.55773121511e-03  6.43976025136e-03  5.02682981181e-04 -7.04104160352e-04  3.27201119610e-03 -1.13623194682e-03  6.10212513587e-04 -3.73768509856e-03 -2.93141249863e-03  2.35877138193e-03 -1.98690586168e-03  1.95112583677e-03 -1.83830920536e-03 -1.65209231740e-03  4.30589118229e-03  2.45149607854e-04  4.97542379661e-03 -8.96185371889e-03 -2.35591100590e-03  1.12999050258e-01  8.07656913814e-03  1.04526974257e-02  3.31835789161e-04  2.07046221523e-03 -4.64132976035e-03 -1.78289151617e-03  5.43369615627e-03 -2.79447294250e-03  6.21322476540e-03  7.80968195223e-04 -1.90599723239e-03  1.09135429310e-03  2.13336796562e-05 -1.75652483374e-03  3.37820748608e-03 -4.82578010525e-04 -1.80533934856e-04  2.39200875714e-03  4.40988158826e-03 -3.28709629557e-03  8.19033589672e-04  1.93565694617e-03 -5.78387559313e-04 -1.83269000979e-03  7.08991644297e-04  5.00020515557e-04  6.45205758563e-03  1.36404602684e-03 -1.61004546995e-03  1.00594338224e-03 -6.37301102006e-04 -5.80339312531e-03  5.41120884805e-04  4.46239173796e-03 -1.88192900099e-03 -3.92928554338e-03 -1.08872452188e-03  4.01522124018e-04  8.87170580121e-04 -2.52391670724e-03 -7.30737102055e-04 -1.54845780028e-03 -2.01255816250e-04 -1.81470401712e-03  1.86561097463e-03 -3.20101433528e-03 -2.90215400422e-03 -4.30623669864e-03 -6.29438317905e-04 -3.83874775970e-03  2.68582452077e-03  3.83951815869e-04  5.81345186409e-03 -2.14809274839e-03 -3.74448783336e-03 -1.66357731336e-04  1.31064430618e-03 -3.74117864555e-03 -4.49343072161e-03  1.45870592167e-03 -1.66781320381e-03  1.18181199679e-03  1.76881425924e-03 -8.42537777819e-04  2.96397750966e-03 -1.80924090789e-03 -2.15874112078e-03 -8.04831298612e-04  1.19391038879e-04  4.37675741251e-04  1.80342224829e-03  2.11232971040e-03  1.67562819759e-03  1.05462157152e-03 -2.73373813435e-03  8.43912481063e-04 -1.55408773615e-03 -5.26048353344e-03  4.50289155516e-06 -1.02309835083e-02  7.79020972974e-04  2.52503723141e-03  5.99342244636e-04 -7.95832427752e-03  1.86865958076e-03  3.42526964175e-03 -1.62647862440e-04 -4.05213509857e-03 -4.14139564770e-04 -2.82676710743e-03  4.32581522515e-03 -7.76317233965e-04 -1.62973227892e-03  3.27918925886e-05 -3.05583789517e-04  2.70504381984e-03  4.15475008476e-04  3.60303758897e-03  1.52712099139e-03 -2.10678566784e-03  5.50852113873e-03  1.43852492665e-03 -3.76807077977e-03 -2.71476138447e-03  1.32920882487e-03  5.26473402199e-05 -1.16253769711e-04  5.13118718343e-04 -1.20487212880e-03  6.49277043580e-03  4.80180304280e-03  1.87995403085e-03 -3.78456938292e-05 -4.37048621135e-03 -3.35906396786e-03 -2.36442804310e-03 -1.18656209585e-03  2.78548607936e-03 -1.99799788410e-03 -3.57524266222e-03 -4.42614421909e-04 -2.98453678145e-03 -2.50611675430e-04 -1.50094269897e-03 -3.05535818944e-03 -3.56226418470e-03 -1.03934518573e-04 -1.74332201173e-03 -4.20683700577e-04  1.62229151720e-03 -2.16604719554e-03  2.53285738936e-04 -2.51832702350e-03  2.82096707726e-03  1.24754149563e-03 -2.14526981511e-03  1.60614395648e-03 -2.69350033156e-03 -7.62889691516e-03 -6.60470853737e-04  9.14837211815e-05 -3.82511247976e-03  5.55454813522e-04  5.09586336600e-04 -2.23058458733e-03  1.42483758681e-03  1.57712825554e-03  1.17393389855e-04 -1.87098029046e-03 -1.96606067635e-03 -3.55870294111e-03  2.81085930716e-04 -1.56404302205e-03 -3.10852324750e-03  1.15194986816e-03 -5.51320319552e-03 -6.52406208267e-03 -8.87028790315e-04 -1.19702401392e-03 -9.05080799738e-03 -1.83093552222e-03  1.34497668254e-03  2.63504897580e-03 -1.79842925990e-03 -6.34658809587e-05 -2.22571040345e-03 -1.39517318906e-03  1.00842376131e-03  2.36847545580e-03 -3.80923005851e-03  7.35889819662e-04  1.86248989415e-03  4.31246990757e-04 -3.91744419833e-04 -1.59713985748e-04 -6.41711952082e-04  1.14388318371e-03  2.71345988014e-04  6.37908196446e-03  2.37801851799e-03 -1.76166954498e-03  5.20938450660e-03 -5.68038635032e-04  1.61590061285e-03 -2.35389210534e-03  2.19872343021e-03  1.39970016308e-03  4.23104004954e-04  2.99688622146e-03  3.03641365616e-03 -2.60211438912e-03 -1.47294510631e-03 -1.85921418365e-03 -8.60976608106e-03  3.96631412756e-04  1.60660457597e-04  1.97020827806e-03  3.90451254166e-04  2.03871515930e-03  2.72512968697e-03 -2.78090660612e-04  2.73910946813e-04  9.38381785382e-04 -5.07383960287e-04  1.01064656284e-03  7.45497831091e-04 -8.37487511863e-04  2.11387935200e-03  5.07733541481e-03 -1.64122820817e-03 -1.10627984439e-03  1.41015445087e-03  2.73583983278e-03 -5.03376185824e-03 -1.73234750367e-03 -5.44716655996e-04 -3.24243812420e-03 -1.28803851236e-03  3.55583071644e-03 -5.25595545249e-03 -3.69072447024e-04  3.39144853484e-05  3.40606377390e-04 -5.00882319124e-04  2.56986844725e-03  4.04875671504e-03
-7.62601851150e-04 -2.73551568445e-03  4.35669588551e-04  5.30475787042e-04 -1.30942156353e-03 -2.11099130079e-03 -4.73331287522e-03  8.30326342132e-04  6.50266057910e-04  8.48062685057e-04  8.34470804091e-03  3.55063698200e-03  4.57180386438e-03 -2.85290493698e-03  1.13867329389e-03 -8.07592425731e-04 -4.92570308974e-03  2.03396163439e-03 -3.93474073600e-03  3.61339390909e-03 -1.37794626253e-03  6.63132737844e-03 -1.18657887200e-03 -1.27942769881e-03  5.90590073762e-04 -2.61250139785e-03  4.52678813708e-04  6.17839360756e-03 -1.17174011324e-03  8.07656913814e-03  1.09751574333e-01  3.48483507752e-03 -4.18885833914e-03 -1.17044728140e-02 -4.62441919414e-03 -1.91114373363e-03  5.38312216984e-03 -2.31410803724e-04  1.72009377848e-03 -2.15089339126e-03 -1.48810119249e-03 -3.95714545145e-04  2.93167401116e-03 -2.17320857078e-03 -3.83715894927e-03  1.70169393221e-03 -1.79274606169e-03  5.68318381844e-03 -3.54827468758e-03  3.30942899589e-03  3.60393093650e-04  4.40804195538e-03  1.78738660618e-03 -3.66038008073e-03  1.08324841419e-03  5.46104647689e-03 -1.58661188628e-03 -9.05172708714e-04  1.41467592699e-03 -9.29426869432e-04  3.28917119865e-04  3.17027788034e-04 -1.01886401140e-03 -2.10078319403e-03 -1.33287678003e-03  1.10772223709e-03  1.40237851902e-03  2.05198789628e-03  2.54043647174e-03  2.06428625746e-03 -1.30776364073e-03  1.14754349917e-03  4.39564328715e-03 -9.73043005116e-04  1.41417320062e-05 -2.98815079277e-03  2.80343606878e-04  6.59395066558e-03  2.15236739454e-03 -6.12327413736e-04  2.12748466396e-03  6.50881562002e-03  5.02761657749e-03  6.32239534480e-04 -9.55562471559e-04 -1.04188164265e-03 -7.25918874368e-04 -2.14789048275e-03  3.22345481120e-03  2.46852125684e-03 -1.32587749721e-03 -3.05311636979e-03 -1.21655569312e-03 -2.28727813767e-03  2.45503680955e-03 -6.22626853162e-03  1.04251959837e-03 -6.67971291000e-04  4.29064686652e-03  2.67009988657e-03 -2.84412550842e-03  1.95481942617e-03  3.03140049466e-03 -4.78846958042e-04  3.02790727618e-03  1.58918546211e-03  3.25051391052e-03 -1.67882894728e-03  5.94081311579e-04 -4.67890020085e-03  1.90630516604e-03  8.18743145449e-03  4.61215634146e-03 -5.19942796827e-03 -5.41739682160e-05  4.59572773161e-03  3.49249069202e-03 -5.19453374809e-05 -1.57566088061e-03  3.93522101779e-04 -3.11511514146e-03  4.57587567488e-03  3.10529617185e-05  2.13293720800e-03  7.82040826407e-04  2.73139185682e-03 -6.09336502594e-04  1.17257624732e-03 -2.61825750342e-03 -5.69217537132e-03  2.61986920501e-03  1.27958735828e-04 -2.97509343580e-03 -7.53991481957e-04 -4.56472064986e-03 -4.06358395734e-03 -8.83984724593e-03  5.01669592615e-04 -3.44078358979e-03  8.27418812507e-04  5.50947346588e-03  8.39709580520e-05  1.60190218912e-03 -2.10867668775e-03 -2.77211560108e-03 -4.61646318252e-03  1.53063824214e-03 -2.40839164395e-03  3.53828356420e-03 -8.85996102424e-03  2.47135497814e-03  1.73665266193e-04  6.57124582524e-03  4.06577681307e-04 -1.29253619475e-04  1.22650117363e-03  3.55483374754e-03  1.15561477415e-03 -2.05353319039e-03 -2.62932556686e-03 -1.96768633550e-03 -1.83868899811e-03 -1.90558614250e-03 -2.21421910375e-03 -9.60531934216e-04  1.43912450348e-03 -9.40285399945e-04  8.49521231813e-04 -2.87491306642e-03 -2.12613294811e-03  4.99852461389e-04 -1.57787384635e-03 -3.12340487480e-03  1.20097071924e-03  9.35846052191e-04  5.15251695260e-04 -6.59257148657e-04  1.06281036467e-03  1.93822013101e-03 -2.38385262315e-04  8.57479966032e-04  3.24813313861e-03  4.43975556159e-03  4.12994167545e-04  1.90121739957e-03 -3.86809649104e-03  3.87342965549e-04 -8.54742283971e-03  4.79191995359e-04 -3.78189135314e-03  4.32507608311e-03  3.84302426696e-03 -6.37594920208e-04  6.87392773517e-03  2.17736865452e-03  9.02845593028e-04  2.59168794875e-03  2.28303366918e-03 -2.89245932417e-03 -5.65786902835e-03  1.21861404714e-03  9.28252169281e-04  1.53554526274e-04 -1.18266314445e-03  2.81569970084e-03  1.34894695214e-03 -3.15147274755e-04  1.41763422980e-03 -6.71150031603e-04 -1.34665508132e-03 -2.12854685468e-03  1.83483042630e-03 -1.79375167516e-03  2.95566407659e-03  3.34816768477e-03 -1.37917494672e-03  2.38910824689e-03  2.27052293232e-03  3.23646271170e-03 -2.47244085641e-03  9.32362030950e-04  1.83693800758e-03 -1.34928632158e-03  7.42979349506e-06  3.51621667162e-03 -1.56188015042e-03 -4.82079488656e-04  2.50689467363e-03  3.05985010327e-03  2.48857726446e-03  3.41701490121e-04 -1.66732719970e-03 -2.77881388912e-03  3.18226649362e-03  1.10522169958e-03  5.36455277445e-03 -8.89023181870e-04 -2.08103321849e-03 -5.84588926137e-03 -2.66711270553e-03  1.32075460704e-04  1.68899164235e-03  1.50040089698e-03 -7.98054561720e-04  3.31508066921e-04  1.76293950794e-03 -1.79277659493e-03 -2.21230298377e-03  4.49002818217e-03  9.96071124339e-04  3.36944334521e-03  9.50508774135e-04 -7.23168406977e-04 -8.89028011254e-04  5.31620572464e-03 -1.30270344261e-03
 6.04583511591e-04  2.48619044172e-03 -6.14022901831e-04 -1.19846916362e-03 -4.32602796182e-04  1.41391889417e-04  1.72436532948e-03 -4.45778464078e-03 -7.56455296623e-04  1.82189260165e-03  2.29929829960e-03 -2.84467261230e-03  2.80122137364e-03  1.19594675518e-03  2.90393413930e-03 -1.23111621771e-03  2.60400981980e-04 -2.01933146221e-03 -1.31405838503e-03 -7.52367756450e-04 -1.67109516756e-03  2.83387099087e-03 -4.06911558948e-03 -2.00388635118e-03  2.29174638280e-03  9.16621283426e-04  1.72724917067e-03 -1.35731985705e-03 -1.02312505098e-03  1.04526974257e-02  3.48483507752e-03  7.49596678372e-02  1.31440750329e-02  1.25738733968e-02 -1.88780761364e-03  7.60301152703e-04 -1.59982989176e-03 -1.35737877023e-03 -1.01693549950e-03 -3.49040463981e-04  2.08648702028e-03 -2.98358593997e-03  2.56922699333e-03  1.86486326143e-03  1.21977550246e-03  1.22371739017e-03 -1.29132747840e-04 -1.30014829633e-03 -1.87288302091e-04  4.32504815749e-03  1.30946225522e-03 -1.05984820454e-03  1.48151091468e-03 -9.47707895139e-04  6.92634509602e-05 -3.48669058424e-04  6.89329208721e-03 -3.47751289201e-03 -3.30652274135e-03 -2.58046267206e-03  3.19813296288e-03 -2.03677128327e-03 -1.49126439087e-03  3.48901214934e-03  1.06862177953e-03  4.04020644845e-04 -4.87778346745e-03  6.59842200400e-04 -1.10111489698e-03  1.07899425154e-03  2.13107761126e-04 -4.21533772088e-04 -1.25850080118e-03 -1.98012098745e-03  1.91411026236e-03 -1.03897257875e-03 -1.21116568277e-03  4.85828367793e-04 -1.18437971317e-03 -6.91277015888e-04  1.24917901856e-03  5.25425390577e-03  1.80360623109e-03 -3.82236340681e-03 -3.24943697758e-03 -2.55598558744e-04  1.61824173419e-03 -4.80427444238e-03 -3.05397014275e-03  3.30111454667e-03 -1.27976383072e-03  7.68986622861e-04  3.95583894741e-04  2.53560464637e-03 -2.22976385094e-04 -2.07379064849e-03 -3.21164120570e-03 -2.01317269598e-03 -3.08039873689e-03  1.74157373036e-03 -6.07344298055e-04  1.07589898231e-03  2.47314008202e-03  2.12156506658e-04  3.43986102086e-03  5.76301124049e-05  4.26431389609e-04 -3.17903282417e-03 -2.89165935684e-03 -2.39795490247e-03 -8.71375545148e-04  8.89585396733e-04 -5.20054540276e-04  6.12196339611e-04  1.06044424398e-03 -3.73330168884e-03 -1.13632355802e-04 -7.13756540443e-04  2.98830207282e-03 -2.93738693751e-03  6.86654062356e-04  2.73209372674e-03 -1.46265173502e-03  2.64200306945e-03  9.58062207459e-04  3.52192292191e-03 -2.71841193312e-03  8.97846366516e-04 -1.33118878888e-04 -3.58880505536e-06  2.84819407293e-03 -1.42974692163e-03  1.04639965199e-03 -1.34166512683e-03  1.92377000195e-03 -1.14174318868e-03 -3.75079116540e-03 -4.41178926909e-04  1.19486753302e-03 -2.06160624603e-03 -2.31836845250e-04  1.00428013223e-03 -4.73460864643e-04 -4.23666078616e-04 -2.64628363417e-03 -4.47777324941e-03  8.55095992231e-04  3.53650111203e-04 -4.57608845757e-04  2.87135925935e-03  1.34346179605e-03 -1.95113945469e-03  1.27819841462e-03  4.55582018592e-03  2.36261730555e-04 -4.37439001590e-04 -1.17589888148e-03  6.99724054309e-04 -1.68307595492e-03  8.32051845903e-04  1.88073858334e-04 -1.50327169383e-03  3.82919917503e-04  1.63924800890e-03 -1.11592289869e-04 -1.48010736234e-04  1.31779202060e-03 -2.02097081547e-03  3.53304217786e-03 -4.43491765389e-03  2.23786327551e-03  1.11148820760e-03 -1.39421506566e-03  9.05035475836e-04  3.91628779066e-03 -8.30193929232e-04  2.30417253394e-03  1.02660137788e-03 -5.02295012231e-03  9.25836794653e-04 -3.35017050924e-03 -1.22986016990e-03 -9.19327775347e-04  1.54841673731e-03  1.24224723242e-03  2.14237419919e-03 -1.75432018922e-03 -9.45925966583e-04 -1.03934671344e-03 -2.78652236540e-03  9.47888893622e-04 -1.23740942562e-03  1.73205117904e-03  2.43062752435e-03 -1.01803434420e-03 -1.88856104800e-03 -1.83206993248e-03  1.04828574009e-03  2.02708967222e-03 -2.06735337319e-03 -6.35690074011e-04  4.07658371593e-03 -1.53264916201e-03 -1.04392194778e-04  4.98342730789e-04  1.90564658451e-03  2.59359336241e-03  1.37272966682e-03  4.41715471293e-03  2.83465302612e-03 -2.32525825562e-03  2.92225883811e-03 -2.16647115208e-03  4.00767074938e-03  4.98487868154e-04 -2.37195515602e-05  1.53661669150e-03  3.96038616603e-05  2.74319413133e-04 -4.70948299996e-03 -2.06418794612e-03  7.97840033773e-05 -1.85636089628e-04  6.47782027293e-04  2.30472772296e-04 -1.23437830555e-03  4.91987824558e-04  1.09720519842e-03  5.16102181519e-04 -1.24119511016e-03  4.88582549608e-03  2.39682516423e-04 -3.51992856176e-03 -2.60647374825e-04 -9.66331433468e-04 -7.17250781793e-04  4.03952452282e-03  3.61086799993e-03 -8.20474784909e-04  2.39569471453e-04  2.94763382691e-03  1.02035942021e-03  1.58873145742e-03 -1.68013656154e-03  8.67691537629e-04 -5.02871484213e-05  4.93564141562e-04  3.86260187684e-03  1.89604772575e-03 -4.24538525919e-03  2.43320955227e-03  3.62482755160e-03 -1.82680645056e-03 -8.52603417649e-05 -1.07987410573e-06 -2.35275671513e-04
-3.21829787640e-03  9.74416592025e-04 -2.07910375705e-03 -1.17786307689e-03  1.98139150594e-04 -3.72402026629e-04 -2.63123387676e-03 -6.79063984989e-04  8.02919748318e-05  1.51913842243e-04  4.48340215126e-04  9.46024398973e-04  7.01074396593e-04  9.92394678480e-04 -1.53236539163e-03 -1.56864185725e-03 -3.39521033360e-03 -1.66942849549e-03  1.26475416140e-05  5.55745968085e-04 -1.01998836770e-03  2.24546412174e-03  1.42628107727e-04 -6.11778183803e-04  1.35936526255e-03 -1.54608432970e-03 -4.09894542920e-04 -5.51143644564e-04  2.20338266384e-04  3.31835789161e-04 -4.18885833914e-03  1.31440750329e-02  6.48023702496e-02 -9.81220792715e-03 -1.08737587381e-02  7.59092084264e-03 -1.90096167976e-03 -6.86916444359e-04  5.06772351631e-04  1.48947790970e-03  1.22010399761e-03  9.48160928984e-05  9.85600997383e-04  2.29740238418e-03 -1.67515736976e-04  2.03402477009e-03 -7.34391552148e-04 -2.53415906133e-03 -2.30992118456e-03  1.67768746386e-04 -1.53745372360e-03  1.05489540983e-03 -3.46527708132e-04  8.28520015898e-04 -4.95394471432e-04 -3.47436787935e-03  4.85050452579e-04 -3.47307410496e-03 -1.45865184959e-03  4.48432952259e-04  1.19883137669e-03  9.76466449078e-04  5.15325479140e-04  2.17336132304e-03  2.47669107620e-03  3.85071205516e-04 -2.16490183776e-03 -1.22834218463e-03 -1.55208010162e-03  1.78060660732e-03  7.76474549910e-04  1.09284743309e-03 -1.20997582439e-03  2.63413284685e-04 -1.06799377764e-04  4.52077748016e-04 -3.44426041400e-04 -2.03622814012e-03 -2.84481077230e-03  1.44083009547e-03 -4.15410423083e-04  2.67399218067e-03 -2.55494447704e-03  7.14661851778e-04 -1.37087761434e-03  2.11619739096e-03  1.57631906299e-03 -2.85791975863e-03 -3.59583476991e-04  2.02753117776e-03 -3.40007956808e-03  1.29816445787e-03 -6.38978601961e-04  3.90295595089e-03 -1.42976869963e-03 -2.05520441231e-03  1.35275566087e-03  1.07721442486e-03  7.31077014967e-04 -2.08884665198e-04  1.51970580131e-03 -2.61608697404e-04  1.17936583792e-04 -1.30548287148e-03 -2.65661070290e-04 -1.40954862246e-03  3.87880930322e-04 -2.30278201679e-03 -3.63323763481e-03 -1.84145827684e-03 -2.10329843391e-03 -1.63200985727e-04  1.15143678468e-03  2.59727247055e-03  4.11469897221e-03 -2.50607619109e-03  9.11999655673e-04  2.51995710634e-03  3.17335887217e-04  1.58229888637e-03 -1.11393595418e-03  9.81258515533e-04 -1.15315170828e-03  1.12841528190e-03  3.25431182288e-03  2.58151633443e-03 -1.92356985210e-04 -4.00133943479e-03 -6.48976786587e-04  1.34605771566e-03  1.54243951038e-03  9.70557034098e-04 -1.46414055462e-05 -1.31558869863e-03  1.10413928079e-03 -1.13857477799e-03 -1.06849736658e-05  1.01979399876e-03 -1.47659633941e-03 -9.14194713067e-04 -7.15538472675e-05 -2.22985140591e-03 -9.86963570675e-05 -9.44937854439e-04  6.64787998373e-04 -1.68124727452e-03  1.34819057960e-03 -1.93177569102e-03  4.09333199251e-04  3.86403941126e-03 -9.38205473027e-04  4.67621080418e-04  1.10416143953e-03 -9.06390979687e-04 -1.19759868916e-03 -1.75489888619e-04 -8.79083859992e-04  6.71259564821e-04 -4.33754158378e-04  1.63547586650e-03  7.05168675337e-04 -1.38807270210e-03 -9.60505519726e-05  1.14524932223e-03 -1.59107647439e-03 -9.31287328871e-04  3.47560827184e-04 -1.07685493861e-03  2.12901378902e-03 -1.17296602242e-03  3.11720632479e-03  3.01924468289e-03 -5.89601374430e-04  1.60639243200e-03 -1.92682711910e-04 -1.04558507508e-03  1.05213726637e-03  4.43078579969e-04 -8.01914648228e-04  1.07069368682e-04 -1.68007777957e-04 -1.51955272014e-03 -1.86563938637e-03 -1.03504441778e-03 -2.68960748059e-04  1.80723595185e-03 -2.54520882490e-03  1.22341357018e-04 -2.25373575822e-04 -3.81430743873e-03 -9.67071262184e-04 -1.15037585830e-03 -9.83101702274e-04  8.01215820417e-04  9.24025689028e-04 -8.89226857519e-04 -2.11972325224e-04 -3.64542911455e-03 -1.09377839500e-03 -3.23622531575e-03  5.18063603034e-05 -3.27648322534e-04 -1.61271249980e-03  1.46820423629e-03 -5.41366824756e-04  1.72535315665e-03 -1.45093642730e-03  1.36413615004e-03  1.38280474790e-03 -5.03596422315e-04 -5.75728305330e-04 -1.08558925324e-03  2.71220612872e-04  1.13454450357e-05  3.30284557202e-04 -6.41201259791e-05  2.79913664178e-03  7.10164211561e-04 -7.97247746419e-04 -1.86733221486e-03  2.37309138681e-03  2.95277805569e-03  2.98124136156e-03 -2.78930690705e-04 -1.28976728292e-04  5.30472855585e-04 -6.85526492773e-04  4.11764475290e-04  3.81794296083e-04 -1.96004875593e-04  1.63099271421e-03  1.04786575204e-03  3.90666950658e-04  2.33190992712e-03  6.42253214817e-04  1.06791564651e-03  8.90302331237e-05  1.37521293309e-03  3.31232514265e-03  3.01970671568e-03 -1.24018638741e-03 -2.17411243173e-03  1.92475960039e-03  1.62340164378e-03 -6.54565634613e-04  6.49447464077e-07  2.05610880221e-03  1.41491137319e-03  1.23960659768e-03 -1.93425616978e-03  1.19897586608e-03  8.94246718028e-04  1.01442609527e-03  6.86254114968e-04 -1.42118000209e-03 -2.49574234655e-03
 8.12813353168e-03  8.36564264305e-04 -1.65015542972e-03 -4.93615735174e-04 -1.04921897346e-04 -5.57843887546e-04  4.56766319687e-03 -2.23479121422e-03 -4.34669657083e-03  1.50684982320e-03  7.97597447935e-04 -8.96060413807e-03 -1.27393647896e-03  1.92797609338e-03  3.84297302673e-03  1.67742952754e-03  4.32332390530e-03 -1.60824968673e-03 -9.29307800899e-03 -2.92012256311e-03 -3.14668105530e-03 -3.83828965679e-03 -2.56869060738e-03 -9.24233415881e-04  1.67926617599e-03 -9.86437898617e-04  3.83137716921e-04  2.16889568827e-04  2.54794422543e-04  2.07046221523e-03 -1.17044728140e-02  1.25738733968e-02 -9.81220792715e-03  1.06675442857e-01 -2.52317993575e-03  9.39536858590e-04 -4.30545907989e-03 -2.47220482701e-03 -1.09291872073e-03 -1.44623620295e-03  1.23836436582e-03  3.31527335539e-04  2.76503563344e-03  2.75645628608e-03 -2.51231849146e-03  1.07394669511e-03 -6.20453484182e-04 -1.65358390298e-03  1.78391357141e-03  3.06615792305e-03  2.38260703952e-03 -3.75799205178e-03  4.50799595623e-04 -2.48678549908e-03  3.06268842114e-03  1.35883347452e-03  7.74415428878e-03 -1.66261406938e-03 -2.32272444496e-03 -2.09678225020e-03 -7.46932896553e-04 -2.93688064543e-03 -1.01049176373e-03  4.31258026354e-04 -3.34871816601e-03 -2.06366175231e-03 -3.26495730456e-03  3.21658325106e-03 -2.13310432607e-03  3.84899645716e-04  2.55111455832e-03 -5.89475759057e-03 -2.45059550402e-03  3.94995684048e-03  5.58963638285e-03  7.82801607941e-04 -4.85532906555e-03  6.29325324022e-03  1.79488499835e-03 -2.65661388795e-03  6.60527932509e-03  2.32239935457e-03  6.03753827448e-03 -1.39961466499e-03 -5.94966634449e-03 -3.10438068921e-04  2.10046782922e-03 -1.51971679325e-03 -1.53336963752e-03  3.44105732205e-03  2.65291012142e-03 -2.32891101308e-03 -3.59504824594e-03 -1.05797405621e-03  8.62756067091e-04  6.53124645358e-03 -2.80981751467e-03  6.67030592368e-04 -1.94909722361e-03  2.37938710024e-03 -1.79207885661e-03  1.58124186863e-04 -1.47871480388e-03 -6.02823362679e-04  4.27828613624e-03  2.76025658915e-03  1.84632920485e-03 -4.91280961322e-04 -4.00368813451e-03 -3.33140806619e-03  9.45292534636e-05 -1.21865464072e-03 -2.42840718749e-03 -1.81957957387e-04 -2.68076958388e-03  6.29950813055e-04 -5.32034444303e-03  3.86250912786e-04  5.37714255430e-03  9.09797049617e-04  3.68082257537e-03 -9.66767837386e-05 -8.16857454428e-04  4.37891937267e-03 -3.80779741805e-04 -8.49564776320e-04 -3.51565539353e-03 -2.84497423675e-03 -2.64687387337e-03  4.90451162725e-03 -1.16003153528e-03 -5.36784106468e-04 -3.19899997358e-03  1.12376303153e-03 -4.86621095821e-03 -2.45671927419e-03  1.91320969208e-04 -6.13273234564e-04  2.50109070382e-03  2.20949128918e-05  4.67981064744e-04  5.54672855575e-03 -5.26756202335e-04 -1.93155154337e-03 -2.04025796330e-03 -1.19645505716e-03  1.10579198266e-03  2.18969476132e-04  8.33765913128e-04  4.88915250136e-03  3.19311268688e-03 -3.25203259474e-03 -5.97316047563e-03  1.97345804820e-03  2.52275659660e-03 -1.49585826857e-03 -1.60535764800e-03  2.49152358451e-03  2.51360290946e-03 -1.62569652243e-03 -1.24464899245e-03  3.42522229211e-04 -4.38802797587e-03  2.31506204283e-03 -4.71193916691e-04 -2.96080895622e-04  5.88679384298e-04 -9.62999756821e-04  5.12668880186e-03  1.31156141413e-03  3.33062108442e-03  2.55446497088e-03  2.47089881429e-03 -1.48643996631e-03  5.26335784255e-03  4.11991293637e-04 -1.28409877779e-03 -2.56761610095e-04 -4.06550454609e-03  4.95562303792e-04 -3.62722148736e-03 -3.81493823646e-03 -4.19850246467e-03  2.63781139690e-03  1.17175529159e-03 -4.10849333575e-04  3.98841577763e-04 -1.79917529289e-03  2.73867503389e-04  1.81204915134e-03 -7.21064948623e-04 -5.98819704895e-03 -2.12363010295e-04  1.84879842941e-03 -7.14623545678e-03  3.66948952586e-03 -4.13349383799e-03  2.89421139938e-03  1.65446055497e-03  3.67697921939e-03  1.41245937430e-03  4.87920842810e-03 -1.61077624319e-03 -4.34147344415e-03 -3.49041256629e-04  3.06546665458e-04  2.28111915370e-03 -5.53017325848e-03  3.26575337333e-03  2.78348593200e-04 -6.47848235899e-04  8.03199162934e-04  2.72320028990e-03 -1.17259801138e-07  7.97522209771e-04  3.92729330772e-03 -1.51684949159e-03 -1.46003911095e-03  1.08338165649e-03  1.65291581299e-03 -1.97635233190e-03 -3.31505416772e-03 -2.11976695884e-03  1.80339909357e-03 -1.33765156997e-03  1.75451388345e-03 -1.40890752706e-03 -2.81331291702e-03 -1.12883724048e-03  3.86415601634e-03  9.24425466669e-03  1.91969327876e-03 -3.66976180309e-03 -1.05698414835e-03 -5.56615553645e-04 -2.03876023676e-03  1.22642710145e-05 -2.51358149141e-04 -5.25201179192e-03 -3.26127633075e-03  6.12988999369e-03  3.26444835231e-03  4.84507409000e-04 -3.39824109036e-03 -1.10599994021e-03 -2.99964013915e-04 -3.83276711304e-03  7.37116956876e-03 -1.86525095989e-03  1.96990628943e-04  2.01110171638e-03  1.77462561427e-03 -8.14538087428e-04  1.53264714089e-03  9.20543202532e-04 -1.94681272685e-03
 4.23596752140e-03 -1.96302692569e-04 -5.04566567462e-04 -3.12206757713e-03  8.74253627106e-04  3.55152923233e-03 -3.12090934581e-04 -2.70042623000e-04  2.20597901570e-03 -9.76166589613e-04 -1.40067492228e-03  1.51364889962e-03 -2.41135889366e-03  3.55083779733e-03 -7.53682379289e-04  1.56299731339e-03  6.75226427907e-03  2.38783272867e-03  2.44282686315e-03 -3.78082441299e-03  6.55704652143e-03 -8.21354738378e-04  3.26462440466e-03  5.01740239877e-03 -2.37762300673e-03  1.36052073688e-03 -3.52770178112e-03  1.35050788111e-03  2.72276657820e-03 -4.64132976035e-03 -4.62441919414e-03 -1.88780761364e-03 -1.08737587381e-02 -2.52317993575e-03  1.05345764808e-01  1.58751676829e-02 -1.93603995528e-03  2.63407584443e-03 -4.54679031703e-03 -1.97186065527e-03 -5.47114356601e-03  2.43690217687e-03 -1.19833336487e-03 -3.58854276733e-03  8.65450200890e-03 -5.87132980034e-03 -9.61704513135e-04  1.76389992916e-03  2.31377154225e-03  2.41476438662e-03  2.27188665800e-03 -7.60204005209e-03  1.18624355804e-03 -8.45914300783e-04 -3.59243551712e-03  1.54688216076e-03 -1.39772311129e-03 -5.01055217731e-04  3.01468385169e-03  5.78664532256e-04 -1.01533394729e-03  1.11920398197e-03  8.15723326315e-04  9.84035316217e-04  1.53705382059e-03  3.72804410949e-03  6.28455075790e-04  3.79609758284e-04  2.92306663249e-03 -7.15648155868e-04 -1.47331341976e-03  2.42427472055e-03  3.29411120688e-04 -2.76869433801e-03 -5.13840270195e-04 -5.54229623502e-04  4.06502851465e-03  3.25296183836e-03  5.24191820631e-03  3.04303842591e-03 -3.45134484055e-04 -2.61593989551e-03  6.43315246353e-04 -1.69103571344e-03 -1.88555385079e-03 -1.16630505582e-03 -2.36512282483e-04  1.36805119068e-03  1.85003872451e-03 -1.88599392376e-03  2.32162942998e-05 -1.52778697273e-04  2.59260392444e-03 -4.94287358871e-03 -2.42641462904e-03  1.71665756757e-03  1.33838717467e-03 -1.23812055327e-03  5.27887839833e-04 -1.27773353529e-03  2.10286549023e-04 -1.52072190872e-03  9.67166399498e-04 -4.29742695566e-04  4.06105517964e-03  1.84074400275e-03 -5.13194773754e-04  1.89313014564e-03  1.21060555337e-03  1.98622674389e-03  5.11936993883e-03 -4.28556150191e-04  4.30059555786e-04 -3.57247559301e-03  2.46383879536e-03  6.38741809518e-04  2.63630655765e-03 -2.31386359250e-03  1.02430209941e-03 -3.29371395536e-03  2.87951210964e-03 -6.10835349437e-03  4.01687385927e-03 -3.07702634514e-03  9.63540847844e-04 -3.29484929512e-03 -2.43079216855e-03  1.54126437474e-04 -2.02189004568e-04 -2.26202541969e-03  1.57334763574e-03 -2.04751643507e-03 -4.79387581180e-04 -3.41050379317e-03  2.99157168025e-03 -1.88588900904e-03  1.93776069549e-03  1.22273722912e-03  2.47832497499e-03  8.47775818257e-05 -1.86053219165e-03  5.76687024933e-04 -1.46765546421e-04  7.40559719002e-04 -1.14247711501e-03  2.51243414666e-03 -2.89180273726e-03 -6.00808935231e-03  1.10353401606e-03 -3.26529296888e-03 -3.25161908185e-03 -2.92586614444e-03 -1.98143712800e-03  2.62704780674e-03  5.77827772384e-03  3.28077091049e-04  2.46404826475e-03 -2.95302550435e-03 -1.14239774494e-04 -4.22004287046e-03 -2.71716409627e-03 -3.88575295343e-03 -1.58575284986e-03  1.95997088220e-03 -2.81002460589e-03  3.00959720660e-03  7.54318423538e-03 -2.93420409275e-03 -5.55680070941e-03  7.44815377975e-04 -3.19300851674e-03 -1.37334044089e-03  3.58795959624e-04  5.79745311951e-04 -2.36586531328e-03 -9.62194028891e-04 -1.50768623759e-03 -2.00252884451e-03  4.52432371457e-03 -7.82689860046e-04  2.77321250966e-03  8.08378247200e-04 -1.47231038840e-04 -3.68640929164e-04  2.01496985560e-03 -1.58160181310e-03 -2.00402370442e-03  1.44152748966e-03  1.00825416028e-03 -8.23027004049e-04  1.95312183319e-03  1.32936039088e-03 -3.77275258563e-03 -3.06594279639e-04  3.42437654832e-03 -1.30837371675e-03  2.19818493470e-03  6.24664153471e-03  1.88334634407e-03  2.72355005884e-03 -4.52154110585e-04 -9.48015690269e-05  1.13960950509e-03 -2.38711629463e-03 -4.56281702119e-04  1.37981163843e-03 -3.00773687612e-04 -1.97930928366e-03  1.06848782319e-03 -2.55050805105e-04 -4.50135361287e-04 -1.08430064372e-03 -4.55747175348e-03  2.01333617410e-03 -1.50974631861e-03  6.81109255229e-04 -7.23348196562e-03 -2.46197141812e-03 -4.27851705828e-03  8.25447156203e-04 -1.91104868103e-04 -7.28945378618e-04 -3.13760022071e-03  4.19233021466e-03  1.62114270761e-03 -1.03359595741e-03 -1.48255954989e-03 -3.82315524732e-03 -1.96574906414e-03 -1.58236013237e-03 -4.12346548364e-03  1.18094477497e-04  3.80752227469e-03 -3.70392109618e-03 -1.33329296306e-03 -5.48160245502e-04  1.62559222617e-03  4.08463874874e-03 -3.43319701306e-05 -4.12017531261e-03 -2.71302815796e-03  1.74826526150e-03 -7.64029709746e-04  1.62383828112e-03 -3.14526858831e-03 -3.74994053654e-04  1.81544895241e-03  6.02231129180e-04 -1.26019173160e-03 -6.27505965635e-04 -1.20189313159e-03 -1.26577517601e-03 -3.46553654516e-03  9.01988601646e-04 -5.27242531464e-03  8.62159894683e-04
-9.99209597934e-04  4.46389574562e-03 -1.75838666175e-03  9.43344132670e-04 -3.39360454813e-03 -2.22874023636e-03  1.27064457352e-03 -2.13118643827e-03 -5.07234677177e-03  1.30007104029e-03  5.36755233949e-03  1.89456790545e-03 -1.37830538978e-03  2.21943035587e-03 -3.33191215679e-03 -1.58069786684e-03  4.82354221107e-03  7.06840208100e-04 -1.52595125215e-03 -2.95186333103e-03  4.12384842631e-03 -8.95404767124e-04  1.54642190163e-03  3.22460410190e-03  4.85906513079e-04 -3.47597494548e-03 -2.05735591878e-03 -3.02220579527e-04  8.61910017730e-04 -1.78289151617e-03 -1.91114373363e-03  7.60301152703e-04  7.59092084264e-03  9.39536858590e-04  1.58751676829e-02  1.10362238345e-01 -6.40096051438e-03  3.56999079312e-04 -2.74055358333e-03 -3.00580282493e-03  2.59632495301e-03 -1.18579614303e-03  1.45422607202e-03  1.11859099561e-04 -5.07882175010e-05  1.55862715710e-03  2.50627404101e-04 -1.94116694968e-03  3.07132102843e-03  6.09984894543e-04 -5.25278666817e-04 -6.04573058470e-03  3.62865316170e-03  1.06336998616e-03  3.15729948159e-04 -1.76091179384e-03  3.42128448963e-04 -4.28525898206e-04  2.29109579130e-03 -4.06449307926e-05 -1.69728197290e-03  5.82908967746e-04 -5.34167187501e-03  3.78957406809e-03  4.52198080686e-03 -3.79005987728e-03  4.73050022418e-04 -1.57355006976e-03 -1.90291382703e-03  3.26788208569e-03  4.08857337591e-03  1.93249356993e-03 -4.00072941955e-03 -2.07001052001e-03  2.14011546833e-03 -4.07404496430e-03  6.14895137586e-03  3.14044983871e-03 -1.30941601026e-03 -1.74735878990e-04  1.68493237257e-03  2.92594263947e-03 -5.96966270923e-04 -2.76524013663e-03 -4.84200317670e-03 -1.04068620920e-03  1.93999033642e-03 -1.90246582618e-03 -1.77167139503e-03 -1.74721433533e-04 -4.13385667709e-03  3.50686497664e-04 -8.53203261303e-04  4.80698025077e-03 -4.29474123095e-03 -8.33773952508e-04 -1.14604944471e-03 -2.80889521195e-03  2.58985673425e-04  5.69617067503e-04 -2.54733720549e-03 -2.66611036574e-03 -5.33963166078e-03 -4.69380911379e-03 -4.48279100401e-03  2.76926040659e-03 -1.79230240206e-03  4.51267982128e-03 -1.16388290452e-03 -4.30907955298e-03 -1.23756976510e-03  2.79216568449e-03  1.32481860388e-03  4.95957497042e-03  7.43687670586e-03 -1.09364977589e-03  3.74637048814e-03  7.10826506486e-04  3.71476899560e-03  2.85947491707e-04  1.04930967104e-03 -8.56771218221e-04  2.55157523115e-03 -1.26322127011e-03 -6.53823441039e-04 -1.34143372795e-03 -1.35792290590e-03 -4.24695142519e-03 -4.06214318298e-03 -4.04692700603e-03 -3.21550133368e-03  3.03607689177e-03 -3.54482136256e-03 -2.03599779196e-03 -1.52435071372e-03  8.06855695187e-05  5.57783284107e-03  1.75519999463e-03  4.65443396661e-03  1.12112543146e-03 -1.05637165162e-03  5.23729262298e-04 -5.59840747662e-04  1.05418399581e-03 -2.01992589062e-04 -3.74349072320e-03  1.13656872426e-03 -3.96398764058e-03  3.78290382070e-03  4.72416207861e-03 -1.32904500210e-03  4.05147096766e-03  2.53613169460e-04 -4.36104033323e-03 -1.70195313520e-03  3.22418304403e-03 -1.75762758046e-03  2.49548226619e-04  6.00704724923e-04  9.98419623112e-04 -2.03533536866e-03 -3.77247163991e-03 -9.97788916809e-04  6.11856285283e-03  1.39298646340e-03  3.21870665005e-03  4.86012201624e-03 -4.40074584097e-03 -4.25967001814e-03 -6.65263302381e-04  1.16218402401e-03  1.07386421596e-03  1.08172369384e-03 -3.33113481154e-03 -6.05829498893e-04  1.27092481834e-03 -5.83588540985e-03 -2.11253570471e-03  4.24007814112e-03  2.01418254905e-03 -1.84027417380e-03  2.46383501920e-03 -2.21138465283e-03 -4.75346549463e-03  5.96960205661e-04  1.77727575898e-04 -3.51371372068e-03 -2.12475476337e-03  1.34969442072e-03 -1.57501147390e-03  2.06923001259e-04 -4.62287584910e-03 -4.37506787339e-03  2.77779507290e-03 -8.44877740671e-04 -1.94844476926e-03  3.65625503145e-05 -1.76570623535e-03 -2.06730001377e-03 -2.11799553410e-03  1.90093484755e-03 -3.79968867359e-03  9.07209028030e-04 -2.60000063341e-03 -1.87631220679e-03 -1.49373637540e-03 -2.54141419453e-03  6.84267462466e-04 -2.63453838953e-03 -3.42072790197e-04 -1.50422789943e-03 -5.37060689207e-03 -9.70026263806e-04 -1.95667625262e-03 -3.71535360898e-03  2.20783244425e-03 -2.59624533732e-03 -2.23596559008e-03 -5.09623232969e-03  1.25146561845e-03  4.79857112412e-03  1.95234851783e-03 -1.51315203742e-03 -1.35566144353e-03  3.52656753508e-03  2.06233131527e-03 -4.87643929700e-03 -4.64172438918e-03  2.34714902407e-03 -1.55490572610e-03 -8.99503373028e-04 -1.41413538738e-03  1.77442905153e-03  3.77463286505e-03 -1.83793594735e-03  2.94545758568e-04  8.40533373264e-04  6.33164886581e-03 -5.33851517799e-03 -2.26168548006e-04 -3.10003042797e-04 -1.64598110726e-03 -3.18312579561e-04  7.46839295620e-05 -5.82729210536e-03  1.07628882313e-04  3.01423297705e-03  1.52796856538e-03 -5.54928909886e-03  3.73220174320e-03  3.87360765533e-03 -2.26951375564e-03  4.36638127784e-03 -5.86217198354e-03 -4.44041871051e-03  2.65082091122e-03
 3.70393082008e-03  2.94582767093e-03 -8.28071088993e-04  2.39867768105e-04 -2.96957850062e-03 -1.67350627689e-03  2.32658685881e-03 -1.65868644452e-04 -1.50011997465e-03  2.60727441857e-03 -2.91791917747e-04  4.21640503154e-03  1.29969355072e-03  1.81833994283e-04  4.20318988994e-03  1.17781152386e-03 -1.83976492319e-03  1.08832868512e-03 -2.79993783874e-03 -4.54465831445e-03 -8.74870190442e-04  3.62151070102e-03 -1.46482478534e-03 -4.34460698268e-04 -2.10623511534e-03 -4.57098924317e-04 -4.74995854338e-03  3.62396148849e-03 -3.99443232841e-03  5.43369615627e-03  5.38312216984e-03 -1.59982989176e-03 -1.90096167976e-03 -4.30545907989e-03 -1.93603995528e-03 -6.40096051438e-03  1.03236117914e-01  1.44927699817e-02  8.29198518871e-03 -1.44307505367e-02 -4.23038821003e-03  1.48014021936e-03 -1.79560960310e-03 -5.32165245266e-04  2.00903341952e-03  7.51187392595e-04 -2.93054710465e-03 -1.53664103463e-03  4.07505722504e-04  3.02185555292e-03  1.16110467981e-03 -8.46845698576e-04 -1.90622652306e-04 -2.39635629194e-04 -8.18844157019e-04  1.45665412811e-03 -2.53511812535e-03  7.11351204893e-04 -2.97109310896e-03 -5.17524266055e-05  3.61457201141e-04 -4.70042401234e-04  4.52474671205e-04 -7.58940959223e-04 -2.45449028702e-03 -1.18620854652e-03  5.06815773520e-03 -4.36303655881e-04  1.93453894923e-03 -5.13263984861e-03 -5.97121207991e-03  4.45218384741e-04  2.08513899593e-03 -3.28804872614e-03 -2.43025577320e-03 -2.67921973943e-03  3.86075984619e-03  5.94777663447e-03  3.81870614288e-03 -1.61776394624e-03  2.25096167761e-03  7.49205066078e-03  2.77835413684e-03 -2.59755715887e-03  2.77949378161e-03 -2.61481796879e-03  3.32696604384e-04  9.20155058375e-04 -1.82229268102e-03  1.23583087743e-03 -1.21893112073e-03 -3.94919145225e-04  2.22161217425e-03 -7.99427026575e-03 -1.35077732361e-03  4.67802933226e-04 -1.84780446978e-03  4.43106983714e-04 -4.15382658748e-03 -1.59135397380e-03 -9.65525675314e-05  2.00095157381e-03  2.49312782471e-03  2.03844384933e-03 -7.55669493387e-04  1.71871306762e-03  7.77554963476e-04  1.76567062272e-03  1.05042832948e-03  1.95910758540e-03  1.97538715440e-03  5.78900104296e-03  3.08343858152e-03  3.39982497816e-03 -1.28425534221e-03  6.40493194349e-03 -5.28794899843e-04 -2.75118692546e-03  4.02621173995e-04 -2.66536474976e-03  5.86045577185e-04 -1.71426850310e-03  2.88473808917e-03 -4.08780595149e-03 -2.66157560097e-03 -1.23151592641e-03  5.63719231907e-04 -4.05127111584e-03  2.96842265781e-03 -1.48932337267e-03 -9.33173299341e-04  2.33337035879e-03 -2.78067809978e-03 -1.04322254868e-03 -3.33337434354e-03 -1.39576391324e-03 -4.45590126257e-04 -3.16680013004e-03  7.51544510124e-04 -2.61572016448e-03  4.73044166905e-04 -2.45152190252e-03 -1.02622925869e-03 -9.82935545660e-04  1.93513893876e-03  5.48748618480e-04  1.51667692538e-03  4.66878326086e-03 -8.24181372553e-04 -5.83182144651e-03 -5.02526520731e-03 -1.65456000265e-03  2.39042249259e-05  1.11641349006e-03 -4.16386428943e-03  2.62140584374e-04  1.93899393905e-03 -1.88289177264e-03  2.28915805154e-03  1.10085063262e-03  7.32000554378e-05  3.87841337679e-04  1.86322694866e-03 -5.72886337899e-03  2.54570589817e-04 -1.21696544103e-03  2.35783449225e-04  5.60509609218e-04  3.58581209579e-03 -1.15989198972e-03  1.94683980771e-03  1.13259889422e-03  1.63846033910e-03 -4.02771875922e-03  4.52930308681e-03  1.81051833123e-03  8.13550834220e-04  1.35165479160e-03 -4.09999575797e-03  5.76755694425e-04 -5.02369355553e-03  4.47590124174e-03  5.05260732379e-03 -1.98605387254e-03  2.34639381582e-03 -2.30903522724e-03  1.47040714751e-03 -2.38220578906e-03 -9.40134894137e-05 -4.98095421109e-03 -2.01538354637e-03 -1.90925350847e-04  2.78917443411e-03  3.64525881210e-03  3.44348793233e-04 -1.06134807401e-03 -2.65653506420e-03 -4.04890630753e-03 -1.10964770984e-03 -2.25962995833e-03 -2.26729921847e-03  1.25771123017e-03  2.80355638200e-03 -3.34289192289e-04  2.19035943569e-04 -1.54862173335e-03  2.75794789397e-03 -5.52401058313e-03  1.48865958958e-03 -9.87262041226e-04  1.28440616895e-03  1.54571227062e-03  3.31873119389e-03 -2.13081347856e-03  3.12664902967e-03 -4.48928080685e-03 -1.02708812039e-03  2.03359145176e-04 -8.25840720354e-04  2.03920872251e-04  2.29517397332e-03  1.96666957211e-03  8.68590223468e-04 -1.86118177165e-03 -5.37559210824e-05  2.29463937992e-03 -3.67885247172e-03 -3.83021002452e-03  3.51350952753e-03  3.90263353641e-04  4.52808898146e-03  4.65282883409e-04  2.76131248335e-03 -3.50835909632e-03 -2.40794258208e-03 -2.51233101887e-03  3.66297589075e-03  4.47890318623e-03  4.22879291391e-03  1.53436296930e-03  3.37748881364e-03  5.33112468110e-04 -8.37470501719e-04  2.10945275203e-03  6.54928411925e-03 -1.74062958746e-03 -3.43773740904e-03 -3.07370597692e-03  7.51569533232e-03  3.11158115677e-03 -5.39272132677e-04  2.23035399710e-03 -2.44176484344e-03  3.50775748848e-03 -6.12619446592e-03  3.58047870415e-03
-2.68958654529e-05  4.49406858923e-03 -1.25947573805e-03  4.73195165787e-04  2.84748388574e-03 -1.09123563627e-03  8.28816734059e-04 -1.61741989123e-03  3.54035291817e-04  1.58790025701e-03 -1.88350802937e-03 -4.77256590308e-04 -2.17337850933e-04  5.72070081755e-04  3.62994635118e-03 -3.14668587892e-03  4.63469125288e-04 -1.51071605426e-03 -3.12209043263e-04 -4.17430021507e-03  1.56291220399e-03  8.18105639571e-04 -2.76282632874e-04 -1.72726979214e-03 -6.60475264975e-04  5.36428227568e-04  2.41184600981e-04  9.32391978693e-04 -1.92041154597e-03 -2.79447294250e-03 -2.31410803724e-04 -1.35737877023e-03 -6.86916444359e-04 -2.47220482701e-03  2.63407584443e-03  3.56999079312e-04  1.44927699817e-02  8.44236240015e-02 -2.22025446581e-02 -2.12025129268e-02  2.05327100886e-03  1.96235694285e-03  1.92060596206e-03  5.86636802934e-03  9.86696279732e-05  1.56006199335e-03  6.00126124911e-04 -1.34733845912e-04  3.00193572233e-03  6.65754732567e-04 -9.67693948384e-04 -2.47559978286e-03  1.29013502895e-03  2.37243424219e-03  1.37857712049e-03 -1.67312749851e-04  1.37281724841e-03 -1.78260056942e-03 -3.30595573717e-04 -9.36107340257e-04  2.46134365498e-03  2.35684102874e-03 -1.53354473320e-03 -2.75997396726e-04  4.15383708220e-03 -1.09869661475e-03  2.87422202769e-03  2.02123579794e-03  1.26111605344e-04  6.96446574429e-04 -4.14982763991e-05 -1.43848243097e-03 -5.78515720445e-04 -2.21450587050e-03 -4.72737351879e-03  2.00476124504e-04  2.75756703050e-03  5.38757815464e-03  3.07435473927e-03 -1.10140715467e-03  2.19769718116e-03  4.06588248754e-03  7.53791018746e-03  1.13305776563e-04  8.35214403345e-04 -2.52306405788e-03 -2.60673807446e-04 -2.93491255543e-04 -1.11690732155e-03  4.22675464917e-04  2.41035262593e-03  2.48790065209e-03  2.05974301664e-03 -1.28226651920e-04  4.89196131555e-04  1.43190387538e-03 -1.41885315938e-03  1.80888860270e-03 -1.71911833198e-03 -3.43514677243e-03  9.24448143793e-04 -2.44443068156e-03  1.23420019613e-03 -1.11462844490e-03 -2.77943487444e-03 -2.25595168258e-03 -6.87864093592e-04 -9.30387630655e-04  2.42688052188e-03  4.28504860121e-04  2.89543905639e-04  1.32309790620e-03 -1.81744261896e-03 -7.42794085126e-04  2.22532473863e-03  9.09979405175e-05 -2.04176647528e-04 -1.81037449359e-03 -1.29930889220e-03  1.59749427922e-03  2.61883015779e-03 -5.50488028470e-03 -1.07220476803e-03  5.37545913745e-03  8.06478449322e-03  4.62179657643e-03  2.67881269923e-04 -3.30956035629e-03  2.74608890354e-03  3.51005666690e-03 -1.53992130545e-03  4.96255635363e-04 -2.36976173280e-03  4.47835990533e-04 -2.68747261553e-03 -1.58378485213e-03 -4.59203811898e-03 -1.81253369778e-03  9.43851240390e-04 -4.99843873692e-04 -3.02655543137e-03 -5.96806822090e-04 -9.94245850902e-04  3.23375164530e-03 -1.67920572767e-04 -2.78227622635e-03  9.28993648122e-04  4.02087574413e-03 -2.34450065755e-03 -3.40209221626e-03 -3.16295250842e-03 -1.70372194756e-03  3.71969862652e-03  2.61258038117e-03 -3.84260792460e-04 -5.60197542908e-03  1.45151991914e-03 -5.18554055587e-03  1.05618930904e-03  5.86950271980e-04 -4.91259968348e-04 -1.17183382889e-03 -2.33525657231e-03  1.87497212845e-03  3.74056057796e-05  7.69912508068e-04  5.11567465413e-03 -1.73866227266e-03  3.44592417957e-04 -2.66307514105e-03 -9.91304122776e-04 -1.62048326630e-04  7.87719141301e-04 -3.88139366470e-04  1.70723960554e-03  4.58129467311e-04  2.83118182291e-04 -1.64903835012e-03 -1.69597848993e-03  1.74541019986e-03  9.27935594624e-04 -5.33314384117e-05  1.43570244756e-03 -4.68054898061e-03  6.79745867474e-04 -4.88428859512e-04 -1.52598581923e-03 -1.91251866971e-03 -7.22393214009e-04 -3.93434173524e-03 -4.58900290261e-04 -1.57556431590e-03 -2.77632459032e-03 -8.24098588080e-04  1.09287618624e-03  9.41568940469e-04 -2.31797513417e-03 -6.38234100791e-04 -3.98847461008e-04  4.57265685892e-04  8.12401041569e-04  1.39682366839e-04  1.17054123575e-03 -3.52196630216e-03 -4.99384352530e-04 -5.05979806028e-03  2.48794598134e-04 -3.69364394054e-04  1.57861892095e-03  1.46095526250e-03  1.27355056913e-03 -3.63728318364e-03  8.48460656456e-04 -1.95160813171e-03 -6.79622925336e-04  1.94740447396e-04  1.19649285327e-03 -9.62106763485e-05  1.06756212195e-03  5.77090558946e-04  2.20963872294e-03 -1.64237649994e-03 -1.20359909089e-03 -5.84255330576e-04 -1.93019473030e-03  9.86457164994e-04 -6.96493319515e-03 -5.35500641178e-03  2.82795815248e-03  2.26495751450e-03  1.67766931910e-05 -1.89136583526e-03  3.54591611908e-03 -8.71240564269e-04  9.08638515928e-04 -1.49587020348e-03  4.87044546829e-04 -3.04603626665e-03  3.06692081744e-03  4.20483284044e-03  3.51962530503e-03 -1.71720112799e-03 -8.79177031952e-04  2.30141435894e-03  4.50827560328e-03  1.85086651664e-04 -1.07088945685e-03 -2.07810781986e-03  2.63251107974e-03  2.18328080630e-03  5.48845855077e-03 -3.22796475074e-03  4.89399307116e-04 -2.83060527002e-03 -5.02094517656e-03 -2.59605057791e-03
-4.60114352483e-03 -9.61977429431e-05  1.14195640354e-03  1.02763749667e-03 -3.20847824530e-03 -5.58478620166e-05  2.44379892661e-04 -1.42753987007e-03  2.45746438798e-03 -3.53025870466e-04  2.14397828162e-03  1.79067871522e-03 -6.08805689483e-05 -1.43040784256e-03 -1.04612385706e-03  2.79740105445e-03 -3.38115148546e-03  1.37925153903e-03  3.74191432819e-04  2.79870728614e-03 -6.90753786703e-04 -1.06800185896e-03  1.02936342708e-03  1.07598320468e-04  1.72317151967e-03 -4.79892702362e-04  9.99123487292e-04 -3.85523987212e-05  4.61055081117e-04  6.21322476540e-03  1.72009377848e-03 -1.01693549950e-03  5.06772351631e-04 -1.09291872073e-03 -4.54679031703e-03 -2.74055358333e-03  8.29198518871e-03 -2.22025446581e-02  6.98673848185e-02  2.08042382637e-02 -8.64299664797e-03 -1.73329766612e-03 -2.59576962190e-03 -3.58410282345e-03 -1.17713935192e-03 -4.07055317088e-04 -1.25211534471e-03  7.77667352128e-04 -2.17337869552e-03  2.60157872132e-04  1.90839649692e-03  8.38892303434e-04 -1.08874527993e-03 -3.24029195552e-03 -1.18795875345e-03  1.78410375265e-03 -2.54327593092e-04  1.54517318099e-03 -1.12849766520e-03  1.43142800287e-03 -1.69185660817e-03 -2.25705299200e-03  1.34511868952e-03 -9.04714986376e-04 -4.32165906112e-03  1.06355400257e-03  1.36319628719e-03  1.12024113832e-04  8.27850325572e-04 -2.91429430688e-03 -1.83459559046e-03 -1.24607163850e-03  1.61966239612e-03  5.22877561536e-04  2.41300538754e-03 -4.79317481916e-03 -5.26487458234e-03 -1.22104775851e-04 -4.47400359932e-03 -7.75878020280e-04  4.06999735901e-05 -3.48900099990e-03  1.50327097315e-03  7.90800277653e-04  4.44795813402e-04  6.34782133274e-04  2.03326958970e-03 -1.49276963094e-03 -2.37195195764e-03  1.26786130696e-03 -1.51365737519e-03 -3.10764526250e-03 -1.06757077966e-03 -4.14632360627e-03 -1.98424310123e-03  3.43446041796e-04  2.35349117964e-03 -1.05670190521e-03  1.03973714934e-03 -3.94561749966e-04 -7.45771587350e-04  2.70242507020e-04 -1.39841347503e-03  2.68367297031e-05 -1.13491199818e-03  6.44923869315e-03 -1.56636425303e-03  2.77733318261e-03  1.29376138128e-03 -3.40178524561e-04 -1.04747300578e-03 -3.85852532661e-05  2.60527554145e-03 -2.41721495035e-03 -2.64058103063e-03  4.09309291206e-03  1.86531944593e-04  7.36294007127e-04  8.05593344236e-04 -2.12594922174e-03 -2.46510769287e-03  1.58358964305e-03  2.79636171077e-04 -6.29957129479e-03 -1.17060965789e-03 -4.04852901360e-03  1.11468218022e-04 -1.08240888723e-03 -8.62012871457e-06 -1.86033486983e-03  2.21827073026e-03 -1.60180868579e-03  4.38200810698e-03  2.09058191540e-04 -4.10121903783e-04  1.33880489484e-03  2.97953814699e-03  1.72925406601e-03  1.31111593785e-03  9.18336055059e-04  2.54266887824e-03 -4.31263867560e-04  8.14442224527e-04 -4.01920757879e-03 -1.11743954236e-03  1.18078295902e-03 -5.19869323805e-04 -2.83173774062e-03  1.43192611931e-03 -3.86975954952e-03  1.73947855561e-03 -6.71318758734e-04 -2.42323473783e-03 -6.87101110941e-04 -6.49026230820e-04 -1.00895163819e-03  4.18307796550e-04  5.67610638605e-04 -5.99449589030e-04 -5.20977362927e-04  2.08498647238e-03  5.22755196588e-04  2.57633962786e-03 -2.10637982222e-03 -2.99072865166e-03  4.45332021965e-04 -4.45978359361e-03  7.90645152704e-04  1.88052070714e-03  9.89908457301e-04  1.26564050575e-03  2.93099451395e-03  5.05761890750e-04  2.87023477860e-04 -7.44404560300e-04 -4.61069120510e-04 -4.21441593091e-04  3.59848193173e-03  1.86214134673e-03  6.89484355120e-04 -2.28825323955e-03  3.21113181302e-03  4.34379808844e-03  1.73608460940e-03 -4.77665429003e-04  6.66864027840e-04  1.63640713930e-03  6.95102665846e-04  7.13632867794e-04 -2.26159857990e-04 -1.56653379139e-03  1.03086504780e-03  3.77618130505e-03  3.89152052602e-04 -7.97284108585e-04  6.26297636920e-04  3.09763947613e-03  4.22052870477e-03  3.13359645432e-03 -9.59312608068e-04  4.06187125215e-04 -2.06197555056e-03 -6.66616425235e-05  4.02950028232e-03 -6.49360908408e-05  2.91310302876e-04 -1.92268263996e-03 -3.33971480952e-03  1.43209233725e-03 -1.11523198373e-04  3.10036994751e-04  5.44671353040e-03  9.38243562684e-04  1.09962015882e-03  3.03914518669e-03 -2.40464185087e-03 -2.27990499530e-03  1.72714146674e-03  8.03573657425e-04 -9.62365318919e-04 -2.05700364146e-03  1.95897514711e-03 -1.55296032133e-03  7.00555116991e-04  6.97317771126e-04  1.20216614603e-03  4.38073419185e-03  5.38165687968e-03 -1.43811550432e-03 -2.29882685248e-03  3.24376850615e-03  1.77331580522e-04 -1.31651254341e-03 -2.45656172348e-03  3.74944212848e-04 -2.82703766916e-05  3.52446281878e-04  2.71972023348e-03  2.17097239612e-03 -3.84527673763e-03  7.92027687280e-04  2.22246613531e-03  1.09347057651e-03 -1.29192296266e-03 -2.92594989765e-03  2.79035261730e-03 -2.35308245694e-03 -3.77308387964e-03 -5.68624884646e-04  4.28788806256e-04 -3.53503272156e-03  1.18602091407e-03 -1.08613175136e-03  1.34343025920e-03  7.83669450190e-04  6.03057916599e-03
-3.89542252473e-03 -3.16209587554e-03  7.54252710464e-04  1.70621943842e-04 -4.81728677444e-04  8.88351021666e-04 -1.63759055417e-03 -3.64797340973e-05  2.98846326030e-03 -7.12413990663e-04  5.40104813788e-04  1.73021118473e-03 -7.87588114042e-04 -1.15756068186e-03 -4.42522796590e-03  2.58552297493e-03 -9.02077868335e-04  2.19022388604e-04  3.46556545611e-03  1.52957403421e-03  3.22670967654e-04 -5.72339654910e-04  2.28727381993e-04 -1.97428087089e-04  2.02439969022e-03 -2.56196479430e-05  8.46749160089e-04 -7.02528827382e-04  9.00679736777e-04  7.80968195223e-04 -2.15089339126e-03 -3.49040463981e-04  1.48947790970e-03 -1.44623620295e-03 -1.97186065527e-03 -3.00580282493e-03 -1.44307505367e-02 -2.12025129268e-02  2.08042382637e-02  5.86805941799e-02 -2.50287247125e-03  2.04800386884e-05 -1.31805926176e-03 -2.37583719248e-03 -4.53300239346e-04 -9.95888689528e-04  1.72035811711e-04  9.86473467484e-04 -1.46426323929e-03  5.43081128491e-04  2.26058030618e-03  3.45120392391e-04 -2.80069843857e-03 -2.57534785795e-03 -2.28247459673e-03  9.07590201229e-04  7.90931967669e-04  8.46602911565e-05  1.44392975212e-03  1.22668727254e-03 -2.95587473729e-03 -8.54479262397e-05  3.62846831364e-03  1.07079682468e-03 -2.43089721474e-03  3.78020696101e-03  1.73944377674e-03  5.46016684079e-04  9.66756230187e-04 -1.96420190461e-03 -1.41483976798e-03 -1.76162470145e-03  1.44526897062e-03  1.86161420047e-03  2.82313351995e-03 -2.03964737001e-03 -2.09604141224e-03 -4.97521272188e-03 -4.08568495611e-03  2.31758809078e-04 -1.48492440371e-03 -2.93046345810e-03 -8.64267864708e-04 -5.24960916107e-04  1.23142816623e-03  1.13368436308e-03 -7.42213766539e-04  1.68718332440e-03 -2.03673270966e-03 -1.43017521192e-04 -8.58647854080e-04 -1.71901340192e-03 -1.83675445193e-03 -2.05999476635e-03  8.11955887719e-04  1.62331092093e-03  2.93772294360e-03  8.74743605342e-04  1.50033107225e-03 -1.66934883053e-04  1.98591389325e-04 -7.12954833562e-04 -5.41308117198e-04 -1.14723346967e-05  4.65095729084e-05  2.71090648221e-03 -1.32632257118e-03 -2.73629010769e-04 -8.03175860313e-04  2.02442462924e-04 -2.23740403296e-03 -2.37360174834e-03  1.40670883733e-04 -1.81737194836e-03  2.94302215070e-04 -6.36548976802e-04 -7.47617332554e-04  3.33835049928e-03 -8.90589480358e-04 -7.59293914674e-04 -1.85625928435e-03  6.69099940296e-04  8.97156845797e-04 -1.71152603796e-03 -3.60923727279e-03 -2.04939972294e-03 -3.11430253794e-04  1.68029670253e-03 -1.75979031794e-03 -2.10268148793e-03  9.88569876686e-04 -1.00577432666e-03  3.54314346819e-03  9.97764851526e-04  1.81950956912e-03  3.15263666164e-03  4.40397522766e-04  2.61360092797e-03 -1.26922994852e-03  6.21669275505e-04  4.31895441914e-04 -1.19098948242e-04  1.09373968028e-04 -1.34519508624e-03 -1.22615540843e-03 -1.75257139159e-03  1.20470799649e-03 -1.37020106229e-03  1.48922813014e-03  2.39907525477e-03  1.11445022627e-03  4.94314567038e-04 -2.38946203808e-03 -1.39205195318e-03  6.52875947146e-04  3.10946615028e-04  1.42726060629e-03  1.98404749817e-03 -1.91086938704e-03  5.19874903697e-04  1.72517539678e-03 -4.04753768411e-04  1.98855628987e-03 -2.68152764707e-04 -1.42232387126e-03  7.50318609401e-04 -2.81028943950e-03  1.55838267748e-03 -1.03726669878e-03 -2.12347134373e-03 -5.54790364349e-04  2.07077351088e-03 -8.08436842633e-04  2.82104608067e-03 -1.96620493062e-03 -5.43962956195e-04  4.81270361432e-04  1.76849969097e-03  3.45691414407e-03  9.60592029312e-05  5.48636738074e-04 -6.72980454350e-04  1.33716214235e-03  2.02947974591e-03  1.47420314902e-04  6.16788906441e-06 -8.51454641067e-04  2.11005027718e-03  4.84966094380e-04 -1.69977941394e-04 -6.52541038055e-04  1.45429684159e-04  3.52060565797e-03 -1.79328178174e-03 -2.75909997542e-03  1.42787356436e-04  6.75455185653e-04  1.88733498961e-03  1.99536262657e-03 -3.76012869793e-04  5.39593206459e-04 -1.61120307451e-03 -3.40558946078e-03  1.82335251769e-03 -2.99556077607e-04  1.52910691324e-03 -2.51869229396e-03  1.20239559723e-03  1.17325302384e-03  2.50363056789e-03  5.78633087670e-04  1.55694033984e-03 -1.60507842076e-03  2.49590137379e-03  1.22552990373e-03 -2.04784557387e-03  1.67778053035e-03 -4.33944202146e-04  3.71092638267e-04  1.14491610841e-03 -1.08584935980e-03  1.03012586643e-03 -2.91522612317e-04  1.10146854834e-03  7.35025200057e-04 -9.00954996526e-04  5.26028918487e-03  6.28538237085e-03 -5.39150096827e-04 -3.16090141052e-03  3.16238017517e-03 -2.79472315346e-04 -6.98753679492e-04 -5.93013182487e-04  8.04068715790e-04 -2.76945579956e-04 -3.34608906204e-04 -1.54332126224e-04 -1.46791728744e-03 -3.26160940780e-03 -1.93260079239e-03  1.28569967368e-03  1.04747479220e-03 -1.42724447122e-03 -1.20853847877e-03  1.96649416414e-03  5.51894789714e-04 -1.34614549166e-03 -2.36306141007e-03 -4.87342977650e-03 -2.12076658642e-03  1.38317082885e-03 -5.25378960515e-04 -8.07529179003e-04  4.76935279422e-03 -4.66559020313e-04
-3.14655394756e-03 -1.12066291747e-03  2.16795320301e-04 -1.71425115821e-03  2.51203700727e-03  2.92938821278e-04  1.46433927544e-03  7.24752933785e-04 -2.31807137216e-03  1.05368604867e-03 -4.13372893344e-04  1.61749870316e-03 -6.37264170619e-04 -2.64085033408e-03  2.21951915839e-03  1.39049884335e-03 -1.95273892557e-03  2.59627551501e-03  2.56482831566e-03 -1.78967493119e-03 -1.80990545162e-03  7.58645411062e-04 -1.47094511621e-03  9.49476316406e-04 -1.39957271998e-03  1.42507101923e-03 -1.79043198587e-03  1.63517128544e-03 -8.48157094580e-04 -1.90599723239e-03 -1.48810119249e-03  2.08648702028e-03  1.22010399761e-03  1.23836436582e-03 -5.47114356601e-03  2.59632495301e-03 -4.23038821003e-03  2.05327100886e-03 -8.64299664797e-03 -2.50287247125e-03  1.12668427281e-01 -1.35392957957e-02  8.09005556595e-03  7.63287745814e-03  4.54361356475e-03  1.29656642391e-03  2.89215034382e-03 -6.02207831011e-03 -5.14052373560e-03  2.95155847547e-03 -3.27913715589e-03  2.13832826556e-03 -9.15446034439e-03  1.58869666691e-03  8.98673221742e-04 -6.50936046165e-04  5.33140582435e-03  9.61189876425e-04  2.12367712301e-03  1.67701705769e-03 -1.01069512650e-03 -4.14520525140e-03 -3.64330180833e-03  2.53740413915e-04  8.48091062645e-04 -2.98728444928e-03 -3.82880897662e-03  2.28421118945e-03  5.55765675167e-04  5.42613897560e-03 -1.84640395687e-03 -1.89212387474e-03  6.72754732410e-04  5.51678376195e-04 -2.27303692420e-04  8.92863490091e-04  2.49522210089e-03 -7.21534895905e-03 -3.41114126788e-03  4.10046108168e-03 -3.74142481273e-03  6.05409247516e-03 -8.93078453590e-03 -8.28404054960e-03 -3.29868542650e-03 -2.27285956107e-04  2.49790087881e-03 -1.86583973343e-03  2.08484896761e-03 -3.82873656989e-04  4.57093253167e-03  1.79607168519e-03 -4.66086338041e-03  5.52999071960e-03 -1.22160805195e-03 -9.61026714116e-03 -2.04588180739e-03  3.17301008917e-03 -1.69811659999e-03 -9.41387810985e-05 -7.08336796388e-04  2.53380150472e-03  1.25364993137e-03  2.04539422234e-03 -3.72354294096e-03 -2.64204840987e-03  6.51699241102e-04  1.58013713486e-03 -3.29933072157e-03  2.89049828977e-03 -2.14242795642e-03 -2.96854972356e-03 -1.99020823059e-03 -1.34930224515e-03  7.11672713019e-03 -4.27638440408e-03 -2.03441553241e-03  2.60302948227e-03  3.19254102323e-03 -5.36917441583e-03 -4.99800380483e-03  3.69886801116e-03  5.84511768091e-03  3.39804729278e-03 -1.19946106585e-03 -3.73054681481e-04 -1.96404064207e-03 -5.25976785696e-04  2.33503232835e-03  3.18258811702e-03 -1.68432660454e-03  2.57242022139e-03  1.17257082272e-03  1.33330215426e-03  3.10167208346e-03  7.02231245167e-03  2.45610098332e-04  3.86540567923e-03  2.29991036667e-03 -2.93326896753e-03  8.17614554238e-04 -2.08922137522e-03 -1.40480635363e-03 -1.57296262437e-04 -2.35538334261e-03 -2.12663755247e-03  1.71173562520e-03  8.80852340428e-04 -4.56027105443e-04  6.83970997590e-03  4.01234241627e-03  2.27983597276e-03  1.82925495846e-03  3.70239605206e-03  4.50656118637e-03  2.47162363179e-03  4.28223118936e-03  3.13314270309e-05 -2.88257425811e-03 -9.81109829634e-04  5.75013987608e-04 -1.92797618072e-03 -8.71395315592e-03  4.43230484240e-03  3.51221155244e-03  5.30580151327e-04  6.87496857152e-03 -3.36751305797e-03  4.45060197864e-03 -2.06250569649e-03  1.80493339242e-03 -1.04920271446e-03  1.09478179037e-03 -1.39077308053e-03  2.02299034734e-03 -1.78887865789e-03  3.30208477617e-03 -2.57750170484e-03 -1.46591546532e-04  1.24927973481e-03  5.04545892307e-03  2.36542183109e-04 -2.47382080551e-03  1.42907713081e-03  2.47791930263e-03 -1.68910462465e-03 -5.65385197042e-03  5.51947239518e-03 -6.07375093923e-04  2.58130640229e-03  4.74495355162e-04 -2.96317582214e-03 -6.58138922019e-04 -2.67741295153e-03  1.01967578095e-03 -2.64572028840e-03 -4.33225925041e-03 -5.83539815464e-03 -5.36476294697e-03 -2.75702587412e-03 -5.11910585146e-03  2.97249950355e-03  2.45032262642e-03  5.41822930433e-04 -4.14508010292e-04 -6.78227117410e-03  9.65648416846e-04  4.03837477165e-03  1.38422296489e-04  1.16305189033e-03 -3.16044535830e-03  2.00480351442e-04 -2.44874130039e-04  1.96748264968e-03 -6.46874450871e-04  2.89170336738e-03 -1.64032062758e-03  3.45181496804e-03 -6.39668543535e-04  9.67064943151e-05  3.38435149162e-03  8.49160658024e-04 -9.47324087813e-05  2.23804813406e-03 -1.86051904421e-03  1.09402955089e-03  1.41013629290e-03 -2.21595798596e-03 -3.33558089436e-03 -1.44431335092e-03 -6.38172990750e-03  3.90068827957e-03  1.10555860985e-04  2.56430422934e-03 -4.44398496700e-03 -4.97534198636e-03 -7.37346504111e-04 -4.64378453328e-03  6.34974268170e-04  8.40118436561e-03 -2.96975379945e-03 -1.48948072348e-03 -1.98606509734e-03 -3.53102658159e-03 -3.50852797946e-04 -1.74537632826e-03 -2.23813088295e-03  3.72792635563e-03  2.80367859583e-03  4.01377729380e-03  1.37689053590e-03 -1.07689021204e-03  4.03921962689e-03 -3.74662307826e-03  5.61798138804e-03 -3.89030224414e-03
 4.48466137997e-03  1.28089427471e-03 -3.77967509625e-03 -1.91579274223e-03  2.23422391706e-03 -4.79270798915e-04  3.09854254037e-03  3.65747316613e-03 -1.49232274240e-03 -2.88671041187e-03 -3.54436782610e-03  2.63242896150e-03 -2.74329290629e-03 -9.38584562339e-04 -4.41178832885e-03  1.01127512063e-03 -2.97315676507e-03  2.37218110888e-03 -6.88296101187e-04 -2.67945391083e-03  1.43898662817e-03 -7.32461520547e-04  6.95976010862e-04  1.31329541518e-03 -1.93402091022e-03 -1.92564746159e-03 -3.28209983862e-03  1.47524508790e-03  3.37481191848e-04  1.09135429310e-03 -3.95714545145e-04 -2.98358593997e-03  9.48160928984e-05  3.31527335539e-04  2.43690217687e-03 -1.18579614303e-03  1.48014021936e-03  1.96235694285e-03 -1.73329766612e-03  2.04800386884e-05 -1.35392957957e-02  8.88376637635e-02 -1.05337682545e-02 -4.06767183344e-03 -1.83340420139e-03 -2.47253385177e-05 -7.11269867358e-04  4.89160065691e-04  2.89443763318e-03  1.47451525807e-05 -2.99174405963e-03  1.08796636737e-03  4.44497792178e-03 -4.78452752929e-04 -9.39400129675e-04 -1.36161828807e-03 -2.15660145150e-03 -1.28345386679e-03  4.99327520990e-04 -1.93204858788e-03  2.04738192039e-03  4.43937218540e-03  6.62788249987e-04  9.16699687667e-04  8.63389960586e-04  7.34528021339e-04  4.07291168217e-03 -1.55795568120e-03  1.83239336534e-03 -5.86228759312e-03 -2.60525807912e-03  1.48174780086e-03  1.78305771601e-03  2.43606372676e-03  1.33255851623e-03 -7.42067065138e-04  2.05026655723e-03  2.09192087448e-03  1.81319124223e-03  4.51694206162e-03 -9.78698898883e-05 -3.27753425927e-03  2.95281761616e-03 -2.72603022736e-04 -1.52408451492e-03 -6.14897573471e-04 -1.44339635366e-03 -1.11815076345e-03  2.28822048954e-03  7.72836492159e-04 -3.24234133242e-03  1.14314587946e-03  2.92616981286e-04  1.01986317463e-03 -9.06848706898e-04  2.34930111217e-03  1.01566814986e-03 -1.76776616485e-03 -1.07240373940e-03 -1.18245152984e-03 -3.15573402477e-04  2.88955317888e-03  9.14020671600e-04  6.53810806941e-04  9.43492559117e-04  1.94866266354e-04  5.16023246957e-05 -2.48116813190e-03 -3.50562386308e-05  1.76122853619e-03 -2.55608153151e-03 -2.57535501435e-05  3.35138096919e-03  4.91778537643e-03 -5.93162534786e-04  6.05830821086e-03 -6.23594807191e-04 -5.53151939359e-03  5.32784229678e-03  3.23283031451e-04  1.44121547209e-03  2.51632981669e-03  7.31283065309e-04 -4.16458965935e-03  2.16439876358e-03  1.08817113304e-03  2.02303792851e-04  1.29796214551e-03 -2.74373790625e-03  1.53805835541e-03 -1.33129806123e-03  1.56444147310e-03 -1.88171927101e-03  1.83465558842e-03  8.64012304526e-04 -1.73033489503e-03 -8.93346239814e-04 -3.25449424966e-03  4.29428627374e-03  2.31153746184e-03 -1.88973635069e-03 -8.50548100432e-04 -1.16992919534e-03 -1.92350765692e-03  8.46056333102e-04 -1.64211823906e-03  3.06003325941e-03 -3.92385949961e-04  7.94204819545e-04 -6.06304333272e-04 -1.41376169716e-03  1.75655035496e-03  2.06911825441e-03  4.82798848637e-04 -9.25840915910e-04 -4.42038944919e-03  2.10413194381e-03 -4.35308106316e-03 -2.18071289532e-03 -1.12683259067e-03  1.85109928068e-03 -1.75510792472e-03  1.73565258795e-03 -3.76390145915e-03 -1.20853761544e-03 -5.15303527909e-04 -3.11075845497e-03 -8.08098574204e-04 -3.80423935748e-03  2.51466715914e-04 -3.71969678937e-03 -4.28367016310e-03  9.99849908914e-05  5.49998692996e-03 -5.98488632056e-03 -4.97277965333e-04 -6.05813259280e-03 -3.54680524310e-03  8.38374092045e-04 -2.42102579703e-03 -7.26702872308e-03 -2.15289865773e-04 -1.98188456471e-03 -1.93429911910e-04 -9.50785079912e-04 -2.35081547019e-03  5.75230493686e-04 -6.08396059687e-03 -8.65545950422e-04 -6.14782022492e-03  1.29188304220e-03 -6.94428075309e-04  3.27200119879e-03  1.37189952707e-03 -3.42791665523e-03  3.15056283426e-03 -4.50296228941e-03  3.24084665039e-03 -2.32876231292e-03  1.45085928744e-03 -1.46856121784e-03 -2.89500148408e-03 -2.45398529795e-03  3.85993624648e-04  1.10183729280e-03  3.03712249679e-03 -1.51137136690e-03 -4.96314879945e-04 -2.47396255977e-03 -7.87356802254e-05  1.30911523062e-04 -4.94602450785e-04 -8.60479560366e-04  1.72693019674e-03 -4.36509176751e-03  2.97633010234e-03  5.42167489276e-04 -1.42203956418e-03 -3.17465087654e-04 -2.67920381941e-04  1.13660962024e-03 -3.27659106458e-03 -3.21120772475e-03  2.46853932449e-03  1.07410445480e-03  9.11442610233e-04 -1.53161923800e-03  1.10227547238e-03  1.30963947674e-03  2.25457611366e-03  2.02768902124e-03 -9.15023248320e-04  1.16964810510e-03  1.23439923809e-03  1.29376239803e-03  3.64508474049e-05  1.11066313498e-03  4.16050490684e-03  1.27639990733e-03 -6.13159837796e-03 -3.18844448158e-03 -3.11420215139e-03  3.77152210808e-03 -2.02091135380e-03  2.65154402740e-03  2.97214732324e-03  1.26295602766e-03  1.15548910204e-03  9.97061562958e-04 -1.91327288591e-03  2.16458094326e-03 -2.15275379661e-03 -4.33081959912e-03 -2.03953797440e-03 -2.10786215245e-03  4.34847831483e-03
 1.89977356650e-03 -7.10634957186e-04 -1.52708215370e-03 -1.09361737479e-03 -3.15082634778e-03 -5.92099575134e-04  4.13420327006e-03 -4.66084553302e-03 -2.44996632863e-04  3.75223355712e-03  3.85453940545e-03 -2.54493141863e-03  5.24564487143e-04  1.89133438040e-03  1.00322545604e-04  4.63994031757e-05 -3.05744802699e-03 -2.09064500584e-03 -7.83411762661e-05  1.65339024344e-04 -8.85423615656e-05  1.31452292155e-03 -1.05762850985e-03  2.16607875615e-05  1.54733368447e-04  2.64521531975e-03  3.05419989414e-03 -1.02911851047e-04 -4.53788931171e-04  2.13336796562e-05  2.93167401116e-03  2.56922699333e-03  9.85600997383e-04  2.76503563344e-03 -1.19833336487e-03  1.45422607202e-03 -1.79560960310e-03  1.92060596206e-03 -2.59576962190e-03 -1.31805926176e-03  8.09005556595e-03 -1.05337682545e-02  7.22159738400e-02  3.36989815790e-03  9.65319884576e-04 -4.51811091953e-03  2.15603343877e-03  2.14927456484e-03 -3.04476172799e-03  3.30079549703e-03  1.33870596194e-03  9.50874632414e-05  4.13363474299e-03 -2.06216887724e-03  9.00118599308e-06 -5.74247185823e-04  5.26516333521e-03  7.04173279623e-04 -7.32621348324e-04 -7.43701914271e-04  6.52451320099e-04  5.90940948153e-04  4.48219174498e-04 -7.21904073769e-04  3.89440355429e-04  1.69074302325e-03  2.01777730985e-04  1.19307157122e-03  5.70558025956e-04  1.31411992040e-03 -1.14250650641e-03 -8.27804225367e-04 -5.49334481692e-04 -9.64651976377e-04 -1.48698407821e-03  1.10414967066e-03 -1.34315159069e-03 -2.40155135096e-04 -2.39215354560e-03 -1.55338819540e-03  1.90419916238e-03  1.80364697441e-04 -1.22986622715e-03 -3.78922065392e-03  2.40497296232e-03  1.22430467158e-03 -5.78217495772e-04  1.53963968416e-03 -1.07747723865e-03 -6.24941019697e-04 -1.88844922016e-03  4.59943647802e-04 -9.54789159401e-04 -3.72880066034e-04  7.98570029924e-04 -4.18913080587e-03 -2.68588022270e-03  2.01096533156e-03 -2.12729463557e-03  1.90925361039e-03 -1.81521117804e-03  2.15946649485e-03  4.29531748756e-04 -3.44872574527e-04  1.88207585122e-03  4.56443702491e-04 -1.59294741021e-03  5.96444412771e-04 -4.29848538242e-03 -1.07767740897e-03  1.40820177675e-03 -2.11856835355e-03 -2.42375602933e-03  1.91541054655e-04  1.89205072701e-03 -9.27175613918e-04  4.58819560999e-03  4.55073571052e-04 -2.29299852402e-03 -1.62903721506e-03  3.33865567203e-03 -1.83920488892e-03  9.64038364119e-05 -1.16179251916e-03  4.25577895394e-04  4.52166457937e-04 -1.93054356714e-03  1.08192906154e-03 -3.33599533805e-03 -2.25332293274e-03 -8.84731005066e-04  1.72065914796e-03  5.32535989237e-04 -1.57694854705e-03 -2.60271102483e-04 -4.94342343137e-04  2.03940399945e-04 -1.14301353319e-04  1.45847833905e-04 -4.94111671016e-04 -8.70095486583e-04 -1.51235341853e-05 -2.26063643330e-03  8.11440947245e-04 -1.78012026690e-03  1.47186473938e-03 -1.62318010735e-03 -2.32444164425e-03  2.53001837149e-03  1.27502484042e-03  2.10933638922e-03 -7.22427969580e-04  6.67803234628e-04  1.55590803426e-03  1.99834302170e-05  1.86986915485e-03 -3.00760436833e-03 -1.85239871391e-04  1.67477228976e-03  1.45316151384e-03 -1.30272148251e-03  1.48935991993e-04 -3.61396143161e-04 -1.24532873932e-03  4.69360172175e-04  1.25191578113e-03  5.35902673154e-03 -9.38623979993e-04  2.11293794813e-03  8.53988571270e-04  1.03289425781e-03  7.91492129461e-04  7.76890804485e-04 -1.73814852947e-03  2.28428953508e-03  9.28098388872e-04  5.20614713982e-03  2.02442368811e-03 -1.86814122029e-03 -1.49607595700e-05  1.01898135118e-03 -2.32499183123e-03  2.34684859902e-03  6.01432232012e-04  7.05519009646e-04  2.79527307393e-04 -3.42253076218e-03  3.34671418818e-03  1.48066061366e-03 -1.02012929963e-04  1.72945045887e-03  1.75671681945e-03  5.08590155204e-04 -1.93150710545e-04 -8.00752788688e-04  2.94835941101e-04  5.89510157015e-04  5.02005998922e-04  1.48111318656e-03  6.78165146794e-04 -3.36874200135e-03  2.86100684829e-03  4.02899365133e-03  2.01794311127e-03 -1.04829840531e-03 -1.96760035783e-03 -7.10502335519e-04 -2.03312634771e-03  3.84361141942e-03  1.08069570734e-03 -2.86821241979e-03  2.16180524242e-03 -1.54283713678e-03  3.75700657332e-03 -2.78677608094e-03 -3.35381621895e-04  5.60553724257e-04 -1.17467595948e-03 -2.53523363481e-03  1.54255624072e-04  4.14684277446e-03 -1.23271869798e-03 -1.00554095151e-04 -2.61647985173e-03  1.36782611364e-03 -1.88175634772e-03 -1.69953023402e-03  2.51707058790e-03 -1.49183810016e-03  1.12474028463e-03  2.68309373407e-03  6.38900642453e-04  7.62627339849e-04  4.54436191090e-04 -1.21071010472e-03 -1.71852977326e-03  1.50999990361e-03 -3.57824180743e-03  9.20686820197e-04  7.16795142502e-04  1.81916423896e-03 -8.09485491677e-04 -1.99686245343e-03 -1.78748902735e-05  7.89231005962e-04 -2.30955992228e-04 -5.94424905002e-04 -3.80365026548e-04  3.60281410524e-03  2.22047538028e-03  4.08222655857e-03 -3.99771198212e-03  1.74343048203e-03  1.10612665597e-03 -1.64030470076e-03 -4.86483231812e-04
-3.87283578610e-04 -4.51646452933e-06 -1.29154178501e-04 -8.33082390461e-04 -3.05203663753e-04  1.91149066893e-03  5.79674074509e-03 -3.39090961741e-03  4.63371160484e-04  2.49268813759e-03  2.05780018866e-03  3.73642142729e-03 -3.90999964941e-03 -2.68425359068e-04  3.55823203655e-03  1.23940600955e-03  2.76378698258e-03  1.41557367040e-03 -1.80037789469e-03  3.90124287829e-04 -1.31738249160e-03 -3.51286195016e-03 -6.37134092019e-03 -5.83270260000e-03  2.32234557477e-03  1.36892401062e-03  1.09758898867e-03 -1.63628519638e-04  1.53358279316e-03 -1.75652483374e-03 -2.17320857078e-03  1.86486326143e-03  2.29740238418e-03  2.75645628608e-03 -3.58854276733e-03  1.11859099561e-04 -5.32165245266e-04  5.86636802934e-03 -3.58410282345e-03 -2.37583719248e-03  7.63287745814e-03 -4.06767183344e-03  3.36989815790e-03  9.48200108820e-02  7.06869553711e-03  2.41679057397e-02  4.12825254368e-03 -4.82857693922e-03  6.74516997762e-03 -2.05785711002e-03  9.38569362762e-04  7.15234604684e-04 -1.87566222917e-03  8.59488399142e-04  2.47071103888e-03  1.03606822932e-03  3.27239568877e-03 -1.76817781008e-04 -1.28232977188e-03  8.94933203674e-04  7.59337176349e-04 -2.60743942881e-03  1.70828909616e-03 -4.58374635142e-04  3.81434907267e-04  2.39311433589e-04  3.12600690068e-04  6.04342904062e-04 -8.95971301092e-04  2.16773497027e-03 -1.27083051785e-03  5.13925584167e-03 -3.89067895938e-03 -2.74861976463e-03  1.45632470611e-03 -2.85305507990e-04 -1.20465689581e-03 -2.30300089525e-03  2.74553206407e-03  2.27866070096e-03  1.96707945819e-04  2.56139923852e-03 -1.29700949958e-03  5.80214616675e-04  3.07834483394e-04 -3.02936502737e-03 -1.14817876987e-04  4.22052571394e-04 -3.18139643252e-03 -1.03560623107e-03  3.09477673560e-03 -6.16919621532e-04 -4.73311045422e-03  1.53081818809e-03  3.61490061073e-03  4.64322255143e-04 -1.17009962177e-03 -1.85339910762e-03  3.17730538166e-03  3.93574209498e-03 -2.85609164634e-03  1.60684879005e-06 -4.35579214086e-03 -2.95412157727e-03 -4.41466619721e-03  4.35649413121e-04 -2.13038365661e-03 -1.13069053934e-03  1.90992708343e-03 -6.44338830449e-04  4.84139458966e-03  5.71404890989e-03 -4.52479325222e-03 -2.18507246061e-03 -5.00075083238e-03  1.92376253727e-03  1.03147434251e-03  2.86209642609e-03  1.26236165599e-03 -1.84451616648e-03 -2.35161240390e-03  1.85190049105e-04 -3.04427406765e-03  3.21506088004e-03  7.03934263742e-03 -9.37703435000e-04 -1.67954843740e-03  7.93570398499e-03 -2.38761080887e-04 -4.83316531892e-03  3.14893222567e-03 -1.25012099910e-03 -1.58697183971e-03  4.28335123197e-04 -7.85786636946e-04 -2.51625609220e-03  4.66757363016e-03  3.64256540883e-03 -2.53386587928e-03 -1.40616117594e-03 -5.85196394110e-04  1.06904413948e-03 -1.56585816020e-03  6.56014642738e-04 -4.09209329852e-03 -1.67947389948e-03  3.81370829569e-03  2.50677814977e-03 -3.74738163903e-03  3.40341597535e-03 -2.53098009805e-03 -5.57232968874e-04 -3.42103460092e-04  1.10688966018e-03 -6.36824751573e-04 -3.80542143576e-04 -3.75772021308e-04 -1.25648485181e-04 -5.82307632347e-04 -2.35653765951e-03 -4.07236693062e-03 -4.37727623052e-04 -2.13470998069e-03 -6.02738454680e-03  2.91907585233e-04 -8.30096331060e-04 -2.44334140343e-03  1.58063375120e-03 -1.90573805739e-03  1.46051812648e-03  3.94011803132e-04  1.63779034309e-03  6.22115892098e-04  2.10701530471e-04  6.08944939543e-04  2.76873558592e-03  7.79581432423e-04  3.57653124662e-03 -1.68059957073e-03  1.49660082345e-03  6.47737928096e-03  1.77868107661e-04  2.50641472475e-03 -1.38990997959e-03  5.19376858277e-05 -5.04719152917e-03  2.43892440456e-04 -3.14602184688e-03 -2.03871929233e-03  1.05028908291e-03 -2.72760546267e-03  6.16310021668e-04 -5.66830626695e-04 -6.47050463505e-03 -1.48973166811e-04  6.58472302326e-03 -5.80694211245e-03  1.93400082788e-03 -2.41050140005e-03  6.21003525985e-04 -1.80044903818e-03  2.40708090288e-03  5.25375817602e-03 -8.73080196037e-05 -1.28159088729e-03 -1.11533227558e-03  2.26359915659e-03  5.04109951056e-03  5.04462683664e-03  6.79896068485e-03 -9.02871389581e-04  1.65223992629e-03  1.45771901452e-03 -1.73111313532e-03  1.64045959660e-03  4.97242094988e-04  4.98174666920e-03  8.90375547348e-04  2.50521643523e-03  1.54140350533e-03  3.50403717958e-04 -1.43805752681e-03  4.14073047932e-03 -1.62071601004e-03 -4.90689792208e-04 -6.82331640673e-04 -1.98881115382e-03  1.45812399102e-03 -1.78487513859e-03  4.92601179472e-04  8.80391911161e-04  1.75060831520e-04 -1.70475572517e-04  4.36541481142e-03 -1.24653970725e-03  2.09880174242e-03 -2.30237552942e-03 -8.26379436177e-04 -1.04767979881e-03  1.76395505703e-03  9.05549325785e-03 -1.34629433873e-03 -7.05375817793e-05 -1.54023447662e-03 -1.16591906342e-03  2.98281789138e-04  2.15022081068e-03 -2.56300351713e-03  4.95044757594e-03  2.04857103137e-03 -8.77586421109e-04 -2.14071076394e-04  5.08372223854e-03  4.36578989983e-03 -7.51364747442e-04  2.40156219794e-03
-5.86137616587e-03 -2.51071727082e-03 -8.94441965769e-04 -4.55447147482e-03  4.58121482406e-03  6.93111955240e-03  8.83700587194e-03 -2.34406795088e-05 -3.40100870800e-03 -5.90947599965e-04 -1.51974310287e-03  5.13956464819e-03  1.83420822100e-04 -1.06814369074e-03 -2.92427956773e-04 -1.08423428606e-03  3.18525973044e-03  3.02655388284e-03 -3.90751719809e-03  2.95080138441e-04  5.23817848526e-04  2.76241548287e-03 -3.83552809031e-04  1.08387120528e-03 -1.19571363403e-03  7.80535403902e-04  3.95636939753e-03 -2.34812353054e-04  4.72926953134e-04  3.37820748608e-03 -3.83715894927e-03  1.21977550246e-03 -1.67515736976e-04 -2.51231849146e-03  8.65450200890e-03 -5.07882175010e-05  2.00903341952e-03  9.86696279732e-05 -1.17713935192e-03 -4.53300239346e-04  4.54361356475e-03 -1.83340420139e-03  9.65319884576e-04  7.06869553711e-03  1.09502489808e-01 -1.67636271247e-02 -8.77326982412e-03 -5.73909034495e-03  4.59351927397e-03 -3.32813547166e-03 -2.87957038415e-03  7.15625384506e-04  2.54740212965e-04  4.37302202407e-03  2.83509888555e-04 -4.19854258730e-03  1.31281773508e-03 -1.27021075667e-03 -2.37679161556e-03 -2.97574504460e-04 -7.69103196848e-04 -1.86495122638e-04 -1.02851872904e-03 -1.25945953868e-03  1.03112089782e-03 -4.91391573541e-03  9.77525893630e-04 -4.51921642572e-04  1.65367141010e-03 -9.94958456266e-04 -2.04446709817e-03 -9.69390747714e-04  2.70300869756e-03  1.99031495937e-03  1.72110544921e-03  7.29923899153e-04  2.61413052732e-03 -2.49592155515e-03 -2.64009811409e-03  5.95624141361e-04 -1.12951113992e-03  2.88452909429e-03  2.17544226669e-04 -4.83033266429e-03  5.04161800847e-04 -2.81647611612e-03  2.18913690636e-03 -2.80745709242e-03 -1.26971348189e-03 -4.59340716090e-03 -2.05592547711e-03  2.97156516057e-03  1.82372870820e-04 -7.72879545170e-05  2.65952291773e-03  6.40472788429e-03  6.89851775782e-04  2.65614797199e-03  1.49828270275e-03 -3.83346340507e-03  2.31571576589e-03 -3.10422839924e-03  1.00216208634e-03 -2.96849984079e-03 -3.75081913221e-03 -5.55619911688e-03  2.99958401988e-03 -6.76304023278e-04 -4.45819373496e-05 -6.12795019772e-04 -4.70414274377e-03 -3.38512991519e-04 -1.89586924626e-03 -5.95626912605e-03 -1.06307457255e-03  3.71532206557e-03  2.50922230968e-03 -1.96593804767e-03 -1.57839073007e-03  1.99415805612e-03 -4.19133353336e-04 -4.28046779481e-03  9.96048383232e-04 -4.00698017315e-03  1.45458939055e-03  1.98208487445e-03 -6.90319080467e-04 -1.40836408828e-03 -1.72810981416e-03 -7.45314604690e-04  2.30429269478e-03  1.18381130958e-03 -4.97240918333e-03 -1.76771015593e-03 -4.11216029805e-03  8.06893177812e-04  3.16764940171e-03 -3.27493122318e-04  1.77581127730e-03 -3.39140490007e-03  2.02992087495e-03 -1.93067613450e-03 -6.92186974220e-04  3.97611014121e-04  1.42241468423e-03 -5.23927819080e-03  1.31308053335e-03 -8.59044263810e-04 -3.42040629282e-03 -7.85217614217e-04  3.26417169023e-05 -3.03244948511e-04 -1.13636195720e-03 -7.42208893624e-04 -5.45141983638e-04 -3.14180621637e-03 -2.40157398497e-03 -5.43714133082e-04  1.61836375329e-03  2.92685338931e-04  4.18680152044e-03 -6.30124359231e-04  5.88815783972e-03 -2.34350671180e-03 -1.80586837699e-03  2.64425485010e-04  4.94263597456e-04  1.88881847754e-03 -6.38515533723e-04  7.77672362592e-04 -2.23217219785e-03  6.83507438142e-03  2.24570283384e-03  1.70298310706e-03 -5.27927867726e-04 -1.12951306270e-04  2.02807846220e-03  7.21266839184e-04  1.95653876534e-03 -2.95294339033e-03 -2.92271423623e-04  1.96244441093e-03 -2.56212349746e-03 -4.57918453700e-03  1.32483389733e-03 -3.91034657588e-04 -3.17669876770e-03 -1.74199587667e-03 -1.77576848259e-03  1.84255544296e-04 -1.37060476589e-03 -5.02999138875e-03 -4.05059139217e-03 -4.10463747534e-03  2.00177331123e-03  4.45447525921e-04  9.05262210519e-04 -4.54745669905e-03  2.16421150995e-03  1.21129762822e-03 -7.04557399722e-04  5.16517712507e-05 -8.15035904937e-03  2.68036534016e-03 -9.94790130507e-04  4.19944681217e-03  4.84007950706e-03  3.66663815251e-04  4.95382474483e-04 -6.58502980009e-04 -1.35405391433e-03 -3.24113902145e-03 -1.66838938569e-03 -1.51489988708e-03 -3.33186122899e-03  3.10456141327e-03  2.45546924525e-03  9.52536715015e-04 -7.29460104413e-04  1.09324110734e-03 -1.65036505124e-03 -3.94220703414e-03 -3.15345226931e-03  5.19053869734e-03  4.54528576424e-03 -8.04101849440e-04  3.91511405303e-05  1.57698344673e-03  1.00477398675e-03  1.17788844819e-03 -4.94003944084e-03  2.51275931031e-03  3.64123274462e-03  3.65440901440e-05  9.67260777891e-04 -2.94826749034e-03  1.95592157671e-03  3.53730303926e-03 -1.32162393650e-03  5.89581010552e-03  3.19933395991e-03 -1.60996911171e-04 -5.92885057384e-04  5.83001484327e-03 -1.52721995573e-03  9.86659064188e-05 -2.96274453666e-03  1.77262924038e-03 -1.87623799956e-03  2.59289842961e-05 -1.94278198357e-03 -7.45205031517e-04 -2.13975250947e-03  7.32992078864e-04  4.78854070816e-04  1.95791809311e-03
-4.84276341722e-04  4.92209897403e-04 -9.93303501864e-06 -3.05224177034e-04  3.68901498949e-04 -5.12966066071e-04 -2.53928461277e-03 -1.82090992886e-03  4.11372373035e-03  2.25783005223e-03  2.99011783058e-03  6.76577938322e-04 -2.71301557536e-03  3.52089898893e-04  2.55822551916e-03 -1.14110328889e-03 -1.44481913570e-03 -7.97962683320e-04  3.08876895965e-04  4.01988615597e-04 -2.07639042138e-03 -3.64487735922e-03 -9.14523994420e-04 -2.51385462898e-03  2.12793316082e-03  1.25275485801e-03  1.50805874084e-03  7.78352480047e-04  1.63184206022e-04 -4.82578010525e-04  1.70169393221e-03  1.22371739017e-03  2.03402477009e-03  1.07394669511e-03 -5.87132980034e-03  1.55862715710e-03  7.51187392595e-04  1.56006199335e-03 -4.07055317088e-04 -9.95888689528e-04  1.29656642391e-03 -2.47253385177e-05 -4.51811091953e-03  2.41679057397e-02 -1.67636271247e-02  6.45027739938e-02  5.89205793679e-03 -1.58850578160e-02  2.20165932111e-03  1.49159314237e-03  6.79115232512e-04 -2.29075289356e-03 -1.83910173406e-03 -2.55016593667e-04  3.79672405281e-04 -3.40601572619e-03  3.62705831412e-05 -1.07214253625e-03 -9.31842058208e-04  1.26909767499e-03  2.65334926503e-03 -1.24668102106e-03  3.20263249975e-03 -1.65970675942e-04 -3.15304667414e-04  2.18888433806e-04  1.92663619835e-04  1.08662236370e-03  7.52915275176e-05 -1.18591028113e-05 -9.88798621825e-04  1.35616650539e-03  3.05919220762e-04 -9.36056486157e-04 -2.12866274486e-04  1.82215559505e-04  1.16234979762e-03  5.48493884102e-04  1.04129951619e-03 -3.81961925468e-05  9.79171161585e-05  1.01740748491e-03  9.37743674798e-04  7.32318596286e-04 -1.68778800685e-03 -8.98357255363e-04  3.75930120087e-04 -3.49506985850e-04 -1.75344430253e-04  2.07609337382e-03  1.96774180179e-03 -3.75632141252e-03 -3.01441251556e-03  1.47055541822e-03 -6.93986941836e-04 -6.22176930364e-04  1.88607464177e-03 -6.17570421977e-04  3.24710224467e-03  5.93617706895e-04 -1.74162692684e-03 -2.26281154699e-03 -2.57306081449e-03 -3.46256855389e-03 -3.92780186864e-03 -8.67840320225e-05 -9.54364625675e-04 -1.88367726871e-03 -2.06048300079e-03 -1.26630149552e-03  1.60275250973e-03 -1.11608662261e-05 -1.58390568214e-03 -2.95811474959e-04 -4.92559856776e-03  1.42663846875e-03  5.02090166161e-04  7.16225070431e-04  1.07373771353e-03 -1.65734893975e-03 -5.95563656200e-04  6.70439107558e-04 -4.15208150910e-03  3.27192253289e-03  2.81859468727e-03  1.20212269143e-04 -8.26492978311e-04  1.48110835993e-03  3.52189572693e-03  1.13731486257e-03 -9.72693674308e-04 -6.29869629445e-04 -4.88829487919e-04 -2.57303290870e-04  5.75402152846e-04 -1.05580319270e-03  3.09727973671e-03  3.23118031791e-03 -2.11818979216e-03  1.76431097601e-03  1.85138081998e-03  1.05771028904e-03  1.46186892667e-03 -9.77162916560e-04 -3.69204160299e-03  8.27607188976e-04  1.11103485391e-03  1.71879964751e-03 -1.90009749311e-03  1.10566898550e-03 -2.06630820249e-03 -3.78876504281e-04 -4.03797499764e-05  2.12903337520e-03  8.92640573829e-04  3.93527459060e-04  1.34899080640e-03 -6.45712992788e-04  3.18665211440e-05 -9.63425775036e-04 -3.59144919504e-03 -1.88591488977e-04 -2.71850343517e-03 -2.49340360936e-03  6.19750538066e-04 -1.32856717154e-03 -5.06016809319e-03  1.11766736948e-03 -7.08638767864e-05 -1.31301214742e-03  4.40621249822e-05  9.87753273340e-04  8.89383048138e-04  2.95921482684e-04  9.40441132445e-04  1.56878148260e-03  1.59402067873e-04  1.85493211556e-04 -2.85850711588e-03  1.15055958609e-03  3.55125564150e-05  2.69909967025e-03  1.00642918098e-03  3.68403541406e-04 -1.97091114627e-03 -2.02899323330e-03  2.30658369672e-03 -3.07346191246e-03 -1.44254802491e-04 -7.51397654646e-04 -1.44623723664e-03  1.41763458616e-03 -2.00909315293e-03 -1.83553908019e-03 -1.67351831159e-04  2.67541323163e-03 -1.90680178858e-03  1.38774029256e-03 -2.82635930543e-03 -1.88082687629e-03  1.46180292716e-03  1.24899627388e-03  3.67477258076e-03 -1.18746454785e-03  3.09551261734e-04 -2.07873795404e-03 -1.97350188580e-03  2.17288333405e-03  5.05793857117e-03  2.82961458016e-03 -1.97644869548e-03  1.04453209174e-03  4.55853931369e-04  2.49072408893e-04  1.04937429519e-03  9.44624390762e-04  1.07372544680e-03 -1.19698894879e-03  1.93714199978e-03 -9.20370308578e-04  2.42219277331e-03 -9.74102257965e-04  2.80435748634e-03 -1.96491288548e-03 -2.01210987021e-03  1.90567047436e-03 -1.11431744750e-03 -8.79790220048e-04  1.46542386152e-03 -7.07003007614e-04  8.59474338322e-05  1.21073858937e-03 -2.62796879511e-04  1.01666767648e-03 -3.46468277830e-04  1.60705323338e-03 -1.95326724153e-03  3.67809111579e-04 -1.10002245028e-03 -2.27221584432e-03  2.23321726984e-03  7.20081257869e-04  1.62365359523e-03 -4.23845555850e-03 -6.35975904652e-04 -2.81621949260e-03  5.93075513252e-04 -1.35194162342e-03  2.77301846840e-03  4.02837853916e-04  9.95128417408e-04 -4.01212110431e-04  2.70879204594e-03  7.25517326664e-04  2.11613439161e-04  1.01578422353e-03
 7.72556843340e-03  1.29342460533e-03 -3.23621280151e-03 -1.42279352813e-03 -4.30624746357e-03  6.96401098503e-04 -1.46844888038e-03  4.83986180149e-03  4.76078746737e-03 -1.43458297306e-03 -2.77720021293e-03 -1.26120488654e-03 -1.77884160589e-03 -2.46812683245e-03  4.45373033944e-04  2.43139718866e-03 -1.71535834610e-03  2.33500213577e-03 -7.76471755486e-04  3.13090305683e-03 -1.95703109201e-03 -6.47180460992e-03  2.36897931129e-05  1.91873013057e-03 -4.50944692393e-04  3.88346426915e-03 -6.64819989773e-04 -1.40954626802e-03 -3.07740827420e-04 -1.80533934856e-04 -1.79274606169e-03 -1.29132747840e-04 -7.34391552148e-04 -6.20453484182e-04 -9.61704513135e-04  2.50627404101e-04 -2.93054710465e-03  6.00126124911e-04 -1.25211534471e-03  1.72035811711e-04  2.89215034382e-03 -7.11269867358e-04  2.15603343877e-03  4.12825254368e-03 -8.77326982412e-03  5.89205793679e-03  9.92611524909e-02 -7.25909808800e-03  5.02047319059e-04  7.83869710755e-04  4.70929567318e-03 -9.07092906924e-05  2.21141439952e-03 -3.22332306170e-03  9.91534826079e-04  7.82132059790e-04  1.07221440748e-03 -9.55486920073e-04  1.53177616436e-03  8.34483920481e-04 -1.57310126967e-03  3.29589963192e-03  4.88480202700e-04 -1.67956610547e-03 -1.88075812548e-04 -5.53621511369e-03  3.01631157376e-03  1.07874515230e-03  1.02598239748e-03 -1.74731751121e-03 -1.83914199707e-03  5.60651082100e-03 -6.05989409416e-03  4.19675060154e-04  4.12532097493e-03  3.52653327749e-04 -2.50263372801e-03 -3.51032248280e-03  2.28915990203e-03 -4.19790217944e-03  1.75076287102e-03 -2.99659279769e-03 -3.72608359835e-03  3.22375383318e-03 -1.21989549537e-03  2.91605347974e-03 -1.94459704141e-03  4.94871698693e-03  3.13519254668e-03 -8.43996601873e-04  1.89856887214e-03  2.12462137266e-04  4.11343473813e-03  4.38353473798e-03  2.51587732250e-03 -2.14306929949e-03  1.16216130842e-03  2.74163082791e-05  2.53468414403e-03  4.06779060985e-03 -2.22627987581e-03  4.06554944146e-03  1.58300329775e-03 -2.86387948341e-03  6.54285321369e-04  3.99312100833e-03 -2.24265485154e-05  4.16797002853e-04 -1.47592539586e-03  5.67923289033e-03  3.45200947718e-03 -2.80103153668e-03 -8.04939697187e-04 -3.08310088266e-03 -3.95341498220e-03  8.52347560149e-04  3.66683379853e-03 -2.39848297202e-04  3.76452830725e-03 -3.26769553952e-03 -3.52849653832e-03  1.81850832623e-03 -1.40383080168e-04 -1.71578539006e-03 -2.68884610798e-03  1.08773608263e-04  2.11681856854e-03  1.79487672598e-03 -1.70836402182e-03 -2.79064012864e-03  4.58529202973e-03 -3.12258951323e-03 -9.71053815959e-05 -3.89382848093e-03  2.53754737929e-03 -2.45204264052e-03  1.79769833761e-03  2.32744297019e-03 -3.26250463080e-03  1.57997322086e-03 -1.82277794548e-03 -1.79429150214e-03 -5.58967430619e-04 -4.68649470297e-04 -3.08390516674e-03  1.71413662068e-03 -2.25134676107e-03  6.27602460913e-04 -1.95463477578e-03  2.99257158955e-03  7.94088013245e-04 -1.26602553414e-03 -2.00293722529e-03 -8.11112566668e-05  3.52343752657e-03 -5.27383971364e-03  1.48185530741e-03  9.48378661637e-04 -1.11214177906e-03 -2.39099740897e-03 -1.32771915607e-03 -1.60435869188e-03 -1.64298160288e-03  2.09083402403e-03  3.75385100149e-04  1.41504633984e-03  2.61568377262e-03  5.86404525684e-04  2.53509593860e-04  8.03598835360e-04 -5.47351461603e-03  3.27198550565e-03  1.90791094510e-03  6.41957669400e-04 -5.65488263013e-04  4.31039803153e-05 -2.15912093282e-03  1.42828223764e-03  4.25306348232e-05 -3.92535479156e-04  7.22636169762e-04 -2.95521042344e-03  1.71805586583e-03 -2.26792503414e-03 -1.09206850166e-03 -9.78044227198e-04  2.52710474317e-03 -5.69649288507e-04 -8.14388565007e-04 -3.74080119898e-03  2.72472730114e-03  1.16527271783e-03 -7.09533582581e-05  1.96697145306e-03 -8.67880296540e-04 -4.22304259318e-03  2.14744616751e-03  1.07566803216e-03 -1.47833256687e-03 -1.35215298146e-04 -1.51987456961e-03 -4.83257373815e-04  7.31606720419e-03 -2.78177875910e-03 -1.26453633045e-03 -3.74002224579e-03  6.17231921231e-04  1.18326601184e-03 -7.84230046961e-04 -8.56433677306e-04 -1.83480103303e-03 -2.75182194075e-03  2.25937642878e-04 -1.56423264012e-03  1.29853132534e-03 -9.34410604730e-04  2.74072215444e-03 -8.17357643172e-04  5.41957440582e-04  1.18966016653e-03  2.01452319817e-03 -1.12014577724e-03  1.50585937919e-03 -2.53749214465e-03 -1.68546528768e-03  1.99443727076e-05  5.89879530575e-04 -9.34617112093e-04  6.54826973680e-03 -2.25952640859e-03  3.72037055946e-03  1.59231228032e-03 -7.57922061327e-04  1.06841502453e-03 -1.13477443837e-03  2.22054766588e-03 -1.78387829633e-04 -4.66576670553e-03  3.30489396128e-04 -3.54968084504e-03 -1.83772970610e-03  3.95761374910e-04 -5.81673699627e-05 -2.91527210564e-03 -9.99473558170e-04  7.56417728108e-04 -1.91210671571e-04  3.49176326716e-03  1.71801096870e-03 -2.21283039353e-03  3.35568819556e-04  2.37571490304e-03  4.58938289419e-03  2.47224740144e-03  2.02728040575e-05  3.50264762840e-03
-1.44048045725e-03  1.07810952539e-03  1.17120909807e-03  1.35737726095e-03 -9.55516750047e-04  5.65045628946e-04 -3.21046606736e-04 -2.26819389139e-04  3.55290559808e-04 -5.84693028403e-03 -2.97011818199e-03  1.69129218377e-03  2.73789950607e-03 -1.17698640927e-03 -4.06669386574e-04 -1.86565748487e-03 -3.99144381735e-04 -2.93272289392e-03 -1.44695378087e-03  3.10392522937e-04  2.23976175831e-03 -3.18180308702e-04 -2.44489889869e-04 -2.01638545597e-03  2.48074080360e-03 -2.18729643743e-03 -4.15309143767e-04 -2.42988763746e-04 -5.36390969814e-04  2.39200875714e-03  5.68318381844e-03 -1.30014829633e-03 -2.53415906133e-03 -1.65358390298e-03  1.76389992916e-03 -1.94116694968e-03 -1.53664103463e-03 -1.34733845912e-04  7.77667352128e-04  9.86473467484e-04 -6.02207831011e-03  4.89160065691e-04  2.14927456484e-03 -4.82857693922e-03 -5.73909034495e-03 -1.58850578160e-02 -7.25909808800e-03  8.94166824013e-02 -4.14387274626e-03  2.02320706862e-03  6.21306844855e-04  2.29929603265e-04  2.13281216107e-03 -2.33517672033e-03 -8.92441039241e-04  2.05509330480e-03 -3.07902877854e-03 -1.06367314849e-03  2.87126926116e-04 -1.01501629957e-03 -3.84539571367e-03 -8.21090141858e-05  3.07494618494e-03  4.05267886897e-04 -2.34160201352e-03  2.89955410371e-03 -4.50504127562e-04 -2.44059557148e-03 -2.54490452250e-03  1.23575236891e-03  1.33368284063e-04 -3.41547681635e-03  9.51700039485e-04  2.89448021119e-03 -5.46524080091e-03  4.89906344372e-04 -3.40108425331e-03  5.16377335821e-03 -1.87240971642e-04 -7.36455226693e-05  1.15646052428e-03 -1.29155083617e-03  1.08977928069e-03  2.02786127001e-03  7.13392515100e-05 -8.87811974278e-04  9.25787617854e-04 -6.77473694956e-04 -5.64275501784e-03  1.34335903141e-03 -1.77729470043e-03  3.17358744818e-04  1.99356444094e-04 -1.99552473442e-03  1.53282605281e-03 -2.93557617064e-03 -5.09333614631e-03  2.35650491342e-03 -5.98662447131e-03 -8.02439566786e-05 -2.60193670733e-04  1.52749306313e-03 -2.37342359224e-04  3.17432765330e-03  1.94311694600e-03 -1.21532904096e-03 -2.06305890480e-03 -2.29842243322e-03  2.36937664147e-03  1.70966060233e-03 -1.77449385024e-03  2.62092258941e-03  2.72022249516e-04  2.86691294698e-03  6.25240306147e-04 -1.98213760523e-03 -1.96119192615e-03  1.32479456316e-03 -2.48478911455e-03  1.53796444072e-03  1.11371553784e-03 -8.95991387080e-04  4.18606667803e-03  8.41751100934e-04 -4.32868517926e-03 -1.74360028619e-03 -1.80588281852e-03  3.07340368155e-03 -3.81257610209e-03 -2.84655801089e-03 -1.90723347405e-04  5.33447028550e-04  6.53148460350e-04  3.23547214303e-03 -2.42533709884e-03 -1.48428483252e-03 -5.29136658684e-03 -7.65682570039e-04 -1.21792802045e-03  1.34693752930e-03 -7.42070685278e-05  1.41455947318e-03 -2.24753534263e-03 -1.25843296859e-03 -6.09858536540e-04  3.36205715714e-03 -1.65188944517e-03  1.39276673486e-03 -4.28181185794e-04 -4.23742806018e-03  8.30964502795e-04 -3.64682072232e-03 -1.11266364294e-03 -1.33940209064e-03 -3.33564966671e-04  1.35840981380e-03 -1.90886319510e-03  2.62702333428e-03 -2.57286924991e-06  2.04816970749e-03 -5.74791562411e-04  2.00010250232e-04  3.97495438668e-03  2.58424390101e-03 -1.22838681470e-03 -1.88227227675e-03 -4.41093411518e-03  1.12789684599e-04 -3.84905814592e-03 -2.18218707859e-04  3.22745446240e-03 -2.93274265005e-04 -2.82922896101e-03  3.35318410510e-04  8.71898191967e-04 -1.22550095682e-03  1.51075326807e-03  3.50402488829e-03  2.94737426537e-03  1.06489951814e-04  1.47987680127e-03  2.46614661071e-03 -3.40262735095e-04  3.73818829192e-03  3.04559899894e-03  2.48188621223e-03  2.10904369313e-03  3.60544334970e-03 -6.53394175294e-04  3.31196508048e-03 -2.63554099226e-03 -4.77455070398e-05  3.07741891092e-03 -7.08702783950e-04  1.63969676641e-03 -4.49811095193e-03  1.92799291803e-03  7.13276907639e-04 -3.51092029820e-04  3.07687145719e-03 -2.36950510631e-03 -7.41973204589e-04 -2.89071484186e-03  9.63882720322e-04 -2.32006664435e-03 -2.88530681035e-03  1.07404147274e-03 -2.48777297417e-05 -3.85086060360e-03 -2.25505089825e-04  8.60644202154e-04  9.95764353971e-04 -6.08069684275e-04  8.45381170179e-05  8.27971752626e-05  1.55829569856e-03  5.51061200534e-03  3.07547196413e-03 -3.66257442711e-04 -3.41507321258e-03 -4.70145926469e-03 -6.03937351078e-05 -4.51329456434e-03  1.84284413347e-03  3.69528713042e-03 -8.99872881348e-04  2.48841072832e-03  2.88754546508e-03 -2.52831620199e-03  2.34948846030e-03  6.40063103672e-03 -4.47984561598e-03 -5.53550092465e-03  3.25845413889e-03  3.51533299666e-03  1.14450929456e-03  2.66841912810e-03  3.71616316424e-03 -7.35209182372e-04 -5.84996274254e-03  1.31457313481e-03  6.75506524173e-04  3.44661214147e-03  6.53472846097e-04  6.17413065971e-03  1.79482806316e-03 -2.44846461886e-04 -3.19186892541e-04 -1.53273178752e-03 -5.01872156812e-04 -4.53351217575e-03  2.18254156537e-03  2.82334745974e-04  7.24292941542e-05 -8.95179538584e-04 -1.91149885409e-03
 7.68292954533e-04 -7.07425578062e-04 -4.05176788539e-04  5.20623629345e-04 -3.79076765899e-03 -4.11371449625e-03  3.87032166778e-03 -2.57984756267e-03 -4.27995775764e-03 -1.29622730004e-03 -3.71238002706e-03  4.53580492364e-03 -3.38817471016e-03  1.65429762788e-03 -5.61915087909e-03  6.14744568881e-04  2.27425244760e-04  2.12721531149e-03  6.70324457463e-04  6.84129378894e-04  3.49603744115e-03  1.28907791150e-03  5.04148992601e-03  5.01640958222e-03 -1.93022985658e-03  1.77015860001e-03 -1.37742361238e-03 -1.55694603398e-04  1.12187130460e-03  4.40988158826e-03 -3.54827468758e-03 -1.87288302091e-04 -2.30992118456e-03  1.78391357141e-03  2.31377154225e-03  3.07132102843e-03  4.07505722504e-04  3.00193572233e-03 -2.17337869552e-03 -1.46426323929e-03 -5.14052373560e-03  2.89443763318e-03 -3.04476172799e-03  6.74516997762e-03  4.59351927397e-03  2.20165932111e-03  5.02047319059e-04 -4.14387274626e-03  1.07041953347e-01 -1.72287046598e-02 -3.36571758379e-04 -3.62469432221e-03  7.63082046484e-03 -3.44175917024e-03  1.11141859013e-03 -9.73892946889e-03  2.65553415487e-03  1.31448865278e-03 -2.69235424701e-03 -1.05214843209e-04  5.48556736779e-03 -7.87236107601e-03 -3.39561611206e-03  2.40111969014e-03  2.28804803649e-03  2.07697514776e-03  2.35697733601e-03 -2.69014453436e-03 -4.58520833116e-04 -5.74561699738e-03  5.14622449864e-03 -2.77210872550e-03  1.48033820515e-03 -1.78329056354e-03  1.05835141923e-05 -1.80356358169e-03 -7.75526076205e-04 -2.68780212732e-03  5.03851307049e-03 -4.49142703727e-03  1.10705157596e-04  4.95531186973e-03  1.58549425252e-03  4.75565520875e-04  3.40687102616e-03  7.96328083035e-04 -3.98184700324e-03  3.43881354218e-03  6.76123951925e-05 -3.41058071110e-03  4.96219553738e-03  4.91619551978e-04 -1.83076649348e-03  3.17751423664e-03 -2.07548982246e-03  3.37563489516e-03  4.02904166392e-03 -5.67739351878e-03  5.70646768210e-03  5.20144622023e-04 -3.19915588862e-04  1.51989994691e-03 -4.71972281694e-03 -2.38654733697e-03 -1.38265097952e-03  2.18712452384e-03 -1.28733862939e-04 -3.44557371407e-03  2.21851982782e-03 -2.19720106650e-03  1.79736633761e-03  3.41496082116e-03 -1.07242816221e-03 -1.88924338063e-03 -3.36431608862e-03  2.08119402778e-03 -8.89448311638e-04  8.54141392928e-04  4.07247819215e-03  1.56388647108e-03 -3.21414611243e-03 -7.38423380547e-03 -3.55778037014e-03 -2.71928923321e-03  5.89687394401e-03 -7.04829129930e-03  1.95749206332e-03 -2.84621407741e-03 -6.48162480815e-04  3.52875947415e-03 -9.47632665408e-04  9.59725476368e-04  1.84367491304e-03 -1.55614767884e-04  5.54000152716e-03  3.25593270551e-03  2.07754564126e-03  1.10978688120e-03  6.00906515076e-03 -3.87204027432e-03 -8.07965118563e-03 -1.06355177695e-03 -9.64002797431e-04  1.46561402780e-03 -1.45601219054e-03 -8.14589781954e-03  4.35809154954e-03  4.26260535847e-03 -2.14281809518e-03 -3.12305088325e-03 -8.72328366542e-03  3.73651593293e-03  9.35845490787e-04  1.77891126877e-03  2.30899788394e-03 -6.54780057966e-03 -3.28141047891e-03 -6.56055444810e-03  1.72417924569e-03  6.83845588073e-04  4.31445336668e-04  4.66317873283e-03  2.91464123027e-03  4.85898829258e-03 -6.60437223927e-04  5.30468243814e-05  1.84930723329e-03 -4.08370668105e-03  5.30383476182e-04 -3.07731007736e-04 -1.84893290261e-03  2.28971055774e-05  7.89515438994e-04 -4.31489528544e-04 -2.81167972175e-03 -2.83497289728e-03 -5.11063149731e-03 -2.28888237104e-03  2.89913708528e-03 -3.52712854780e-04  1.45043326987e-03 -5.71459999468e-03 -3.25683465085e-03 -2.77748250018e-03 -1.21811427092e-03 -3.74970964633e-03 -5.77194329920e-04 -2.56542731494e-03 -2.35826263790e-03 -1.61273967477e-03 -3.89576720562e-04  5.43267421887e-03  1.44421178402e-03 -2.42567504654e-04  2.75914651450e-03  6.01688893827e-03 -2.52132510655e-03  6.57822001441e-03  5.86423553478e-04  7.62062596558e-05 -1.70873840036e-03  2.67853408326e-03  3.97191248612e-03 -4.37928955477e-03 -3.73128030327e-04  1.36500109341e-03 -2.51757946244e-04 -1.73014763906e-03  2.83724765349e-03  9.36451112129e-04 -1.88293891656e-03  1.00981959838e-04  9.99023204652e-04  4.51732762410e-05 -1.02431280210e-03 -4.24713733857e-03  1.89771689308e-03 -5.76011913476e-04  6.04303175382e-03  3.16262376785e-03 -2.63848739886e-03 -6.12061078299e-03 -4.60468882869e-03 -1.18786707392e-03  2.17224469338e-03 -1.25388552988e-03 -1.70383879976e-03  4.32735767078e-04 -1.06272376011e-03  1.94026821550e-03  2.77000038221e-03  1.43125714474e-04  2.67701973067e-03 -4.26150872958e-03 -1.43415762921e-03  7.44872656914e-04  2.07481420012e-03  7.58127621834e-03  2.50308175357e-03 -4.57961339330e-03  2.91010284954e-03 -2.11286544430e-04  2.35586862190e-03 -2.46645155155e-03 -4.18316416160e-03  4.24558819912e-04 -8.76675823371e-04  9.49791628830e-05  2.68271060629e-05  4.23615718483e-03  2.00910507014e-03  4.65934849282e-03 -2.12981887749e-04 -5.02864121913e-03  9.53319206436e-04  2.67621376440e-03
 4.74780880433e-03  1.32048781116e-03 -1.24617149971e-03  2.04850896823e-04  2.00437825616e-03 -7.03662548693e-04  3.55819544157e-05 -1.82848052235e-03  1.13002292196e-03  2.28470121082e-03  5.30368617401e-04 -4.48457603509e-04 -6.59072815592e-04 -1.92842965940e-04 -1.00083990396e-03  7.01521219749e-04 -3.69387273986e-03  4.36384233355e-03 -5.29551221136e-03 -2.88925195615e-03  1.95876392372e-04  6.76690380082e-05 -5.59185854095e-03 -3.28968141610e-03  3.18195682616e-03  1.96496176468e-03  2.12738849423e-03  2.04059960533e-03 -1.63354981417e-03 -3.28709629557e-03  3.30942899589e-03  4.32504815749e-03  1.67768746386e-04  3.06615792305e-03  2.41476438662e-03  6.09984894543e-04  3.02185555292e-03  6.65754732567e-04  2.60157872132e-04  5.43081128491e-04  2.95155847547e-03  1.47451525807e-05  3.30079549703e-03 -2.05785711002e-03 -3.32813547166e-03  1.49159314237e-03  7.83869710755e-04  2.02320706862e-03 -1.72287046598e-02  8.19483559241e-02  1.44165106163e-02 -1.75135828208e-02 -4.85897975174e-03  6.94266990425e-04 -5.53687477663e-03  6.44061149106e-03  2.86254944013e-03 -1.58768207458e-03 -2.06580242544e-04 -2.51015906798e-03  3.87135137304e-03  1.21565863545e-03  4.31162150964e-03  2.69329979368e-03  2.83368000060e-03  3.36207598794e-03 -1.59734793291e-03 -7.63548718096e-05  2.31236818896e-03  6.22885036851e-04 -3.31015368561e-05  2.59938787820e-03 -3.24035502153e-03  5.92967172538e-04  1.59080774340e-03  9.79406074860e-05 -4.92736624553e-03  1.75695628102e-03 -1.08651766932e-03 -1.82070758076e-03  2.02287022901e-03  1.53620088628e-03 -2.27499583099e-03  8.30190917628e-04 -3.28287659207e-03 -5.19435492130e-05 -1.71857432982e-03 -8.30482563387e-04  1.59015788656e-03  1.32676032765e-03 -4.88848378668e-03  2.70240793221e-03  8.58141406485e-03 -2.62921988031e-03 -5.79010071074e-03 -4.01007743436e-03 -1.22279180880e-03  3.12807357574e-04 -1.62077665332e-03 -1.01213241112e-03  4.78919423253e-04 -1.79219305438e-03  1.01245392166e-03  5.15983306868e-04  1.74002919064e-03  4.81143186735e-03 -9.58564422415e-04  4.18671590163e-03 -1.89978404236e-03  3.27444134461e-03  1.96272926902e-03  2.40385720674e-03  9.09707735354e-04  3.10255207647e-03  7.42098520748e-04 -2.38537210288e-04  6.57866802950e-03 -1.69564646293e-03 -2.23364640779e-03 -1.48420946734e-03 -2.01787012135e-03  1.68234610195e-03  1.20773514863e-03 -1.52977209142e-03  2.87098135510e-04  2.00252464573e-03  6.59870693742e-04  3.20605826778e-03  4.08860579965e-04 -2.43867479024e-04  3.15225843236e-03 -8.41803834051e-04 -4.03035385183e-03 -2.71085648141e-03 -1.29928766589e-04 -9.30447948249e-04  3.55603286417e-04  1.71019945226e-03  1.11596886666e-03  1.01047587724e-03  2.76072672447e-03 -6.66778292089e-04  8.91119020404e-04 -1.98123254850e-03  2.78408661097e-03  3.18607736346e-03  3.27766462045e-04 -1.63736978916e-03  1.32749925282e-03  2.79559768589e-03  2.10537709038e-03 -1.39780609957e-03 -5.70835621220e-04 -7.65414879913e-04 -3.90145087847e-03  5.65081280520e-03 -2.25966759305e-03  2.02793719677e-03 -1.28700159919e-03  3.90911068205e-04  1.00476539052e-03  3.52725762931e-04 -2.15109719787e-03  4.80866706665e-03  2.13755868929e-03  1.37841902249e-03  2.23531484817e-03 -4.93946090328e-03 -7.12649599414e-04 -1.42255275247e-03  1.74584668143e-03 -3.85861338043e-03 -1.41665834051e-03 -1.90605031268e-03  3.27149415885e-03  2.55648794766e-03  4.52729209763e-03  2.77542726544e-03 -4.10910539114e-03 -9.61547721986e-04 -1.97854175382e-03 -1.63871629837e-06 -1.68591274160e-03  1.28318418989e-03  3.86426540284e-03 -2.49410060078e-04 -1.09619078275e-03 -9.80520666404e-04 -2.49236686897e-04 -5.55882524307e-04  2.88673019874e-03 -2.81447604082e-03 -5.69628827797e-04 -1.47824072613e-03 -2.22328473401e-03 -2.41201739948e-03 -2.52418858338e-03 -2.34167874647e-03 -3.04562904958e-03 -1.14639777745e-03  8.75367570146e-04  3.46390589927e-03  1.92057275757e-03 -4.09948842203e-04 -9.43189539019e-04 -4.01709298402e-03  2.30706641721e-03  2.56663434864e-03  6.43182284384e-04 -3.97965693792e-04  3.94889899452e-03  2.89557515171e-03  1.88623429082e-03  5.16140868407e-04  2.90889517543e-03 -2.63132029487e-03  9.24462064674e-04 -2.20947422552e-03 -1.22921396969e-03 -1.70933636569e-03 -2.18900513062e-03  1.52757431221e-03  1.84741618553e-03 -1.25559746557e-03  3.58109412776e-04 -3.02092373587e-03  6.36851108673e-04 -3.40032986174e-03  1.65630242035e-04  1.29187653316e-03  3.81351549275e-03 -2.07897341270e-03 -1.55956773639e-03  2.39680820661e-04 -4.25315764618e-04 -5.03373165701e-04  1.10181464101e-03 -6.39993361243e-03  1.98698686954e-03  1.77282942913e-03  2.38280896987e-03  2.79214893772e-03 -2.70195729399e-03  1.59607168376e-03  2.43012057229e-03 -3.25718031702e-04 -5.88582613351e-04  1.19850526317e-03  2.80510646276e-03 -3.83280528677e-03  3.89543937213e-03 -2.13462402940e-04 -5.38414108760e-03 -4.71156650758e-03 -2.95659874483e-03  2.17777508073e-03
 2.12658407011e-03 -7.46208013759e-04 -3.99662613125e-04  3.24211891554e-04 -6.97490878235e-03 -1.12559208261e-03  7.79999688364e-04  3.30516715421e-03  9.47794092243e-04  6.35509063412e-04  9.11210446207e-04 -3.34430211006e-03 -1.55219840373e-03  4.37991839806e-03 -2.91821958936e-03  2.99503771804e-03 -9.29289033605e-05  2.19986595432e-03 -1.12263367480e-03 -2.91354779946e-03 -1.86462534280e-04 -2.40802141507e-03 -1.57858272788e-03 -1.66898885604e-03  1.39835592514e-03  5.66841214487e-04 -4.35458342944e-04  1.86532421963e-03 -1.04592607868e-03  8.19033589672e-04  3.60393093650e-04  1.30946225522e-03 -1.53745372360e-03  2.38260703952e-03  2.27188665800e-03 -5.25278666817e-04  1.16110467981e-03 -9.67693948384e-04  1.90839649692e-03  2.26058030618e-03 -3.27913715589e-03 -2.99174405963e-03  1.33870596194e-03  9.38569362762e-04 -2.87957038415e-03  6.79115232512e-04  4.70929567318e-03  6.21306844855e-04 -3.36571758379e-04  1.44165106163e-02  9.59570167454e-02 -5.29792982388e-03 -8.87065003097e-03 -7.96479754576e-03 -6.86459880925e-03  2.17073391005e-03 -2.02388428555e-03 -3.18680019609e-03  1.39196680339e-03 -1.20297983503e-03  2.82305025665e-03  1.80742893736e-03  2.63991213238e-03  2.55235657024e-03  3.14243061999e-03  2.37279836555e-03 -1.46354925241e-03  3.99011249556e-04  5.12538970341e-04  1.26737552108e-03  3.04178436303e-03  4.81155468454e-03 -1.16977249459e-03  5.99302880464e-04  4.57460073246e-03  2.32080744593e-03 -6.99371495769e-03  6.47375121080e-04  2.80105386913e-03 -5.15990815030e-03  3.96736498954e-03 -2.62299122875e-03  4.71452390860e-03  4.38509742944e-03 -6.23160060507e-03 -2.52230340698e-04 -8.38327689522e-04 -1.05462837044e-03  4.86850472118e-04  2.46842395957e-03  2.05245784960e-03 -3.56959139001e-03 -3.89746540727e-04 -6.57680481623e-03 -4.45301184819e-03  1.41604644765e-03  3.04062958673e-03 -5.61340858137e-03  4.44034156925e-03  5.67548282907e-03 -1.34742476246e-03  1.00879523842e-03 -2.28671620014e-03  3.03464298738e-03 -8.34527523628e-04  4.25650469507e-03 -1.76527509721e-03 -2.38861179820e-04 -2.58185574583e-03  1.31764862610e-04  1.57066328070e-03  1.96271093820e-04  1.09128021724e-03  1.59266716127e-03 -2.89654787101e-03 -9.75065670435e-04  3.76515102979e-03 -1.23602181246e-03 -6.52982611414e-05 -2.62907111460e-04 -4.30101497807e-04  9.29554695918e-04  3.24541775042e-03 -7.79768428279e-04 -1.59901914525e-03 -8.39506731949e-04  4.30554760531e-04  4.59312551591e-03 -2.46813180158e-03 -5.47901439111e-03 -2.99373471126e-03  1.96689603411e-03 -1.56228878355e-03 -1.15731583120e-03 -2.32657834236e-03 -1.68767041550e-04  3.58245921873e-04 -3.44997282472e-04 -1.84566071356e-03 -9.17750485977e-04 -1.36012221995e-03 -1.47855961690e-03  1.20309553799e-03  1.40900353196e-03  1.27067064990e-03 -7.70244091128e-05  9.36430931339e-04  2.81018274566e-03 -2.53041610526e-03  2.27810451121e-03  2.95526416721e-04  2.80946171350e-05 -4.04703622398e-03 -4.45719269899e-03  5.59793937660e-04  2.94985835796e-03 -3.94645782387e-04  4.07581199192e-03 -3.48168939527e-03 -1.50582269384e-03  3.76676991161e-03  2.42932347820e-03 -4.35140109981e-04  4.47622356940e-03 -2.66865007145e-03  3.16532043391e-03 -1.08690080561e-03 -1.73894255791e-03 -6.49999619001e-03 -2.56884921013e-03 -2.24100463530e-03 -4.10024349455e-03 -1.89992565492e-03  1.22376755605e-04  2.67015826081e-03 -7.87063605924e-04  2.32476228896e-03  9.13644809915e-04 -2.36679065075e-03 -1.64142059780e-03  1.19708653464e-03 -9.41815833560e-03 -1.31656634287e-03 -3.16976529327e-03  5.03495562640e-03 -3.47972998093e-03 -4.57360336714e-03 -9.52182003334e-04 -1.89350075279e-04 -1.68936227449e-03  2.04166096033e-03  2.21465449494e-03  4.09114089384e-03 -1.81421571887e-03  2.59697925881e-03 -2.26876013531e-03 -1.51158115138e-03 -6.96834648414e-04 -4.19282222173e-03 -4.85701243533e-03  1.41995724322e-03  3.52561549366e-03 -7.19638063426e-05 -5.09935669165e-03 -2.36157571203e-03 -2.59844063589e-03  1.40722585681e-03  3.68162237397e-03  6.57755771342e-04 -6.71037129052e-04  4.37080231921e-03 -8.69961904942e-04  1.93468848646e-03  4.65392695976e-04 -1.10285204667e-04 -1.77364284346e-03  6.45083997517e-04 -2.08872426476e-03 -2.95633154427e-03  6.12617247089e-04  8.85332144398e-04  2.79565351861e-03 -3.74988020514e-04 -7.58541005940e-03  1.65036553330e-03  2.40575728696e-04 -1.99042071923e-04  2.58187718896e-03  2.48158442247e-03 -7.20696999393e-04  3.15564138006e-03  2.48877491227e-03 -3.41290362460e-03  3.09064683059e-03  2.88402398306e-04  1.87186469896e-03  1.45257046231e-03 -3.35497060345e-03  1.41836191459e-03 -2.70971182039e-03  4.88260528230e-03 -1.63722923074e-04 -1.47382384689e-03 -6.63899815404e-05  6.38961211562e-03  1.23171040162e-03 -3.68144577637e-04 -4.74089254521e-03  2.43346066846e-03 -2.77128313241e-03  2.28368320871e-03  2.12158114395e-03  6.92556060708e-03 -7.39096510527e-04 -1.27265485572e-03  5.00531462313e-03
-1.82918391861e-03  1.82551500449e-03 -1.45750735531e-03  1.79214921755e-03 -8.24692451959e-04 -6.48731814661e-04 -9.02994290953e-04  3.39329313313e-03 -2.58210763511e-03 -6.26016383671e-04  2.59236423831e-03 -1.25258568724e-03  4.26845113703e-03 -3.06661556216e-04 -1.55367263734e-03  6.46865115855e-04 -2.65294867793e-03  7.66230882678e-04  4.98347132930e-03  3.21891153192e-03 -1.68908771851e-03  2.30729285080e-03  1.98173830271e-03  2.64070062091e-03 -4.43378561978e-03 -1.93023829718e-04 -1.46391765776e-03 -9.53151090581e-04  1.87168695980e-03  1.93565694617e-03  4.40804195538e-03 -1.05984820454e-03  1.05489540983e-03 -3.75799205178e-03 -7.60204005209e-03 -6.04573058470e-03 -8.46845698576e-04 -2.47559978286e-03  8.38892303434e-04  3.45120392391e-04  2.13832826556e-03  1.08796636737e-03  9.50874632414e-05  7.15234604684e-04  7.15625384506e-04 -2.29075289356e-03 -9.07092906924e-05  2.29929603265e-04 -3.62469432221e-03 -1.75135828208e-02 -5.29792982388e-03  9.17938595459e-02 -2.25969382645e-03 -6.61476736768e-03  8.06546126177e-03 -2.29207155141e-05 -4.48395426869e-03  5.35032703095e-04 -8.51735073678e-04 -1.00986672949e-03 -1.69405973608e-03  1.50249374135e-03  1.58878097335e-03  1.40724353275e-03  2.51518177049e-03 -1.62303777489e-04  3.24068654324e-03 -6.71938446815e-04 -2.48069983583e-03  1.14557946432e-03 -3.94518394684e-04  1.95534109440e-03  6.47432294303e-04  2.14857265571e-03  5.16789894637e-04 -2.79502244974e-03 -4.40788263475e-04  1.71127807692e-03 -1.92289680514e-03 -3.35370139793e-03  1.34985322780e-04  8.82671403322e-04  5.06525154031e-03 -1.07861338334e-03  4.33945560255e-04  1.44981306302e-03  1.30309705279e-03 -1.05609097032e-03 -2.84131774815e-03 -3.00135795419e-03  3.99923412403e-03  7.06204867625e-04 -4.15108651237e-03  1.73150160075e-03  3.21602341621e-03 -2.95595480548e-04  4.30107741050e-03 -2.66340913448e-04  3.74491320696e-03  2.29394743647e-03 -2.05229251879e-03 -1.28961930547e-03  1.35753502883e-03 -9.63519106021e-05 -4.39466779487e-04 -1.41013432324e-03  2.49825659730e-03 -1.96656884154e-04  1.70968939531e-03  3.39977445574e-03 -1.00937186526e-03 -1.41397787419e-03  4.82688912339e-04 -1.97400812580e-03  1.42220585226e-05  1.33969049726e-03 -2.99966453765e-03 -2.66700324836e-03 -7.08828920337e-04  2.33769988065e-03  3.86485903251e-03  3.63368699950e-03 -1.45556855507e-03  4.70534563618e-04 -2.48945228035e-03 -1.71170918026e-03 -2.22034521007e-03 -1.81255102367e-03 -1.66584060159e-03  5.35156886363e-05 -5.43443750560e-03  4.69476603329e-03  7.03439075732e-03 -9.23319914219e-04  1.07761349395e-03 -5.88806553852e-04  1.74292776260e-03 -1.61915268515e-03 -2.40239270237e-03  1.35901309600e-04  3.21088818736e-03 -1.51906480353e-04  1.34584527773e-03 -2.80793939710e-03 -2.59302982222e-03  1.08272089540e-03 -1.73582467667e-03  1.80897106586e-03 -2.03539409976e-03  2.17973154758e-04  9.75132880269e-04 -4.31617666064e-04 -3.17404738092e-03 -4.70559424707e-04  1.73077839682e-03  3.16558572881e-03  6.70323304104e-04 -1.66288576685e-03  2.81472208887e-03 -2.17572301449e-04 -3.13077510374e-03 -3.64997152781e-03  2.45944431671e-03 -5.61641747346e-03 -2.10825178732e-03 -8.12920112325e-04 -3.37831970840e-03  4.43056596032e-03  1.01597515714e-02  7.93886265391e-04  2.35947610585e-03  2.40166187596e-03  1.61865107804e-03  2.56044038538e-04 -3.70728606166e-04 -2.71357633552e-03  3.85810045272e-04  4.14119417583e-03 -3.42733482020e-03  3.56869985586e-03 -6.91071105191e-04  3.97003556647e-03  3.82350462249e-03 -1.52860150476e-03 -2.85324940263e-03 -1.00576660912e-04  1.55565322157e-03 -1.93487779058e-03  1.33781198975e-03  9.98831216381e-04 -1.89517688947e-03 -4.19504164441e-04  4.24142940200e-03 -3.63942757364e-03  5.31425651331e-04  1.32129075182e-03  3.26386582290e-03 -3.77226842100e-03  1.51873989992e-03 -6.72071856819e-04 -9.07030739772e-04 -2.06568727731e-03 -3.54918613049e-03  4.42108245990e-03  2.46811216261e-03  3.48261057631e-03  2.84975863857e-03 -3.95362054501e-03  8.76191683756e-04  1.33900573945e-03 -1.73349195904e-03 -2.44735025727e-03 -2.26710068747e-03  2.75887555547e-03 -2.25658033038e-05  5.56383060375e-04 -5.94824374058e-04  8.17280485798e-04  7.28240479820e-04  2.95724300893e-03  2.50220046523e-03  4.33375268985e-04 -1.97534404336e-03 -4.95770098010e-03 -9.48135931207e-04  1.95567107143e-03  3.45525459620e-03  2.54622386555e-03  1.14857251600e-03  4.01626502924e-04  9.39616603611e-04 -2.42669885012e-03 -1.81500658140e-03  2.40800207616e-03 -1.66561539527e-03 -5.74559801582e-04 -3.92748774268e-03 -2.74765136275e-03 -2.19432048967e-03 -8.10552813994e-05 -2.97427659061e-03 -3.75197009712e-03 -1.11755816787e-03 -1.22892596980e-03 -1.96545091253e-03 -3.01394389078e-04  2.49273122981e-03 -1.20894985248e-03 -1.94086623263e-03  5.99719865452e-05 -1.55740426488e-03 -1.77760450629e-03  9.03283486018e-04  2.36398595935e-03 -8.96120382865e-05 -2.29413476940e-03
-3.92994370444e-03 -1.87230667919e-03 -3.69990303943e-04 -1.47259055971e-03  3.44143334927e-04 -5.98153844580e-04 -2.78473614684e-05  5.56518127613e-03  2.53958282954e-03 -1.43053674245e-03 -7.30408126933e-04  3.58667804086e-03  8.75795185070e-04 -1.23230060331e-03  3.90924188806e-03 -2.25058374839e-03 -1.05219743485e-03  2.47206033172e-03 -1.03308329015e-03  3.14719256679e-03  5.63384772078e-05  1.56305793218e-03  6.19675803135e-04  1.53632782576e-03  1.36662355141e-03 -1.18507290261e-03  2.12997803042e-03 -2.12398589848e-03  7.54838211704e-05 -5.78387559313e-04  1.78738660618e-03  1.48151091468e-03 -3.46527708132e-04  4.50799595623e-04  1.18624355804e-03  3.62865316170e-03 -1.90622652306e-04  1.29013502895e-03 -1.08874527993e-03 -2.80069843857e-03 -9.15446034439e-03  4.44497792178e-03  4.13363474299e-03 -1.87566222917e-03  2.54740212965e-04 -1.83910173406e-03  2.21141439952e-03  2.13281216107e-03  7.63082046484e-03 -4.85897975174e-03 -8.87065003097e-03 -2.25969382645e-03  1.14354414333e-01 -1.40905824051e-02  6.29724395772e-03 -7.09588680625e-03  8.45024749297e-04  1.84436233383e-03  3.22065860090e-03  2.33371447312e-03 -5.45551507232e-03  7.50578890831e-04 -2.41731496658e-03 -5.37346113921e-03 -5.59294638613e-03  3.84596925961e-03  1.96418228644e-03 -6.21271320340e-03 -2.58067152491e-03 -2.14642228636e-03  2.88714285234e-03 -3.77227076455e-03  3.03167964648e-04 -1.54904556334e-03 -5.03493150585e-03 -2.34965704750e-03 -2.68496644907e-03  3.65777198521e-03  1.32430641109e-03 -4.19722236080e-04  9.54701270209e-04 -5.77619889396e-03  1.85933776342e-03 -5.27572353856e-04  5.28256316690e-04  1.51383153566e-03 -2.18571370865e-03 -1.60906217200e-03  6.54526001580e-03  2.52425503060e-03 -2.26605915737e-04 -3.01852324588e-04 -3.88332936865e-03  4.27701395710e-03  1.18838055790e-03 -2.05749974321e-03  1.24174884502e-03  9.76651833495e-04 -1.00638730320e-03 -1.68442840744e-03 -9.12200365223e-04  3.49257594051e-04  4.14862757707e-03 -1.13452051078e-03  7.91795053775e-03  6.72364825496e-03 -1.29963729959e-03  7.81316041844e-03 -9.88297661496e-03 -3.21144415467e-03 -2.01152387632e-03 -5.11040576151e-03 -6.65851523357e-04  7.07509535782e-03 -1.29484848547e-04 -1.71082617214e-03 -2.27778774642e-03 -4.87234764132e-03  2.92689647133e-03  2.45348931445e-03  4.96646134262e-03  3.56280206901e-03 -7.31549323589e-05  5.50113609697e-03  2.31991001947e-04 -9.13553150079e-04  9.10446193196e-04 -4.17763997286e-03 -5.06583677565e-05 -1.51912715092e-04  6.29195004375e-04  1.51319698952e-03 -5.22367196620e-04 -1.00657958884e-03 -4.04115775102e-04 -2.17264978935e-05  1.32452773783e-03 -1.13647707540e-04 -1.16866495439e-03 -2.31577030407e-04 -5.22258627913e-03  1.30427590997e-03 -5.63114415230e-03 -3.04525938721e-03 -8.58540391415e-03  2.12879276723e-03 -1.62229249824e-03 -5.22573329598e-03 -1.96900921981e-03  3.89310925839e-03  2.37628424883e-03  6.80675588463e-03 -1.32075311361e-03 -1.80327503555e-04  3.89293745919e-03 -6.48561041092e-03  1.50120679208e-03 -6.92197936864e-03  3.49262809266e-03 -1.51984752735e-03 -2.72171341864e-03 -5.16256921036e-04 -6.92002300614e-03  2.86686663257e-03  6.28479953673e-03  2.28583157729e-03 -1.99726525368e-03  5.87490480941e-03 -3.01030332389e-03  4.10388328117e-03 -7.24602808707e-04 -7.43324639515e-03  3.31169114583e-03 -2.30497269608e-03 -7.57039156603e-04 -5.11191351105e-04 -3.34957220855e-03 -2.49683313298e-03 -7.35981047839e-03 -4.75986413553e-04 -8.10400204520e-03  6.19867858862e-03 -3.80083705000e-03  1.74261794151e-05  2.36843536334e-03  7.29912931662e-03  2.66552240432e-03  8.47004883816e-04  2.86375198945e-03  2.48453103086e-03  2.41774608006e-03 -4.71363984197e-03 -3.73715153342e-03  4.41185590122e-03  1.70905411457e-03  2.58713210697e-03  1.34365288526e-03  6.26824185013e-03  2.76582284885e-03  3.70706910821e-03 -3.84062780093e-05 -1.34464506902e-03 -5.43707020365e-03 -9.27815133564e-04 -2.81552362206e-03  1.71570367782e-03 -8.02583670868e-04  3.93249446205e-03 -1.48744378832e-03 -3.01969335562e-03 -6.18087925561e-03 -1.61538161891e-03 -6.10715255951e-03  6.68464971012e-03 -1.44890108537e-03 -3.97086556408e-03  6.30551439263e-05 -5.16691952358e-03 -1.27179214065e-03 -4.95814729080e-03  4.03614308113e-03 -1.40832546099e-03 -2.74654816823e-03 -1.02270218540e-04  4.41522534845e-04  1.31792942042e-03 -4.08158635353e-03 -2.42252328010e-03 -1.13276056778e-03 -9.17926341955e-04  1.15480722177e-02 -4.82105489898e-03  1.08629991454e-04  4.70853800371e-03  4.47305721590e-03 -1.15671850891e-03 -2.15389526800e-03  6.71797348627e-03 -1.88778518850e-03 -4.98164925069e-03  1.16638919610e-03  1.67978289832e-03  2.03282322962e-04  5.96104579223e-04  1.72283947751e-04  1.43636835334e-03  2.08992281064e-03 -2.45006515845e-03  3.36171441294e-03  3.82140892631e-03  5.35457759171e-04 -2.40887886586e-03  8.58552742327e-04  2.73200315168e-03 -2.65114692364e-03 -4.24842426418e-03
 7.78766250808e-04 -1.64782678675e-03  7.84156785213e-04  2.36883047201e-03  4.73502551015e-03 -1.76131092151e-03  1.32607095931e-04 -8.55343980373e-03 -3.30527600290e-03  4.92220220915e-04 -1.60973220483e-03  2.10857787839e-03  3.91720916635e-04 -2.13394217597e-03 -3.08742370727e-04 -2.71752281756e-03 -1.45986598915e-03 -6.67384682976e-03 -2.01473402187e-03  5.34837728713e-04 -1.82993804910e-03 -1.53675371797e-03 -8.51176139248e-04 -1.56346609829e-03 -1.62096358728e-03 -7.42788144621e-04  4.72906810443e-04 -1.44288573582e-04  1.13492277428e-03 -1.83269000979e-03 -3.66038008073e-03 -9.47707895139e-04  8.28520015898e-04 -2.48678549908e-03 -8.45914300783e-04  1.06336998616e-03 -2.39635629194e-04  2.37243424219e-03 -3.24029195552e-03 -2.57534785795e-03  1.58869666691e-03 -4.78452752929e-04 -2.06216887724e-03  8.59488399142e-04  4.37302202407e-03 -2.55016593667e-04 -3.22332306170e-03 -2.33517672033e-03 -3.44175917024e-03  6.94266990425e-04 -7.96479754576e-03 -6.61476736768e-03 -1.40905824051e-02  7.94737798812e-02  1.15177984722e-02 -2.72644018523e-03  1.39039037954e-03  9.88533963817e-04 -2.02763536128e-03  8.69946382776e-04  3.76868464272e-03 -1.89719477173e-03 -1.30334525354e-04 -1.66860164499e-04 -2.69051554225e-03 -2.91968066859e-03 -3.38607057020e-03 -8.66030400207e-04 -1.28449989840e-03  3.43645600646e-03  1.87978874253e-03 -2.41762721758e-03  4.15749148583e-03 -4.57517979752e-04 -2.09899358187e-03 -1.93275552483e-03  1.10022933079e-03 -1.66967534931e-03 -1.91770447657e-03 -1.32386472457e-03 -1.58132908081e-03  4.06037651434e-03 -1.89605320062e-03  1.18281752612e-03 -2.33141476180e-04 -4.71094950628e-04  4.66851355163e-04  1.28162451914e-03 -1.26163621104e-03 -3.62402728592e-04 -6.10171442349e-04  3.24705413947e-03  6.01185446559e-03 -2.48943325839e-03  1.57879274013e-03  2.09820852027e-03 -7.33089218283e-04 -1.19986988669e-03 -1.42436056943e-03 -1.47676027296e-03  2.64930656208e-03 -1.74044891024e-03 -2.69456498271e-03  9.35844037597e-04 -6.68259845415e-03 -5.27281915826e-03 -1.30556278284e-03 -5.30787632778e-03 -3.80369300276e-03 -1.42768526121e-03 -1.17555952863e-06  1.09379563873e-04  9.89476165111e-05 -3.95759075715e-03  1.24519854197e-03  7.73928453546e-04  1.65776357508e-03  2.20970092512e-03 -3.95100931467e-03 -1.96453488480e-03 -1.16082733733e-03 -1.48058101583e-03 -1.24803730970e-03  2.14525282778e-03 -2.77604454560e-04  5.44971141976e-03 -2.06143323384e-03  2.83317155124e-06  4.23524612615e-03  2.79305604509e-03 -1.51801829072e-03 -5.56069688957e-04 -2.88195583977e-04  1.11838079256e-03  1.45255657752e-03 -1.36213330268e-03  1.06320464437e-03 -1.49439071407e-03  3.96838551895e-04 -2.00521997757e-03 -8.27676498280e-04 -5.97300636973e-04  6.39386170484e-04  9.14879448520e-04  1.25868410648e-03 -4.18060357512e-03  1.28136970940e-03 -6.22774224715e-04  6.44218016751e-04  2.91076289308e-03 -1.70937971964e-03 -1.06332250529e-03 -1.81700088990e-03 -8.80351769548e-04 -5.52697817787e-04  1.82045017659e-03 -3.97119191029e-04  3.06914281997e-03 -7.02739115602e-04 -1.23779677643e-03  2.54397021904e-03  1.60127524635e-03 -1.62483908654e-03  5.50209605550e-04 -1.49302596977e-03 -3.76472580308e-03 -2.26465838139e-04 -1.08504858070e-03 -2.11595953478e-03 -1.26851210035e-03  9.03049160106e-04  1.81621520353e-04 -2.15763731223e-03 -3.08204404400e-03  3.99671325971e-03  3.56619335162e-03  2.46862627638e-03 -5.44028528844e-04  2.74278148560e-03 -1.50753904085e-03  2.56677039528e-03  5.09594022776e-04 -1.70364873098e-03 -1.74752182498e-03 -1.26833222588e-03 -2.44364212090e-03 -1.80961153065e-03  1.92739788656e-03 -1.79302115327e-03  2.00928562578e-03 -1.36406559897e-03 -2.45094865003e-03 -1.77472805185e-03  9.77995573429e-04 -3.69632177337e-03  1.57744112984e-03 -3.41076974495e-03 -4.98154415146e-03 -1.59940213720e-03  1.03642697657e-03 -1.14445491292e-03  2.21104772390e-03  1.69487917349e-03 -5.02081025711e-04  8.13826959097e-04 -1.37950491324e-03 -1.57042173773e-03 -2.59982723534e-03 -1.41659544340e-03  3.68740581811e-04  3.20983114160e-03 -4.89230303648e-04  2.37898759322e-03 -5.87594020969e-03  8.61078081010e-04  5.82097800331e-04  4.29071516037e-03  4.72771490533e-04  1.52805412593e-03 -2.31192530374e-03 -3.47256890960e-03  4.73950933641e-04  2.74473866886e-03  2.65087762696e-03 -4.44223604325e-04  1.14083251710e-03 -3.02644427856e-04 -2.10664966393e-03 -1.47339916334e-03  1.56393067813e-03 -8.52862649941e-03  6.32001978618e-04 -2.54335990572e-04  5.54693267409e-04 -1.28149071005e-03 -3.14731716399e-03  6.67885286889e-04 -3.58935063982e-03 -1.69659834548e-03  1.03885238797e-03  1.94071679677e-03  3.70579072337e-03  1.29624117925e-03  1.64541320244e-03  2.56171001970e-03 -2.28894645101e-03 -2.85428970843e-03  6.11138087732e-03 -9.22842451168e-05 -2.19726888961e-03  2.23610212704e-03 -1.89844685739e-03 -3.04543129050e-04 -3.98184242430e-03  1.18356251057e-03  4.56223109972e-03
 9.23359813206e-04  1.49919491827e-03  8.47688421910e-05 -5.55272996140e-04  3.02241809323e-03 -3.60301720909e-04  1.71372525234e-03 -2.15216573218e-03 -7.68288308972e-04  2.34967102759e-03  2.14392099013e-03  3.03885120635e-03  2.39255798748e-03 -1.88511883453e-03  3.31142071243e-03  1.71234861576e-04  6.19403850775e-04 -1.57519397218e-03  1.26012899876e-03  7.82642586258e-05  3.03640343596e-04 -1.19875749651e-03  1.08408364004e-05  7.35221449067e-04 -1.10782759078e-03 -2.17869501817e-03 -1.19880252791e-03  2.19565201311e-04  1.20804087882e-03  7.08991644297e-04  1.08324841419e-03  6.92634509602e-05 -4.95394471432e-04  3.06268842114e-03 -3.59243551712e-03  3.15729948159e-04 -8.18844157019e-04  1.37857712049e-03 -1.18795875345e-03 -2.28247459673e-03  8.98673221742e-04 -9.39400129675e-04  9.00118599308e-06  2.47071103888e-03  2.83509888555e-04  3.79672405281e-04  9.91534826079e-04 -8.92441039241e-04  1.11141859013e-03 -5.53687477663e-03 -6.86459880925e-03  8.06546126177e-03  6.29724395772e-03  1.15177984722e-02  7.12628284479e-02  3.76638764937e-03  6.79406982512e-03  1.12235117819e-02  9.97739010081e-04 -1.15124163527e-03 -1.21556544613e-04 -4.94871323327e-04 -3.90098226842e-03 -1.29501868272e-07 -3.11154914666e-03  6.89083760309e-04 -3.40236896834e-04 -1.68582024551e-03 -1.09360144777e-03  2.78224536932e-03  8.38686838902e-04  3.75972558532e-04  1.46105449184e-03  6.60747703542e-05 -1.08454189134e-03 -4.70786627653e-04 -1.49121292861e-03 -9.75765676586e-04 -1.42134399072e-03 -1.65333247111e-03 -7.98038060909e-04 -2.12501926064e-04  1.51652672148e-03 -1.11690837494e-03 -1.03715651912e-04  7.30615223222e-04  1.75642931210e-03 -1.62943194176e-03  3.55444448975e-03 -2.21819118744e-03  1.68606806858e-03  4.91058373288e-03 -1.90629743205e-04  4.47117120738e-03  1.25548502713e-03 -6.38077021097e-03  8.25366895788e-04 -3.32415373978e-04 -4.71047890987e-04  5.14790462772e-04  3.82289404343e-04 -8.31712858915e-04 -2.25509654705e-04 -2.45307448756e-03 -1.50586262885e-04  2.38924432460e-04 -1.80551085065e-03  2.92815460242e-03 -1.29078807924e-03  2.03836670916e-03  4.36755655748e-04 -3.89073460420e-04 -4.77748611724e-04 -1.68889955800e-03 -4.17180682908e-04  5.75750329479e-04 -2.62116955598e-03  1.67461261014e-04  6.84050113701e-04 -1.65940602728e-04  8.80614407798e-04  3.87728039279e-03 -1.46661031363e-03  1.36300502021e-03  2.27780242826e-03  3.68798949005e-03 -7.90957583135e-04  7.65162525976e-04  5.02532159166e-03  2.16900685135e-03  2.69115884186e-03 -2.02233510393e-03  5.20136187346e-04 -5.16751184551e-04  2.06130550882e-03  1.06201997008e-03 -1.46028089531e-03 -3.79699724460e-04  8.47086492040e-05 -2.18173191318e-03 -2.33358425716e-03 -3.01788249563e-04 -1.37045071622e-05 -2.02064742245e-04 -3.32304770657e-03  4.55590840706e-04  1.03039088494e-03  1.26748072358e-03 -1.00168249841e-03  3.97629788057e-03  8.00226932117e-05 -1.90472396918e-03 -1.01716786642e-03 -2.14379935445e-03  4.64228376078e-03 -1.87517770028e-03  4.45234026968e-03 -9.27976802171e-04  2.31385138223e-03  9.18285470926e-05  1.25610769939e-03  7.77616944613e-04 -1.00576623511e-03 -1.59652891090e-03  1.82396626030e-03 -2.13114686868e-03  7.85270927558e-04  1.33117176750e-03  1.51469250028e-03  1.54170353169e-03  4.08727642846e-03  3.21480857853e-03  1.10242030112e-03 -1.91836393031e-03  1.39154766331e-04 -2.99923895299e-04 -1.07704975098e-03  7.27071201280e-04 -1.64144581946e-03  1.41877923249e-03 -2.52171624243e-03  3.65317962883e-03  2.13338220250e-03 -2.32362369391e-03 -1.82985602490e-03 -1.45843345215e-03 -9.73473399865e-04  2.04264520859e-03  1.86788202309e-03 -2.80555382768e-03 -1.21559033912e-03  9.37976056102e-04 -1.62562553401e-03  2.10892151283e-03  5.26346903854e-04 -5.45880599831e-04 -6.61343483665e-04 -2.73962269316e-03 -1.30103018401e-03  2.27020932853e-03  3.31679079893e-04 -6.04650049880e-04  1.40757701691e-03 -2.18257308286e-05  2.05558175030e-03  2.72563705323e-04 -3.17107115710e-03 -2.93961423583e-03 -4.43340946843e-04 -8.38094726937e-04 -2.45031105350e-04 -3.82775719336e-04 -2.03772056358e-03 -3.69603388358e-05  1.86477410405e-03 -1.52861829873e-04  2.01715738360e-03 -1.91428866153e-03 -2.43800015840e-03 -1.55265381194e-03  8.33721631447e-04  6.20262041759e-04  1.39620770487e-03  1.65777137059e-03 -1.15751240972e-03  2.34366099609e-04 -1.14887099459e-04 -4.72719526069e-03  1.77768082610e-04 -5.25463500766e-04 -1.07486115181e-03 -1.16180717686e-03 -1.91149512682e-03  1.79739630981e-03  2.03893394709e-03 -1.14575893895e-03 -6.94154993992e-04 -1.13184049388e-03 -2.32661844113e-03 -9.34897017269e-05 -2.12272999023e-04  4.59246340091e-04  1.21512051539e-04  5.97045213186e-04 -1.79606971907e-03 -2.54174294282e-03  2.11475146927e-03 -3.82984831263e-04  2.20736577838e-03  4.43415414019e-03 -1.14097315309e-03 -5.19734825623e-04 -9.29488158661e-04 -2.56894893095e-03  4.09849235002e-03 -2.33803002192e-03
 1.11425917709e-03 -1.26239013690e-03  2.52954318872e-03 -1.45387113719e-03  1.53134924969e-03  1.26421594068e-03 -4.15466333589e-04  4.01537915048e-03 -1.27864719823e-03  3.40958292047e-03  1.36980521129e-03 -1.26656746069e-03 -2.32195573629e-03 -3.62928787518e-04 -2.15224667721e-04  4.96746566110e-03 -2.95936624234e-03  2.54130774117e-03 -2.06397463057e-03  1.16791299992e-03  3.22342900647e-04  1.07180681491e-03 -2.54825482668e-03 -2.17646403853e-03  1.02711787912e-03  3.90008528078e-04 -1.41779332163e-03  3.91156684236e-03  3.63078198163e-04  5.00020515557e-04  5.46104647689e-03 -3.48669058424e-04 -3.47436787935e-03  1.35883347452e-03  1.54688216076e-03 -1.76091179384e-03  1.45665412811e-03 -1.67312749851e-04  1.78410375265e-03  9.07590201229e-04 -6.50936046165e-04 -1.36161828807e-03 -5.74247185823e-04  1.03606822932e-03 -4.19854258730e-03 -3.40601572619e-03  7.82132059790e-04  2.05509330480e-03 -9.73892946889e-03  6.44061149106e-03  2.17073391005e-03 -2.29207155141e-05 -7.09588680625e-03 -2.72644018523e-03  3.76638764937e-03  1.07399174094e-01  2.06355919634e-03  1.14546448490e-02  5.69687991497e-03 -1.70420725897e-03  9.25069699773e-03 -6.92137875447e-03  2.40532136381e-03  3.23312476791e-03 -1.91902304778e-03  3.12445767956e-03 -2.47473276255e-03  2.21245303919e-04  6.03193634835e-04 -2.78232924753e-03  1.83443415814e-04  1.71288703499e-03 -4.26710052416e-03  1.18141198689e-03  1.37307267372e-04 -6.88334919577e-04  2.32862970858e-03 -1.63551126406e-03 -2.65764560500e-03 -9.94478219651e-04 -1.46782965113e-03 -1.77647795445e-03 -3.83988354813e-03  2.18139652812e-03  3.98614776607e-04  8.26435577571e-04 -2.15414742597e-05  1.06984416854e-03  1.99341247079e-03 -9.11454563113e-03  4.63749858478e-04  3.48531234897e-03  1.20753328684e-03  1.36447933571e-03  8.57491668368e-05 -2.42858628134e-03 -9.31332059885e-04  3.66441308863e-03  6.53213337836e-04 -2.91800091848e-04  1.24777463791e-03  1.64366992389e-03  4.82988425920e-03  4.62034393375e-04 -8.67616198693e-04  2.16015809290e-03  1.53915746209e-04  5.19518813741e-03  7.40474575388e-03  1.40641088245e-04 -2.67742429476e-03  3.99975100822e-03  4.98030205192e-03  1.55270520593e-03  7.62980623984e-03  2.08189272346e-03  4.83374462975e-03  1.40684908141e-03 -3.97393347495e-03 -3.43169372014e-03  1.34296176752e-03  3.52248265694e-03 -1.91855764690e-04 -4.59571867943e-03 -1.46121218709e-04  4.09602543353e-04 -9.57320032097e-05  4.30642283911e-03 -2.93166536726e-03 -4.89010454663e-03  2.29717279400e-03  3.36956941613e-04 -4.73582423642e-03 -1.37212662291e-05 -5.94754265314e-03 -7.98322014934e-04 -6.65081674164e-03  1.01009259353e-03  4.17088563633e-05  7.46485908301e-04 -3.86376109016e-04  2.59170538776e-03  4.84775551089e-04  1.44909070081e-03  1.05188328550e-03  6.73550587701e-04 -2.34306332465e-03 -1.45857971459e-03  2.61094367763e-03  4.42236413131e-03  4.79798488687e-03 -2.36974251370e-03  2.40114611090e-03  5.76208933263e-05 -3.41490503266e-03  2.16647158005e-03 -2.19428920157e-03  1.22443810766e-03 -3.26938673174e-03 -3.61056126913e-03  6.83573448630e-05  1.42239726744e-04 -3.04474278057e-03 -8.63047053205e-04 -1.88812004298e-03  3.13611032351e-03  8.04943668285e-03 -4.04841067032e-04 -1.21721425485e-03 -3.21204788277e-03 -4.41517480929e-04  1.67764834722e-03 -1.43336146200e-03 -1.77393322463e-03  6.97029617292e-04 -1.87525943833e-04  2.12106318258e-03  1.95718967413e-03  1.15674221555e-03  2.35150232185e-03  3.17518961591e-03 -1.28228900072e-03  5.87952446334e-03  3.24373694890e-03 -2.42869479716e-04 -6.46643385465e-03 -2.74717995625e-03 -6.95036463757e-03 -1.78501426192e-03 -6.01351515406e-03  4.48551975101e-04  7.00482533424e-04  1.24060721719e-03 -2.55724160842e-03 -2.52397773548e-03 -3.55258569267e-04 -1.51331922606e-03 -2.86281201137e-03  1.09635306381e-03 -1.05317520768e-03 -1.65661984941e-03  3.34285562004e-03  3.22657210936e-03  1.53108987070e-03 -1.57876695051e-03 -6.38318605879e-03 -7.75276956240e-05 -2.19746147908e-03 -1.86230284590e-03 -2.47755784896e-03  3.55068584156e-03 -2.88980913146e-04 -7.77024623487e-04 -4.41056948381e-04 -3.44949006393e-04 -4.39501159934e-04 -3.05617072187e-03 -1.00525059849e-03  3.53556007973e-03 -2.47473337613e-04 -4.80520166933e-04  1.00680189523e-03  3.90204506960e-04  1.61972930909e-04 -1.16614754845e-03  3.07013357120e-03  4.54267319040e-03 -1.91046059801e-03 -1.89605259387e-03 -5.77889110305e-04 -2.88488603875e-03  2.65685241980e-03 -5.51051559591e-03 -2.54023098840e-03 -1.27734427511e-03 -2.66599583559e-04  2.46479970508e-03 -4.34122926757e-04 -1.45743660862e-03  2.91031694664e-03  8.37096773841e-03  3.76037178220e-03 -6.60368432098e-04  1.51008313815e-03 -3.61642771734e-03  3.69196084581e-03 -4.89918636664e-03  1.88315393975e-03  1.43804983413e-03 -4.32783188441e-03 -2.32312227887e-03 -2.17148075972e-03 -9.11819260768e-04 -4.07199826672e-03  4.61875438835e-05 -2.15514771762e-03
 3.04992074934e-03 -1.43122517751e-03 -6.24149889326e-04 -1.89259190749e-03  3.85281241645e-04  1.06646113586e-03  2.89536343236e-03 -2.97928059719e-03  6.93250977044e-04 -2.59352326209e-04 -2.59123746467e-03  5.59093568133e-03 -2.78647036316e-03  7.89110024458e-04  1.81362699291e-03 -8.41546683407e-04  5.21727136313e-03 -2.12271814997e-03 -1.11910153128e-03 -2.61347070344e-03 -4.53786223776e-04  6.83003032827e-04 -1.10584634053e-03  4.11885386267e-04  1.72900278795e-03 -2.19558333750e-03 -1.56291956191e-05  1.14753175493e-03 -6.96111689207e-04  6.45205758563e-03 -1.58661188628e-03  6.89329208721e-03  4.85050452579e-04  7.74415428878e-03 -1.39772311129e-03  3.42128448963e-04 -2.53511812535e-03  1.37281724841e-03 -2.54327593092e-04  7.90931967669e-04  5.33140582435e-03 -2.15660145150e-03  5.26516333521e-03  3.27239568877e-03  1.31281773508e-03  3.62705831412e-05  1.07221440748e-03 -3.07902877854e-03  2.65553415487e-03  2.86254944013e-03 -2.02388428555e-03 -4.48395426869e-03  8.45024749297e-04  1.39039037954e-03  6.79406982512e-03  2.06355919634e-03  1.05373993502e-01 -5.01988034771e-03 -1.61738373219e-02  4.69628375747e-03  6.08654820830e-03 -3.62582198896e-03 -3.81439781394e-03 -2.62059603541e-03 -3.65335048574e-03 -1.68199773034e-03 -2.46226116970e-03  2.86402780528e-03  4.00029939721e-03 -3.49115144906e-04 -1.38155148747e-04 -3.20722091711e-03 -1.83642087526e-03 -3.97992689868e-03  1.80823496297e-03 -3.70443702541e-03 -5.11035493477e-03  1.32076288402e-03 -1.33306953694e-03 -3.30781222066e-03 -1.95607343686e-03 -5.44357518042e-04  2.43006979008e-03  4.80648992664e-04  1.62546539019e-03 -1.94435007183e-03 -1.28991769480e-03  1.26375220465e-03 -6.58920409631e-04  1.85283972809e-03 -1.71125772604e-03  4.41417483782e-03  3.84498080036e-03  3.27943793814e-03 -1.82135136824e-03 -4.45564370756e-03 -4.03619800337e-03  5.29647748945e-03 -5.67423501871e-03 -1.07158489809e-03 -2.72655039049e-04 -3.72099209219e-03 -3.82951103993e-03 -2.73625585384e-03 -2.02615732955e-03  1.72860247403e-03 -1.63664215376e-03 -7.11620945478e-03  2.42690907603e-04 -3.40293732786e-04 -1.90712933923e-03 -2.73411539476e-03 -2.14956708024e-03 -1.39103772697e-03 -2.58563091305e-03 -4.45067223144e-04 -8.70767479890e-04 -2.60377525186e-03 -1.25542526316e-03 -3.73537771508e-03 -2.58357817819e-03 -1.82776317227e-03  1.24459898055e-03  2.88437158091e-03  2.53064977588e-03  6.78157938130e-03  9.02831901597e-04  2.37572579429e-03 -1.99650756454e-03  2.87857088407e-03  7.02941809912e-03 -8.14539735236e-04 -1.02178229906e-03 -3.32960221996e-03  5.00596633273e-03  5.92943673271e-04 -1.59835858827e-03  1.20365798408e-03 -2.29927404639e-03 -1.81193835216e-03 -1.19789977731e-03  2.90379497276e-05 -7.73610894912e-04  5.40303677736e-03 -2.97488816743e-03  2.25278479776e-03 -3.83795297729e-03 -4.39972263264e-03 -9.97755578927e-04  1.73544895487e-03  5.20392117133e-04 -2.16304704953e-03  5.71059259518e-04  2.95811648650e-03 -4.32988006797e-03 -3.07678788518e-03 -2.67623244961e-03 -3.13301907533e-04 -6.54276632532e-04 -3.56654059655e-04  1.66019157759e-03  1.53765338264e-03 -1.84956731584e-03  2.45239534709e-03 -3.15082333100e-03 -1.32906424683e-03  1.97229207276e-03 -1.33395851445e-04 -2.99962209651e-03  1.10829953504e-03  7.07549963638e-03 -7.13869283201e-05 -6.62462776739e-04  2.59330156880e-03 -1.68935108680e-03 -8.91985410935e-04  3.67070612884e-03 -5.53040300648e-04  6.97496861994e-04 -2.37394268695e-03  7.52018854996e-04 -1.08279198312e-03 -4.51729562293e-04 -1.31160250821e-03  2.27970009498e-03 -1.66370693214e-03 -1.47516808837e-03  1.92791386624e-03 -3.63708413064e-03  1.71142315103e-04 -2.06024861722e-03  9.22341260883e-04 -2.50151171526e-03  2.58570624256e-04 -1.54053188985e-03 -5.47399522441e-04  8.44871130152e-05 -3.19374602441e-04 -1.01079989167e-04  6.64762945749e-04 -2.91004758949e-04  1.32629753687e-03 -1.28712835682e-03 -7.08875261940e-05 -6.24597923395e-04  1.22009034024e-03  8.43623451783e-04  6.64186687542e-03  3.41311709138e-03  6.41285157741e-04  7.77178629032e-04  2.52473164983e-03 -3.52449800527e-03  4.34012662232e-03  8.85408929878e-04  1.12303039215e-03  1.88041657648e-03  1.65979887058e-03  1.83437119752e-03 -3.12276650379e-05 -1.80648890870e-03  8.47986198017e-04  1.94440482505e-03  7.18681877757e-04  3.56944928938e-03 -1.25454935191e-03 -1.61905049091e-03 -5.30877437495e-03  1.57089380565e-04 -8.89728887144e-04  4.25573089746e-03 -3.43354939493e-04  9.35380635354e-04 -3.08996114055e-03  5.56044899012e-04 -3.94273438083e-03 -3.25057910421e-03 -4.11894316163e-03 -1.79252360625e-03  2.12634519724e-03  1.21017480691e-03 -8.97839438388e-04 -2.44010682909e-03 -4.61189011267e-03 -5.60278154130e-03 -1.04293379151e-04 -2.87521212435e-03 -4.43480280799e-03  2.49005381906e-03  1.47280014236e-04 -1.71063467312e-03  8.24520751629e-04 -3.12765698969e-04  1.23486061468e-03  2.83186997231e-03  7.77746522633e-04
-2.39738389986e-03  3.39419668436e-03 -2.78262905893e-04  3.42396647911e-04  3.57239784030e-04  2.62664798224e-03  4.67023125719e-03  2.06740886186e-03  5.04262407481e-04  2.57931797362e-03  3.90538854668e-04  5.69094139336e-03  6.72870642431e-04 -2.09529385121e-03 -2.18407414883e-03 -1.39855202077e-03 -1.69002030867e-03 -2.80403391609e-04 -2.79698873034e-03  7.13092396638e-04  2.02095216106e-04  5.02225493266e-04  3.00380308087e-03  4.37128998395e-04 -5.50399179436e-04 -3.29869245988e-03  3.12173643186e-03 -2.07809922626e-03 -1.70227811977e-03  1.36404602684e-03 -9.05172708714e-04 -3.47751289201e-03 -3.47307410496e-03 -1.66261406938e-03 -5.01055217731e-04 -4.28525898206e-04  7.11351204893e-04 -1.78260056942e-03  1.54517318099e-03  8.46602911565e-05  9.61189876425e-04 -1.28345386679e-03  7.04173279623e-04 -1.76817781008e-04 -1.27021075667e-03 -1.07214253625e-03 -9.55486920073e-04 -1.06367314849e-03  1.31448865278e-03 -1.58768207458e-03 -3.18680019609e-03  5.35032703095e-04  1.84436233383e-03  9.88533963817e-04  1.12235117819e-02  1.14546448490e-02 -5.01988034771e-03  9.60153091548e-02 -1.57988457910e-03  4.13653331737e-04 -7.98527015878e-04  1.66834763362e-03 -2.45059380782e-03  2.85616863086e-03 -1.30607806845e-03  2.33550483542e-03  3.64043530113e-04 -2.04149256723e-03  1.22567239940e-03 -9.37178916480e-04  1.74873563633e-03 -2.30934685879e-03 -1.59295617454e-04  3.69917897965e-03  4.27673837184e-04  9.87363075373e-04  2.42432099713e-03 -1.49970392909e-03  3.47048350552e-03  2.18393261629e-03 -1.25195643685e-03  3.71953534915e-03 -6.02947807265e-04 -1.95974647581e-03  1.87977415072e-03 -1.10251293960e-04  1.97721658907e-03  1.15558399712e-03  2.86260171738e-03 -3.89669391278e-03 -1.88920874190e-03  4.22108840453e-03  6.81603400363e-04  5.24913973136e-03  2.43388360169e-04 -2.55454685026e-03  3.84468093560e-03 -2.53231023716e-03  2.67038415306e-03 -8.97953873730e-04  3.63533590298e-03  1.32155638437e-04  1.97037302934e-03 -1.15639870744e-04  2.68646814241e-03 -4.44964763859e-04 -1.08908645678e-03  4.06492767820e-03  5.67729478582e-04  4.12504531153e-03 -2.73389841319e-04  1.85335653058e-03  4.07496621051e-03  1.48044030398e-03  3.45316306322e-03  7.42748964743e-03  9.85822450748e-04  5.53190144046e-04  1.41755075772e-03  7.31066843387e-04  5.25538241356e-04 -4.78375137512e-03 -2.73342461103e-03 -1.70819803808e-03 -5.44067413367e-04 -4.49691288741e-04  2.35352377395e-04 -3.99340573312e-04 -3.22695596341e-03  2.29525537126e-03 -1.63948112087e-04  5.52633768454e-04  1.93451224189e-03  6.31345042996e-03 -4.15149203243e-03  6.15523323325e-03 -2.42689058903e-05  3.85778181753e-03  2.20777981738e-03  2.92389567962e-03 -3.97594611441e-03  1.30901184333e-03 -5.96510100189e-04 -7.86311315802e-04  2.14829253238e-03  4.06477515004e-04  2.34334563519e-03  1.59660693443e-03 -4.14239656738e-05  2.99645756002e-04  1.30977644814e-04 -3.21778066904e-03  4.33576867461e-03  2.52434721654e-03 -4.52062859947e-04 -1.66576668272e-03  1.98511985549e-03 -8.78893425245e-05 -2.75144727369e-04 -1.87785575451e-04 -1.62428008872e-03  5.67813309553e-04 -3.73606198262e-03 -3.76281973322e-03  4.04737271339e-03  3.11346117589e-04  4.28740274694e-03  3.61837297570e-03  5.17257676538e-03  1.84621447016e-03  5.10625147368e-04  8.71621141446e-04  1.65502371943e-04 -1.39414336231e-03  1.11655465449e-03 -6.98083613138e-04 -2.42209463676e-04  3.55138111754e-03 -3.62055302031e-03  1.13691196219e-03 -5.53626033874e-04 -2.11192637824e-03  4.02752619533e-03 -4.11751223300e-03 -1.07257814336e-03  7.99470875939e-04 -7.52645140520e-04  1.92641291356e-03  9.05801549182e-04  1.61925908028e-03 -6.14442163155e-04 -1.42869192362e-03  1.04195646399e-03  8.88638679187e-04  3.36227282007e-03  6.24393415801e-03 -4.17339800635e-03 -3.23171966310e-03 -1.51251407088e-04  1.62221348480e-03 -9.00085810505e-04  2.03212033494e-03  4.00815885986e-03  3.10735491264e-03  5.03930868975e-04  4.95868031639e-04 -3.68251065604e-03  2.39274348047e-04 -1.11390288297e-03 -1.86897680516e-03 -3.44318226349e-03  1.18259848603e-03 -1.10766675198e-03 -9.18035442448e-04 -1.23308539305e-03 -5.27486951059e-04  1.66031507279e-03  1.64550899222e-03 -1.84482354634e-03 -1.97291812727e-03  2.15991442555e-03  8.42952228996e-03 -2.04656805156e-03 -3.74303904442e-03  4.85957077693e-03  5.16570014120e-04  2.70904740031e-03 -2.61218299174e-03 -3.42611576659e-03 -6.76083516453e-04 -3.62359976304e-03  1.62358744496e-03  4.40288495024e-03  2.86016349236e-03 -4.77991971093e-04  2.05273231081e-03  2.46402601717e-03 -2.97096556043e-03 -5.41875914379e-05 -1.70731704743e-03  3.84857020108e-04  3.21462019718e-05  1.68052128415e-05 -8.59101981637e-04  5.90227571985e-04 -1.28732746708e-03  3.01755515199e-03  2.39452537218e-04  4.78651421770e-03  1.95974094494e-03 -1.07002337516e-03  3.92389842164e-04 -1.13333409333e-03 -5.96446349517e-03 -1.42209478785e-04 -6.81882961855e-03
-2.38778519975e-03 -1.73690646682e-03  2.96491178475e-03  8.45409589980e-04 -1.35964519764e-03 -1.99410130210e-03 -1.35016667517e-03  1.58856596684e-03 -6.50105742380e-04 -6.62738661285e-04  1.50896241732e-03 -4.64037190311e-04  3.69689192705e-04  3.58064591051e-04 -1.67379571680e-03 -6.83929761611e-04  2.23614375461e-03  5.95109839425e-03 -1.00267579329e-03  1.29303024005e-03 -5.61926611659e-04 -1.80269979205e-04 -9.57001860783e-04 -9.80230020067e-04 -2.05349347979e-03  1.81392521214e-03  3.88761092621e-04 -2.02649588296e-03  1.35244643122e-03 -1.61004546995e-03  1.41467592699e-03 -3.30652274135e-03 -1.45865184959e-03 -2.32272444496e-03  3.01468385169e-03  2.29109579130e-03 -2.97109310896e-03 -3.30595573717e-04 -1.12849766520e-03  1.44392975212e-03  2.12367712301e-03  4.99327520990e-04 -7.32621348324e-04 -1.28232977188e-03 -2.37679161556e-03 -9.31842058208e-04  1.53177616436e-03  2.87126926116e-04 -2.69235424701e-03 -2.06580242544e-04  1.39196680339e-03 -8.51735073678e-04  3.22065860090e-03 -2.02763536128e-03  9.97739010081e-04  5.69687991497e-03 -1.61738373219e-02 -1.57988457910e-03  8.29089746269e-02 -3.51812413949e-03 -7.18883062933e-03 -3.22742505711e-03 -1.01631662684e-03 -2.90608201600e-05  1.84535192580e-04  3.42716553407e-03  3.84007249758e-04 -2.33261192366e-04 -9.70117136841e-04  1.06508298049e-03 -1.14929549586e-03  1.38296387323e-03  3.42391117084e-04  1.54309573386e-03 -4.44881862928e-03 -2.54817710587e-04  3.69284799052e-03  1.62264533627e-03  1.45626896583e-03  3.19648310525e-03  1.29850711301e-04 -7.90529843029e-03 -2.75540967037e-03 -1.91978024363e-04  9.21334469048e-04 -1.07590460185e-04  3.17063808175e-03  8.74634539035e-04  3.64103770501e-03 -2.85203283776e-03  2.85993431203e-04  8.27360226029e-04  1.58389186534e-03 -1.71352899108e-03 -7.96812371363e-05 -5.88747179272e-04  2.85857448768e-04 -3.36646404222e-03  1.76189377910e-03  3.30777264276e-03 -2.48396078687e-03  2.73534470167e-04  2.70920234833e-03 -4.40404080444e-04  2.52470551652e-03  1.36384533915e-03  1.62411782461e-04  2.85155224669e-03  1.09213800604e-03  3.63851517387e-03 -2.94093533546e-03 -2.61644537560e-03  2.93223359877e-03 -2.12949350902e-04  4.74877320939e-03  2.26703297468e-03  1.21286343964e-03 -1.38377936778e-03  2.27848540690e-03  1.83017714556e-03  2.52003071155e-04  1.28236807880e-04  2.85507453557e-04  7.92957981438e-04 -2.72707394828e-04  2.98381744280e-04  1.01506120540e-03 -4.31802224338e-04  1.49263698619e-03  2.07747583330e-04 -2.70609060275e-03  3.95656771630e-04 -3.35621106034e-03 -1.17237797447e-03  2.26072200038e-03 -1.95261398627e-03 -2.91690877770e-03 -1.69459485391e-03 -2.77120238402e-03 -1.36871065615e-03 -3.61888918495e-03 -5.48416273996e-03 -6.29218216090e-04 -3.13165746545e-03  7.99821901032e-04 -2.67303795227e-03 -5.08317057196e-04  1.66619604581e-03 -7.73252769147e-05  1.34378236927e-03 -3.72753748716e-03  3.01548554466e-03 -1.48519875891e-03 -1.51884819360e-03  2.02097264477e-03  2.48774428161e-03  1.65170417746e-04 -2.58734078634e-03  9.60418126413e-04 -7.44108127167e-04  1.17128809933e-03 -1.58700340621e-03  6.19425684477e-04 -2.16671535899e-05  1.35776330704e-03  2.90350677606e-03  4.50288390191e-03  3.60749588961e-04 -2.63267943842e-03 -2.35749124417e-03 -2.45323976039e-03  2.36569854770e-03  4.09421390425e-04 -8.04155750968e-04 -4.10245509714e-05 -1.41514514269e-03  1.01194719869e-03 -1.31074680592e-03  1.65349539011e-03  1.57742396063e-03  1.30495511797e-04  3.03929860513e-03  8.98315524750e-04  3.18009483075e-03  1.07883335054e-03 -5.11017987751e-04  1.75077974293e-04 -3.73926324889e-03  9.60178285578e-04 -2.60633106295e-03  9.66630191486e-04  1.39069304966e-03  1.77678987395e-03 -5.33176745580e-05  1.91555745370e-03 -3.85086363775e-04 -8.86087632970e-04  7.83673159631e-04 -1.76957744761e-03 -2.49294392578e-04 -4.60758480874e-04 -2.11426989111e-03 -6.49515846190e-04  2.12565810568e-03  8.78990662999e-04  1.40877988697e-04  1.39878838121e-03 -5.18665152102e-03  2.90474214017e-04 -2.00784584656e-04 -8.70477993217e-04 -2.55156426936e-03 -9.83827953037e-04  9.55826350734e-04 -1.11560089074e-03  1.61323120728e-04  3.76584574534e-04 -1.93466691656e-03  2.82900940436e-03  2.54956251578e-03  2.26410311198e-03 -3.42132009743e-03 -1.00199701546e-03 -4.48815852353e-04 -5.04152403130e-03  1.44088738579e-03 -1.15863771291e-03 -1.53313814206e-03  6.41222742419e-04 -1.66672807657e-03 -5.55534108738e-05 -3.47288343445e-03  2.20411464728e-04 -1.84342992604e-03 -3.23921683233e-04  2.62566492502e-03  2.31175932785e-03  4.11076472641e-03 -1.89752656332e-03  1.32939480182e-03 -3.78161267916e-03 -6.28076095699e-04  1.60304151650e-03  1.36824214620e-03  6.02083348481e-04  1.15662729076e-03 -1.19804526079e-03 -1.55728770784e-03 -4.32323940851e-03  8.15584671708e-04 -1.02537106608e-03 -2.01980464014e-03 -1.53816639324e-03  5.82924487573e-04 -3.13401353412e-03 -6.47318210093e-03
 1.08813299561e-03 -1.46811458417e-03  4.55857367541e-04  1.31798975935e-03 -1.41056145198e-03 -6.44982113650e-04 -3.51957010726e-03  7.53948320362e-04 -1.35683802277e-03 -1.88365400063e-03 -1.18953759154e-04  3.42102430322e-03  7.59077908080e-04 -7.65120446152e-04  2.71214532981e-04 -1.59434223737e-03  3.51655154750e-03  3.97010202191e-03  4.93269236826e-06  2.61359206947e-03 -1.62428433039e-03 -7.30470805261e-04 -1.87228399909e-03  1.38996398122e-03 -4.77432134171e-04  1.69113326230e-03 -7.81603264904e-04 -3.88257486979e-04 -1.50211023809e-03  1.00594338224e-03 -9.29426869432e-04 -2.58046267206e-03  4.48432952259e-04 -2.09678225020e-03  5.78664532256e-04 -4.06449307926e-05 -5.17524266055e-05 -9.36107340257e-04  1.43142800287e-03  1.22668727254e-03  1.67701705769e-03 -1.93204858788e-03 -7.43701914271e-04  8.94933203674e-04 -2.97574504460e-04  1.26909767499e-03  8.34483920481e-04 -1.01501629957e-03 -1.05214843209e-04 -2.51015906798e-03 -1.20297983503e-03 -1.00986672949e-03  2.33371447312e-03  8.69946382776e-04 -1.15124163527e-03 -1.70420725897e-03  4.69628375747e-03  4.13653331737e-04 -3.51812413949e-03  5.81223377683e-02 -1.33348914706e-02 -7.94692896680e-03  9.84560477934e-04 -4.37416694927e-03 -2.97970280443e-03 -4.18073259043e-04  9.05866572402e-04 -5.92151224842e-04 -1.42545076574e-03  5.18437146211e-04 -5.48626180063e-05 -5.31532113933e-04 -1.24203993328e-03  6.93161068259e-04  2.99678564107e-03  6.62370277476e-04 -2.96275479349e-03 -1.94729900640e-05  2.90419136935e-04 -3.81136698260e-05 -2.72874103884e-04 -2.87561943595e-03  2.30604316131e-03 -1.76867007350e-03  3.51241186406e-03 -8.23693455559e-04 -7.35541385442e-04  9.92115836059e-04  9.54946229979e-04  6.64317989483e-04  3.01227285933e-03 -1.30364808974e-03  1.61800349347e-04 -2.14625307461e-03 -9.48414531277e-04 -7.44629554148e-04 -1.35102861828e-03 -1.03800609193e-03 -3.45013536975e-04  1.50141170673e-03 -8.28197378520e-04  2.71455455514e-03 -3.94107313162e-04 -7.51116221927e-05 -1.43004412159e-03 -1.06789353343e-03  5.98378427722e-05  1.87900777402e-03  8.43500663121e-05  4.25328056446e-04  6.06935791096e-04 -2.65564804778e-04  1.33712468214e-03  1.63620846479e-03 -1.10355959210e-03  9.30276410403e-04 -4.83765262571e-06 -1.07349638109e-03  4.71315135627e-03  2.42158834645e-03 -3.07138532534e-04 -2.62619680805e-05 -1.20477509471e-03 -1.00450090801e-03  2.92767239765e-03  8.58814808048e-04  1.19250725879e-03 -1.84887237377e-03 -1.93384654388e-03  1.29570922724e-04  1.00214599087e-03 -1.63584265963e-03 -8.39531527200e-04  6.63101430545e-04 -1.18500057264e-03  1.90420372100e-04  8.08914017590e-04  5.37430185755e-04  8.22394117756e-04  1.45418749338e-03 -1.59885168543e-04  6.11304816188e-04  6.20202774114e-04 -1.20984999046e-03 -8.24607113060e-04 -1.36673979059e-03  1.43804727608e-03 -2.04801947017e-03  1.63348582875e-03 -1.67959935849e-03  3.48356429784e-03 -1.11259871261e-03 -3.44588571910e-03 -2.37842595883e-03  1.29049346752e-03  4.86041832936e-04  2.19061235162e-03 -8.42139916201e-04  1.05336951832e-03 -8.23425837305e-04  4.22826902471e-04 -4.06474624731e-04 -2.81719258166e-03  1.06680296666e-03  1.69034890252e-03  9.99534669318e-04 -5.19766137938e-04  2.92566165109e-03 -8.61372308440e-04  7.43308716393e-04 -4.35125109081e-04  5.82567442334e-03  1.98957647049e-03  2.33967099730e-03 -1.54878737725e-03 -2.00801422715e-03 -8.94805771764e-04 -5.95220606829e-04  5.35035665035e-04  2.42642582763e-04 -2.46224983367e-04  9.19505277137e-04 -1.95677628622e-03 -1.70937587133e-04  2.82927811582e-03  9.47560218878e-04 -1.20897734446e-03  3.40815495388e-03  6.65083371375e-04  2.59894928311e-03  4.12774363172e-04  9.93680898182e-04  4.06326253128e-04 -1.92499974450e-04  1.67334719508e-03  7.10558797856e-04  1.63348779051e-03  1.73101134356e-03  3.16835595268e-03  1.02622211354e-03  2.18750211659e-03 -7.12384610045e-04 -3.48852093767e-04 -2.77137383020e-04 -8.18655581951e-04 -6.80058435463e-04  3.38225782249e-04  1.55449764086e-03  1.14860850283e-03  1.26866489138e-03 -1.07468309139e-03  2.65953979240e-03 -7.91352716191e-04  1.80077889414e-03  1.28177082788e-03  2.56841460463e-03 -1.11861895836e-04 -5.90851095757e-04 -9.36074727797e-04 -9.44579941961e-04 -2.05816671559e-03  1.70685463907e-03 -9.71542353905e-04  5.47588355469e-04  2.22770370345e-04  1.17283113403e-03 -9.31353610613e-04 -1.43595258262e-03  3.28700908158e-03 -6.11423182256e-04  9.75915465286e-05  1.34071981152e-03  1.54483866295e-03  1.10790883513e-03  1.85542580469e-03  1.83163327566e-03 -1.00361134112e-03 -2.91196233608e-03 -2.84387250724e-03  1.27774024211e-03 -6.31907102982e-04 -1.07552038139e-03 -1.68047744382e-03  1.31545806365e-04 -1.22350693078e-04  1.30869505988e-03 -2.81448574501e-03 -6.54575999696e-04 -2.46003944073e-03  1.12033230733e-03 -4.18249449101e-03 -2.50021614931e-03 -3.49713859781e-04  4.62063362440e-04  2.71854846157e-03  1.57052687038e-03
 1.76099604023e-03  9.57519732449e-04 -1.24973602194e-03 -6.75299747907e-04  2.06852619614e-04 -2.71900477875e-04  1.98446418715e-03 -3.07779923515e-03  2.57244437187e-05  3.13815631566e-03 -2.68481136536e-03 -6.56901882607e-04 -5.87384016824e-03  3.68420793686e-03  2.29327169568e-04  3.50687342522e-03 -3.00921213139e-03 -3.16533787360e-03 -2.19838384419e-03 -3.39905021889e-03  3.05747868848e-03 -7.12885672480e-04  5.20758916537e-03 -2.40709052166e-04  2.64094688982e-03 -3.58192117079e-03  3.79509191650e-04  1.58118826222e-03  1.00048788434e-03 -6.37301102006e-04  3.28917119865e-04  3.19813296288e-03  1.19883137669e-03 -7.46932896553e-04 -1.01533394729e-03 -1.69728197290e-03  3.61457201141e-04  2.46134365498e-03 -1.69185660817e-03 -2.95587473729e-03 -1.01069512650e-03  2.04738192039e-03  6.52451320099e-04  7.59337176349e-04 -7.69103196848e-04  2.65334926503e-03 -1.57310126967e-03 -3.84539571367e-03  5.48556736779e-03  3.87135137304e-03  2.82305025665e-03 -1.69405973608e-03 -5.45551507232e-03  3.76868464272e-03 -1.21556544613e-04  9.25069699773e-03  6.08654820830e-03 -7.98527015878e-04 -7.18883062933e-03 -1.33348914706e-02  1.09990881487e-01 -1.89156506920e-02  4.27663019966e-03  7.79518662546e-03  1.39796270437e-03  9.71191958420e-03 -2.92923991543e-03 -2.66355420766e-03 -7.81318469478e-04  5.59845884126e-04 -1.97637262728e-03  5.09484322001e-04  4.61338057394e-03 -5.70780791601e-03 -3.03638414490e-03 -5.71664614319e-03  1.91958904517e-04  5.93726964914e-03  1.66060417162e-03 -4.64243480343e-03  1.54207305426e-03  3.73232925268e-03 -4.22100551822e-03 -6.41708040091e-04  1.00605406948e-03  1.02338054987e-03 -2.61874784459e-03 -4.45679060383e-05  3.07561900492e-03 -2.13913950859e-03 -2.78804937007e-04  2.90807093140e-03 -6.32653931830e-04  5.47202763114e-03  2.46688393661e-04  9.12749876857e-03 -3.99147589818e-04 -8.45798355688e-04  6.46394479107e-04 -1.64778538303e-03  2.49047541182e-03 -2.31661460124e-03 -1.92383976484e-03 -3.07149953246e-04 -2.36089599646e-03  1.36089886670e-03  8.82219949469e-04 -7.13343693828e-03  3.05638150233e-03 -4.76603662833e-03 -1.31431776885e-03  4.83979922353e-03 -1.24241891900e-03 -3.07524302178e-03 -4.54272070923e-03  4.84304095805e-03  5.06542666035e-03 -3.43014584976e-04 -7.77286319217e-04 -3.64974843190e-03  2.55921617440e-04 -7.07100694727e-03 -1.06538076835e-03 -1.99344409080e-03  2.78099787238e-03 -2.57726768956e-04 -1.93352565118e-03  4.23490969482e-04  3.63618775315e-03  1.57609220370e-03  4.00040161303e-03  8.27021934052e-04  2.52780426173e-03 -7.24249233366e-03  7.98978790727e-03  5.39461758228e-03 -9.59542960965e-04 -5.65675578224e-04  5.90607250689e-03 -1.69212808117e-03 -2.72289741526e-03  3.88689030902e-03 -1.40391784693e-03  4.80776139863e-03  1.01660039540e-03  2.84116338142e-03 -2.22402703129e-03  2.11961797373e-04 -6.38176094486e-04  1.09736835076e-03  5.58223190544e-04 -3.52442326133e-03  8.98373608271e-03  8.43737151753e-03 -3.42596316974e-03  1.44344788138e-03 -4.51587555635e-03  4.06299362331e-03 -2.80573612263e-03  3.77318593539e-03 -1.52955309845e-04  3.14685804795e-03  1.01864342109e-03  2.31595139466e-03  1.35210417639e-03 -2.13113010980e-03 -1.43952569687e-03  7.22597908324e-04  3.56091663519e-03  6.80510860471e-04  2.31970721850e-03 -1.09604164156e-02 -5.34421260407e-03 -3.89095603360e-03  1.36191690959e-03  4.09631470833e-03  1.37429433547e-03  4.70038068815e-03  2.10132074083e-04  1.81269429231e-03  1.08574379309e-03 -4.33294354823e-03 -6.29923241070e-04  1.38166108451e-03 -1.47683815835e-03 -3.75514896111e-03  9.73456882701e-04 -4.70934031126e-03 -1.84570122228e-03 -3.29519684569e-03 -1.19171021324e-03  8.62600985997e-04 -2.22641888674e-03  1.78564609571e-03 -2.07312236676e-03 -1.44352172413e-03 -1.32618492124e-03 -6.02351472227e-03  9.40351305663e-04 -2.81930622020e-03 -5.04376521369e-03  4.96616754766e-03  8.16016119008e-04  2.16524223714e-03 -4.11680830068e-04 -3.84646614299e-04 -2.04304782520e-03  9.54014396133e-05 -3.07000983450e-03 -2.40301800937e-03  5.12466514230e-03 -4.08561547739e-03  8.03246763852e-03 -5.82229761022e-03  3.61437760873e-04 -4.91618140157e-04  7.10172600550e-04  1.05975193145e-03  1.44609050006e-03  1.57372673465e-03  1.10813573438e-04 -3.27856011412e-03  8.99208826241e-04  1.74008595918e-03  1.21287814490e-03 -1.91661207371e-04  2.04770213492e-03 -3.15174554208e-03 -5.75375103349e-03  1.64948715187e-03 -2.84473164081e-03 -3.85100385263e-03 -3.95942100018e-03 -9.93713551632e-04 -6.04735246541e-04  2.81600372632e-04 -8.37787036943e-05 -1.70999500978e-03  2.88309314032e-03  1.91754756667e-03  1.58985481479e-03  2.97912313904e-03 -2.28432001352e-03 -1.43918244226e-03 -4.98990508034e-03  1.89107003432e-03 -3.49873112637e-03 -5.10356091174e-03  1.61202763579e-03 -3.02423733746e-03  4.07457195069e-04  2.13219287746e-03 -2.87199427727e-03 -4.78372644527e-03 -1.44519740612e-03 -1.80654118114e-03
-3.08547626487e-03  3.55433460994e-03 -2.65957440476e-03 -1.81070207531e-03  1.90046327664e-03  6.86966774369e-04  7.87011298165e-03 -2.01535694420e-03  5.83834039911e-04 -5.44482146659e-03 -5.03145908945e-04  4.04363968489e-03 -2.04125961934e-03 -2.10033173885e-03 -2.23697109685e-03 -1.14535057050e-03  9.20341365436e-04 -4.72432235856e-04 -9.56237215194e-04  9.25059365201e-04 -3.45208908149e-03  5.31062154029e-03 -1.57980187820e-03 -1.63393848512e-03  9.28665208456e-04 -4.31721905889e-03  3.80838643928e-05  7.36235877478e-04  1.49740220396e-03 -5.80339312531e-03  3.17027788034e-04 -2.03677128327e-03  9.76466449078e-04 -2.93688064543e-03  1.11920398197e-03  5.82908967746e-04 -4.70042401234e-04  2.35684102874e-03 -2.25705299200e-03 -8.54479262397e-05 -4.14520525140e-03  4.43937218540e-03  5.90940948153e-04 -2.60743942881e-03 -1.86495122638e-04 -1.24668102106e-03  3.29589963192e-03 -8.21090141858e-05 -7.87236107601e-03  1.21565863545e-03  1.80742893736e-03  1.50249374135e-03  7.50578890831e-04 -1.89719477173e-03 -4.94871323327e-04 -6.92137875447e-03 -3.62582198896e-03  1.66834763362e-03 -3.22742505711e-03 -7.94692896680e-03 -1.89156506920e-02  1.02137756691e-01  4.34703453074e-03  3.56518114985e-03  4.93953203097e-03 -1.21176622587e-03  3.63696641329e-03  1.65058930902e-03  9.17372272639e-04 -1.33915551530e-03  3.21971865480e-03 -1.81357809421e-03 -5.29286493415e-03  4.17680386984e-03  6.39123338826e-06  4.23753028749e-03  1.42714590084e-04 -4.59935301490e-03 -2.32869049497e-03  6.83527286652e-03 -3.10217008289e-03 -3.38545173288e-03 -1.54608580276e-03 -1.37255230105e-03  6.54996622134e-04  3.53605806987e-03  7.23660963487e-04 -2.28548231271e-03 -1.68200344930e-04  2.97079868421e-03 -7.66088424365e-03 -1.18427662340e-03  8.66932610794e-04  2.49462843261e-03 -4.55119111034e-04  9.73069488075e-04  2.44824458472e-03 -3.49553454562e-03  1.89340487280e-03 -1.33279465371e-03  1.09036788239e-03 -7.56237994248e-04  3.53685361976e-05  2.64727875408e-03 -4.78794845137e-04  2.61722340361e-03 -2.15696087444e-03  1.77021237985e-03  1.51474904631e-03  3.15429682949e-04  2.84433041616e-03  1.27740417343e-03 -3.61011756622e-03  8.76873684775e-04  7.57048610411e-04 -2.39173933592e-03 -2.08525242242e-03  1.32506129470e-03 -2.62363793563e-03 -1.18659119237e-04 -7.66551028055e-04  1.20579333373e-03  1.06470897001e-03 -6.09767006876e-04 -3.66527176819e-03 -2.35291167066e-03  2.65173655431e-04 -2.30387665026e-03 -1.42987751793e-03 -2.78375872514e-03  2.69688082363e-03 -3.68839235572e-04 -1.45279262813e-03  1.30109951568e-03 -3.04560983277e-03 -3.57483449129e-03  5.03504691372e-03  2.37408506271e-03 -3.58749624179e-03  4.53143944593e-04 -1.56998574320e-03 -4.45738859000e-03  2.38909214108e-03  4.56366265641e-03  3.04852060974e-03 -9.32009085882e-04  8.83268113778e-04  1.43983064167e-03  8.49739090538e-04 -3.68318284804e-03 -2.25517627519e-03  2.34750349219e-04 -1.38466401251e-03 -3.19166738457e-03  1.41500510632e-03  1.01022559624e-03  1.30437817022e-03  1.49835788074e-03  1.12529260392e-04 -1.64070502851e-04 -1.03045164250e-03  3.39239324426e-05  4.58742628463e-03 -2.48336045015e-03  1.88403101925e-04 -1.56511351219e-03 -2.27944316728e-03  2.30629372211e-04  2.19626045056e-03 -3.63559245729e-04 -3.12781849076e-03  4.57534662868e-03  1.70653706054e-03  2.84849389207e-03  2.00978085325e-04 -1.42280421299e-03 -6.37305077569e-04  1.06217008683e-03 -7.90086278933e-04 -2.12978889041e-03 -1.06477548602e-03  1.01033191417e-03  1.56547893035e-03 -4.51955772594e-03  1.71113735165e-03  2.64027642753e-03  7.75916517122e-04 -1.25592716929e-03 -6.37047484084e-04  6.27598641721e-03 -7.24629659900e-06 -3.00173254503e-03  1.94106042405e-03  3.42960748035e-03 -2.64443819357e-03  1.88127201752e-03 -3.02058852196e-03 -9.49988845816e-04 -2.30607089235e-03 -1.53399546069e-03 -3.91753985546e-04 -1.08539581971e-04  2.95801447802e-03 -5.25983163131e-04  1.21182403361e-03  6.87702461957e-04 -4.74200271648e-05  3.53198807803e-03  8.60067005099e-04  2.85614284278e-03 -2.38496015030e-03  2.01513286815e-03 -2.69548347759e-03  7.49954445444e-04  7.50533679402e-04 -2.44161333107e-03  2.20925483293e-03  9.79886304017e-04  1.82851472262e-03  1.69474491699e-03  2.35103891289e-03 -3.38476272856e-03 -2.72017917586e-03  3.29711657844e-03 -7.00050234133e-04 -9.98532314412e-04 -3.69532579054e-03  1.31222323606e-03  1.70212094651e-03  8.80894922269e-04  3.98041537717e-03  1.11521157150e-03  2.52180358443e-04  2.24336629724e-03  2.05341095903e-04 -1.02561883822e-03 -3.35816738252e-04  2.89471945708e-03  2.35270809700e-03 -2.48184235491e-03  1.61808652659e-04  2.03268751230e-04  1.21141410568e-03  1.29660194036e-03  2.54281504772e-03 -3.38223182841e-03  3.07151891986e-03  5.84550197096e-03  1.02661909011e-04  4.24684603609e-03  3.85968058448e-03 -4.73094767627e-03  2.54945024273e-03  8.05703536682e-04 -1.84230139782e-03  1.59433136913e-03
-1.53505608527e-05 -2.27443009951e-03  1.03709951605e-03 -4.96783391877e-04 -2.78774800607e-03 -1.33119949754e-04  8.32699977845e-04  3.24528127069e-03  4.56549903329e-05 -3.87579162782e-03 -6.21027176712e-03 -1.02389955561e-03 -4.58666717035e-04  6.74737125638e-04 -3.05656342338e-03 -3.23877751327e-03 -4.53793160985e-04 -3.85815437563e-03 -1.92733712079e-03 -3.62626488916e-03  7.05983936647e-04 -3.49653447741e-04 -4.88280039463e-03 -6.02307414576e-03  3.92458974487e-03 -4.93221722318e-05  3.64619534462e-03 -2.57995885301e-04  9.57694790045e-04  5.41120884805e-04 -1.01886401140e-03 -1.49126439087e-03  5.15325479140e-04 -1.01049176373e-03  8.15723326315e-04 -5.34167187501e-03  4.52474671205e-04 -1.53354473320e-03  1.34511868952e-03  3.62846831364e-03 -3.64330180833e-03  6.62788249987e-04  4.48219174498e-04  1.70828909616e-03 -1.02851872904e-03  3.20263249975e-03  4.88480202700e-04  3.07494618494e-03 -3.39561611206e-03  4.31162150964e-03  2.63991213238e-03  1.58878097335e-03 -2.41731496658e-03 -1.30334525354e-04 -3.90098226842e-03  2.40532136381e-03 -3.81439781394e-03 -2.45059380782e-03 -1.01631662684e-03  9.84560477934e-04  4.27663019966e-03  4.34703453074e-03  1.03294474127e-01  1.48885234366e-02 -8.86043106637e-03 -1.68100944042e-03  7.77074143495e-04 -2.31262241798e-03 -3.62483190581e-03  2.31711058402e-03  3.17635554844e-04  7.49182083003e-04  3.61753936000e-03 -6.39317202171e-05  1.38001865409e-03  6.99760662361e-03 -6.90074589773e-03  3.48334651044e-03  1.92033711294e-03  2.56652844193e-03  8.40709368583e-04 -5.18636957892e-03 -1.06654005582e-03  2.23248981567e-03  6.12544422262e-03 -1.80409353507e-03 -5.03135142577e-03  3.61950846701e-03 -2.61220568248e-03  3.08845310719e-04 -4.18423095211e-03  3.79781984617e-04  8.45092391926e-05  2.87898375563e-04 -1.18020577997e-03  7.11216566770e-05 -3.31418266383e-03 -2.89593496991e-04 -4.72099357277e-03 -3.36528821864e-04 -3.60173675253e-04  9.37921329441e-04  1.48943726876e-03  5.77225375731e-04  2.17212501483e-03 -2.25353662684e-03 -2.92126194247e-03 -2.50427377270e-03  2.31242702672e-03  7.22737684979e-04 -7.41892372654e-04 -6.96673674653e-04  1.23845659466e-04  4.69319739085e-03 -2.40062160296e-03 -1.55526176856e-03  5.42241869605e-04  2.94312896905e-03 -3.11448771934e-03 -1.82752680058e-03  4.04164193007e-03 -2.37775611581e-03 -2.30012358046e-03  2.42373243206e-03  3.32333189387e-03  3.74372728835e-04  6.56085263994e-04  3.16241052861e-03  3.73192534747e-03 -3.69740442508e-03  3.39634302918e-03 -2.05814982184e-03 -1.44997690908e-03 -1.76877601855e-03 -3.64972130133e-03 -2.97218184936e-03 -2.39336967009e-03  3.00916210987e-03 -7.30714651194e-03  5.15076765036e-03  3.33445785105e-03 -2.97136588947e-03  1.69274110661e-03  7.40810041585e-04 -5.84083530252e-04  1.91556092015e-03 -6.44366326269e-04  5.57965008450e-04 -7.29594871596e-04 -3.80211513807e-03 -1.49557050774e-03 -7.38486568076e-04 -3.48413398928e-03 -2.93925065653e-03 -3.35795359797e-03  2.29159964505e-03 -2.72468066207e-03  3.83633373832e-03  3.56481053362e-04  1.53686067424e-03 -3.63342940696e-04  4.63045140731e-03 -2.71487333806e-03 -2.69747872068e-03 -1.83635540640e-03 -2.09624281339e-05  6.20239890904e-04 -2.07363712436e-03 -1.12405166258e-03 -5.39455261036e-05 -6.97630507911e-04  2.08499453388e-03  2.64511646838e-04 -5.35971446164e-03  3.36256591834e-03  1.05921349103e-03  8.01440225535e-04  3.47685483774e-03 -3.02652386896e-03  5.53485235232e-04  2.71110549000e-03  2.53347451004e-03 -4.18385966678e-04 -2.45525664690e-03 -7.27998374144e-05 -5.69149254077e-03 -2.60869808665e-03  2.08299958435e-03 -3.63475569439e-03  2.05043455962e-03 -9.05755959041e-04 -2.03328571620e-03  2.21553420530e-03  6.36391160731e-03 -1.41303991284e-03  6.07638732816e-03  3.36808314989e-04 -1.38761594681e-03 -5.99688961564e-04  1.43000638030e-03  2.49896450096e-03  1.10530863520e-04 -1.20424801405e-04 -6.47066284491e-04  1.16496731646e-03  5.97768223710e-03  4.13198005298e-03  2.65294224335e-03  5.72547371145e-04  4.27586902363e-03  4.20761487864e-04  5.47081791937e-03  6.95872162533e-03 -6.64358867709e-03  4.22805748699e-04  3.28408135374e-03 -8.47481337402e-04 -8.43954001276e-04 -9.11428223621e-04 -3.63504133092e-04  5.43006714677e-06 -7.31595982668e-04  5.33788427221e-03  3.04451797554e-03 -4.83761968000e-04 -6.84104417987e-04  5.70378256974e-03 -4.81028404559e-04 -3.62585349807e-03 -2.61892299082e-03 -5.89058900455e-03  1.54270371817e-03  1.23203407218e-03  9.03325337951e-05 -1.64754429222e-04 -1.23363230782e-03 -3.22065434937e-03  9.30815520992e-04  1.85505356563e-03  1.80155687368e-03 -3.23444788277e-03 -5.25502309498e-04  8.37137859128e-04  2.71989159688e-04 -1.06871693304e-03  1.02263896823e-03  9.91041937300e-04 -5.10245966404e-03  4.70471619578e-03 -6.37262757115e-04  2.36371178089e-03 -1.78775477523e-03  3.02689931447e-03 -3.38735410611e-03  3.49424408055e-04  3.75375538933e-03
-3.81090981044e-03  5.27344196556e-03 -3.92436927696e-03 -4.90728573591e-04  6.68521637404e-04  1.34892722955e-03  5.75185405722e-03 -2.66170273965e-04 -2.57629199582e-04 -8.01453279192e-04  2.23014086784e-05  3.32420526562e-03 -2.22295164960e-03  2.22400118722e-03 -1.41513873369e-03 -1.49796864388e-04 -2.70198514817e-03 -3.18077508919e-03 -2.03012098676e-03 -1.62950762960e-03 -3.43057405302e-03  3.16464630028e-03 -2.52035737360e-03 -4.77360093916e-03  1.48819405822e-03 -2.30386091859e-03 -1.91874919555e-04 -2.81379197638e-03  3.31822588171e-03  4.46239173796e-03 -2.10078319403e-03  3.48901214934e-03  2.17336132304e-03  4.31258026354e-04  9.84035316217e-04  3.78957406809e-03 -7.58940959223e-04 -2.75997396726e-04 -9.04714986376e-04  1.07079682468e-03  2.53740413915e-04  9.16699687667e-04 -7.21904073769e-04 -4.58374635142e-04 -1.25945953868e-03 -1.65970675942e-04 -1.67956610547e-03  4.05267886897e-04  2.40111969014e-03  2.69329979368e-03  2.55235657024e-03  1.40724353275e-03 -5.37346113921e-03 -1.66860164499e-04 -1.29501868272e-07  3.23312476791e-03 -2.62059603541e-03  2.85616863086e-03 -2.90608201600e-05 -4.37416694927e-03  7.79518662546e-03  3.56518114985e-03  1.48885234366e-02  9.59263359019e-02  1.11801003659e-02  2.52246129614e-03  1.04675704575e-03 -3.03509960212e-03 -2.16786986577e-03  1.00959235842e-03 -8.65992427157e-04 -1.44080445321e-03  1.70955605316e-03  1.82359199984e-03 -1.64492233205e-03  9.71300681928e-05  7.63690512217e-04 -3.45347979287e-04  1.41756376225e-03 -3.33317339255e-03  2.03482729698e-03  1.35778172198e-03 -4.52499773144e-04 -4.23548245597e-04 -7.18661906802e-04 -1.75650974055e-03 -3.72859897417e-05  2.67800978149e-03 -1.70800872584e-03 -1.77617805864e-03 -1.52323725786e-03  5.02085955454e-04 -2.53872489878e-03 -2.23750093314e-03 -3.19564167885e-03  6.16444848804e-03  1.56926768942e-03 -1.33713884391e-04  1.78965546018e-03  1.63704012696e-03  2.18237870111e-03  8.37711296177e-04  3.22778639977e-03  3.39970937351e-03  2.77729189959e-03 -2.39671920209e-03  3.39065267621e-03 -1.83458512110e-03  2.50544540101e-03 -6.90940197345e-04 -1.00923980968e-03 -5.12761770493e-05  7.77589112773e-04 -1.93307963945e-03  2.65727607189e-04 -1.28335535734e-04 -1.05041298235e-03  1.71431529813e-03 -2.60619360523e-03  7.76607141334e-04 -5.02959140385e-05 -4.68256841850e-03 -1.49113894061e-03  1.68628016719e-03  3.35119055417e-03  1.46634369052e-03  7.89752021428e-04  2.30825387198e-03  2.96983941555e-03 -3.62309770936e-03  5.76908899596e-03 -2.35168852139e-03  8.56160780603e-04 -4.86830521137e-04  3.75499352565e-03  2.36697081097e-03 -2.27545879175e-04  1.05709836764e-03 -1.28126530918e-03  1.21939387512e-03  1.59935029458e-03 -2.76451652784e-03 -2.09012261194e-03  2.12442043288e-03  2.49709933196e-03 -1.91190217555e-03  1.66985492608e-03  3.62567654129e-04 -3.56275538120e-04  5.76493483476e-03 -1.36610675156e-03 -5.73466018684e-04 -2.41526376174e-03  1.07970904136e-03  1.16933620330e-03  7.05963182931e-03 -3.19186703374e-03  2.53206372730e-03 -2.70762433142e-04  8.67811717274e-05  8.06866197028e-04  2.52488653411e-03  2.37553447950e-04  1.91023552342e-03 -6.29852444513e-04 -7.48404539633e-04 -3.54438764316e-03  2.80944949845e-04 -1.10601341846e-04 -5.74895074615e-04 -8.22538225686e-04 -2.72975577961e-04  6.32998437003e-04 -2.23153267176e-04  6.83881054256e-04 -5.42559909031e-04 -1.64475562501e-03 -7.47778481329e-04 -1.32745297852e-03  1.49271864302e-04 -6.45962528168e-03 -1.37664578856e-03 -1.14487587890e-03  9.75726826577e-04 -4.78897641002e-04 -3.20984613721e-03 -4.22447976399e-04 -5.76052356122e-03  2.03749939267e-04 -3.41365297240e-03 -2.53979662327e-03 -2.74822278067e-03  2.88504256670e-03  3.94392427283e-03 -3.77213396264e-03  1.04825837858e-03 -4.69438178589e-03 -2.58648505912e-03 -1.48009165296e-03 -3.52575938845e-03 -2.39938181990e-03  2.71753462153e-03  1.14458994691e-03 -6.53191146707e-04 -2.41642945955e-03  2.13525777229e-03  1.46019010635e-03  2.59554246702e-03 -3.29541779515e-04  1.14783793279e-03  4.49801938266e-04  5.55087225200e-03  3.47344665591e-03 -7.32147994122e-04  3.78347209258e-03  3.44924506801e-03 -4.39943595108e-03 -1.36269643137e-03 -5.43837907748e-04 -9.74566963837e-04  2.69567159895e-03  3.97262132049e-03  3.14681837328e-03  2.86287233043e-04 -7.83239897592e-05 -2.58662472293e-03  3.29369849280e-03 -2.35640258938e-04 -3.76124229486e-03  2.46534153327e-03  1.10258336599e-03 -2.46146466510e-03 -9.95003924873e-05  1.13767612317e-03 -1.69342897506e-03 -5.01884269034e-03  3.64632676469e-03  3.17196773653e-03  2.14827462007e-04  1.47154574462e-03 -4.31951047197e-03 -2.62423318544e-03 -8.54029146654e-04 -6.33583155004e-04 -3.03613471796e-03 -1.10405284844e-03  3.32469383588e-03 -5.72387948880e-03  3.05338276887e-03  4.40870405132e-03  3.93162920153e-03 -2.25258307844e-03 -6.08542850821e-05  1.21498330777e-03 -4.52838733299e-03  3.48732649806e-03
-2.46821078949e-03  1.35855020970e-03 -2.01209883351e-03  1.04232872253e-03 -2.13682994680e-04 -2.11485899068e-03  5.89246472538e-03 -3.25085658121e-03 -3.53206202102e-03 -4.19718134346e-03  1.52734093774e-04  5.05730084032e-03 -5.95593799016e-04 -5.53365241906e-04  2.73141874137e-03  1.01385672956e-03 -2.95803809991e-03  2.86970511834e-03  2.22906539503e-03 -2.36082715419e-03 -2.72784516641e-03  3.02620736690e-03 -1.12575422205e-03 -1.43055538428e-03  1.57140370836e-03  3.63485106841e-03 -3.64166984013e-04 -3.88599432966e-04  1.58212522335e-03 -1.88192900099e-03 -1.33287678003e-03  1.06862177953e-03  2.47669107620e-03 -3.34871816601e-03  1.53705382059e-03  4.52198080686e-03 -2.45449028702e-03  4.15383708220e-03 -4.32165906112e-03 -2.43089721474e-03  8.48091062645e-04  8.63389960586e-04  3.89440355429e-04  3.81434907267e-04  1.03112089782e-03 -3.15304667414e-04 -1.88075812548e-04 -2.34160201352e-03  2.28804803649e-03  2.83368000060e-03  3.14243061999e-03  2.51518177049e-03 -5.59294638613e-03 -2.69051554225e-03 -3.11154914666e-03 -1.91902304778e-03 -3.65335048574e-03 -1.30607806845e-03  1.84535192580e-04 -2.97970280443e-03  1.39796270437e-03  4.93953203097e-03 -8.86043106637e-03  1.11801003659e-02  1.00880614157e-01 -1.20356890549e-03 -3.25318342058e-03 -3.31218729881e-03 -2.70481817654e-03  1.77106965730e-03  9.27169633004e-04 -2.71697656707e-03 -2.52674043983e-03  9.45307494871e-04 -4.67323150765e-03  3.12151113957e-04  1.35579577318e-03  1.25223048615e-03 -3.13961399300e-03  3.39645456877e-03  1.67385447525e-03  3.35315960995e-03 -9.64481880173e-04 -1.00096398904e-03 -8.10758704163e-04  9.73980248813e-05 -1.29888533131e-03 -2.62796783577e-03 -2.47495946303e-05  4.09061909815e-03 -4.35184065984e-04  1.35884182427e-03  7.26176192366e-03  1.34873291694e-04 -3.62318846688e-03  6.08299817311e-03  2.26097604495e-03 -1.03860018826e-03  2.92664447503e-03 -4.80298938999e-04  2.89986764942e-03 -5.08061885097e-04  8.39986596498e-04 -1.04971519536e-03  1.21405778011e-03 -7.49994205036e-04  3.93087595000e-03  1.41433753735e-03  2.21571478901e-03  2.17531226571e-03  1.02406224743e-03  1.62049983868e-03  5.55793725414e-04 -3.08857211777e-03  3.87089162544e-03  1.48259964979e-03 -5.87435349244e-05 -5.35461067321e-03  3.39805631588e-04  2.29103215993e-03  2.28648737147e-03  1.29168509915e-03  7.12298920321e-04  1.37610069507e-03  4.71011009864e-04 -2.45249977140e-03 -8.46418559127e-04 -1.28293254505e-03  5.70747398943e-04  2.87910692606e-03  1.98580705091e-03 -6.06751828197e-05 -6.26368873231e-04 -1.54224443414e-03  5.94767192062e-04  1.56854690144e-03 -1.36182951710e-03 -7.69008236209e-04  3.15006737836e-03  2.01086337316e-03 -1.30285281886e-03 -7.17843786239e-05 -6.51380128968e-04  6.12355553167e-03  1.54287078634e-03  4.22714094486e-03 -7.65833989395e-04  6.30794941444e-04  5.14820133762e-04  2.90579353725e-03 -3.41391646132e-04  2.34501856176e-04  4.30209906047e-03  1.50708379712e-03  1.41687737792e-03  2.31489007032e-03 -5.08398408590e-05  1.61900727427e-03 -1.82285743364e-03 -1.65968552801e-03  2.82511997615e-03 -1.57142062098e-03  4.84110334529e-03  1.98460031181e-03  3.67159498185e-06 -2.22323709339e-03  2.56132280897e-03 -6.96485171322e-03  1.82179750608e-03 -4.22306205843e-03  1.62482437261e-03 -1.74622080084e-03 -1.98731007009e-03  1.68905709035e-03 -1.05266884908e-04  1.01261449431e-03  2.66946928030e-03 -2.20210881903e-03 -7.71729876011e-04 -2.16470267028e-03 -2.04442015481e-03  1.45351025956e-03 -9.04010038911e-04 -6.09912372395e-04  2.19716557218e-03  2.72432923514e-03 -1.02267097188e-03 -6.37005896952e-03  3.02068194683e-03 -2.85281605894e-04  3.91033407515e-03 -1.07346965402e-03  7.52378725301e-04 -2.78841638686e-03  3.04207653644e-06 -2.71052908174e-03 -1.86978172929e-04  8.24561669120e-04  1.14713190201e-04 -3.47262765243e-03 -2.50840152580e-03  3.11666082734e-03  1.01174879050e-03 -3.91972991118e-03 -1.37692459158e-03  9.25800485522e-04  1.29104583198e-03 -1.88171377698e-04  2.98554969096e-03  3.05150402113e-03 -3.90423861393e-04  1.85885565071e-03  2.03702020469e-04  3.04775181618e-03  1.21039339282e-03 -2.08466983209e-03  2.40177948053e-03  1.34334650516e-03  1.41174295054e-03 -7.54514056179e-05  1.86564950652e-03 -1.74556171838e-03 -3.35646750451e-03  9.03131986651e-04 -4.47460055878e-03 -2.62449982611e-04 -5.58267454481e-04 -2.04734054197e-03  3.85231773294e-03 -5.16703683898e-04  4.66687395249e-03 -3.27831764238e-03  4.56432196819e-04  3.75436785119e-03  2.83404811826e-03  6.02049659059e-04  2.15618877529e-03  1.63619259041e-03  2.29778277815e-04  4.61955930458e-03 -5.38803673972e-04 -7.64222424267e-04 -3.93602011930e-03  2.28436838513e-03 -5.58803523096e-03 -3.51835200398e-03  1.21247367533e-03  6.95745779351e-03 -6.49794071320e-03  3.91466325726e-03  1.02270861651e-03  3.45145283496e-03  2.16943731513e-03 -1.07083677640e-04  1.67044934759e-03  3.51712808851e-03
 4.28880067918e-04  1.87043494998e-03  1.09939364769e-03  3.02462813907e-03 -3.62930909607e-03 -2.17829457108e-03 -3.39832507445e-03 -1.04379187113e-03  2.67898499022e-03  3.90052199352e-03 -8.01175720524e-05  2.59340443714e-03  6.99268648161e-05 -2.98627543161e-03 -2.33317006827e-03  1.65415950311e-03 -6.69516296576e-03  1.54436263237e-03 -1.16598943570e-03  8.64713203564e-04  3.89585534158e-03 -6.42743878345e-03  3.95037576555e-03 -3.13298453986e-03  5.57266494209e-03 -2.34335676020e-03 -8.32526642303e-04  5.49372245717e-04 -2.14450147525e-03 -3.92928554338e-03  1.10772223709e-03  4.04020644845e-04  3.85071205516e-04 -2.06366175231e-03  3.72804410949e-03 -3.79005987728e-03 -1.18620854652e-03 -1.09869661475e-03  1.06355400257e-03  3.78020696101e-03 -2.98728444928e-03  7.34528021339e-04  1.69074302325e-03  2.39311433589e-04 -4.91391573541e-03  2.18888433806e-04 -5.53621511369e-03  2.89955410371e-03  2.07697514776e-03  3.36207598794e-03  2.37279836555e-03 -1.62303777489e-04  3.84596925961e-03 -2.91968066859e-03  6.89083760309e-04  3.12445767956e-03 -1.68199773034e-03  2.33550483542e-03  3.42716553407e-03 -4.18073259043e-04  9.71191958420e-03 -1.21176622587e-03 -1.68100944042e-03  2.52246129614e-03 -1.20356890549e-03  1.10441957963e-01  9.69595076072e-03 -6.83537735961e-03 -1.41950990767e-03 -2.98197808054e-06  1.87227430204e-03 -1.98880127814e-03  2.13916166986e-03  1.65957806663e-03  2.80592988093e-03 -2.94844986347e-04 -3.32588289318e-03 -1.60357176435e-03 -7.04445184655e-04 -2.05778528436e-03 -4.11306848724e-04 -9.12330891737e-04  8.21894753047e-04  3.11969781667e-03  5.37834005309e-04  5.03036680777e-03 -1.75810417922e-03  5.54149865450e-04  7.25352157713e-03 -2.39238585794e-03  4.68604383987e-04  1.84183262349e-03  3.63501619965e-03 -4.90846748121e-03  4.57948773008e-03  3.19313790430e-03  1.70596832556e-03 -6.41543618211e-03  1.93203259193e-03  1.71480472150e-04  1.21467792146e-03 -1.56060303454e-03  9.13711182373e-04 -2.37306360954e-03 -1.70047365513e-03 -4.70895823466e-03 -2.74333903908e-04 -2.08660158501e-03  2.47564890427e-03 -1.36204416739e-03  2.14825429601e-03 -1.47305980245e-03 -1.80387488910e-03  1.86786168481e-03 -1.43574726891e-04 -1.88788050496e-03 -7.37008030192e-03 -1.23302141485e-03  9.61250892395e-03  4.98780343514e-03 -6.06693211383e-05 -4.04168161203e-04 -2.67344267236e-03  6.83379687665e-04 -1.24039009990e-03  6.10311559809e-04  4.12802566385e-03 -7.68502158208e-04 -3.86676151559e-03 -3.03906163904e-03  4.34028408084e-03 -8.04450449174e-04  4.13515427145e-04  5.40824308888e-04  6.08680067182e-03  3.65450547111e-03 -4.95766181483e-03  1.55089226200e-03  5.09857202127e-03 -5.14518485983e-04 -3.31983486458e-03 -2.68046109089e-05 -3.26756960942e-03 -1.87694818402e-03  1.07823946110e-03 -3.42397659636e-04  8.36932566281e-04  2.57233928438e-03 -5.01028595365e-04  3.22450495235e-03  4.49635633199e-03 -8.56550450052e-05 -4.70337332333e-04  6.56503903958e-03  4.71154832401e-03 -4.58828691452e-03 -1.64561920150e-03  4.37656583640e-03 -7.42270428040e-03  4.63837498199e-05 -3.15377513072e-03 -1.70827476213e-03 -1.96669416607e-03  3.61841808545e-03 -2.47424208756e-03  4.30654171615e-03 -6.02228454436e-05  3.81659654084e-03 -5.73994450158e-04  9.68768531299e-05 -2.32996985460e-03  3.12071081559e-04 -1.03049720684e-03  2.02727922851e-03 -1.76004352472e-03 -1.28757735960e-04 -1.86818921063e-03  5.58675085889e-05  3.12621824307e-03  7.93867974557e-04  7.73998729413e-04  1.83503497690e-03  3.12166255216e-04 -1.51470321533e-03 -3.14148317784e-03 -4.24449996787e-03 -3.96373619050e-03  5.05838248057e-03  4.49731663684e-04 -3.36892602371e-03 -2.95534273134e-03  4.94857655551e-03  3.95307847773e-03  3.88672896825e-03  1.36420328851e-03  7.51381677848e-03  4.87959971432e-03  3.18665369492e-03  4.89716787617e-04 -2.68170888381e-03  4.44479036352e-03  3.47537023235e-03 -8.43936857189e-04 -4.41325048904e-03  7.41084361643e-04  6.98233009359e-04 -9.39112402154e-04  2.31991154091e-03 -4.90346782668e-03 -4.39972294847e-03  5.50515498558e-03 -1.12629820280e-03 -6.42898797993e-05  4.57176919893e-03  7.82730789382e-03 -4.64355579969e-03 -8.73067799590e-04  1.43346594921e-03 -2.34606635265e-03 -2.73439231950e-03  4.28782923965e-03  3.67232605017e-03  1.30771457291e-03  3.99179508143e-03 -3.47336284314e-03 -3.75862660719e-03 -7.67697845836e-04  4.08978707181e-03 -7.53534852400e-03  4.99011536581e-03 -1.63538950995e-03 -2.08478467650e-03 -5.67156860462e-03 -2.67721276361e-03  2.05499625141e-03  6.65681828254e-04 -7.91127610345e-04 -1.17925220943e-04  2.06355023041e-03 -4.54123158179e-03  2.13495206281e-03 -1.37200284527e-04  2.48157041861e-03 -1.02295476095e-03  3.00018177825e-03  1.20090965390e-03  1.04410502524e-04 -4.13424604410e-03  4.04065954065e-03  6.87070168123e-04  3.17973144190e-04  2.19242795892e-03  2.36088228766e-03 -1.26125389579e-03  1.53195673067e-03 -1.05255302548e-03
 2.69777118933e-03  1.99157738687e-03 -3.87054877820e-04  1.63725186634e-03 -2.69084106265e-03 -1.94155914290e-03 -5.34078327544e-04  2.03837409096e-03  3.14074457981e-03 -3.73301137469e-03  1.06299339034e-04  2.02927453215e-03  3.66095733014e-03  1.27155926040e-04 -3.92374930905e-03  1.97321630613e-04 -4.29172293599e-03 -2.20510008689e-03 -5.93801323183e-04  5.78686651184e-04  3.68501713103e-03 -4.01789654860e-04  1.46141899080e-03  1.99137906912e-03 -1.64810110793e-03  1.06695948263e-03 -2.03062368264e-03 -1.59570367884e-03 -4.39895293369e-04 -1.08872452188e-03  1.40237851902e-03 -4.87778346745e-03 -2.16490183776e-03 -3.26495730456e-03  6.28455075790e-04  4.73050022418e-04  5.06815773520e-03  2.87422202769e-03  1.36319628719e-03  1.73944377674e-03 -3.82880897662e-03  4.07291168217e-03  2.01777730985e-04  3.12600690068e-04  9.77525893630e-04  1.92663619835e-04  3.01631157376e-03 -4.50504127562e-04  2.35697733601e-03 -1.59734793291e-03 -1.46354925241e-03  3.24068654324e-03  1.96418228644e-03 -3.38607057020e-03 -3.40236896834e-04 -2.47473276255e-03 -2.46226116970e-03  3.64043530113e-04  3.84007249758e-04  9.05866572402e-04 -2.92923991543e-03  3.63696641329e-03  7.77074143495e-04  1.04675704575e-03 -3.25318342058e-03  9.69595076072e-03  9.03195741158e-02 -4.61353051823e-03 -7.67142621662e-04 -6.04482693654e-03  4.80753777250e-06 -5.54863059127e-04  2.62719016287e-03 -1.62623646782e-03 -8.16786489182e-04 -1.22301147090e-03  1.16377741835e-03 -1.09936148256e-05 -2.49913937846e-03  1.63037691042e-03 -3.11702803674e-03  1.20261679025e-03  2.78493508364e-03  2.91312472772e-04 -6.16600036660e-03  1.72014534202e-03  7.14752730421e-04  1.45282324455e-03  2.06270484675e-04  8.49582671774e-04 -4.05213787146e-04  1.96092974117e-03  1.55311214384e-03  3.66226216390e-04  4.79414033716e-04  7.06146960600e-03 -1.98372442739e-03 -3.50815651164e-03 -2.64696976281e-03  9.74405927936e-04 -1.00979692300e-03  8.65003547332e-04 -3.91548097669e-04  7.86172017777e-04 -1.11367103992e-03  9.41756682393e-04  3.80862370339e-04  1.06200252624e-03  2.63780277347e-03  5.09361328995e-03  5.25329350004e-03  2.77030827572e-03  1.81800166735e-03  1.16436306003e-03  2.80270203986e-04  1.16121212281e-03 -3.25061658594e-03 -1.71789449725e-03  3.64282298402e-03  2.72856337145e-03 -6.62637185919e-03 -6.75446059361e-04  2.41469565267e-04 -1.64575595372e-03  5.14435591858e-04  1.56965298013e-03  8.71160843346e-04  4.84541664617e-03 -1.08462205365e-03 -3.67876243859e-03 -2.30898101702e-03  2.30140525053e-03 -7.38153945442e-04 -3.45640914483e-03 -5.73314731876e-04 -8.76428370348e-04 -5.10956203080e-04 -1.71051726496e-03  4.00003673217e-03  7.47983937503e-04 -1.73351232675e-03 -3.00472321290e-03  1.72254765798e-03 -2.63377464677e-03  6.35831177234e-04 -8.14434886281e-04  2.03141066784e-03 -6.98481808026e-04  2.07037047984e-03  9.52959498125e-04 -4.25413739415e-03 -9.75070724493e-04 -3.04299872328e-03 -1.22989826825e-03 -1.73261848483e-03 -1.49320926926e-04  3.81787154259e-04 -2.66904853249e-03 -2.43506879708e-03  3.21736272403e-03 -6.32901316015e-04 -3.16541669731e-05  5.64417958485e-03 -9.84018204232e-03 -3.70368112743e-03 -2.52503923051e-03 -4.52896047175e-03  3.18757632964e-03 -1.32575707110e-03  2.55907987093e-03 -1.77565558040e-03 -9.10812480456e-04 -8.45592574062e-04  1.45670785220e-03 -3.03458258372e-03 -3.23923378700e-04 -4.93290176439e-03 -1.78111388555e-05 -2.16232926583e-05 -1.46507124707e-03 -2.30407308646e-03  1.33519656732e-03 -1.41760109281e-03 -7.39809585534e-04 -4.66979240407e-04 -1.52320749830e-03 -2.15904846098e-03  1.59679774626e-03 -2.53175330904e-03 -4.78757948201e-03 -2.30019100794e-03  1.35995710200e-03  5.37797214645e-03  1.47113149033e-04  1.85609240550e-03  1.13180435745e-03  4.24157211432e-03  1.98654723140e-03  2.92761945439e-03  1.22750166250e-03  3.19870738993e-04 -1.71018316752e-03 -1.38327661765e-03 -1.86900269466e-03  2.75267201835e-05 -2.92990770976e-03  6.41445122697e-04 -6.27903028537e-03 -6.58975121321e-03 -2.91037214077e-03  3.03658765422e-03 -4.76997386247e-03  1.08776659304e-03 -6.93781748896e-04 -5.14662519942e-04 -1.95067146840e-03 -3.98459512265e-04  1.14345442595e-03 -1.58043516660e-03  1.62287946294e-03  2.91232134434e-03 -1.76062645276e-03  2.06594474046e-03  4.19312673165e-03  3.90452501079e-04 -9.86053887316e-04  1.20229646470e-03  6.47368894008e-03 -2.53524549113e-03  2.65191610755e-04 -2.99770549286e-03 -3.12366879477e-04 -4.66140942206e-03  3.15668578092e-03  2.44469506750e-03 -5.74376765894e-04  6.38180232811e-04  8.74178157795e-04  3.25459811135e-03  4.64651542850e-04  2.90460064673e-03 -9.93661075380e-04  2.00899654841e-03  1.11707834013e-03  3.54096368007e-03  6.10942597509e-03 -3.67015698970e-04 -4.90147115344e-03  4.27582239265e-04  7.37254978550e-04  1.66210614331e-03 -8.51064492603e-04  1.45666064451e-03 -9.89801617737e-04  4.13427558700e-03  2.08548798462e-03
 6.85429945518e-04 -1.65125918849e-03  5.17953557092e-04 -2.18635162225e-03  2.43729050311e-03  3.35739135088e-03 -1.17565545277e-03  1.48448996901e-03  1.30306519986e-03  2.61709285286e-03 -2.85324210978e-03 -3.58067031374e-03 -2.65415938440e-03 -5.59395663578e-04  8.04903188571e-04 -1.28339383170e-04 -8.97340138801e-04 -6.53125854352e-04  4.44505563014e-04 -3.88715871694e-04 -9.34239903806e-04  5.50437673729e-04 -1.23174812526e-03 -9.29767247412e-04  8.01249081936e-05 -4.53105565956e-04  6.72177693849e-04  8.26556946248e-05  1.41287335571e-03  4.01522124018e-04  2.05198789628e-03  6.59842200400e-04 -1.22834218463e-03  3.21658325106e-03  3.79609758284e-04 -1.57355006976e-03 -4.36303655881e-04  2.02123579794e-03  1.12024113832e-04  5.46016684079e-04  2.28421118945e-03 -1.55795568120e-03  1.19307157122e-03  6.04342904062e-04 -4.51921642572e-04  1.08662236370e-03  1.07874515230e-03 -2.44059557148e-03 -2.69014453436e-03 -7.63548718096e-05  3.99011249556e-04 -6.71938446815e-04 -6.21271320340e-03 -8.66030400207e-04 -1.68582024551e-03  2.21245303919e-04  2.86402780528e-03 -2.04149256723e-03 -2.33261192366e-04 -5.92151224842e-04 -2.66355420766e-03  1.65058930902e-03 -2.31262241798e-03 -3.03509960212e-03 -3.31218729881e-03 -6.83537735961e-03 -4.61353051823e-03  6.17140425647e-02  1.33793210365e-02 -1.16828967032e-03 -9.62734683861e-03  5.00645774561e-04 -1.31127255995e-03 -4.65618742466e-04  1.28151312967e-04  5.55951351459e-04  1.67720975881e-03 -1.21403898072e-03  1.74331000852e-03 -2.89808968838e-03  7.49471508938e-06  3.07172824360e-03  2.66097364577e-03 -2.24140943784e-03  1.17307497113e-03  8.08249915931e-04  3.45125524936e-04  1.51516648975e-03 -7.82414527711e-04  2.25850494646e-03 -1.72314795796e-03 -2.08541086240e-03  9.23243589454e-04 -4.31672140938e-03 -2.32270562689e-03 -5.16095051231e-03 -1.17533029947e-03 -1.39240312727e-03 -1.65302759334e-03 -1.76629067404e-04 -1.93958190935e-03  2.45157939671e-03  9.71497217512e-04  2.20236119382e-03  1.02755562784e-03  8.99801036710e-05 -1.03643588799e-04  1.20312231602e-03  1.56237942963e-03 -8.00256119376e-04 -5.70989582255e-04 -2.10893303031e-03  2.35625187335e-04 -2.09101153057e-03  1.72864999612e-03  1.38637784902e-03  3.27020512207e-03 -1.01035464674e-03 -1.39019926053e-03  6.60580456199e-04 -1.15576981689e-03 -3.48809390680e-04 -9.70643019940e-05 -9.27700647022e-04 -1.34065414633e-03 -1.66773508744e-03 -5.45729368751e-04  1.43437858378e-03  2.95279169509e-04 -8.10883409615e-04  7.73139918150e-04 -5.25804532240e-04 -2.64152469860e-03  3.72060600085e-04 -6.89743684566e-04 -2.83837076932e-03  9.43235747054e-04 -5.66880723428e-04 -3.10788137520e-03  1.19553326102e-03 -1.21790014221e-03  3.81185454268e-05  1.27126072508e-03 -1.12155847735e-03 -2.43919429686e-03 -1.45572755385e-03  2.02113512258e-03 -4.79638993536e-04  9.72407938855e-04 -3.43107573161e-03 -8.88969876383e-04 -3.11924588512e-03  1.98995634405e-03  3.10626761853e-03 -1.85391595579e-04  1.47310244744e-03 -2.87182893639e-03  4.52096250842e-05  1.02492383083e-03 -4.63201750775e-04 -1.02380475069e-03 -7.72927938950e-05  8.22165443851e-04  4.86053269779e-04  2.12558825710e-03 -7.80124596236e-04  1.03071839465e-03 -9.14064178964e-04 -4.97492378175e-04  1.57222252591e-04  5.17803169262e-05 -3.44512467189e-03 -1.08159604555e-03 -1.53786760693e-03  1.16349915813e-03 -5.11083880150e-04  2.09141387750e-03 -6.15505870184e-04  3.66083614534e-03  4.47407219008e-04  4.08611666700e-03 -1.18443399266e-03 -1.14325882874e-03 -7.34925141850e-04  1.13692643177e-03 -2.17958102796e-03 -1.58462032241e-03  2.44897666179e-03  1.23261555241e-03  6.21024793064e-04 -9.17066695672e-04  6.64090725901e-04 -3.08400390771e-04  1.18178196412e-03 -1.36611595517e-04 -2.12698831416e-03  2.12038729112e-03 -1.01464897201e-03  1.91389818814e-04 -2.86164520122e-04  5.78758397973e-04  1.02182249689e-04 -1.12501089758e-03 -3.77136321455e-05  1.69502292881e-04  3.48023114034e-03 -1.38595412009e-03 -2.86064863243e-03  1.39689227884e-03 -1.85426388119e-03  1.33814062395e-03 -5.59415357816e-04 -1.37894572103e-03  2.33088210559e-03 -2.65818843244e-03 -1.19413058982e-03 -6.23806721236e-04  2.81359157615e-03  2.43198019679e-03  1.79902785130e-03  2.13380821536e-04 -2.59102316741e-03 -6.53229683301e-04 -4.15317547726e-04 -1.11194540895e-03  1.31241294005e-04 -4.83929787710e-04  3.85592321757e-05 -3.34233218663e-04  4.43593630083e-04  1.46710950519e-03 -1.12144087083e-03  9.88536044243e-04 -1.77546732534e-03 -8.82499293215e-04 -1.41480948307e-03 -5.30269936458e-06 -2.83454906588e-03 -1.43667932191e-03  1.54835035222e-04  5.50537855289e-04  2.78380925247e-04 -8.82146840229e-04  3.01845364808e-04  2.43894393322e-03 -1.85304006984e-03 -8.67147714209e-04  3.23211269444e-04 -2.10288424766e-03  3.63639444465e-03 -1.18831688689e-03 -3.16749847918e-04 -1.88195676804e-04  1.13081278441e-03 -5.95906723557e-04  1.00630977607e-03
 4.43327484448e-04  1.26896917014e-04  1.82215103992e-04 -1.80774327531e-03  1.71120529465e-03  2.66022673052e-03  9.88328985540e-04  9.43907047810e-04  2.53724592329e-03  2.15671650950e-03  2.44342160563e-04 -1.40383462150e-03 -1.22559599146e-03  5.92118483247e-04 -1.39106349745e-03 -4.23136413267e-04 -4.16232380502e-04  2.42851699334e-04 -9.48995789095e-04 -1.01340519507e-03  1.35566472350e-03  1.10157059291e-05  2.56387513758e-03 -8.89353112433e-04 -5.68783930632e-04 -4.36908742182e-04 -2.82652175931e-04  7.82952963269e-04  1.50476238462e-03  8.87170580121e-04  2.54043647174e-03 -1.10111489698e-03 -1.55208010162e-03 -2.13310432607e-03  2.92306663249e-03 -1.90291382703e-03  1.93453894923e-03  1.26111605344e-04  8.27850325572e-04  9.66756230187e-04  5.55765675167e-04  1.83239336534e-03  5.70558025956e-04 -8.95971301092e-04  1.65367141010e-03  7.52915275176e-05  1.02598239748e-03 -2.54490452250e-03 -4.58520833116e-04  2.31236818896e-03  5.12538970341e-04 -2.48069983583e-03 -2.58067152491e-03 -1.28449989840e-03 -1.09360144777e-03  6.03193634835e-04  4.00029939721e-03  1.22567239940e-03 -9.70117136841e-04 -1.42545076574e-03 -7.81318469478e-04  9.17372272639e-04 -3.62483190581e-03 -2.16786986577e-03 -2.70481817654e-03 -1.41950990767e-03 -7.67142621662e-04  1.33793210365e-02  5.40227449792e-02 -1.62423833368e-02 -1.54658877750e-02  3.00417215292e-03 -1.91352375915e-03  5.84357532092e-04 -9.48596292615e-04 -7.07435368622e-04  5.47224066219e-04 -5.11769465505e-03  1.28332295016e-03 -1.74253915301e-03 -8.89862688053e-04  2.13555712532e-03 -5.37505137380e-04  6.95190947280e-04 -8.06461455816e-04  1.17826799420e-03  4.27566723504e-07  1.40029692634e-03  1.15946630885e-04  8.20234856069e-04 -2.31935270023e-03 -9.02676459750e-04  3.89311986578e-04 -2.78764077299e-03  8.52018535579e-04 -1.28911994831e-03 -1.53661501632e-03  6.84152738272e-04 -2.05568960926e-03 -1.96910183167e-03 -1.58669470365e-04  1.61792219113e-03  1.57653132591e-03 -6.84927596116e-05  1.29551804253e-03  9.98907995768e-04 -6.78608067574e-04  4.93204666989e-04  1.47981757324e-03 -2.78964917090e-04 -1.43172202367e-03 -1.11379776625e-03  1.31089377093e-03  3.97188881159e-04  1.37636722087e-03  1.51539204837e-03  3.28373944766e-03  4.91390115567e-04 -2.97522782539e-03 -3.36497036519e-03 -3.29551594966e-03 -9.03127370023e-04 -6.51578786639e-06 -1.26341406043e-04 -5.51546678927e-04 -2.37391940752e-03  8.17585170845e-04  3.98347235812e-03 -7.16836086905e-04 -2.33746555335e-03 -1.71861883264e-05 -1.33087905968e-04 -5.47529671193e-04 -4.99527953221e-04  2.07308551034e-03  2.97970263198e-04 -3.77262191635e-04  1.37313032356e-03  4.66844752345e-04  3.43243456897e-03  7.41014155655e-04  3.37282242627e-03 -3.09175619837e-04  7.39909416496e-04 -1.85030327368e-03 -1.51625511054e-03  8.61690263339e-04  1.30335094355e-03  3.43585081966e-04 -7.01618987733e-05  3.23838621966e-04 -1.33304224710e-03  1.18521158226e-03 -1.31633352551e-03  7.41507419914e-04  9.32938754756e-04 -1.60912437587e-03  3.81123838096e-04 -3.85483444990e-04  2.02957403302e-04 -6.85904139281e-04 -7.10281209032e-04  2.82405410990e-03 -5.34251297693e-04 -4.85844452904e-04  1.16510576204e-03 -6.62421930922e-04  3.63783990982e-03  2.03361398572e-03  5.09756914715e-04  3.98883266066e-04 -2.13348119877e-03  1.68480335079e-04  7.68309628451e-04 -1.60626474273e-03  4.43775538278e-04  4.60269563836e-04 -7.92485363131e-04  3.35552456731e-04 -4.19486244145e-04 -9.37124978156e-04  4.84441083439e-04  1.28732256992e-03  7.76891600957e-06 -3.19038317944e-04 -4.01871664680e-04 -4.14594091483e-04 -1.30788202107e-03  2.36558828444e-03 -1.13037647131e-03  2.55714184573e-03  2.37235535974e-03 -8.32559219608e-04 -5.58770839227e-04  1.32791969486e-03  1.86815823907e-03 -2.08254716620e-03  1.89316061629e-03 -2.51995834958e-03 -7.08007964153e-04 -1.28196829007e-03  4.43501526081e-04 -1.62728767225e-03  3.07934237101e-03 -4.74521782850e-04  1.82055155249e-03 -3.96804011970e-03  1.44876249102e-03  1.58655905913e-03  1.21099280422e-03  5.44331483476e-04  1.18943599245e-03 -1.02978445880e-03  3.57841433067e-04 -1.06017758156e-03  2.04901091201e-04  1.50007460551e-03  7.80653823578e-04  1.84304686536e-03  7.15341003551e-04 -6.73727216703e-04 -1.64344552128e-03 -3.51753864986e-04  3.06672654206e-04 -2.06336036051e-03  2.07654755115e-04  1.12318701676e-04  3.40185011520e-03  1.54661187668e-03  1.22772075630e-04  2.93883078318e-03 -2.10027535192e-03 -1.39855068446e-03 -7.00793251288e-04 -8.66409135497e-04 -2.42216692233e-03 -1.85483125463e-03  5.89006963212e-04 -8.73581554021e-05 -1.79623794737e-03 -1.16172143844e-03  8.12728887000e-04 -5.97008047452e-04  1.41854126302e-03  3.74235938119e-03 -5.35950319949e-04  1.62622198804e-04 -1.87027522430e-03 -1.08243869434e-03  9.32500621637e-04 -2.35473058033e-03  3.30808220575e-03 -1.26858458285e-03 -7.45726363589e-04 -3.88081571538e-03  2.78487086265e-03
-2.20654539715e-03  1.58851083082e-04 -7.64751321035e-04  9.04548092514e-04 -1.90805190884e-03 -9.14172668916e-04 -2.04143380469e-03 -1.39170065864e-03  1.01186521884e-03 -7.86009078686e-04 -6.36975528125e-04 -1.64856021571e-03 -2.32335507682e-04 -3.99167050915e-04  1.83981788688e-03 -2.73720211527e-03  1.39177204075e-03  9.65578126413e-05  1.85092337871e-03 -4.47241833808e-04 -2.03752239426e-04 -2.23279127224e-03 -8.35397739710e-04 -1.87650941944e-03  1.21463395540e-03  6.49903840409e-04  2.43658921093e-03  9.58400034052e-04 -2.77675113907e-04 -2.52391670724e-03  2.06428625746e-03  1.07899425154e-03  1.78060660732e-03  3.84899645716e-04 -7.15648155868e-04  3.26788208569e-03 -5.13263984861e-03  6.96446574429e-04 -2.91429430688e-03 -1.96420190461e-03  5.42613897560e-03 -5.86228759312e-03  1.31411992040e-03  2.16773497027e-03 -9.94958456266e-04 -1.18591028113e-05 -1.74731751121e-03  1.23575236891e-03 -5.74561699738e-03  6.22885036851e-04  1.26737552108e-03  1.14557946432e-03 -2.14642228636e-03  3.43645600646e-03  2.78224536932e-03 -2.78232924753e-03 -3.49115144906e-04 -9.37178916480e-04  1.06508298049e-03  5.18437146211e-04  5.59845884126e-04 -1.33915551530e-03  2.31711058402e-03  1.00959235842e-03  1.77106965730e-03 -2.98197808054e-06 -6.04482693654e-03 -1.16828967032e-03 -1.62423833368e-02  6.91399575196e-02  5.95013144212e-03  5.75183886872e-03  5.86220196325e-03 -2.57819892216e-03  1.84696555738e-03 -1.92843209412e-03 -3.86595054299e-03  5.25884882201e-03 -5.35426939219e-04 -2.26627856831e-03  3.04904427073e-03  2.16508509780e-04 -7.45604103093e-05 -1.43079026019e-03  1.01180832041e-03 -1.80332650612e-03  2.26643994692e-03 -2.03202280596e-03 -2.89317806278e-03  2.10890175132e-03 -1.40295162890e-03 -1.78413672181e-03 -1.73748024922e-03  3.52588325868e-03  5.14567693913e-04 -2.09497620733e-03  1.36516587078e-03 -2.77146149717e-03  1.93153248989e-03  1.28619919875e-03  1.23548441155e-03 -3.25515369904e-03 -1.28128721996e-03 -3.06359612069e-05  2.15440379343e-03 -3.88013409035e-03  4.69439435054e-03 -1.10212848752e-03  1.36467766393e-03 -4.96420692883e-04  2.72726729390e-04  8.69699923271e-04 -1.60448670305e-03 -8.99754803294e-04 -1.71078349397e-03 -2.04852328417e-03 -2.10188160356e-03  5.42580925255e-04  2.51957520813e-03  1.86626660243e-03 -7.40927999002e-04  4.23676254888e-04 -3.07047980424e-04  1.41304456011e-03 -1.46637313073e-03  4.75640245004e-03 -3.75945172040e-04 -1.79510424040e-03  3.68452008955e-03  1.77183127966e-03 -9.68988256012e-04 -6.49869445719e-04 -4.14247627275e-04  1.51526065300e-03 -3.14353524313e-03 -9.23885307393e-05 -1.64527499927e-03  3.27076973658e-04 -6.70047140560e-03  4.12178027899e-05  9.88092598946e-04 -4.11616672099e-03 -3.21439858546e-04  3.35258723892e-04  3.64290150513e-03  1.93407620789e-03 -1.97792371197e-03 -1.77786161532e-03 -5.23208273076e-04 -1.57029296345e-03  7.59241744780e-04  2.32942994247e-04  6.55703473962e-05  1.62672410176e-03  1.93657950093e-03  8.90223281748e-05  4.87796962181e-04  6.72590383609e-04 -1.08765496242e-05  8.30355467098e-04  8.50903630172e-04  1.65043162432e-03 -2.09762842241e-03  2.17155900007e-03 -5.92522563089e-04 -4.84723529586e-04 -1.87952025933e-03 -6.87200008567e-04 -3.38048022880e-03  5.22123506477e-04  1.24500529858e-03  1.00043481625e-03 -1.60903038826e-03 -1.48924912721e-03  2.44719330079e-03 -3.51237216789e-04  3.44844979918e-03  2.18271300259e-03 -2.97478724533e-05 -2.96213193826e-04  2.90215615538e-03 -1.00514082517e-03 -1.53090635886e-03 -6.56258172555e-05  1.84123842126e-03 -1.75046567711e-03 -1.78195651477e-03  2.23057950270e-03 -2.02236338770e-03  1.63231675758e-05 -3.40524445173e-03 -2.45402499249e-03 -2.64579147330e-03  2.25660332320e-03  1.28510218994e-03 -8.59006819884e-04  1.61688666101e-03 -3.28981274632e-03  1.24976170859e-03  2.56653231318e-04  6.14844246191e-04 -8.81061214840e-04  4.10592306517e-04 -2.87167543206e-03 -2.03386125584e-04 -1.70440056858e-03  3.55388785361e-03  4.51055168892e-03 -2.61251715999e-03  2.38279732842e-03 -1.85465389368e-03 -8.51837935312e-04 -1.44226789382e-03 -1.22335729125e-04  4.49997805920e-04  2.33526634654e-03 -6.80030686001e-04 -2.24086862153e-05 -2.46262323147e-03 -2.38150451696e-03  6.26371603616e-04  4.02089855613e-04 -1.69215858948e-03 -8.61881959417e-05  1.16971743918e-03 -1.08660606947e-03 -2.10884541941e-03 -4.47219464585e-03  7.62725786153e-04 -1.90070298387e-03 -4.44291576625e-03  1.93998435300e-04  3.15364276736e-03  1.96178335218e-03 -8.11083623715e-05  1.37401853139e-04  8.45651751587e-04 -3.70069282474e-03 -1.85422272040e-03  2.31485114712e-03 -3.53031192545e-03  1.27890113889e-04  6.48585553008e-04  1.25873883579e-03 -2.81001252514e-03  2.70666952461e-03  3.58846920854e-03  6.72590130039e-04 -2.46362670092e-03 -1.36364601841e-03  1.00689352210e-03 -5.56660369377e-04 -8.27926345329e-04  1.61217092128e-03  2.34402316524e-03 -9.94248129223e-04
-9.92347169240e-04  1.40356371053e-03  1.21486022678e-04  6.92533235502e-04 -2.90627154631e-03 -2.29613753136e-03  3.45753537763e-03 -9.39051314435e-04 -1.57643410756e-03  9.37636958111e-04  2.89091219807e-03  6.77790106002e-04  3.77955370987e-04  7.96764997441e-04  2.97318819897e-03 -1.13552635464e-03  2.29630325080e-04  1.84530113642e-03  9.55573432701e-04 -1.24760140694e-03  3.15793838829e-03 -1.48515027558e-03 -1.33077934132e-03 -5.73937278150e-04  1.72616242897e-03 -1.39137737496e-03  1.63465230054e-03 -1.43495895186e-03 -2.18065053845e-03 -7.30737102055e-04 -1.30776364073e-03  2.13107761126e-04  7.76474549910e-04  2.55111455832e-03 -1.47331341976e-03  4.08857337591e-03 -5.97121207991e-03 -4.14982763991e-05 -1.83459559046e-03 -1.41483976798e-03 -1.84640395687e-03 -2.60525807912e-03 -1.14250650641e-03 -1.27083051785e-03 -2.04446709817e-03 -9.88798621825e-04 -1.83914199707e-03  1.33368284063e-04  5.14622449864e-03 -3.31015368561e-05  3.04178436303e-03 -3.94518394684e-04  2.88714285234e-03  1.87978874253e-03  8.38686838902e-04  1.83443415814e-04 -1.38155148747e-04  1.74873563633e-03 -1.14929549586e-03 -5.48626180063e-05 -1.97637262728e-03  3.21971865480e-03  3.17635554844e-04 -8.65992427157e-04  9.27169633004e-04  1.87227430204e-03  4.80753777250e-06 -9.62734683861e-03 -1.54658877750e-02  5.95013144212e-03  7.25935658894e-02 -3.61729697983e-03 -5.19756079758e-04  3.00185219178e-03  1.68526978827e-03  2.82661099750e-03 -7.18088198856e-04  4.14391203082e-04 -3.07223053901e-03  3.30837891815e-03 -1.88042467815e-03  1.54669117880e-04  3.79712303339e-03 -1.37967875947e-03 -1.30317467687e-03 -1.11310405784e-03  5.60148357463e-04 -9.60160741431e-04  2.23296274113e-04  7.00534359955e-04 -6.28109993445e-04  2.49703008752e-03  1.78061141105e-03  1.17638560805e-03 -9.96659841701e-04  1.97138195640e-03  2.07184385147e-03 -2.41282195994e-03  1.33405324130e-03  1.14007774394e-03  4.24811297481e-04 -1.19036147839e-03 -1.96585387271e-03 -1.00215959707e-03 -8.86503788314e-04  1.37170596106e-04 -1.45756801042e-03 -1.35388685460e-03 -8.67853584693e-04 -1.20184370606e-03  2.95161519169e-03  3.66241359664e-04 -2.26789075857e-03 -2.62116510538e-04 -4.09722745912e-03 -1.97694762033e-03 -5.35262270664e-04 -6.54150579898e-04 -1.04571775319e-03  3.26782426444e-04 -9.43923942400e-04  2.24927202410e-03  2.23265793930e-04 -2.93039774279e-03  2.75985996686e-03  3.29896987226e-04 -1.29980413636e-03 -2.19509347043e-03 -2.28658635668e-03  2.49372636279e-03 -1.94017957360e-03 -9.12623894680e-05  7.89773941753e-04  1.02430732326e-03 -2.63881119018e-03  1.44735468540e-03  2.64431092377e-03  5.54682307043e-04  1.00608512807e-03 -2.03780395190e-03 -3.23403500451e-03 -2.41437693398e-03 -1.49135984624e-03  3.73513689158e-03  2.14726243908e-03  2.69454369785e-03 -1.47646464869e-03 -1.73144933922e-03  2.47458290621e-04  2.46695498560e-03 -2.89155643670e-04  5.15871134786e-03 -1.39120090909e-03 -2.10528885612e-03 -3.58425526241e-03 -2.49966171388e-03 -2.86303959248e-03  1.26482020167e-03  2.24393098331e-04 -1.25652984697e-03  2.12667239420e-03  4.15475024392e-04 -2.45859533752e-03  2.73702506651e-03  6.19714508610e-04  1.46321022003e-03  8.93286759999e-04 -2.57095270647e-03 -2.57026940824e-03  1.46783211684e-03 -5.40572157608e-04  3.00297848807e-03  1.03118580672e-03 -1.86272671293e-03 -1.70110282940e-04 -5.97260465732e-04 -1.45110367656e-03 -1.81694915817e-03 -3.02104427417e-04  8.00511786918e-04 -9.97129618805e-05 -3.09022646154e-03  1.71965477498e-03 -1.75288617967e-03 -1.49509392372e-03  2.01197382776e-03  1.74959547161e-03 -2.60174563903e-03 -3.01608139101e-03 -7.33877669003e-04 -1.56224486540e-03 -7.46623517565e-04 -3.74782374257e-05 -2.36755470701e-03 -1.53078244891e-03 -7.73169104171e-04  6.45982308620e-04 -1.75290448869e-03  1.25555564840e-03 -2.89790273842e-03  1.56150554056e-03 -8.62503137713e-04  5.13569377624e-04 -5.70923623003e-03  1.23695914381e-03  1.49264941673e-03  2.16044688236e-03 -3.56778432823e-03 -1.50171815481e-03 -2.22519366479e-03  2.07476970890e-03 -1.56116637257e-03  5.13580519196e-04 -8.07119513041e-04 -3.57286861275e-05 -1.42050561731e-03 -1.73125690354e-03 -1.23591824614e-03 -1.98951061761e-03 -3.15053592871e-03 -2.60097268810e-03  3.26337284668e-03 -1.33952703890e-03  1.12998015773e-03  2.32089008279e-03  2.28945020770e-04 -1.24287407209e-03 -6.51096600570e-04  8.86711771141e-04  3.32557003746e-03  1.61407787830e-03  1.43833515875e-03 -2.36277530866e-03 -7.84660523480e-04  1.32927023287e-04  3.28335454978e-03  8.11756868541e-04 -4.92473503629e-04  8.48271192087e-04  3.85339162174e-03  3.47862903529e-03 -2.45471388977e-03  7.16180897146e-04 -4.55013089427e-04 -3.00415832969e-03 -1.34075388374e-03  3.01830270039e-03  7.78657427932e-04  7.76056461866e-04 -1.06875183397e-03  2.37440252389e-03  1.33767373032e-04  3.03901053092e-03 -1.34869479950e-03  1.88264903584e-03  6.10519657831e-04
 2.38402386433e-03  9.84501262743e-04 -4.05571281467e-03  6.34764140189e-04 -5.21884926779e-03 -1.61448708344e-03  1.07642375451e-03  1.00313979507e-03  2.63170880693e-04  3.16824772748e-03 -4.12838729106e-04  8.28808240204e-04 -2.93560911196e-03  3.06095870571e-03 -5.31729154454e-04 -9.57269658425e-04 -4.42748579921e-04  2.06221109632e-03  1.63101296487e-04  3.69807626961e-03 -7.16223224716e-04 -5.70139052994e-04  5.28257164188e-04 -1.03371741998e-03 -7.71063333897e-04 -7.12878507304e-04 -3.15962278921e-03  5.29422518902e-04  8.72236781868e-04 -1.54845780028e-03  1.14754349917e-03 -4.21533772088e-04  1.09284743309e-03 -5.89475759057e-03  2.42427472055e-03  1.93249356993e-03  4.45218384741e-04 -1.43848243097e-03 -1.24607163850e-03 -1.76162470145e-03 -1.89212387474e-03  1.48174780086e-03 -8.27804225367e-04  5.13925584167e-03 -9.69390747714e-04  1.35616650539e-03  5.60651082100e-03 -3.41547681635e-03 -2.77210872550e-03  2.59938787820e-03  4.81155468454e-03  1.95534109440e-03 -3.77227076455e-03 -2.41762721758e-03  3.75972558532e-04  1.71288703499e-03 -3.20722091711e-03 -2.30934685879e-03  1.38296387323e-03 -5.31532113933e-04  5.09484322001e-04 -1.81357809421e-03  7.49182083003e-04 -1.44080445321e-03 -2.71697656707e-03 -1.98880127814e-03 -5.54863059127e-04  5.00645774561e-04  3.00417215292e-03  5.75183886872e-03 -3.61729697983e-03  8.23317644001e-02 -1.86880019037e-02 -1.92591747934e-02  1.44570561221e-02 -3.09218384341e-03  3.45706499340e-03 -3.54148306672e-03  6.20236438519e-04 -3.90306476846e-03  3.15877464205e-03 -1.21041271310e-04 -4.38634622824e-03  1.48780382296e-03 -2.59368549164e-03  1.57208361495e-03  2.26614483022e-03 -3.28444189571e-03  1.76714434890e-03 -1.50619505434e-03  1.43377860125e-03  3.83337256669e-03  6.84377538220e-03  2.64442658162e-03 -9.32409298753e-04 -5.73596689693e-03  3.61450454993e-03  7.61116733680e-05  4.45576341415e-03  9.74910276338e-04 -8.78375118938e-04 -1.31266156451e-03 -1.33846886607e-03 -2.07907062553e-03  2.55190552832e-03  3.01632762029e-03 -3.98424199411e-04 -2.51158233458e-03 -1.98128260134e-03 -3.58784040826e-03  4.69987696918e-03 -4.22062360695e-04  1.02442634538e-03  5.39271517917e-03 -1.19542599400e-03 -1.23699804641e-03  2.31872364512e-03  3.23901311847e-04  3.01714151993e-03 -6.58187586059e-03  3.71405120609e-04  2.66617835466e-03  3.73662890385e-04 -4.77754255423e-03  1.87876931867e-03  8.23509515484e-04 -1.80614362765e-03  2.34228632257e-03 -1.37663273832e-03 -2.77346753074e-03 -1.34798329396e-04  8.82072336387e-04  5.78878438940e-04  1.22574245150e-03  1.76660040894e-03  1.24221712637e-03  3.97975983580e-03  8.08014899295e-04 -9.57369341998e-04 -6.13538440444e-04 -1.16751114358e-03 -6.03648679543e-04 -3.62217131591e-03  2.12232825910e-04  1.16874934586e-03  4.11255672236e-03 -2.11371956024e-03  2.22960943083e-03 -2.82788451138e-03 -1.06637944652e-03 -9.73756175332e-04 -1.48030012735e-03 -1.59113995017e-03 -3.47570157629e-03 -2.16130514892e-03  1.49724948654e-03 -1.68370782903e-03 -8.76679687437e-06  2.04538036938e-03  2.64146469360e-03 -1.52120252661e-04 -4.72952606131e-04  3.32914290880e-03  1.03998656171e-03 -4.38188459432e-03 -2.34898444429e-04 -1.91093194581e-03  3.98028210707e-03  4.66652442906e-04  1.56725444133e-03  1.24824945614e-03  2.30331279651e-03 -8.70735357822e-04 -4.45640976821e-04  1.69636815311e-03  1.72400623506e-04  2.04082724997e-03  1.91611765879e-03  1.19462873592e-03 -1.28523435411e-04  3.64426289427e-03 -3.44852778292e-03 -1.99011732291e-04 -1.27916782810e-03  9.18442078956e-04  1.29293686606e-04  6.81829724331e-04 -2.30093408558e-03 -2.23047401558e-03 -1.49051937738e-03 -8.27618609529e-04  9.10157317048e-04  1.66609312073e-03 -7.12410518878e-05 -1.81635796542e-03 -3.65029595278e-03 -2.76869489602e-03  4.98842697694e-04 -3.71975779211e-03 -3.12929582657e-03 -5.90018969594e-04  1.53504354203e-03  1.92358018423e-03 -3.22491774744e-03  1.04831819612e-03 -4.08080675943e-04 -2.00444529911e-03  3.66631996539e-03 -1.01965212407e-03  1.49961086308e-03 -1.43174377338e-03 -3.12143920354e-03 -4.12912590058e-03  2.59898645773e-03  6.41624258307e-04 -1.83573049761e-03 -3.38709632801e-03 -2.84685501598e-03 -4.16171409803e-03 -3.50156920844e-04  1.72600940192e-03  1.86521690260e-03  7.40551381806e-04 -1.85162237744e-03 -4.91823947185e-04 -2.96004174788e-03  4.54690134010e-04 -1.66270600285e-03  3.75847423399e-03 -4.11231742633e-03 -1.35267140539e-03  1.22894557239e-03 -1.85528178179e-03  3.58676146491e-03  2.03719957464e-04  1.07653119721e-03  4.01560086460e-04 -8.60647377662e-04 -2.50438606350e-03  1.42599385414e-03 -4.08878027091e-03  2.34420417136e-03 -2.29376797344e-03  2.29470455092e-03 -1.26216319467e-03  4.13622877085e-03 -2.44357167145e-04 -5.21978607650e-04  1.32476709494e-03 -1.05689726108e-03  3.33793895968e-03  9.24755676495e-05  4.67981569859e-04 -8.18636365668e-04 -4.14574384811e-03 -1.28536680968e-04
 7.38379988584e-04 -2.01696603369e-03  2.23041887900e-03  1.29669145336e-03  1.22986124036e-03 -1.10811259845e-03 -2.31469717865e-03 -1.46350014809e-03  1.65219067333e-04 -2.79382950377e-03 -4.63022611321e-03 -3.49001076121e-03  5.72295994896e-04 -3.92030552944e-04  1.15861960857e-03  5.64656567155e-04 -2.83066415579e-04 -3.68665585426e-03  4.29517210511e-03 -6.30314733896e-03  4.33696754543e-04 -1.77733918298e-03  1.11085859826e-03  1.99752819235e-03 -1.21218278371e-03  2.17780308542e-03  4.02446011844e-03  7.03048429164e-05 -2.48317716631e-03 -2.01255816250e-04  4.39564328715e-03 -1.25850080118e-03 -1.20997582439e-03 -2.45059550402e-03  3.29411120688e-04 -4.00072941955e-03  2.08513899593e-03 -5.78515720445e-04  1.61966239612e-03  1.44526897062e-03  6.72754732410e-04  1.78305771601e-03 -5.49334481692e-04 -3.89067895938e-03  2.70300869756e-03  3.05919220762e-04 -6.05989409416e-03  9.51700039485e-04  1.48033820515e-03 -3.24035502153e-03 -1.16977249459e-03  6.47432294303e-04  3.03167964648e-04  4.15749148583e-03  1.46105449184e-03 -4.26710052416e-03 -1.83642087526e-03 -1.59295617454e-04  3.42391117084e-04 -1.24203993328e-03  4.61338057394e-03 -5.29286493415e-03  3.61753936000e-03  1.70955605316e-03 -2.52674043983e-03  2.13916166986e-03  2.62719016287e-03 -1.31127255995e-03 -1.91352375915e-03  5.86220196325e-03 -5.19756079758e-04 -1.86880019037e-02  8.28189038722e-02  3.33766603149e-04 -4.02965310251e-04  1.34236484294e-03  2.17776192225e-04  5.40357251967e-03 -1.34734862818e-03  9.99419023292e-04  9.48215011427e-04  9.01710281441e-04  2.14059159385e-03  2.55588953248e-04  3.27851289566e-03 -4.10206196560e-04 -1.02409995971e-03 -1.43441722906e-03 -3.38290356011e-04  7.64390673675e-04  2.02856399787e-04 -3.87832871137e-03 -4.04750865338e-03 -7.35526599867e-04  8.09573151462e-04  2.71347924225e-03  2.09189059883e-03  7.01644928512e-04  5.05434023817e-04 -4.82092937662e-04  1.98361464135e-03  7.81348916746e-04  1.69346019192e-03  4.34216630769e-03 -9.85124138674e-04 -3.79787213762e-03  6.50224718886e-04 -1.85354959512e-03 -1.05447125991e-04  1.44118897250e-03 -1.00168061763e-03 -1.45009850138e-03  1.93718346709e-03 -1.48978621192e-03 -4.28153479719e-04 -7.91456341494e-04 -1.81168451553e-03  1.46723993249e-03  1.13137320540e-04  2.06163343424e-03 -3.85527028460e-06 -5.19683631724e-04  2.24161386824e-05  2.54042510879e-03 -8.63890680641e-04  6.05674474161e-05 -1.17018241863e-04 -2.43386590795e-03  4.26338164650e-03  3.59965897970e-03 -2.87709328469e-03  1.46276525199e-03 -3.03319877211e-04 -5.42771398866e-05 -1.93649745450e-03 -1.66829745888e-04 -3.37042715042e-03 -1.79897773962e-03 -8.46328135179e-04  2.24896325233e-03  1.43309396912e-03 -1.53387746597e-03 -8.84044504042e-04 -1.53265485246e-03  3.24235797654e-03 -3.22783313056e-03  1.90747929829e-03 -1.15164374601e-05  2.61436797005e-03  3.30334498497e-03 -2.39394190529e-03 -1.75413877637e-03  8.61914805188e-03  6.41200013981e-03  2.06489238834e-04 -9.45883098989e-04  9.11363387281e-04 -4.55192641922e-03  1.70875904531e-03 -9.50664023461e-04  2.04513795040e-03  2.90909849675e-03 -3.18975817619e-03 -5.34437907147e-03 -8.35418207515e-04 -2.94796523503e-03 -3.61341514039e-03 -1.00426427002e-03 -2.41117722467e-03 -2.07411698370e-03  1.41798521795e-03 -5.70693999316e-03 -8.08222469934e-04  5.05582526729e-04 -3.40780001964e-03 -6.85909073003e-04 -2.17223447750e-03 -1.28531873879e-03  2.09268392725e-03  8.01721872011e-06 -1.64894760483e-03  2.64037184900e-03 -5.71178748822e-04  1.27130302614e-03  1.24277325423e-03 -3.76248975814e-03 -3.87850952907e-03  4.51206961118e-03  3.52260766674e-04 -1.32005396179e-03  2.23946495323e-03 -7.22205861965e-04 -1.68459933446e-03  2.34075677651e-03  1.67237745433e-03  5.76635878934e-03  4.51513222870e-03  3.65033281389e-05  4.45686646656e-03  5.09881587099e-03 -1.47084650841e-03 -1.13917191718e-03  5.82564498329e-04  3.29413272269e-03  7.70321089212e-04  8.37152232285e-04 -5.78845093536e-04  3.29693007872e-05  2.86242113160e-05  2.21584612302e-03  4.41444265230e-04  1.48682380713e-03  3.19461741859e-03  3.79252034421e-04 -2.23844057223e-04  1.34164926262e-04  3.27380581078e-05 -5.55214820013e-04 -1.27859775816e-03 -6.34898376162e-04 -1.51301067152e-04  1.76194761587e-03 -3.73115926267e-03 -8.39863693103e-04  1.67135870246e-03  5.42100685844e-04  8.61163192556e-05  5.10374242292e-03 -2.49357925057e-03  1.32831758026e-03 -3.20179147221e-03 -1.03989052645e-03  3.12211531196e-03  3.81986872074e-04  1.16017998455e-03 -1.90166486411e-03 -4.92209726059e-04 -2.58655828489e-03  3.94013404125e-03 -1.95115239345e-03  2.84512914304e-04 -2.15028056092e-03  5.18120042745e-03 -1.09096330797e-03  3.72974868662e-03 -2.87552858844e-04  1.56249100905e-03 -5.02441068652e-03  4.21680363889e-03 -1.16767741235e-03 -3.48811604096e-03 -6.08957574625e-04 -2.50788412580e-03 -2.24368471241e-03  2.38671876368e-03 -1.72149257106e-03
 8.21228837526e-04  2.86779467980e-04  3.08004683054e-03  2.19423802474e-03  2.80412726468e-03 -3.52291845590e-04 -1.65713550631e-03 -2.08458468012e-03  2.31429873187e-04 -3.27005675308e-03  7.58815524389e-04  3.33114901787e-06 -1.83608363376e-03 -9.64000106091e-04 -2.36060027919e-03  5.29708060060e-04  7.08138771731e-04 -1.57009273881e-03 -1.77420053900e-03 -7.49779902953e-04 -2.16121974261e-03  1.84903535423e-03  3.94081538347e-04  1.64723715518e-03  6.00945669577e-04 -2.55519457270e-04 -7.52511071132e-04 -1.41631203103e-03  1.12076266615e-03 -1.81470401712e-03 -9.73043005116e-04 -1.98012098745e-03  2.63413284685e-04  3.94995684048e-03 -2.76869433801e-03 -2.07001052001e-03 -3.28804872614e-03 -2.21450587050e-03  5.22877561536e-04  1.86161420047e-03  5.51678376195e-04  2.43606372676e-03 -9.64651976377e-04 -2.74861976463e-03  1.99031495937e-03 -9.36056486157e-04  4.19675060154e-04  2.89448021119e-03 -1.78329056354e-03  5.92967172538e-04  5.99302880464e-04  2.14857265571e-03 -1.54904556334e-03 -4.57517979752e-04  6.60747703542e-05  1.18141198689e-03 -3.97992689868e-03  3.69917897965e-03  1.54309573386e-03  6.93161068259e-04 -5.70780791601e-03  4.17680386984e-03 -6.39317202171e-05  1.82359199984e-03  9.45307494871e-04  1.65957806663e-03 -1.62623646782e-03 -4.65618742466e-04  5.84357532092e-04 -2.57819892216e-03  3.00185219178e-03 -1.92591747934e-02  3.33766603149e-04  7.89101792285e-02  5.72934073450e-03  1.16406210075e-02 -6.25247313026e-03 -2.25171087388e-03 -2.02880094722e-03  1.93695389565e-03 -3.63090827908e-03 -1.85146075078e-03  2.10541464802e-03  4.68621346155e-04 -1.46793094238e-03  6.44525867646e-05 -8.76650112590e-04  5.18343465689e-03 -7.50731372381e-04 -5.75553157981e-04 -1.38236338478e-03 -1.70792299733e-03 -1.17597192956e-03 -1.73723676364e-03  7.71147074941e-04  4.73579510237e-03 -3.57559836405e-04  6.47944657138e-04 -3.16164233759e-03 -5.36923349620e-03  2.27272411208e-03 -1.95782754426e-03  4.13551189487e-03 -1.01376577355e-03 -1.20644347504e-03 -2.18617212685e-03 -2.18487226832e-05 -4.14161028372e-04  1.12455710265e-04 -6.50823578741e-04 -1.47534077383e-03  1.60877968579e-03  3.83501905652e-04  1.04457287346e-03 -8.64969411456e-04 -2.18780387157e-03 -1.89453411046e-03  7.15729059531e-04 -2.24069514623e-03  6.90344043561e-03 -9.46868307793e-04  1.41241086373e-03  8.13539596915e-04  2.11235506492e-03 -1.54573261090e-03 -3.19613831038e-03  1.51436604191e-03  7.11282428932e-04 -5.32477614731e-04  1.78786901525e-03  1.22923990168e-03 -1.37638001947e-03  2.24540326015e-03  1.42520505689e-03 -1.85601304548e-03 -6.03651886485e-04 -1.60519403341e-03  9.93617296198e-04 -9.40393777657e-05  6.36647626417e-04  3.98552609717e-03  1.25403141621e-03  3.12650675402e-03 -1.14615081364e-03 -6.31507709649e-04 -6.11056912278e-03  4.50560864681e-03  9.75077617439e-04  2.15237647039e-03  4.15994226976e-03  1.05551329809e-03  2.41414836409e-03 -5.31111625508e-04 -1.87633256249e-03 -3.88107442879e-04 -3.30702992225e-03 -1.58830793392e-03  1.23563971458e-03 -8.18083481802e-04 -2.55014390287e-03  6.81914682672e-04 -2.05822165263e-05 -4.39231389708e-03 -2.40041066551e-04  6.46709118285e-03  6.53667144430e-04  1.22927724232e-03  3.19819337007e-03  3.28684408649e-03  1.26749927726e-03  1.34914658308e-03  3.16795716829e-03  2.38035566499e-03  1.01406363034e-03 -2.35049324018e-03 -2.74804377876e-03 -2.39286301608e-03 -2.46706062198e-04 -3.54135946621e-03 -2.03144203269e-04  3.94670582673e-04  9.36974423278e-04 -1.31937106319e-03 -1.68258013742e-03  1.98576687972e-03  5.83657972626e-04  2.68528721076e-03  1.63654129218e-03  2.96684143476e-04  2.48701435940e-03 -7.43967331762e-04  1.63727755739e-03  9.91374547432e-04 -1.56475571689e-04  1.80526316623e-04 -2.01522410287e-03 -3.30823598465e-03 -8.33581990036e-04 -3.92818971110e-03 -9.52407038753e-05  4.04816304876e-03 -2.57249014424e-03  1.08315307949e-05 -4.47183297490e-04  1.13795500382e-03 -6.85715298782e-04  2.37956993513e-03  1.24355821162e-04  1.84063792429e-03 -9.78373360513e-04  1.87956400041e-03  2.35266944559e-03  4.30101309139e-03 -3.12687567461e-03 -3.61228401013e-05  1.01369444875e-03  1.03966173964e-03  7.47237292877e-05  1.87994621188e-03  1.54136888307e-03 -1.26275201478e-03  1.67541002299e-04  8.12648010737e-04  1.85845083108e-04 -1.30717921781e-04  1.18967935095e-03 -1.16526987956e-03  2.85271976765e-03  4.40102614903e-04  3.27809690282e-03  1.61251039868e-03 -4.21687855413e-04  1.46698389894e-03 -2.41405647500e-03 -6.38662224823e-04 -2.05723906295e-03  9.58970265123e-05  1.70037178833e-03  4.02203952717e-04 -2.54798437195e-03  5.40705285390e-03 -3.96942514248e-04  5.38956538538e-05 -1.33714034876e-03 -1.82866786051e-03 -1.25703270573e-03  4.67353741334e-03  2.94788307992e-03 -2.70170375014e-03 -3.00253285940e-03  4.00095431821e-04 -4.65720800714e-04 -4.21926543673e-04  9.42299185162e-04  5.59521238754e-03  7.84654410912e-04
 8.16378849208e-03  1.61416483746e-03  1.10809154249e-03  2.45517416924e-03  2.01394936847e-03 -5.38353562790e-05 -9.62432113846e-04  1.16639208686e-03  4.51318927675e-04 -2.83015605778e-03 -3.34557836084e-03 -1.39795362420e-03 -3.42799564272e-03  2.28321406946e-03 -6.77125943928e-03  1.44490957405e-03  3.02438706804e-03  1.70281573762e-03 -2.13711245036e-03  2.83575875293e-03 -1.25640972860e-03 -1.99424978115e-04  1.71935174023e-04  2.58667794912e-03 -4.13854768819e-04 -1.07831825754e-03 -2.11853449356e-03  3.30297762301e-04 -4.32911464448e-03  1.86561097463e-03  1.41417320062e-05  1.91411026236e-03 -1.06799377764e-04  5.58963638285e-03 -5.13840270195e-04  2.14011546833e-03 -2.43025577320e-03 -4.72737351879e-03  2.41300538754e-03  2.82313351995e-03 -2.27303692420e-04  1.33255851623e-03 -1.48698407821e-03  1.45632470611e-03  1.72110544921e-03 -2.12866274486e-04  4.12532097493e-03 -5.46524080091e-03  1.05835141923e-05  1.59080774340e-03  4.57460073246e-03  5.16789894637e-04 -5.03493150585e-03 -2.09899358187e-03 -1.08454189134e-03  1.37307267372e-04  1.80823496297e-03  4.27673837184e-04 -4.44881862928e-03  2.99678564107e-03 -3.03638414490e-03  6.39123338826e-06  1.38001865409e-03 -1.64492233205e-03 -4.67323150765e-03  2.80592988093e-03 -8.16786489182e-04  1.28151312967e-04 -9.48596292615e-04  1.84696555738e-03  1.68526978827e-03  1.44570561221e-02 -4.02965310251e-04  5.72934073450e-03  1.05823164403e-01  1.94316590138e-03  4.70418767023e-03 -9.19242231201e-03  2.10597722764e-03 -4.32788438514e-03  1.53258989102e-03 -1.47885322139e-03 -1.28575020235e-03  4.22687193457e-04  3.62118036992e-04 -9.19980671989e-04  1.50710053513e-04  2.70590744486e-04 -3.66721019323e-03 -2.31778036640e-03  8.42083312702e-04  6.41971436470e-04  3.56233075334e-03  3.46080512494e-04 -4.14066710527e-03 -1.20192112452e-03  5.94326803538e-03 -9.32485796044e-04  4.02673896324e-03 -2.39960199785e-03  1.93776219187e-03 -3.21665239288e-03  2.27276080474e-03 -1.09859412337e-03  2.31069687187e-03  3.88338277324e-03 -1.42363503612e-03 -4.96071653542e-03 -4.82182634054e-03 -4.83105329902e-03  4.57785963422e-03 -1.39100223713e-04 -7.67018746003e-04  3.18763148384e-03 -1.23274985382e-03 -4.48156920016e-03 -4.46195804777e-03  9.81403235057e-04  2.87614311798e-03  1.73065972192e-03 -9.38856896503e-04  2.09197676161e-03  2.69056776299e-03 -2.04860320525e-03 -3.01920456473e-03 -7.39808398204e-04  1.68784771400e-04  2.77803672097e-03 -3.22556215784e-03  1.26082776330e-03  4.59113681704e-04 -1.79028673502e-03 -1.06558136479e-03  1.33739194700e-04  5.26034916088e-03  3.51602863492e-03  9.79979890207e-04 -9.24048291118e-04 -9.35857817873e-04 -1.43044371182e-03  5.51880625999e-03  2.11972472041e-03 -1.57298788536e-03 -9.68814913560e-04 -9.43787670950e-04  8.51043628711e-04 -9.35828799461e-04  1.07308180962e-03 -1.94942974667e-03  3.58660767691e-03  1.00493737059e-03  8.47935358112e-04  1.21218803540e-03  1.66214001628e-03 -6.67908603330e-03 -6.04375024559e-03 -1.81827694586e-03  8.36252494021e-04  1.00152089902e-03  1.69960911445e-03  1.47139444810e-03 -1.82355436747e-04  1.35689694056e-04 -9.29879246257e-04  9.16329742885e-04 -1.27302725898e-03  1.70138495239e-03  6.15325776278e-03  2.67125205081e-03 -2.84067940853e-03  4.67603954604e-04  7.58045795786e-03 -2.40333293617e-04 -4.05916846302e-03  1.36063165483e-03  1.37197564466e-04  1.32583845111e-03  1.65059042893e-03  2.53113379007e-03 -6.67751418589e-04  5.76437120806e-03 -7.18768285914e-04  1.94324140315e-03 -2.60756367838e-03  3.66491344968e-03 -4.54329545081e-03 -3.60405826594e-03 -3.76262548514e-03 -1.28810804339e-03 -1.76060249821e-03 -6.23829308319e-04 -2.88190561189e-03  2.64220214060e-03  1.00714545396e-03 -3.88051507164e-03 -7.52968032416e-04 -2.08766613368e-03 -5.37958958744e-04 -4.95892940541e-04  1.90678015525e-03  7.51786604530e-04 -4.32954990637e-04  1.47290789772e-03  2.13652240992e-03  2.55156261156e-03  4.47781854796e-03  1.91648405541e-03  2.06818576170e-03  6.32990749126e-04  1.84791658612e-03 -5.38360091141e-04  8.77305170933e-04  4.77498179851e-03 -3.47349338521e-03 -4.27438911874e-04 -3.34043682829e-03 -4.64136926123e-03 -6.85324600705e-04 -5.75259198117e-03  1.07041029082e-03  5.68262604639e-05  4.44197086591e-03 -3.38373071058e-03 -4.44339273130e-03  9.76308882192e-04  5.16647648257e-04  5.93589927778e-04 -3.39350937375e-03  1.13741584396e-03 -3.20753263894e-03 -2.27211283007e-03  1.74232019700e-03  1.07635195565e-04  9.46662409001e-04 -1.15409970726e-03 -3.67566150488e-03  2.10871918610e-04  1.23860185254e-03 -6.58549336996e-03 -3.07660037005e-03  6.18159790575e-04 -1.39174381279e-03  2.04977363100e-04 -4.02512059411e-03 -2.54821652345e-03  6.07536834996e-05 -1.20525959052e-03  4.58357041167e-03  4.99497208107e-05 -9.09351620822e-04  9.22079545127e-04  1.61494544418e-04  5.11694220269e-03  2.06293160020e-03  4.46186525812e-03 -2.82760652399e-04
 6.23763150629e-03  1.34023204010e-03  2.75995922346e-03  1.69670111730e-03 -9.07463185094e-04  4.06748416421e-05 -8.65569597681e-04  9.00600084369e-04  3.23497690324e-03 -2.19118503563e-03 -1.29528426170e-03  1.37893591523e-03 -6.84342079499e-04 -9.90124571137e-04 -4.32388089781e-04  3.20707135078e-03  7.31159080956e-04  3.49937002715e-05  1.36639434192e-04  2.06829557865e-03 -5.39624085201e-03  8.19409536745e-04  1.66631656196e-03  3.91061505826e-03 -3.76270166165e-03  4.56347683762e-03 -1.54346148543e-03 -1.26768108249e-03  1.11314579632e-03 -3.20101433528e-03 -2.98815079277e-03 -1.03897257875e-03  4.52077748016e-04  7.82801607941e-04 -5.54229623502e-04 -4.07404496430e-03 -2.67921973943e-03  2.00476124504e-04 -4.79317481916e-03 -2.03964737001e-03  8.92863490091e-04 -7.42067065138e-04  1.10414967066e-03 -2.85305507990e-04  7.29923899153e-04  1.82215559505e-04  3.52653327749e-04  4.89906344372e-04 -1.80356358169e-03  9.79406074860e-05  2.32080744593e-03 -2.79502244974e-03 -2.34965704750e-03 -1.93275552483e-03 -4.70786627653e-04 -6.88334919577e-04 -3.70443702541e-03  9.87363075373e-04 -2.54817710587e-04  6.62370277476e-04 -5.71664614319e-03  4.23753028749e-03  6.99760662361e-03  9.71300681928e-05  3.12151113957e-04 -2.94844986347e-04 -1.22301147090e-03  5.55951351459e-04 -7.07435368622e-04 -1.92843209412e-03  2.82661099750e-03 -3.09218384341e-03  1.34236484294e-03  1.16406210075e-02  1.94316590138e-03  9.69524185433e-02 -1.76740955070e-04 -6.49374744181e-03 -4.05211297604e-03  1.43798723395e-03 -2.65058870661e-03  5.38766699120e-04  1.23101546176e-03  6.12429911648e-04  4.56756015401e-04 -1.92701947221e-03 -1.77689642982e-03  3.08675827937e-03 -6.88290541752e-05 -4.14737903469e-05 -3.42994267701e-03 -7.23939775150e-04 -1.88809006259e-04  1.45007511659e-03 -3.53900368021e-04  2.33696465178e-03 -1.48398012945e-03 -1.91335895818e-03 -3.70667372501e-03 -4.74422315358e-03  1.46353066053e-03  1.02182286311e-04  6.00706356954e-03 -1.80643278653e-03  1.05758957546e-03 -2.64528439269e-03 -2.16124443657e-03 -2.81867990408e-03  7.03546063908e-04  1.49799462193e-03  1.47363535000e-03 -6.32662290720e-04 -1.86122702626e-03  4.13813160386e-04 -1.19195084964e-03 -5.73310044255e-03 -1.38389318542e-03  1.40229486409e-03 -4.12394313529e-03  3.04489200144e-03  2.30988059913e-03 -2.74677624607e-05  3.80419107373e-04  4.22404814089e-04 -4.38261148473e-04  2.55228568593e-03 -2.52402650776e-03  4.01332238326e-04  1.53795474959e-03  1.77703791997e-03 -2.35042057560e-03 -4.45109627572e-04 -5.92956072896e-04  4.24098462821e-03 -2.48443886005e-04  4.84092119459e-05  2.30471868966e-03  2.60515833246e-03 -3.73446709286e-03  1.80536945135e-03 -5.39499936608e-04  1.13580458110e-03  2.67578341121e-03  1.98223194589e-03  4.84194062462e-04  1.50954100125e-03 -1.55403469177e-03  3.95805704665e-03  3.31312569405e-03 -1.17989280012e-03  1.98747959464e-03  1.12634166669e-03 -3.74828750710e-03 -4.57166433267e-03 -2.17994722936e-03 -1.58037520775e-03 -4.14489896114e-04 -9.53102341978e-04  7.83959488669e-04 -1.87477205082e-03  2.50443341066e-03  1.95157980830e-03 -5.10902967374e-04 -4.25715777039e-03  3.63184996844e-03 -2.40282874334e-03  1.77128366469e-03 -4.25820627056e-04 -9.94734922416e-04  2.62584829591e-03 -1.16666007167e-04  1.19613610133e-03  1.82617101834e-03 -3.74560279188e-04  3.91066572655e-04 -1.17615112822e-03 -1.75836094502e-03  1.90797540296e-03  1.72159440224e-03  1.43430919459e-03 -2.01282483658e-03  4.14285623262e-03  1.40049706856e-03  5.82970160120e-04 -8.84082208027e-04  2.01740565572e-03  6.43073536159e-04  3.77119026201e-03  7.30033390525e-04  1.50812480596e-03  8.00329562850e-04  2.73799594866e-04  1.33465688816e-03  1.71808305627e-03  5.42221446099e-04 -9.29855846348e-04  5.56943452583e-04  5.29354770938e-03 -7.54489435156e-04  7.11848799753e-04  1.45440866798e-03 -5.36697422954e-04 -1.20249735726e-03 -1.84750584156e-03  5.43354349492e-04  1.33053328773e-03  5.14207054247e-03 -4.83709478181e-03 -2.20923064428e-03 -1.35089216564e-03  1.78054105379e-03  5.76507770427e-04  4.00288206483e-03 -2.78095250386e-03 -2.91016907941e-03  2.95447769720e-03  3.89183213298e-03 -1.40216652339e-03  2.36843855016e-03  1.16701003085e-03 -1.71058005877e-03  9.74278652190e-04 -3.12058837309e-04  1.18692070125e-03  6.92604807054e-04 -6.09599902879e-04 -4.29482174730e-04 -4.19722444060e-03 -1.37968982222e-03  5.22171814982e-03  4.62328735011e-03 -7.47885358315e-05  8.91260900864e-04  2.60848617057e-03  1.78105627544e-04 -1.78385914760e-03 -4.49087293508e-04 -1.35275886383e-03 -1.57984649272e-03  8.26064996569e-04  4.18483739432e-04 -5.52976982241e-03 -3.90771153874e-04 -3.81273179606e-03 -7.76013122613e-04 -3.45664972044e-03  3.47004763094e-03  6.56467465538e-03  2.05605134138e-03  7.14593728418e-04 -1.12455326143e-03 -7.76545152757e-04  1.79066070508e-04 -4.15257415695e-03  1.58953742731e-03 -1.62585970526e-03
 2.98626595765e-03 -1.61993273938e-03 -6.20252937923e-04 -1.25489844833e-04  2.49799159505e-03  4.41652421942e-04  2.78464658385e-03  3.65019281911e-04 -1.62426873972e-03  3.49663416556e-03  3.31140136229e-03 -1.25280322197e-03  1.77276427438e-03  2.42947053684e-03 -3.83605679284e-03  2.85921153171e-04 -7.82934617908e-05  5.90767338225e-04 -9.65711315086e-04  4.02022375214e-04 -6.31955924589e-04 -5.68028552746e-04 -1.61161772289e-03  2.08192133699e-03  1.52139357726e-03  3.47290683694e-03  2.98480835682e-03  1.31982672773e-03  3.54454267002e-04 -2.90215400422e-03  2.80343606878e-04 -1.21116568277e-03 -3.44426041400e-04 -4.85532906555e-03  4.06502851465e-03  6.14895137586e-03  3.86075984619e-03  2.75756703050e-03 -5.26487458234e-03 -2.09604141224e-03  2.49522210089e-03  2.05026655723e-03 -1.34315159069e-03 -1.20465689581e-03  2.61413052732e-03  1.16234979762e-03 -2.50263372801e-03 -3.40108425331e-03 -7.75526076205e-04 -4.92736624553e-03 -6.99371495769e-03 -4.40788263475e-04 -2.68496644907e-03  1.10022933079e-03 -1.49121292861e-03  2.32862970858e-03 -5.11035493477e-03  2.42432099713e-03  3.69284799052e-03 -2.96275479349e-03  1.91958904517e-04  1.42714590084e-04 -6.90074589773e-03  7.63690512217e-04  1.35579577318e-03 -3.32588289318e-03  1.16377741835e-03  1.67720975881e-03  5.47224066219e-04 -3.86595054299e-03 -7.18088198856e-04  3.45706499340e-03  2.17776192225e-04 -6.25247313026e-03  4.70418767023e-03 -1.76740955070e-04  1.13704090206e-01 -1.12318942544e-02  6.46127235071e-03  3.55028136432e-03 -3.30283786728e-03 -1.59276546433e-04 -9.58514951458e-04 -5.69545426837e-03  4.14925015100e-03  1.12711263947e-03 -6.54099860088e-04  3.54409326569e-05  7.71605489079e-04  2.27298146236e-04  2.18717277940e-03 -1.66739279251e-03  2.01296272098e-03 -4.20985684902e-03  4.38098687135e-03  1.29635403698e-03 -4.54001167403e-04 -2.09321519112e-03 -2.68647610825e-03 -3.71714858817e-03  3.52563725039e-03 -3.56589303021e-03  1.87197984916e-04  7.79567270471e-04 -7.13330801109e-04 -3.79530441940e-03 -1.24618952673e-03  2.15965453010e-03 -3.01341749151e-03  2.38638819756e-04 -3.83327303953e-03 -5.08634081196e-03 -1.24219735280e-03 -1.94193304529e-03 -4.83990885013e-04 -1.74486268800e-03  3.01736641743e-04  2.11725328245e-03 -2.69413698517e-03 -1.19369065630e-03  7.22100504500e-04  2.24188241406e-03  2.01328747255e-03 -5.36555323333e-04  1.28521657368e-03  5.07429024924e-03  1.13859473419e-03 -4.76294710070e-03  1.35664856562e-03 -2.41756198637e-03 -3.45524864564e-03  1.56260531575e-03 -8.03443559359e-04  1.76687250400e-03 -2.67543445452e-03  5.03612167362e-03 -5.62911157430e-03  1.90076551864e-03 -1.15692641659e-03 -1.22486946687e-03 -4.08305287719e-03 -1.66921089004e-03 -6.57986417765e-04 -6.31922963702e-04 -2.23433826822e-03  8.37424312144e-04 -2.15055450990e-03 -1.48303676674e-03 -2.93531969970e-06 -2.50956617437e-03 -5.92495755948e-03  1.74505234688e-03  3.65694763982e-03 -1.00511142356e-03 -1.31607910614e-03 -7.71981987697e-04  4.50145295635e-03 -3.49219767309e-03 -1.50435047472e-03  7.60073862261e-04 -2.95856084105e-03 -5.60199828972e-03  4.56221396005e-03  4.01081384601e-03 -7.54667574426e-03 -5.36852379835e-04  1.02906670163e-04 -6.81405434703e-04 -1.08322533600e-03 -3.27102634450e-03 -1.28667769538e-03  6.73728227172e-03 -9.46492256935e-04 -7.13913636683e-04  1.52802744914e-04  8.08095665415e-04 -1.63103966919e-03 -4.75645180324e-03  5.51878822330e-03  1.87670573123e-04  5.76008277056e-03  1.15229334271e-03  3.67352249316e-03 -1.77345750691e-04 -2.97987405433e-03 -1.59561619242e-03 -2.82556078907e-03 -4.05675494979e-03  4.10997455144e-03 -6.23802274652e-04  2.49741182845e-03 -5.21528955652e-03 -1.60911957967e-03 -2.36069608390e-03 -2.41990187186e-03  3.78670388700e-03 -1.47501622217e-03 -6.31982957302e-04  4.64040555595e-03  6.05425238448e-04 -8.08083065025e-04 -3.20784800429e-04  6.18456113494e-03  1.70979387679e-03 -1.34787083127e-03  1.62394128835e-04 -5.97338247157e-03 -5.35012558505e-03 -4.22785194676e-03 -4.37256298660e-03  4.49287372847e-04 -4.74138807805e-03 -1.16169819406e-03 -3.28249372789e-04 -2.15002898021e-03 -3.66727851628e-03 -1.04525851936e-03  2.67556782825e-03  1.86235612547e-04 -1.27400654152e-03 -3.00208072220e-04  4.07175638634e-03  7.33824119706e-04 -1.41149621862e-04 -9.72429146605e-04 -2.57388229190e-04  3.07786663210e-04  3.11590449377e-03 -1.29255743591e-03 -8.78463947880e-04 -2.81820576009e-03  1.12830618171e-04  5.46469504824e-03  1.39894292335e-05 -2.10838320434e-03 -4.30117468723e-03  4.13367736624e-03  2.98415525799e-03  1.01948411357e-03  9.93376364000e-04 -6.63757580726e-03 -1.61692857484e-03 -2.63054546788e-05 -6.30425581245e-05  5.31245288152e-03 -3.32702010849e-03 -1.74142302273e-03  3.88396924695e-03  4.67015290367e-03 -4.07450564984e-04 -1.20479803013e-03 -1.26291695471e-03 -3.15466025988e-03 -1.79524534000e-04  7.20854831583e-04 -2.23769489334e-03
-3.11554243975e-03  6.61187863967e-04 -4.57982455630e-03 -1.31318434092e-03  1.08791598078e-03  5.86928205884e-04 -2.93998734754e-03 -4.94593100723e-04  1.23152323916e-04 -3.60087681634e-03 -1.98819244716e-03 -5.04211188392e-03  4.34358288056e-03 -2.56615439171e-04  8.66199723336e-05 -4.76413781334e-03 -1.48866154348e-03 -2.41146667806e-03 -1.47042647032e-03 -3.22321879325e-03 -3.02352279333e-05 -1.86385637724e-03  2.04908517399e-03 -7.26022906803e-04 -1.07925503428e-03 -4.33669867483e-03 -2.73917543673e-04  2.62210148109e-03  1.25531429241e-03 -4.30623669864e-03  6.59395066558e-03  4.85828367793e-04 -2.03622814012e-03  6.29325324022e-03  3.25296183836e-03  3.14044983871e-03  5.94777663447e-03  5.38757815464e-03 -1.22104775851e-04 -4.97521272188e-03 -7.21534895905e-03  2.09192087448e-03 -2.40155135096e-04 -2.30300089525e-03 -2.49592155515e-03  5.48493884102e-04 -3.51032248280e-03  5.16377335821e-03 -2.68780212732e-03  1.75695628102e-03  6.47375121080e-04  1.71127807692e-03  3.65777198521e-03 -1.66967534931e-03 -9.75765676586e-04 -1.63551126406e-03  1.32076288402e-03 -1.49970392909e-03  1.62264533627e-03 -1.94729900640e-05  5.93726964914e-03 -4.59935301490e-03  3.48334651044e-03 -3.45347979287e-04  1.25223048615e-03 -1.60357176435e-03 -1.09936148256e-05 -1.21403898072e-03 -5.11769465505e-03  5.25884882201e-03  4.14391203082e-04 -3.54148306672e-03  5.40357251967e-03 -2.25171087388e-03 -9.19242231201e-03 -6.49374744181e-03 -1.12318942544e-02  1.23190036301e-01 -5.20592037924e-03 -8.21651694076e-04  1.28985300586e-02  5.60915245581e-03  2.31510180784e-03  2.80806066570e-03 -3.61079230038e-05 -3.48340732010e-03  9.75766096740e-05  2.40434803536e-03 -5.37866180459e-03 -1.06604191979e-03  2.29751170982e-03 -3.55390807834e-03 -8.32710127341e-03 -3.77005413845e-03 -3.28989665167e-04  3.58625910949e-03 -2.90388051876e-03  5.65110150916e-03  1.12244327989e-03  3.76410900774e-03 -2.67052754985e-03 -2.08518140964e-03 -2.14808041759e-03 -1.34430650709e-03 -8.23441000015e-04 -9.95009547123e-04  8.16324378169e-03  2.28059155067e-03  6.18396925809e-03  7.45720901761e-04  1.13927603297e-03  4.15666973166e-03  9.03997805912e-04  1.31391218372e-03 -3.16215718945e-03  5.90991596583e-03  3.83011916363e-03 -1.82068615702e-03  5.80188633858e-03  1.69079184505e-03  8.05236640473e-03 -3.88719528869e-03 -3.56047515561e-03  5.55883375100e-03 -2.16236478203e-05  2.32368769848e-03 -1.00853551751e-04 -1.93247409197e-05  1.17437654772e-03  4.23400631869e-03  1.72520433102e-03  7.76414984579e-04 -5.94897271280e-03 -5.32723732772e-03 -7.09175401859e-03 -6.01942538645e-03 -8.02822835886e-03 -2.92927812849e-03  2.45275768227e-03 -1.30260091657e-04  1.79448512364e-03 -6.37020085012e-04 -1.18925511967e-03 -1.33356208869e-03  3.34960251164e-03  1.27982722376e-03  5.80574313785e-04 -1.54265755729e-03  5.29506852009e-03 -6.09079305279e-03 -2.21447162234e-04 -4.02515638250e-03  7.14117470643e-04  2.83827097585e-03  1.89128450821e-03  5.42661423207e-03 -5.89360382395e-03 -2.59059241855e-03  2.51095793301e-04  3.28020027092e-03  2.47612231669e-03  5.26979520193e-03  6.19479201974e-03 -6.22593062619e-03 -2.29226195258e-03 -8.98562319454e-04 -1.31781179341e-04 -2.70266100176e-04  8.52243821296e-04  1.84414459833e-03  5.45572163907e-04 -2.38519093685e-03 -1.02679686757e-04  1.11200780225e-03  1.57420678931e-03 -1.74797492789e-03 -1.50122011896e-03 -3.53588517896e-03 -2.20164408081e-03  4.25038229152e-03 -6.72525849005e-03  6.60145464255e-03 -1.18481629691e-03  2.30695251084e-03  3.74704452278e-03  1.95477979320e-03  2.78874722000e-04  1.32399152158e-03 -2.60766480286e-03  1.61411162283e-03  3.31858427374e-04 -1.42829171217e-03 -4.05982424241e-03  1.21997549767e-03  6.48322820496e-03 -1.64278102073e-03  3.75883271545e-03  1.19325518466e-03  6.86637739374e-03 -1.33562874699e-04  3.85378209041e-03  2.87512078464e-03 -7.40983286103e-04 -5.75150137692e-03 -1.58703009504e-03 -3.01993965095e-03 -2.33513627718e-03 -1.74384047815e-03 -2.10477392757e-03 -4.28603503206e-03  4.71223066227e-04 -1.85943639926e-03 -3.12347705295e-03  8.50653626075e-04  7.93711519033e-03 -1.93335177814e-03  6.21410678569e-05 -1.95410531720e-03  1.66615270268e-03 -5.82325885382e-03 -2.01322924723e-03  4.60574745915e-04 -6.71940632670e-03 -3.38467812475e-03 -1.40276536996e-04 -9.58126370736e-04  2.29196227258e-03 -1.67443807705e-03 -1.89550556029e-03  2.91634625735e-03  5.39686728381e-03 -4.76063807187e-03 -1.49008764275e-03  2.99844458550e-04  1.85199292215e-03  8.93370953204e-04  1.95122789395e-04 -1.66626131364e-03 -1.28898006161e-03  1.27881696480e-03  3.21294744873e-03  1.54995121884e-03  7.46630448771e-04  2.10258185250e-03 -1.64046302404e-03  5.65059407254e-03 -3.05126967415e-03 -4.58716634084e-03 -1.14703799158e-03  5.70181502955e-03  2.12568073156e-03 -4.85458502701e-03 -1.35576675595e-02  1.37899367563e-03 -1.72536400237e-03  2.72173428703e-04
 4.10379450357e-03 -2.51300165961e-03  4.39389112985e-05 -1.06272581021e-03 -1.07239015961e-03  2.42174021079e-03 -6.28257264034e-03  1.18850725111e-02 -8.34011304123e-05 -1.34215673855e-03 -1.98262950554e-03  2.62496563528e-03  1.12846986689e-03  8.08600944233e-04 -1.75924324534e-03  2.40994883992e-05  3.11299397081e-03 -7.70486200309e-04 -3.35892219798e-03 -3.51433824330e-03  2.26051843390e-03 -3.18065405978e-03  3.12610238371e-04 -4.65551609058e-04  1.76244965169e-03  9.86505960902e-04  4.55921567482e-03 -1.68762253771e-03  7.73580928557e-04 -6.29438317905e-04  2.15236739454e-03 -1.18437971317e-03 -2.84481077230e-03  1.79488499835e-03  5.24191820631e-03 -1.30941601026e-03  3.81870614288e-03  3.07435473927e-03 -4.47400359932e-03 -4.08568495611e-03 -3.41114126788e-03  1.81319124223e-03 -2.39215354560e-03  2.74553206407e-03 -2.64009811409e-03  1.04129951619e-03  2.28915990203e-03 -1.87240971642e-04  5.03851307049e-03 -1.08651766932e-03  2.80105386913e-03 -1.92289680514e-03  1.32430641109e-03 -1.91770447657e-03 -1.42134399072e-03 -2.65764560500e-03 -1.33306953694e-03  3.47048350552e-03  1.45626896583e-03  2.90419136935e-04  1.66060417162e-03 -2.32869049497e-03  1.92033711294e-03  1.41756376225e-03 -3.13961399300e-03 -7.04445184655e-04 -2.49913937846e-03  1.74331000852e-03  1.28332295016e-03 -5.35426939219e-04 -3.07223053901e-03  6.20236438519e-04 -1.34734862818e-03 -2.02880094722e-03  2.10597722764e-03 -4.05211297604e-03  6.46127235071e-03 -5.20592037924e-03  9.02000512697e-02 -4.26007537351e-03  1.05737102654e-02 -4.04607243613e-03  3.05279362362e-03  2.80170476758e-03  2.31245526822e-03  3.43708527869e-04 -3.49312106815e-03  3.54561128184e-04  2.00391971912e-03  1.96911811300e-03  1.84573639362e-03 -4.13637778775e-04 -3.51665875590e-03 -2.41304253154e-03  1.59416544862e-04  7.32135814332e-04 -2.36770347171e-04 -2.87089325970e-04  2.27278879612e-03  3.20606151491e-03  1.51369067712e-03  4.34749955352e-04 -1.41906979086e-04  2.49255499618e-03 -1.91071689388e-03 -8.11397374019e-04 -1.73552401499e-03 -1.12784025541e-04  4.78741258147e-03  1.30354351220e-03 -5.10786947745e-04  3.25687624224e-03 -2.87912583297e-03 -1.67356138368e-03 -4.19156226780e-03 -5.63570449508e-05 -8.27814741670e-04  1.14045931641e-03  2.67871810140e-03  2.51569968529e-03  4.39033260690e-04 -4.26181494807e-03  1.23170781756e-03  3.45573009353e-03  4.42027320556e-03  1.89595757053e-04  9.55815496386e-04  1.12675036113e-03  4.32321910323e-04  1.60821331201e-03  9.86137898440e-04 -2.47453874464e-04 -1.35922040235e-03  2.54483759418e-03 -4.45170694443e-03  8.07987792187e-05  1.55367811229e-03 -1.51758314018e-03 -3.65138771409e-03 -1.66149181057e-03  3.42669694677e-03 -7.08193985249e-04 -1.14057701178e-03  2.17533014496e-03  1.52578149917e-03 -8.00835708049e-04 -1.45061182274e-03  2.09852613398e-03 -5.85610033623e-03 -7.19330471944e-03 -1.76286001125e-03  1.64548464538e-03 -6.61656219443e-05 -2.37349200093e-03  4.93729305501e-04  1.75200540791e-03  3.30640023810e-04  9.20389073526e-05  4.94871836963e-03 -2.26952717076e-03 -1.92595649619e-03 -1.07573715454e-03 -2.71335722782e-03 -8.54301960675e-04  2.79082229055e-04 -1.50146694944e-03  9.21168659519e-04 -3.54691358566e-03 -3.46234172509e-03 -1.17638996359e-03 -1.85466532339e-03 -3.09089025402e-03 -6.01434928744e-04 -3.13584700892e-03 -8.58229888124e-04  1.63284411937e-03  2.58959432509e-03  1.99149201837e-03 -2.77448751237e-03 -1.67165531171e-03  5.48427870110e-05 -5.78932336227e-03  2.03292026213e-04  1.46470187726e-03 -1.77230098830e-03 -7.06757802565e-03 -3.34063446552e-03 -4.82191713476e-04 -1.62102073394e-03 -9.97413907539e-04 -7.53716641005e-05  2.91938288355e-04  3.48411543915e-03 -1.64902417422e-03  1.01197167470e-03 -6.00436906896e-04 -1.17932288671e-03  1.23509565333e-03  2.60230781323e-06  1.34283304604e-03 -1.43136686792e-03 -1.24557718192e-03 -7.35988176347e-04  2.70964010904e-03 -6.36813075746e-04 -9.42214076916e-04 -9.05368411395e-05  6.44261283728e-03 -3.31575792491e-04  3.56785436336e-03 -1.08365876795e-03  3.55685302575e-03  1.53437807940e-03  4.96407359769e-04  1.74028549071e-03  3.98976973810e-04  1.29716760568e-03  1.31709794014e-03  2.97483527780e-03  2.77845752253e-03  3.43478678080e-03 -3.13214507444e-03 -1.13881123351e-03  6.12182688259e-04 -2.40003730861e-03  3.26916663639e-03 -3.88252677224e-03  1.39047270578e-04  8.35652869281e-05  3.21967795654e-03  1.10200575216e-03  2.01240352360e-03 -2.17750395761e-04 -1.50474332228e-03 -4.12137672748e-03  8.17346503640e-04  1.15870862019e-03  3.50921463790e-03 -4.35522984137e-04 -5.53319080556e-03  1.69907197101e-03  3.77256149665e-03  1.55269290377e-03 -4.18426051860e-03 -1.97892943993e-04  9.14175735182e-04 -1.48493493941e-04 -2.71904613684e-03 -1.23246229030e-03  5.86370008232e-04 -5.83039364581e-03 -1.37874340424e-03  2.46750205646e-03  1.63352388588e-03 -1.28909468848e-03 -1.78483622874e-03
-1.58898621263e-03 -1.95453642952e-03 -7.39973879567e-04 -2.73295968315e-03  5.95514544359e-04  1.92789257632e-03  5.91569976156e-03  7.49406742439e-04  7.17032706190e-04  7.93111826793e-04 -7.54184172693e-05  6.25610201750e-03 -5.62634322792e-04 -4.47582961419e-04 -2.76715731418e-03 -9.04952189919e-04  9.79675855955e-04  1.04810406467e-03  4.62580004515e-03  5.90941242706e-03  2.29171248191e-03 -1.53136775877e-03  1.97663457603e-03 -2.55151431011e-03 -1.61900384703e-03 -4.98594638949e-04 -5.49942382416e-03 -1.85752735851e-04  2.12150918628e-03 -3.83874775970e-03 -6.12327413736e-04 -6.91277015888e-04  1.44083009547e-03 -2.65661388795e-03  3.04303842591e-03 -1.74735878990e-04 -1.61776394624e-03 -1.10140715467e-03 -7.75878020280e-04  2.31758809078e-04  4.10046108168e-03  4.51694206162e-03 -1.55338819540e-03  2.27866070096e-03  5.95624141361e-04 -3.81961925468e-05 -4.19790217944e-03 -7.36455226693e-05 -4.49142703727e-03 -1.82070758076e-03 -5.15990815030e-03 -3.35370139793e-03 -4.19722236080e-04 -1.32386472457e-03 -1.65333247111e-03 -9.94478219651e-04 -3.30781222066e-03  2.18393261629e-03  3.19648310525e-03 -3.81136698260e-05 -4.64243480343e-03  6.83527286652e-03  2.56652844193e-03 -3.33317339255e-03  3.39645456877e-03 -2.05778528436e-03  1.63037691042e-03 -2.89808968838e-03 -1.74253915301e-03 -2.26627856831e-03  3.30837891815e-03 -3.90306476846e-03  9.99419023292e-04  1.93695389565e-03 -4.32788438514e-03  1.43798723395e-03  3.55028136432e-03 -8.21651694076e-04 -4.26007537351e-03  1.02983894653e-01 -1.96883795799e-02 -2.47879424074e-03 -9.35156803428e-03 -1.44208962250e-03  1.53835297495e-03  8.84135155549e-05  4.63855350792e-03 -7.15843514751e-03  6.89529754108e-03 -1.97552501669e-03  2.42611492340e-03 -1.36025417563e-03  2.02498197879e-03 -2.17414461432e-03  1.51472758874e-03  4.76513805024e-04  1.48168895360e-04 -4.95515172931e-03  3.66787031853e-05  3.33249903546e-04 -1.81216722981e-03  1.03057366165e-03  2.88030875631e-03  6.12149546411e-04 -9.95976280696e-04  3.24983276050e-03 -1.34566753057e-03  1.64421467858e-03  4.29880432229e-03  1.45316973212e-03  4.77099061742e-04 -4.99793258285e-04 -8.46141527872e-04  1.01700744240e-04  3.38836778939e-03 -4.06992513120e-03  1.04765435767e-04 -5.25629389571e-05 -2.56285219850e-03  2.83105140881e-03 -3.52409853950e-03  5.31748849183e-03  1.40667464618e-03 -4.10187107342e-05  6.76972645358e-04  4.01189753563e-03  6.11670200234e-06  1.31069180859e-03 -3.00663636669e-03 -6.25452112234e-04 -1.65881394276e-03 -1.01959322657e-03  2.35194182785e-04 -4.01005051458e-04 -3.36338173458e-03 -8.12804662867e-04  1.05368773857e-03  1.85436104903e-03 -1.61857676694e-03 -4.12220552320e-04 -4.14982492967e-03 -6.06468012681e-03 -2.02323284756e-03 -1.51314416073e-03 -1.51860567776e-03  4.91770876470e-04  5.82954517763e-04 -2.38743286834e-03  1.87841784435e-03 -1.20587440852e-03  2.61587660126e-03  3.95718414199e-03  3.83317404947e-03  1.24509150866e-03  3.61633566916e-03 -5.05814036474e-04  1.09054126583e-02 -9.58530436021e-04 -9.21448216295e-04 -6.68010302798e-05 -8.85225804705e-04 -5.33188906598e-04 -1.91097708940e-03  2.82235320348e-03  2.73789247478e-03  5.98732243397e-04 -1.53060057398e-03 -2.10474365318e-03  2.05475938371e-03  8.25796272312e-04 -2.91314850370e-03  7.71164399699e-03 -1.99281742262e-03  7.83548551166e-04 -1.91475367593e-03 -2.86225915317e-04  4.00605902380e-04 -3.48510121181e-03 -5.18049630768e-03 -2.05762116311e-03  1.52276036551e-03  4.14108996675e-03 -4.39810562417e-03 -3.08441382211e-04 -3.90153280485e-04 -2.90264951021e-04 -9.89233785881e-04 -4.43925321455e-03  5.15890714863e-04 -3.52848149792e-03  4.41720525426e-03  2.88397799041e-03 -2.65747393708e-04 -9.05040160686e-04 -2.10822611039e-03  5.76359912618e-03 -5.11448927776e-03  2.86041794313e-03 -4.73477269419e-03  4.08465558262e-03 -2.02605787227e-03 -3.88802010758e-03  2.13566218137e-03  1.69239267621e-03  2.10990082188e-03 -2.39530080842e-03  5.13781754731e-04  2.73127014162e-03  4.35301029280e-03  3.40602857026e-03 -3.44141531981e-03  1.73215050336e-03 -1.28918967827e-03  7.59571436812e-04  1.37598518414e-03  1.51573058047e-03 -4.07461645160e-03 -1.18130013432e-03 -9.46517326374e-04 -2.15292475276e-03 -3.10408628336e-03 -4.70626729573e-03 -1.42526017077e-03  9.18662293276e-03  1.60593259060e-03 -4.05605569538e-03  1.75909227285e-03  1.04628778888e-03 -3.07849442735e-03  3.35485578550e-04  3.77001491895e-03 -7.72189744229e-04  6.05265606123e-03 -7.78196500193e-03 -2.76340030520e-04  3.89468865709e-04  5.80631491812e-04 -8.13514814885e-05 -5.29208724723e-04  8.77659483191e-04 -5.09053698071e-03  1.83937791117e-04  1.00403467946e-03 -1.92373580731e-03  4.67785657275e-03 -2.15701003940e-03  3.37235621562e-03  3.96239316906e-03  9.35185629684e-04 -1.33592661792e-03 -6.43358815867e-04 -2.45061331134e-03  1.53893315780e-03 -9.07902630118e-04  8.14767312789e-03  2.56543035673e-04
-3.37880867764e-03 -1.25470479311e-03  1.10154885941e-03  1.05195013276e-04  1.31687484593e-03 -5.83926084218e-05 -4.14966787033e-03  2.11206492643e-03 -1.88470501797e-03  1.86336451571e-03  2.67194500495e-03 -6.28591122332e-03  1.76797580033e-03 -2.21602058329e-04  2.28215060125e-03 -2.83170209150e-03 -9.82027909876e-04 -3.16354859668e-03 -5.25693799358e-03 -2.77587708927e-03  1.74401913132e-04 -5.48869753024e-03  3.17555556779e-04 -3.75863851304e-04  3.21157786442e-03 -2.41245485627e-03  2.50998990796e-03  4.05583146254e-04 -1.37316693143e-05  2.68582452077e-03  2.12748466396e-03  1.24917901856e-03 -4.15410423083e-04  6.60527932509e-03 -3.45134484055e-04  1.68493237257e-03  2.25096167761e-03  2.19769718116e-03  4.06999735901e-05 -1.48492440371e-03 -3.74142481273e-03 -9.78698898883e-05  1.90419916238e-03  1.96707945819e-04 -1.12951113992e-03  9.79171161585e-05  1.75076287102e-03  1.15646052428e-03  1.10705157596e-04  2.02287022901e-03  3.96736498954e-03  1.34985322780e-04  9.54701270209e-04 -1.58132908081e-03 -7.98038060909e-04 -1.46782965113e-03 -1.95607343686e-03 -1.25195643685e-03  1.29850711301e-04 -2.72874103884e-04  1.54207305426e-03 -3.10217008289e-03  8.40709368583e-04  2.03482729698e-03  1.67385447525e-03 -4.11306848724e-04 -3.11702803674e-03  7.49471508938e-06 -8.89862688053e-04  3.04904427073e-03 -1.88042467815e-03  3.15877464205e-03  9.48215011427e-04 -3.63090827908e-03  1.53258989102e-03 -2.65058870661e-03 -3.30283786728e-03  1.28985300586e-02  1.05737102654e-02 -1.96883795799e-02  7.50225709629e-02 -8.63032967807e-04  5.59003873497e-04 -1.05310482080e-03 -1.22870357214e-03  1.93422806433e-04 -1.82012179456e-03  1.31132403580e-04 -3.45370299970e-03  3.51985621033e-03 -2.08141295790e-04 -1.46257173935e-03 -8.90542513991e-04 -5.52470348927e-03 -5.92727468645e-03 -2.07395414697e-03  1.62596870618e-03  6.40532090273e-05  2.16106844782e-03  1.22061852955e-03  5.39052370280e-04 -1.43072586336e-03 -3.58518046284e-05 -1.41376794645e-03  1.24548635621e-03  3.58219357946e-05  2.51508415057e-04  6.82861918582e-04 -1.14443697573e-03 -2.43468540381e-03 -2.18770015233e-03  1.71353172462e-03  4.83321337823e-04 -2.29697629211e-04 -1.25730805583e-03  1.54194116491e-03 -1.22646017859e-04  9.45694304815e-04  2.84183295568e-03 -1.46186412825e-03  3.44087665597e-03 -2.46435412024e-03 -1.28507074441e-03  5.74899710468e-04 -2.28832634306e-03  1.21961843490e-04  8.18650685244e-05 -1.17451438376e-03  3.19610704512e-03  4.52436373645e-03  2.64085865413e-03 -2.21749219318e-03 -2.89196338436e-03 -3.19257437175e-04 -5.62630417791e-03 -1.93169821606e-03  1.55030842087e-03 -3.74209091127e-04 -1.45301195586e-03  7.43480024006e-04  5.22522085967e-03  1.87226995180e-03  1.11776146169e-03  1.26600103714e-03  1.50246117413e-03  1.62533789099e-03 -4.05363004875e-04  2.17077838980e-03 -2.64796768664e-03 -3.88953007648e-03 -1.53755614813e-03 -1.99780091850e-03 -2.72393724264e-03  3.67430759142e-04  6.49012975220e-04  2.17206485027e-03 -4.73847120472e-03  1.00882843479e-03  2.00154377048e-03 -2.55890018689e-04  1.84548253532e-03  4.07651204354e-04 -6.79072752411e-04 -1.38676674925e-03 -3.50228863273e-03  1.91433134431e-03  1.56264869925e-03 -3.30401595661e-03  8.86282214438e-04 -3.83053995313e-03  3.08138161876e-03  2.36856830017e-03 -6.07590956399e-04  9.09997042081e-04  3.07500606668e-03  1.34501774200e-03  3.18377846179e-03  1.64037621928e-03 -1.40190654926e-03  1.39537721698e-03 -1.53113578694e-03 -1.57427123253e-03  1.61563065990e-03  3.32862152515e-03  5.46095573018e-04 -1.35765225922e-03  7.10501696566e-04  4.19734724083e-03 -1.58588172221e-03  3.45994193144e-04 -1.77107427917e-03 -1.98644949376e-03  1.54084161867e-03  1.37156713873e-03  8.99363897534e-04 -3.54191140114e-03  1.44296808849e-03 -1.31315071998e-03  1.35379712813e-03  8.07957957114e-04 -1.03813983694e-03  1.20941253973e-03 -8.51830778703e-04  2.14611513960e-03 -2.63236557879e-03 -9.77348560600e-05 -9.50615359917e-04  1.11242494041e-03  6.00158790820e-04 -1.93982902163e-03 -1.66522143260e-03  1.18952019490e-04  1.65534562682e-03 -2.08524225688e-03  1.51469992195e-03 -1.09636831342e-03  1.58124888483e-03  1.52272093972e-03  3.14614579009e-03  1.16996662705e-03  1.09385019768e-03 -1.19409477740e-03 -1.38631082035e-03 -3.27421773169e-03  3.97129941735e-04  6.42562018394e-04  2.56586059317e-03  3.71345408510e-03  5.13439178728e-04  2.70513690349e-03  2.53696347268e-03 -4.21318244949e-03  1.55890127784e-03  3.02653312123e-03 -7.00042631636e-04 -2.11580986242e-04  3.15288706319e-05 -1.11809185828e-03 -7.42475241746e-04  1.06183697782e-04  2.26143893708e-03  2.61690238187e-03  1.17500151199e-03 -3.94005586599e-04 -4.00454738861e-03 -6.16134921991e-04 -3.49891743992e-03 -2.23132474924e-04  5.20097913636e-03 -2.81568243504e-04 -1.19376297723e-03  1.41447270932e-04 -1.27226469950e-03  2.72587876239e-03 -1.41386775260e-03 -1.54634118150e-03
-2.40390541435e-04 -9.37452438859e-05 -3.59920797349e-04 -2.70384508368e-03  5.34594624903e-03  2.61895088323e-03  9.54149519567e-03 -7.53969011487e-03  5.90438748481e-07  8.84338835311e-05  1.28001932876e-04 -1.13232884597e-03  1.21926017079e-03 -1.18576904647e-03  3.25220380254e-03 -8.49222278065e-04 -6.35163428825e-03 -1.32075392143e-03  4.88383479342e-03 -3.81199515158e-03  1.53592374495e-03  5.87420682513e-03  3.88539358265e-03  3.59548212429e-03 -7.50552063812e-04 -1.87074776912e-04  8.23138534911e-04  5.95678719211e-04 -1.96062063050e-03  3.83951815869e-04  6.50881562002e-03  5.25425390577e-03  2.67399218067e-03  2.32239935457e-03 -2.61593989551e-03  2.92594263947e-03  7.49205066078e-03  4.06588248754e-03 -3.48900099990e-03 -2.93046345810e-03  6.05409247516e-03 -3.27753425927e-03  1.80364697441e-04  2.56139923852e-03  2.88452909429e-03  1.01740748491e-03 -2.99659279769e-03 -1.29155083617e-03  4.95531186973e-03  1.53620088628e-03 -2.62299122875e-03  8.82671403322e-04 -5.77619889396e-03  4.06037651434e-03 -2.12501926064e-04 -1.77647795445e-03 -5.44357518042e-04  3.71953534915e-03 -7.90529843029e-03 -2.87561943595e-03  3.73232925268e-03 -3.38545173288e-03 -5.18636957892e-03  1.35778172198e-03  3.35315960995e-03 -9.12330891737e-04  1.20261679025e-03  3.07172824360e-03  2.13555712532e-03  2.16508509780e-04  1.54669117880e-04 -1.21041271310e-04  9.01710281441e-04 -1.85146075078e-03 -1.47885322139e-03  5.38766699120e-04 -1.59276546433e-04  5.60915245581e-03 -4.04607243613e-03 -2.47879424074e-03 -8.63032967807e-04  1.17956505502e-01  1.35809980538e-03 -4.76489907523e-03  5.07936155358e-04 -6.22519395795e-03  1.48755869188e-03  2.68051369232e-03 -3.79396864969e-03 -9.69818902139e-04 -1.64691030097e-03 -8.09727437693e-04 -5.51750349759e-05  6.05189439291e-03  4.62078675228e-03  9.28806511601e-03 -2.14957831278e-03  3.37692908101e-03  2.51472640099e-03  4.36719735142e-03 -1.24352192104e-03  1.08457290798e-02  5.54639625761e-03  3.32407737924e-03 -8.01115334855e-04 -9.56804359524e-04  1.95450587074e-03  1.83555635765e-03  3.39922533984e-03 -1.16578244981e-03  1.38309979050e-03 -1.54071347651e-04  4.45186317377e-04  1.44330466888e-03 -1.62249035832e-03  2.46945862035e-03  8.33609341059e-03 -1.49663610121e-03 -2.87404540736e-03 -5.67080435889e-03  2.46530432680e-03 -2.26307172274e-03  3.65470495457e-03 -4.21103892752e-03  2.87327688719e-03  6.08740276289e-03 -6.64245981418e-04 -3.88668816786e-03 -2.02346476989e-03  9.70329565437e-04  8.26597760996e-04 -5.84876808545e-04 -4.84266201270e-03  2.27857857216e-03 -5.14346359210e-03 -1.31329069314e-03 -2.23314697989e-03  2.28519587207e-03  6.54927458098e-03  2.15952914801e-03 -3.99106069782e-03  4.54706334052e-03  3.48354813012e-03 -5.02520062496e-03 -3.41076615928e-03 -4.01100167964e-03  2.09905789848e-03  2.94426928576e-03  1.25696863174e-03 -3.80723147451e-04 -3.33495542099e-03 -4.49868718065e-03  2.57475513007e-03  5.99192632906e-03 -1.55203287569e-03 -1.06248739594e-03  1.41967838335e-03  1.46567539198e-02 -6.60020266411e-03  4.14971493461e-03  1.30006702592e-03  3.41070153118e-03 -2.39495902947e-04  1.81696329379e-04 -3.09241865395e-03 -1.11356924072e-03  4.10698567545e-03 -2.96045317827e-03  4.29282387031e-03  2.20261660934e-05 -1.16852279235e-04 -6.55373837372e-03 -2.58096316605e-03 -6.61442548601e-04  6.14144532137e-04 -3.36408765706e-03 -9.49105603216e-04 -1.17255840840e-03  8.12289602389e-03 -1.29253928762e-03 -7.04648921561e-04 -4.87441139265e-03 -1.49111703023e-04  1.09653087665e-03 -4.39828821113e-04 -3.00528460497e-03  6.02713148109e-04 -4.09872973722e-06  7.95857250215e-04 -1.53629804390e-03  2.07863745223e-03 -1.67991596116e-03  3.86815874642e-03 -3.14286585956e-03 -2.23989272267e-03 -3.98685190847e-03  1.38113355000e-03 -7.68006076300e-03  2.47829791923e-03  5.22421075973e-04 -1.83134516179e-04  4.28542263039e-03  1.64727358167e-03 -2.03104493092e-04 -1.95902569213e-03  9.51784069329e-05 -4.40860349514e-03 -1.33332747240e-03 -2.37217809207e-03 -4.49219396993e-03  2.88682333754e-03 -5.50682434583e-03 -1.93711266165e-03 -1.07397675642e-03  1.67616192769e-03 -2.84847225279e-03  3.37861996258e-03  9.08426943530e-05  2.92305337259e-03 -5.56351361490e-03 -5.63661904074e-03  2.51869363903e-03 -2.80358807401e-03 -2.08588311641e-03  6.27182306337e-03 -5.88578013798e-03  1.39278326433e-03 -8.78745123559e-04 -3.55835153902e-03  2.21900615321e-04 -7.77516901511e-03 -1.04696212659e-03 -5.36153794296e-03  4.33948411636e-04 -9.98901665370e-04 -3.61656313603e-04  2.57937994802e-03  3.83270384980e-03  1.03325755098e-03  8.96265174793e-03  4.91578650146e-03 -3.91083965279e-03 -2.92363482930e-03 -1.19758406134e-03 -3.14160904946e-03 -9.50745961729e-04  2.05785076869e-03  1.27962013927e-03  5.22850154539e-03  4.94103939514e-04  1.43531809015e-04  4.90699772654e-03 -3.17906553160e-03  1.42639572467e-04  7.98610620042e-06  1.96598761478e-03
[truncated: 846,337 more chars]
