# Supplementary material for: Proximal Distance Algorithms: Theory and Practice
Source: J Mach Learn Res. Author manuscript; Available in PMC 2019 Oct 24. (PMC6812563)
Supplement: code [file NIHMS1053815-supplement-code.zip › proxdist-master/keys_zhou_lange_2019/misc/spm/X_512_10.txt]

 1.62406695052e-01 -2.95920124376e-03 -3.04183082425e-04 -9.36876327312e-03  3.18771585338e-03  4.05974826629e-03 -1.47899677093e-04 -3.42018744723e-03  1.87837506581e-03  5.44461999212e-03  8.30396984535e-05 -7.86752051569e-03 -1.64897911943e-04 -3.37910545782e-03 -7.01625520318e-04  1.59221220956e-03  3.89268524360e-03  1.51639317601e-03 -1.92433254701e-03  2.25242841373e-04  1.53716296805e-04 -4.03584091692e-03  1.56476253493e-03  1.97607886507e-03  6.05370683246e-03  5.49777435394e-03 -7.52940688765e-05  3.09668830652e-04  2.23726407492e-03 -6.39359447974e-03 -5.71298054036e-03 -6.05198379327e-06 -8.33377792026e-03  1.38667294746e-02 -1.22436027506e-03  2.30138268680e-03  7.35676497083e-03  5.29892630812e-04 -4.75722062056e-03 -9.04274997804e-03 -2.64097650420e-03 -3.44155529699e-03  5.25674237441e-04 -4.81398429066e-05 -1.13684409994e-03 -4.37275410510e-03  3.49579907088e-04 -1.56678985931e-03 -4.69670921898e-03 -5.03408900902e-03  4.26865955636e-03  1.55495269645e-03  5.73491187279e-03 -7.44491102393e-03  1.56885051982e-03  1.59249081175e-03  1.68239269099e-03  7.30065938275e-03 -3.94205359329e-03 -4.09343345949e-03  5.88650611685e-03  4.27052485039e-03  3.86574783510e-03 -1.28228408752e-03 -2.86597299935e-03  3.47407186862e-03  3.60282093278e-03  1.06187129199e-03 -5.82168424861e-03  4.49391052916e-03 -1.78591804259e-03  6.00243774896e-04  3.00486292955e-03 -5.64098303881e-03 -3.80456242629e-03 -1.66137358951e-05  1.88078732844e-03 -5.06924033194e-04 -4.84115769668e-03  3.45778271359e-03  6.42134483488e-04 -1.18268482074e-02  1.91912733207e-03 -1.09018670079e-02 -4.43837037747e-04  9.63497485993e-03 -3.87427264163e-03 -5.60687403351e-04 -6.60466502413e-03  4.91101223232e-03  3.17254948044e-03 -6.81314101124e-04 -8.13817697792e-03 -8.90798589174e-03 -3.78692603760e-03  4.52845340996e-03  7.23286080998e-03 -2.11884737363e-03  2.12071814559e-05  1.14600826687e-02  3.01257116415e-04  8.96071796217e-04  1.01997403327e-03 -2.13710913752e-03  2.36379633285e-03  6.94966699003e-03  8.79665415237e-03 -1.27803531179e-02 -3.45399988156e-03 -1.23281545357e-03  4.42307843255e-03  2.72768722751e-03 -4.89166326945e-03 -1.60629273875e-03  1.89158619097e-03  1.02503763736e-02 -6.62050332197e-03  2.77968412862e-03  5.54376319155e-03  2.63462267011e-03 -1.61880737816e-03 -5.99411003748e-03 -4.19200750677e-03  5.06270940275e-03 -1.01556341938e-04  5.35435952637e-03 -2.24735822587e-03  8.08199320646e-03  1.14720815931e-03  2.14121433804e-03 -5.09073179003e-03  4.04168342829e-03  2.17848749513e-03 -2.14737672143e-03  1.70341460241e-03  1.56434992510e-03 -1.67795565425e-03  6.01877258600e-03  1.07409222907e-02  7.64286985046e-04 -2.87567509650e-03  4.98169576876e-03 -8.12059405152e-03  1.49022864008e-03 -1.69070482063e-03  1.33224203963e-03  4.00060116908e-04  5.12938618798e-03 -1.04360848921e-02  2.05417479159e-03  4.44915479537e-03 -1.66819482830e-03 -3.08158045421e-03  4.46861559039e-03 -2.82950297767e-03  1.92633681205e-03  2.02415926149e-03  6.28921810219e-03  4.67156050624e-04 -2.65301009118e-03 -7.85643084591e-03 -1.27816882544e-03 -6.22176755188e-04  4.79614926603e-03  7.39366151425e-03  4.73988876695e-03  8.33158150974e-04  4.85487477464e-03 -3.58291895304e-03  1.63832975776e-03 -1.08995929069e-03 -4.14145212329e-03  4.58627021157e-03  3.21885722299e-03 -2.40291732509e-03 -4.66981803170e-03  7.16968909425e-03  3.95485057120e-03  5.03806009398e-03 -2.51113764127e-03 -4.46988942416e-03 -4.33342666491e-03 -3.80460672564e-03  1.90572765920e-03 -1.34968007132e-03 -3.04544438490e-03  5.84222662882e-04 -1.11632932207e-03  1.13774335622e-02 -1.96799924194e-03 -5.40049162551e-03 -1.64325829041e-04  1.93067489352e-03  5.42610555996e-04 -9.89978492621e-04 -6.70015996079e-03 -4.52939080667e-03  2.81655257651e-03 -2.53884697504e-03 -9.75068509030e-04  1.43351280813e-03  1.61157434756e-03  4.18709735486e-04 -9.14739305268e-03 -3.76829235226e-03  7.76242041790e-04 -2.78447831636e-03  8.49017949374e-03  4.47677658732e-03  7.93394756213e-03 -1.70468448302e-03  1.48417565688e-03 -2.25288198745e-03  4.06121040866e-03  4.08741623061e-04  5.96920614393e-03 -6.04531632086e-03 -1.79731225236e-03 -5.06893861459e-03 -5.65954907716e-03  2.62349528860e-03 -7.56935586879e-04 -3.87378406543e-03  1.87520394270e-03  2.14851982041e-04 -1.99760186727e-03 -2.20198547162e-03  6.24140694868e-03  2.76077919890e-03 -6.13487761631e-04  1.52169288529e-03 -2.74410970665e-03  3.08384038086e-03 -4.79978435349e-04 -3.40565366272e-03 -2.02087008541e-03  4.85379787551e-03  1.66818492258e-03  3.24810012890e-03 -2.23570617103e-03 -5.65047306260e-03 -4.34999758772e-03 -8.68471131244e-04  2.24360357777e-03 -1.17395631931e-03 -3.42023968339e-03 -6.16388518197e-03  3.31110084258e-03  9.46535191664e-03  7.88149933345e-04 -7.45598334171e-03  1.12427772799e-02  1.06849108907e-02  3.64209031747e-03 -2.13326926469e-03 -8.04300889213e-03 -3.15925946113e-03 -5.24833153662e-04 -3.29143357393e-03 -1.94818443530e-03 -3.19362599646e-03 -4.34766863232e-03  4.61071343271e-04  2.47520016646e-03 -1.52286735638e-03  4.78195411413e-03 -6.16461532882e-03 -1.08212535050e-03  4.16576154443e-03 -4.78454677325e-03 -2.07234250346e-03 -8.18273606293e-04 -7.45553839734e-03  1.29167638788e-03  5.04079162334e-04 -5.97608199718e-03  3.43889319091e-03 -3.36424163759e-03 -4.19675589392e-03  3.14430423498e-03  3.63920226891e-03  4.43294599161e-03  8.51641076192e-04  4.76057672727e-04  5.05329404520e-03  1.45226344499e-03  4.67969669560e-03 -9.42631604948e-04  3.94212327552e-03  4.71730170250e-04  7.42878648955e-03  4.96142233371e-03  2.52241039259e-03 -6.12877664888e-03 -2.70780469607e-03  1.77913553990e-03 -1.92024910335e-04  4.99866072262e-03 -6.34512363629e-03 -3.98531587390e-03  4.23000282450e-03 -1.70216113884e-03  4.78889392204e-03  2.96474329127e-03 -2.14081900728e-06  2.55460777006e-03  6.34328210542e-03  1.44288087428e-04  2.60299860646e-03  1.52213884565e-03  5.06197023026e-03 -6.14464944612e-03  4.98520903712e-03  1.34775053021e-03  2.48522310440e-03 -2.28627681087e-03  2.08634165884e-03  1.89228999703e-03 -1.97257011455e-03 -1.47804728301e-03  5.30287464584e-03  1.89036805008e-03  6.04197890856e-03  2.58104121473e-04 -5.62955605051e-03  1.01423097110e-03 -1.37231966631e-03 -1.25674556007e-03 -6.90762126737e-03  2.29346761510e-04 -7.96079031400e-03  2.07229344626e-03  9.85926236069e-04  4.82793855152e-03  8.13525593483e-04  1.06891261989e-03  2.90533439302e-03 -3.85479769827e-03 -1.81801687694e-03  4.32120386966e-03 -8.30539594738e-04 -3.69894288215e-04  3.76357366209e-03 -8.38391933955e-03  1.14875017164e-02 -5.72518014504e-03 -4.52240865356e-03 -1.03393438148e-02 -2.19773609027e-03 -7.10623245548e-04  5.86245038317e-03  2.40370965613e-03 -5.44074321773e-03  2.07511691837e-04 -7.03102991128e-04 -6.48820490922e-05 -5.68512513038e-04 -1.87666649210e-03 -4.31578451864e-03  2.53569166562e-03  8.17831528173e-03 -7.39140677003e-03  3.92667965298e-03 -3.28006740756e-03 -7.15545455979e-03 -1.85037120142e-03 -4.78960827158e-03 -1.07426712523e-02 -1.18804948731e-03  1.65230054747e-03  7.77635569604e-03 -4.23902886220e-04  1.25936284615e-03 -1.64886264515e-03 -5.39695223818e-03  2.78334305149e-03  6.27895787715e-03  9.49145811766e-03  1.17441242108e-02 -2.49629862886e-03  1.03295710018e-02  3.94867407569e-03 -3.31597805824e-03 -5.19240832178e-03 -2.97200065354e-03  1.06976000843e-02  6.19048943121e-04  2.09931471717e-03  4.45222500955e-03  4.66149524042e-03 -7.81438112240e-03 -3.43502838387e-03 -9.67535283913e-04  5.32827984224e-03  8.07820514342e-07  1.24954684900e-03 -3.43804136175e-03 -4.74090192566e-03 -2.20241313103e-03  9.42268422086e-04  2.46163353931e-03 -1.23981470184e-03  1.02703219711e-02  2.04820708883e-03  2.37123996389e-03 -6.16187196178e-03 -2.68374969825e-04 -5.70252409478e-03 -1.63196994267e-03 -3.12474612989e-03 -6.21117297291e-03  1.58077446926e-03 -5.50230864391e-03  1.89352797330e-03 -5.66031916683e-04 -3.66160495960e-03 -6.30205741936e-03 -5.33762225258e-04  5.48515986721e-03  3.95804770171e-04 -8.61479368357e-04 -5.21855480813e-03  9.48970214373e-04  1.94086419997e-03 -8.66780013673e-04 -4.25741173117e-03  3.52597544256e-03 -1.05658293580e-03 -1.53844221966e-03 -2.92392139137e-03  2.64278645904e-03  1.95260870903e-03  2.60940083716e-03  1.66996321884e-04 -4.76973296867e-03  2.64404010128e-03 -3.55609048237e-03 -3.09850136669e-03  3.40691409102e-03 -2.57894165069e-03 -9.45118125328e-04  3.14327428644e-03 -6.33927876266e-03 -1.07864599595e-02 -4.49083420391e-03 -5.26260797064e-04 -2.85635522024e-03 -5.86765359978e-03  9.51295550789e-03  6.47283426874e-05 -7.53845153284e-03  4.13016434483e-03  2.09231329917e-03 -9.08320183091e-03  3.51275060975e-03  2.82366009997e-03  4.16791146028e-03 -2.47961840270e-03 -4.10873941180e-03  3.39295337900e-03  2.63253809897e-03  1.40031621908e-03 -3.89798910791e-04 -8.05228247331e-03 -4.08388846993e-03  1.14242248099e-02 -1.22199244163e-02  2.25747753028e-03 -3.32544089343e-03 -9.94512578142e-05 -1.00388853634e-03  2.56431690007e-03  1.84386541380e-03 -1.38118793112e-04 -1.79737652608e-04  7.11783653965e-03  4.03773555471e-03  3.01125234200e-03 -3.11867130259e-03  7.35452146732e-03 -6.58299358034e-03  3.66105323961e-03 -7.06712513509e-03 -5.67667550310e-04  5.38428721571e-03 -3.28926701176e-03  5.11652548462e-03  9.83845904602e-04 -4.55449658144e-03 -6.37938619946e-03 -5.11018363798e-03  4.16704786543e-04  6.41569055859e-03  9.65153203236e-04 -4.56530719562e-03 -3.66904524118e-03  5.07089667896e-03 -7.80203978698e-03 -2.87108458595e-03  6.69266607133e-03 -1.10038425589e-03  7.20602763919e-03  3.85771209327e-03  4.17499269545e-03 -2.36726882927e-03 -3.62920407102e-03  5.00422000827e-03 -3.36745998553e-03  3.10913458858e-03  2.53066238820e-03  3.44826608387e-03  8.88232540890e-04
-2.95920124376e-03  1.21781841606e-01 -1.69914599977e-02  1.67987328545e-02  7.93788215517e-03 -5.53187165078e-03  1.04704992988e-03  5.60739843597e-03  1.51774174714e-03 -5.74835105572e-03 -2.38054505297e-03  5.73948427524e-03 -2.75963397659e-03  3.32554244271e-03 -7.98136199464e-04 -2.82199008382e-03 -3.90436719419e-03  3.57656005985e-04  2.34672582162e-03  4.28206650641e-03 -1.91721858418e-03 -3.54242634731e-03 -5.90739207734e-04  2.79275160813e-03 -7.53188514908e-04  2.46513708995e-03  8.55222221021e-04  4.37529646706e-04  1.07840697022e-03 -5.36722915198e-03  5.34646799648e-03 -1.90602199101e-03 -3.96863163184e-03  4.21301285812e-03  8.69121964010e-04 -1.83121338889e-03 -3.00591265215e-03  1.49399017452e-03  2.10743336815e-05  2.55105106944e-03 -4.80053097892e-03  1.80667456721e-03 -6.68273236737e-04 -4.10486158684e-03  3.42132674328e-03 -3.47265050169e-03  5.93453467802e-03 -2.43487714757e-03 -9.78493239118e-04  5.19406503476e-03  2.81697164883e-03  2.53091443708e-03  4.11018475388e-03 -6.59193849885e-03  1.91672872446e-04 -3.86920578304e-03  1.09781664325e-03 -7.50690806135e-03  4.72191388397e-04  3.58074852327e-03  1.17562495786e-03 -3.95110890155e-03  2.77196010580e-03 -1.25101715335e-03 -7.22703751490e-03  2.07939453090e-03 -2.35738169437e-03  1.39512512828e-03  2.19624740014e-03 -2.20551598175e-03 -5.38899130809e-04 -2.63926604539e-03 -1.59175025695e-03 -4.88662791853e-03  6.77712065670e-04 -3.44621273891e-05 -2.06566336438e-03  1.99759130413e-03  6.32403554647e-03  9.01374446678e-04  1.18173551597e-03 -6.73050067816e-04  2.02760351382e-03  3.99453616335e-03 -7.22952993494e-04  3.79928685788e-03 -7.02377345407e-04 -8.66908119916e-04  2.33858737405e-03  1.00435751605e-03 -9.82300102076e-04  5.61295068633e-03  4.41901332194e-03  3.02191556886e-03 -3.90094060338e-03 -3.59216352240e-03 -3.35841836093e-05 -2.40776343676e-03  4.83439990670e-03  1.08188943852e-03 -1.61070667832e-03 -1.55662057690e-03 -5.93295222314e-04 -1.01963718379e-03 -1.79761786345e-03 -2.90700529573e-03  3.44378602234e-03 -3.71357789980e-03 -7.87456871259e-04 -3.63395844664e-04 -3.73274886697e-03 -9.92408884963e-04 -2.37659579871e-03  6.07184404495e-04  2.60523687890e-05 -4.44582432920e-03  7.53568277043e-04  4.73839823437e-03  3.66555102736e-03  2.37245166665e-03  1.08979545598e-03  3.79552285360e-04  2.09378030103e-05 -5.48119532498e-03 -2.62958577168e-03 -2.14299022476e-03 -3.60457072809e-03 -3.76383659194e-03 -3.38944133109e-03 -5.38829392345e-03 -3.77933277542e-05  2.20530380142e-03 -3.11968669374e-03  2.62323785409e-03 -3.21278310803e-03 -2.12501235510e-03  3.10471935674e-03 -1.84426549232e-03  2.59838871769e-03  7.71753610265e-04 -2.34083054173e-03 -1.40078750972e-03 -9.57855424584e-05 -3.19311566169e-03  1.09043033920e-04 -1.80291095532e-03  1.15514018750e-03  6.47155771077e-04  1.58584328002e-03  4.27366419052e-03  6.12785837873e-04 -5.03399502554e-03 -6.34311568670e-04 -3.46874966370e-03  1.00358272377e-03 -4.26370816949e-04 -1.84227147149e-03  5.40858303773e-03 -1.60940691015e-03 -2.92115218595e-03  4.96842133262e-03  3.90329019459e-03 -3.16122667606e-03 -8.69669162726e-04  2.18707679441e-03  3.09480980623e-03  8.69282668977e-04  2.61405164134e-03 -2.52813951799e-03  2.61960672875e-03  2.95309644318e-03 -3.18870036137e-03  7.65678901609e-03  5.17742635835e-04 -1.27036522069e-03 -1.17354174194e-03  1.15966307244e-03 -1.21711564625e-03  3.20560245327e-03 -4.31941407432e-03 -2.06643720136e-03  1.78935808320e-03 -1.47539121770e-04 -5.34535504357e-03 -4.94236857087e-03  6.04999863330e-03 -1.76668119780e-03  2.87401788364e-03  3.21673060775e-03  1.49919205113e-03 -2.46245055218e-03  2.97830577294e-03 -1.42326246178e-03 -3.76109730209e-03  4.25099389775e-03 -3.07502445687e-03 -5.34849690749e-03 -3.05961729725e-03 -1.25310065340e-03  2.98958241742e-03  1.25407847864e-03  7.29979980499e-03  2.63513022853e-03  1.47031149036e-03 -1.86318404681e-03  6.43534427573e-04  2.54579210994e-03 -3.30216308440e-03 -1.15830937958e-03  1.93969018353e-03  2.22818788251e-04 -2.14559190614e-03  3.15565675981e-03 -1.96389965656e-04  1.03473532915e-04  1.49405698088e-03 -2.30368854783e-03  8.98562361769e-04 -3.54784339108e-03  1.03459941627e-03 -8.80110688374e-04 -5.75245624592e-03  6.07052826934e-03 -1.10749025134e-04 -4.49230858817e-03  4.21972250468e-03 -3.14750062500e-03 -5.00442043724e-03  1.12771707505e-03  3.66797172014e-04 -6.58296718135e-03  1.48880326052e-03 -2.42054825696e-03 -1.41243370649e-03  4.46947859436e-03  2.32287540176e-03 -9.27479352529e-03  6.64123604030e-04 -6.64715510957e-04 -7.13388242539e-06 -4.12263138091e-03  1.12009066970e-03 -1.47915926276e-03  2.90788409944e-03 -1.01447053347e-03 -6.17784139413e-03 -5.76915165104e-03  3.54187604113e-03  3.91431420715e-03  4.19082477119e-03 -7.39134494019e-03 -1.26251432545e-02 -3.90200964287e-03 -9.79001101215e-04  2.79678918728e-06  3.83863646262e-03 -8.31507948596e-03  1.30778620367e-03 -4.88802575751e-03  2.45160807258e-03 -2.42138100354e-04  6.16052340717e-03 -2.69240093136e-03 -5.98962704536e-03 -1.54098737508e-03 -6.11815174743e-04  3.23776069765e-03  5.96907320237e-04  9.55822000682e-03 -5.36920040649e-05 -3.82019867596e-03 -3.72789075385e-03  4.11011128889e-03 -2.52700658042e-03  1.48563397164e-03 -1.14520766684e-04 -6.60212529478e-04 -1.12667964938e-02  9.06814611711e-04 -6.24339346464e-03 -2.36459557335e-03 -2.22449014878e-03 -3.55066317907e-03 -6.80562842419e-03  5.32921369199e-03  1.59808520084e-03  4.89032607183e-03  5.58301343267e-04 -4.12817979539e-03  2.06418445161e-04  1.83454128931e-03  4.28544260185e-03 -7.00455797957e-03 -2.13925788702e-03  5.98928722042e-03 -4.86407255400e-03 -2.83893372462e-04  4.89323882453e-03 -9.58080538929e-04 -1.09721960413e-02 -1.23299453657e-03  1.32287485940e-03 -6.50776623736e-03 -2.80259265373e-03  3.40151123241e-03 -6.12302280010e-04  1.78723616388e-03 -7.38861940222e-04  5.05740882009e-03  3.45983262490e-03  5.50993366469e-03  3.58015618363e-04  2.85323608141e-04 -2.43797490922e-04  7.03300240618e-04  1.99633485348e-03  1.75492662634e-03  9.25956206576e-04 -1.92184296553e-03 -5.77282990673e-04  3.01251677465e-03 -2.61774057290e-03  8.07463842137e-03  3.40508390605e-03  1.37899193410e-03  2.25169547174e-03 -1.98178438637e-03  5.38772477185e-03 -1.39783622524e-04  1.21412289723e-03 -8.12892380077e-04  5.95306238608e-04 -2.22954994403e-03  3.68310170637e-03  2.27238854486e-03  3.08146199425e-03 -1.18348757687e-03 -6.74573948778e-03  2.02950770957e-03  2.59102547409e-03 -3.74164837144e-03  2.60131546126e-03 -1.34946962463e-03  2.88523659470e-04 -3.68284134911e-03 -7.76844486054e-04  1.49890676336e-03 -3.61462819758e-03  1.47801941157e-03  3.91455534562e-03  4.90410915504e-03 -1.58159577154e-03  1.36044515170e-03 -1.36507322309e-03  3.47443087957e-04 -2.51688252713e-03  3.66598497881e-03  1.61272547232e-03 -2.53701945866e-03 -1.51591126544e-03 -2.76706771103e-03 -9.80871812919e-04  5.02816824840e-03 -3.48701298565e-04 -2.82412742194e-04  6.65807642785e-03 -8.58202040625e-03  6.47591475831e-03  2.89725398522e-03 -2.66423540865e-03 -4.83881860161e-03  4.45973915958e-03  7.67762734345e-03 -4.75447421733e-03 -5.21155484000e-03 -1.41653781012e-03  4.38122632734e-04 -5.01756523493e-03 -1.54698974995e-03  2.15659465668e-03 -5.97149737771e-03 -1.58905492045e-04  5.54088762117e-03  2.30674195489e-03 -5.29361688473e-03 -1.55589574460e-03  2.87008066099e-04  2.24901207724e-03 -5.85879002860e-03 -5.04431694679e-03  3.83906585372e-03  7.20331741354e-03  3.18628587921e-03  5.02728073923e-03 -8.83055741272e-04 -4.08140386526e-03  9.11713289230e-04 -4.05500571545e-04  6.40015424483e-03  5.64278531651e-04 -4.26672434163e-03  1.45572868493e-03  3.54891066984e-04 -5.86544532352e-04 -1.38476276465e-03 -2.52984225438e-03  4.26330036995e-03  4.25167472252e-04  3.58744205597e-03 -6.27579516316e-03 -1.23159268046e-03 -4.64618832944e-03 -1.48975129526e-03 -2.95935810824e-03 -3.53447308661e-03  2.54466858770e-03  8.60709197977e-03  1.18302834927e-03 -6.76745602632e-03  4.17152430442e-03  9.55299743616e-04 -2.04106890640e-03 -6.36348550826e-04 -7.09364260326e-04  7.03261494902e-04  4.60378921595e-03 -3.65384845766e-04 -4.51117632482e-03  4.15809896126e-03 -2.78986999447e-03  3.93075785329e-03  2.84553667228e-03  3.58910513597e-03  1.41214995161e-03 -1.98720469684e-03  4.92982831458e-03  3.97170446263e-03  1.57973889032e-03  3.67310349350e-03  2.93153087786e-03  5.16704372122e-03  5.42803957236e-03  2.69219208951e-04  6.90298254595e-03  8.73683201385e-04  1.93466337595e-03  2.25404716394e-03  8.55120655181e-05 -4.32840493283e-03 -2.02855607254e-03  6.12452498413e-03 -6.83690934941e-03 -6.19370835401e-04  1.04129548857e-02 -2.18530665287e-03  9.99100101993e-04 -2.61681410893e-03  3.22426647199e-03  4.04187030285e-03  1.38656383023e-03  2.79334766629e-03  3.41655584998e-04  4.66002703578e-03 -5.93623677310e-03  1.43478497375e-03 -1.07112944260e-02  4.40525135860e-03 -9.46760055023e-04 -1.86358914581e-03 -3.33763950379e-03  1.17989509420e-03  1.23644319089e-03 -3.36666669604e-03 -1.65207285401e-03  1.83505883219e-03  2.76928740858e-03 -6.57147885933e-03  2.55016742598e-03 -2.13471415839e-03 -9.49656919734e-05 -8.82195038589e-03  1.54935871451e-03 -2.62466771586e-03  2.87250222623e-03 -1.86067813833e-03 -2.39815333763e-03  3.23692065607e-03  2.89256114753e-03  7.32423612504e-04  6.22829384107e-03  1.86821693987e-03 -1.23374938263e-03 -2.86859046189e-03  1.86407549268e-03  2.79993149910e-03 -2.79688607097e-03  4.25528373685e-03 -3.82046048860e-03  6.39155818879e-03  3.78316208557e-04  1.11722133517e-03 -1.21424251481e-03  9.26953517539e-04 -4.34834507260e-03 -5.73530343578e-03 -1.97158318161e-03  7.42816191196e-04  2.90153112752e-03 -5.70153826736e-03 -1.14314235442e-02 -9.30780723146e-04  1.74251967637e-04
-3.04183082425e-04 -1.69914599977e-02  1.27188040912e-01  2.01533841953e-02  1.02711524674e-02  1.93302562884e-03  6.13810205997e-03  3.94716976057e-03  7.90827235424e-03 -4.90755103953e-03 -1.27724453224e-03  4.25219739972e-03  1.25196538135e-03 -2.25733949640e-03  1.41182869501e-03  9.82305037465e-03  6.95251957600e-03 -2.41145129302e-03 -5.22465297172e-03 -3.20609184165e-03 -1.37210908409e-04  2.75585809013e-03  5.98870573733e-03  1.19113364829e-04  2.93369859040e-03  6.97881487864e-03  3.53062988641e-03  3.92202626424e-04 -1.32934683944e-03 -2.62656415168e-03  1.11004843621e-03  2.62841165760e-03  4.76456393989e-03 -1.94876120652e-03 -5.30871285211e-03 -1.92022595441e-03 -4.87624750031e-03 -9.95935959604e-04  2.05867581991e-03 -3.24934162978e-04  2.51098924770e-03  1.44810826559e-03 -2.76997527132e-03  3.34058276328e-03 -1.89950396263e-03  2.81362591413e-03 -3.24928674903e-03  3.57484587661e-03 -3.13598969747e-03 -5.29752431267e-04 -1.48840027878e-04 -4.54003754387e-03  1.17613198267e-04  7.66831481971e-04  2.92374759767e-04  2.04640293607e-03 -4.60380097511e-05  2.79830928315e-03  4.38441249513e-04 -1.11965443291e-02  5.67824351327e-03  4.72986595557e-03 -1.09562858541e-03  3.40488518343e-03  6.79656726006e-03  4.36622786761e-04  4.60582349963e-04 -1.32155580095e-04  3.35084321861e-03  7.40906417507e-04  6.89227357128e-04  4.56820182659e-03 -1.99432445373e-03 -6.68602971850e-03  2.45048606148e-03  1.66508154564e-03  1.80034217655e-03  7.29884089712e-04  2.73772036637e-04  2.80281262050e-03 -8.52875673822e-03 -1.40579930976e-03 -2.83474799531e-03  6.83605411490e-03 -3.27559140578e-03  1.31413430063e-03 -9.54738429227e-04  4.85415232603e-04 -4.93551196641e-03  6.88395372601e-04 -1.78464867758e-03 -4.32832603403e-03 -1.54226833650e-03 -3.32076815694e-03  7.13335065206e-03 -1.12304665373e-03  3.07920405848e-03  2.37735357913e-04 -1.11223640601e-02 -1.66034763640e-03  2.47530893535e-03  9.84912471711e-03  5.35413334325e-03  4.02416445002e-03  1.48803930881e-03 -1.53282383226e-04 -3.32661885261e-03  1.28833691976e-03  4.98196762718e-03 -9.77448541603e-04 -3.73203641218e-03 -1.35308545241e-04 -6.50955557829e-03  1.08152525846e-05 -1.22461117659e-03  2.12229038363e-03 -1.48551820052e-03  3.71710605962e-03 -8.70649485621e-05 -8.70887209857e-04 -2.39746095817e-03  4.88563428956e-03  4.60432758571e-03 -2.44422383327e-04 -1.60296542315e-03 -4.83236275119e-04  1.02521011670e-02  4.32969255807e-03  7.53435982443e-03  3.87963095221e-03  1.44076208841e-03  1.10973098000e-03  3.57977221381e-03  2.92322086684e-04  8.62118567419e-04  4.87695379480e-03  3.97052830247e-03 -2.56486155988e-03 -2.64224479315e-03  2.35960315107e-03  1.79250736976e-03  1.85973362608e-03  1.06579127355e-04  8.18659335473e-03 -3.00825002047e-03  6.09942867760e-03  4.21593720267e-03  3.76204610786e-03 -1.99783259041e-03  2.33319601544e-03 -5.24457735525e-03  7.48363193608e-04 -1.01582571715e-03 -9.64745208583e-04 -2.38310691882e-03 -3.62933807118e-03 -3.21503235510e-03 -5.84137165511e-03  5.40227772999e-03  2.62295754255e-03 -1.28155972652e-03 -3.30485450216e-03  3.97021298141e-03 -3.87843882083e-03 -7.71904114831e-03 -3.77985339624e-04  3.19765862928e-03 -4.95727639523e-03  4.92692746416e-03  8.92221694261e-04 -4.51965727251e-03  1.93018081613e-05 -9.27303397020e-04 -1.11124326846e-03  1.58818990440e-04 -1.13019323630e-03  3.03863767237e-03  1.76432710712e-03 -2.45122724231e-03  2.81270185323e-03 -7.77270621543e-03  3.52699555217e-03 -5.58181225703e-04  2.17539360385e-03  5.06908339983e-03 -4.31910600882e-04  1.02288209037e-04  7.61421877535e-04  3.87915289852e-03 -5.92232337483e-03 -3.87928567816e-04 -1.34319476732e-03  2.96653788882e-03  4.87191501131e-03 -4.11533118111e-04  2.17482532672e-03  6.95888410558e-04 -2.36929166631e-03  2.70311223582e-04  1.94509615608e-03  2.73425059741e-03 -4.96263220484e-04 -1.08467467007e-03 -2.12153278261e-03  3.11135311720e-04 -4.04103510882e-03  2.25725358988e-03  3.89734454632e-03  1.61735216113e-03 -6.57663150628e-03 -1.87126433405e-05 -2.79444426598e-04  5.63117409320e-04 -7.06755157796e-05  8.26381675525e-04  1.87224561803e-03 -1.20209214744e-03 -5.63958193054e-03  1.18444681015e-03  2.46541134865e-03  7.52937760233e-04 -3.35535122585e-03 -7.45918555173e-03  5.08349128982e-03  3.69192898604e-03  3.87617619311e-04  3.29674990516e-03 -2.34046473204e-03  1.47940615154e-03 -4.75300508202e-04 -3.01951198886e-04 -1.84131433348e-03  5.25770455734e-03 -3.09488794085e-03 -2.22998657192e-03 -1.52189517433e-03  7.00179254190e-03  4.08191784894e-03  4.63859774665e-03  3.09680812113e-03 -1.10283478788e-03 -6.16405604629e-03 -2.63617521591e-03  2.33747722726e-03 -1.48145921618e-03 -1.49467372679e-03  2.12705573863e-03  1.65135993609e-03 -3.26528262978e-03  1.90814853224e-03 -8.60397900341e-04  3.15036259020e-03  6.43743254347e-04  4.53367574419e-03 -2.28741576064e-03  5.78809403331e-03  2.44685421330e-03  3.20564409993e-03  3.18203120841e-03 -3.08161525394e-03 -2.69891036446e-03 -2.33273601015e-03 -5.78213697949e-03 -3.95369687850e-03  7.50671540335e-03 -4.47181024312e-03  1.10191936209e-02  5.42897811079e-03 -4.63468911976e-03  6.05342576646e-03 -1.07487679529e-03  2.85486580696e-03  2.50395221870e-03 -3.24950212088e-04  5.93392175035e-03 -6.42969148021e-03  1.19841122788e-03  5.89089629297e-03  1.83767141176e-03 -9.64219820756e-04 -1.84429327867e-03 -1.86787648808e-03 -2.76868572376e-03 -2.11537831615e-03  4.66484089515e-03  6.37439472139e-04  3.20471281934e-03 -1.10092060377e-03  5.61970502464e-03  1.94804142963e-03  2.07462457159e-03 -1.76351364600e-03 -3.22362249124e-03 -3.25538004459e-03  2.49124006356e-03 -1.32414381961e-03 -1.39616540196e-03  8.08670997436e-04 -1.39030295351e-03  2.10221283524e-03 -4.53071030311e-06 -1.43710530434e-03  1.53844766830e-03  1.17497850423e-03 -4.67995758339e-03  8.95879308489e-03  7.30411418788e-04  2.50490618238e-03 -1.02174778511e-03  1.83135399660e-03 -4.37738335049e-03  8.82151182879e-04  3.51819264126e-03 -2.45704408643e-03 -8.20368912324e-04 -5.38056874730e-04  8.15701663692e-04 -2.89370701485e-03 -6.18413635034e-03 -2.65918790469e-03 -1.09530110178e-03 -2.22664951480e-03 -4.25105503363e-03 -9.45739250170e-04 -2.45776649925e-03  1.74313273663e-03 -1.33898696479e-03 -6.12561606875e-03 -1.44088501673e-03 -1.75949280294e-03 -6.06385531744e-03 -1.98905903082e-03 -4.85660603810e-03 -6.58520573068e-03 -7.44191548830e-04 -3.16579379176e-03 -1.56609361858e-03  8.45916837295e-03 -6.50333929617e-03  7.49997604714e-03 -1.94048761214e-03  4.55284375122e-03  5.02403947535e-03  2.54228959337e-03  2.52755204884e-04  6.58703098580e-04 -2.90760999205e-04  8.05086510283e-04 -3.70610092964e-03  1.41777788715e-03 -3.85876123915e-03  1.21617814050e-03  2.50557751350e-03  2.33741333835e-03  1.41930789768e-03  2.63000042685e-03 -6.51764884978e-06 -4.95905280221e-03 -1.57780356216e-03 -4.14938261678e-03  5.23239092319e-03 -4.17656528567e-03 -3.86291740077e-03 -5.42187961789e-03 -2.22213428483e-03  1.22596617571e-03 -3.55285512375e-03  1.44254282774e-03 -9.97316554558e-04 -5.59315308840e-04  1.44816526786e-03 -4.88353082794e-03 -7.46907050766e-03  8.13813826597e-04 -2.41562688636e-03 -1.50561081960e-03 -8.14863188122e-03  2.85572750964e-03 -3.68182699592e-03  1.99816025448e-03  3.08711695332e-03 -8.73643404538e-04 -8.81504091786e-03  1.76088938263e-03  4.09719823736e-04 -6.13811095682e-04 -1.51848852751e-03  9.43835842537e-04  4.06120008382e-03  2.02240235175e-03 -1.34564183349e-04 -8.55627532866e-03 -1.45791885245e-03 -3.43513560716e-03  4.63763731699e-03  1.30104489631e-04 -2.03298674781e-03 -3.93505536349e-03 -4.26406763070e-04 -2.25636882729e-03 -2.11223450744e-03  1.43293133721e-03  1.38933667864e-03  8.09878621406e-04  7.42434585443e-03 -6.35832673222e-03  4.91799154668e-03  2.30474630959e-04  2.42434813252e-04 -3.79061197193e-04 -3.85914394547e-03 -1.11063461230e-02  6.52401618494e-03  2.08976218004e-03  1.13586566804e-03 -1.71908886549e-03  5.60670612930e-03  1.21920009347e-03  2.38459699544e-04 -2.42320300694e-03 -4.23309340448e-03  1.67332236628e-03 -6.54657510279e-05 -8.20266514769e-03  3.96826766509e-04 -1.39084327839e-03 -3.72038502110e-03 -1.23178891787e-03  1.38656365329e-03 -4.52541592299e-03 -1.06422508969e-03 -7.69622981155e-04  8.29804268852e-05 -2.34809371991e-03  4.53707513760e-03 -1.46522660803e-03 -5.30229541301e-04 -5.58303467470e-03 -2.65947706202e-03  5.49796048659e-03  9.81107550094e-04  5.49620958695e-03  5.76831535533e-04 -1.58531679756e-02 -1.33308322480e-03  3.81823489820e-03  4.56402456934e-03 -4.25092630272e-03  2.64411644465e-03 -6.30708836665e-03 -1.73511942069e-03 -1.79360499192e-03 -5.72642010872e-03 -1.02632550692e-02  1.97740207957e-03 -2.06354792395e-03 -1.04671122114e-03 -4.00422977218e-03  3.64875916038e-03 -2.29713994007e-03 -4.02669293777e-03  3.27059307039e-03  1.49937086504e-03 -2.00693088667e-03 -3.70956997926e-03  3.69779460784e-03 -2.61559039204e-03 -5.47231262697e-03  4.21678453303e-03 -1.99712524955e-03  7.62149602448e-04  6.39583554465e-03  6.06624241756e-03 -5.74381091330e-03 -6.91474817037e-04 -3.26825976787e-03 -1.34677220882e-03 -2.41496864649e-03  1.47650186137e-03 -5.73939215807e-03  8.04192152862e-03  7.17149389499e-04  1.31068686003e-03  4.10405147860e-03  1.89013150508e-03  4.73792625060e-03 -3.80617130371e-03 -3.12646630160e-03  3.54122769254e-03 -1.71216737726e-03 -4.58831184123e-03  9.77568503160e-04  1.02023688297e-03 -9.64496617403e-04 -2.09511513914e-03 -4.07604983190e-03  2.93945898618e-03  3.03405922519e-03 -1.76869918749e-04  5.49342225951e-03 -4.55475389762e-03  6.58645742539e-03  4.93566689066e-03 -3.80939988298e-03  5.54994222604e-03  1.81363111764e-03 -3.13108363656e-03 -1.92825748886e-03 -5.24555233312e-04  3.41227542688e-04  4.20035509063e-03 -2.52360360471e-03
-9.36876327312e-03  1.67987328545e-02  2.01533841953e-02  1.28978762421e-01 -1.70212596165e-02 -2.30030200739e-04  7.58525655976e-03  4.14313872270e-04  5.21803634900e-03 -7.40962408667e-03 -2.35246849946e-04 -5.98401928931e-03  2.53561741408e-03  3.27886630620e-03 -1.63264885880e-04  7.54347948309e-03  5.80417991486e-03 -4.62043964819e-04  3.33735950287e-03 -1.37811670996e-03 -5.30320593336e-03  5.86546010122e-04  7.49057811631e-04  1.43249140650e-04  3.91505896074e-04 -6.59304437887e-04  3.68443862309e-03  2.19137625688e-03 -7.74417288347e-04 -2.56990384786e-03  5.49852152752e-03 -1.82591423028e-04  1.06695858412e-02 -6.84701543304e-03 -5.22154072822e-03  7.17561436307e-03  2.43430223718e-03 -5.86311985632e-03  3.42145688858e-04  2.16528549797e-03 -3.48858863934e-03  1.73101195957e-03 -2.59947279145e-03 -4.10190884637e-03  2.41250883117e-03  1.45628469473e-03  5.42178430578e-03 -2.40337045763e-03  3.91000098068e-03 -5.58242828461e-04  6.17738013675e-05 -6.36490906893e-03  7.91548060711e-04 -7.09258055419e-04  1.61319623850e-03 -1.87802088642e-03  3.93944907672e-03 -2.63171650392e-03  1.86476908198e-03 -6.48372257797e-03  5.23125511923e-03  4.45116409816e-03  1.56399613582e-03  4.85574932092e-03 -1.54575611852e-04  2.92011236312e-03 -2.62004941991e-03  2.89108451531e-03  2.93581554177e-03  7.72088961900e-04  3.09530159529e-03  4.78682716317e-03 -3.69784887783e-03 -5.00949387479e-03 -2.75926661463e-04  2.69190173768e-03  8.32702722993e-04 -5.79231179246e-04 -4.35701718093e-03 -2.41166714930e-03 -1.43252033341e-03  1.42332556567e-03 -1.48727600962e-03  2.31338485345e-03  2.11298892981e-03  3.55194455887e-03  4.84745447604e-03  1.90575377468e-03 -3.56996357576e-04 -3.21178334973e-03 -2.80552506051e-04 -6.22436621380e-04 -1.65284900538e-03 -6.35654747780e-03  9.15232587820e-03 -4.77049126153e-04 -6.72240224699e-04  3.21351164957e-03 -2.37103866213e-03 -2.25929813131e-03  2.61754203500e-03  1.05312685286e-03  3.62238377336e-03 -1.83798975346e-03 -4.25527710958e-03 -5.61612056630e-03 -2.98103911491e-03 -8.46518909754e-05  3.33061296848e-04  1.17128617223e-03 -2.26261412847e-04  6.85548064167e-04  2.41375246981e-03 -7.48715494144e-04  1.01338627487e-03  4.69685739221e-03  1.56320452970e-03  1.92002071626e-03  5.39691777976e-04  1.33344972430e-03 -1.93080714278e-03  5.47088481909e-03 -1.80519002787e-03  1.58264009603e-03 -1.88220645644e-03  8.48091190404e-04  6.51002779649e-03 -1.24051333804e-03  3.43336009419e-03 -1.71226499187e-04  8.49318672131e-04 -3.81387882375e-03  3.28875875792e-03 -5.23075758828e-03 -3.07409700833e-04  2.36209187431e-03  4.86143827039e-03 -2.99127075897e-03  9.91280367148e-04  2.74284522280e-03  4.56898703138e-04 -2.75807302637e-03  6.96523487009e-03  2.21955069709e-03 -6.19734002331e-03  1.64382017486e-03  1.64369350624e-03  5.41883094537e-03 -1.55493519606e-03  5.51587292962e-03  1.82644132828e-03 -3.82357747401e-04 -7.20941662128e-03 -2.28169384691e-03 -6.44568914397e-04  1.32890856189e-03 -2.52551831492e-03 -2.92238578539e-03  4.21092934877e-03 -6.10131153558e-04  5.22153796996e-03  7.12600494554e-04  1.62461483172e-03 -1.31300361353e-03 -1.09604604599e-02  4.51583782571e-03  4.86799584581e-03 -5.50647665421e-03 -2.02182249343e-03  6.07822442306e-03  5.08200399513e-03 -2.40704282661e-03  8.38331721452e-03  6.33094272175e-03  3.94161187439e-03  2.09109586501e-03 -1.33180959362e-03 -3.50178320787e-04 -3.64549774742e-03  1.99850995337e-03 -1.64197722257e-03 -6.43713879404e-03 -7.78725479538e-04 -1.32721570603e-03 -6.16156603424e-04 -5.43846729250e-04 -1.56467614790e-03 -2.71282066918e-03 -9.94267908137e-04 -3.49349385645e-03 -1.94562538343e-03 -1.65974797513e-03  1.46231535386e-03 -4.98496593934e-03  8.82244546976e-03 -2.99307898623e-03 -7.75302094928e-03 -1.05915231391e-03 -2.57748540464e-03 -1.11256377545e-03  2.10683313135e-03 -1.40438306880e-03 -5.13277671172e-03  2.26381266956e-03 -2.18329272725e-03  5.69688865295e-03  4.38027044116e-03 -3.29537316184e-04  3.12222288244e-03 -1.76749074394e-03 -1.77538703866e-03  2.84550504052e-03 -4.18806652945e-03  3.64377666658e-03 -6.96303643010e-04 -1.45356580174e-03 -3.14139070488e-03  4.74775090103e-03 -4.97579760994e-03 -4.60993146749e-04  1.48221000433e-03  3.61303300634e-03  7.79524704225e-04 -1.06359441014e-03 -1.24655793576e-04  4.78694009572e-03  2.09104458259e-03 -1.20982488021e-02 -3.31364906436e-03  2.01129359375e-03 -2.44032018666e-03 -1.53595371992e-03  2.55104369207e-03  1.92885364160e-03  1.26881702930e-03 -2.70724533770e-06  2.56148590446e-03  4.96262901304e-03  2.82705007513e-03  5.78248784829e-03  6.64839300884e-03 -6.82886610147e-03  5.47872730056e-04  1.86919464797e-03 -2.03300951429e-03 -2.49789623788e-03  3.90283041961e-04  3.50630124187e-03  3.03529357457e-03  7.74718438253e-03 -4.22834840858e-03 -4.67987276949e-03 -4.07169791851e-03 -2.32420988798e-04  3.32879750293e-03  5.85008182943e-03 -1.42229136852e-03  2.05838871019e-03  1.00961217304e-03 -3.59850715923e-04  3.96588594387e-04  3.72460999789e-03 -4.18830199912e-03 -6.54597004425e-03  5.61353013392e-03 -7.77466183789e-03  1.13976115529e-02  2.02281316398e-03  3.08501456464e-03 -2.53983373796e-04  4.74545864924e-03 -2.36562346192e-04  6.72904449761e-03  2.54549389884e-03  1.53803621839e-03 -3.56540774632e-03 -1.43054772726e-03 -4.56731538614e-04 -4.44250769207e-03 -2.65645696806e-03  2.84377326082e-04 -2.91179884367e-03  2.67568623226e-03 -5.46705393625e-03 -7.25156573308e-04  4.39993395486e-03  3.91356124283e-03  1.05680622828e-03 -1.96899610619e-03 -4.72676809389e-04  6.45099655003e-03  7.35121269435e-04 -8.98670995822e-03 -3.67100211384e-03  8.74876046754e-03 -1.42959672583e-03 -1.86638166256e-03 -1.27575565081e-03  3.67704029809e-03 -3.93330150577e-03 -2.29038481053e-03 -1.79194605530e-03 -7.50845299039e-03 -3.28182450817e-03 -6.40785787979e-04  4.45899008763e-03 -7.27542059752e-03  2.82938949732e-03  5.87412417221e-03  3.82993005930e-03 -7.59405333783e-03  1.09982345506e-03 -2.68103120675e-03  1.31864484382e-03 -4.42861417348e-04 -3.42338873626e-03 -1.04116284405e-03  3.66649319937e-04 -2.23362838284e-03 -1.97497352635e-04  1.89518785961e-03 -5.51777537387e-03 -3.78233845997e-03  1.16122260222e-03  3.44082951584e-03  3.51191525290e-03  3.60078503765e-03  3.22365144405e-03 -4.26691347686e-03 -5.89902804014e-04 -3.38396390188e-03  1.09759491476e-03 -1.76884633401e-03 -1.11362443110e-03 -4.66591290903e-03  7.65773707955e-04  2.04113176225e-03  1.21825560558e-03 -8.52047270161e-04  8.09260337578e-03 -1.99178318196e-03  1.59715169976e-04 -5.13912589825e-03  4.39793981759e-03 -3.05656254436e-03 -1.46320650984e-03 -4.66246273232e-03 -1.07155538283e-03 -4.25176083784e-03  2.97328999511e-03 -9.03772473149e-04 -1.11183013921e-02 -1.99563960752e-03  1.98600583528e-03  3.85805058957e-03 -5.95341455960e-03  1.05151882633e-02 -1.83053214065e-03 -6.96514916709e-04 -5.14736416196e-03  2.14021783285e-04 -2.46792395841e-05  7.73400294287e-04 -9.18019949411e-04  3.12859577952e-03  6.59735555223e-03  1.09031970061e-04  1.36093549216e-04  4.61963971949e-03  7.93626587182e-04  4.88189614166e-04  2.26956839612e-03  4.61459295854e-03 -3.54543534840e-03  9.84885565076e-04  2.98382250605e-03 -1.58932706147e-03  1.45987686580e-03 -4.11790449118e-03 -1.34424225477e-03 -1.95849266708e-03 -2.29992707077e-03 -6.91846951317e-03  2.94424393130e-03  2.28814795898e-04 -2.30952221495e-03 -1.31963110770e-03  3.11417581219e-03 -2.99058386828e-03  2.83286061757e-03 -1.22117140453e-04  1.15881899674e-02  2.59520366765e-03  3.58101361484e-03 -3.19968608619e-03 -5.73011683299e-03  1.96727865801e-03 -2.28897397894e-03  4.93312123275e-03 -3.65580944403e-03  1.39631150118e-03  1.72464386770e-03  1.85095156288e-03  2.79597176752e-03 -6.23437891229e-04 -3.54147298658e-03  8.37419382847e-03  6.27169039649e-03  2.99921435792e-03 -3.53790334995e-03 -1.29481998205e-03 -4.61750701481e-03  2.35325675366e-03 -2.97793051624e-03  1.30480248915e-03  4.10379068351e-03  1.95718443642e-03  2.74076644493e-03 -2.93305956249e-03  9.20813893624e-04 -2.08779296053e-03  4.00593575218e-04 -2.91468815976e-03 -7.34999149623e-03 -2.45468843357e-03  2.91800150776e-03 -8.49602968951e-03 -1.73767296021e-03  1.20616727773e-03  3.79813112726e-03  7.13121146460e-04 -3.56871145669e-04  6.15604491905e-03 -3.34479043030e-03  1.82214414459e-03  1.59283448404e-03  2.17373043512e-03  2.25856180792e-03  1.88239979467e-04  3.50132366426e-04  2.55930979475e-03  2.89656605448e-04  8.26264258918e-04  8.88018985351e-04  1.29657386166e-03  3.30049500045e-03  3.70291272710e-03 -8.25155700554e-03  3.39315491799e-03 -4.84819648596e-03  3.81703045878e-03 -2.43788180103e-03  4.74235623412e-03  8.31241857423e-03  2.44916825558e-03 -4.23087719592e-03 -7.05266675394e-03  2.61294397818e-03  2.79196863704e-03  5.75448655333e-05 -2.32156681458e-03 -5.50752350053e-04  5.11353014428e-03 -3.00399149128e-03  3.68425194989e-03 -6.81147948242e-03  8.59662068144e-03  7.65789826801e-03  4.96111678458e-04  2.46611836759e-03 -2.22580912645e-03  4.06617225201e-03  4.13124353853e-04 -5.04407819813e-03 -1.18787908472e-03 -3.00950531435e-03 -5.86820102092e-03  6.55727528993e-04 -8.74537569498e-04 -1.97223122247e-03 -3.20159129593e-03 -3.51572851303e-03  3.31613799513e-03  4.65474417742e-03 -6.30659476628e-03  3.11520587544e-03 -4.45128803314e-03 -2.62084727086e-03  4.41748293666e-04  6.03084144243e-03  2.80577734807e-03  2.03821694997e-03  1.58718625763e-03 -1.68203366481e-03 -1.08350421519e-04 -2.40691439218e-03  5.61495023340e-03 -6.55801533881e-04  1.42566120980e-03  7.59762679914e-03  2.31709157345e-03  4.98420407443e-03  2.41318273584e-03 -4.99522472189e-03 -2.90836929209e-04 -2.40520844061e-03  5.27863969223e-03  5.45104068940e-03 -4.05184372433e-03 -7.58149001246e-03  1.07685091335e-04 -1.93503206111e-03
 3.18771585338e-03  7.93788215517e-03  1.02711524674e-02 -1.70212596165e-02  8.91116814842e-02 -4.54923323732e-03 -1.61357112799e-02 -1.43742498520e-03 -2.88315061946e-03 -9.79512043179e-04  1.54992623953e-04  3.49380470377e-03  5.03600975862e-04 -1.19098356573e-03  2.54227216599e-04  2.82287551721e-04 -6.98460123572e-05 -6.41982714000e-05 -1.36053998940e-03 -8.20450038768e-04  1.48342859290e-03 -5.70548774734e-04 -8.64598901610e-06  1.42871364055e-03  2.73937649844e-04 -8.00050343143e-04 -2.17529620327e-03  8.54086900711e-04 -1.01039679778e-03 -6.06564240755e-04 -1.94707515484e-03 -6.65692213632e-04 -6.04465082489e-03  1.85464470039e-03  2.62009653293e-03 -6.81172752837e-03 -2.90134220901e-03  3.61445493860e-03 -1.26549836848e-03  1.06026341171e-03 -1.41982986444e-03 -2.72687335157e-03 -9.99028740315e-04  7.84185827668e-04 -2.17290182682e-03 -5.01573876889e-03  1.52422648467e-03 -1.88822350724e-03 -7.60254489908e-04 -9.41208302673e-04  3.47406651847e-03  4.62105421525e-03  1.46901163038e-03 -3.47499755280e-03 -1.57280594127e-03  2.13335623588e-04  9.96128545135e-04 -6.79956141388e-04 -2.67284840011e-03  1.71190850876e-03 -2.70368577810e-04 -3.03952632147e-05 -1.19012377799e-03  1.81588623522e-03  6.41536800961e-04  4.44574333978e-03  2.17814708043e-03 -3.05499651113e-03 -4.18363262887e-03 -2.51934383309e-03  1.37256276294e-03 -9.72236428910e-04 -1.39589127011e-03  4.10625707122e-03 -9.06582237399e-04 -2.76594540499e-04 -1.45727883288e-03  3.15035405302e-03  5.45455948012e-04 -1.20227381285e-03 -2.11965824418e-04  7.99739012037e-04 -2.62243145660e-03  8.33828189282e-04  1.11152379041e-03 -3.50875798829e-03 -5.74127895131e-04 -9.69148323094e-04 -1.09245502665e-03  1.02959482581e-03 -1.32900613778e-03  6.26235082983e-04  2.46519406983e-03  2.17921443816e-03 -3.06447275766e-03  3.52694656875e-04  4.04954612317e-04 -3.42610198439e-04 -1.44851112917e-03 -2.44030503212e-03  9.86550772520e-04  5.86266095701e-04  1.34347271961e-03  6.75157492036e-04 -5.74189095990e-05  2.41965897736e-03  2.27283977254e-03 -3.50078291674e-03 -2.22906304377e-03  2.32891642257e-03 -2.64469258627e-03 -1.69384757442e-04 -2.33941398775e-03 -1.83084731757e-04 -1.05655723787e-04 -3.73959669304e-04 -1.57051495110e-03  5.00396715751e-03  1.90544469396e-03  1.15789794935e-03  1.53976988113e-03 -1.28741552718e-03  1.96547783645e-03 -2.65325266243e-03 -1.01984495666e-03  1.04283573766e-03 -5.11004938357e-03  2.37536538646e-03  1.16029514416e-03  3.99669621718e-04 -3.68337426052e-03  1.33418857142e-03 -1.02811987869e-04  3.07186782126e-03 -1.43769236329e-03  8.42631097397e-04 -7.16835859984e-04 -1.82096023462e-03 -2.08885157060e-04  2.54802914457e-03  2.19924718921e-03 -4.14911339649e-04 -2.02318897964e-05  2.13328775601e-03  2.87238931644e-03  6.19532514973e-04 -1.47413504414e-03 -4.22596717180e-03  1.74524017200e-05  4.18490820734e-05 -2.59850684875e-03 -1.49037664386e-03  3.09864033273e-03 -5.91265774627e-04 -1.60734141612e-03  1.66361318004e-03  6.74844225777e-04  2.36915270786e-03 -2.44430909856e-03  3.00646201902e-03  5.05082674245e-03 -4.42230983601e-03  6.02595222566e-05 -2.39859950972e-04 -7.59913750428e-04 -1.39541890853e-03  1.80638123212e-03  5.36674832156e-04  4.51007176717e-03 -2.01234579230e-03 -2.26820778645e-03 -3.66386678757e-03 -7.56793756684e-04 -3.50261985128e-03 -1.98954600631e-03 -2.54023407574e-03 -4.10557361550e-04  1.53971282284e-03  3.02945049772e-03 -3.34158157358e-03  1.75680070983e-03  2.80072141437e-03 -1.60537026647e-03 -1.36291850427e-03  1.06359254068e-04 -1.41274469903e-03  1.32450054049e-03  1.98451493523e-03  2.46021185525e-03 -1.98038917875e-04  3.24345656969e-03  2.31901104143e-03 -2.58669418005e-04  1.83194087257e-04 -4.30542867386e-03  2.65526910178e-03  4.14830464698e-03 -1.56134232678e-03  2.07419588044e-03 -3.61979380656e-03 -4.61615059242e-03 -3.13392821228e-03  5.02264973495e-03 -1.29651725589e-03  1.84089736270e-03 -1.64782330056e-03 -1.54263903379e-03  2.89082962479e-03 -1.02228607802e-03  4.13194316075e-04 -2.67324085824e-03  2.46107959153e-03  1.53062697979e-03 -7.20790181035e-05  4.42557265010e-03  2.76790882633e-03 -1.99968715342e-03 -3.52748484524e-03 -4.00749730086e-04  9.38118736978e-04 -4.15373320956e-05 -6.21649601639e-03  1.01250852744e-03  2.39108970550e-03 -3.74471751627e-03 -9.43889982762e-04 -1.85830575142e-03  1.52312996575e-03  2.64029073927e-03 -1.28811366739e-04 -8.19907201922e-04  7.40752445371e-04  5.11963205521e-05 -5.92573415033e-03 -1.54529525028e-03 -2.04549481013e-04 -2.28732533361e-03  1.27638925874e-03  3.15850378228e-03  4.00990374645e-03 -6.81696163650e-03  6.44086778633e-03  3.84758362787e-04 -1.12136641968e-03 -4.89855053912e-04 -2.22914481566e-03 -5.53747211647e-04  3.84182791187e-03  2.23933336109e-03  1.44331546564e-03 -6.47671133432e-03  2.02328354129e-03 -5.74081594638e-04 -3.70140963191e-04 -2.31671463859e-03 -7.98567234131e-04 -2.47498502378e-03  3.48887591333e-03  1.75869724129e-03 -8.41703456792e-04 -1.60759718966e-03  3.72780883092e-03 -1.11107741403e-03 -1.03527528300e-03 -1.55699215117e-03  2.22366875461e-03 -1.59559578142e-03  1.12958627264e-04  6.56707062502e-03  6.15144431641e-04 -1.28369968741e-03  1.44237167853e-03 -6.82439197684e-04  1.27420955567e-03 -3.41569573583e-03 -6.64127971033e-04 -2.44072998606e-04 -1.20008248503e-03  5.91613940197e-03 -1.69289238827e-03 -1.88840779348e-03  9.73107225003e-04 -3.31666664678e-03 -1.17208114495e-03  1.62784557446e-03 -5.40607174997e-03 -3.36333845783e-04 -2.18819550714e-03  3.21017320417e-03 -3.33872927856e-04  2.05687939972e-03  3.71603877770e-04  1.05064108564e-03 -3.89983348005e-04 -1.82498253149e-03 -1.49086686728e-03 -1.40051273313e-03 -8.12541255500e-04 -3.66818299161e-04 -2.90742331314e-03 -2.06981738608e-03  2.06953308947e-03  4.19488578814e-03  5.38786105201e-03 -2.69497815178e-03 -2.26888417841e-04  1.69111326452e-03  1.49753417977e-03  9.96987870976e-04  2.24323577167e-03  3.51296735749e-03 -5.69779647816e-03  3.79142708631e-03 -3.02201075092e-03  9.44307119909e-04  1.08908042585e-03  2.35249138721e-03  1.47458383092e-03  3.05985922056e-05  6.10714139163e-04  1.51000244881e-04 -3.83355224560e-03  4.51702630918e-03 -1.25130165221e-03 -1.37377816753e-03  2.95496134475e-04 -2.24944683241e-03 -5.20678243324e-03  1.94274547786e-03 -2.84311676539e-03  9.92668376023e-04 -1.12657520297e-03 -2.31727091785e-03  1.71649771670e-03 -1.92944957189e-03  1.90344997402e-04 -1.34301915166e-03 -1.93102027492e-03  1.83756531901e-03 -4.05934030593e-04  1.26337973909e-04  1.11051462449e-03  2.84153481915e-03  5.19636828844e-04 -1.98201225027e-03  2.29544512598e-03  3.46949202924e-03  1.79003607017e-03 -5.43429074305e-04  8.17080312022e-04  1.22439925916e-03  6.94691258142e-03  1.36141453298e-03  1.32574849866e-04 -3.76669423450e-03  3.15684591725e-03 -3.43479228180e-03  1.76390674670e-03 -7.23345470264e-05 -7.93980468365e-04 -8.04703611375e-05 -3.73920528126e-04  2.14917792045e-03  5.41372655253e-04 -7.33256424853e-04 -3.74629319250e-04 -4.42050122977e-03  1.24899815006e-04 -2.06098052685e-03 -2.60164815059e-03 -5.64489306717e-04 -1.73643662812e-03 -4.61526500601e-04  1.13342364934e-03 -1.05636176458e-03 -2.31640287587e-03  3.94601092460e-05 -5.50443741931e-03 -2.46575931786e-03  1.57714999536e-03 -4.73554988226e-04 -1.37688426968e-03  7.71570189049e-04 -1.21375791331e-03  9.39112163994e-04 -7.11209946741e-04  1.67217542988e-04  1.80771287078e-03  6.05383990301e-03 -4.81555186517e-05  4.64976615541e-04  1.37208136977e-03 -3.20013786349e-04  8.64515792178e-05  2.37796792060e-03  2.01059042106e-03  3.06809816608e-03 -5.35983689159e-04 -2.12665403712e-03  2.07753518849e-03 -2.61503451206e-03  9.80056115658e-04 -2.30735406264e-03 -1.62774109652e-03 -8.48298935464e-04 -5.46127062769e-04 -2.57844810930e-03 -2.50572858827e-03 -9.81771674840e-04 -8.86594160161e-05 -2.65566588644e-04 -1.30327560714e-03 -5.05597228875e-04  3.73999911653e-03 -2.83909736234e-03 -1.00137349214e-03  3.41057818358e-03  2.81786406131e-04 -1.18244163049e-03 -3.07076005501e-03 -1.37953535319e-03  1.58635163580e-03 -2.25734708792e-04 -1.33685844087e-03  1.41657311530e-04 -3.25349838714e-03  7.48428394554e-04 -2.54467873207e-03 -8.87310480641e-04 -2.72041303445e-03  9.97429023080e-05 -2.06415068607e-03  8.45134705037e-05  1.12774806569e-03 -2.60717723682e-04 -6.46657389726e-05  1.68068159677e-03  2.46182780805e-04  2.23396706551e-03 -7.10688120039e-04  1.25943487260e-03  6.59656995094e-03  1.90629433357e-04 -1.52089586767e-03  1.63207003257e-03  2.40875710107e-03  2.12005627714e-03  1.24921485694e-03  4.33774291810e-03 -3.62558249505e-03 -1.63796048515e-03 -1.60522166007e-03 -1.98203792837e-03 -7.15890115312e-04 -5.19630334207e-03  3.74324656335e-04  7.49816328921e-04 -2.65207009627e-03  1.19769107300e-03  3.07296298222e-03 -1.33641119745e-03  2.03115512644e-03 -1.97701209959e-03 -2.24436085873e-03 -2.17209803503e-03  7.83890326660e-03 -4.60673327264e-03 -1.53255832939e-03 -1.49628940232e-03  8.72803197858e-04  4.23719707126e-03 -4.63724840543e-04 -1.00318528818e-03 -1.14167301577e-03 -1.24246234093e-03  6.64406565434e-03  7.04453590554e-03  5.20891846463e-06 -4.91120460010e-04  3.01895993265e-04  3.31356816449e-03  2.50996949733e-03 -4.13825158198e-03 -2.76958994677e-06  5.81125096404e-03  6.14880634086e-04  3.63798320260e-03  3.64157487698e-03  1.41487741602e-03  5.14355761050e-03 -2.78681336288e-03  2.75992113164e-03 -6.74974553405e-04 -3.67963287662e-04 -5.36517415792e-05  7.63443572779e-04 -3.77576452323e-03  2.95050818231e-04 -3.21954300817e-04  5.69345828083e-04 -1.09508321252e-03 -1.24444180210e-03  4.98018675898e-04 -5.47059652504e-04  1.25941515464e-03 -1.45624926482e-03  3.06419750220e-03 -4.70078601561e-03 -4.38499059792e-03  5.42889136187e-04  1.18945438360e-04  1.71312033875e-03
 4.05974826629e-03 -5.53187165078e-03  1.93302562884e-03 -2.30030200739e-04 -4.54923323732e-03  1.04623076113e-01  1.77465466564e-02 -1.53920281460e-02 -1.87261916771e-02  4.17811313742e-03  2.46796516656e-03 -3.28189052215e-03 -2.04773791692e-03 -5.59523974933e-03  2.59859216571e-03  3.37237918171e-03  6.31010885020e-03 -1.15067989317e-03 -3.44667503627e-03 -2.58541054846e-03 -4.94627957411e-03 -2.18413007633e-03  2.74502966745e-03  3.47444035063e-03  5.18070049246e-03  3.45124708439e-03 -5.42563159358e-04  7.50934978984e-04 -1.65367885268e-03 -1.49540486495e-03 -2.85359589876e-03 -9.06155326798e-05  9.74082716805e-04  1.61912622529e-03 -1.09527287823e-03  7.20213882763e-04  2.38906486680e-03 -3.44611493607e-03  1.25006359070e-03 -1.64033125427e-03  1.15087538580e-03  5.35188857374e-04 -4.94864478039e-03 -2.41380778475e-03  2.01416120393e-03  4.00698228081e-03  6.31728322425e-04  1.15353758613e-04 -6.19852209845e-04  4.16639552625e-04 -3.12753181332e-04 -1.11226784990e-03 -7.84742883512e-04  3.12687713967e-04 -3.64431509199e-03  1.00336831040e-03 -1.41364110375e-03  7.64616934562e-05 -6.07030079048e-04 -7.81546166146e-03  9.12121144283e-04  1.49039030329e-03  7.60581824416e-04 -3.15560246275e-03 -8.78195363999e-04 -3.66181290591e-04 -1.20869823812e-03  1.79557645249e-03  1.10058576332e-03  3.65344783025e-03  1.16723873210e-03 -2.04553691527e-03 -3.62745126575e-03  4.36871009522e-03  2.20491131269e-03  3.51898011434e-03  1.37582430292e-03  3.35615793197e-04 -7.04963281402e-04 -5.23734666248e-04  2.72953102883e-03  5.05743459711e-03 -8.58847594094e-04 -1.35875938098e-04 -2.49842290531e-05  1.31784234511e-03 -8.90508303193e-04 -4.69232149792e-03 -1.17211293607e-04  1.02022593007e-03  1.85889318230e-03  3.32480285023e-03 -8.67139735276e-04 -3.31424874508e-03  2.42634523227e-03  2.72727074142e-03 -3.04744046073e-03 -9.87101906313e-04  5.27003959688e-04  8.94656479470e-04 -6.46023987208e-05 -1.64531107440e-03  6.96850012346e-03  3.49264440986e-03 -4.30225319925e-03 -2.86933688249e-03 -1.39662896333e-04  2.86942921920e-03 -3.41826110379e-03 -2.49990718587e-03  2.32281004185e-03  2.09733448322e-03  5.18811165433e-03 -6.08112872548e-04  4.60829954583e-04  1.02397529326e-03  7.13900100520e-04 -4.64130299426e-04 -8.71609616091e-05 -4.92271170855e-04  6.70802038714e-04 -2.57774580380e-03 -1.57362373091e-03  1.02734500870e-03 -1.56749105092e-03 -7.66580082743e-04  2.50835101151e-03  1.62164588354e-04  4.71412492258e-03  2.70302510797e-03  2.23388350958e-04 -3.86814675166e-03  5.03213069425e-03 -3.79688988364e-04 -4.50358856533e-04  2.20878720918e-03  1.11577161763e-03 -1.13628861322e-03 -1.55070615233e-03 -8.17052772006e-04 -8.64738882854e-04 -6.57376621120e-04 -1.29143737843e-03  9.04205938041e-04  2.68230783748e-03  3.13082604447e-03 -4.03369161272e-03  6.68253312410e-03 -3.35120620840e-03  2.79157751138e-03 -7.25529262936e-03 -5.79034241768e-04 -2.00048016268e-03 -5.17568721887e-04  2.97656581230e-03 -6.59830312719e-04 -1.16815085750e-03 -2.11210376507e-03 -1.13548072982e-03 -3.97335252113e-04  3.57040013958e-04  2.22696820547e-03 -1.94327156014e-04 -1.43851889780e-03  2.63880547192e-03  3.10105065139e-03  1.35310677285e-03 -3.97872386883e-04 -6.33735392914e-03  1.07508387877e-03 -9.67750631689e-05 -2.58424170728e-03  1.92696861422e-03  1.35844145161e-03  8.75509822171e-04  1.62989125734e-03  4.92179304659e-04 -7.83127662147e-04  1.66475885074e-03  5.36150786738e-03 -1.18496732661e-03 -3.93031761120e-03 -2.84752942783e-03 -1.76185800467e-03 -8.99296289607e-04  1.22399937847e-03 -1.95497148883e-03  2.98112419301e-03  4.84358963248e-03 -2.50525722778e-03  4.75829733354e-03 -7.27666346979e-03 -1.98507810076e-03 -3.88808980250e-03 -3.07606536132e-03 -3.90721709769e-03 -5.72283171095e-03 -5.53475958647e-04 -2.13239030146e-03  6.02811005385e-03  1.81747513920e-03  3.10087729232e-04 -1.86886621569e-03 -1.62521926958e-04 -1.26676380615e-04  2.96352576669e-03 -5.17823363126e-04  8.90308412874e-03  2.21671587104e-03  2.56664541963e-03 -3.69196555762e-04 -8.82960304153e-03  5.51637237563e-03  5.81981235389e-03  7.08599646785e-03  6.88029328806e-03  4.85732484069e-03  3.49601343056e-03  9.16277988172e-04 -1.66369830915e-03  2.08200547656e-03  3.08960264811e-03 -1.65137017766e-03 -2.16634224462e-03  2.76990888063e-03 -4.39543020389e-04 -1.39676568860e-04 -5.58254922201e-03  9.02110089962e-04  1.64320685670e-03 -2.54938535124e-03  4.46191841295e-03  3.95404105356e-04  4.49000501482e-03  2.40883064197e-03  7.69905438904e-04 -1.27623086117e-03  1.23065326903e-03  2.28658252976e-03  5.15268047079e-03 -3.13402188437e-03  4.67036389352e-04  3.15791107958e-03  3.36063340177e-03  1.32874176783e-03 -1.88269419894e-03  8.36194075711e-06 -1.59188405823e-03 -6.94178364986e-04 -2.25617726484e-03  8.71127775200e-04  5.23133988300e-03  1.98981917865e-03 -2.25565664500e-03 -1.11660207403e-03 -3.98394115609e-03  4.74513023316e-03  4.36541258214e-04  2.90180050975e-03  3.60042720434e-03 -2.99402806172e-04 -1.60620270352e-04  7.77901447888e-03 -7.08893336146e-04 -2.32152757276e-03  1.63001716783e-03 -2.11700544421e-03 -1.43824692191e-03  3.07978720629e-03 -3.36071495411e-04  3.66488724946e-03 -3.99809366866e-03 -5.23171281138e-04 -7.07308132699e-04  7.58659723803e-04 -3.50053625357e-03  2.35354088574e-04  2.08877802290e-03 -4.26803847520e-03 -1.62677709665e-04  1.30285238802e-03 -1.30400949667e-03 -9.17760001050e-04 -3.12171494782e-04  4.19362704941e-03  5.87629543276e-05  2.40086806920e-03  7.96703765299e-04 -3.21434013372e-04 -1.44974100172e-03 -1.56392546074e-03 -8.77273235832e-04  2.90060559923e-03 -5.99733539813e-04 -1.88706507428e-03 -4.12666809506e-03 -3.10196911460e-03  8.12193860417e-04  1.07984530674e-04  1.80891422000e-03  7.46524973355e-04 -8.48799087796e-04  4.84524026481e-03  5.10771204127e-04 -2.03103575086e-03  3.90268144174e-03  5.67691085673e-04  1.78749616539e-03  3.21954252760e-03  2.13337528880e-03 -6.06626215468e-03  1.09054170319e-03 -1.02684768216e-03  2.39161935642e-03  1.39755917527e-03 -1.18929945334e-03  4.31259393094e-03 -3.45039673062e-04  1.70376746066e-03  7.15598372228e-03 -7.41759532997e-04  2.94531747457e-03  2.46783764321e-03  2.07718838781e-04 -3.86567318707e-03 -1.86898598208e-03 -1.84077639636e-03 -2.13078009532e-03 -1.49116344504e-03 -2.36273683105e-05 -2.26938208788e-03 -1.25261716109e-03 -1.06549528338e-04 -1.04069685527e-03  1.35465636647e-03 -3.83720999380e-03 -5.43991323647e-04  2.27791263457e-03  3.07432551098e-03 -1.03306841002e-03 -8.26628392146e-05  1.84993887937e-03  6.39662134478e-03  5.56269243199e-03  9.39060897124e-04 -2.60788973577e-03 -4.38334011998e-03 -3.01217058128e-03  3.77794410474e-04 -3.89498938323e-03 -2.01364752866e-03 -2.47412070741e-03  1.13561491745e-03  2.32931867262e-04  6.95006077494e-03 -2.67334026993e-03 -2.15186603014e-03 -5.43025113879e-04 -1.20658408872e-03  3.92473546456e-03 -1.83448212718e-03 -1.04772176939e-04  2.21127619052e-03  9.73115105475e-04  3.00470209071e-05 -1.60327513759e-03  4.62886673035e-04  2.68557460943e-03  1.53574039469e-03 -1.51663051661e-03  1.38929482579e-03  3.15827571450e-03 -4.94593122441e-05  1.55103507976e-03 -4.40205016422e-03 -1.94827344395e-03 -8.93784050297e-04  5.33210276712e-03  2.65722238865e-04  4.43318428310e-03  6.90991683178e-04 -3.61113594801e-03  2.04933857459e-03  2.08514846596e-03 -7.30890560321e-03  1.71574940736e-03  1.20625805677e-03  2.56062088791e-03 -3.48582648524e-03 -3.15763035533e-03  2.50877216017e-04 -3.18244532591e-03  5.37808841638e-04  4.97527653310e-03 -2.13716634972e-03 -6.54325805982e-04 -2.98638540343e-03 -4.52363172088e-04  3.05430951523e-03 -3.92715274347e-04 -1.32150591199e-05 -3.61855383855e-03  1.76111851363e-03 -3.77813430516e-03 -3.07516671985e-03  5.23031520339e-04  9.47563269247e-04 -5.68787918719e-03  3.56558235017e-03 -2.46296819660e-03 -4.20656102335e-03  3.62397456124e-04  7.88719858291e-05 -5.17941606701e-03  3.72263236709e-03 -5.40127976197e-03 -2.83685779564e-03  4.24627936790e-04  1.98093441370e-03 -1.90718017926e-03 -5.50380598350e-04 -1.86542808042e-03 -6.68889712950e-04 -1.50019774997e-03 -1.13663092782e-03 -3.28763007865e-03 -1.78840851362e-03 -5.22108736290e-03  4.01234989322e-03  8.04862699063e-03  1.39089644584e-03 -2.59572153584e-03  6.32286022978e-03 -7.04451708941e-03 -4.20103177211e-03  1.30360556703e-03  6.82728838282e-03 -2.04606005648e-03  3.57857348726e-03  2.38432199616e-03 -1.16279640770e-03 -5.09276620078e-03  8.18155108348e-04  1.00946759833e-03 -1.31478670994e-04 -8.19678065075e-05 -1.80752073623e-03 -5.69792273143e-04  1.24525069246e-03 -3.44161682216e-05 -1.64207650287e-03  3.85133192971e-03 -2.37222088619e-03  7.33812294246e-03  1.39559434137e-03  7.14848241285e-03 -5.37991789392e-03  5.47634900302e-03  1.72398439974e-03 -3.33954603259e-03 -3.91726452041e-04  1.07256584084e-03 -8.18656244241e-04  2.29451769087e-03  7.90549616974e-03 -4.31369050948e-03 -2.55157319492e-03  1.55002082635e-03  4.45102133456e-04 -4.27091755011e-03 -4.93110188988e-03 -3.02502370907e-04  2.11685156398e-03  1.69383485784e-03  3.21914329682e-04  1.42795351533e-03 -3.35891699744e-03  5.25591193871e-04  6.15934820027e-04  1.05619466218e-04 -2.74146360779e-03 -6.03620598974e-03 -3.50306038924e-03 -1.25487364131e-03 -3.68838376612e-03 -1.16499993882e-04  3.07691766621e-03  2.48326291638e-05 -1.09407204958e-03 -3.82675045220e-04 -4.05446147862e-04  2.50784644676e-03  2.55578920244e-04 -1.80487662034e-03  1.17833610821e-03 -1.02131811312e-03 -6.03866636781e-04  1.06090380255e-04  1.39487494143e-03  1.07148760628e-03 -3.53258039687e-03  2.08149089431e-03  3.74623121085e-03 -1.01907833009e-03  1.89742487124e-03 -5.20250087767e-04  2.76289900550e-03 -2.32851581322e-03  9.03743258030e-04 -5.55514831751e-04  1.70765416667e-03 -2.15482135667e-03
-1.47899677093e-04  1.04704992988e-03  6.13810205997e-03  7.58525655976e-03 -1.61357112799e-02  1.77465466564e-02  1.29212815365e-01  5.46535947301e-03  1.08776280878e-02 -6.29002882248e-03 -2.18786993713e-03 -3.06277764796e-03  3.66877190934e-03 -3.02345385516e-04 -1.80616092193e-04  3.55188295735e-03  4.28242019185e-03 -3.62624985124e-03  4.58915660682e-03 -3.93825195129e-03  4.41643425241e-03 -2.43351523667e-03  5.24674387503e-03  4.85786270085e-03 -1.06579241465e-03  5.87542781703e-03 -2.26858800725e-03 -4.60788507061e-04  6.53760793739e-04  3.13421164827e-03 -1.12993250332e-03  2.97704451765e-03 -7.12752971660e-04  3.19079575489e-03 -4.67552860753e-03  3.22621735798e-03  8.79329814128e-04 -3.23684750953e-03 -1.68349239362e-03 -1.74245953155e-03 -1.62639894242e-03  1.35857876293e-03 -2.10860790988e-03 -2.67870489946e-03  2.94386067799e-03  5.73594458841e-04  5.50456567337e-04 -2.78349676723e-03 -5.31583562627e-03 -1.55171726213e-03  2.64260753245e-03 -9.51580933494e-03  3.16420503199e-03  2.76518175590e-04 -2.98418211882e-03 -1.99871977104e-03 -1.70594674537e-03 -4.09526612725e-04  3.97270158800e-03 -1.34539959856e-03 -1.80688725618e-03  3.51437916886e-03  1.13952277612e-03  1.30783501725e-03  1.79681583757e-03  6.29971362737e-04  6.45597545412e-04 -8.21831965567e-04  2.88777610214e-03 -1.98963105003e-04 -4.50653546729e-04 -2.35329472669e-03 -7.50286167684e-04 -3.04568396796e-03 -1.58112194629e-03 -2.79414666454e-03 -7.34851514630e-04 -1.11604934786e-03  1.75884489778e-03 -2.86250007418e-03  2.55911096344e-03  3.58977066664e-03 -5.81964894308e-04 -3.37138450981e-03 -7.45201743430e-04  3.09779285127e-03  9.12585479189e-04 -2.22217314066e-03  2.11192467272e-03  2.49025565456e-03  4.34697325287e-03  1.02901928753e-02 -1.28335743897e-03 -5.44816607477e-03  2.35677222792e-03  9.20992762836e-03  2.23755230770e-03  6.90328148522e-04 -7.07449830963e-04  1.96746477736e-03 -4.72079650696e-03  9.20360555640e-03 -1.68547212746e-03 -8.88231403576e-03 -3.77183728146e-03 -7.32688879547e-03 -1.32793772829e-03 -5.50130882840e-04  5.30146181175e-03  5.65948019601e-03  5.97784089971e-03  3.11811793877e-04  4.89539990469e-03 -2.03123162152e-03 -5.52026135388e-03 -7.95938400432e-03  1.35370199304e-03 -1.45563221339e-03  2.35252585264e-03 -2.61693646624e-03 -3.72025092386e-03  1.15981905420e-03 -6.44077420307e-04  2.00730352812e-04 -6.47025333504e-04  1.16301178009e-03  7.18697115760e-03  2.60046101216e-03 -3.70900029388e-03 -8.66761405525e-03  7.23057444581e-03  3.79158090624e-03 -3.69512116704e-03  2.59404543671e-03  5.41112084959e-03 -7.97448621187e-04 -6.44986308705e-04 -1.86682890522e-03 -5.61812133006e-03 -2.84208372641e-03  2.44947774811e-03 -7.92813367095e-04  1.46689305679e-02  7.48492053281e-03 -7.55003199177e-05  4.58887592431e-03 -2.25542539446e-03  3.90373601058e-03 -1.23016091442e-04 -4.85772042666e-03  5.32131670436e-04  6.19046062156e-04  9.80215462087e-04 -2.67096772748e-03  7.43337628739e-03 -8.09911089988e-03 -2.73175362934e-03  1.42684355934e-03  5.09944820967e-04 -1.42141623186e-03 -5.43700634460e-03  1.46918089592e-03  2.08581637271e-05 -7.20210888036e-04  2.52131755825e-03 -2.85320392025e-03  4.33641596638e-04 -5.75428373192e-03 -3.66951998739e-03 -8.08124591510e-04 -1.13607786343e-03 -5.36533984512e-03 -7.11320614510e-04 -8.89342082664e-04 -4.97950658703e-04 -2.43624339014e-03 -3.35600669606e-03  3.33713982790e-03  1.39365536111e-03  3.25953521695e-03 -6.98333107775e-03  8.11843642953e-04  1.77574402701e-03 -1.61422589850e-03  6.86136815893e-04 -3.73693024789e-03 -4.17196973801e-03  1.31156974070e-03  1.28819002094e-03 -3.51034753385e-03 -2.91689526833e-03 -4.70507275929e-03 -3.56971582914e-04 -4.47335109830e-04  2.58324027251e-05 -1.66223170007e-03 -8.42094217667e-03 -3.59445298998e-04 -2.43279153426e-03  1.84427983375e-03  1.83392830029e-03  1.18140838543e-03 -3.24695855277e-03  6.48160224760e-04  3.73997437325e-03  1.26492374894e-03  8.93286617173e-04 -1.59492985394e-03  1.71658421732e-03 -2.32463255673e-03  7.45436760021e-03 -7.66052118280e-03  2.11874508399e-03  9.11726584989e-04 -1.66754798629e-03 -9.45861889969e-04  1.58907624339e-03  3.07871543977e-03  1.12542035622e-03 -8.93055953347e-04  1.83036124482e-04  1.67126814346e-03  1.20781573088e-03 -3.17633613080e-03  1.34625892869e-03  1.88205302207e-03 -9.39292778039e-03 -4.60472763433e-03  2.20836631198e-03  2.47907830548e-04 -1.78012842384e-03 -2.70954058459e-04 -3.36191088306e-03 -7.65223257500e-03  3.30087116999e-03 -8.57785997510e-04 -5.10616246248e-04 -5.10645134713e-03  3.71441853474e-03 -5.36771562499e-03  2.64380761810e-03 -4.62277635410e-03 -1.02735061488e-03  3.07269926528e-03  1.82343104437e-03  6.80792189242e-03  7.42862691387e-04  4.07089488098e-04 -1.32330835291e-03 -2.88211440715e-04  3.22943312323e-03 -4.73279170071e-04  4.34554381831e-03  4.08105363145e-03  7.37165138339e-04 -1.69810268666e-03  6.34186322837e-03 -7.99714170614e-03 -3.92726374345e-03  3.20145464124e-03  1.60311146917e-03 -3.27816429877e-03  4.35590611787e-03 -1.67768573041e-04 -1.49456766573e-03  2.66467246515e-03  3.24964326795e-03  5.22965642993e-03  6.13117054554e-03  4.31403812426e-03  1.35258589909e-03  2.41308518367e-03  4.04275100819e-03 -8.12308699289e-03  5.34984951624e-03  1.67007879499e-03  1.80902501109e-03  6.19149309676e-03 -3.47007931668e-03  6.24874615447e-06  3.19442495421e-03  7.61302550698e-05  5.06358892139e-04 -3.40699293838e-03 -7.25606758095e-04  1.24525066763e-03 -5.13218882609e-03  5.16555699226e-03  2.99098478433e-03  1.55149762234e-03 -4.49272974283e-04 -3.75279990209e-03  3.28862719597e-03  5.25536456937e-03  2.75270946602e-03  1.21073876938e-03  3.16711007535e-03  1.35118147062e-04  3.16599443502e-03  6.54758925082e-03 -4.54167494597e-04 -1.61124508940e-03  3.42093280173e-03 -2.81537387590e-03  1.50895675828e-03  2.63889103557e-03  8.67785169212e-04 -1.78658991229e-03  1.23480801695e-04  1.74766097806e-04 -4.91968400325e-03 -5.61583330397e-03  1.60721199629e-03  9.90542826427e-04  1.26456608107e-04  4.60391432279e-04  8.03033823078e-05 -2.53590685982e-03 -1.01160377921e-03 -3.97677985306e-03 -1.18680662527e-03 -5.40934326006e-05 -2.15607657762e-03  2.48771070631e-03  3.51547851174e-03 -7.82603659255e-04  7.69133769664e-04 -5.05046949485e-03  3.01109122541e-03  3.16839910671e-03 -4.84415850815e-04 -2.40676107685e-03  3.79084515005e-04  4.92596487798e-03  2.59839619589e-03 -1.87369353623e-04 -1.00088660268e-03 -4.31784104095e-03 -9.01862601328e-04  5.45597864507e-03 -2.33626249142e-03 -9.05032287650e-04  1.04962915023e-03  4.37022088084e-04 -3.17207278324e-04 -6.52205933501e-04  5.83196251148e-03  1.25473267145e-03  2.38612043248e-03 -4.60264372835e-03 -2.81191472002e-03 -6.16950306322e-03  3.00924689224e-03 -7.68870121832e-03  5.82867775396e-03 -3.22809617183e-04  1.75660643050e-03 -2.90423654535e-03 -8.01254998967e-03  4.96189876370e-03  1.43839365123e-03 -1.21955686857e-03  2.75910532584e-03  8.08664394611e-04  5.30762324785e-04 -2.52811500791e-04  7.74797682981e-03 -4.83264963157e-03  6.01277194060e-04  1.27080404445e-03  4.84071793623e-03  3.83575593725e-03  2.51512534454e-04 -3.44478658035e-03 -6.08994599076e-03 -8.83469562109e-05 -6.08122775814e-03  1.50077625925e-03 -5.70463613059e-03  5.09830603273e-03  4.41871694217e-04 -1.31084367615e-04  3.15150975005e-03 -3.03267632056e-04 -1.36214248117e-03  7.65553850606e-04  1.02044654839e-03  2.82806920516e-03 -1.52095224966e-03 -1.64367468770e-03  1.14503131842e-03  3.13478946712e-03 -1.07273627779e-03 -2.98399255124e-03  2.16563469217e-04  1.41083781669e-03 -1.77016225562e-03 -1.82327053182e-03  3.90891253845e-03  3.15321507775e-03  3.13422086314e-03 -2.71230073547e-03  5.88187502642e-05  1.35275508571e-03 -1.71196910354e-03  5.77514010100e-04  3.83063605373e-03  3.17788871347e-03  1.20310299258e-03 -2.75714641361e-03 -3.81189126003e-04 -1.86023985024e-03 -9.11460033152e-05 -4.53653729584e-03  1.48784082404e-03  1.00768431288e-03  6.62051224116e-03 -9.00998347482e-03 -3.87679925179e-03 -4.85304773961e-03  2.30213189713e-03 -1.27706469429e-03 -3.38130766602e-03 -3.87935747572e-03 -2.09311756708e-03 -3.09653112254e-04 -8.75519652145e-03 -5.55117209966e-03  4.52719859770e-03  8.81643182902e-03 -1.15111728416e-04 -1.64150780442e-03  3.40158215320e-03 -2.97544634966e-03 -5.94308289304e-03  1.25343878807e-03  8.29911128032e-03 -4.89268004227e-03  2.10422498717e-03  5.55511952666e-03  1.08401102481e-03  3.09916560301e-03  6.09237659492e-04 -5.48873519697e-04 -2.78062285134e-03 -1.97742313643e-03  4.29394765092e-03  7.47964030078e-05 -4.82194067662e-03  4.87996052080e-03  3.62578510766e-03  1.33130300236e-04  1.67836457085e-03 -6.79148997468e-04  3.06677442401e-03  1.31310281678e-03 -3.62977218811e-03  1.27864726930e-04 -3.45144677139e-03 -8.91364055162e-03  2.37185106204e-03 -9.99469651267e-04  3.40871009228e-03 -3.13591896386e-03 -4.72634648397e-04 -5.77553217737e-03  1.23332897641e-03 -4.44924245292e-03  7.54223250230e-04 -1.40257739120e-03  3.17050411805e-03 -1.69104192109e-03  4.61473996415e-03  2.16999780521e-03 -8.00646498940e-05  1.62320278466e-03 -7.38753675577e-03  6.42201354624e-03 -1.94918734832e-03 -1.37799717400e-03 -5.79185800153e-04 -5.93681141330e-03  4.69435809761e-03 -5.90251327940e-04  3.46712476839e-03  1.89302458174e-03 -5.10495169470e-04  6.19029351718e-04  9.35182185373e-04 -2.55804926352e-03 -1.49096025077e-03 -4.23128206201e-03 -7.05112084447e-03 -6.09321225404e-03  1.39234913633e-03  3.60307920411e-03  1.45363689264e-03  2.91577859869e-03  9.05411137165e-05 -4.34377082328e-03 -4.68789487596e-03  1.88855809382e-03 -5.66650509100e-04 -1.79713893276e-03  9.81404158270e-04 -1.07689389027e-03 -4.16702861487e-04  3.20979555719e-03 -3.89514228219e-03 -2.86637386821e-03  1.01898910427e-03 -1.35486029511e-04
-3.42018744723e-03  5.60739843597e-03  3.94716976057e-03  4.14313872270e-04 -1.43742498520e-03 -1.53920281460e-02  5.46535947301e-03  1.14827602221e-01  1.09134659412e-02 -1.66678206368e-02 -1.87511308744e-04  7.59204216194e-03  2.02858221893e-03  3.62493393385e-03 -2.18041485408e-03  2.82120678510e-04 -3.10835799910e-03  1.79182783702e-03  3.60910906716e-04 -4.99106758540e-04 -3.00153049361e-04 -3.76863412570e-03  1.96262734711e-04  7.63154198801e-05 -2.03683911226e-04 -3.79245143337e-03  2.94880439817e-03  8.76340625371e-04  1.66636591309e-03 -2.03091263314e-03  1.09727873709e-03 -3.04888257971e-03 -3.15496375002e-03 -5.61486968826e-03  6.19272086246e-04 -4.45436058454e-03 -2.50256083180e-03 -1.14997355030e-03 -2.32118657009e-03  4.76083296424e-04 -2.61050562213e-03  7.69383539811e-04 -2.66524812548e-03 -4.59977255356e-03  7.80741018690e-04 -7.25162543126e-03  5.61186999741e-03 -2.26885537602e-03  1.41300020853e-03 -4.09366207392e-04 -2.43582268802e-06  1.29606958184e-03 -4.97947424282e-03  6.81952149931e-04  8.77111413279e-04  1.05786046575e-04  2.68999994584e-03  1.07971494521e-03  2.35225779297e-03  4.82852145772e-03 -1.42357838443e-03 -4.29015465010e-04 -1.64268493305e-03  1.63823599990e-03 -1.36444645649e-04 -3.24902620771e-03 -8.64963932498e-04  6.97601923651e-06  1.24058574287e-03 -2.54955654078e-04 -1.70804865336e-03 -3.16899902655e-03  7.94917084395e-03 -3.78629598148e-03 -3.45512505569e-03 -2.16793377066e-03  1.77065601215e-03 -2.45272470205e-03  2.98102734242e-03  9.36404264204e-03 -2.71853844010e-03 -2.46582154533e-03  9.29583117376e-04  2.92037117673e-03 -1.33660601323e-03 -3.34981440195e-04  9.02216826233e-05 -6.82865823917e-04 -2.15925812368e-03 -7.90238928392e-04 -3.08746580222e-03 -6.06097179574e-03  1.63413391263e-03 -1.68649975408e-03 -2.72620424442e-04 -1.24381313568e-03 -2.02177363889e-03  1.54150498832e-03  3.76991816612e-03  5.11723658157e-03 -3.04578143959e-03  1.10700945536e-03 -1.45512613963e-04 -1.67448274458e-03  6.03141958036e-03 -3.47848055446e-03  4.58105069561e-04  3.93337504679e-04 -5.37399300350e-03 -6.77135758954e-03  3.39728506465e-03  9.81081649675e-04  3.77042169366e-03 -8.04378335435e-03 -2.10781675688e-03 -1.54568830079e-03  1.97732418354e-04  4.29628541429e-04  3.28971614027e-03 -8.18265425795e-05 -4.36864994998e-04 -2.44704937653e-03  1.80384414334e-03  4.36503895769e-03 -5.73474040076e-04  5.93912983585e-03 -7.91908291236e-03  1.65945975849e-03 -3.82065442643e-03 -1.29443074941e-03 -1.88742316119e-03  3.08749312243e-03 -2.59343088403e-03  7.21688292153e-04  2.36447708208e-03  2.82703509324e-04  5.97274505889e-03 -9.74554390683e-04 -1.37598857590e-03  2.44884030327e-03  2.12943896046e-06 -3.38859550576e-03  1.67064309440e-04 -1.57103896974e-03 -3.96620434511e-03  2.79333369631e-04  1.09385343266e-03  7.81810321446e-05 -2.31221281756e-03 -1.85813250666e-03  2.71950192933e-03  2.04240156460e-04 -5.53026807075e-04  1.29152027981e-03  1.26048080432e-03  3.54035587122e-03  5.55899910277e-04 -7.59929462562e-04 -2.26970867023e-03 -3.34131336291e-03 -1.99579096015e-03  2.45901168691e-03 -2.15146818980e-03  4.12248241037e-03  5.14295716176e-03 -1.57267993614e-03 -5.76204762774e-03  9.51628293376e-03 -4.78941535912e-03 -3.64875308561e-03  9.52341562449e-04  2.89854165062e-03 -2.56872878603e-03 -4.46931888218e-03 -2.97601617818e-03 -1.57599637803e-03 -1.11660999179e-03  2.86307437755e-03 -5.73652017977e-04 -3.27811250422e-03 -1.07690328027e-03  4.33025498060e-03  1.52548550840e-03  3.80599971207e-04 -2.26345390841e-03  2.89899275480e-03 -4.54279073855e-04  1.15555887047e-03 -2.63602305701e-03  1.56566465789e-04  6.14870815916e-03 -1.21184487198e-03 -1.15139722595e-03 -5.02028576668e-03 -8.21076221781e-04 -2.40700059638e-03 -2.65550068129e-03 -2.03648800889e-03 -3.76972514085e-04 -3.31259426430e-04 -3.47365576966e-05  6.22940142229e-05  1.68649244400e-03 -2.47244877010e-03  3.92577054464e-03 -7.60036466101e-03  2.75772081890e-03 -6.15779283404e-03 -6.95561951181e-03 -6.61116092352e-03 -2.70648821871e-03 -2.07894844769e-03  2.99355588188e-03  4.05499875642e-03 -2.23657471053e-03  5.76327521411e-03  2.31250910201e-03 -4.63204716737e-03  2.98320205132e-03  4.11426868000e-03 -2.68632121731e-05 -1.75288377502e-03  1.08833941892e-03  9.78662532093e-04 -1.94996847797e-03 -1.31787735321e-03 -6.39855039567e-03 -1.11530387988e-03  2.55050148735e-04 -8.58356405040e-04 -1.58085214667e-03  6.94292259263e-04 -1.83733786696e-03 -6.84355513043e-03  4.86634950863e-04  1.88046486754e-05  4.44444845812e-03 -9.59403047809e-04 -1.88752155295e-03  4.27594034200e-04 -5.59382177425e-04 -7.03802045573e-03 -8.49740488671e-03  7.11145520020e-03 -2.29743723842e-03 -8.44817174313e-04 -1.53992024448e-03 -3.07858944155e-03  4.17664631087e-04 -2.81517713726e-03 -6.84376790890e-05  2.31820599723e-03 -3.33706859642e-03 -3.99288462949e-03  5.80519351780e-04 -4.13979596347e-03 -4.31351178114e-04 -2.60708373002e-03 -1.31027687181e-03  1.21062137325e-03 -1.68188445480e-04  2.84096043381e-03 -6.40543935359e-03 -3.71582353523e-03  1.43052499348e-03 -5.93351753525e-04  2.27794119088e-03  2.54378811784e-03  4.86098279898e-03 -3.58395790171e-03  2.85857337542e-03 -4.88933195975e-03  5.61449435574e-04  8.24793946371e-04  2.31002632223e-03 -3.29379219984e-03 -4.10374316683e-04 -5.96625063986e-03 -8.08851974227e-05  5.31086766137e-03  1.90636933018e-03 -8.04588426362e-04 -2.70296200984e-04 -6.61801783371e-04 -6.52069723298e-03 -3.82764573479e-03 -7.16013346312e-03  3.51962256112e-03  1.46870806619e-03  5.34573600219e-04  7.73935495224e-03 -6.78145485994e-04 -1.10081842047e-03  2.18867669624e-03  4.17129571706e-03  1.41723705476e-03 -9.77131636083e-04  1.81416047692e-03 -1.48544676797e-04 -2.21773713584e-03 -1.46073289896e-03  3.96276114514e-03 -7.09012390557e-03 -2.47201203309e-03  9.28232784876e-04 -2.45124152931e-03 -1.57638025771e-03  5.42748097638e-04 -5.40539892274e-05  2.20348595411e-03 -1.92102024185e-03  7.28154161522e-03 -2.35191859022e-03  2.45941393121e-03 -1.25813671275e-03 -2.23544650376e-03 -1.81401449226e-03 -2.04359959642e-04 -2.18660813646e-03  9.21777745959e-04  4.81110601363e-03  1.39688963870e-03 -4.03434286328e-03 -2.07423865060e-03  9.54166456329e-05 -8.48586139434e-05  3.87831254648e-03 -3.36021759930e-04 -4.26945636145e-03  4.38002106410e-03 -2.64801384986e-03 -1.63982298393e-03 -5.60680294720e-04  2.05025147138e-03 -6.20867043473e-05  4.69870250367e-03 -3.75422580617e-03 -2.49226140133e-03 -1.12388217316e-03 -2.73735159215e-03  1.39997393873e-03  1.22330027028e-03  2.75585151715e-03 -1.26553068794e-03  5.04938112229e-04  1.58017255106e-03  3.20733728124e-03  4.45135571306e-04  3.18662864175e-03  3.76486544669e-03  5.17586305162e-05 -4.12346012753e-04  9.28963372146e-04 -4.84855189932e-03 -1.11801052679e-03 -9.43308379342e-04  9.88665827356e-04 -2.56215575200e-03  9.62354450062e-04 -1.84479642864e-03 -7.32747228479e-04  3.54211037557e-03 -2.51433916137e-04 -1.67118673033e-03  1.18214462482e-03  5.65711763906e-03 -2.04418559644e-03 -1.87846807484e-03  4.94192064826e-04  1.88612866793e-03  3.68487847970e-03  3.73641148554e-03  1.39050101922e-05 -1.23419057676e-03 -2.52601987649e-03  6.57813031688e-04 -2.20152024422e-03 -2.19264988010e-03  8.39132099380e-04  1.85152252381e-03 -2.46161678719e-03 -8.50950767778e-04 -6.18970104217e-06 -9.91647910648e-04 -2.75581171574e-03  3.95053546455e-03  1.98290731338e-03  4.89260552510e-03  4.51517378501e-03  1.31171903055e-03 -3.71115099834e-04  2.46508012142e-04  1.35289623115e-03 -5.10546427523e-03  3.39018473124e-03 -9.86629907233e-04  1.45372383814e-03 -5.87758531169e-03 -5.21664676178e-03 -1.23086867255e-03 -2.37304826325e-03  6.87199009370e-03 -2.04421131517e-04  2.85178101822e-03 -3.01357535080e-03 -5.76313934059e-03  9.13017033240e-05  6.05937264566e-03 -2.16191126836e-03 -1.09645485288e-03  1.99422311510e-03  2.96572431041e-03  3.03206355588e-04 -2.43593573853e-03  1.09576395323e-03  2.24337812436e-03  2.61980715826e-03 -1.20067294824e-03  2.68282030390e-03 -2.41483850145e-03  6.41506070975e-04 -1.49394625743e-03 -3.13841764064e-03  1.40619661387e-03  2.46627488115e-03 -1.30774275680e-03 -4.84851892267e-04  1.18121891667e-03 -1.32789779233e-03 -6.53607058432e-03  4.72352537117e-04  1.42281106337e-03 -5.13246065058e-03  1.00311626916e-02 -4.54157001811e-03 -4.88773366035e-04  2.59196840193e-03 -8.28792924454e-03  3.58160855248e-04 -5.62400184935e-03  5.80556412182e-03  1.78022785751e-03  2.86651024726e-03  5.73483815938e-03 -1.86904186776e-04  2.46736977896e-03  3.86736311118e-03 -1.06069719196e-03 -7.00070706586e-03  4.67201124948e-03  2.73992500914e-03 -7.93557543729e-03  1.31741916087e-03 -4.19916302684e-03  2.88124266449e-03 -3.25854008770e-03 -1.75379542352e-03 -9.54276926998e-04 -5.45681541160e-03  3.22909968386e-04  2.12015054870e-03  2.47832733504e-03  7.02528093956e-03 -6.09847384054e-03  2.40240410545e-03  2.45058928020e-03  3.89428614593e-03  3.64874793758e-04 -9.45637756059e-04  9.55774196627e-05  1.90298606540e-03 -7.48029652643e-04  1.26676032949e-03 -1.98130512918e-03 -1.68787166093e-03 -2.29384338975e-03 -7.46484985083e-04 -1.85598766190e-03  2.05826274945e-03  4.51353754776e-04  2.01415948155e-04  3.64973069914e-03  6.68821646565e-03 -2.59973443615e-03  1.20649148043e-02  9.88963193740e-04  4.83914778707e-04  3.30036389905e-03  6.73480397690e-04 -5.25818087293e-03  1.66730267702e-03 -5.63830846105e-03  1.06672931564e-03 -1.01811653777e-03 -1.62783935326e-03 -1.34607644675e-03 -2.81875821160e-03 -1.13377142519e-03 -1.73036626126e-03  1.11362500004e-03  3.61793438362e-03  4.49467085906e-03 -4.84209708538e-04 -5.98459457373e-03  1.07156794211e-03  5.15980316546e-03 -1.13283693820e-02  7.86738113883e-03 -4.26765033970e-03 -1.07385230194e-03  1.27919077343e-03  1.59100787669e-03
 1.87837506581e-03  1.51774174714e-03  7.90827235424e-03  5.21803634900e-03 -2.88315061946e-03 -1.87261916771e-02  1.08776280878e-02  1.09134659412e-02  1.11210765774e-01  3.06436516235e-03 -1.11413206509e-02 -1.18301923242e-03  2.22107744412e-03  1.70554298885e-03  4.27893634862e-03 -1.69129427109e-03  3.02106998988e-03  1.35972439558e-04  9.26675142081e-03  1.37186911797e-03  2.02532032132e-03 -1.82292378609e-04 -1.45466072637e-03 -1.17064428560e-03 -3.22175104183e-04 -2.85677512288e-03 -1.11035719791e-03  8.55389483779e-04 -8.99372307304e-04  5.19885964229e-03 -3.46958991685e-03  1.67557487255e-03  2.43316708901e-03  1.99139433193e-03 -9.66746250955e-04  6.24119689049e-03 -5.08898646087e-04  2.38793804796e-04 -2.39213518257e-03 -2.15729106716e-03 -3.21753271664e-03 -6.10937719299e-04 -9.94184492291e-04 -3.58486444089e-03  4.81554581242e-03 -2.52175978610e-03  2.99456195650e-03 -1.71083687400e-03 -4.49792730351e-03 -4.68914816219e-04  7.98318262929e-04 -6.69994922421e-03  6.16585449177e-04  1.83099991642e-03 -1.17957027088e-03  1.62283525756e-03  4.80287918402e-04  8.05602968120e-05  3.82132695029e-03  1.99105540204e-04 -2.64553439133e-04 -1.00753102652e-03 -1.15262409882e-03 -1.64214836112e-03 -1.27125022355e-03 -1.40183574021e-03  1.97278322746e-03 -1.28271314926e-03  1.46967471514e-03 -2.75663404737e-03  1.64625991628e-03 -2.03591531562e-03 -9.52840681486e-04 -4.13623838926e-03 -3.49472289301e-03 -2.29322842761e-03  1.56082633689e-03 -4.03547903499e-03 -2.28546462034e-03 -1.35819609056e-03 -2.28561330755e-03 -2.15226646604e-03  3.14247737718e-03  1.03402556746e-03  6.92341005942e-04 -1.68148642736e-03 -3.98513418134e-04 -2.54219133880e-04 -2.11311171751e-04 -4.19066504627e-03  5.18054564811e-03  2.70764408433e-03 -1.74290475712e-03 -1.62864101329e-03  3.81670399038e-03 -2.13034038462e-03 -1.38281380105e-03  2.39932976676e-03  7.90702172275e-05  1.08501626221e-03 -3.99766606224e-03  6.93531768173e-03  2.23103983191e-03 -7.78687600964e-04  5.92685594388e-03  4.11324875189e-03  9.55624873642e-04 -1.22957710469e-04 -8.31788303777e-04  9.66090248252e-04 -4.11001260272e-04 -1.09695155617e-03  3.74838683652e-03 -3.51401723027e-03 -1.94584252834e-03  2.74213842880e-03 -1.09415655010e-03  1.95294425904e-03  2.75898493974e-03  7.26863800637e-04  1.79474212611e-03 -2.75042592800e-03  8.97356268906e-04  9.74107435722e-04 -8.24579364839e-04  2.36154403423e-04  1.22845952249e-03 -2.03234147850e-03 -1.53257621623e-03 -1.08331748531e-03  7.12375730097e-03  5.60048486200e-03 -2.64240341830e-03  1.87261369744e-03  3.64006245926e-03  3.34144774047e-04 -1.95375163689e-03  3.95912889984e-05 -2.05788460858e-03  1.21275014566e-03  5.28123467033e-03  2.27926330986e-03  6.75348505596e-03  4.49247246246e-03 -2.48725835670e-03  3.06756787996e-03  1.56233857071e-03  5.30698664414e-03  2.28657141188e-03  2.73057838698e-03 -1.10576577206e-03 -1.84186324083e-03  2.88518965025e-03 -3.13521844737e-03  5.89228766979e-03 -4.41753158448e-03  1.31947839590e-03  7.10346054483e-03  2.05931166676e-03  4.68419199261e-04 -1.35643088056e-03  1.86839239896e-03 -2.41180545627e-03  2.25939639962e-03  9.46436091508e-04 -6.01445266531e-03 -1.41913536645e-03 -1.55141561264e-03  5.86421292729e-03 -1.11247409547e-04  3.76712370352e-03  3.88005493303e-03  7.00258431599e-03 -6.10534196178e-04 -1.67520536215e-03  2.08024336004e-03  6.48107532665e-04  1.79874469804e-03  8.85972572026e-04 -7.08188967008e-03 -4.47055747447e-03  6.74179398533e-03 -5.46150041342e-04 -4.35049269969e-04  2.22727172640e-03 -3.90808045192e-03 -3.58457327142e-05 -2.59400471468e-03 -3.39704678450e-04  1.00931870900e-03 -8.09269168770e-04  2.69625435143e-03 -4.20049708079e-04 -6.08202561485e-04  4.18485086741e-03  8.19246416097e-04 -4.56365539701e-03  4.76512485049e-04 -1.09174187424e-03 -2.51617140831e-03 -8.94361877556e-04 -9.05934983843e-04 -9.92171638953e-04 -8.04819598992e-04 -1.16831045951e-03  1.72830112200e-03  4.57197936450e-03 -7.33766303390e-03 -3.39857450285e-03 -8.56869256115e-03  2.11199088477e-03  1.06353815355e-03 -9.24372062777e-04 -1.03847402924e-03 -2.70787032509e-03 -6.97545991480e-03 -7.15245388096e-05 -1.79356805096e-04 -4.95758280027e-03 -1.47802579905e-03 -1.85861717543e-03 -4.71622028050e-03 -1.75908166460e-03  3.04799550380e-03 -1.12841807897e-03 -3.49779005379e-03 -4.53189915286e-03 -3.28989879963e-03  2.45326358278e-04 -4.38741168880e-04 -6.84544686862e-03  1.27917684089e-03 -1.08887930207e-03 -8.10645972251e-03  1.88490630152e-03 -1.98734410975e-03  6.10984039316e-04  8.62254038518e-04 -2.73566755592e-03 -3.11822006237e-03 -1.69888723846e-03 -2.77017457596e-03 -3.78862971373e-03 -1.62341449779e-04 -1.97944360510e-03  2.36625444705e-04  2.15490259614e-03  1.25133586686e-03  8.97348798268e-04  3.75128058636e-03  7.42109032186e-04  1.14689555824e-03  1.21793104625e-04 -1.07709877245e-03 -4.31670650954e-04 -3.67616033153e-03 -3.45308282402e-03 -9.81643081212e-04  4.70221716049e-04 -4.67974791067e-03  8.53724689463e-04 -1.70891794344e-03 -1.50008225889e-03 -7.47480760132e-04 -2.45346441117e-03  5.63914744284e-03  2.39581304976e-03  2.99397579487e-03 -2.63605917579e-03  3.42784824836e-03 -1.02799074065e-03  1.58732493844e-03  2.28036261723e-03  2.60695896979e-03 -2.20161710942e-03 -1.75696887081e-03  2.51956213669e-03  4.32573459574e-04  3.25085465389e-04 -1.99755304114e-03  3.19070487014e-05 -2.05224463847e-03  4.91613551501e-03  1.17620587018e-04 -2.00678039299e-03 -1.50552030237e-03  1.46255864913e-03  2.21118718633e-03  4.72426910370e-03  1.18792707595e-03  4.61832326354e-03  1.78364515990e-03 -2.99229199441e-03  5.19877801273e-04  3.06493530909e-03  3.80207792977e-03  3.69413301131e-03 -1.58067378683e-03 -1.47868029632e-03  4.70565630205e-03 -2.29787025441e-03  1.26959142865e-03  2.65926647588e-03 -1.01273026687e-03  4.48221189471e-03  2.61313707453e-03  4.32363604021e-03 -1.72059053068e-03 -3.53891780337e-03  1.24575241540e-03  6.00714790972e-03 -1.67949481423e-03  1.03152853142e-03 -6.55773042055e-03 -1.16105212538e-03 -3.32462496479e-03  3.26046546540e-03 -2.76647065683e-03 -5.16456852581e-03 -4.42548025746e-03  5.08990031034e-03  3.06087463483e-05 -3.66609321269e-03  4.19553550844e-03  7.70251815293e-03  1.35258565086e-03  2.53740756756e-03 -5.62243562304e-03 -6.35225653524e-04  1.23437424000e-03  8.82284680764e-04  3.62952188058e-03  2.14511018104e-03  2.27668293463e-03 -1.61434443268e-03  5.28059935230e-03  2.96345700821e-03 -8.52450755170e-03  4.03187381623e-03 -5.92009114449e-03  8.95487328148e-03 -1.36614738063e-04 -4.99234187608e-03  1.94073977872e-04 -3.51169744318e-03 -1.09237897452e-03  3.34555669427e-03  1.12665972088e-03 -2.62640241985e-03 -1.92185155090e-03 -8.73833537204e-04  1.72743593022e-03  7.57095086838e-04  9.11825713633e-04 -6.27703159999e-03 -2.47442405676e-03 -1.98950005385e-03  3.02612718457e-03  1.39313403897e-04 -6.72251942441e-05 -4.77482801840e-04  9.11222823780e-04 -3.37735662625e-03 -2.74258872828e-04  1.96633930651e-03  3.09743455663e-03 -3.39851846115e-03  2.96890851621e-03  1.65560226795e-03 -1.92827865207e-03 -2.29004315165e-03  1.22364423879e-04  4.43676727363e-03 -7.17266816020e-03  3.53446831922e-03  1.76260740839e-03 -5.50963082298e-03 -5.57318142445e-03  3.34017923574e-05  2.95539790822e-03 -1.17916967274e-03 -2.53911436844e-05 -3.32727883107e-04 -9.95879997447e-04 -3.48507542570e-04  8.45153199542e-03 -2.37712798908e-03  9.40747681914e-05  5.49407781107e-03  8.56359921555e-04 -2.10357052538e-03  1.11829542229e-03  1.02263025553e-05 -4.17189128034e-03  5.74840661354e-04  1.66024915277e-03 -1.39771433020e-03 -2.30607981028e-03 -3.94710322529e-03  1.35187941538e-03  4.83944851907e-03 -1.67974886425e-03 -7.63058752004e-04  2.54915332713e-03  9.26288387819e-04  4.02016069798e-04  1.10030561919e-03  4.73708722539e-03 -2.42601770533e-03  1.36635281118e-03  7.61513390022e-04  7.74342263692e-04  2.21086668122e-03 -3.99082207549e-03 -5.07739914357e-03  4.18910749980e-03  1.07958730032e-02 -4.58054697541e-03  1.55472237379e-03 -8.20622455282e-03 -1.44312741584e-03  7.59126258356e-04  1.28133799429e-03  1.43764137119e-03  3.06057674039e-04  1.68376709251e-03 -2.47345919361e-04  3.21711528199e-03 -3.63821446698e-04 -1.31797388114e-03 -2.01923535500e-03 -6.87465858403e-04 -1.40551023460e-03 -2.60982240636e-04  8.90482451434e-04  1.42891774374e-03 -6.39412193460e-03  1.23788992147e-04 -1.26747266762e-03  9.77861552021e-04 -3.38565518116e-03  1.57179498152e-03 -6.06710774340e-04 -6.47434567384e-04  5.96769115213e-04  3.15460515414e-03  3.53130606502e-03 -2.58009998961e-03 -1.27835719072e-03  4.05685456086e-03  3.99694812296e-04  2.34584635745e-03  6.24283622449e-03 -2.57687963788e-03  8.88576596004e-04 -5.19655866062e-03 -3.84973403233e-04 -3.18890390602e-03  3.67185329290e-04  7.33522412308e-03  1.65293720955e-03 -8.05685994335e-04 -5.68416564931e-04  9.27692161447e-04 -2.52851973126e-03  3.13155376900e-04 -7.81219867354e-04 -4.97570346742e-03  3.21205955166e-03  6.77450289302e-03  2.42332437719e-03 -9.24773528390e-04 -1.08738819864e-03 -1.46870627195e-03 -1.44883304153e-03 -3.99397900058e-03 -5.41473727302e-03 -1.89034403071e-03 -3.81945221643e-03  5.90300067122e-03 -8.47192015540e-04  3.61404649341e-03  4.01373603044e-03  6.59244444415e-03 -1.00835558693e-03  2.50444248899e-03 -2.02170769682e-04 -7.79269751316e-03 -5.17084905240e-03 -9.30466452467e-04 -2.43194026447e-03 -5.02924384312e-03 -1.66463429504e-03 -6.91433791631e-03 -1.69807990152e-03 -5.23039323687e-03  1.23951868419e-03 -1.35164447552e-03  1.15241253819e-03 -1.98767000076e-03 -1.72382470881e-03  5.63086170025e-03 -8.40684622845e-04 -6.25954821826e-04  2.49642106291e-03  1.34913576677e-03  1.02538546157e-03 -8.66577660622e-05 -2.63231977163e-03  2.96880040151e-04  2.68886946579e-04  3.21234642695e-04
 5.44461999212e-03 -5.74835105572e-03 -4.90755103953e-03 -7.40962408667e-03 -9.79512043179e-04  4.17811313742e-03 -6.29002882248e-03 -1.66678206368e-02  3.06436516235e-03  1.14938966510e-01 -1.95649650050e-02 -6.57663894923e-03 -1.59725414529e-03  9.83411244326e-04  3.66289460721e-03  1.87134075984e-05  3.01560099217e-03  2.72915434339e-03  5.79566207961e-03  2.87001077520e-03  4.26938037341e-03  2.75226496698e-03  1.94404296652e-03  5.94462543980e-04  8.95093747928e-04  3.51554727022e-03 -3.59348235735e-03  5.52878781111e-04 -1.87375119434e-03 -3.60754983900e-03 -4.27532414579e-03  3.05607163849e-03 -5.55525808071e-03  8.87631170796e-03  6.16032358541e-03  6.40181874179e-03  6.88159501537e-03  8.35414869599e-03  5.47181004618e-04 -6.37980161428e-03  4.80251441244e-03  6.71625996913e-03  6.18294115901e-03  1.22687234584e-03  3.32556140756e-03  3.41656854078e-03  3.59845968278e-03 -1.99056462176e-03 -2.50165226757e-03  1.80776023538e-03 -7.70562846263e-04  2.30679519931e-03 -2.94362946136e-03  1.45655275637e-03  2.18447340301e-03  1.16308925645e-04  4.13943232704e-03 -4.23753409278e-03 -3.37929250509e-03  1.23130529221e-03 -2.37297704828e-03 -6.99989397061e-04  2.32639744173e-03 -2.84143842037e-03  4.02505147465e-03 -5.36208510718e-03  1.56216139237e-03  5.70203288161e-03  4.26563411548e-03  9.54663277385e-04  7.21785756919e-04 -1.79089664800e-03  4.55280754968e-04 -3.30091473751e-05  1.32449164359e-03  2.37684541720e-03 -1.44829235679e-03 -6.07310671511e-04  1.00378112319e-03  2.26347603152e-03  8.98255858182e-04  1.09320817362e-03  3.53181686945e-03  2.27929745471e-03 -4.17157492249e-03 -2.62771223457e-04 -3.80840481351e-03  6.36287761482e-04  1.64763006896e-03 -3.65903954164e-03  6.59545625467e-03 -2.79380524482e-03 -4.28786100170e-03 -3.82395292834e-03 -5.03532200360e-03 -2.45766281599e-04 -2.98309965232e-03  1.68506466654e-03 -3.66663966783e-03  1.93417677159e-03  1.15757294110e-04  1.42734250484e-03  2.60215528931e-03  4.16866683869e-03 -4.22313145151e-03  3.38571723690e-03 -2.00656786742e-03  2.74107565652e-03  1.56331908098e-03  3.54273772603e-03  2.40441183030e-04  1.69671363920e-03 -7.79562805807e-04  9.74364209193e-03  3.35146814659e-03  2.99166031240e-03 -1.28801715316e-03  4.12488750361e-04  3.65827165671e-03 -6.21068205619e-04 -2.45567766960e-03 -8.73743731085e-04 -1.39498678480e-03 -1.77617870158e-03  6.18976031968e-03  2.31282028484e-03 -4.63672743842e-03 -2.03458257570e-04  2.77001529940e-03  3.48001331747e-03 -9.59691354502e-05 -1.33497546487e-04 -3.51643321358e-03 -3.71917082849e-04 -6.74268917973e-04 -1.78628610178e-03 -4.12682018929e-03 -1.75585369278e-03 -2.76612664380e-03 -1.02721082778e-05  9.97930247026e-04 -5.59518767781e-04  2.68735340991e-03  2.66502177704e-04  3.77191423980e-03 -5.72666667123e-03 -6.15104346338e-03  1.81432966526e-03 -3.89805668495e-03  2.54992040264e-03 -1.97203628937e-03  2.49746333876e-04  1.50993085000e-03  3.01512578214e-03 -3.29757629668e-03 -6.01369806721e-04 -2.56408963252e-04  2.12141409642e-03  3.05587445360e-04  1.85825274678e-03  8.21492833045e-03  1.86192806142e-03  1.05420727782e-03  3.02017461773e-03  1.44443380299e-04  4.31618659701e-03 -4.07824701796e-03 -4.80075518242e-03  3.37867384026e-03 -2.61158930173e-03 -2.36484622300e-03 -7.14386768798e-03  1.90289278661e-04  5.39811547226e-04  2.45218665784e-03  9.64607254168e-05 -1.61983738842e-03 -1.95887863604e-03 -5.23434777202e-04 -5.21721224239e-03  2.32179672411e-03  1.29970733672e-03 -2.75111476633e-03  2.08228718446e-03  2.60337874543e-03  3.51171686459e-04 -1.11783418878e-03 -7.81982219378e-04  4.69821171665e-03 -2.44761305300e-03 -7.76219231211e-03  7.81312679458e-03  2.87885342627e-03  9.35764391863e-03 -1.61005760717e-03 -1.13515733978e-03  3.57938621582e-03  1.36736237646e-03  3.77689744425e-03  2.76982407106e-03 -3.56038946553e-03 -4.97088868055e-03  2.76272019405e-03  2.07880206035e-03  2.45450192986e-03  5.16475987868e-03 -5.45365371030e-03  1.72721322640e-03 -3.24642888397e-03  2.02640746729e-04  3.18226761181e-04  1.07144574676e-03 -1.84909809413e-03 -9.47776678060e-05 -4.08363799449e-04 -5.32920204222e-03 -2.68062941280e-03  3.80223394245e-03  2.32834980510e-03 -3.21592128860e-03 -1.82989962631e-03 -4.39350110767e-03  1.06307300545e-03  5.63437594983e-04  7.22723362920e-04  5.20229266665e-03  5.34432611321e-03 -8.58220101449e-05 -3.88956711448e-03  2.38964211422e-03  2.88722418849e-03  3.07590680764e-03 -9.62248885685e-04  4.40541397969e-03  1.23223484314e-03 -6.73697308685e-04 -2.11231945073e-04 -2.28780788364e-03  9.73647307043e-04 -1.04007206284e-02 -4.16692040402e-03  7.20292277437e-03  1.03703683975e-03 -2.90722560646e-03  1.18563718983e-03  2.65506522124e-03 -5.23793811260e-03  3.57108996924e-03 -9.07686861393e-04  3.77409460981e-03 -1.23930293402e-03 -3.84685060008e-03 -1.46308601234e-03  4.60159431444e-03 -2.04335456026e-03  5.03399188038e-03  3.46613469397e-03 -1.49485594998e-03  2.97742708646e-03 -4.40928589482e-03  6.89029755510e-03  1.18921443284e-03  1.45462590129e-03  2.92962419285e-03 -2.77276126771e-03 -1.71708910030e-03 -7.38954887021e-03 -2.94897582981e-03 -2.31101541301e-03  3.03739990432e-04 -3.51090637331e-04  6.33607122534e-04 -2.66979131652e-03  5.07238225099e-03 -4.70236633123e-03  1.10808049994e-02 -9.99879632311e-05  5.75398185200e-03  4.81033151301e-03  4.36567072844e-03 -4.83391315175e-04  3.28053262749e-03  1.74308345313e-03  2.41658972385e-03  2.11822203953e-03 -6.26281341421e-03  1.69927488396e-03 -2.38758210754e-03  3.23838493687e-03 -9.86173826499e-04 -2.62356260301e-03  7.66141199441e-04  4.64732249347e-03  5.36547471657e-03 -2.04980005530e-04 -3.00606458685e-04  5.73980185467e-03 -1.32916143258e-03 -1.03143389187e-03  3.36910007621e-03  9.10071858133e-04 -1.95581064392e-03  7.51314095205e-03  1.27610906271e-03  1.11026669478e-04 -5.61127821731e-03 -4.17854569415e-03  1.02624894672e-03 -5.50798027900e-03 -3.86786642527e-03  3.91977132446e-03 -4.68148764883e-03 -7.43445275018e-05 -1.49721098357e-03  1.48709072564e-03  2.22143624034e-03  8.90784805932e-03  3.93068218931e-03 -2.99137460117e-03 -3.37379312746e-03  2.21860252315e-03 -2.80042433407e-03  4.03770565013e-03  2.60096671223e-03 -3.84386662214e-03  5.36292151213e-03 -8.09892266003e-03 -1.65154959703e-03  2.60739686442e-03 -2.83877697766e-03  4.84743799222e-03  1.88167494550e-03  3.08430712602e-04  2.43540976312e-03 -3.73985686304e-03  1.29845775211e-03 -3.38819650779e-03  3.22166796804e-03  1.61848409299e-03 -5.29152505521e-04  2.84843455242e-03 -1.89355816940e-03  1.91858296555e-03 -1.97889566065e-03  4.84229446785e-03  2.58870564765e-03  5.42243681512e-04 -3.82176939130e-04 -2.69904255429e-03 -1.47477917546e-03  3.45370557115e-03 -1.04947239237e-03 -7.00045842203e-04  1.94916270215e-03  1.64211602437e-03  2.00403421675e-03 -4.02514106527e-03 -2.25688808346e-03 -1.24155695616e-05  4.22423737769e-03 -6.28712963282e-03  2.09585255294e-03  3.88395143211e-03  2.57289210526e-03 -2.16754217776e-05 -2.63639911438e-03 -3.18409211957e-03  1.86782866063e-03  9.94046669640e-04  6.41934813894e-04  1.69064680076e-03 -2.51916816836e-03  8.34405998034e-04  3.21903561599e-03  7.49565024507e-03  3.00534499369e-04  3.13789675157e-04  8.54369980378e-04  1.98673522503e-03  2.10689889137e-03 -1.11751249176e-03  7.49802169799e-04  3.65152866988e-04  1.37898319261e-04 -1.65822687801e-04  3.01671725510e-03  4.14334306109e-03  3.77010564009e-03 -4.37713168634e-03 -8.40664856788e-03  2.29414482730e-03 -1.34552831745e-03  8.91459267326e-04  4.38743049978e-03 -4.80463931123e-03 -2.54893366889e-03 -4.32761246008e-03  2.95889052869e-04  1.78432036301e-03  9.65697937242e-04  5.01694811802e-04 -2.34224983627e-03 -3.35760774945e-04 -9.48264733411e-04  1.75525454113e-03  4.08856367340e-03 -3.29078527511e-03 -5.48902869778e-04 -8.35715490772e-04  8.24356709815e-03  1.58323068212e-04  4.04564052804e-03  3.29325547830e-04 -7.51189952228e-04 -3.87588978095e-03 -4.31472015840e-03 -2.96139026450e-04  1.41554062562e-03  2.26754019885e-03  2.50091776413e-03  1.64630055287e-03 -5.19919344246e-03  2.49709601526e-03 -6.88585938232e-04 -3.14978459650e-03  2.30029231180e-03 -6.46202339219e-04 -7.41100079758e-03 -2.95019295905e-03 -2.42533959620e-03 -3.00209889707e-03 -1.14588839031e-04 -2.27103928389e-03 -1.36757394058e-04 -4.79936286872e-03 -1.28169854640e-03 -1.91361034578e-03 -2.44991700068e-03  3.77635907315e-04  4.11996407509e-03 -5.31613473437e-03 -2.52765198521e-03 -4.69545003762e-03 -3.60499245426e-03 -2.28198847818e-03 -9.10186967035e-04 -3.94387764152e-03 -2.14312104282e-03 -3.59776696229e-04 -1.92011208599e-03  3.67646043644e-03  2.70518033516e-03 -3.15585836601e-03  3.03583357087e-03 -4.75476306567e-03  2.61351723897e-03 -2.37075285627e-03  1.41294787954e-03 -7.89462084648e-04  6.07417832954e-03  2.48763216178e-04 -3.48042852425e-03 -6.67928866751e-03  1.01126657660e-03 -4.76451327666e-03  9.30016467026e-03 -2.63089450184e-03  1.73079150239e-03 -1.97596130897e-03 -9.19432240998e-04 -3.53537021806e-03 -2.17339996964e-03 -2.05494432543e-03  5.36310176793e-03  3.69249492410e-03  2.56699918174e-03  4.20281445481e-03 -1.76213639494e-03  4.89818586166e-04 -1.29560097414e-03 -4.71679317415e-03  4.72723355176e-03 -8.80623508816e-04 -1.11795413949e-03  1.26736559478e-03 -2.01016855013e-03  9.42377722422e-04  3.93124777357e-03  2.73972306138e-03  3.39341275744e-03  1.07312430332e-04  2.80310076038e-03 -4.99393866935e-03 -2.81821065176e-03 -1.58367785774e-03 -8.11164632080e-04  3.86149137344e-03  3.11786341606e-03 -1.31816634437e-03  9.80890873288e-05 -5.93764371256e-03 -3.96157909075e-03  2.28300261076e-03  6.09288695820e-04 -8.52393621433e-04 -1.84122889671e-04  1.55053759494e-03  3.03027308363e-03 -3.97709095383e-03 -2.77943316039e-03  3.74647805007e-03 -7.98912363189e-04
 8.30396984535e-05 -2.38054505297e-03 -1.27724453224e-03 -2.35246849946e-04  1.54992623953e-04  2.46796516656e-03 -2.18786993713e-03 -1.87511308744e-04 -1.11413206509e-02 -1.95649650050e-02  7.47329723953e-02  1.67622164987e-03  3.34252045732e-04 -8.39697353104e-04  8.36739539080e-05  4.80472369760e-04 -7.92301684243e-04  3.69979921382e-04 -3.13353621401e-03 -2.40595093080e-03  1.48083199447e-03  1.42986182809e-03 -3.04062957293e-03  9.17720161879e-04 -1.83444012409e-03 -3.24223247173e-03  3.27540655248e-04 -2.10318474282e-04 -7.27188480961e-04  1.65629755943e-03  6.19818060225e-04 -1.89110999727e-03 -6.11367203164e-04 -2.49167771432e-03 -1.65499765156e-05 -3.83747141947e-03 -2.63513735609e-03 -1.08470173901e-03 -8.47685256478e-04  2.62546923481e-03 -2.33805487690e-03 -2.04861196538e-03 -2.68734926411e-03 -6.30907733132e-04 -1.88916847532e-03 -3.14309963171e-03 -2.34323301252e-03  1.04622370820e-03  4.91622585414e-04  1.90061330677e-03 -1.22517082530e-03 -6.14016334937e-05  6.24786049891e-04  1.29882634738e-03 -1.07371803028e-03 -2.51206389997e-04 -4.00990680704e-03  3.08644393972e-03  2.25220617846e-05  1.65303823935e-04  3.17905426554e-03  7.09146567062e-04  2.11024327216e-03  1.86284871409e-03 -2.26888698751e-03  1.08296313778e-03 -4.12669069686e-03 -3.62703041651e-04 -3.53171907740e-04 -6.79966494431e-04 -1.20227819867e-03  2.64815109012e-03 -3.26771391114e-03  1.67283673120e-03 -8.57599783847e-04 -2.35639305367e-03 -5.09485428414e-05  1.42179364424e-03 -2.49079365686e-03 -2.03686636046e-03  1.89013256375e-03  6.77562539398e-04 -1.14652824165e-03 -6.14217074114e-04  6.22888997944e-04 -1.43200152844e-03  8.98839686273e-04 -1.74237935146e-03  1.13691401470e-03  1.18068027058e-03 -3.77897457505e-03 -2.95610156376e-03  5.09560539029e-04  3.32058681133e-03  6.16665163806e-03  2.78805627623e-03  2.14829718803e-03 -6.63483030129e-04  2.95639155635e-04 -1.20301399787e-03  2.09458020464e-03 -6.47766230235e-04 -5.94224813299e-04  4.72805401893e-04  2.34253645383e-03 -2.73784554137e-04  3.91382883074e-03 -3.49937544976e-03 -4.40393607043e-03 -4.69140120798e-03  1.22090091747e-03 -3.46758851733e-04  2.96520603628e-03 -2.76962504309e-03 -2.36447226786e-04  3.11157621148e-04  1.25590495526e-03 -3.40091129883e-03 -5.37625537529e-03 -1.44185795077e-03  2.90712489155e-03 -2.98794203976e-03  2.92367171041e-04  3.43285814650e-03 -3.67652123922e-04 -4.34201024234e-04  4.48556766633e-03 -3.59488995149e-04  1.74438614575e-03 -3.21050640405e-04  2.52761975430e-05 -1.98187780271e-03  1.28900070011e-03 -2.97104169642e-04  1.41423562751e-04 -3.65915994656e-04  1.23181011579e-04  1.41439854898e-03  4.81002503802e-03  2.62928197827e-03 -4.76511255121e-04 -5.70849444782e-04 -8.69840082277e-04 -1.53507216831e-03  9.13701524106e-04  4.34505541442e-03 -1.86915255565e-03 -2.86935195434e-03  4.35080369679e-03 -1.70007066526e-03 -3.02176791167e-05 -3.29214598609e-03 -1.99100399358e-03 -1.88605350315e-03  3.77605372923e-04  5.02872781877e-03  2.65826084401e-03  3.98304375416e-03 -1.08749198442e-03 -1.66269293840e-03 -1.66347334503e-03 -1.21728845786e-03  2.86474968064e-04 -2.80965016422e-03  3.77144083569e-03 -2.30010127300e-03  5.31032416827e-03  1.16079096045e-04 -5.60584338501e-03  5.75751300191e-03 -4.99477774154e-03  4.20239722759e-03 -1.52289785362e-03 -7.73471235374e-06 -3.44421327124e-04  1.08729068408e-03  3.43961944365e-03 -6.31159715038e-04 -6.10390820269e-04  2.33637824924e-03  1.06022877025e-03 -2.65555599151e-03 -3.73004747904e-04  1.21448056997e-03 -6.72516974666e-04 -1.89590946994e-03  1.99432316370e-03 -3.35686220941e-03 -1.28521993250e-03  1.80648221499e-03  1.64483628905e-03 -2.80012620955e-03 -3.00927936003e-03 -3.59601327242e-03 -5.95011891673e-03  6.90503059550e-04  1.19238404993e-03 -3.90452067381e-04  1.77005674511e-03  2.04869775833e-03  1.23849838810e-03  1.45655747886e-03  6.22418153730e-04  2.96240561426e-04 -2.34246450549e-03 -2.81631909319e-03  1.47525300544e-03 -9.56386793084e-04 -1.76410532865e-03  1.07409339620e-03 -1.13803953216e-03  1.79267964266e-03  6.28634201614e-04 -1.50108329325e-03  6.68868867011e-04  2.09046687702e-03 -5.25010525491e-04 -1.28264722851e-03 -1.39804570199e-03  9.56806239949e-05  1.76776555625e-03  4.23531037489e-03  9.88950028313e-04 -2.86650501201e-03 -2.45368949256e-04 -1.03037860795e-03 -2.36161425343e-03  4.80080141764e-04  1.10917504568e-03  6.74775590689e-04  8.33933212727e-04  7.92840217434e-05 -1.05794912870e-03 -4.52067619976e-03  2.92629436143e-04 -3.68337382380e-05 -2.10498346106e-03 -1.54786998133e-03  2.94499583781e-03  3.15609493940e-03 -8.46783262816e-04  2.10069248976e-03  5.31799818782e-04  1.01882142140e-03  1.06264963392e-03  4.57548610047e-03  2.40026023130e-03 -2.37333400857e-03  5.51312984468e-04 -2.99924198489e-03  1.26070286202e-03 -3.28518766249e-04  1.61237779248e-03  6.04366722648e-04 -8.72285690237e-04 -1.07972332445e-03 -5.06313909961e-04  2.13922902232e-03  1.68290120329e-03 -2.89156000392e-06 -2.43475186130e-03  1.32427243463e-03 -1.36343419097e-03 -1.11131882571e-03  2.03106937984e-03 -9.34176030668e-05 -2.22336658470e-04  1.64682373004e-03  7.19139038993e-03  3.78007094788e-05  1.13556912107e-03 -6.57196896958e-05  3.03334992620e-04 -8.52157530782e-04  1.30884178649e-03 -2.43160423834e-03  3.58500693557e-04 -2.79368647434e-03  1.12654931899e-04  4.10875066767e-05 -3.39361261589e-04 -7.63614125636e-04  3.52430191823e-04 -1.78259142721e-03  6.41769551083e-04  1.60042022006e-03 -1.79188702895e-03  3.01122250359e-03  1.17132288005e-05  1.07182068234e-03  2.66540636000e-03 -1.23036618777e-03 -1.20038121503e-03 -1.60095867228e-03  1.55904047164e-03 -9.34766062389e-04 -6.58376690174e-04  1.47386144282e-03 -1.25999160884e-03 -1.67759973210e-03  3.01605012328e-03 -2.93689234923e-04  1.07470007449e-03 -1.24880666664e-03 -5.99506758994e-04  3.22149049655e-03  5.28491467724e-04  1.83641316092e-04  1.85526316640e-03  2.07946479370e-03 -2.24391133295e-03  7.63126748385e-04  3.72955660335e-03 -2.47896295414e-03 -5.30334322453e-04 -1.94309258939e-03 -2.14367081715e-03  1.20830346432e-03  4.75444882310e-03  7.21746984117e-04 -2.01053725002e-03 -3.04752349952e-03 -1.33432784947e-04 -5.66955769296e-04  4.29728221537e-04 -2.86204690571e-03  5.19971434441e-04 -1.12590706401e-04 -1.10746828382e-03  6.28025151139e-04 -1.76747983018e-03  2.99432866107e-04  5.86908869110e-06 -2.30898122251e-03  5.02375704696e-04 -4.81767591656e-04  4.22794439832e-03  3.39430122195e-03 -3.26903473948e-03 -4.40111835044e-03 -1.20153562317e-03  1.19745201320e-03  1.89249153208e-03 -2.93766611404e-04  1.25391310315e-03 -2.85632462048e-03 -1.03809092565e-03  4.55354796563e-04 -3.70711855410e-03  1.20822888856e-03 -3.05545528458e-03 -1.76880053226e-03  6.21630500186e-04  6.99641326218e-04 -4.86375648726e-04  1.38915893776e-03  5.96493053932e-03 -1.62317288525e-03 -1.61485790657e-04 -3.53421371643e-03  3.10584372007e-03  1.25710882432e-03 -3.47350405398e-04  1.02322297714e-04  1.68007133525e-03  2.03716871901e-03  3.77429270324e-03 -1.77918892908e-03  4.67781584762e-04 -2.08316460922e-03 -1.85623188152e-04  4.67963704839e-04 -3.79936877252e-03  2.33690698154e-03 -1.49189996416e-03  3.81332713161e-04  5.38272492243e-04 -7.34541490066e-04  1.64206589680e-03 -3.94464843814e-04  2.50250484459e-03 -3.76931471866e-03 -1.02349732439e-03 -2.58355625825e-04  7.32959343409e-04 -4.46606588554e-03  1.20106740649e-03 -1.20907227294e-03  1.88724634444e-03  9.86217815234e-05  9.15212497056e-04 -2.56558278234e-04 -5.09480825459e-04 -5.73615580339e-03  3.07436504247e-03 -1.20843933969e-03  2.22844514192e-03  1.11467913790e-03 -2.02558917560e-03 -2.21269096338e-03  2.31230902844e-04  5.22580739678e-04  1.96303140379e-04  5.82626046729e-04  1.68823413312e-03 -1.47623742958e-03 -1.06672848275e-05  8.80327567816e-05  3.16182330291e-04 -1.71296985109e-03 -2.87728848535e-03 -4.02014861971e-03  2.58210687819e-04  1.36211406863e-03  2.21767304951e-03 -1.31570922677e-03 -6.62622055411e-03 -1.59021285535e-03 -2.62665139091e-04 -2.57709151319e-03 -5.11689489264e-04  3.51197188801e-03 -5.82068843581e-03 -1.29753669508e-03  2.90585061255e-03  3.59709136135e-04  8.53317368708e-04  3.76555496816e-03  1.05519649569e-03  1.27192862225e-03  2.60231236423e-03 -8.82023424185e-05  4.01429643805e-03  3.32189491402e-04 -5.03533870446e-04  1.98086410739e-03  1.46477463945e-03 -8.34087612055e-04 -2.44059915683e-04  5.18175436279e-04  4.41879319219e-03  1.66172200538e-04  1.00205333400e-03  1.58508481233e-03  4.52860861146e-04 -1.82523974428e-03  3.09521783339e-03  3.02152707740e-03  1.08832590621e-03  2.74086581999e-03 -2.47720982364e-05  8.92974023837e-04  5.70540631826e-04 -7.52865193288e-04  1.07091867983e-03  3.45423881715e-03  3.33581785907e-03  1.87008952287e-04  1.45084230722e-03 -3.07608195373e-04 -7.53895061319e-04  3.09779852356e-03 -1.52369637964e-03  2.54488599610e-03  1.16797415666e-03 -4.64669790825e-04 -1.12479345859e-03 -6.26059976223e-04 -1.14602974069e-05  2.59806833635e-03 -2.71706065939e-04 -1.02148671184e-03 -8.66967632897e-04  1.96775662754e-04  3.02173891759e-04  3.97805168115e-04  2.15389060842e-03 -1.68615371023e-03  5.94362100505e-04  1.28213930097e-03 -3.86311678763e-04 -2.04664550270e-03  1.91823125862e-03 -3.18814837279e-04  8.70787483776e-04 -7.54160444708e-04  2.17460130726e-04  1.49279455428e-03  9.34345449736e-04  2.50851294450e-03 -2.01200906223e-03 -3.39214767524e-04  1.89263593938e-03 -1.65086751029e-03 -1.25751193615e-03  7.29049660574e-04  1.35092374706e-03  1.18349487784e-03 -3.88588567588e-04 -4.05576182475e-03 -1.27234170912e-03  5.44468270261e-03 -2.95858362583e-03  1.35826128426e-03 -9.59223272123e-04 -3.99048919519e-04  1.19098507527e-07 -3.55732442349e-03  4.12109669168e-03  5.82355755673e-03 -2.81265559625e-03  3.96494296667e-03
-7.86752051569e-03  5.73948427524e-03  4.25219739972e-03 -5.98401928931e-03  3.49380470377e-03 -3.28189052215e-03 -3.06277764796e-03  7.59204216194e-03 -1.18301923242e-03 -6.57663894923e-03  1.67622164987e-03  1.40721014186e-01 -2.18009245852e-05  4.48102987943e-03  5.44854751617e-03 -5.36645839184e-03 -1.16067384710e-04  2.80928361421e-03 -4.46515265876e-03  1.72499625321e-03 -2.48794236901e-03 -6.03128803103e-04 -1.62489696548e-03 -2.84286672178e-03  8.71390298104e-04  4.61201058406e-03  6.61777337880e-03  7.43971002423e-04 -4.53578275098e-03  6.58309652379e-04 -6.31455566963e-03  1.27966364123e-03 -1.51036075672e-03  1.22729306116e-03  4.41388354435e-03 -7.03194775308e-03  1.05386880531e-03 -9.74351683682e-05  1.89310839324e-03 -5.33157894001e-04 -2.39202347629e-03 -2.23277697324e-03 -8.32283604011e-03 -4.07157083297e-03  2.72535887708e-03 -5.74138154443e-04  4.82818529225e-03 -8.58007961438e-04 -1.34692439271e-03  5.05335147952e-04  2.60871413628e-03  9.40795073098e-04 -1.32993038358e-03  5.26331244596e-04  1.96057194175e-03  1.67654696647e-03 -4.17314215511e-03  1.64143711364e-03  3.40573868059e-03  5.70541423290e-03 -2.36239783814e-03  4.56969453242e-03 -3.70574855473e-03  1.47262187246e-04  8.20999189204e-04  6.87033693735e-04 -3.57522130601e-04 -5.29038179620e-03  1.39100640424e-03 -4.66730107577e-03 -3.61496657434e-04 -7.73448689837e-03 -1.36648654858e-04 -7.35246262743e-03  4.95729672291e-03 -4.85920084189e-03 -1.36650274723e-04  4.87867040022e-03  1.65604956338e-03  7.06502869841e-03  6.90473577713e-04  7.72526052616e-04  1.11945394556e-03 -2.79445568170e-03  2.12134825371e-03 -3.35205727127e-03 -3.28939660602e-03 -3.29846307083e-03  4.45084279246e-03  4.57483117848e-04  1.27926044259e-03 -4.42201459348e-03  1.91198443362e-03  3.33019320338e-03 -6.22149131992e-03 -6.05151144163e-03  3.90241827444e-03  1.15831293776e-03  2.30535562543e-04 -2.40021913282e-03  5.12805168207e-04 -3.42328182902e-03  2.62033949807e-03  6.29580048684e-03  1.03902924354e-03 -2.09520992758e-03 -3.60811783187e-03  4.18252360283e-03 -3.37932196195e-03 -2.52735929694e-03  6.23567227749e-04 -5.47889129644e-04  5.82815279526e-03 -6.61686352998e-04 -7.37042070129e-05 -4.71950745139e-03 -3.41550989161e-03  3.16034766856e-03  9.10769079869e-04 -1.18827188404e-03  2.73711207473e-03 -2.14173714613e-03  3.99977623386e-03 -1.12708864470e-03  4.11684755691e-03  1.40773928844e-03  1.06463822089e-03 -4.68363775858e-04  7.17756040594e-03  1.21440168831e-02 -5.14527811309e-04  9.89762789591e-04  3.45097440120e-03 -3.09623141014e-03  1.87991614503e-03 -3.95031198455e-03 -2.91350578895e-03  1.89814406697e-03  2.80867598359e-03  1.85791168173e-03 -3.66443878824e-03  1.08007291526e-03  9.50026741217e-04 -6.69240833000e-03 -7.28355899936e-04 -4.14586107410e-03 -3.08006980652e-03  1.03394426901e-03 -1.96261307550e-03 -4.52755969739e-03  3.11849273120e-03 -5.03918619745e-04 -1.84372861079e-04 -1.62018751034e-03 -3.19207411059e-03  1.95558301734e-03  6.99442245771e-04 -5.40840077433e-03  5.73024500614e-04  5.40071930427e-03 -2.50876410068e-04 -2.26839931846e-03 -6.89326564742e-03  4.84908570561e-03 -5.35444042149e-03  1.39745285823e-03  3.44729612834e-03  5.72386764345e-04  2.77669236770e-03  4.83274957252e-03  4.49137024425e-03  7.01823284247e-04 -5.12588047871e-03  6.09835624456e-04  4.46767774095e-04 -1.38283534321e-03  2.45044758288e-03 -2.88902111274e-03  4.44303370144e-03  1.71267286528e-03 -2.38459370192e-03  3.29627463653e-03  2.32856378299e-03  1.60950545003e-03 -3.25814764697e-03  1.39419614583e-04  2.07727452672e-03 -2.44708950208e-04 -1.01092602703e-03 -4.43632098290e-03  2.24461285423e-03  1.40637784662e-03  1.55002913418e-03  2.94734370757e-03 -9.01091270875e-05  3.54624718635e-03  7.21649503797e-03  2.16288188649e-03  1.33795721652e-03 -2.39563454201e-04 -4.65702380473e-04  7.83614556761e-04 -1.07410984112e-03  3.18673146493e-03 -6.56781648847e-05 -2.96858521129e-03  9.52146168175e-03 -8.73673719444e-03 -5.17364603113e-03 -5.72787383329e-03 -3.03654364404e-03 -3.65970520777e-03  1.09692820103e-03  2.04580454060e-03  5.73747260678e-04 -4.37129955949e-03 -4.36210993579e-04  1.62766415436e-03 -8.76899330734e-03 -2.79249018447e-03 -1.89041756533e-03 -2.31785685368e-03 -8.76334513972e-04 -2.09450538295e-03  9.65478821661e-04  6.01610055122e-04 -2.87405344471e-03 -3.56317540437e-03  8.33069855357e-04 -2.47136631614e-03 -3.62135476962e-03 -1.91051459767e-04 -4.93950469576e-03 -3.62011422793e-03  5.98757697477e-04  5.67689935144e-03 -2.26931408349e-03 -8.82784036378e-03 -2.28681681873e-03 -5.67939670540e-03 -6.68664412265e-03  9.15635016952e-03  7.40365635696e-03 -4.86793009395e-03  3.40713343713e-03  1.63877956590e-03  3.54473164636e-03  7.42209204904e-04 -1.06166269352e-03 -2.88119515374e-04 -1.34843267826e-03 -2.86756024676e-03 -2.25186510605e-03 -4.68230718839e-04 -1.09054005094e-03  3.84269879094e-03  4.01485856743e-04  8.54751904851e-04 -2.41331588684e-03  5.97927012698e-03 -2.21934207020e-03  4.98449229283e-03 -8.16599684183e-04  1.26625362876e-03  2.68505266661e-03  4.06857129747e-03 -6.85470178861e-03 -1.74268559898e-03 -4.46597822841e-04 -5.54839822927e-03 -2.25175850006e-03  3.89652969178e-03 -5.57371027883e-03  1.92030492750e-03  6.97472055197e-03 -1.12107757355e-02  2.46712819525e-03 -6.80565857312e-03  6.91311034058e-03 -2.29713138615e-05 -2.57895320052e-03 -2.05342471526e-04  6.23902659796e-04 -1.38372372130e-03  3.82562896976e-03  4.22931241666e-03  5.08000610005e-04  3.17037036328e-03  7.42387796641e-03  1.60170509846e-03  5.80832506260e-03  3.25806771971e-03 -6.86501999048e-03 -2.40893085366e-03 -4.38341389625e-03  1.20388277044e-03 -1.89181757340e-03  1.80334287535e-03 -4.00291483008e-03 -5.71062589182e-04  1.78386114474e-04 -1.06206246010e-04  1.46372027481e-04  4.48159015175e-03  3.91934314945e-03 -1.75157617217e-03 -3.70394328940e-03  2.89706671452e-04  1.05310424050e-03  1.57905644200e-03 -2.12051151196e-03  6.10185281192e-03 -2.78652884016e-03 -6.11766074785e-03 -9.12950770252e-04  2.73656842721e-03 -4.57156914466e-03 -6.44131514594e-03 -9.95118429481e-04  3.56688265080e-03  1.42306933220e-03 -2.33291747065e-04  4.29791181166e-03 -3.73934397148e-03 -4.59023746773e-03 -1.02857328955e-03  1.04486509035e-03  5.33425957680e-03 -3.19276620632e-03  3.81785395659e-03  2.98324981912e-03  1.55351065480e-03  1.30772809468e-03 -1.48842979688e-03 -9.02299410105e-04 -8.67281053266e-04  2.11137348963e-03  6.58172755232e-03  3.56568365171e-04 -1.57962425302e-03  6.27548455987e-03  5.21328305043e-03  5.46167784278e-03  7.14929521961e-03 -7.29643295039e-03  4.23636259339e-03  6.35144901779e-03 -1.96613889903e-03  4.77984807827e-03  5.02710959996e-03 -5.98235468533e-04  5.74528170150e-03  3.52875052676e-03 -4.13375566074e-03  2.26737128210e-03  1.75058290459e-03  4.35894038362e-03 -3.02411017073e-03 -2.96662471388e-03  8.02737120281e-04 -2.13459133907e-03  5.63623766683e-04  3.22096684456e-03 -1.65661096932e-03 -2.30746727477e-03 -1.90109679790e-03  1.62491525685e-03  8.76819631222e-03  1.82170230950e-03  6.39278948737e-03 -3.03094720203e-03  9.29485992057e-04 -9.88616119833e-03  3.99467775205e-03 -1.85433284650e-03 -9.53802325692e-03 -1.20537852880e-03 -2.27090966362e-03 -2.22919779713e-04  6.09453119193e-03  1.69479409450e-03 -9.44215905017e-03 -5.11986135204e-04 -1.39165250628e-03  5.05579414320e-04  9.41308913834e-04 -5.64124241494e-03  1.68607880545e-03  1.16953594821e-02 -1.56463064336e-03  5.92434895769e-03  2.93129113668e-03 -1.02236794870e-03 -6.38064950292e-03  1.82389559032e-03 -2.80700509007e-03  1.01951395698e-02 -1.28828384793e-03 -1.50114317713e-03  4.50094565704e-03 -3.58391898262e-03 -3.85650658515e-03 -2.62485722280e-03 -3.25710369128e-03 -1.68712465248e-03  3.12626597614e-03 -3.46018897954e-03 -3.10005903909e-03  1.81065785153e-03 -1.87630830511e-03  8.30130875422e-04 -4.15988878875e-03 -7.21987181565e-04  4.72683236670e-03  2.20156253678e-03 -2.53164256826e-04 -5.16149938992e-04  8.93059085479e-04 -1.17760854592e-03  6.01151193977e-03  3.59527675930e-03  3.27634035151e-03 -3.14385184664e-03 -2.75614768520e-03 -1.30013160637e-03 -9.20960415332e-04 -5.52972465107e-03  1.60175413063e-03 -5.71604529045e-04  8.37899107195e-04 -3.35685188063e-03  8.71494221700e-04  1.57781005285e-04  5.39448989403e-03 -1.49525868845e-03  3.29721429113e-03 -5.28102732426e-03  2.25421014977e-03 -7.62157746935e-03 -5.73998511721e-04  4.60693834537e-04 -2.93751041402e-03 -2.48507449727e-03 -4.96960406353e-04  6.59976659944e-04 -1.14374446442e-04  5.27597589382e-03  3.54246958330e-03 -2.37311062742e-03  5.93798101274e-03 -1.39334951126e-03 -8.50567583799e-03  1.65878094132e-04  1.60407089875e-03  4.60234567113e-03 -3.20741005377e-03 -2.33754355334e-03  1.99552582617e-03  1.92315311883e-03 -1.50233741047e-03  1.05301865542e-03  1.49934271780e-03  5.04946111416e-03 -7.01125133284e-03  2.16934633839e-03  4.68345550047e-03 -1.69857884957e-03 -1.96712859053e-03  5.96291820625e-04 -6.05560032288e-03 -5.82104677672e-03 -5.71637357854e-06  3.71404085666e-03  1.82021715249e-03  7.01221943562e-04 -5.84367318504e-03 -2.02874966281e-03 -5.36298553674e-03  2.49899725774e-03 -2.80523404856e-03 -1.15549081128e-03  5.34672381242e-03 -3.98345263197e-03 -9.69921240375e-03  1.53675479868e-02  1.87131723401e-03  3.02017721970e-03  3.92721142956e-05 -3.42207547694e-03 -5.01403195861e-04  2.44823277975e-03 -4.73757066118e-03 -4.82705747411e-04 -5.05326752917e-03  2.50993674018e-03 -1.66130621877e-03  2.40077022862e-03  6.87334476829e-04 -4.12224036717e-04 -3.00853231613e-03  5.65397978491e-04 -6.53770376262e-03 -5.39333396617e-04  1.16681334247e-03 -2.54921428874e-03  3.03442225956e-03 -1.20669881263e-02  6.27017292217e-03  8.18924383236e-03  2.72689100134e-03 -9.95228889866e-04  2.04968755281e-03
-1.64897911943e-04 -2.75963397659e-03  1.25196538135e-03  2.53561741408e-03  5.03600975862e-04 -2.04773791692e-03  3.66877190934e-03  2.02858221893e-03  2.22107744412e-03 -1.59725414529e-03  3.34252045732e-04 -2.18009245852e-05  1.07417086981e-01  1.01701509964e-02 -8.92023367894e-03  2.21622663867e-03 -2.95797655894e-03 -9.87790153303e-04 -7.25884615550e-04  2.61125756992e-03 -1.42619409580e-03  7.64474851240e-03 -2.37905481482e-03 -4.53298557343e-04 -2.63766857428e-03 -1.30929277408e-03  6.45298529364e-03 -2.02736953280e-03  1.88656209001e-04  5.29943580433e-03  3.75684221561e-03  1.08780763604e-03  1.29804891375e-03 -4.56700363301e-03  1.11438470396e-03  1.76072633377e-03 -9.42368285770e-05 -6.97670584316e-03 -6.13110887422e-04 -1.43684378120e-03  6.98893368526e-04 -6.68054838635e-04  1.13596371913e-03  3.17795675048e-03 -5.30417015975e-04 -5.45870946463e-04 -7.01984171677e-03 -7.93114738467e-04  6.99114960389e-05  2.56279327947e-03 -3.60084830505e-04 -1.83679917209e-03 -2.13491229564e-03  6.48411298220e-04 -3.94425408245e-03  5.51480957022e-05  2.19506449064e-03 -1.90994523473e-03 -1.52075958707e-03 -1.83254177445e-04 -2.45764800327e-03 -1.22858221439e-03 -2.53748186585e-03  2.49010414857e-04  1.18100700023e-03 -1.35497675608e-03  8.08173460919e-04  2.01678367461e-03  5.00972743531e-04  7.16418993845e-04 -2.64056664976e-03  4.72578937330e-03  1.96405220475e-03 -5.40783210732e-04 -2.52458970190e-03 -4.71702803900e-03  3.28451412468e-03 -1.80272968119e-03 -1.13161346767e-03  3.84916004903e-04 -1.47648996377e-03  2.11559296921e-03  5.99189986624e-04 -3.34789981888e-03  5.83902681425e-03 -9.09901377868e-05  6.34413756811e-03  1.77912824834e-03 -1.85418246269e-03  1.16071263018e-03 -1.34261854410e-03 -2.96873029149e-03  1.07630300804e-03  8.24712985084e-05 -5.42434619796e-03 -6.16446340155e-03  3.49301931913e-04 -1.86520283856e-04 -4.39965108983e-04  3.19861752493e-03  7.95436138927e-04 -1.49123658800e-04  2.06466470603e-03  3.52439571704e-03  3.09941462171e-03 -2.55308467519e-03 -1.46048607026e-03  8.20455118695e-04 -1.47153931611e-03  1.24685165072e-03 -1.77223543644e-03 -2.88463817697e-03 -6.04260970970e-03  5.16874099591e-03 -2.93428543423e-03 -6.66336399202e-03  9.05020204163e-06  1.34857525881e-03  3.88421502675e-03  2.53556377427e-03  4.12321413730e-03 -4.66066578781e-03  5.55903927224e-04  1.59722991681e-03 -1.12222961817e-04  3.81916358922e-04 -4.81564131778e-04  1.59271383322e-03  2.72079486851e-03  1.54105465757e-03  1.90738775043e-03 -3.31262435725e-04 -8.47582061380e-04  2.13337128356e-03  2.77467904737e-03  6.53889962807e-04  1.67934881694e-03 -5.64640901588e-04 -2.15968981502e-03  3.99287424102e-03  1.18761908124e-03 -9.61210800199e-05 -2.08260147406e-05  2.57625479502e-04  4.96140496991e-03 -2.67028238235e-03  6.69808684153e-05 -8.34503092825e-03  1.23389042787e-03 -1.70637897567e-03 -1.58690347323e-03  5.11476972228e-04 -4.87288237815e-04  2.54745053510e-04  3.65337236348e-04  6.87683832288e-04  1.90479465197e-05 -1.59560832102e-03 -7.75191512849e-04 -5.00141300331e-03 -4.50493592401e-03  4.39694695308e-04 -5.49882073685e-04 -2.04972620455e-03  4.49285992001e-04 -4.20075301843e-03  1.14079127438e-03 -2.26166512354e-03  2.63085672113e-03  6.72197964840e-04  6.42412531209e-03 -2.19841409585e-03 -7.60466893664e-04 -4.20686174140e-04 -1.76678391454e-03 -7.57002947252e-03  9.50758761477e-05 -3.98556300101e-04 -5.34653891339e-04 -6.41823130631e-04  5.07766144183e-05  4.55620143487e-03  4.41468540042e-03  4.45355917708e-04 -2.02705764119e-03  3.32078739708e-03  2.69547158760e-04 -1.18741290119e-03 -1.71232964661e-03 -3.07445540924e-03 -1.84329843895e-03 -1.09442350429e-03  6.93728787748e-04  1.07707211771e-03 -3.12288670364e-04 -8.28620762035e-04 -2.18419604072e-03  7.27368123221e-04  3.04130631246e-04 -5.44636939822e-03 -6.00128609998e-04 -6.91884857486e-04  1.42934477572e-03  1.90702376059e-03  2.79820835218e-03  3.02897416581e-03  1.25550798590e-03  6.21463515143e-03 -2.99498769794e-03  2.25682680154e-03  2.06023178114e-03  4.92433011137e-03  1.32445814698e-03  2.21230323077e-03 -1.84196999254e-03  2.66425230110e-03 -2.67930394470e-03  2.55598545073e-03 -1.96337563520e-03 -1.60158744276e-03 -2.18064989693e-03 -2.31561896627e-03  6.19879779812e-04  1.69599051519e-03 -3.35006310753e-03 -2.60030693877e-03 -4.45350950195e-03 -9.34013799820e-04  3.27314568991e-03 -7.59745435343e-04 -2.63459982493e-03  2.83581134624e-03 -1.80403869282e-04  8.73742657229e-03  1.85431675705e-03 -9.14557590884e-04  1.36122505498e-04  5.64911596367e-03  2.62484269185e-03  4.54839914721e-03  2.06461291133e-03  2.68256984435e-03 -8.55233651596e-04  2.82043169605e-03 -2.05538275907e-03  1.32069204788e-03 -7.64191178937e-04  2.81489003432e-06  1.39778371564e-03  6.55406267046e-04  3.40276703654e-03 -8.53671902060e-03  5.17225863324e-03 -1.26593582117e-04  1.35480929243e-03  1.85785364295e-03 -7.34772875014e-04  1.62609885327e-03  4.41340782533e-03 -1.06129267027e-03 -1.12381583818e-04 -6.77888586906e-03 -4.58252215299e-04 -1.22058804947e-03  2.47710626898e-03  1.02287529869e-03 -1.55209850667e-03  3.42707900243e-03 -4.38151628050e-03  8.17222394426e-03 -1.96840475609e-03 -1.35811529861e-03  1.08095608500e-03  2.42745006761e-03 -9.74448446873e-04  4.67493421106e-03 -1.46631319332e-03  2.97813646068e-03  4.37436962890e-04  3.05303538031e-03  2.30961679953e-03  3.14948116675e-03  2.84716204758e-03  1.29221127116e-03 -4.79270758775e-05 -1.23653182795e-03 -5.36600912755e-04  2.20099053903e-03 -1.77818092635e-03 -8.01646738522e-04 -3.18002507593e-03  4.02848097919e-03  7.50910373882e-04  4.09151692020e-04 -2.01913351541e-03 -1.74449667321e-03 -1.10953313513e-03 -5.04316078785e-04 -2.28235817384e-03 -2.91414546486e-03 -2.67948129274e-03  2.64507655719e-03 -4.61463350851e-03 -3.57764031304e-03  5.48043402354e-04  3.34070514938e-03  4.42502943604e-04  1.97716685560e-03 -3.37112145444e-04  2.22217334899e-03  1.96617341272e-03 -2.65830514666e-03 -3.59736281130e-03 -1.52688816725e-03  2.47864858319e-04 -1.36178880016e-03  1.48126038460e-03 -2.27706207296e-03 -1.77688967827e-04 -2.98174985596e-03 -1.31734575220e-03  1.93276715298e-03 -2.00302740014e-03  1.44273852911e-03  5.21673214769e-03 -1.72233123765e-04  1.97900108632e-03  2.18774892857e-03 -2.48750266804e-03  3.91088744492e-03 -2.45365766213e-03 -2.23170175537e-03 -3.26706373681e-03  1.54962514251e-04  1.58153683339e-03  2.08867613272e-03  3.67419796896e-03 -1.11301151414e-03 -2.76374918969e-04 -9.06477686439e-04 -1.10664272896e-03  3.98747100876e-03 -2.74839590623e-03  1.36649185622e-03 -5.65623268203e-03  5.65124242191e-03 -1.16245567143e-03  3.54995166864e-03 -1.28343771730e-03 -1.19022115010e-03 -1.33148213273e-03 -2.82071891232e-03 -1.21759072955e-03  3.53694820559e-03 -3.20317448017e-03  1.12303806012e-03  4.24074522648e-03 -1.58820661439e-03  1.39875678776e-03 -1.51926564920e-03 -7.93185284158e-04 -1.90111792716e-04  3.22274843948e-04 -3.03251656806e-04  6.19428608682e-04  4.96662767255e-03  9.51184237247e-04  3.69616715935e-03  2.28507434770e-03 -3.14733346220e-03  1.73651091897e-03  5.00263426423e-03  3.07337926020e-03  3.19899799681e-03 -5.59469682789e-03 -4.65461685254e-03 -8.00001290551e-04 -2.29201418638e-03  1.91007264743e-03 -6.61873587533e-04  5.58295376936e-04  2.63311558370e-03 -1.61525367615e-03 -3.17122789980e-04  9.21355718181e-04 -2.00806262807e-03 -3.15722927193e-04 -2.77289168499e-03  4.68672762248e-04  2.56312038319e-03 -2.53039268889e-03  4.33643516921e-03 -1.40568025966e-04  3.34100506604e-03 -1.98370195787e-03 -2.13750427860e-03  1.67598991319e-03  1.73478928078e-03 -3.01634892141e-03  6.84503571938e-04  1.76795633281e-03  1.56568142497e-03 -2.56027144308e-03  3.60705920975e-03  2.59349731598e-03  8.28097356101e-04 -2.26525133092e-04 -6.66473311939e-04  1.70760636472e-03  2.37095975013e-03  3.74940457080e-03  7.70290274667e-04  6.55759690620e-05  3.71078411571e-03 -2.80672445369e-03 -1.74909708898e-03  2.75849538894e-03 -4.23739027688e-03  5.74799425696e-04 -7.93200370016e-03  2.47503316227e-03 -2.31608453061e-03  2.68247848040e-03  3.97454914015e-04 -1.89951215301e-03  3.27249492241e-03  7.36397825462e-03  7.32338282317e-04  1.71409747077e-04 -4.11998060000e-03 -2.28257094421e-03 -1.63958585692e-03  2.05148710425e-03 -4.39176240045e-03  3.94739399466e-03  8.05162030410e-04 -2.04455514587e-03 -4.17659193843e-04  1.03980537312e-03 -5.37853862266e-05  1.50204030643e-03 -4.39239766008e-03 -2.57715216925e-03  2.31319157313e-03 -2.85398125832e-05  6.24557005767e-04  4.24572080976e-03 -1.99382103528e-03  7.00268033308e-03  8.13208748146e-03  2.06184821994e-04 -3.70344044077e-03 -1.72244997627e-03  4.11123241746e-03 -5.15576554682e-03 -1.62458396858e-03  2.06593043014e-03 -1.91665234645e-03  1.58414286873e-03 -1.96385069584e-03 -1.44150369342e-03  1.64141960777e-03  1.21772890000e-03 -1.70896619884e-03 -3.57672238636e-03  9.38122519068e-05 -3.86407250334e-04 -7.90354169139e-04  1.83839828797e-04 -4.40516437276e-03  4.77099458867e-04  9.29214651540e-04 -1.13581701513e-04  9.64226764175e-04 -1.05352844093e-03 -3.29743888489e-03 -7.91528379448e-04 -7.21611870811e-04  2.24785502068e-03 -4.04239402054e-03 -7.39504929545e-04  1.52724553947e-03 -6.33851070274e-03  1.89221509706e-03  2.67838777312e-03  4.19981444363e-03 -2.71966808644e-03 -4.36294019324e-03  1.70350947538e-03  2.51898076501e-04 -9.94259640895e-04  5.53934851156e-03  3.78404061894e-04 -5.67651882925e-03  1.72355438769e-03  1.40610722277e-03 -2.75344501464e-03  1.35917395586e-03 -4.31152502026e-03 -1.98360971040e-03 -8.02017888961e-03 -2.95951216074e-03  3.84892901079e-03 -9.62693911668e-04 -2.53517368803e-03  3.23894462333e-03 -4.08765617956e-03  3.96216446516e-04  1.76666390178e-03  1.77264812236e-03  1.93302316196e-04  1.20088454956e-03
-3.37910545782e-03  3.32554244271e-03 -2.25733949640e-03  3.27886630620e-03 -1.19098356573e-03 -5.59523974933e-03 -3.02345385516e-04  3.62493393385e-03  1.70554298885e-03  9.83411244326e-04 -8.39697353104e-04  4.48102987943e-03  1.01701509964e-02  1.16019932155e-01 -2.58878304684e-03  1.51761322333e-02 -2.59481295520e-03 -5.84951849791e-04  2.60287618241e-03 -4.13428186289e-04  4.57732092169e-04 -6.25299428843e-03 -4.18717362987e-04  3.72339622103e-03 -1.74888743841e-03  2.49373765385e-03  1.86027368647e-03  3.69469587011e-03  1.15407881702e-03 -2.99946479943e-03 -2.00515693373e-03  1.03593523118e-03  3.77334066824e-03 -7.01055026608e-03  4.15319929122e-03 -1.84502365387e-03  4.71048709214e-03  1.57102570337e-03  1.45665340178e-04 -2.77694391725e-03  1.23503067352e-03  1.87788606985e-03  8.44478644327e-04  1.87893345551e-03  2.31171648557e-04 -4.82546570219e-04 -4.90613577761e-03  3.70102004031e-04  2.96283139876e-03  6.95041432403e-04 -3.16564586852e-03  1.25773746544e-04 -4.68907497934e-03  3.69899076915e-03  2.62248546363e-03 -3.68286904907e-03  6.87202856792e-04 -3.34342673745e-03 -2.19840778012e-03  1.58213553672e-03 -4.22496995844e-03 -4.21424606153e-03 -1.33372079985e-03 -2.84442873341e-03  2.19177191713e-04  3.35466498522e-03 -8.81388883185e-04 -2.59189373237e-03  4.75415115627e-03 -3.70946399522e-03 -2.88280911167e-03  1.19002553459e-03 -9.49845419916e-04 -1.85626322567e-03  1.48853459268e-03 -4.69111111568e-04 -1.92775842647e-03  1.44668306500e-04 -7.62171724854e-03 -2.54593766471e-03  1.03980459932e-03  5.03939948926e-03 -5.14964194746e-03  6.59060344085e-04  4.79613779451e-03  1.81080860699e-03  3.98458559974e-03 -2.08538196651e-03  5.16019506153e-03  2.76899108904e-03 -1.01676953050e-03  5.01385074890e-04  9.55890595802e-04  4.05866854891e-04  6.44110298266e-04 -1.92104347618e-03  5.43405310176e-04  7.34136062751e-04 -5.12639047065e-04 -7.47312417449e-03 -4.01631327453e-04  3.00246056554e-03 -8.30406761485e-03 -4.69807514985e-03 -1.66807079050e-03  2.84939702151e-03 -6.97913806509e-04 -8.08438795691e-04  2.54327777781e-03 -2.60737656393e-03 -2.71437635182e-03 -5.93852128136e-04 -4.43141603103e-03 -1.93590607208e-03  1.13794350339e-03  2.59902561649e-03 -5.15666244443e-03  1.82262512745e-03 -4.23501468836e-03  3.26642563491e-04 -9.73183123473e-04  1.20316875932e-02  2.63995025306e-03 -3.96132481455e-03 -2.26918594087e-03 -3.25161155200e-03 -1.24868060815e-03  4.07642848509e-03  1.58195916049e-04  7.07500399631e-03 -1.22005751001e-03 -2.61317274139e-03  3.31748475167e-03 -1.08068529500e-03  1.51310711050e-03 -1.63500228563e-03 -1.75298737125e-03  7.72709888228e-04 -5.98220298094e-04  2.20911798728e-03 -1.44121893770e-03  3.69273354983e-03 -6.90519778600e-04  1.00293145708e-03  8.18946690885e-03  7.14785846745e-04 -1.49864870736e-03 -5.72799467426e-03 -9.09341219010e-04 -3.75907591410e-03  3.32522742749e-03  1.52332877047e-03 -2.21122168981e-03  1.31729819889e-03 -1.68681613824e-03  1.63568489891e-03  7.51642359947e-04  1.86899245960e-03 -1.88774522759e-03  1.78870353759e-03  3.55246340383e-03  1.27655127982e-03 -2.03169394212e-03  1.16216004774e-03 -1.37111803742e-03  8.16870073471e-03 -4.43818475918e-03 -1.91048719788e-04 -4.28379153382e-03  4.75863868728e-03  5.19241607657e-03 -2.84940848375e-03  3.81171066498e-03 -3.64728717008e-03 -2.05487103562e-03 -8.91287170244e-04 -1.69958673477e-03 -7.80840046817e-04 -1.05856124611e-03 -2.52686131004e-03  2.19787275535e-03 -6.32281079659e-03 -3.63228645279e-03  6.96083057880e-04  2.01194657229e-03 -1.54164535785e-03 -1.20340158232e-03  5.31253447867e-04 -3.99537155558e-03  2.35917669960e-03 -7.96286720512e-03  2.14143663978e-03  4.44145387462e-05  1.02293431507e-03 -3.98891049680e-03 -3.38397177157e-03 -3.40497365097e-03  2.20716365181e-03  2.36146272148e-03  4.24099844199e-03 -3.65593006837e-03 -2.77274161448e-03  2.93002767953e-03 -1.51553259571e-03  1.02476287669e-03  2.99012738334e-03  4.71442490242e-03 -6.01707562278e-03 -6.39834234698e-04 -6.93269621502e-03 -2.11421291914e-03  6.50926593196e-03 -1.20105587671e-04 -3.79066738556e-03 -3.17992412639e-03 -5.24478412354e-03 -1.76343411731e-03  4.14884099898e-03 -8.03668057477e-03 -2.89341148388e-03  1.07590821300e-03 -5.38180640294e-03  2.39887911824e-03  1.44569675283e-03 -4.64296505902e-03  5.82719623888e-03 -7.16800967607e-04 -8.39986504233e-04  4.76069827668e-03 -1.41419957041e-03 -8.58693476343e-04 -2.59244461837e-04 -1.95068245383e-03  1.84686045457e-03 -3.50312731778e-03  1.69858972461e-03 -6.83941740204e-04 -4.39826176719e-04  5.18122636538e-03  2.91539055602e-04  1.85442351354e-03  7.04867248774e-03  4.59541615295e-03 -1.25549619280e-03 -2.51704643011e-03  6.53349769503e-03  1.60896096807e-03 -1.55166777475e-03  9.89340487031e-05  4.10008178144e-03  6.16789131919e-03 -2.06068407857e-03  1.17776556980e-03  1.90699281896e-03  2.67742043668e-03 -2.33717102527e-03 -2.98414943379e-03 -1.78949609143e-03 -2.89274295367e-05  2.14368773097e-03  3.59165350282e-03 -2.34004698375e-03 -2.44057943282e-03  1.54839828725e-03  5.29166530604e-04  4.50860145871e-03  3.46890716350e-03  1.85620624750e-04  2.64429872073e-03 -1.67282315016e-03  2.75593438583e-03  1.07986329102e-05 -3.06308349362e-03  4.34875897702e-03  9.34249330537e-04  3.36268790797e-04 -3.10815946072e-04 -5.96854469291e-05 -7.43284870776e-04  6.98565616639e-04 -5.32276326039e-04 -1.14713179077e-03  3.55326532182e-04  3.60910098098e-03 -1.10652148409e-02 -8.04139130506e-04 -7.37767430941e-03 -8.20814614350e-04 -6.34918908260e-04  1.94160427577e-03  9.34977088961e-04  5.38193773436e-04 -2.18843797229e-04 -8.75245917805e-04 -5.30567973565e-03  3.53227787821e-04 -6.18002053465e-04 -2.83831228929e-03  1.86609450330e-03 -2.01243140799e-03 -1.47019583919e-03  3.44681654810e-03 -3.41303422923e-03  4.08986642291e-03  5.70022287586e-04 -7.24261259485e-04 -4.67619749538e-03  2.19561120086e-03 -2.23336116295e-03  1.19374623498e-04  4.50997263046e-04  8.40392051446e-03 -3.85379724662e-03 -7.70920376190e-03 -2.63198900450e-03 -3.35225580011e-03  4.38909276987e-04  1.49870671368e-03 -2.51516560611e-03 -7.25636900472e-04  1.90374341599e-03 -3.30641915141e-04  4.03087562600e-03  4.71071281871e-05  7.93555807104e-03 -3.36732569751e-03  4.59359564907e-03  8.58212152020e-04 -3.19075567154e-03  2.97577508317e-03 -1.48788315939e-04  4.53253925375e-04  4.23499326515e-04 -3.65495239571e-03  8.07149484659e-04  3.57028754001e-03  7.05230447711e-03  2.21982059360e-04  4.32502876352e-03  2.38312652645e-04  6.75642607851e-04  5.04061023383e-03  4.09628394694e-04 -1.44985099877e-03  2.05690611517e-03  3.48106658424e-03 -5.51892597774e-03  6.53091866510e-04  4.01145374225e-03 -5.05762205926e-03 -2.06697480579e-04  2.80713722040e-03 -2.37929545967e-03  2.40615821002e-03 -6.60242781777e-03  3.62782462600e-03 -2.80609442109e-03 -1.19814163484e-04  6.16755783179e-03 -1.45030457162e-03  2.34506865359e-06 -8.55872192573e-04 -8.26257222723e-04  7.82840672608e-04  5.89838027679e-04  8.95496557689e-04 -8.22373236666e-04 -4.71819309057e-04  2.94348974347e-03 -2.75971029958e-03  5.20820716045e-03  4.74298579814e-03 -4.05797619123e-03  2.03247402988e-03 -3.82561974206e-04 -2.57210389284e-03 -6.29626788591e-04  2.20262582434e-03  4.15110981150e-03  2.70324809926e-04  1.24737018703e-03 -4.71889686081e-03 -4.69784835644e-03  1.01841490450e-03  1.61404567861e-03 -3.38373830251e-03  1.37835779862e-03  2.40567924948e-03  2.16886957632e-03  1.17576405154e-03 -1.35212720730e-03  1.45402409156e-03 -1.39600471226e-03 -2.14411237509e-04  9.99338268962e-04  7.70834060483e-04  6.57597550862e-03  8.33355713879e-04  2.99352654841e-03 -6.49452908674e-04  2.75576231292e-03  1.18074129034e-03 -1.74729600275e-03  1.38350091059e-04 -5.60360806671e-03 -2.81860537876e-03  2.20581669526e-03 -1.85107216387e-03 -2.21863562066e-03  7.54983431933e-03 -1.53554722596e-03  2.90917107167e-03 -3.26906120154e-03  6.66340422087e-03  4.64710596765e-03  4.35967140523e-04  1.39246196524e-03  2.24960559200e-03 -4.46251792252e-03  3.14278106324e-03  4.76302536964e-04  1.66527836419e-03 -1.71080693154e-04 -7.27054797538e-04 -2.95841444835e-03  7.00516003752e-04  3.61457702903e-03  3.87577147769e-03  6.97503095167e-03  1.26250871179e-03 -3.48490626607e-03 -4.33173295524e-03 -4.22504479201e-03 -2.18973924992e-03  7.98078164494e-03  3.33904844808e-03 -6.38592313277e-03  3.93021130163e-03  1.09043482487e-03 -8.61872062558e-03 -2.06093066845e-03  3.55844802197e-03 -4.81546078528e-04 -6.75178496897e-04 -1.71039557020e-03 -2.86248860886e-03  5.15264671820e-04 -3.49214448391e-03  6.52591808805e-03  3.61619378084e-04  1.43344988388e-03 -1.96210117891e-03  5.39647985818e-03  1.25336932740e-03  1.42240395906e-03 -1.26690152606e-03 -5.93901385182e-03  5.27221435026e-04 -5.09509553501e-03  3.91618582072e-03 -4.63971806038e-03 -7.43268561358e-03  1.64204357266e-03  3.32314460992e-03 -9.26242105065e-04  1.75166617296e-03  5.13670865303e-03 -3.61803515704e-03  2.86740381470e-03 -7.19888774703e-03  9.42887095753e-04  3.99542016560e-05  5.60864302537e-03 -4.91849700562e-04  2.10774285590e-03  4.11927454358e-03  3.58898775360e-03  1.09042914740e-03  5.71678376225e-04  9.89257227976e-04 -2.90828223210e-03 -5.95673497612e-03 -4.40298709926e-03  1.39930372210e-03  5.65473861007e-03 -1.89275422349e-03 -5.17174212663e-04  3.15765914533e-03 -2.20092417750e-03  4.93614311284e-03  3.80116331319e-03  1.52465224986e-03  6.08568046598e-04  8.32624094856e-04 -1.97305601774e-03 -4.76932126854e-03  2.25079576965e-03 -5.36441533923e-03  4.20700305147e-03 -2.65950004262e-03 -6.62306170841e-04 -3.79247920072e-03 -1.30641290836e-04  1.52089586212e-03 -5.88348157013e-04  3.89877811636e-03 -6.71810531740e-03 -1.35614470109e-03 -1.64366802107e-03 -1.70605534965e-03  2.22198280334e-03 -2.17041093062e-03
-7.01625520318e-04 -7.98136199464e-04  1.41182869501e-03 -1.63264885880e-04  2.54227216599e-04  2.59859216571e-03 -1.80616092193e-04 -2.18041485408e-03  4.27893634862e-03  3.66289460721e-03  8.36739539080e-05  5.44854751617e-03 -8.92023367894e-03 -2.58878304684e-03  1.07344548374e-01 -2.40638700640e-02  1.73046341171e-02  8.33771951606e-03 -2.46516317862e-03 -3.72025658050e-03 -1.05807597772e-03 -5.11746046788e-03  1.59992285539e-03 -1.21380801993e-03  4.26950692834e-03  3.38595160551e-03  2.25946246760e-03 -4.27663686835e-03 -2.79393607176e-03 -2.22594642969e-03  1.55131793053e-03 -3.22199065872e-03  2.99115087861e-03  3.68773186735e-03 -2.40375264168e-03  2.28614440563e-03 -4.71081254646e-03 -2.56513161932e-03  1.25778446320e-04 -5.22594311381e-04  1.80143223376e-03  1.78737020849e-03 -6.16052948633e-03  1.57684548758e-04 -1.96258687778e-04 -2.08995487923e-03  5.67166992355e-03  2.85424442195e-03 -2.28459743163e-03 -1.22915061734e-03  9.56970628861e-04  2.73031858121e-04 -1.89081558993e-03  1.01113698300e-03  2.54668855218e-03 -2.09026677146e-03 -1.48072003681e-03 -2.48056393223e-03 -3.61241340551e-03  3.22638243547e-03  7.06227640724e-04  2.00893447347e-03 -2.67265235629e-04  2.94330638822e-03  1.92166528801e-03 -5.41333518238e-03  3.15225385324e-03  5.04513474829e-04 -1.33270004375e-03  2.51814338210e-03  1.06982009823e-03 -1.64994552703e-03  3.32411740008e-03 -3.04388018552e-03 -1.03572305982e-03 -1.10140561092e-03 -1.18517370366e-03 -5.65096932261e-04 -5.64859990002e-03 -1.25679020567e-05  5.29050962036e-03  1.21867670515e-03 -2.62492910746e-03 -1.03375044893e-03  7.87714701779e-04 -3.27180470627e-03  3.52533069178e-03  8.89888068582e-03 -2.40661807615e-03 -3.43794308721e-03  2.31967824363e-03 -5.78858050160e-04 -7.76370399237e-04 -4.02924163575e-03 -1.53537181950e-03  1.38990041920e-03 -8.56924460260e-03 -1.11758515648e-03 -3.42179345731e-03  4.19664270801e-03  9.75230586239e-04  2.27728582730e-03 -6.79508826035e-03 -1.35488665299e-03 -5.17852800617e-03 -2.16328739454e-03  1.35468428375e-04 -5.30464332525e-04 -3.01252181534e-03  2.21715668379e-03 -5.49390019219e-04  1.83096789664e-03 -5.21582174021e-03  2.54407030261e-03  2.09266732350e-03 -1.92521868475e-03 -3.42857771735e-03  6.54216582493e-04  3.33044359451e-03 -1.00263235300e-03 -1.23567188745e-03 -6.22996895075e-03  1.91286278799e-03 -6.53542872618e-04  1.43725287664e-03  1.34306688640e-03 -3.53923953755e-04  3.75515479672e-03 -2.58930540329e-03  2.79180934312e-03  4.66929023306e-03 -1.72957244900e-03 -1.85620655637e-03 -5.76556602694e-03  1.46140712691e-03  5.58968470126e-04 -1.81969978900e-03  1.15784169866e-03 -1.56760762459e-04  2.37737169199e-03 -1.04524169113e-03  5.95024837047e-04 -8.28403504802e-04 -5.44007272935e-04  1.66767759266e-03 -2.01450592409e-03  7.01879555270e-04 -4.05238586171e-04 -2.19426215280e-04 -6.72949472717e-04  1.53987780928e-03 -1.28501337987e-03  2.96526028240e-03  5.96080024536e-04 -8.17561827619e-03  3.41923373284e-04 -8.62998215510e-04 -1.43446706702e-04  2.81400043679e-03 -2.35523380418e-03 -2.34395193032e-03  5.54631199223e-04  5.54162698381e-03 -1.69100379731e-03 -4.35645606449e-03  3.31036833583e-03  7.41938797796e-03 -1.58932060942e-03 -8.64756036951e-04  9.69263091741e-04 -6.16975724938e-03 -2.78105803843e-03  3.48766205314e-03  9.12548652372e-05 -3.99588228236e-05  5.14326435616e-03 -5.91276019199e-04  5.86283522403e-03 -2.24141223418e-03 -4.01787882816e-03 -2.12268609215e-03  1.98409360279e-03 -1.48682416348e-03  2.05383878871e-04  1.77270923924e-03  3.53700695831e-03 -1.47627481552e-03  1.61002865489e-03  3.79514235710e-03 -1.08827996369e-03 -1.70007735331e-03  5.78776862786e-03  2.98176043278e-03  4.86419748330e-04 -6.01361285892e-04  1.11125829645e-03 -1.03607470619e-03 -4.58008006180e-03 -1.26186318164e-03 -1.28580424553e-02 -1.05602608877e-05 -5.47086406024e-04 -3.37982116980e-03  1.02546548242e-03 -8.27119588146e-04 -1.43715438597e-03  5.01874291693e-03 -1.54446947151e-03 -1.68621282192e-03  2.67826611854e-03  4.21581401047e-03 -3.46638515479e-03 -1.32585099072e-03 -2.17107841533e-03  1.93883280160e-03 -6.38114886674e-04 -4.17711443171e-03  4.38229243801e-03 -7.29215423847e-03 -4.23196063995e-03 -2.14568624728e-03 -7.39355806405e-03  3.24165103401e-03 -1.59369374290e-05 -4.77915691069e-04 -8.73413972812e-03 -7.10190691576e-03 -3.42017329433e-03 -4.15800020799e-03 -2.26030360243e-03 -4.75847354311e-03  5.38057945520e-04  1.38182884260e-03  4.40055962920e-03  3.48268408560e-03 -7.77591673187e-04 -8.44621516146e-04 -4.64785910892e-03  4.17744460865e-03 -5.23371226422e-04  1.69213277730e-03  3.17449526043e-04 -7.46449667092e-04 -1.49445880464e-03  1.89143339852e-03  7.11258922203e-04 -3.42820653952e-03  1.57182933244e-03 -8.02926785314e-05 -6.56069236855e-04 -1.68594592589e-03  2.87798834920e-03 -5.78890940903e-04  3.75534550611e-03 -1.75838746038e-03 -3.99977078919e-04 -2.01938663161e-03  2.21171598986e-03  1.59957239918e-03  2.30628992863e-03 -4.35875288013e-03  3.33856284504e-03  3.31290865625e-04 -4.16396894513e-04 -4.35086197533e-06 -3.06502976491e-03  2.49824957703e-03 -4.66598722792e-03  1.18593170566e-03 -2.00853866455e-03 -2.63777814084e-03 -1.76047742754e-03  1.62823103962e-03 -1.72051934585e-03 -4.54419521140e-04 -5.15123772592e-03 -6.39018641603e-04 -6.05136784720e-03  2.34420085565e-03 -1.24895670033e-03 -3.00013631922e-03 -1.13496831968e-03  2.81148173996e-03  2.36461741391e-03  1.12906941521e-03 -4.69416237269e-04 -1.52285952316e-03  5.16504575522e-03 -3.46670241486e-04 -1.45982425626e-03  1.01401116944e-03  2.92304066714e-03 -5.53769567812e-04 -3.24518360500e-04 -1.38857072276e-04 -1.13453941865e-03 -2.25301498139e-03 -3.49338374270e-03 -5.76612738120e-04  3.54173858327e-03  1.68246242814e-03 -2.71006849214e-03  5.81082590522e-03  6.92791635060e-04 -4.46124044850e-04 -4.66184278621e-05  4.28507369185e-04 -7.64232791752e-04 -2.39756843376e-03  1.04387697852e-03  1.50514534625e-03 -1.75889327150e-03  6.48474766195e-04 -2.12834944158e-04 -4.34351397531e-03  2.07470328933e-03 -3.82458820737e-03 -2.99421739037e-03  3.37033764136e-03 -1.40259508412e-03  1.40277398694e-04 -3.98635112969e-04  6.14334555566e-03  1.59396418428e-03  2.92420627877e-03 -1.35866360340e-04  6.17620323348e-04 -6.25496098093e-03 -1.30140061143e-03 -4.69101009460e-03 -3.01594115003e-03 -3.17646713075e-04 -1.83701426445e-03  2.98658543204e-03 -1.48153268065e-03  1.44295262565e-03  6.23897150056e-04 -6.85820143868e-04  3.14603067713e-03 -5.08310700914e-03  4.59312073687e-03 -4.90469238805e-03  1.51657905556e-03  6.12049722564e-03  3.20424073745e-04 -2.73013459291e-03  2.88501776761e-03 -4.34864408848e-03 -2.58434568861e-03  1.05793831521e-03  6.72969123015e-03 -1.90882264426e-03 -6.05370372882e-03 -4.86895093609e-03 -2.49048805734e-03 -2.74137517750e-03 -2.21782082297e-03  1.23658119710e-03  3.54947033020e-03 -1.08057788119e-03  1.69130459883e-03 -5.03828027518e-04  3.32769224322e-03  1.38975179320e-03 -9.67730057758e-04  4.05175393530e-03 -6.62471383934e-03 -2.43554152992e-03 -3.04287245211e-03  1.36137345988e-03 -4.28301776133e-03  1.38560052602e-03 -1.13588463312e-04  1.75933220950e-03 -2.94219589831e-03  1.28050625182e-04  1.69432387941e-03  2.12746213454e-03 -8.94551703236e-04  1.18093874505e-03  6.15787990861e-04 -5.65417832024e-03  3.42837022390e-03  1.07431021794e-03 -3.41795411981e-03  3.45944436678e-03 -1.96465080009e-03  7.51659574527e-04  3.24695590517e-03 -6.79839289364e-04  4.36352499485e-04  2.35396170801e-03  1.35404764888e-04  7.68792958461e-04  2.29908133112e-03 -2.07369133532e-03 -5.56024642416e-03 -5.61641126561e-03  4.87822398740e-03  4.87768126599e-03  1.01577439595e-03 -1.40700848035e-03  1.41873497207e-04  7.92911536822e-04  5.00164066483e-03  9.90618672230e-04  3.29822169113e-03 -1.59265880877e-03  5.18483020477e-03  1.03456215006e-03 -2.55282742864e-03 -3.58204059213e-03  2.32254376923e-03 -2.60438520653e-03  4.65111078797e-03 -1.71803329783e-03 -2.58884040650e-03 -2.52244367895e-03 -7.61300106518e-04 -1.37467464774e-03  2.08313834470e-03  1.63378846121e-03 -1.64067918905e-03  6.04914969454e-03  3.45925925421e-03 -2.97530567131e-03 -6.38299596396e-04  1.15207843032e-03 -4.69442276019e-03  5.68185794786e-03  1.25262527839e-03  2.48500679579e-03  2.03221909442e-03  2.28291466745e-03 -1.74275251595e-03 -3.40827867319e-04  7.79598987303e-04 -3.11322438811e-03  7.28089802724e-04  2.87595856481e-03 -5.08293034658e-03 -2.18295627751e-03  6.36683144872e-04 -7.13247500848e-03 -2.80666807934e-03 -1.50886943701e-03  9.12573796888e-04  6.57933684477e-04  1.89436491954e-03 -1.22691100737e-03 -2.09993946040e-03  3.23821815641e-03  3.48696671349e-03  3.40961829367e-03  2.55635853171e-04  2.04665590798e-03  2.31772846887e-03 -4.71287341602e-04  2.45304926124e-03 -9.25294971482e-04 -3.29899256146e-03 -1.93796443617e-03 -9.28725886148e-04 -1.63618675180e-03 -5.29243674590e-03  3.18945498765e-03 -1.20124458180e-03  4.11276583548e-04 -2.02514637370e-03 -1.39308283070e-03 -4.44198820901e-03  1.76670904212e-03  1.86364984649e-03  1.20854549856e-03  3.19501270443e-04  9.68758950263e-04  1.17040823950e-03  2.78234580315e-03 -2.08037899264e-03 -1.46554952997e-04  3.52813052258e-03  2.80065388296e-03 -5.22999710888e-04 -1.70016565580e-03  2.25867830684e-03  3.35458085853e-03 -3.22910050494e-03  4.26226288808e-03 -2.78097543672e-03 -6.52911407225e-04 -1.17590554066e-03  3.08297984215e-03 -2.30618882172e-03 -3.23360687182e-03 -1.57560499424e-03 -1.29227719537e-03 -1.34773858490e-03 -4.05978975445e-04 -1.96674858066e-04 -7.36578059617e-04  2.13274455922e-03  2.51676909582e-03 -3.41457273854e-03  3.80032017986e-03  5.34621027325e-03 -1.67920898023e-05 -2.37761906367e-05  1.06487180227e-03  2.26088982893e-03  9.15192402886e-04  3.04594016036e-03 -2.30575617107e-04
 1.59221220956e-03 -2.82199008382e-03  9.82305037465e-03  7.54347948309e-03  2.82287551721e-04  3.37237918171e-03  3.55188295735e-03  2.82120678510e-04 -1.69129427109e-03  1.87134075984e-05  4.80472369760e-04 -5.36645839184e-03  2.21622663867e-03  1.51761322333e-02 -2.40638700640e-02  1.01352146340e-01  3.77693165869e-02 -1.08311544566e-02 -5.49027494866e-03 -5.16473087422e-03  1.69633387312e-03  2.52339002014e-03  1.98263049301e-03 -6.63752989567e-04 -1.48244458568e-03  2.31474896831e-03  4.41178009239e-04 -2.21350153912e-04  1.24226121318e-03  1.03213646246e-03 -3.43730913360e-03  5.30930242259e-03  2.27875516220e-03 -2.68120421367e-03  4.14484481642e-03  4.01284715008e-03  2.23303414927e-03  1.71814079522e-03  2.21670483522e-04  1.68836887415e-03  8.23567675286e-04 -2.21343733888e-04  3.25159099593e-03  1.96104735538e-03  1.89771039594e-04  9.59175743599e-04 -3.21372129132e-03 -2.24996302177e-03  3.85866782808e-04  6.18855666278e-03 -1.05878055004e-04 -1.36593225546e-03  1.93456483824e-03 -2.76624692384e-03 -1.66449179094e-03  6.46298883538e-04  3.10458861230e-03  5.65958839961e-04 -3.18074611020e-04 -5.63317718638e-03 -2.61291515813e-05 -2.13712146442e-03  4.21536198029e-05  7.30283648177e-04 -2.55390611561e-03  6.25145738526e-03 -9.40702007423e-04 -2.76921244787e-04 -2.14429873535e-03 -1.80850189435e-03  2.07948901371e-03  2.95665247597e-03  1.96738576373e-04  6.34753073434e-03 -4.40927537499e-04  1.48690633690e-04  3.35889088208e-04  1.24592758644e-03 -4.89670324574e-03 -2.47362989656e-03  4.89995150247e-03  6.51185504684e-03 -4.52662103896e-03  5.28745083722e-03 -3.61429512792e-03 -4.14191683546e-03 -5.11091323393e-03 -9.58706152243e-03  6.43634596783e-03  2.97922967133e-03 -3.86616146185e-03  3.92861197752e-04  3.06843910129e-03  5.06403222841e-03  3.57395143604e-03  2.37765777243e-03  1.86830015978e-03  2.94886538138e-03  2.54696671482e-03  2.64224017702e-04 -1.39815168213e-03  3.17215184639e-03 -1.15846068687e-03 -9.85219831975e-05 -1.81079597641e-03  2.86838341511e-03  3.27712220525e-04 -3.54669849316e-04  7.63928157760e-03  3.24942336800e-03  3.86222001798e-03  5.25512952984e-04  3.42580361456e-03 -3.10081968750e-03  1.11787805270e-03  8.16949800282e-03  5.07213258963e-04  2.62048191722e-03 -2.23188947309e-03 -6.03665320991e-04 -9.79625261493e-04  7.74142215590e-03 -1.82010487744e-03  2.57786436678e-03 -3.10202186307e-03 -2.79173321069e-03 -1.40278687720e-03 -3.57093422460e-03  5.74578090062e-03  3.87213872589e-03 -8.62665368911e-03 -1.08371875883e-03  3.24407665593e-03  3.38091767524e-03 -3.00340564541e-03 -8.38321479617e-04  3.11854798527e-03 -3.04795717704e-03  8.31028178617e-04 -8.46049289020e-04  1.21813998405e-03  9.76660484511e-04  3.46715462698e-03  6.55641989887e-03  5.47149589408e-03  3.92662502768e-03 -3.31904898246e-03  3.28990495028e-03  1.58981394268e-03  1.63691055114e-03 -3.16831889937e-03  3.53995998246e-04 -1.44060096864e-04  7.95029189792e-04 -4.64216662403e-04 -7.33388646046e-04 -1.44907611232e-03 -3.14544773641e-03 -2.33730228060e-04 -2.77037875028e-06 -1.84494411057e-03 -1.32416242715e-03  3.93154067351e-03  4.69115421684e-03 -4.69640394619e-03  4.58576317732e-03 -3.78630776664e-03 -3.60539704888e-03 -1.48207264767e-03  3.03017375721e-04  3.10374671801e-03  1.18612699704e-03 -5.71496024427e-04 -2.50650701809e-03  1.93924735946e-04 -4.76040674010e-03  4.36190410900e-03 -5.97557224480e-04  2.67765412400e-03 -3.91317730739e-03  6.15169025594e-03 -1.10939998882e-03 -3.77173367689e-03  8.05585736223e-04  1.91999105064e-04 -2.52421784182e-03 -1.70949084727e-03 -3.39108419534e-04  3.03616354549e-03  3.22842376447e-03 -2.82672121760e-03 -6.44375621007e-03 -5.10931163033e-03 -4.70432201008e-03 -7.55107254082e-03 -1.87021656207e-03  6.51767845972e-04  6.48193300062e-03 -1.06689152520e-03  5.52064162594e-03  2.90715785042e-04 -7.65132799635e-04 -2.51123162674e-03 -2.28181910604e-03 -6.27227742385e-04  5.29619947342e-04 -5.61794539076e-03 -2.58291488312e-03 -3.15715930361e-03  1.37325576040e-03 -3.45687809391e-03 -6.75240602904e-04  4.71962477945e-03  4.34607190433e-03  3.13415851022e-03  3.97314021764e-04 -1.09689349575e-03 -7.34676533847e-03  4.60887985117e-03  1.97798198004e-03  1.85336191395e-03  2.08165192038e-03 -4.80904334532e-03  2.98705249605e-03 -1.04086096767e-04  7.10360372619e-05 -1.46925622681e-03 -4.22220061523e-03  9.83801383905e-04  2.30889098254e-03  3.63018905439e-03 -1.83251540987e-03  1.79385236667e-03 -2.66447528345e-03 -7.49343615506e-04 -1.17450601528e-03  6.27854383305e-04  4.07361066858e-03 -1.85609137770e-04  3.40155108609e-03 -2.99698475527e-03 -4.16752354190e-04 -7.35702951635e-04  2.50417110122e-03 -1.42105421654e-03  7.80279798884e-03 -1.29705386981e-03 -1.35106679840e-03 -8.61320756267e-04 -4.47765829018e-04  2.24403642395e-03  6.01925579155e-03 -2.71962804864e-03 -6.07620261020e-03 -4.31695215649e-04  1.08829014751e-03  3.34043361740e-03 -3.82166518440e-03 -2.70175413983e-03  8.62707820675e-04  1.28757487777e-03 -4.89462282053e-03 -1.56225568276e-03  1.92457742768e-04  5.09089471672e-03 -2.88667411650e-03  4.65025752492e-03  2.26994341677e-03 -2.31086305305e-03  4.49965562776e-04  5.12476417017e-03  6.18094321414e-04 -1.62631572514e-03  4.76823440830e-03  5.14039702297e-05  5.46479067737e-04  2.54063267287e-03  2.54570838303e-03 -3.15530626847e-03  2.08397854029e-04  1.40751080475e-03  4.88571850320e-03  1.57159669559e-03  4.26472218500e-03 -6.66357448868e-03 -3.15220209633e-03 -2.30880067887e-03 -5.87673470455e-03  2.55489104608e-03 -1.79665186051e-03  4.50382538781e-03  1.22146951897e-03  1.33916308263e-03 -4.42291465242e-04 -1.19537220380e-03  2.05105594157e-03  5.73815850658e-03  5.99314627231e-03  1.35434303928e-04 -3.48132878698e-03  3.40976562033e-03  1.71615409304e-03 -1.98448602100e-03  3.52573997877e-03 -2.49268638484e-03  9.06391151062e-04 -6.69228048840e-03  1.80409847437e-03  2.31970901196e-03  3.06708563123e-03 -6.46877666462e-03  5.63115034242e-03 -5.44841205984e-04 -3.17691009826e-03  2.62984769821e-03  4.64289165434e-04  2.91668376676e-03  2.19169695534e-03 -4.52182633103e-03 -1.70014156206e-03  1.45420027021e-03 -2.29347845015e-03 -3.85289672076e-03  4.75421790850e-04  5.15711331734e-03  2.07264805370e-04  3.83148288255e-03 -1.59401316480e-04 -3.26395954993e-03  2.59880317182e-03 -2.06162879759e-04  4.64495024873e-04 -3.67748328302e-05 -5.34846133494e-03  1.06103956443e-03 -3.46827375615e-03  3.66978335844e-03  1.76582814619e-03 -2.46366339137e-03 -5.09873810913e-04  3.68407565003e-03  3.46865409604e-03 -6.13485277708e-04 -2.60687667808e-03  3.05451720105e-04  2.63603980991e-03 -2.11873191260e-03  2.06336132551e-03 -2.64937228344e-03  3.91867183307e-04 -4.33118704899e-03 -2.42086749950e-03  1.62872446623e-03  2.56045899088e-03 -2.48746473420e-04 -1.28278153217e-03  8.14591112847e-03  3.91324942137e-04  6.00893809426e-04 -5.74539522440e-04  1.61563069333e-04 -7.22499216693e-04  5.45361262226e-04  3.60695540011e-04 -8.56254912484e-04 -2.77453447391e-03  5.03481389946e-03  4.38121951434e-03  2.05039628376e-03 -3.93383109270e-03  6.74472000391e-04 -1.95784035602e-03 -5.87045500101e-04  5.79052816566e-04  1.12029020617e-03  2.48156815020e-03 -4.32964945284e-03  2.98865029386e-03 -3.51761762650e-03  4.75527197841e-05 -1.45897139860e-03  2.05925867281e-03 -6.08860556275e-03  2.07729997059e-03 -2.14947371711e-04 -4.12595446304e-03 -1.91787329328e-03 -3.31696536232e-03 -4.75589864245e-04  6.13452501637e-03 -2.21020197078e-03  1.01997145805e-03  5.92235919659e-05  1.42808947228e-03 -2.10258423141e-04  3.97879691717e-03  3.38939395217e-03  4.32032520714e-03  5.60953065012e-04  2.50286836009e-03 -3.70205984930e-03  2.66885793208e-03  4.90205450457e-03 -7.52735135097e-04  3.78257045491e-04 -3.97048346333e-03 -5.79827856092e-04  3.53035148484e-03 -1.18493509884e-03  1.09996613326e-03 -1.22335454566e-03 -4.97123354113e-03 -1.92257675102e-03 -1.25577373847e-03 -6.44690462364e-04  7.31941051354e-04 -1.31940531814e-03  1.12065121326e-03  3.63229305533e-03 -3.13456619370e-03 -4.04331113368e-03  4.83737273555e-03 -3.26098113275e-03 -7.79599651189e-03 -1.81798928671e-03  2.79428249875e-04 -7.58325518642e-03  6.19786907821e-03  5.85758027151e-03  3.69672084855e-03  2.80076916211e-03 -2.48849869368e-03  3.78349964889e-04  6.82998938513e-04 -2.04993983955e-03 -2.59468496228e-03  3.21380558659e-03  9.03212687553e-04  1.61070802408e-03 -2.25957453742e-03  5.96880752490e-03  2.87667848577e-03  1.27194557021e-03  1.07866395128e-03  3.55788431765e-04  1.03492802526e-03 -3.92803431989e-03 -4.17282322901e-03  5.56602409866e-04 -2.16743937749e-03  4.72778662582e-03 -5.76483253020e-03  1.27489855143e-03 -5.15206089593e-03  5.20499403064e-03 -3.74660792747e-03 -4.94480164851e-03 -1.60231399463e-04 -7.65561326293e-03  2.75961520734e-03  1.01384973005e-03  3.08629511447e-03  1.73017638419e-03  3.44147527970e-03  3.20355593853e-03 -4.76890697179e-03 -5.85364464860e-04 -5.76115970947e-04 -6.52712017286e-05 -9.27119593801e-04  6.39499896774e-03 -3.34669916484e-03 -1.69047682046e-03 -1.42878742657e-03 -8.90168609779e-04 -1.39147893480e-03  2.14022518863e-03 -5.05985275640e-04 -1.40521979233e-03 -4.53030273033e-04 -2.18187549035e-03 -2.14313172008e-03 -8.90418516892e-04  1.87250921731e-03  1.75044379062e-03  1.06380076420e-03 -1.45062292701e-03 -2.42732598244e-03  2.79226359841e-03  3.04088049772e-03  1.38464202980e-03  8.78371710316e-04  2.45897490892e-03  5.15274452554e-03  1.50080603403e-04 -3.25638982995e-04  2.61205979599e-03 -2.43297200199e-03  3.97448485283e-03 -4.39092758142e-03 -4.97890308133e-03 -1.08513250935e-03  1.09764618519e-03 -5.51388341840e-04 -1.55124581112e-04  3.72536929850e-03 -5.04698585404e-03 -9.66936936967e-03 -3.22513096077e-03 -3.67991516949e-03  2.93826952403e-04 -1.63282851492e-03
 3.89268524360e-03 -3.90436719419e-03  6.95251957600e-03  5.80417991486e-03 -6.98460123572e-05  6.31010885020e-03  4.28242019185e-03 -3.10835799910e-03  3.02106998988e-03  3.01560099217e-03 -7.92301684243e-04 -1.16067384710e-04 -2.95797655894e-03 -2.59481295520e-03  1.73046341171e-02  3.77693165869e-02  1.06399922061e-01 -9.98365817425e-03 -5.95242475233e-03 -9.13404137478e-03  1.82421831066e-03  4.03525085419e-03  1.41036298567e-03  2.44677168308e-04  1.53266522302e-03  1.62505993092e-03 -6.39549030769e-04 -3.93650062311e-03 -1.41477090564e-03  3.81403266006e-03 -4.29142317350e-03  3.51364486055e-03  7.43102445384e-04  6.48591546664e-03 -1.68438400793e-03  5.50783344290e-03 -2.40308049300e-03  3.32335535582e-03  1.42549135059e-03  2.51517871091e-03  3.31486516985e-04 -6.59221906489e-04 -2.13016392439e-03  1.80989167890e-03  4.14023478274e-05  2.19949599463e-03 -2.71516640838e-03  9.27753418947e-05 -3.48260771368e-03  5.95855510070e-03  2.09479998585e-03  3.16525717106e-04  1.34127507702e-03 -2.48111646431e-03 -1.04457268072e-03 -1.07101384721e-04  7.83472877351e-04  4.55848306988e-04 -7.44751062585e-04 -8.14221440820e-04  2.25990447335e-03 -8.61852810826e-04  8.05807306300e-04  1.86533860490e-03 -2.65795505244e-03 -2.69453635617e-03 -1.17376251646e-03  2.68759080034e-03 -6.27624793120e-04 -6.01144274569e-04  1.77424445290e-03  3.03888729916e-03  3.19897157553e-03  1.13488971139e-03 -6.29793986355e-04 -1.03892409401e-03 -1.18913702134e-03  1.74840068604e-03 -3.39988416384e-03 -1.22228209003e-03  4.31615676868e-03  4.74612258446e-03 -3.48182078002e-03  6.77976297803e-03 -1.88046034126e-03 -8.07955495495e-03  1.49783700371e-03 -4.27124545389e-04  1.31583803234e-03 -1.02488846962e-04 -3.99644090522e-03 -2.58352088023e-03  2.32900719735e-04  5.18709741491e-03  2.76236773719e-03  6.29223086196e-03 -2.58224607523e-03  1.72222075723e-03 -9.03200763979e-04  1.57936621422e-03  6.96512571809e-04  2.28580631785e-03 -1.51624820721e-03  3.46484896701e-03 -8.61191119715e-03  9.56059993638e-04 -8.43548806534e-05 -1.90409149594e-03  6.47320221869e-03  4.64868752714e-03 -7.30118247423e-04  1.61672847975e-03  1.29382308227e-03  2.29907431661e-03  3.63296967463e-03  4.42372735790e-03 -6.27898605380e-03  4.62019348924e-03  2.07677951881e-03 -1.19757762708e-03 -1.09596856791e-03  1.84186777834e-03  4.08444942678e-04  3.14457883944e-03  9.05424502424e-04  1.20311440329e-03  4.03387929783e-03  1.71679936944e-03  5.32046624470e-03  2.25552516914e-03 -5.51013106575e-03 -1.76386809552e-03  1.26936005888e-03 -4.32395003836e-04 -1.72868705892e-03  2.14122105202e-03  2.67506302452e-03 -2.12718958086e-03  1.68320481557e-03  2.06536136389e-03  2.10674223231e-03 -2.06384053080e-03  5.62120680384e-03  5.83874686620e-03  5.94720498453e-03 -3.79023100462e-04 -3.76329354272e-03  7.78728740593e-04 -5.99459386894e-04 -1.98446513842e-03 -2.86800464091e-03  2.57846203886e-03  2.29601705359e-03  2.35737178146e-03 -2.37038704511e-03 -5.42651392616e-04 -2.01494482185e-04  2.51290250700e-03  1.82296767634e-03 -2.98994435296e-03 -3.20125592864e-04  2.69777244337e-04  5.70361759118e-03  4.92138030731e-03 -6.36108395894e-03  2.35979148040e-04 -5.64317299773e-04 -3.35780162079e-03  1.10418473939e-03 -4.09516722650e-03 -1.06333221499e-03 -4.93625543376e-03  1.54494151876e-03 -1.37544485791e-03 -4.86480396733e-04  1.86002616799e-03  6.09177030384e-03  5.01867155032e-03  4.37095277608e-03 -3.21547353687e-03  4.15874975986e-03  2.07266606879e-03 -5.06649711631e-03  3.17908784058e-04  2.23106373536e-03 -2.41211145947e-03 -5.05424233685e-03 -7.97802673277e-04  5.66540640247e-03  1.98665113112e-03 -4.21552161249e-03 -8.77090435681e-04 -9.57238040202e-04 -5.81542152904e-03 -8.32768124812e-03 -1.49129701338e-03 -2.88887931342e-04  4.63312394133e-03 -2.54874221100e-03 -3.01412784661e-03 -2.66573624080e-04  1.63388999941e-04 -1.48407396743e-03 -3.15553294099e-03 -1.11334466462e-03 -3.42504266108e-04 -4.87342614832e-03 -3.41741318686e-04 -2.62033531478e-03  4.07274169718e-03  1.43355674883e-03 -3.24550834839e-03  2.88482156822e-03  1.80651996600e-03  7.56084847904e-03 -1.95171836608e-03 -3.96178948114e-03 -5.87880732686e-03  1.47777141037e-03  1.52252213854e-03  2.23914358053e-03 -2.58363768465e-03 -1.74857929056e-03  4.27129539134e-04  3.12292612434e-04 -5.23135500104e-03 -4.13598101977e-03 -4.35811644789e-03 -3.19047387119e-03 -3.16613307551e-03 -2.30881428151e-03  3.73035132331e-04  2.54365602375e-03  2.27513257121e-03  4.57188906540e-03 -4.00871784552e-03  2.44604317712e-04  3.66275657086e-03 -9.75022425494e-04  2.44711446303e-03 -1.65282349513e-03 -5.02880739732e-03 -3.92340260123e-03 -2.17954115933e-04 -1.45480459736e-03  3.27222513703e-03 -3.70153754666e-03  1.19411091266e-03 -1.95749374158e-04 -8.84603161039e-04  8.58156029059e-05  5.49817572430e-03 -1.11960634479e-03 -5.19154806893e-03 -5.21871838773e-03  3.40448770002e-03  6.52749103518e-03 -2.55333072489e-03  3.01677642550e-04  9.77685528685e-04 -2.14300339740e-03 -3.97392605878e-05  6.24017316320e-04 -7.19918929204e-04  2.42851129429e-03 -5.59465553150e-03  5.93250690783e-03 -5.52308066213e-04  4.68833249270e-04 -5.22544340942e-05 -1.14617818244e-03 -1.42498631345e-03 -3.83333797298e-04  1.45735132036e-03 -2.71760180120e-03 -7.64612279736e-04  1.11906370195e-03 -1.33638031527e-03 -1.47729949890e-03 -2.96236104524e-03 -1.37812063463e-03  6.12113184532e-03  3.65704635833e-03  4.33527645922e-03 -2.27032952538e-05  1.16692093903e-03  5.94324621969e-04  1.99815094563e-03  5.80389984899e-03 -1.87324685888e-03  5.22365991537e-03  6.13053886417e-03  1.42287280092e-04 -2.22719018322e-03  5.17001023867e-03  2.05238923921e-03  3.76662980575e-03  3.37552205567e-03 -3.09741146841e-04 -1.55609601429e-03  1.82523349114e-03 -1.42140957275e-04  6.19299002933e-04  3.11573928059e-03 -3.41402004722e-03  1.82725069991e-03 -1.55901096737e-03  1.29087254320e-03 -7.28585586381e-04  2.75297214931e-03 -3.57963507961e-03  1.37341874473e-04 -9.56070000503e-04  5.52453347892e-03  6.34163891002e-04  1.16601043572e-03  5.67561881184e-04  8.98796662645e-04 -2.32758753010e-03  1.56910700052e-04  4.61432539835e-03 -4.41613723550e-04 -1.42351733222e-03  2.93318919939e-03  9.33407386418e-03 -1.27983530156e-03  3.32160968600e-03 -2.93692007731e-03 -2.50929877139e-03 -7.12714862093e-04 -1.94149689430e-03  2.18518717668e-04  1.32868476401e-04  1.02721528419e-03 -2.63881696521e-03 -2.29562614800e-03  2.36258811324e-03 -1.08870176439e-03  2.08523623617e-03 -4.83123773084e-03  6.27496110627e-03  4.21381620499e-04  8.97718172573e-05 -1.76952064686e-03  1.84620454622e-03 -7.52737285855e-04  3.55703719801e-03 -2.08555155164e-03 -2.87458129303e-03 -1.71442473061e-03  2.09250378762e-05 -5.97977253822e-03 -2.15654967950e-03  5.01029993634e-04  9.18543183636e-04 -2.98537956639e-03  3.46271788697e-03  1.38583721521e-03  1.12851714429e-03 -3.54965874232e-03  3.03398416066e-03 -2.41776579007e-03 -1.08433454217e-03  1.08049490957e-03 -5.39658286387e-04  1.87776809733e-03  3.20039941747e-03  5.06623857938e-05 -2.99971746275e-03 -6.72477208705e-03 -3.71584814960e-04 -2.86660499747e-03  5.44771222057e-04  4.49627432563e-03 -1.60678003141e-03  2.83992121255e-03 -2.87827212466e-03 -7.19510081289e-04 -6.00713030238e-03  2.46735310525e-03 -2.89075358844e-03 -1.36880526459e-03 -4.35680674664e-04  3.00923306207e-03 -5.81535161421e-03 -1.41329382306e-04 -2.37177662797e-03 -5.72281122991e-03 -3.98013606702e-03  1.49318260859e-03 -2.71076100224e-03  8.15794346290e-04  1.01433064419e-04 -1.43245499520e-04  3.46766386961e-03  5.91525182731e-03  2.62850565786e-03 -1.27291300134e-03  4.48352963176e-04  2.39491982690e-03 -2.24840004212e-03  1.44687989587e-03  3.27890011789e-03 -6.68361114133e-04  1.63780615816e-03 -1.61239650152e-03 -6.44510922239e-04 -1.25972438102e-04  2.07351188874e-03  1.32066019246e-03 -3.04009200605e-03 -8.54656826475e-03 -1.51638463473e-04 -5.58340714368e-03 -1.86769192972e-03 -2.68660511611e-04 -3.20707907434e-03 -1.59795393926e-03  4.69140771420e-03 -2.80400983856e-03 -9.13203325990e-04  7.34304185787e-03 -3.98212425634e-03 -3.30026065813e-03  7.54842392912e-04 -2.29719867018e-03 -9.89124438015e-03  2.55057284951e-03  1.14699309150e-03  5.61740966464e-03 -1.00877739516e-04  9.95974673669e-04  2.55058936991e-03 -8.66624093540e-04 -3.90893015647e-03 -4.22098122875e-03  3.83839413493e-03  1.04686288597e-03  3.12166221292e-03 -6.88129959509e-04 -6.41398742933e-05 -3.51408153923e-03 -2.58038710275e-03 -1.74160122648e-03 -8.57893485559e-04  9.40759409710e-04 -5.12669390706e-03 -8.00054812294e-03  3.18870297966e-03 -3.06307570168e-03  5.73224753170e-03 -6.93148449552e-03  1.38198329903e-03 -6.41809738540e-03  5.44365547784e-03 -1.74695779933e-03 -7.84358570255e-04 -2.79205534063e-03 -4.50609322563e-03 -2.23735093333e-03  1.81723547125e-03  3.65935506419e-03  1.02818439511e-03  4.79543269418e-04 -2.62202636047e-04 -3.23831147301e-03 -2.70831119812e-03  1.18599039199e-03  2.64310200236e-05  4.62869122049e-03  4.88381859674e-03 -2.84661293367e-03 -1.25658142523e-03 -1.29425416891e-03 -1.10725623255e-03 -3.21476913862e-03  7.39239193345e-05  1.00138895859e-03 -1.68229037401e-03 -4.29479476548e-03  7.30802967146e-05 -2.99777917591e-03  5.23657879897e-03  6.01687417468e-03  4.84348593186e-04  2.45887304734e-03 -1.10367189615e-03  2.90833875369e-04  4.05786655816e-03 -1.26058515887e-04  1.01620758296e-03  8.21926103679e-04 -2.51534632492e-03  4.80555090996e-05 -2.43610996365e-03 -1.35486317973e-03  3.46436289815e-03 -1.04457898807e-04 -2.14155862258e-03 -8.29003981982e-03 -4.80999867680e-03 -1.48612626091e-03 -6.40753245352e-04 -9.17119667282e-04  8.51005339851e-04  1.28366503555e-03 -3.74115242682e-05 -9.71945137888e-03 -3.87365082625e-03 -4.67577598780e-03  1.09702226162e-03 -1.91713049601e-03
 1.51639317601e-03  3.57656005985e-04 -2.41145129302e-03 -4.62043964819e-04 -6.41982714000e-05 -1.15067989317e-03 -3.62624985124e-03  1.79182783702e-03  1.35972439558e-04  2.72915434339e-03  3.69979921382e-04  2.80928361421e-03 -9.87790153303e-04 -5.84951849791e-04  8.33771951606e-03 -1.08311544566e-02 -9.98365817425e-03  5.45388774916e-02  5.70991597949e-04 -1.48035519191e-03 -4.27620935176e-03 -1.30144733808e-03 -1.05888487223e-04  1.06195758096e-03  3.19046899565e-04 -1.04401444487e-03 -1.09876821263e-03 -2.44224358550e-03  8.52943881065e-05  5.20845130504e-04  2.87937635198e-03 -2.03992087126e-03  9.52248158704e-04 -3.00789257030e-03  1.70550069980e-03 -1.03190323976e-03 -7.29572390596e-04  4.49884526676e-04 -2.51022841416e-04  7.84254726529e-04 -1.39993386824e-03  9.92082855141e-07 -1.96834903820e-04  1.18226294589e-03 -4.28730734284e-04 -5.34225085013e-04  1.26740810793e-03  1.03433108567e-03  2.16030038375e-03 -2.31568272459e-03  8.75816497974e-05 -1.02140593134e-03 -5.40897378672e-04  5.38351708802e-04  6.19605276365e-04 -1.84244464988e-03 -9.33345169389e-04 -2.34487411863e-03 -8.20152502360e-04 -7.76823492764e-04 -5.65032270566e-04 -2.16252312107e-04  2.01475000322e-04 -1.57334776751e-03  2.52557458249e-03  1.19709426333e-03 -1.64681554796e-04 -8.90277940891e-04 -9.78053283190e-04  1.51110899076e-05  1.09476027426e-03 -1.94457771126e-03  3.65497560297e-03 -6.57246913182e-04 -6.53392576483e-04  2.95238346316e-03  1.17867453314e-03  1.17259640538e-03  6.59491056957e-04  9.25390259671e-04 -1.14016669264e-03 -1.52474884817e-03  2.49822736881e-03 -2.03224102100e-03 -4.51605791295e-04  3.44862295098e-03  1.10752933155e-03  5.49524035290e-04  3.74181225705e-05  1.70069863786e-03 -8.27586967074e-05 -5.07817506712e-04  9.17282223697e-04 -5.86489296331e-04 -1.84215455245e-03  1.43083108844e-03 -7.65598463250e-04 -6.64688108697e-04  3.58701174509e-04  2.54198129374e-04  2.24280516688e-03 -3.28548683400e-03 -3.15704510442e-04 -2.01602197335e-03  2.68382520028e-03 -3.51379245128e-03  4.06713802422e-04  3.71477856390e-04 -3.01402455279e-03 -1.01815837113e-03 -8.56175588843e-05 -8.73654800533e-07 -1.50920082158e-03  1.11203312204e-03  8.16223128603e-04 -6.91986395785e-04  5.18000987129e-04 -5.88236749365e-04  1.61557869847e-03  1.79629570569e-05  7.49681487928e-04 -1.27104643004e-03  1.11985953212e-03 -3.89884994681e-04  2.04565246915e-04  1.52008468901e-03 -2.50158739861e-03  2.37788451563e-04 -2.57161555511e-04  6.77542289056e-04  2.64244940773e-03 -1.37466684813e-03 -7.56156900291e-04 -1.48250633994e-03 -6.12658212178e-04 -1.44840261047e-04 -7.55970117205e-04  1.86276136955e-03  2.49983240427e-04  2.89471440199e-03  1.48145357740e-03  1.31674730500e-03 -3.24638641477e-03 -9.22609615671e-04 -1.53041911437e-03  7.95922172279e-04  4.66385096593e-04 -5.96334119476e-04  1.00490238757e-03 -4.50919616772e-04 -1.51244826555e-04 -2.29861168294e-03  1.67873406082e-03  2.58232855619e-04  5.73251110224e-04 -1.52299639108e-03 -1.35020389897e-03 -4.27729030773e-04 -3.66871131119e-04  1.30079845221e-04 -1.48517849553e-03  2.82867069150e-04 -1.62148265140e-03 -2.30013091591e-03  9.40524890337e-04 -1.22711371738e-03  7.51604065519e-04  5.01733464900e-04 -1.66027755434e-03  1.35309144201e-03 -3.10074257062e-03 -8.04366444769e-04  3.20658689705e-03  1.03578227895e-03 -1.92268309455e-04 -1.84978077822e-03  3.62762072510e-04  1.19824644444e-03 -6.98794488408e-04 -1.14363574328e-03 -2.24538599135e-03 -9.72611127955e-04 -3.60382801665e-04 -3.97401460089e-04 -1.48886361822e-03  3.50010410270e-04  1.29776223544e-03  6.45263728672e-04 -2.28352882877e-03 -9.54483333840e-05  5.85864009555e-04  1.32149442290e-03  9.31370667039e-04 -6.19944056699e-04  3.29819523826e-03 -5.57997699916e-04 -2.65342013660e-03 -3.53994931999e-03 -1.74728696595e-03 -3.76192428429e-03 -1.41702758113e-03  2.29697800495e-04 -6.15803907416e-04 -7.76412418889e-04 -7.53681106271e-04  1.77624619573e-03 -7.31165932121e-04  2.91900801011e-03 -1.49423173423e-03  2.81722049378e-03  6.93490487663e-04 -1.40865453652e-03 -5.64255704826e-04 -3.14852753661e-03  3.86913540539e-04 -3.41664529371e-04  1.32678547637e-04  3.61469697988e-03 -4.46088979163e-04 -2.76723687167e-03 -1.76426476966e-03  8.38268226849e-04 -1.46327917570e-03 -7.83331725988e-04  1.62745194214e-03 -1.57470088852e-03 -1.58402067063e-03 -3.10769469100e-04 -1.38281766133e-03  9.05842822842e-04  7.42124321489e-04 -1.79492123174e-03  5.86759325547e-05  2.12250190797e-03 -2.02851299251e-04  2.26335419704e-04  2.03687432090e-03 -1.70416952471e-03  3.32458827312e-04 -4.02597318481e-04  7.88238617532e-04  6.68283313008e-04  4.09480156845e-04 -1.17505244757e-03 -1.03493252364e-03  1.00048466057e-03  1.49315284401e-03 -7.74299098788e-04 -3.07698172449e-03  8.64730962615e-04  4.49882624663e-03  1.32906320979e-04 -2.05574275498e-03  1.12702262434e-04  1.17127122225e-03 -1.37695800092e-03 -4.14083815788e-03  2.39881094965e-03 -3.94134351362e-04 -4.01833366337e-04 -3.55484687779e-04 -8.33176545004e-04 -1.92941174386e-03 -5.35375534866e-05 -1.63263493514e-04  1.93148006392e-05  2.80635168031e-03 -1.26401688641e-03 -7.73551796337e-04  5.49788069361e-04 -1.83180672632e-03 -1.62474260717e-04  1.61689479880e-03 -2.72831924181e-03  1.86641760877e-03 -1.13113129261e-03 -1.07935608808e-03 -3.80681516830e-03  1.90929682180e-03  2.98597024271e-03  4.43894667717e-04  1.54327566752e-04  9.21287311663e-04  1.62021047394e-04  5.18370144777e-04 -1.70381197149e-03 -4.40774315310e-04  3.24879485131e-04  1.73651289065e-03  7.53326029877e-04 -2.62972324825e-04 -1.27457654767e-03 -3.46265578504e-03  9.54996138209e-05 -3.64763208322e-03 -1.71308028164e-03 -4.89910198483e-03 -1.53398428181e-03 -1.61022667543e-03 -2.23267469385e-04 -2.69277480914e-04 -1.40238825441e-03  2.07713973171e-03 -3.06376355952e-03  1.87682071276e-03  3.25859503709e-03  2.68465472228e-03 -9.37248943332e-04 -2.14126843289e-03 -2.09171087545e-03  1.74833030696e-03 -1.52731133797e-03 -5.34379833241e-04  1.71294241599e-03 -1.09950385754e-03 -2.61991665229e-03  1.09958930732e-03  7.42139598889e-04  4.05162599498e-03 -3.09116364037e-03 -1.25651128476e-03  6.33736279335e-04  3.72323987611e-03 -2.69724151697e-04 -2.90871450610e-03  2.90899374084e-04 -1.86049229590e-03 -1.96999633115e-03  1.68871970282e-03 -3.38202668331e-03  4.51033545779e-04 -7.91687888712e-05 -1.00966933274e-03 -1.29006123294e-03  2.50642432135e-03  5.40569487861e-04 -9.32098785941e-04 -2.02257452138e-03 -3.90179971124e-04 -2.77024798718e-03 -2.40324542214e-03  2.59222757576e-04  1.99448492303e-03 -1.76609071014e-04  6.89212192485e-04 -1.09603619682e-04 -4.49982332499e-04  1.56919123263e-03 -1.55525933805e-03 -1.08281974785e-03  7.99874260804e-04  2.05243466390e-04  2.80474853571e-03 -6.45926639147e-04  1.11768015886e-03 -8.02437915240e-04 -2.06646016649e-04 -1.20993110442e-03 -2.86121553780e-03  7.17322827420e-04  2.86348348269e-04 -8.15884234046e-04  4.12371930061e-04  3.60671208526e-04 -8.20369006261e-04 -6.44157724315e-04 -3.37215594395e-03 -4.11969733836e-03  7.98566936833e-05  4.75254608814e-04  1.32194001242e-03  5.36693668752e-04 -2.44412905289e-03  8.25397999953e-04 -3.40009971775e-04 -1.62891983647e-03 -2.48569180207e-04  1.85314102787e-03  8.96431843074e-04  1.56956817088e-03  1.73612903084e-03 -1.57743747339e-03  1.64502943900e-03 -7.62038572669e-04 -3.40559937689e-04  4.21562438283e-03 -3.09412062374e-03  2.71804873119e-03 -1.86795852473e-04  1.68375305374e-03  1.55907532009e-03 -1.41707206130e-03 -1.58039460442e-03 -4.06753876522e-03  1.16345452779e-03 -1.12432054769e-04 -6.86952183017e-04 -2.65158910405e-03  2.80546300729e-03  2.47066769138e-03 -2.30572544018e-03 -1.25141838160e-03 -5.40908430446e-04  7.11013507134e-04  3.16218791418e-04  2.16489177228e-03  1.15745414570e-03  1.41279780070e-03  1.51146986312e-03 -2.50220270494e-03  3.17028394597e-04 -1.78449892459e-03  1.10429091925e-03  6.51292048347e-04  3.10261682996e-03 -2.02997367660e-04 -8.29667739260e-05  1.76518741592e-04 -1.19579607499e-03  2.16186706727e-03  9.01298873556e-04 -1.69451390389e-03 -4.15837620974e-04  2.74491202513e-03  1.45441944456e-03  5.85674949116e-04  1.88293707023e-03  3.27279845830e-04 -8.30838446786e-04 -2.60381741110e-03 -6.35574593706e-04  1.05672389503e-03  1.42327359699e-03  2.13917845573e-04 -4.90372659615e-06  1.27147194314e-04 -4.26014384689e-04  3.10493339551e-04 -4.91450925588e-04  1.05059011271e-03 -7.91902884182e-04  1.66956496768e-03 -4.36342989170e-04 -6.08734615975e-04 -1.06293697910e-03 -3.27777398031e-03 -2.85004360732e-03  1.00090537868e-03 -1.24494319903e-03  1.64990286859e-03 -2.26819013642e-03  2.70766773072e-03  4.20516050188e-04  1.82593133682e-04  5.43271604869e-04  5.57088122866e-04  1.06606048897e-03  7.46458274774e-04  8.28458936856e-04  3.35890868573e-03 -6.95855771868e-04 -1.49207061641e-04 -9.39434678734e-04 -5.65603981985e-04 -7.64291656883e-04  9.18153671442e-05  1.05215476002e-03 -1.28681896373e-03  9.16250382716e-04 -1.35336553898e-03 -2.19503594091e-03  2.65438663531e-03 -1.06186649725e-03 -1.36316961806e-03  3.92009960104e-04  1.77488772902e-03  2.52149356142e-03 -1.31919705214e-03  7.36170061164e-05  1.40179724520e-03 -2.36555811311e-04 -5.27594010248e-04 -2.17562905423e-03 -2.15896662224e-03 -2.44043429056e-04  2.75662265998e-04 -1.79368049206e-03  1.66311181514e-03 -2.32609312633e-03 -3.31439636177e-04 -6.59464860103e-04 -4.13736164506e-04 -1.20209068234e-03 -2.94337347556e-03  8.14137998904e-04 -9.34622798238e-04 -7.65619227948e-04  1.39856898612e-03 -5.23070259789e-04  2.58366302593e-03  2.24953599759e-03  1.12133159757e-04 -1.36820839921e-03  1.11950376891e-03 -2.14785973131e-03  3.84404679170e-04 -3.31744207363e-03  3.85133688370e-03  4.49816435401e-05  3.05174530041e-03  1.91673001476e-04 -4.11846112843e-04
-1.92433254701e-03  2.34672582162e-03 -5.22465297172e-03  3.33735950287e-03 -1.36053998940e-03 -3.44667503627e-03  4.58915660682e-03  3.60910906716e-04  9.26675142081e-03  5.79566207961e-03 -3.13353621401e-03 -4.46515265876e-03 -7.25884615550e-04  2.60287618241e-03 -2.46516317862e-03 -5.49027494866e-03 -5.95242475233e-03  5.70991597949e-04  1.04436756322e-01  1.61665330545e-02 -2.78132657183e-03 -1.47642541933e-02  1.05003623938e-03  6.88763558783e-03  2.61367787660e-03 -2.77217938625e-03 -6.78061605408e-03  2.47466431880e-03  2.92031049499e-03 -1.33843742674e-03 -1.85751504314e-03 -2.30077006587e-03 -2.21092323546e-03  1.18407241646e-03 -2.05947450852e-04 -1.51070443331e-03  1.05974671496e-03  3.16526252834e-03  3.07698640405e-03  1.88171057275e-03  3.47993129010e-04 -2.88468080681e-03  2.89772715713e-04 -1.42381334284e-03 -2.27617433707e-03  8.75499972682e-04  2.50318902421e-03  2.96033625067e-03 -2.93205223587e-03 -3.03153200990e-03 -3.30863465850e-05  6.53136638908e-04 -3.63822277815e-03 -1.64683235117e-03  7.09615795233e-03 -9.55252832653e-04 -3.28274906015e-03  8.14954797132e-04  1.84687609244e-03 -2.67349030268e-03  4.11324822034e-04 -4.34594320690e-03 -2.77133535398e-03 -5.13393188659e-03  3.94303629918e-03 -5.14012275204e-03 -3.20807841926e-03  2.54901124907e-04 -4.19561634987e-03  1.54368265157e-03 -9.50492506789e-04 -3.89724367721e-03  2.45798455945e-03 -1.84635777428e-03  1.86735296103e-03  1.90255460935e-03 -1.30869318205e-03  1.45689350949e-03 -3.79566749591e-03 -4.27816293573e-04 -4.61976032471e-04  2.57974974491e-03 -1.90417235083e-03 -4.75230818487e-03  7.89256476892e-04  5.19444573559e-03 -1.35484398334e-03 -2.12073171467e-03  1.48250390708e-04 -5.73235537283e-03  5.53518345742e-03 -1.93956745350e-03  1.09529068874e-03 -1.55143817310e-03  3.39884830549e-03  1.23590466871e-02 -3.64914131074e-04 -1.67116911046e-03  3.94328123002e-04  4.12091305314e-03 -3.83494692499e-03  1.69642243377e-03 -1.76274601613e-04  1.51444357840e-03  4.68544945556e-03 -2.05388650924e-03 -2.47949554412e-03  5.70060279064e-03  4.74081285995e-04 -2.74881263486e-04 -3.47401715484e-03  3.84983366850e-03 -3.28233453866e-03  8.53919759152e-03  3.19123339890e-03 -1.11697744401e-03 -3.82706245303e-03  3.17149815570e-03  4.27696395512e-03  1.41244921411e-03 -4.98316880191e-03 -2.59437822504e-03  5.34133292837e-04 -2.03968117144e-03  5.01982680263e-03  2.30858285192e-05 -1.08344115288e-02 -4.84499757681e-03 -2.27568687581e-03 -3.26369569753e-03  5.79086781987e-03  1.19982458914e-03 -5.19854479064e-03  5.35953532704e-03  4.78213903303e-03  4.86428939281e-04 -2.59375085401e-03 -1.25967385470e-03  1.40829583467e-03 -7.63384550671e-04 -1.17070509843e-03  6.44502902899e-04 -1.91595703540e-03 -3.30104067202e-03  3.97356272005e-04 -3.53310071778e-03  1.17066556131e-03 -8.76061281771e-05 -4.17760101245e-03 -3.07855361218e-03  5.79638269893e-03  1.54836006404e-03 -1.76914039348e-03 -6.21803184252e-04  2.61531499138e-03 -1.42773565164e-03 -6.99039063506e-04  1.79758769526e-04  2.49954254468e-03  4.45839915299e-03 -2.81869309938e-03 -2.77758922240e-05 -2.23554073716e-03  1.67933042163e-04 -4.48483615427e-03 -4.32503291815e-03  2.62800798918e-04 -1.16502432350e-04  6.28970715564e-04  7.31742505902e-04  6.69271136950e-03  1.22416811424e-03  1.67443006307e-03  3.18987561103e-03 -2.20555671389e-03  3.62237811633e-03  6.19603258813e-04 -1.54958517656e-03 -1.78413750451e-03  2.83984189556e-04 -1.54389078779e-03 -3.16856698949e-03  1.18601610418e-03 -9.04510133155e-05  5.34038127954e-04 -1.06431618977e-03 -3.36881788552e-04  8.53950528000e-04  9.55189941399e-03 -3.55664188587e-03 -1.07105564101e-03 -1.61017116074e-03  2.29822862054e-04 -1.30338452691e-03 -5.67980863921e-03  1.88790804298e-03  4.34037915840e-03  6.60836763703e-04  1.03881389288e-03  6.11312643233e-03  6.45749286924e-06 -3.21847327509e-03 -7.44033835578e-04  1.80828592462e-03  3.36216246577e-03 -3.01292829393e-03  2.55515467244e-03 -1.41064601322e-03 -2.50340955629e-03 -2.16574099737e-04  2.19604858845e-04 -3.07745136632e-03  3.48260643218e-03  1.13377860330e-03 -3.75253299039e-04  1.02133047774e-03  3.10826709199e-03  3.41700579570e-03 -5.26632991220e-03  1.58373716978e-03  2.45306032896e-03 -1.52685730157e-03 -4.64862921290e-04  2.97627578243e-03 -2.08318099177e-03  1.27212838531e-04  2.07740568457e-03  3.30218644263e-03 -1.30317317839e-03 -4.75186453571e-04  3.57073135686e-03  3.07811554411e-03  5.19743480650e-04  3.72911154364e-03  2.40056294446e-03 -1.27210542393e-03  3.46810355665e-03  5.57242229330e-04  5.32153535431e-04  1.69035319997e-05  5.34772744545e-03 -2.18887662145e-03  1.80739232830e-03  1.75646789881e-03 -3.01070382879e-03 -5.40778811886e-03 -3.34411089690e-04 -1.43323648602e-03 -8.01382973418e-04 -3.12580470202e-04  1.20183616626e-04 -1.01370957153e-03  1.84249375926e-03  8.36962360661e-04 -3.68320816146e-04  7.21793700329e-04  3.30528394896e-03 -2.70434352031e-04  1.11097906309e-03  1.51632269525e-03  4.16801816189e-04  7.56561473455e-03  4.06272988774e-03 -1.73245615600e-03 -4.91605794833e-03  3.30405747648e-03  2.09194223475e-03  1.00589319357e-03 -5.09406289216e-03  5.46891742625e-03  1.46428024672e-03  1.48295743021e-03  5.90941767801e-03 -2.33014858433e-03 -1.15087198636e-03  1.59717420110e-03 -1.50630296114e-04  5.43778772201e-03  2.26864219769e-03  1.97773102973e-03  1.71749015401e-03 -1.71649458732e-03  4.27410081776e-03  1.87397678948e-03 -2.75023993492e-03 -3.57853212481e-04  1.56315091881e-03 -9.80372604806e-04 -2.55416854626e-03 -7.25503042836e-04 -3.27762118779e-03 -1.70061983377e-03  2.43980265100e-03 -4.06560187815e-03  4.99989133831e-03 -2.51672870453e-03 -2.98406933357e-03 -8.62641424054e-03  1.82952010274e-03  4.21054330501e-04 -2.50247787315e-03  2.07291041424e-03  3.17835073792e-03 -3.40665177779e-03  4.33806054529e-03 -1.12347993124e-03  9.43924500170e-04 -1.02137230180e-03 -5.70574508733e-03 -3.17925832239e-04 -7.78233709055e-04 -3.28441623665e-03  1.87333369195e-03 -2.95765487065e-03 -2.85718281084e-03 -4.89461646299e-03  1.95190613400e-03 -1.34223052009e-03 -2.04861635010e-03 -2.17953453838e-03  4.03829674790e-04  2.39674368330e-04 -2.61582947757e-03  1.47775362065e-03 -4.24998050391e-03 -2.35206171155e-04 -9.31529424048e-04  1.42618719527e-03  4.53738491701e-03  3.06312094690e-03 -4.66940092165e-04 -2.50001362886e-03 -1.54234411124e-03 -3.59049064899e-04 -1.04615574733e-03  3.35764525422e-03 -2.97386357520e-03 -5.29738068018e-03  1.86330282127e-03 -5.86055763961e-03 -1.84684000592e-03 -2.49702326470e-03 -7.35311519256e-04 -4.97139580900e-03  5.66337478331e-03 -3.39904453246e-03  2.71445554472e-04 -3.05975352556e-03  2.10606593036e-03 -3.59367669297e-03  2.06444195283e-03  1.40794877156e-05 -1.54351060155e-03  2.92535360937e-04  4.50640537082e-05 -3.77137648691e-04 -2.86342064191e-03  2.57416712729e-03 -5.94936679359e-03  1.57011508384e-03 -4.59401224686e-03  6.82081547942e-04  2.29608648855e-03  3.65956056883e-03  4.30795352387e-03 -6.19083864255e-05 -1.44305776355e-04 -3.53615218520e-03 -1.37518993509e-06  2.85579344425e-03  6.55993521483e-04  7.88114280599e-04  2.84394406459e-04 -3.42771600610e-03 -2.51080211189e-03 -1.00570943800e-03  1.76880799534e-04 -2.33385722429e-03 -7.39656446768e-04  9.83736673134e-04 -1.88748366401e-03 -4.76833655688e-04  3.37436935599e-03 -1.71980040214e-03 -9.87640629214e-04  5.07635681797e-05  8.69580466325e-05  4.10660170024e-03  2.67502140328e-03 -1.87550158528e-03 -2.79845543984e-03  7.09877587135e-03  2.37631070653e-03  5.17796097838e-03 -1.74737513769e-03 -2.16551808138e-03 -2.48291082622e-03  4.02252497149e-03 -1.05040012553e-03  2.07959696182e-04  1.68764599476e-03 -6.37483269407e-03 -3.96256545233e-03 -1.31506446303e-03 -3.25695755692e-03  1.27871956053e-03 -7.54427938270e-05 -4.21296497261e-04  1.15194828788e-03 -1.51727365092e-03  3.52313453014e-03 -5.21625983291e-04  1.91649595725e-03  4.93278472041e-04 -2.12776288106e-03 -8.55027387577e-04  1.00076308385e-02 -1.63636499911e-03  4.56500158896e-03 -3.33166202582e-03  1.35165219041e-03 -3.46838295630e-03  3.71633469615e-03  1.45711239194e-04  5.31984813413e-04  2.21683326702e-04 -5.20273309728e-03 -1.43809079933e-03  5.99759831525e-04 -5.26849585553e-03 -3.31318040959e-04 -3.09593398677e-03 -1.05864429617e-03  1.88905437628e-03 -4.54513110427e-03  5.60013924221e-04  3.83294595624e-03 -2.44418502784e-03  8.67314521798e-04  5.03204986419e-04  2.63084134551e-03 -1.74315657695e-03 -3.19775392104e-03 -1.43214709037e-03  2.17945137790e-03  2.54851020503e-03  4.93061271418e-04  1.77222297007e-03 -3.66144448008e-03  1.25703247544e-03  6.98652493910e-05  2.33339937288e-03 -2.74700352177e-03  2.45997018468e-03  1.97656190380e-03 -5.44625324253e-03 -2.12265082480e-03 -6.35204434291e-04  2.74317445113e-04  4.27008578178e-03  6.59724186259e-04 -9.72633652217e-05 -3.12995607237e-03  2.29657561852e-03 -1.81864446638e-03  1.81738336759e-03  2.53995216403e-03 -3.16401710627e-03 -1.43007860514e-03 -4.25770738780e-03  1.41970921066e-03 -2.46040977256e-03 -1.11020749715e-03  2.90189216770e-04  2.73724314273e-04 -1.71097466842e-03 -3.66418835620e-03  1.16971699727e-03  1.05996645413e-03 -5.17085144679e-03  4.08385050941e-03 -8.93910344745e-04  2.00933837010e-03 -2.57814670209e-04  1.88352130449e-03 -1.28020760145e-03  3.66184045197e-03  5.10189774504e-03 -7.95882694618e-03  1.84667455626e-04  1.63466212987e-03 -4.61493253269e-03 -3.37066243570e-03 -5.79759166259e-03 -3.51267768102e-03  1.93596577487e-03 -2.62438304773e-03 -5.79203494691e-04  2.76777359973e-03  1.26132711116e-03 -2.58668355313e-03 -4.08151317110e-03  2.29732913310e-03  1.41113258575e-04  1.59699849770e-03 -9.51351875959e-04  2.14531059853e-03  8.67323519666e-04 -2.89570965906e-03 -7.42164635709e-03  7.31650005555e-04  1.71503227546e-04
 2.25242841373e-04  4.28206650641e-03 -3.20609184165e-03 -1.37811670996e-03 -8.20450038768e-04 -2.58541054846e-03 -3.93825195129e-03 -4.99106758540e-04  1.37186911797e-03  2.87001077520e-03 -2.40595093080e-03  1.72499625321e-03  2.61125756992e-03 -4.13428186289e-04 -3.72025658050e-03 -5.16473087422e-03 -9.13404137478e-03 -1.48035519191e-03  1.61665330545e-02  1.30566835385e-01  3.13919334779e-04 -2.49662409392e-03 -3.22898239435e-03 -2.92800084312e-03 -4.54233898574e-03 -2.76182640040e-03 -1.19905470267e-02  4.23079072162e-03  1.16250469855e-03 -1.49001295386e-03 -5.11287790172e-03 -6.41955619756e-04  2.18805846178e-03 -4.21971379094e-03  1.79548158181e-03  9.36093385558e-03  8.71461104422e-04  5.67446791488e-03  2.70355142982e-03 -1.22274652802e-03 -3.36179307134e-03 -6.08925577890e-03  2.11922959901e-04 -5.75489072410e-04  1.61551503067e-03  6.42773052329e-04  3.22037552365e-03  3.41116129379e-04  2.84945848603e-03 -2.62616284421e-03 -1.53449763786e-03 -3.53100307688e-03 -2.03383019190e-03  3.26770083371e-03  2.76238814123e-03 -4.76509744165e-03 -1.49147748913e-03 -2.64781083584e-03  2.99126978007e-03 -2.15891522509e-03 -8.22627302220e-04  3.34399780041e-03  1.13229168741e-04 -1.81395547631e-03  1.72698682392e-03 -2.93938797240e-03 -3.26353902527e-03 -2.95713429028e-03  1.47476159927e-03 -5.62694775639e-03  6.46269454229e-06 -5.73404440228e-03  4.01029014458e-03 -1.03620420863e-03 -1.13952403326e-03 -1.83395624024e-03 -3.26304564783e-03  5.10824934322e-04 -7.66234481683e-04 -3.00259990646e-04 -1.23405321395e-03 -4.86886086291e-04  1.39128143756e-03  2.79366206849e-03 -2.18477447196e-03  5.23498048739e-03 -3.65502573971e-03  7.25516626704e-04  1.07986721368e-02  2.01573479571e-03  1.10529715897e-02 -2.13767863702e-03 -3.17307371260e-03  1.36716561621e-03  4.90321936296e-04  1.15788117890e-03  2.45436048560e-04 -1.25579667432e-03  2.58586991847e-03  3.76633968904e-03 -4.20365354792e-03  1.38016642614e-03  2.33789735664e-03 -1.17251679657e-03  4.63938966319e-03 -6.64146698499e-04 -1.06295526868e-03  9.02253687659e-03  3.95955051327e-03 -2.07521132587e-03 -1.32140441344e-03  3.06742650639e-03  1.42982317305e-03  4.89231988979e-03  3.13048153447e-03 -5.61243103962e-03 -2.33111924317e-03  1.65264355187e-03  4.75329480162e-03  3.00225082944e-03 -1.12695644810e-03 -7.17887257930e-03 -5.07722437118e-03  1.32958339604e-03  3.85230757767e-04 -3.16693335483e-03 -4.49455450487e-03 -1.37831977745e-03 -3.65944664444e-03 -1.36646453310e-03 -3.15294325889e-03 -5.74919663565e-04 -2.46153907001e-03 -9.91370531439e-05 -5.34668927695e-04 -4.48708229694e-04  6.98706915011e-03 -3.09244693127e-03 -3.03880814160e-03  1.48527084129e-03  2.13817466662e-03  1.87895268391e-03  3.34873876943e-03 -1.42373466712e-03 -4.62401309261e-03 -3.94115733164e-03  2.08540681499e-04  4.70900779223e-03  9.66804762248e-04 -3.22045256101e-04  4.41064236225e-03  3.18025887489e-03 -2.98356981141e-03 -2.04226487461e-03  1.52654170925e-03  8.05763958188e-03  2.08053766134e-03 -1.07643803758e-03  8.01537086820e-04  3.24572401186e-03 -2.60504162740e-03  5.97812842550e-03 -5.64654715165e-03  5.12480323372e-03 -4.34682849269e-04  1.71020825982e-03  9.26719326522e-05  2.88905221422e-03 -1.71504081447e-03 -4.99623257841e-03  6.39655311454e-03  2.75531233053e-03  4.32891501490e-03  6.17782368540e-03 -1.02138097190e-03  4.01077493425e-03 -4.24877847073e-03  3.07785869207e-03 -8.55990148077e-03 -7.50330972237e-04 -4.85102451847e-03  1.07548137639e-05 -4.61160450645e-04  1.31188253194e-03 -9.98807050742e-04  3.27842946603e-03  7.34263672556e-04  3.55279857041e-04  3.32427462988e-03  4.27944070977e-03  2.78668425715e-03  6.53910307887e-04  3.45924439761e-04 -1.58445466287e-03  4.58259631073e-03 -1.72457990238e-03  2.59212841228e-03 -2.61063338848e-03  1.35238878403e-03  6.74412139705e-03 -7.89356260011e-05 -4.60581605315e-03 -1.25890546196e-03  4.06478088409e-03  2.38386738319e-03 -4.12606886779e-03  7.73958702417e-03 -1.75467232646e-03 -6.49738707867e-03 -1.88841954197e-03 -1.68476568080e-03  2.87356327656e-03  5.92124112484e-04  6.30571894783e-04 -3.45418180195e-03  1.01574662275e-02  5.74285797148e-03 -2.72089517576e-03  1.43808268244e-03  1.47950021520e-03  1.06170955168e-03 -2.69369937887e-03  7.92844482493e-04  6.04278539105e-03 -2.20048187702e-03 -9.27214605661e-04 -5.42110961861e-03  8.86853333838e-03 -2.43464157523e-03 -5.49765284696e-03 -5.15795730720e-04 -9.49475396148e-04 -2.22121038275e-03  6.65237854183e-03  5.00571848650e-03  3.15533907917e-03 -3.23306208541e-03  4.02017499778e-05 -6.44965008663e-03  4.08244878754e-03  7.91797643848e-03 -5.71295134811e-03 -4.56345130829e-03 -2.79212572503e-04 -4.46396122816e-03  1.47459236418e-03 -7.76554544707e-03 -3.97646695787e-03  2.55421146720e-03 -4.72426008856e-03 -3.37227610219e-03  1.41866417206e-03  6.18121156993e-03  2.87228751216e-03 -2.82849670124e-03 -1.25401325685e-03 -8.22572818150e-05 -4.75267313805e-03 -3.84967304884e-03  1.05374254862e-03  2.22895981898e-03 -7.81635251665e-04 -4.55117543055e-03 -2.49367210533e-03  9.14310303438e-04  4.53264522230e-04  3.48950248641e-04 -5.77268563438e-04 -3.18640417819e-03  1.24802391991e-03  1.62451917834e-04  1.79638089589e-04  2.24421392230e-03 -4.90624445647e-03  4.24837980350e-03  2.22457739237e-03 -1.50909663528e-04  1.06275145262e-02  2.09035142169e-03 -1.65619073971e-03  2.29039093983e-03 -2.44393035122e-03  1.18217843184e-03  4.45640924201e-04  6.19926935691e-03  4.82211219206e-03  1.80669610642e-04  2.00873220424e-03 -5.82377090660e-03 -1.01541229016e-03  2.26917954118e-03 -4.74205546354e-03 -6.30107175564e-04  9.04284345127e-04  1.14591504144e-02 -4.17099039068e-03  4.07284234246e-03  7.87522074704e-04 -3.14114284931e-03  2.76907577566e-03  1.67944548300e-03 -5.88700350784e-04  2.81252486906e-03  2.60216566071e-03  4.28425592935e-04  1.00574137548e-04  4.40170584744e-03 -2.11485459195e-03 -8.92251211636e-03 -3.87952188651e-03  6.46685799150e-03 -2.89804700999e-03 -1.27892165121e-03  1.73762057119e-03 -2.88770360323e-03 -3.71066682868e-03  1.75271828707e-03 -4.48249883099e-03 -1.38621463153e-03 -7.41566160948e-03 -5.02936831505e-03 -3.08709319832e-03 -1.65850108783e-03  1.41053441945e-03  8.02120517659e-03 -9.61204817457e-04  4.89870234839e-04  5.77549079812e-03 -3.34539412224e-03  5.71603608129e-03 -3.94405085699e-04  8.17366648070e-04  1.23498659071e-03  6.06823616156e-03 -2.37502369339e-03  3.74783535038e-03  7.59980771730e-04  1.69763839680e-03 -4.11374020557e-03  1.90303710819e-03 -2.26597303076e-03 -3.01327345688e-03 -2.23474968986e-03 -1.11679149495e-03  3.53882436314e-03  7.29872840400e-04  5.53527476559e-04  9.97696726847e-04 -2.35815230537e-03 -6.53860314371e-03  3.71492411472e-03 -9.85163340474e-03 -1.18533343901e-03 -4.33581506607e-03  6.10843706212e-03 -2.61930990829e-04 -3.61191853937e-03 -1.42028227268e-04  1.15281457730e-03  1.01042026669e-03  4.91164301325e-04 -9.79461363537e-04 -2.30470711800e-03  2.70699913942e-03  6.51254245980e-03  3.58425589063e-03 -2.36381897221e-03  1.80213020718e-03  1.99812241110e-03 -1.56557917942e-03 -3.68883420492e-03  2.60192388143e-03  6.16023929780e-03 -4.50376684406e-03  2.11956114779e-03  2.57333464779e-03  7.50420545773e-03 -7.68502423930e-03 -5.54920626518e-04  2.40826838731e-03 -4.67600351359e-03  3.05915347693e-03  4.25285754430e-03  1.04681209713e-03 -3.87356753992e-03  1.62446513766e-03  1.19652220494e-03  5.79337131216e-03 -2.12663779028e-03 -5.86766485952e-03 -3.22061713731e-03  7.52879061288e-03  1.83908965580e-03  6.88811644601e-03 -4.22216199750e-03 -1.26384513754e-03 -7.16525816080e-05  1.20566801687e-03  1.22820882914e-03 -4.94360164256e-05 -1.06749088403e-03  3.79746237534e-03 -9.90865076137e-04 -2.32694584202e-03 -5.94346650472e-04  3.05717118835e-03 -2.67507485631e-03  9.72221695289e-03 -2.33164369339e-03 -1.57484332502e-03  1.54669860291e-03  5.05889020893e-03  7.18932030132e-04  3.29170371371e-03 -2.56452799680e-05  1.04685102812e-03 -1.57318688355e-03  3.71798395241e-03  4.27732990121e-03 -7.86091652149e-04 -2.01669518078e-03 -3.03087020082e-04 -6.63627601617e-04 -2.67947241559e-04 -3.22669401111e-03  5.26306802242e-03  7.02728673427e-03  6.36073444070e-03  1.63380499236e-03  7.10438496939e-03  1.43552820347e-03 -2.22880941070e-03 -1.41863550523e-03 -6.06268411216e-04 -6.17581847552e-03 -2.12491818761e-03  6.68675585585e-03 -3.09613593223e-03  3.97980316446e-03 -4.60145820193e-03  3.07503578820e-03 -8.10090652897e-03 -4.17970478423e-03 -5.98551071355e-05  2.93758044121e-03  3.29747872496e-03  4.48087739870e-03  4.95419926805e-03 -1.97156874692e-03  1.25302638750e-03 -2.17447422158e-04  7.86607465584e-04  6.21219699082e-04  3.57347233846e-03  3.57419029362e-04 -1.12045066010e-04 -1.38213319741e-03  5.84517089000e-03  1.45501679253e-03 -2.45001657068e-03  1.53287007393e-03 -8.06970047294e-03 -1.75843700044e-03  2.68798894174e-03  3.89017588473e-03  3.11500409340e-03 -7.42665588602e-04  6.84474387314e-04 -2.88943173439e-03  1.98444906069e-03  6.50798764367e-03 -2.57111775767e-03 -6.52201237885e-03  2.12280232350e-04  3.14573106266e-03  1.06700697138e-03 -6.02838941532e-03  5.58333629630e-03 -1.66057126514e-03  1.19438199954e-03 -8.11315974813e-03  4.37872150604e-03 -5.81950141132e-05  1.35333650352e-03  8.22727823072e-03  4.79339357748e-03  3.43695383459e-03  3.11883451738e-03 -2.35406823717e-03 -4.27125570745e-03  2.34033763845e-03 -7.37877076555e-04  2.18565266168e-03 -9.38902941126e-04 -1.01615613312e-03 -2.29672579470e-03 -2.19686059025e-03 -2.86561296616e-03 -7.71402017848e-04  6.09913548399e-03  4.95664152986e-03 -3.49644572817e-04 -1.43387738020e-03  1.58230588984e-03 -1.88451910727e-03 -4.50225395955e-03  3.77977829584e-03 -1.23535166676e-03  3.40331478456e-03 -5.96034636447e-03  1.67581477950e-03 -8.55337922517e-04
 1.53716296805e-04 -1.91721858418e-03 -1.37210908409e-04 -5.30320593336e-03  1.48342859290e-03 -4.94627957411e-03  4.41643425241e-03 -3.00153049361e-04  2.02532032132e-03  4.26938037341e-03  1.48083199447e-03 -2.48794236901e-03 -1.42619409580e-03  4.57732092169e-04 -1.05807597772e-03  1.69633387312e-03  1.82421831066e-03 -4.27620935176e-03 -2.78132657183e-03  3.13919334779e-04  1.28951529064e-01 -1.10102972957e-02  6.88313516562e-03 -4.96172876738e-03  2.48367809623e-03  8.91373960046e-03  3.99989168761e-03 -9.92096364015e-05 -2.79459674502e-04  6.43543007336e-03  2.54591299113e-03  2.95856243736e-03 -2.16862903348e-03  6.40632018976e-03 -6.85010073371e-04 -7.59124591743e-03 -2.68062710423e-03  5.74440674977e-03 -1.84448804858e-03 -1.35157761967e-03  2.30985165635e-03  3.01458167863e-04  3.09032173606e-03 -5.02938406431e-03  2.49265329807e-03 -2.53462768570e-03  7.43401396257e-03 -6.07793143026e-04 -7.91535669658e-05  1.41708080622e-05 -6.26978832450e-05  5.52756989077e-03  4.52864461600e-03 -2.33746098104e-03  7.61109286904e-04 -1.37657871130e-03 -3.13565085367e-03 -1.43993338380e-03  1.17128253139e-03 -1.37879258804e-03 -3.77118933378e-03 -4.48239481563e-03  2.02047605067e-03 -1.52317888572e-03  2.86361947390e-03  2.86082430395e-03  1.94731392858e-03  1.42953493779e-03  9.34809281873e-03 -4.97046945090e-03 -3.96619703285e-04  2.81728914360e-03  2.62933677949e-03 -1.38399656786e-03  2.40740235497e-03 -4.58668620061e-03  2.58907896842e-03 -7.30583159790e-04  5.51631731194e-03  5.21873254804e-03  1.02241530655e-03  6.11515963288e-04  1.78163043085e-03 -1.87836487821e-03 -5.96992027400e-03 -1.21463516360e-04 -1.21236718339e-04  1.42626686222e-03  4.32928929406e-03  2.03738143456e-03  7.74626954605e-04 -1.20303148507e-03 -6.34593488647e-03 -5.66358479214e-04  7.06271846113e-04 -4.05721127756e-03  3.85313017748e-03 -4.67100792454e-04 -4.11304396282e-03 -1.96996062300e-03 -1.61040091173e-04  9.49392898697e-03 -5.83715979253e-04  5.25723576597e-03 -2.91263259322e-03  3.53977983531e-03  7.42523161322e-04 -2.54347980833e-03 -8.13820602045e-05  2.26865797198e-03  1.80570430958e-03  4.70741719210e-04 -2.43280793233e-03 -3.98275222245e-03 -2.44910399679e-03  5.97235144472e-03  4.36035167351e-03  2.50145466349e-03  5.07640320275e-03 -3.01365284444e-03  2.98902212015e-03 -2.74075647566e-03  3.02758780457e-03  4.00586845909e-03 -1.13483199697e-03  1.95827020802e-03  1.78166940289e-03  9.13148810500e-04  2.47585920439e-03 -5.49072935232e-03  2.01770503833e-03  2.74905702707e-03 -3.11756852108e-03  8.05800654801e-03  2.46196140811e-03 -7.25011922402e-04  4.66881430825e-04 -1.29815627328e-03  2.27857431308e-03  3.88316828969e-03  4.07952070463e-03 -5.16557643542e-03  1.47821938871e-02  3.82666211956e-03  4.92328774506e-03 -9.60190073200e-05 -4.96849835993e-05  1.69381461667e-03  1.87891913220e-03  1.96753475266e-04  4.93767741766e-04 -5.76824698347e-03 -2.82794152100e-03  3.71350325665e-03 -9.73572259170e-03  7.06029592118e-03  9.06124589385e-04 -7.36486779968e-04  3.33645273517e-03  3.53924749681e-03 -3.94769499105e-04  1.66486302895e-03  1.75631018315e-03 -1.03462185326e-05  8.56598060827e-03  2.51029054595e-04 -5.70941273789e-04  2.76070875916e-03 -6.01200711549e-03 -3.14265586563e-03  5.56107981104e-04 -5.15750679860e-04 -1.75046488788e-03 -4.23178657800e-03 -2.36245719854e-03 -6.16888300643e-03 -1.10341351670e-03 -1.68967362137e-03 -1.02206352667e-02  1.36708027544e-03 -6.60168534560e-03  8.94900840976e-04 -2.67199968540e-03  1.36956198463e-03  1.56984843927e-03  6.69824902114e-03  2.09267835829e-03  3.63754989313e-04  1.12186039909e-02 -2.10511536210e-03  3.84147245757e-03  1.65707423426e-03  2.89250629858e-03 -2.06586438083e-03  3.77325905686e-03  3.18178135081e-04  3.26652013046e-03  3.91771210373e-03 -1.01225048877e-03  1.92341934654e-03 -1.71481040193e-03 -1.27579092843e-03  5.89887420148e-04 -1.00754719394e-03 -1.00770893011e-03  9.63426002774e-03 -4.30023289126e-03  1.01963832952e-02 -2.69717256506e-03 -1.07316587550e-03 -1.35437560160e-03  2.99871050222e-03 -7.00659957898e-03 -8.21147639398e-04 -5.21580337613e-03  3.86869413207e-03  1.66437458103e-03  1.08938893270e-03  5.17770264489e-03  2.78518986516e-03 -8.64379507524e-04  3.94884375252e-03  1.97588886987e-03  1.52767723325e-03 -1.66425842815e-03  1.93412586697e-03 -2.73367936584e-03  3.31605252555e-03  6.13855982387e-04 -4.33022180371e-03 -8.77040435325e-04  3.91729146762e-03 -1.58725578475e-03 -3.41304354658e-03  2.21424020166e-04  1.24755189627e-03 -2.39443509820e-03 -4.19353809507e-03 -5.21984313358e-03 -1.13676882449e-02 -4.57679955837e-03  4.91433374089e-03 -1.36678495969e-03 -2.27451035143e-03  1.88644537006e-03  2.44562176192e-03 -4.47617235639e-03  1.88667938197e-03  3.62527471855e-03  9.20338320369e-04 -7.46680178738e-04 -1.05738258142e-03  1.18917917762e-03 -1.35869310579e-03 -4.21148207375e-03  6.32992008605e-03  1.46564851949e-03  3.68675688895e-03  2.35383308588e-03 -3.39133582373e-03  7.48420681020e-04 -4.30031044243e-03 -4.66779080943e-03 -4.07254627019e-04 -4.22696907365e-04  4.40880591072e-04 -8.54563133597e-03 -7.56647710640e-03  3.49293471770e-03 -1.16321452206e-03 -4.62374403653e-03 -2.90863895966e-03  2.67004372727e-03  8.24505422603e-04  9.02008358168e-05 -2.22031036876e-03  4.92249255463e-04 -7.28940066121e-03 -2.75957373381e-04  1.19039740531e-02  3.76589560250e-03  2.11338571151e-03 -2.32339085402e-03 -4.29555409188e-03  9.09797451088e-04 -9.78924838468e-03 -4.69227854769e-04  6.99853339804e-03 -5.17786484967e-04 -1.05330679045e-03 -1.18103747152e-03  4.41417485798e-03 -4.82032503197e-04  3.40888478372e-03 -1.21130350618e-03  3.84929809764e-04  2.30999902386e-03 -1.01059342679e-03  6.01578815507e-04  3.42128081445e-03  3.47955303475e-04  3.88336337405e-03 -6.21945381915e-03 -1.71248901763e-03 -3.93172776305e-03  6.17971572800e-04  1.35714352945e-03 -2.15711036085e-03 -4.74605872460e-03 -5.74843107532e-03  2.01427056301e-03 -2.94927920233e-03  3.23444675073e-03  9.31271322085e-03 -2.87957711760e-03 -5.29563876965e-03  3.19149780293e-04 -2.21107113289e-03 -7.51949537324e-03 -6.66513231141e-03 -3.07587745304e-04 -9.76530960303e-03 -1.82754001979e-03  1.11428853760e-03 -9.96083508473e-03  4.97249213269e-03 -3.25313243472e-03  1.55148976598e-03 -2.42089668437e-03  1.07680069230e-03 -5.51190728765e-03 -8.80418152025e-04 -3.07509453365e-03 -4.53965539085e-03  1.22751494284e-03 -1.13548175381e-03  3.91435269395e-03  3.07276451860e-03 -1.93052578375e-03  3.55928714942e-03 -7.34143842092e-03  1.29106303906e-03  2.68754078970e-03 -3.24452363956e-03  1.04050911350e-03  1.90229833496e-03  4.28657770692e-03  5.88918114814e-03  8.30957162543e-04  1.04677132776e-03  1.25576160109e-03  6.58872805582e-03  5.83338974000e-05 -1.65621262253e-03  8.72734486630e-04  1.04445183393e-03 -2.46125290676e-03 -1.72627027344e-03 -5.14160438250e-04  5.47339764015e-03  1.49110750277e-03  1.78327810636e-03  1.92680416835e-03 -1.78509598414e-03  2.05363044222e-04  8.00763454523e-03  5.02156974225e-03  1.41352810748e-03 -2.14920184618e-03  1.05058651211e-04  2.28903215703e-03  1.07739072923e-03 -5.56007970127e-03  5.31060564784e-03  1.12079066210e-03 -1.99267210776e-04 -3.59314572171e-03 -2.96925638511e-03 -3.26128738282e-04 -2.09462838927e-03 -3.92110649460e-03  8.48764845077e-03 -4.08434831746e-03  3.56312913545e-03 -9.36429789187e-04 -3.04418244819e-03  7.18120754033e-04 -4.10098561029e-03 -3.99208718936e-03  1.18471523966e-03 -6.91408355765e-04 -5.47912820701e-03 -1.11943665872e-03 -4.30354561137e-03  1.30249157371e-03 -2.29450512350e-03  3.43382366501e-03 -6.91954968264e-04 -4.92517830021e-04 -5.46651029107e-04 -5.66968203282e-03  1.12356775131e-02  1.80314636817e-03  1.07525928954e-03  3.07292203454e-03  4.95680087374e-03  1.08702400349e-03  4.53321656744e-03  5.71418007283e-04  2.84804498508e-03  1.46607614224e-03  1.22862177574e-03  2.63346711185e-04 -4.07775384870e-03 -2.01387341703e-03  2.95228097837e-04  2.95290136068e-03 -2.39645390761e-04 -7.66459600557e-03  3.42123363102e-03  9.78351962294e-04  1.15588797819e-04  6.06857431011e-03  2.00318615543e-03 -5.03170978958e-03 -1.58523488819e-03  5.37112011952e-03  4.33701118972e-03 -1.30341221011e-03 -5.83487381764e-03  4.52175888878e-03  3.36303038555e-04  7.19266470900e-03 -3.71666103857e-03 -3.62438101388e-03  4.97817181825e-03  4.60553478387e-05  1.36412119298e-03 -3.87973234927e-03  5.33636417618e-03  1.14525392406e-03  3.12766003990e-03  5.70383939505e-03 -3.27954443973e-03 -2.02080289154e-03 -3.87592616146e-04  1.31629096207e-03  5.58370091578e-03 -1.08801429146e-03 -1.36130246066e-03  1.55851913502e-06  2.21568147329e-03  1.06943460638e-03 -2.35005490647e-03 -1.38224030874e-03 -1.77122330849e-03  4.10786020780e-03 -7.08872236204e-04  3.65182930739e-03  9.69198356770e-04  1.90215692495e-03 -6.21077259927e-03  3.58249580614e-03 -2.93848223595e-03 -6.01676595191e-04 -3.66397830749e-03  3.17286572133e-03  1.74876463633e-03 -2.02700443852e-03  3.53200156894e-03  2.37930776867e-03  1.13028491939e-03  5.19971883948e-03 -4.60699636771e-03 -1.22697777792e-03 -3.56834368833e-03 -2.47712809951e-03  1.74925891963e-03 -3.46810397065e-03  2.94366227587e-03  6.44722461467e-03  6.31165563585e-03  2.25759703983e-03  2.61758949799e-03  3.29764536744e-03  2.07733880777e-03  2.04331115164e-03 -4.16393515380e-03  8.50910795798e-03 -2.97217058459e-03  4.96577614700e-03 -1.13785693423e-04  3.61633156406e-03  1.67764651544e-03 -7.39238673794e-04  4.86477048901e-04 -1.77415458508e-03 -3.30519592971e-04  1.31369800610e-04  7.49976296587e-04 -3.16719472749e-03  7.04293908775e-03 -8.92355147615e-04  7.06169755186e-04  1.71577772057e-03 -2.42004200356e-03  3.67292954380e-03 -5.76368941495e-03  3.59825289328e-04  1.71508121885e-03 -3.94789042675e-03  5.34005812923e-03
-4.03584091692e-03 -3.54242634731e-03  2.75585809013e-03  5.86546010122e-04 -5.70548774734e-04 -2.18413007633e-03 -2.43351523667e-03 -3.76863412570e-03 -1.82292378609e-04  2.75226496698e-03  1.42986182809e-03 -6.03128803103e-04  7.64474851240e-03 -6.25299428843e-03 -5.11746046788e-03  2.52339002014e-03  4.03525085419e-03 -1.30144733808e-03 -1.47642541933e-02 -2.49662409392e-03 -1.10102972957e-02  1.29618475271e-01 -1.17053921928e-02 -9.69750038618e-03 -2.00918327162e-02 -4.13653804132e-03  8.25547452115e-03 -3.52880320124e-03 -7.39349479229e-04  4.36778883112e-04 -3.10811592150e-03 -8.06187978344e-04  3.17510829533e-03 -4.18718976438e-03 -2.16589679182e-03  1.05050907559e-02  1.07308031381e-03 -7.21761121801e-03 -2.20006418177e-03 -2.61216691256e-03 -3.85852536745e-04  6.39403477372e-03  3.91440619884e-03  5.72162423454e-03 -2.09441427081e-03  3.11560051889e-04 -4.91731102373e-03  5.96543330757e-03  2.46248978258e-04  4.97261184270e-03  1.19088798166e-03  1.86369623044e-03  1.63254964347e-03  7.46742637727e-04 -4.76837490172e-03 -1.49186814683e-03 -7.16727095579e-04 -4.87334052412e-03  2.77568244964e-03  3.59672019315e-03  3.31815360794e-03  4.25150406253e-03  7.46309731725e-03 -4.22447527347e-03  4.90321410570e-03  8.29896893114e-03  1.39287966546e-03 -9.83949235103e-04 -1.20115710346e-03  4.20185852804e-04  1.90317591170e-03  9.68284792097e-03 -8.77533674697e-04  5.99357581242e-03  3.67733957748e-03 -1.36588546026e-03 -2.69499941383e-03  2.82141514439e-03 -3.01337202186e-03 -2.60013490461e-03  4.28872934320e-03 -2.50552696252e-03  1.08967609906e-04  2.59212055979e-03  5.89182068539e-03 -2.13489239772e-03  6.95294733223e-03  3.29294164694e-03 -8.33687388345e-04  9.14803131403e-04  2.20523805368e-03  4.61074219117e-03 -6.01227612115e-04  1.40772149374e-03 -5.38036603344e-03  5.44714356537e-04  5.98302337508e-03 -1.97311670409e-03  3.74389721021e-03 -1.87566320520e-03  3.87158828643e-04 -3.83768757814e-03  3.99828636691e-03 -2.29092551409e-03 -3.79087460461e-03  3.17368494569e-03 -6.73961716122e-04 -1.24844842342e-03  1.27738752633e-03 -9.18855950047e-04  3.64515351965e-03 -4.78030494385e-03 -8.63896642844e-03 -7.34269894829e-03 -1.92634344097e-03  2.10386743987e-03  1.35752406355e-02 -5.12668546247e-03 -1.01380946640e-04 -2.65489909109e-04  1.79397423962e-03  5.88025040965e-03 -1.14318078136e-03  1.19188544057e-03 -3.54805257295e-03 -1.00562000495e-03  5.90612769371e-04 -1.18273947434e-03  2.53097904095e-04 -8.03468790900e-05 -4.47804288202e-03 -3.08939744242e-03  8.99258747772e-04 -3.43232283748e-03 -2.12481807631e-05  5.60499018038e-04  3.80639967373e-04  6.18631877806e-04  2.03934973534e-03  3.70356316591e-03  1.20255629262e-03 -8.04857357121e-05 -1.10381766024e-03  3.58466486329e-04 -2.65504885391e-03  2.51645057686e-03  3.02710375554e-03 -1.08493140144e-03 -1.66121426123e-03  7.95152474960e-03 -5.28310674282e-03  3.16767939726e-04  2.61420791277e-03  3.91024960035e-03 -4.76845059277e-03 -2.70094498700e-03 -2.06750402908e-04 -6.55273173910e-03 -3.40977042486e-03 -4.28860835178e-03  4.42109487115e-03 -8.14275181882e-04  9.99088223405e-04  2.12262279191e-03 -2.33916007319e-03 -1.15168990161e-03 -2.41232730640e-03  2.56416465670e-03  7.02776708658e-04 -1.36026100104e-03  3.76524728869e-03 -6.88900862773e-03  1.43589068943e-03 -9.17834144192e-04 -3.30169606106e-04 -2.63882770404e-03  2.62757291130e-03  2.03746804367e-03  5.77680323861e-03 -2.27331314703e-03  1.92590618133e-03  7.17508815686e-03  2.96269443134e-03 -4.59691794846e-04 -3.97404827780e-03 -1.25330238314e-03 -4.18672165022e-04 -3.16462443969e-03 -8.60503510076e-03  5.50328284964e-03  4.92194423322e-03  4.65186517063e-03  7.32869053236e-04  1.09672411186e-02  9.67382568043e-04 -3.52937255873e-04 -1.25814112623e-04  2.20339346504e-03 -2.07873493785e-03 -2.55945245814e-03 -5.97517365537e-05 -3.17857923286e-03 -7.20664631933e-05  2.51866473302e-03  9.76026618760e-05  2.54252163829e-03  7.69038054197e-04 -2.25989134591e-03  7.14931994089e-03  1.94898533800e-03 -5.31245418424e-03  7.26107523331e-03 -6.73901750681e-04 -4.56604566885e-03 -3.72668120838e-03 -8.69987562045e-04  1.27472285144e-03 -5.52926978120e-03  1.26957699611e-03  1.77498813685e-03  5.04514808355e-04 -4.01844390021e-03 -5.93167405150e-03  3.87604773543e-03  1.00554592996e-03  2.48484683408e-03  4.61880892191e-03 -3.47743571054e-03  2.42302563414e-03 -6.50800669240e-03 -1.62284662399e-03  2.79151058812e-04  1.55520764981e-03  1.66560895362e-03  2.45969407724e-03  1.68087313675e-04 -2.73717583717e-03  3.17917448082e-04 -4.11162051957e-03 -1.79846552593e-03  8.92055502585e-03 -7.40295248489e-04 -2.96919114671e-03  9.72144936467e-04 -4.47707056672e-03  3.94740646825e-03 -9.73149819502e-04  5.04101956804e-04 -5.76116946475e-05  2.76220348598e-04  1.35745715860e-03 -4.64165051079e-03  9.76183931457e-04  4.79989043597e-03 -3.81739640300e-03 -2.82503129126e-03  1.02384565801e-03 -1.11719185420e-03  1.51166153295e-03 -3.20347824312e-03  2.44635890718e-04 -4.87071165416e-03  1.23219200040e-03  4.87167855960e-03 -7.71215904777e-04  1.28772187607e-03  2.62397846733e-03  1.41369829300e-03  2.38712658110e-04 -2.66230959493e-03  4.69355799536e-04  1.48170914331e-03  1.30520877085e-04  2.66628916179e-03 -1.38636710698e-03 -2.28549105176e-03  7.71943912730e-04  9.84708483716e-03  2.36183533998e-03 -1.45210160787e-03 -7.66799830147e-04 -1.79212556327e-03 -4.21970108825e-03  1.37251624095e-03  3.63347489825e-03 -6.04156392811e-03 -1.07155209132e-03 -7.82097934729e-04  1.09764101430e-02  7.20435595160e-04  7.93282901428e-03  2.51791537615e-03 -1.77514417522e-03  6.20586160314e-03 -1.23394701943e-03  5.01016155137e-03  5.86902610154e-03  1.15885038323e-02 -8.25861259449e-03 -5.29024303654e-04  3.82288020954e-03 -2.00619476635e-03 -1.13985520439e-03  1.82206091692e-03 -2.40411806700e-03  1.54461836507e-03 -3.52402501596e-03 -1.74068348066e-03  4.04866272843e-03  2.33606803753e-04  1.53342869730e-03  6.05127836517e-04 -2.49041325669e-03 -6.19639877630e-03  2.19603668311e-03  3.07557869205e-03  1.74763989478e-03  1.14751708138e-03  2.13668951332e-03  2.38959749743e-03  5.75963849232e-04  4.55111123519e-03  8.59123012912e-03 -2.03394445646e-03 -2.30978183822e-03 -2.17089233052e-03 -3.23053181204e-03  1.93167059570e-04 -4.03249392276e-03 -5.93224504997e-03  2.23490326250e-03  4.16660063454e-03  6.10235393083e-04  1.96568289168e-03 -1.42485577373e-03  5.28745445615e-05 -5.23210503636e-03  2.29322771539e-03  6.66057100864e-04 -1.78578585148e-03 -1.61590643611e-03  3.01509557472e-03 -4.61102741985e-03  5.84139510144e-04 -7.24264003071e-03  8.83936580970e-04  1.89320422874e-04  3.03873152511e-03 -2.92428686158e-03  2.32215554377e-03 -4.66286374033e-05 -2.30799587132e-03  2.02922619567e-03 -5.43060333458e-03  8.08172627587e-03 -2.86887563612e-03 -5.19380116464e-04 -7.83128420304e-05 -6.45705265089e-04 -2.09108368629e-03  3.05308778723e-03 -4.33644478107e-04 -2.37009957276e-03 -9.95896538379e-04 -3.22904654418e-03 -5.65226320525e-03 -4.47828203818e-04  5.96013778552e-03 -6.65665755144e-04 -3.14838234566e-03  1.03840347230e-03 -9.33686720907e-04 -1.98307322834e-03  4.30297048542e-03  3.17223057269e-04 -2.52927406280e-03  3.04283617339e-03 -3.05887196060e-03  4.91711726709e-03 -3.74622897403e-03  1.35867350092e-03 -1.37457736351e-03 -3.08301862940e-03  1.15472661035e-03  5.60761561206e-04 -5.31125470293e-03 -6.50909743594e-04 -3.00535250181e-03 -1.96338591542e-03  6.00151946802e-04 -1.40287069335e-04 -2.28449275893e-03  7.65469353036e-04  1.35991980320e-03  5.23887008386e-03  1.55909874751e-03 -9.97543206174e-05 -2.40314174390e-04 -2.53000410324e-03 -4.90086558495e-03  9.23118232307e-04  7.17407074931e-03  1.01664950309e-03  1.65962858993e-03  6.17021948797e-03 -2.86201496274e-03  2.26062775595e-03 -5.16066903853e-03  4.28472837702e-03  2.18610261309e-03  6.62420798752e-05  8.48477942002e-04 -1.84122394172e-03 -1.81029448617e-03 -4.05017829442e-03  1.60161817474e-03 -5.83285089804e-03  4.13554269785e-04  4.12249105725e-03 -5.47637005907e-03 -3.73275736867e-04  1.35774737097e-03 -4.23963067208e-03 -3.50832626239e-03  1.85708416070e-03  4.53348446475e-04  5.13760973379e-03  3.74606856304e-03 -1.03493346790e-03  5.21666776944e-03 -4.05076629193e-03  1.60989201594e-03 -3.35652847704e-03  7.73408023119e-03 -4.52783703195e-03  1.28771998612e-03  5.58383704408e-04 -1.41042879293e-03  7.49007023081e-04  3.51781857882e-03 -1.86649506750e-03  2.49062122348e-03  3.75747131047e-05  2.83897167831e-03  4.64588158806e-04 -6.07183390951e-03  2.07977751234e-03  2.07675325212e-03  8.51954044545e-03 -2.07796886272e-03  3.88080790571e-03 -1.63934360047e-03 -2.39691574089e-04  4.16655991427e-03 -7.21775595029e-03  1.09897976203e-03  5.35909140002e-03 -4.71579953386e-03 -2.78930007954e-03 -2.00895244373e-03  1.88324854080e-03  2.80953874173e-03 -5.96250917382e-03  3.58273320051e-03 -7.68095370024e-04  5.89329763715e-04 -3.25811893542e-03  3.76293373917e-03 -8.44788903647e-04 -1.00388242667e-03 -5.27651775485e-03 -1.76317778618e-03 -1.70532967819e-03  5.03424357389e-03  2.40175838007e-03  2.65731561286e-03  2.39890848982e-03 -1.91218392766e-03  9.87339274113e-04  4.52693283227e-03 -1.15393863241e-03 -4.09418397660e-03 -1.15474663413e-03  2.54565982492e-04 -5.10883363183e-03  7.58068217531e-03 -6.57475463870e-03 -9.21866614577e-03  1.34790605267e-03  3.02002608208e-03 -3.42030118408e-03  1.83810347346e-03 -2.34461209302e-03  5.84691611915e-04  1.83329974097e-03  2.65840660754e-03  3.05327034894e-03  1.64041936187e-03 -2.41416589698e-03 -2.75501440312e-03 -3.12370073592e-03  3.45329416801e-03  3.35657344169e-03 -4.85638736336e-03 -2.88165686023e-03 -3.81961936021e-03  1.26413975052e-03  4.93453391396e-03  7.54801454054e-03  7.69799074381e-03  4.71594070497e-04  2.02024579751e-03
 1.56476253493e-03 -5.90739207734e-04  5.98870573733e-03  7.49057811631e-04 -8.64598901610e-06  2.74502966745e-03  5.24674387503e-03  1.96262734711e-04 -1.45466072637e-03  1.94404296652e-03 -3.04062957293e-03 -1.62489696548e-03 -2.37905481482e-03 -4.18717362987e-04  1.59992285539e-03  1.98263049301e-03  1.41036298567e-03 -1.05888487223e-04  1.05003623938e-03 -3.22898239435e-03  6.88313516562e-03 -1.17053921928e-02  6.59363736368e-02 -7.95270559010e-03  2.15786936039e-02  3.26961943556e-02 -2.58959754552e-03 -4.77269224291e-04 -5.06883575980e-03  4.59016573904e-03  1.90207536986e-03 -3.05373173127e-03  2.11643349947e-03 -2.05022369115e-04  5.01140561936e-05 -3.20703012029e-03  1.15797339752e-03  9.53345002511e-04  1.69807180929e-03 -2.45585384775e-03  1.79786997296e-03  2.67574798185e-03 -2.32967406214e-03  6.16805172737e-04  4.98631499704e-04  9.61359384827e-04 -3.89367096852e-04 -1.56451789366e-03 -1.00534069913e-03  3.30299842900e-03  2.87850463605e-04  2.20194896708e-03  7.17802068216e-05 -2.32330629141e-04  2.28041933749e-03 -2.31513366681e-03 -4.66165261234e-04 -2.74351200596e-03  1.33209953994e-04 -2.79008229509e-03  7.34898853722e-04  7.15210613850e-04 -2.84216231251e-03  2.83566615305e-03 -8.21693088640e-05 -5.23943628532e-03 -4.56034763970e-04  7.79210748193e-04  2.28062135956e-03 -8.70873958270e-04 -2.44872816099e-03  2.48884847732e-03  2.83764200902e-03  2.43942817339e-03 -1.95784074104e-03 -3.01492360829e-03  1.69588755480e-03 -1.29256093058e-03  1.48411065501e-04  1.65277412481e-03 -3.17150803632e-03  1.08015024362e-03 -1.79485106398e-03  9.66675112853e-04  3.40699998640e-04  2.95277137198e-03 -6.71374541334e-05  1.23242983518e-03  1.26147778449e-03 -9.11778596864e-04 -5.19456391861e-04 -2.70189909316e-04  2.25545433135e-03 -7.42323440438e-04 -1.50561542695e-04  3.48187682717e-03 -3.06529389582e-03  8.34956510767e-04 -1.15799334932e-05  1.79385278009e-03 -1.42511628337e-03  3.12961682276e-03 -1.42814251810e-03  2.19354600537e-03 -1.77858257024e-03  5.92528329583e-05 -9.92222416330e-04 -1.76889727765e-03 -1.29728535171e-03 -4.29615354918e-04 -1.23399358136e-03  1.32833668279e-03 -3.08421739719e-03  3.06838971551e-03  6.88928730372e-04 -3.08794815473e-04 -4.74687171693e-03  2.52687803408e-03  3.29607013958e-04 -1.43019264882e-03 -4.45949476944e-03 -3.63108772812e-03 -1.79180727400e-03 -2.99624273124e-04  2.66465922245e-04 -1.66671968184e-03 -2.32790911293e-03 -4.71765011656e-03  3.49070109702e-06 -1.21079955708e-04  1.80098387086e-03  2.15319587525e-03  1.02087878367e-03 -2.23977510179e-03  8.83700728089e-04 -1.15009753174e-03  2.01987241959e-03  2.99361368249e-03  1.68973797400e-03 -1.75561275404e-03 -2.13668750890e-03 -1.32741725162e-03  3.42686988894e-03  2.59062315185e-03  4.65161681323e-04 -3.22635140762e-03 -2.65232742044e-03 -5.55180255432e-04 -2.35013980673e-03 -4.04205620527e-03  8.07825105496e-04 -2.42655278986e-03  1.11031035118e-03 -5.52690394897e-04  4.31797772115e-04 -3.98072663311e-05  8.67632694413e-04 -3.25262782485e-04 -1.93174266726e-03  1.29625992857e-03  2.31943304472e-03  1.83583550000e-03 -6.61692526692e-04 -9.00246935792e-04 -2.57280320014e-03  4.22861684500e-03  8.50164229089e-05 -4.06881018441e-03 -5.65068037698e-03  2.94571560276e-03 -3.63670240030e-03  1.07192375145e-03 -2.27126793189e-03  2.55922773843e-03  1.09116852541e-03  5.21389095620e-04 -1.18143865363e-03 -3.72912998629e-03 -2.66388183350e-03  1.89656364648e-03 -1.07093860559e-03 -1.34235581218e-03  6.50601141517e-04 -3.77669130632e-04  1.91315120642e-03  5.70954121147e-03  1.42240826033e-03  2.00335983075e-03  5.22517534160e-03 -4.53452353930e-03 -1.38364518932e-03  1.49852706662e-03  1.17479610152e-03 -9.30026103083e-04  2.32182931236e-03  1.28579650137e-03  3.19243688395e-03 -1.32501306304e-03 -1.51933414589e-03  3.05793007082e-03  1.39435264481e-03  4.75497702332e-04  9.25669177476e-04 -9.53087940392e-04  2.58023015868e-04 -2.38303836263e-03 -2.24672436291e-03  2.98610897725e-03  1.49841246527e-03 -1.32724008013e-04  6.91247540506e-03 -2.29961142690e-03  2.21077918097e-03  2.10228315995e-03  2.07640390511e-03 -2.22581911237e-03 -2.08673610904e-03  6.88392657579e-04  1.45785094482e-03 -1.81853477993e-03 -3.09437198883e-04  3.53978729505e-03  9.40037721539e-04  8.58196918486e-04 -2.98973827796e-03  4.37370494624e-03  4.23683270215e-03 -1.67390271651e-03 -3.81374519932e-03  1.65229779469e-03 -3.60635111309e-03 -5.03093296056e-05  9.52035484511e-04  4.03041203320e-03  1.64167596746e-03 -2.69651739843e-03  2.37480458712e-03 -1.28342548060e-03  4.82009892243e-05 -3.86468798388e-03 -1.83863556110e-03 -1.85954365114e-03 -1.17968965831e-03 -4.65813975571e-04  1.06367904627e-03 -4.41724615337e-03 -1.28856970558e-03  4.62081917860e-04 -1.56526324530e-03 -1.08104524888e-03  2.04790909368e-04 -1.01670082574e-03 -1.85542118270e-03  6.81253741438e-04 -1.37397929436e-03  6.12145173218e-03  5.06627263027e-03 -6.23147156253e-04  2.71238829514e-03  3.27317640642e-03 -1.94193483941e-03  4.11035594083e-03 -1.69076939218e-04 -3.33263787563e-03 -1.18014093739e-03 -1.12798990351e-03  6.30665136049e-04  4.82260516763e-04 -3.01501930506e-03  3.70365222372e-03 -2.96523810784e-03 -3.53847254332e-03  1.12800800155e-03 -8.11432995061e-04  5.64825528881e-04  2.57289336316e-03 -1.35912390574e-03 -4.33796888869e-03 -2.14139987183e-03 -1.11671225532e-03 -1.72651851813e-04  2.61426601624e-03 -1.73832987008e-03 -1.62507380715e-03  1.36268197944e-03  1.80792777737e-03  3.01910431250e-03  4.14244730786e-03 -2.31541514146e-03  5.75925928706e-04 -3.38773849102e-03  3.58921081614e-03  2.26168194563e-03 -7.00775944173e-05 -9.61600632462e-04  9.49089828971e-04 -2.96571319692e-03 -4.06130173415e-03  8.16058237664e-04 -5.47286111482e-04 -3.16134967222e-03  2.23631838354e-03 -7.06179733835e-03  2.28801447276e-03 -7.12121026331e-03 -3.42098203611e-03 -1.22149552095e-03  7.07205067414e-04 -2.48993520828e-03 -2.15008373597e-03  3.36405067191e-03 -1.40557853755e-04 -2.54773515209e-03  1.25667391379e-03 -3.08228671115e-03 -1.95082031759e-03 -6.00538019093e-04 -2.29136017222e-03 -5.16695808639e-03  1.49671024269e-03 -2.75350674113e-03 -4.30972567840e-03 -4.83056495548e-03 -7.61119172691e-04 -6.52213105970e-04  1.87177137303e-03 -7.61223758848e-04 -4.44964973295e-05 -8.09156341964e-04  3.71555348641e-03 -3.57651697575e-03 -7.35307179502e-04 -7.29570916660e-04 -5.85955227652e-03 -3.64932882868e-04 -3.06693701468e-03 -4.16737916074e-04  3.15916740970e-03  4.04601142662e-04 -1.33945582833e-03  2.47801448491e-03 -4.01133458314e-03 -2.52084850338e-04  1.52105194560e-03 -1.06356153141e-03 -1.85962235187e-05 -1.90841609462e-05 -1.05560113225e-03  9.80878407828e-06  6.58568707804e-04  1.03854471587e-03 -3.46233752486e-03 -1.28897128353e-03  1.13381679221e-03  1.85670290724e-04 -2.37328690161e-03 -8.72955168185e-04 -5.68618022492e-04 -7.45271234239e-04  4.35483565681e-03 -3.93445863963e-03 -6.75707398492e-04 -1.04728271745e-03 -1.59270948525e-03 -3.97046313950e-04  3.93210836839e-03 -1.80755475420e-03  8.86513717170e-05 -3.64447960838e-04  2.47274522131e-03 -5.75785463256e-04  4.67487224172e-03  3.06799454776e-03 -1.21021004741e-03 -1.15693181059e-03  4.98643385380e-05 -1.41478801898e-03  4.32865667798e-03 -2.35429060640e-04 -8.96226876283e-04  1.01435994332e-03  2.77392843410e-03 -5.89058442022e-03  3.54968835860e-03 -1.16972939394e-03 -3.12631676566e-03  6.48178258875e-04 -1.72543193423e-03 -7.24014861697e-04 -2.69872253986e-03  3.25309116978e-03 -3.69635158441e-03 -7.00893608003e-05 -1.72150867224e-03 -8.50164390392e-04 -1.00142073826e-03  2.23050702899e-04  5.68918555712e-04  1.65733492764e-03  8.87008767542e-04 -1.71733831550e-03 -3.07841343052e-04  1.43297070520e-03  1.32177141419e-03  1.25691143110e-03  1.55503316925e-03 -1.25570135572e-03 -4.80997974807e-04  2.29567380253e-03 -8.67266268377e-04 -6.62194680093e-04  1.20293459068e-03  1.54139074590e-03 -3.41613246282e-03  7.50846672175e-04 -1.47794837523e-03 -2.57692657597e-03  3.93601021127e-03  1.21267717913e-04  2.33620130031e-03 -4.35387637544e-04  3.56779010266e-03 -1.38337303954e-03 -7.90776922497e-04  5.86915348266e-04  4.50544742185e-04 -4.24405043713e-03 -2.49156887525e-03  3.29937880020e-04 -2.72254102437e-03  9.59589193801e-04  1.44830207691e-03  1.11159715355e-03 -8.21855749462e-04  1.58963743199e-03  5.23089610289e-05  6.91510745843e-04 -3.11036814371e-03  2.10692326178e-03 -6.82331885991e-04  4.12034494373e-03 -1.82956835067e-04  7.71432396980e-04 -6.31453289214e-03 -1.57983955062e-03  3.03904599449e-03  1.94713866925e-03  8.76647035209e-04  2.43312223649e-04  1.12733924725e-03 -2.50267070368e-03 -2.33933092009e-03 -1.25164447192e-03 -1.87543103561e-04  2.69763609359e-03 -4.29182772054e-03 -3.02121101365e-03 -7.75925472993e-04 -4.78075498383e-03 -6.10443847585e-04 -2.34791776183e-03 -1.13332275401e-03  3.28808246462e-03 -3.18992873146e-03 -5.21355619136e-03  1.34845915933e-03  3.60785764471e-03 -1.34979716007e-03 -1.58650625142e-03 -8.72967955310e-04 -2.73719405436e-05 -2.00066828306e-05  2.28700320993e-03  4.21748819753e-04  2.75593666057e-04  9.00031129644e-04  8.40393025853e-04  4.47189465246e-04  1.81067252277e-03 -1.66964741770e-03  2.76570579980e-03  1.86849570325e-03  7.98367825306e-05 -1.56303839698e-03  3.28258267105e-03 -1.15179025215e-03  7.95760727322e-04  1.36921506303e-03  4.54684509554e-03 -1.39577670213e-04 -6.81777503245e-04 -2.20846402106e-03 -1.49707822451e-04 -1.34630516400e-03 -3.51920467400e-04 -1.66303958918e-03 -2.57845534469e-03  1.66534725134e-03 -5.20550603303e-04  9.70967985335e-04 -2.37741756867e-03 -6.88957283172e-04  1.66355588181e-03 -2.45626049756e-03 -5.30448662118e-03 -1.38258323453e-03  3.63238578523e-03 -4.58425053581e-03 -6.71805120059e-03 -9.09151254729e-03  2.58234419684e-03 -3.65009946912e-03
 1.97607886507e-03  2.79275160813e-03  1.19113364829e-04  1.43249140650e-04  1.42871364055e-03  3.47444035063e-03  4.85786270085e-03  7.63154198801e-05 -1.17064428560e-03  5.94462543980e-04  9.17720161879e-04 -2.84286672178e-03 -4.53298557343e-04  3.72339622103e-03 -1.21380801993e-03 -6.63752989567e-04  2.44677168308e-04  1.06195758096e-03  6.88763558783e-03 -2.92800084312e-03 -4.96172876738e-03 -9.69750038618e-03 -7.95270559010e-03  1.12922921524e-01  2.84314340771e-03 -2.30187432564e-02 -1.98390718237e-02  4.48045788633e-03 -1.13494815364e-05 -5.64572313983e-03 -4.38881973700e-03  1.50369835782e-03 -5.63080287686e-03  5.13240511610e-03  2.11707902969e-03  1.90111130060e-04  1.82365470823e-04 -2.80715275234e-03  2.89316020888e-04  7.33791792032e-04  2.04243600472e-03 -1.55728488742e-03 -8.30536412602e-04 -5.38340150770e-04  1.69661214193e-03  2.41341376570e-03 -4.37979710173e-03 -2.78168842623e-03  4.01574451801e-03 -2.95093901157e-03 -1.89669699437e-03 -4.45659924396e-04 -2.55258889915e-03  1.29230441346e-03 -4.06766760001e-03  1.77941389103e-03 -8.60799830097e-05  2.78983030731e-03 -2.60172458845e-05  3.84487922522e-04  1.53948984595e-03 -3.52052491021e-04 -5.15375155109e-04  2.14982557506e-03  1.16231964657e-03 -1.60307792833e-03  2.03854846503e-03 -1.54383392764e-03 -4.72106040576e-04  9.17656177883e-04 -2.93597325869e-03 -2.11246700246e-03 -1.12593733368e-03 -9.15146034224e-03 -1.39914895803e-03  4.02895237042e-03 -1.48559673937e-03  1.85952892665e-03 -1.90299767276e-03 -5.04959894990e-03  3.64100556885e-03 -2.76920734649e-03  2.98604188794e-04 -4.99178939236e-03  2.95018273512e-03  2.58696418644e-03  2.68774349679e-03 -1.06138841391e-04 -4.41666791927e-03  2.39977586317e-04  1.73562538392e-03  1.77768749241e-03 -1.18597580930e-03 -2.31084916974e-03  6.73408502237e-03  3.86568101974e-04  5.11930573954e-03 -1.05737544095e-03 -4.64583538144e-03 -2.06602436542e-03  3.61533420940e-03  9.72195162813e-04  1.24555440606e-03 -1.32451191210e-03 -2.94909079958e-03 -2.69943148378e-03  3.12251462040e-03 -3.76212836448e-03  1.76088897378e-03  3.24491370035e-03 -2.12707305690e-03 -5.46125777175e-04 -3.79543656267e-03 -1.58476781415e-03  1.38827919542e-03  3.05791986275e-03 -3.79226826654e-03 -1.35615481709e-03 -1.88348569066e-03  8.64764561525e-05  1.82241867569e-03  5.41756368720e-03  8.12734512911e-04  3.07455516839e-03 -5.09606257957e-05 -6.49131727257e-04 -1.26995642366e-03  6.75515902662e-04 -1.09537503524e-03 -2.22874966377e-03 -5.04733216623e-04  3.13278266827e-03 -2.60648741862e-03  2.08393931010e-03  2.91161422366e-03  1.72546879744e-04 -2.90216472810e-03  1.13909883519e-03 -2.15967295067e-03 -4.27354567358e-03 -2.59767635620e-03  2.68083125744e-03 -1.11189787001e-03 -3.44725901701e-03 -1.96028456572e-03  3.96777548357e-04  2.06506111160e-03 -3.90513730577e-03 -6.90503303454e-04 -2.38159970741e-04  7.23667091946e-04  9.65187684347e-05  7.88904230578e-04 -4.38672830383e-04  3.67761028828e-03 -5.22885823565e-03 -2.87920302770e-03  4.75608286994e-03  2.07086830851e-03  4.15030561658e-04 -2.07575373621e-03  1.31292659177e-03  9.23282271605e-04  1.30906098066e-03  3.52097884375e-03  2.24528387755e-04 -9.52434423252e-04  5.63141350430e-03  1.03361813232e-03 -5.82061056521e-03 -1.85166295072e-03  1.76663971584e-03  4.57141832323e-03 -1.66056805430e-04  2.13561564599e-03  5.79854144074e-03  4.39041841749e-03 -4.68411049049e-03  1.21011654692e-04 -3.55994469731e-03  3.26788229938e-03  3.93733891663e-03  2.84460886743e-03 -1.12358457012e-03  1.98584704158e-04 -8.66557824377e-04 -5.19089336233e-03 -1.15210249921e-03  4.14750398556e-03 -2.90088315321e-03  3.54532435122e-03 -8.00042189898e-04  1.08720838658e-03 -3.26618360103e-03  1.04104345556e-04 -7.19198351386e-04 -5.35719579102e-04  3.74254511162e-04  1.17145459847e-04  8.88103173531e-03  4.99108000030e-04  1.09658931997e-03  1.68314805247e-03  3.75972615068e-04  8.07419425799e-04  6.30997934457e-03  1.34683741426e-03  9.19402813095e-03  2.89395294116e-04  2.42220559752e-03  4.29552077031e-03 -1.53380420061e-03 -1.96500093626e-03 -6.26724418696e-05  2.81464551219e-05 -3.55092026709e-03 -3.77372164802e-03 -1.89324241118e-03 -2.77280363970e-03  2.89848766299e-03  1.45584323667e-03 -2.44924662176e-03  5.85882983484e-04  2.38728527790e-04 -1.37018538879e-03  3.83322476880e-03 -8.09947324206e-04  1.70620019533e-03  3.41064176802e-03  2.81715019008e-03  5.12382740136e-03 -1.72003028933e-03  4.12090318333e-03 -4.00877131054e-03 -7.46106547746e-03  3.06728995552e-03  4.38778305037e-03 -4.11054441688e-03  5.88640551330e-03 -2.47708819528e-03 -7.68365842715e-03 -1.32722216832e-03  7.05771971798e-03  4.75034651421e-04  6.12531069829e-03  6.78508640779e-03  1.88340141703e-03 -1.64162514893e-03  1.03255552326e-03 -1.54070120721e-03  2.88710740250e-03 -5.58709817060e-03 -8.06634932532e-04 -1.71275183522e-03  1.22423561517e-03 -3.56222930281e-03  1.10074228715e-03 -9.48946743331e-04 -3.43407774705e-03 -1.70725565694e-03  1.24015929690e-03  1.34892556245e-03  3.28321177221e-03  2.34596452964e-03  3.54856879496e-04  3.33310442469e-03  5.65264855639e-04  4.90823750019e-03 -4.34230268873e-03 -2.77057084989e-03 -1.51936324737e-03 -5.04776070694e-03  2.96981302987e-03 -2.22421979832e-03 -4.93476631833e-03  3.75358718291e-03 -5.14141583375e-03 -6.44589287728e-04  1.02715351276e-04 -6.37005857514e-03 -1.56914777542e-03 -5.66120423333e-04  6.07749224937e-04  4.52629246551e-03 -2.21314066576e-03  2.95487625345e-03  5.31137464968e-04 -4.60207685540e-03 -2.50741527139e-04 -6.10343375716e-05 -1.01029007160e-02  2.81229614712e-03  2.36594757294e-03 -1.50154306327e-04  1.32985311806e-03 -4.74899762792e-03 -4.95617183992e-03  2.24810392251e-03 -2.80873866394e-03  1.11044422494e-03  2.62471215801e-03 -1.83032022241e-03  9.47962350663e-03 -3.69067744144e-04  5.77352425407e-03  5.19612798788e-03  1.76734225111e-03  8.18616126317e-04  4.26058506630e-03  2.17335354497e-03  2.93494748451e-03 -2.92096844578e-03  4.38576791985e-03 -3.98807408140e-03  3.16730706114e-03  3.29651340577e-03 -1.54015759763e-03  4.50309967912e-03  3.26923735571e-03  6.08478037238e-03 -2.40511343355e-03 -7.14803359871e-03 -6.15580952046e-04  2.47144690327e-03  6.56076621763e-03 -1.86843677044e-03  1.94648810330e-03  1.65728019592e-03  5.63456414743e-03 -2.37844740507e-03  1.35742028261e-03  6.73052626871e-05  4.38492967653e-04  5.10498426673e-03 -3.93998561406e-03  4.02680513357e-03  5.22109425183e-04 -2.39206384914e-03  4.90333950703e-03 -1.89203839579e-03  3.30805726719e-03  1.86461779255e-03  2.02061830495e-03 -1.54067407593e-03  2.08184965645e-03 -1.44383140979e-03  2.46949020351e-03 -2.06871199971e-03 -1.10888795032e-03  1.09642156822e-03  2.40931732987e-04 -3.88282908494e-03 -3.89618163076e-03  2.34999901395e-03 -2.75683231529e-03 -3.20135911450e-03  6.98659892757e-03  1.03740092468e-03 -1.26044105569e-04 -1.61921596686e-04 -1.02326827070e-03 -8.70372017413e-04  6.68807522005e-03  9.09576293549e-05 -5.33089618149e-04  2.85992750258e-03 -2.98473285476e-03 -3.41303698200e-03  8.71964970743e-04  4.50081072673e-03 -3.30388428782e-03 -9.47119279580e-04  1.53107072497e-03  4.87712883449e-03  2.85159477444e-03 -6.40244119628e-03 -6.69767363515e-04  3.79832393352e-04  5.80112336850e-04  4.16853736769e-03  4.05042031209e-04 -2.23917592027e-03 -2.79169262806e-03  3.81393111266e-04 -5.75870097771e-05  4.98120154425e-03 -3.95760937104e-04  4.32771437265e-03  3.08271042992e-03  3.21067896347e-03 -6.87569287910e-03  4.45621731731e-03  2.58896079322e-03  8.39103580937e-03 -1.81421017119e-03  2.92653956646e-03  2.50920186122e-03 -1.00476931356e-03 -3.44758768758e-04  1.41012284803e-03  4.28441123544e-03 -4.52808553353e-03 -1.00485995467e-03  1.74330197666e-04 -7.25486884746e-04 -4.31968223445e-04 -1.29306324292e-03 -6.58304419376e-03 -7.61743871172e-03 -5.09677976970e-03  6.47101324377e-04 -4.97919579411e-03 -1.04669677361e-03  5.59701843809e-03  9.57243789631e-04  4.63511451612e-03  4.74595009956e-03 -4.75265429010e-03  1.38125163447e-03 -2.77304504799e-03  4.65698611089e-03 -9.89686896464e-04  1.54497614495e-03  5.45954040145e-03 -1.52712071304e-03 -1.40848019822e-03  1.58055551054e-03 -8.74009252953e-03 -5.12651239727e-03 -3.87750252427e-03  2.73255790456e-03  3.42272290911e-03 -1.20900106428e-03 -4.08548162387e-03  1.81164221022e-03 -4.57734233726e-03  1.77610334447e-03 -4.90565001321e-04  8.08440060810e-04 -3.19654991180e-03  3.90127770004e-03  4.87609382633e-03  5.57483675772e-04  3.97614753818e-03  3.02815496559e-03  5.36629694613e-04  2.83153772862e-03 -1.63800953492e-03 -6.42764333843e-03  2.16728929204e-03  1.55414311090e-03  5.29591168259e-03  1.74902805577e-03 -1.80743735731e-03 -3.50280149593e-04  1.34176472294e-03  2.71332508855e-03 -3.68664004359e-03 -3.57451861153e-03 -1.21251227869e-03 -5.83345775924e-04  4.68938629084e-03 -2.74617856837e-03  5.33906438385e-03  3.37037165867e-05 -3.88585794517e-03 -1.85446308174e-03 -4.83023178783e-03  4.90535696988e-03 -2.27162076611e-04  2.04891557620e-03 -2.31992980901e-03  6.67310049904e-04 -8.52762213268e-04 -3.20345124426e-03  3.75065350046e-03  4.45541133442e-03  2.06679328380e-03 -4.03461209848e-03 -4.66265281324e-03  2.75705396828e-03 -4.61151661688e-03 -3.68388958704e-03  1.20710285136e-03 -7.78286405107e-03 -3.96796974188e-03 -6.02873403637e-04  2.19826551757e-03 -5.79477397944e-03  3.48877279608e-03  1.75439438257e-03  3.07080446216e-03 -5.67518738881e-03 -4.08063174137e-03 -2.94076628654e-03  1.77380213716e-04  6.54745053663e-04 -3.32378089394e-03  7.65573544815e-04 -3.22483499916e-03 -5.78761497685e-03  2.93324800056e-04  1.86336152598e-03  4.09451849219e-03  3.10032427648e-03 -1.99143658083e-03  2.03518091264e-03 -5.20182177523e-04 -2.16071502706e-04 -9.10219466580e-04  1.58548749429e-03 -6.70131791880e-04
 6.05370683246e-03 -7.53188514908e-04  2.93369859040e-03  3.91505896074e-04  2.73937649844e-04  5.18070049246e-03 -1.06579241465e-03 -2.03683911226e-04 -3.22175104183e-04  8.95093747928e-04 -1.83444012409e-03  8.71390298104e-04 -2.63766857428e-03 -1.74888743841e-03  4.26950692834e-03 -1.48244458568e-03  1.53266522302e-03  3.19046899565e-04  2.61367787660e-03 -4.54233898574e-03  2.48367809623e-03 -2.00918327162e-02  2.15786936039e-02  2.84314340771e-03  1.04506571982e-01  5.54469786063e-03 -3.07039647159e-03  2.87065199257e-03 -4.14241388423e-03  4.04879495857e-03 -3.91114926014e-03 -2.15078279222e-04 -9.83193050257e-05  4.46523559257e-04  3.60603746577e-03 -5.92319146181e-03  1.91412921046e-03  2.70008235566e-04  1.69413489098e-03 -2.13106632052e-03  1.99540679269e-03  1.85627466069e-03 -2.13160252996e-03 -1.09437197904e-03  1.25302493664e-03  3.98047041285e-03 -1.09602020451e-03 -1.74103877869e-03  4.51301387446e-04  8.56238157319e-05 -8.16046556247e-04 -1.85941309808e-03 -4.25734495451e-04 -3.83545459907e-04  8.50525825604e-04 -1.60787274050e-03  8.31426091506e-04 -7.77414940506e-04 -8.65115000497e-04 -1.20464827094e-03  3.13791917588e-03 -6.32539665908e-04 -6.72084101510e-03  3.88374489145e-03  9.99821890854e-04 -9.69175735088e-03 -5.48486536065e-04  1.50589478680e-03  6.26948382620e-03  2.06414815370e-03 -1.20545453650e-03 -2.37877414836e-03  5.04728784151e-03 -1.50206915706e-03  1.71822781547e-03 -3.62054782879e-04 -4.81220260752e-04 -3.44802855022e-03 -6.69587931889e-04 -5.17705961833e-04 -5.70805637140e-03 -1.13872070920e-04 -5.76203509981e-03  5.56427673154e-03  3.76625361157e-03  4.49520545388e-04 -4.37734476672e-04  2.22831407090e-03  1.90015801237e-03 -2.91447567356e-03 -2.59123253141e-03 -5.11569811035e-03 -1.35712577983e-04 -3.68291665957e-03  5.66604607386e-04  3.67644244632e-03 -6.38008767994e-04 -1.38064059181e-03 -5.58596909771e-03  3.67698766999e-03  2.59546397463e-03  6.00510592175e-03 -4.45430294415e-03 -1.29184386478e-03 -5.59912618356e-03  1.43282738669e-03 -1.47693268163e-05 -1.52145948104e-03 -2.20954243757e-03 -1.93561352548e-03 -3.07000603309e-03  2.33084432092e-03 -6.01127597471e-04  2.02142178901e-03  1.67927395923e-03  2.72632198438e-03 -1.47562509739e-03 -1.82632884722e-03 -4.53691151871e-04 -4.54045301646e-04 -3.91417813064e-03  3.21198713179e-03 -1.77601476686e-03  1.12301037115e-03 -4.32317924651e-03  1.68234572651e-03 -3.71207435804e-03 -2.09485778781e-03 -1.89887434854e-03 -3.60862306857e-03 -2.46804753573e-03  4.15771435215e-03  2.03548275409e-03 -1.02389256701e-03 -4.36003084104e-04 -2.17686932595e-04  5.46306250762e-03  2.92789843336e-03  1.16862576210e-03 -5.69912722206e-04 -3.51563273581e-03  8.54254858355e-05  4.78149865903e-03  4.84839347337e-03 -8.12484883195e-04 -2.23979616220e-03 -2.21830229705e-03 -7.47667168686e-03 -7.35474690275e-03 -6.64546344586e-03  1.55755800488e-03 -1.28982880352e-03  3.31233870106e-03 -1.87124263080e-03  4.60945867459e-03 -2.77450582983e-03  8.28466407278e-04 -4.21513210720e-03 -7.18106730453e-05  8.31393992495e-04 -2.74664132155e-04 -5.90445787323e-04 -9.70415116162e-05 -6.28061800194e-04 -6.50007818837e-04  1.97673296928e-03  4.86188126905e-03 -4.00791214840e-06 -5.59613115162e-03  4.17613475263e-04  7.69831563639e-04  3.09395239491e-03  4.75661194415e-03  1.55348495731e-03  5.60293968360e-03  4.49504252509e-03 -2.61767804718e-03 -2.96081387540e-03 -1.46868120204e-03  1.93692798776e-03 -1.71682845970e-03 -7.81025511397e-04 -2.57965990158e-03 -2.41402359474e-03  4.24974895036e-04  6.98426314242e-03  5.17022733868e-04  1.28509276402e-04  4.39765423847e-03 -7.29757070708e-03 -2.27399106594e-03  1.92620659939e-03  4.41251167389e-05  2.57119115583e-03 -3.31821507437e-03  2.39600134333e-03  5.91253398061e-03 -1.03520391196e-05  7.03326777743e-04 -3.48510899072e-04 -1.50440338633e-03 -2.31087015118e-04  3.68277229516e-03 -9.06752416090e-04  4.97344906385e-04 -3.94692177095e-03 -3.64920517072e-03 -5.60278003577e-04  4.15189216366e-03 -1.12006676002e-03  7.27019943161e-03 -7.88500684765e-03  2.96509984660e-03  4.92321690759e-03  4.34740814106e-03 -1.37184669462e-03 -3.22042045887e-03  1.35947401448e-03  3.34747862640e-03  5.14661446519e-04  3.03952781340e-04  8.17181487097e-03  8.11659754006e-04 -1.59834767782e-03 -2.27205075452e-03  3.60296682292e-03  6.99628246329e-03 -2.67652388226e-03 -2.24647044824e-03  2.09568216925e-03 -7.04337169635e-03 -4.42810806812e-03  2.38408454663e-04  3.85725706591e-03  1.37389144085e-03 -3.69768761379e-03  2.54915033319e-03 -3.85492862920e-04  3.85948350374e-03 -2.17848044721e-03 -6.33488222132e-03  4.13658444899e-04  1.96699124160e-03  5.03847714365e-05  2.95148090865e-03 -4.93651146969e-03 -1.11675304359e-04  7.31598672982e-05 -1.74527934414e-03 -5.58075535085e-03 -4.11661809359e-03  2.23887536593e-03 -6.93787215624e-04  1.48390015337e-03  2.27395838417e-03  3.65769508248e-03  2.36906942544e-03 -2.63360783666e-03 -3.65118954730e-03 -3.72462425910e-04  1.70425227588e-03 -1.77931093558e-03  4.25892429684e-03 -1.45561240158e-03 -1.51026222201e-03 -3.60620477053e-05 -9.02029926577e-04 -1.02990553088e-03 -4.65147514629e-03 -1.13522361414e-03 -1.12613339503e-03 -4.33459981396e-03 -2.82120028433e-03 -2.19564078098e-03 -2.29135167791e-03 -1.76075145236e-03 -4.84187322050e-03 -3.47929678572e-03 -7.91303189595e-03 -6.45566978669e-03 -8.56901247659e-04  3.30934885913e-03  2.62536597594e-03 -3.37130589185e-04  5.66089519625e-04  2.46301972304e-03  4.10080199418e-04 -1.28388547655e-04 -4.06997765662e-03 -3.98855268109e-04  2.56409544654e-03  5.28882346072e-03  1.19666274002e-03 -1.92404302602e-03 -1.02332798809e-03 -6.32285195065e-04 -4.83333673056e-03 -2.21555656069e-03  4.32387764239e-04 -2.27411603554e-03  9.08277067384e-04  3.41785141527e-03 -4.91330402820e-03  4.77615467327e-03 -6.91147584308e-03 -6.55500674545e-04  1.81804480616e-03  1.99502688811e-03 -6.30943275460e-03 -5.82580470171e-03  2.23488473709e-03 -5.25166306415e-04 -2.77763520881e-04 -1.03622049058e-03 -4.41601318738e-03 -3.24197141451e-03 -1.85967100336e-03 -2.87709878129e-03 -1.42014701280e-03  3.60395285112e-03 -3.77353224859e-03 -1.91201666664e-03 -4.87401090452e-03 -6.00864231155e-04 -2.71176985519e-03  1.63823081654e-03 -7.02188208838e-05  3.98190768760e-04 -7.52260879551e-04  5.53011950006e-03 -7.03302677977e-03 -3.79326777536e-03 -7.01277002455e-03 -5.91745192520e-03  3.68241563886e-03  9.99328601814e-04 -1.55213886423e-03 -4.54644233795e-03 -3.98346783833e-03  3.11300886828e-03  1.65846781403e-03 -1.74032297435e-03  1.78165840444e-03 -3.14260778622e-03  5.17601983528e-03 -1.77105508404e-03  5.47532879287e-04 -4.71760483081e-03 -3.38910157026e-04  2.09520584133e-03  1.98770705766e-03 -6.32218749421e-03 -3.20223456263e-03 -2.24328130011e-03  1.55081210458e-03  3.93896104965e-04 -5.35233288439e-03  2.89989336035e-05  9.46704443906e-04  4.70042051579e-03 -3.43874395275e-03 -5.63537216455e-04  1.90196612075e-03 -1.35108661956e-03  9.13858398166e-04  4.82370864072e-03 -3.99719355252e-03 -3.89849425969e-04  7.42719980000e-04  4.02766576950e-03 -1.73689274593e-03  1.38134475204e-03  2.73867882606e-03 -4.57934619067e-03 -1.84113551497e-03  1.27528773935e-03 -2.05498914248e-03  4.77132019521e-03  3.46981367617e-03 -1.17319686723e-03  2.03202021870e-03  4.24899873926e-03 -1.54747018299e-03  1.38367407109e-03 -1.99410343366e-03  9.42283933945e-04 -3.17481960679e-03  8.23971111426e-04 -9.19385903897e-04  4.03249733177e-03 -6.07336360509e-05 -2.97079884919e-03  1.18282975403e-04 -2.03484777720e-03  4.93834372552e-04 -4.96520288725e-03  1.66920342500e-03  3.49221050729e-03  5.74644968451e-03  1.21330595927e-03 -4.10998881578e-03 -1.75764452751e-05 -2.43480619649e-03  8.59946574910e-04  1.85176878819e-03  1.66613714278e-03 -2.73970048332e-03 -1.65041746271e-03 -2.64131490414e-03 -4.01399215763e-06  1.17918083861e-03 -1.35644548428e-03  4.05173900584e-03 -1.92198862805e-04  2.89347655204e-03 -2.88301432974e-04  1.44515059625e-03  2.39179831592e-03 -4.09828415091e-04  1.36986984444e-03 -8.61840177924e-04  3.90787122721e-03 -1.19511294813e-03  2.87112948121e-03  1.09270387752e-03  2.88857936191e-03 -3.71940789281e-03 -1.32997368944e-03  1.54476457685e-03 -5.59135840540e-03 -2.35534535269e-04  1.62410642393e-03  6.21326953340e-04 -1.32126329760e-03  1.99657357816e-03 -3.09082108924e-04  3.06434483909e-03  4.23654338472e-04  3.43018901787e-03 -4.91679351773e-03 -5.63481657189e-04  1.60821569948e-03  6.59014119266e-04 -4.93205848149e-03  4.95184776024e-05  6.46446224457e-03  3.55494438748e-03 -2.75133597636e-03 -3.04185018538e-03 -2.38486067237e-03 -7.27049680783e-03  9.92145058011e-05 -1.68718568268e-03  4.87451609289e-04  2.40419016065e-03 -1.53879986293e-03 -2.49839375896e-03  1.40517441360e-03  1.14704137653e-03 -2.49716403368e-03 -1.26325480533e-03  5.91632051586e-03  1.13639271454e-03 -5.96256704676e-03 -3.55451643208e-03  3.32834521905e-03  1.30744263647e-03 -1.70858390680e-03 -1.88637415568e-03  5.02796151127e-03 -2.91016353557e-03  1.99084204339e-03  1.50254141132e-03 -1.47888200723e-03 -7.95464084870e-04 -8.01067633314e-04 -1.29577008906e-03  5.96588643517e-05  4.07131532538e-03 -4.65576056415e-03  8.30035220456e-03 -5.04709107095e-03  3.52210052928e-03  3.05067357704e-05 -1.67872577649e-03 -2.58392518772e-03  3.41122408217e-03  1.07208884834e-03 -7.37502783418e-04 -5.30499231231e-03  2.76047782581e-03 -1.09458720023e-03 -5.99981306276e-04 -1.66306051445e-03 -2.47520861503e-03 -9.87045663982e-04 -3.80559318821e-03  1.25089442363e-03 -1.06427536735e-03 -3.92014055821e-03 -1.09564988816e-03  3.49138810515e-04 -2.58890150277e-03  1.34303210670e-03 -1.08275045668e-02 -5.72972989182e-04  2.14199696833e-03 -2.39085643683e-03 -6.69252706351e-03 -6.78693240734e-03  2.59681024772e-03 -3.09104302764e-03
 5.49777435394e-03  2.46513708995e-03  6.97881487864e-03 -6.59304437887e-04 -8.00050343143e-04  3.45124708439e-03  5.87542781703e-03 -3.79245143337e-03 -2.85677512288e-03  3.51554727022e-03 -3.24223247173e-03  4.61201058406e-03 -1.30929277408e-03  2.49373765385e-03  3.38595160551e-03  2.31474896831e-03  1.62505993092e-03 -1.04401444487e-03 -2.77217938625e-03 -2.76182640040e-03  8.91373960046e-03 -4.13653804132e-03  3.26961943556e-02 -2.30187432564e-02  5.54469786063e-03  1.03406572774e-01  7.56040002747e-03 -5.92273458955e-03 -9.08634245005e-03  6.57086700292e-03  2.97413449516e-03 -3.25861493385e-03  4.18149727307e-03  6.93938654083e-04 -2.78291169696e-03 -4.72042168442e-03 -6.13760596393e-04  4.77903395444e-03  1.65332506378e-03 -2.88016103469e-03  1.13328098698e-03  1.01386301394e-02 -2.73401681982e-03  2.13417333537e-03 -2.74136802574e-03 -6.21082841691e-04 -3.18404535255e-04 -5.87012621253e-04 -3.51607940423e-03  4.17216804315e-03  2.20005582581e-03  2.30149250283e-03  1.41519719888e-03 -9.98850614099e-04  9.25854488060e-04 -3.76860020025e-03 -6.75155962846e-04 -6.29275111768e-03 -1.29698619892e-03 -5.81802773476e-03 -4.42114306244e-03 -1.79968602569e-04 -1.14928196137e-03 -8.99534972461e-04 -3.36708945472e-03 -7.60160127580e-04 -1.21363183615e-04 -8.37824864759e-04  5.10779398868e-03 -3.31520352279e-03 -1.75281816977e-03  3.69452278937e-03  3.69024396386e-03  3.20280420149e-03  1.69912964470e-03 -3.47782621694e-03  2.15709643210e-03 -1.94501303214e-03  3.82704400699e-03  2.61956849144e-03 -2.09192380043e-03  1.64544380610e-03 -2.18985019680e-03  4.09932301618e-03 -5.80736542662e-04  2.42668930255e-03  1.82299212467e-03  2.88846231316e-03  2.28331666323e-03 -4.00102650753e-04 -5.26715441380e-05  2.98876096304e-03  1.58816512776e-03  1.98352655138e-03  6.60727317499e-04 -1.79648349170e-04 -3.06031402546e-03 -4.44039756504e-04  5.77085567399e-03  5.69526910707e-03 -3.99761594528e-03 -5.10049516972e-04 -8.18046479169e-05  2.06041593297e-03  6.96292508508e-04 -2.36818097549e-04 -8.44452596033e-04  9.15718657514e-04 -5.10744495791e-03 -3.25582282568e-03  1.83824942451e-03 -2.49655609640e-04 -4.97160659301e-03 -7.19677996635e-04 -1.53404270627e-03  4.96833549701e-04 -6.08733711468e-04  3.59741456652e-03  4.02295890052e-03 -2.38660214477e-04 -4.38992809170e-03 -4.99565195540e-03 -1.63574532642e-03 -2.03881891510e-03  2.06054706376e-03 -3.87143259106e-03 -6.83209773105e-04 -3.51056765313e-03 -1.69896169415e-04 -3.01863947927e-04  4.30581992436e-03 -2.73353904565e-04  3.47965874621e-03 -3.57214570295e-03 -3.85223020240e-04 -6.89151317606e-04  3.47636422908e-03 -3.20247464026e-04  1.23922821967e-03 -1.51643175699e-04  1.09689493007e-03 -4.84597527218e-03  6.38660424730e-03  1.24812386302e-03  3.53094123520e-03 -5.92833402665e-03 -2.80993608581e-03 -1.38894743217e-03  2.51983257582e-05 -9.52692302419e-04 -9.58138311075e-04 -3.43289384661e-03 -5.76354322569e-05 -4.96978831798e-04  1.26606992578e-03  2.22061769041e-03  1.75225031759e-03  2.16240126806e-03 -2.27390989694e-03 -1.96379873147e-03  2.99251604905e-03  5.11143315664e-05 -1.26123809546e-03 -8.48417204876e-04 -1.30099633297e-03  3.18459244778e-03 -1.28452328268e-05 -5.43296955300e-03 -6.26388067764e-03  4.37273616960e-03 -4.68643021586e-03  5.57115988059e-04 -5.59153032073e-03  5.61947024116e-04  1.30762214370e-03 -4.11152972255e-03 -3.36265630411e-03 -1.57213039402e-03 -4.78361699577e-03  9.92925443156e-04 -1.37284319737e-03 -9.88573379176e-04 -2.15036115153e-04  2.06379812896e-04  2.22751238068e-03  2.44741898036e-03  1.86138767784e-03  1.82087351699e-03  2.55080178478e-03 -5.37039187148e-03 -5.05879646335e-03  1.62558565116e-03  2.28570143137e-03 -1.19816656068e-03  6.68074450524e-03  1.00554824597e-04  2.06003320481e-03 -1.10470172119e-04 -1.79044663204e-03  9.79513717191e-04  7.13345906517e-04  2.18979046803e-03  1.19887705573e-03 -2.72516432827e-03 -3.71133130219e-03  9.15255590369e-04 -5.33129689005e-03  2.36480853467e-03 -9.34831942926e-05  1.96977917198e-03  3.28819663710e-03 -1.54169427936e-03 -2.03237441617e-03 -2.84049760401e-03 -7.37085754231e-04  9.63178733060e-04 -1.19840917326e-03 -1.00030352316e-03  3.52316031952e-04 -2.71951253656e-03 -1.84114950428e-04  3.59759950294e-03  4.56233972153e-03 -4.67555572526e-04 -3.51034403789e-03  3.95939826052e-03  3.14376889450e-03 -1.87788720496e-03 -6.06521693732e-03 -1.95810570473e-04 -3.40895603073e-03  7.69482183996e-04  2.37924005659e-03  3.17573001073e-03  3.35514799290e-03 -4.46461401169e-03  8.77635937051e-04  1.48155220645e-03 -3.13433262837e-03 -4.29589709443e-03  2.52638400184e-03  5.86543722638e-04 -3.40702090116e-03  2.19748148420e-04  1.00424739810e-04 -5.66242497550e-03 -2.22869330686e-03  2.87616161046e-03 -1.00592737351e-04 -1.11301347834e-03 -4.65118720850e-04 -7.16771648277e-04 -4.02736645768e-03  2.22558476543e-03 -5.42294141226e-04  5.32294397087e-03  4.80530096934e-03 -1.17343187790e-03  4.94035671435e-03  4.12388785558e-03 -1.81945917729e-03  3.53209977878e-03  2.81414405572e-04 -1.77214507264e-03 -2.83081415407e-04 -1.89776729835e-04  3.74747892225e-04 -1.19455106251e-03 -4.73903827827e-03  2.71803954608e-03 -1.92795176409e-03 -2.17505078449e-03  4.45222338208e-03 -2.65427668247e-03  1.67495086058e-03  2.67216664934e-04  1.73880807194e-03 -4.51137257852e-03  1.25342238201e-03  9.89325304419e-04  1.14713308985e-03  3.55348563361e-03 -3.91648890918e-03 -3.20713878610e-03  5.85235636338e-03 -1.73341410422e-03  3.33863151372e-03  9.49990725342e-03  8.04187409047e-04  1.50514975067e-03 -2.71780720539e-03  3.20792437068e-03  5.90621267106e-04  1.75831169717e-03  1.42011964657e-03 -1.56595569214e-03 -3.30374095146e-03 -7.31189633707e-03 -2.71624737410e-04 -5.86784604018e-04 -1.26666629265e-03  1.91475639811e-03 -6.90245748300e-03  3.16824936203e-03 -6.97384003209e-03 -2.92842703127e-03 -5.51867829711e-03  9.25311645864e-04 -2.72863761353e-03 -1.23604324464e-04  5.87105198336e-04 -7.98728858883e-04 -4.91288420852e-03  5.85357915808e-03 -3.79718623935e-03 -1.49924318664e-03  3.55970558154e-04 -1.96037234609e-03 -9.22345438440e-03 -8.71727859829e-04 -9.91207758845e-04 -6.19300256539e-04 -6.72005297570e-03 -1.93646766125e-03 -1.02203081095e-03  2.53329340829e-03 -2.34817509631e-03  1.40614714127e-03  6.88460935587e-04  4.02271539582e-03 -6.56046130989e-04  2.55083463534e-03  2.61477083031e-03 -7.17723791916e-03 -1.47750272284e-03 -2.98760767693e-03  5.85657934046e-04  6.27493343784e-04  2.25026932727e-03  2.68371691754e-03  9.25455668402e-04 -2.79477011814e-03 -9.24272660193e-04  8.02591047930e-03 -6.27507644224e-03  5.41757659070e-04 -1.92355167228e-03  1.41580752311e-03  4.43180793654e-04  3.41288397006e-03 -1.55842867334e-03 -3.85297274984e-04  4.82436105822e-03  1.01138957369e-03  2.03579225015e-03 -3.55821305107e-03 -5.30794371623e-03 -5.26229016227e-04  2.73698595415e-03  4.12135271811e-03 -2.26140583022e-03 -3.16588968173e-04 -3.97892605453e-03 -5.51192568630e-03 -3.50924317639e-03  6.45423802286e-03 -1.90048252458e-03 -1.02647867807e-03 -3.44435151233e-03  1.26161055076e-03  1.87117478835e-03  5.86852696324e-03  1.36218441252e-03  3.16223710588e-03 -9.46655198113e-04  9.30334074034e-04 -2.19946916022e-04  5.51122855180e-03 -1.06364146205e-03 -3.88177280047e-04  1.39373798889e-03  2.17520603634e-03 -6.40967978540e-03  3.09769747317e-03  7.58984653249e-06 -8.88354430961e-04 -1.95867596760e-03 -3.34545879025e-03 -2.25566542941e-03 -4.25283943398e-03  7.49038675531e-03 -4.33783373652e-03 -7.27539035756e-05 -3.14539628550e-03 -9.40615279021e-04 -4.75379582845e-03 -2.15114244619e-03  4.29949989180e-03  1.07598471031e-03 -7.53656308210e-04 -1.06623058562e-03  1.30082792238e-03  9.84777745064e-04  1.22252095362e-03 -5.80595837408e-05 -3.53082268155e-03  2.03412860026e-03 -1.86032059540e-03  1.16614648199e-02  1.68610554173e-03 -1.59752969154e-03  1.77851730969e-03  7.70967874302e-04 -4.54848278908e-03  2.69505405000e-03 -1.53388139599e-03 -6.04568376134e-03  5.84374894373e-03 -2.54925188001e-03  3.85070783249e-03 -1.84000592872e-03  5.18394217932e-03 -1.41558018554e-03 -2.49267775254e-03  3.09250539825e-03 -1.75734677752e-03 -6.52983651869e-03  3.08644510102e-03 -4.80720249279e-03 -3.50468740532e-04 -1.28647211241e-03  1.13365791899e-04  2.90991040679e-03 -2.58318204988e-03 -4.23233255528e-04  4.42404850667e-03 -3.87651679669e-03 -3.51030462494e-04  2.34665885230e-03  4.66949098177e-03  1.75039698399e-03  1.61690726135e-03 -5.06649322621e-04 -5.86031918992e-03 -1.80728710666e-03  2.73117959068e-03  8.36363937355e-04  3.18341117468e-03  6.29870218863e-03  2.08538234287e-03 -2.27883184903e-03 -5.12184684048e-03 -9.62223323190e-04 -4.19849906398e-03  1.01689107681e-03 -4.17126107815e-03 -3.87744645483e-03 -1.03955483797e-03 -2.69154140628e-03  6.23443072044e-03 -2.61876780346e-03 -5.70581517800e-03  2.37878361673e-03 -3.30245823577e-03 -2.80517016884e-03 -2.72129604609e-03  2.73721445875e-03 -3.12954293100e-03  3.46696324659e-04 -4.15399880230e-03 -1.75131673462e-03  1.80751868031e-03  4.88635368023e-03  1.58340306364e-03  2.97759478920e-04 -2.75266821387e-03 -1.89890838893e-04  8.39356648198e-04  4.13089373451e-03 -1.75812091022e-03  2.70575580087e-03  6.13618432145e-03  3.74506110711e-03 -1.99382621570e-03  7.17531563028e-03  8.89010118874e-04 -3.17472471745e-04 -2.39820253530e-03  6.42665102701e-03 -5.65488465621e-03 -1.28952948251e-03 -4.49487553035e-03 -2.97185842244e-04  1.96625921946e-03  1.41093131347e-03 -2.46179352413e-04 -2.07517067687e-03  4.13926734314e-03 -2.62736883021e-03  1.47068194058e-03 -5.58385972701e-03  4.51908832420e-03  3.41576734067e-03 -4.38929704588e-03 -4.80280187407e-03 -3.40649773353e-03  7.92215100313e-03 -6.66089266329e-03 -4.14101800435e-03 -7.47381724191e-03  1.60774999993e-03 -2.23119354833e-03
-7.52940688765e-05  8.55222221021e-04  3.53062988641e-03  3.68443862309e-03 -2.17529620327e-03 -5.42563159358e-04 -2.26858800725e-03  2.94880439817e-03 -1.11035719791e-03 -3.59348235735e-03  3.27540655248e-04  6.61777337880e-03  6.45298529364e-03  1.86027368647e-03  2.25946246760e-03  4.41178009239e-04 -6.39549030769e-04 -1.09876821263e-03 -6.78061605408e-03 -1.19905470267e-02  3.99989168761e-03  8.25547452115e-03 -2.58959754552e-03 -1.98390718237e-02 -3.07039647159e-03  7.56040002747e-03  1.37224289955e-01 -9.40552271956e-03  2.42996867916e-03 -3.56751864942e-03  1.43645318335e-07  3.31859308325e-03  2.84252691660e-03  1.00088258869e-04 -1.37397538610e-03 -1.29076438205e-02 -3.73381213682e-03 -1.03309592832e-02  5.66602384221e-04  7.05637288563e-03  1.01809492476e-03  3.07977503019e-04  3.95540020722e-03  2.33412172765e-03 -2.21366223240e-03  2.28824985496e-06 -2.18515070458e-03  2.18440450986e-03 -5.51055083589e-04  5.57499709784e-03  2.04575756099e-03  1.76153817399e-03 -6.62777525502e-04 -4.88029519446e-03  2.41503430339e-03  2.00965718106e-03 -3.08086188553e-03  3.20452012373e-03  3.00603928707e-03 -4.81123682256e-03  1.24462391052e-04  5.68223735357e-03  2.22369910541e-03  1.47112292834e-03 -5.62273051529e-04  5.38466217831e-03 -2.56923433913e-03 -5.98793302592e-03 -1.36989877572e-03 -5.31942762948e-03  1.39680416850e-03  3.63429662245e-04 -1.25567202925e-03  7.62916171581e-04  1.29503441019e-03 -2.24620548988e-03  4.68775681864e-03 -4.75829864039e-04 -4.50287850033e-04  2.27692307147e-03 -1.19125907531e-04  5.97415742800e-03  3.49530528330e-03  6.41945667200e-03 -6.52266968810e-03  3.51948584191e-04 -2.44320203551e-03  4.17980480051e-03 -2.90254780883e-03 -5.19625334625e-03 -6.21559570434e-03  1.29814872273e-03  5.63528847405e-03  8.34639165608e-03 -5.60679585796e-03 -3.53636472985e-03 -1.86240719248e-03  2.86885537629e-03  1.06855605421e-03 -1.50062300901e-03 -6.40136447797e-04  1.00161354225e-03 -1.09699937427e-04  7.15312059206e-04  1.41278713134e-02  3.87186816589e-03 -9.44078646625e-04  4.71418667873e-03 -5.76288167935e-04 -2.31290929709e-03  6.58608268487e-03  2.83121186958e-04  7.19467443323e-03 -5.71527441049e-03  1.45885221037e-04  4.82679556806e-04  1.37149026967e-03  2.94302100542e-03  3.25096144673e-03 -3.57004963048e-03  2.37567228172e-03  2.42441025590e-03  4.01237343606e-03 -3.16473415667e-04  2.03813187160e-03  3.56253116701e-03  4.80917460649e-03  3.18995943201e-03  4.04595054924e-03  5.46520739451e-03 -4.07593006847e-03 -7.28434519839e-04 -3.29551577434e-03  6.47513019549e-03 -1.74613928252e-03 -1.64214943059e-03  2.89410251690e-03  1.10549607804e-03  5.02837002273e-03  1.91303696141e-03 -1.34714475216e-03  3.68583023247e-04  4.40203524519e-04  3.26691646871e-03 -6.37169021024e-03  4.85196924102e-03  4.04343529613e-03 -2.38749331768e-03 -1.62915325527e-03  4.38904005965e-03 -6.20595972463e-03  1.49952592699e-04 -2.55043362311e-03  2.09071894872e-03 -4.89184826595e-03  3.30917416103e-04  6.98458370168e-05 -1.70165865149e-03  3.42051400262e-03 -2.22556908490e-03 -1.88497826934e-03  1.09602284735e-03  1.86169835335e-03 -3.78984918495e-03 -3.53728985959e-03 -5.33599682687e-03  6.96649534618e-03 -4.31779327278e-03  2.76236870373e-03  7.01627598758e-03  5.77549403857e-03 -1.05521965241e-03 -6.70996997051e-03 -1.71689615285e-04 -4.95460807361e-03 -2.36462318616e-03  2.72142676957e-03 -4.46631406599e-03 -3.97450019770e-03 -1.02339786772e-03  1.95720125231e-03 -5.39731865412e-03 -2.19821771399e-03  2.51892799343e-03 -5.91038592253e-03  4.22335439579e-03  2.46914736352e-03 -3.23616605937e-03  4.21679539174e-03  4.77893011550e-03 -1.16402039873e-03 -4.32435280830e-04 -8.57340913826e-04  4.99303385168e-03 -1.98666425990e-03 -2.31339984181e-04 -6.30707519034e-03 -1.77905032509e-03 -2.41628373009e-03 -4.89548948578e-03  6.15695265697e-04 -4.99203626970e-03 -3.88848206723e-03  3.20674509531e-03 -3.44417561156e-03  3.97316924247e-03  1.40807190368e-02  4.51720380542e-03  2.16491577091e-03 -7.13352173216e-03 -1.48183129952e-02  6.29320081538e-03  4.00426328973e-03  6.97139300914e-03  4.11173098267e-03  1.03761086632e-02  5.27175737269e-03 -1.09157206426e-03 -6.99076595233e-03  3.89319910204e-03  2.44237431471e-03 -3.00006003603e-03 -7.88507317181e-03 -1.35414424931e-03  9.52570988441e-03  2.71090264937e-03  5.19936933256e-03 -8.43877279868e-03 -6.95179296092e-03  2.40591323961e-04 -4.40063918083e-03  7.47144717488e-04 -1.70202560731e-03  4.65648086246e-03  6.04263256368e-04 -8.16705193844e-04 -1.19549655393e-03  2.44560643248e-03 -6.67101316611e-03  2.96658660284e-04  3.66942363033e-03 -2.31084675641e-03  3.80690358188e-04 -2.15664984651e-03 -2.31516006426e-03  9.85096151050e-05  2.99144620669e-04  4.01499990836e-03  1.76995399984e-03  4.53432359788e-03 -6.76751648215e-03 -4.71051714465e-03 -6.18884052576e-03 -1.57919940110e-04  5.39886051354e-03  1.71128850471e-03 -5.14739492167e-03 -4.54577223372e-05  1.65810532084e-03  3.15201575161e-03  4.02207550001e-04 -7.13124824741e-03  3.68372603904e-03 -4.96428805161e-03 -2.05690372116e-03 -3.27320198143e-04 -3.24618149565e-03 -3.79883470505e-03  1.05316301611e-02 -1.44343493810e-04 -2.80663922714e-03  3.12219539046e-03  3.18339327744e-03 -1.33718633287e-03  1.13746883051e-03 -4.57329865649e-03  7.96501974249e-04 -3.96330029898e-03  2.15054829964e-04  2.58363096630e-03  2.96162596374e-04  3.93913838127e-03  1.72097837856e-03 -1.01194124238e-03  7.65339877202e-03 -7.46359305055e-03 -1.16071170235e-03  4.50754793770e-03  5.19029629261e-03  6.13348148468e-04  1.31894078951e-02 -2.88568030663e-03 -3.65679777740e-03 -8.02554968819e-03 -4.18305911565e-04  2.08245869314e-03  3.34984041517e-03  8.19049098501e-04 -4.66194543589e-04 -4.99947237122e-03  7.40083996063e-04  8.31462175334e-04 -4.51759931921e-03  7.50097636279e-04 -7.17761514143e-03 -1.51448971702e-03 -1.95109097177e-03  9.22957920544e-04  8.54809082697e-04 -3.87965532197e-03 -6.19849774343e-03  2.72875062859e-03 -3.64714308996e-03 -9.55946769596e-03 -2.54406598160e-03  2.11404371935e-03 -1.36073419685e-03 -3.47508708876e-03  2.33278340596e-03 -2.07308498286e-04  2.06997623934e-04  4.71443676161e-03 -7.86226590786e-04 -3.00391688953e-03 -9.04860719743e-03  2.89394455303e-03 -3.19377341457e-03 -2.57863772163e-03 -1.24648575068e-03  5.82549566783e-05  3.06129756981e-04  1.86241118025e-03  4.26020709673e-03 -1.94301884139e-03  4.88315702630e-04  2.04071285938e-03 -5.48017370654e-03 -2.87401503505e-03 -5.63104617154e-03  7.30969289020e-04 -3.71151909021e-03 -1.93624077100e-03 -7.13976137102e-03 -1.27436364032e-03 -1.25450124320e-03 -1.40134914611e-03  2.65652694344e-03  2.22061416082e-03 -1.19841778832e-03  8.59283478567e-03 -4.02772442525e-03  2.81776624097e-03  1.04415865027e-02 -4.19902025048e-03  3.69490644320e-03 -7.25612082192e-04 -4.13236093166e-03  2.58447681522e-04  1.98878875074e-04  2.60467923634e-03 -4.03408900948e-03 -8.11098302344e-04 -1.87221378552e-03 -7.19635181273e-04 -5.52828425400e-04  6.54581221869e-03 -1.56836489878e-03  4.60799517414e-03 -2.15537996867e-03 -1.18032435085e-03 -6.85728644395e-04  8.76158186139e-03 -1.11454854625e-02  8.65651425942e-03 -1.05621515743e-02 -3.98466617065e-03 -4.04611044137e-03  3.07473742363e-03 -1.23567287668e-04  1.08323931739e-03  9.87961392500e-04 -6.42497511790e-03  2.31667045195e-03  4.21961096191e-04  1.71840423491e-03 -9.03228559359e-04 -4.09093037849e-03 -5.01967601373e-03 -3.31280452170e-03  1.73853528864e-03 -1.59940554391e-03 -5.44182608395e-03 -6.03678829892e-03 -5.75477988003e-03  2.96696153234e-03  7.57563483655e-04  3.27140689148e-03 -2.30912911557e-03  6.25152009658e-03  6.30794126436e-03 -7.86693376843e-03  4.04514852088e-03  3.23576675074e-03  6.13797726628e-03 -9.86779193508e-04  5.50563814716e-03 -2.25872057894e-03  1.00701401173e-02  7.74098107854e-03  1.98394581384e-03  3.39117987407e-04 -3.96290538966e-03  4.15166485330e-03 -4.12394543793e-03  1.33829179177e-03 -8.87191238393e-04 -9.63906052568e-03  7.54928015030e-03 -2.95207945250e-03  8.55805425632e-03  7.50695776407e-04  2.59056289092e-03 -1.11409848845e-03 -2.87283737298e-03  1.58649849641e-04 -3.77683911401e-03 -1.47742771713e-02 -1.44144596262e-03 -3.35476440631e-03  5.79012747045e-03  1.37484653632e-03  1.88842864413e-03  5.45701090893e-03  4.44899136680e-03 -3.25906899619e-03  1.82686775742e-03 -5.18083513489e-03  3.04999004274e-03  9.57132514270e-04 -1.29357769038e-03  4.75865008364e-04  1.62511033431e-03 -2.31637460061e-04 -2.43823915818e-03 -1.20206193923e-03 -1.84517510153e-03 -6.34244195395e-03  1.41590129138e-03  4.58648494068e-03  4.52480599692e-04 -5.36314801610e-03 -4.09010585606e-03 -2.63720358567e-03 -3.23860192715e-03 -1.58490271613e-03  5.15337674301e-03 -6.72441859648e-04  3.50309664022e-03  7.50816911256e-03  4.07868967099e-03 -3.27397559960e-03  7.90276030371e-04  3.29666279154e-03 -3.68418058407e-03  2.58077860852e-03 -2.74273421053e-03  3.17859174548e-03 -2.14726344007e-03 -1.37697701722e-03 -3.38547932418e-03 -4.14724327459e-03  3.77806954545e-04 -8.65769859950e-04  3.19300291397e-03  1.64060588175e-03 -5.18956682138e-03 -4.56093210692e-03 -4.99902945294e-04  2.06741150007e-03 -1.25262437252e-03  1.86579198753e-03  5.01379667512e-03 -6.25830415552e-04 -8.84144280066e-04 -3.07230643929e-03  2.36673210352e-03 -1.28225649140e-03  2.35381007168e-03  2.73740898369e-03 -4.32914876600e-03 -2.54571725642e-03 -4.44237360120e-03  3.44683505889e-03  7.12432295799e-03  1.96943517938e-03  1.56650528755e-03  4.54788318484e-03  1.84433229192e-03  2.14317976680e-03  4.18815274291e-03  1.00687566306e-03  6.59341775726e-03  4.62202564184e-04 -1.56588170681e-03  3.05532084481e-03  2.94534976022e-04  1.09525809735e-04  1.63647951279e-03  2.87310076448e-03  7.58201053970e-03 -1.95878822554e-03  3.41758150266e-03
 3.09668830652e-04  4.37529646706e-04  3.92202626424e-04  2.19137625688e-03  8.54086900711e-04  7.50934978984e-04 -4.60788507061e-04  8.76340625371e-04  8.55389483779e-04  5.52878781111e-04 -2.10318474282e-04  7.43971002423e-04 -2.02736953280e-03  3.69469587011e-03 -4.27663686835e-03 -2.21350153912e-04 -3.93650062311e-03 -2.44224358550e-03  2.47466431880e-03  4.23079072162e-03 -9.92096364015e-05 -3.52880320124e-03 -4.77269224291e-04  4.48045788633e-03  2.87065199257e-03 -5.92273458955e-03 -9.40552271956e-03  8.82220815273e-02  6.26275560209e-03 -2.94455203143e-02  3.94938281435e-03 -5.29914955906e-03 -1.98826803309e-03  3.14836625985e-03 -2.27410220429e-04  1.25491333459e-03  2.64583644158e-03 -1.05966150045e-03 -1.39500749314e-03 -4.92829646527e-03 -1.64495583588e-03 -1.57637722299e-03  2.39012717580e-03 -1.77994165079e-03 -1.40188748877e-03  1.84330495855e-03  1.25901481764e-03  1.51786944325e-03 -1.46116563861e-03 -6.11355795024e-03  2.08691650059e-03 -1.45773091505e-03  2.06929820494e-03 -2.62569388383e-03  9.05294910639e-05 -1.47613000625e-03  5.31734437494e-04 -5.15765989157e-04 -6.69808654193e-04  3.73326278784e-06  3.38742943341e-05  3.83982449713e-04  3.63738004258e-03 -5.94620870178e-04  2.12541889681e-03 -6.53772286709e-04  4.56381188214e-03 -2.41167897011e-04 -1.82710202354e-03  1.13144543319e-03  7.26134902946e-04 -4.53396317710e-03 -5.96618676845e-03  4.60043842078e-03  3.36365833906e-03  1.25697228626e-03 -2.27455061392e-03 -1.05408598988e-03 -2.31639241599e-03 -4.78337976927e-03  1.04790602547e-03  1.52677608668e-03 -3.99526670294e-03 -2.66393484506e-03  9.77685230593e-04  8.20352816227e-04 -1.98462338966e-03 -8.16627028439e-04  1.22507870973e-03  2.17469648230e-03 -2.35055882418e-03  1.49969603474e-03 -4.43755922435e-03  1.05250507274e-03  5.83843920357e-03 -3.19514730342e-03 -1.21041275850e-03  1.63886191736e-03 -7.07213916053e-04 -4.97530794856e-04  3.64332112737e-04  5.25420628340e-04  5.06165982784e-04 -1.73861832332e-03 -2.03581713180e-03 -1.79934289730e-03  1.55064750637e-03 -3.27553380596e-03  3.67087131686e-07 -8.01940759184e-04 -1.43440588545e-03  1.62561478976e-04 -1.18836304820e-03 -1.83011716384e-03  4.39751899124e-04  4.53271883860e-03  2.18631281078e-03 -1.53989191220e-03 -3.26700655072e-03 -1.56647259155e-03  2.00177798950e-03 -2.90271780747e-04  1.38183611256e-04  3.62329994079e-03 -2.03805908061e-03  2.60013625314e-03 -2.77644633621e-03 -3.22315911487e-03  3.38224010932e-04 -1.40628712553e-03 -3.17547653136e-03 -3.78864064190e-03  2.90036546610e-03 -5.12273395920e-03  1.78425668241e-03  2.62832827633e-03  1.20030841028e-03  2.76692825657e-03  3.24603944763e-03 -2.53423276928e-03 -1.03220080499e-03  2.68016596261e-03  2.68045210128e-03  4.64114375616e-03 -3.45841296353e-03  5.89615809172e-03  7.31677145877e-04  2.63135233467e-03  1.62913151823e-03 -1.48511636833e-03  4.90494209425e-03  4.44075744848e-03 -4.23422517785e-04  9.64766762051e-06 -5.21290703927e-04 -2.44299040335e-03 -1.38417668050e-03 -1.11918753715e-03 -4.34821272599e-04  1.75073245774e-03 -3.75180106486e-05  1.02740612092e-03  1.73006305327e-03  3.14018688137e-03  1.56113224469e-03  3.69059239911e-03 -1.52465673403e-03  1.34046465713e-03  1.38320952037e-03 -1.26289145439e-03 -5.92444016941e-04  2.53456359548e-03 -3.85661339223e-03 -6.38613037357e-04 -1.72738788511e-03  4.54488705246e-03  2.75512094223e-03 -3.64065283391e-03 -2.87529201905e-04  3.96969579298e-03  3.12651706892e-03 -4.63585050176e-04  1.09847978523e-03  5.98851056889e-04  2.10638189642e-03  1.80856755455e-03  8.49089225438e-04 -1.81530555676e-03  4.78206278592e-04 -8.38806588393e-04  1.25125577352e-03  1.83804113485e-03  1.43072691410e-03  1.02098636952e-03  6.77730420450e-04 -1.22352783331e-03  1.76040885751e-04 -1.47133221577e-04  5.65129765270e-04  4.24325994552e-03  6.73118924341e-04  3.07390180723e-03 -1.31176086251e-03  6.62401907520e-04 -2.33787724844e-03  2.88380615216e-03  5.79973263029e-04 -2.13795407274e-03 -1.71316119540e-03 -1.59652515941e-03  3.42087098539e-03 -2.98380716597e-04 -5.89310974912e-04 -6.04670484192e-04 -5.08203701002e-04 -5.36292851123e-03 -1.20197931329e-03 -2.38371662305e-03  4.16077993718e-03 -3.21969644244e-04  9.68653165259e-04  5.21546423025e-03  1.91582605905e-03 -2.91168876265e-03 -6.39881922395e-05 -1.70232628383e-03 -1.88899537995e-03 -9.02799863478e-04  2.03185211061e-03  2.52069928521e-03  1.88394854377e-03  2.11805527895e-03  6.73352345904e-04  4.41139455622e-03 -6.92824043503e-04 -5.81238229766e-04 -1.68113533158e-03  2.08418992418e-03  1.66902334630e-03 -1.98140341852e-04 -4.71731868529e-03  9.77747882023e-04  2.29069430823e-03 -2.19790605985e-03 -1.20528663928e-03 -6.60716213722e-04  1.19113300758e-03  2.62492511257e-04 -1.59799567030e-03 -2.55465340204e-03 -1.92169701852e-03  6.80995219085e-04 -1.07599568948e-03  2.73929723213e-03  2.41046173064e-03 -3.92405112353e-03 -1.86164044387e-03 -3.97353151173e-05 -3.27777449610e-03 -1.88006016068e-03  2.76524231246e-03  2.45092403469e-03 -1.82335303812e-03 -1.19613472105e-03 -1.28070887647e-03  5.02473284584e-03  4.55432787128e-03  6.66945421425e-04  1.39414897982e-03 -7.43934709404e-04  1.53784447024e-03  2.99490104151e-03 -4.24999123212e-03  1.38167557946e-03  2.15531499980e-03  1.27591207357e-03  1.57146569213e-03  5.03036888843e-03  5.38533559460e-04 -1.85713969872e-03  7.75260881267e-04 -1.05208332538e-03 -1.00298665758e-03 -5.08256227123e-04 -1.22112949738e-03  2.17833086064e-03  4.04376141492e-05 -8.60857931292e-03  2.62155241307e-03 -6.71551709328e-04  2.46708455122e-03 -1.07507978128e-03  4.45943628996e-04 -3.87835872772e-04 -6.35467127241e-03 -2.84204190145e-03 -3.62430416735e-03  9.26716060476e-04  1.78744693238e-03 -7.47091756028e-03  1.87581676053e-03  2.07715988920e-03  7.81619815626e-04  2.87093822743e-03  7.88730101783e-04 -1.29318671538e-03 -2.80220748954e-03 -1.42145408058e-03  2.12136611373e-03 -9.41714551208e-04  2.83776597904e-03  4.22982437969e-03 -1.69690868764e-03 -4.45779724972e-03 -1.12006292286e-04 -1.20831768911e-03 -1.90651895953e-03  1.34074870406e-04  3.07283718376e-04  3.47110171046e-03  1.37353335126e-03 -5.16364345679e-04 -6.09834515705e-04  2.08481133535e-03  2.81469155378e-03 -2.74256509062e-04  2.32724274470e-03  8.39205344813e-04  1.12582948386e-03  2.86864444673e-03  1.05342947648e-03 -2.08016974262e-03 -6.32156341692e-04 -5.40824263272e-04  1.58971520548e-03  2.98636021418e-03 -3.43900153530e-03 -9.76977714040e-04  1.98378173610e-03  1.16079470366e-03  1.82239830612e-03 -1.33145855650e-04 -1.06509612362e-03 -5.57950632452e-03  5.02047350627e-03  1.26644618605e-04 -2.37887255292e-03 -1.15483522979e-03 -3.09934218059e-04 -4.82420578014e-03  3.24023073642e-03 -1.28363360556e-05 -3.10518383426e-03 -8.74178037335e-04 -1.84732397385e-03 -2.36993983061e-03  3.77437279949e-03  3.83429471851e-03  4.33491692436e-03 -7.55822665122e-04  2.32970625692e-03 -1.14916786852e-04 -3.04452994706e-04  1.07160774581e-03  3.33642907698e-04 -3.18075357744e-03  2.78056688451e-03  2.84504840713e-03  2.41937896773e-03 -6.11232359151e-03 -9.75430096456e-04  1.36165824330e-03  1.42657868355e-03 -3.77489829237e-03 -1.41191404475e-03  6.79156278481e-05  2.85400379188e-03  3.82667996402e-03 -1.35494137923e-03 -2.39192778900e-03  1.06768886788e-03 -1.15390122561e-03 -1.58963634591e-03  1.23225088056e-03 -1.12410932317e-03 -2.31117320445e-03  4.99913691284e-03  9.40351829843e-03 -3.06637669932e-03 -3.67829084896e-03 -3.23028873894e-03 -2.43331305439e-03  1.65673778317e-03  5.26891718449e-03 -2.66694471313e-03  2.01788220987e-03  2.43263620288e-03 -1.83006667775e-04  2.32573710637e-03 -3.21847261044e-03  3.21297799121e-04  4.40953254494e-03 -3.74208551095e-03 -1.80840473033e-03 -4.93342968841e-03  1.84667661717e-03  9.79502533175e-04 -3.36564668133e-04  2.36358250207e-03  1.02442162221e-03  4.90115399838e-04 -1.08686190655e-03  1.07802926972e-03  6.26240221482e-03 -6.10856151288e-03  4.28570894624e-05  3.75379229448e-03  4.57583256013e-03  1.14154524623e-03 -2.09453631546e-03 -3.86916181308e-03 -1.66424105801e-03 -3.53786641433e-03  6.43391573840e-04  2.10426797573e-03 -3.06926556486e-03  2.21989989517e-03 -3.04985067600e-03  1.98892292411e-03  6.26070923608e-04  4.71150426575e-04 -1.42747578953e-03 -4.57875651370e-03 -3.16275385382e-03  3.43427625661e-03  1.13420849169e-03 -3.86942396955e-04  2.76648000558e-03 -2.70571861431e-03 -3.88521488471e-03 -2.21831109866e-03 -2.93580015759e-03  1.79793097457e-03 -2.39731751338e-04  3.51826899335e-03  1.41369037824e-03  2.72123977612e-03 -1.90074423441e-03 -5.97240401232e-03 -1.84212897548e-03 -5.36081313043e-04  3.61280642236e-03 -1.13081927036e-03  5.19948773136e-03 -3.78920118364e-03 -1.43714718723e-03 -1.72587599287e-03  2.50340681056e-04 -4.73035596123e-03 -1.17299383360e-03  9.80686422031e-04  1.13554373517e-03  1.21538276116e-03 -4.32610192686e-04  1.47874016568e-03  2.02019686324e-03 -4.52972514432e-03  1.21058842110e-04 -1.89851279469e-04  2.90755499240e-03  7.64363729435e-04  4.87659784384e-04 -1.97961970970e-03  2.20885666690e-04  1.25818860967e-03 -2.96678904723e-03  2.44110788508e-03 -1.83168830244e-03 -2.85390302658e-03  2.90366682501e-03  1.46641895056e-03  3.28778021840e-03 -3.68810043058e-05  3.77824293524e-03 -2.27041492563e-03 -3.24890934391e-03  2.71746517933e-03 -1.04544347634e-03 -2.72496071393e-04  1.78062316798e-03  2.62579177249e-04  4.47323988829e-04  1.78557467079e-04 -2.52259716181e-03 -7.93751986536e-04  7.15753989849e-04 -1.22249960873e-03  1.00839036351e-03 -6.99557958761e-04 -1.25803946555e-03  7.29432157786e-04 -1.96080618407e-03 -6.03025498648e-04  1.09999687846e-03 -5.55262872384e-03 -1.60563989811e-03  1.37097571013e-03  9.34194651621e-03  3.82616904843e-03  1.74819108217e-03 -2.93744603277e-03  1.63259181928e-03
 2.23726407492e-03  1.07840697022e-03 -1.32934683944e-03 -7.74417288347e-04 -1.01039679778e-03 -1.65367885268e-03  6.53760793739e-04  1.66636591309e-03 -8.99372307304e-04 -1.87375119434e-03 -7.27188480961e-04 -4.53578275098e-03  1.88656209001e-04  1.15407881702e-03 -2.79393607176e-03  1.24226121318e-03 -1.41477090564e-03  8.52943881065e-05  2.92031049499e-03  1.16250469855e-03 -2.79459674502e-04 -7.39349479229e-04 -5.06883575980e-03 -1.13494815364e-05 -4.14241388423e-03 -9.08634245005e-03  2.42996867916e-03  6.26275560209e-03  8.02755026016e-02 -1.95920847107e-02  1.38549695570e-02  1.65516790597e-02  4.92337175857e-03  2.88621728298e-03 -1.34482516059e-03 -2.57749485115e-03 -4.56650041658e-04  1.73527453631e-03  1.97117682982e-03  6.98765159296e-04 -1.54187096815e-03 -5.21011874738e-03  2.94589286160e-03 -3.02930353650e-03  1.74514454479e-03  2.92711599912e-03  4.49159746518e-03  1.06728359344e-05  1.14184890571e-03 -4.06012420640e-03  2.38954900341e-03 -3.30240091520e-04  2.97274140590e-03 -3.60497628996e-03 -9.34038301903e-04  1.43183534511e-03  3.02685889031e-04 -9.03903164185e-05  1.65823384579e-03 -5.94140691488e-04 -1.97923439168e-03 -3.31760304820e-03  1.13870760076e-04  1.62291020050e-03  2.67146086888e-03 -5.15646086828e-03  1.96518615473e-03 -4.64422986301e-03 -4.08333951078e-03 -1.14830413914e-03 -1.82888539533e-03  2.74970745855e-03  1.61734371456e-03 -1.69426128293e-03  2.30587627702e-03  1.39250761850e-03  1.08301041016e-03 -2.16526533619e-04 -2.81470011637e-04 -1.92934248395e-03  1.72147504927e-03 -3.30744725882e-04  3.17472029741e-03 -6.53420430938e-04 -2.70789512963e-03 -3.96748790136e-03 -1.77080881474e-03  6.58887947521e-04 -1.19199993916e-03 -5.66569797570e-05 -2.56608220415e-03 -6.35067887042e-05  3.23137488046e-04  6.82249755481e-04 -5.44508011959e-03 -1.95523903780e-03 -4.71486905333e-03  2.25358038158e-03  3.75247995988e-04 -1.30735565650e-03 -1.78566746503e-03  1.80063396855e-03 -7.93560943573e-05 -5.52695294112e-03  3.52606495576e-03 -4.35335481049e-04  2.09764785345e-03 -3.43703489809e-03  1.92908068379e-03  2.21536213115e-03  7.37757827649e-04 -4.39133565631e-04  4.56972072718e-03 -1.06379836370e-04  1.06876775437e-03  1.06154843534e-03  4.13546358805e-03 -2.16545981171e-03 -7.09019490471e-03  2.83532304443e-04  1.46491696760e-03 -1.85439958633e-03 -1.47133655170e-03 -3.24801345398e-04 -4.85994328770e-04 -2.42944929055e-03 -5.02553397836e-04 -1.73469916513e-03 -1.20295202892e-03 -6.29636980479e-03 -4.06527846251e-03 -8.64310839306e-04  1.02690090341e-03  1.21052057825e-04 -1.68783222694e-03  4.09546745353e-04  2.00259407330e-04  7.71359596802e-04  1.07105645162e-03  2.94914502831e-03  5.81139492822e-03 -6.48527326155e-04  2.63904617231e-03  4.59882152434e-03 -1.33165259654e-03 -2.95083905066e-03  1.87255293668e-03  2.09405781431e-03  1.69014666878e-04 -1.31253423449e-03  2.07799639183e-03  1.93750672399e-03 -8.64007556205e-04 -6.64798909509e-04  2.82327986047e-03 -1.22096793215e-03 -9.39715463472e-04  3.57110271820e-03 -1.43848444693e-03  2.11621995416e-03  2.30082012121e-03 -2.27037666500e-03  8.31648225535e-04 -2.23315402703e-03  9.00891402926e-04 -1.57803833411e-03  3.46916659656e-03  1.75050010347e-03 -1.42509290739e-03  1.52533307325e-03  2.31107605599e-04 -2.68474569050e-03 -1.56353045595e-04  3.44670829103e-03  4.18216636977e-03  2.47326559222e-03 -1.98070688198e-03  2.99242826883e-03 -2.53281095239e-03  4.28029213027e-03 -2.26526603258e-04 -1.42423960777e-03  1.25477561952e-03  2.72560343127e-03 -4.86069292102e-04  3.15840240049e-03  2.35322523311e-03  1.77064955790e-03 -5.08702928246e-03  5.75251905480e-03 -4.41155477060e-04 -2.07447313216e-03 -8.28653242531e-04 -5.96120483867e-05 -4.45555856872e-03 -1.02609084798e-03 -2.46523198504e-03 -2.14320382552e-03 -2.93281454860e-04  7.15787455432e-04  2.52202780174e-03 -3.04168263572e-04 -2.80434471977e-03  2.60368005140e-03 -2.13896831933e-03  2.07438686539e-03  5.63071242262e-03 -8.17725658903e-04 -3.19419703654e-03 -2.99344239542e-03 -1.92876458437e-04  2.22873321655e-03 -2.95106777228e-03 -2.68521454494e-03  2.09397521009e-03  6.78276751080e-04  4.82306795935e-03 -1.85672865557e-03  3.04683467441e-03  2.43359305370e-03 -2.93623448290e-03  1.61266403189e-03 -3.25561433492e-04 -1.21982604999e-03 -1.19566136965e-04  1.44450988424e-03 -1.67961982557e-03  2.00735204995e-03  4.66782231167e-03 -1.71331055876e-03  1.04935877190e-03 -4.06481156699e-04  2.11271427426e-04  4.71465273128e-04 -1.05569936740e-03  6.88483910593e-04 -6.57797334234e-04  4.32630043157e-03 -2.47262569971e-03  1.68953807860e-03  4.28286228269e-03  4.09799449461e-04 -1.82814666181e-03 -4.11325762125e-03 -1.05768901929e-03  5.75783113104e-04 -3.21500695393e-03 -1.89587899639e-03  3.27889145153e-03 -9.99858674574e-04  3.57994021616e-03  1.92986524184e-03 -4.49535681598e-03 -4.72947491753e-05  2.02737484418e-03  4.28646782781e-03 -3.00176406462e-03  1.30112094592e-03 -1.62911495488e-03 -3.47717490647e-03 -3.72228279712e-04 -7.09789673338e-03 -3.76846360987e-03 -7.42919902004e-04  3.82301773115e-04  2.09613042562e-03  9.55796806509e-05 -2.94839278277e-03  3.66990356952e-03 -2.74934094481e-03  6.57802983424e-03  1.76981078274e-04 -2.81386221246e-03  3.05333002703e-03  2.21449889784e-03 -3.29792780429e-04  7.42370610284e-04 -1.66776896003e-04  2.04048699414e-03 -7.80373667666e-04 -3.24468677584e-04 -3.68181218634e-03 -1.39540571517e-03 -9.38981513023e-07 -1.97755122605e-03  1.51454292511e-04 -2.85663474422e-03 -5.27861542306e-03 -3.52780233073e-05  7.30315198874e-04  2.11562381541e-03 -6.67225442022e-03 -6.04293979962e-04  4.56887139164e-04 -2.45073085864e-03  3.10119557152e-03 -8.33470222005e-04  7.42699833107e-05  9.68631527214e-04 -1.22750642684e-03 -1.15363837891e-03  3.09921504589e-03 -1.65968821729e-03 -1.43036087490e-05  1.03800191897e-03  3.61379520575e-03  1.39329094107e-03 -6.34451394650e-04  5.91102728182e-04  7.49670754958e-04  2.27689546837e-03 -5.36224765538e-04 -1.07858026148e-03 -3.41149670559e-03  5.39475802527e-04 -2.78040454267e-04 -4.60806081756e-04  4.36967079727e-04 -1.96806212905e-03  2.44207616878e-03  9.45814975343e-04  1.83423869805e-03  3.72786706392e-03  1.49070970098e-03  7.18924504593e-04 -1.83808542549e-03 -1.35791066715e-03 -3.31498808181e-03 -1.50501052373e-03 -3.46327777156e-03 -2.63657223671e-03 -1.42083739434e-03 -3.04443840867e-03  8.25697129098e-04  1.37144792586e-03  1.45246308105e-03 -3.13463750495e-03 -3.17876977620e-03 -5.85036534864e-03  3.64624618539e-03  2.75832133797e-03 -1.06292496772e-03 -4.92416750391e-03 -3.87703428642e-03  2.52886672684e-03 -2.31556518510e-03  8.87476493824e-04 -1.58798305238e-03 -2.73153029214e-03 -7.90467500593e-04  1.09733064442e-03 -4.65568437578e-04 -1.26527135548e-04 -3.63340777338e-03  1.22343826962e-03  7.74500304139e-04  4.95791806225e-04  9.99074214687e-04 -8.47603643100e-05  2.16446041668e-03  6.48344559491e-04  1.25931283092e-03  1.15693688449e-04  1.73181769050e-03  7.51635639589e-04 -2.30332043977e-03  4.52192905436e-03  1.07092532196e-03  6.70933761483e-04 -1.81670726040e-03  2.20107580518e-03 -1.51804851249e-04  8.04119758497e-04  1.05226751542e-04  5.73105575397e-04 -1.65715799954e-03  8.50198430541e-04  2.18224207201e-03 -1.12008407652e-04  3.80160317636e-04  1.35226760689e-03 -2.15060163048e-03  5.69644628375e-03 -3.70481608628e-03  3.31504788004e-03  3.64253887123e-03 -9.45403577847e-04 -3.53830127641e-03 -2.76709627313e-03  2.16619329654e-03 -4.12149749498e-05  9.34771595766e-04  8.91064132038e-04 -3.01294742843e-03  9.78574275256e-04  3.10346048266e-03  1.79084068253e-03 -1.16471626908e-03 -1.03784785178e-03 -4.95105813970e-03  1.00542471457e-03  7.11396198540e-04  9.66865899354e-04  1.30180857665e-03  2.18043061577e-03 -5.27971645278e-04 -8.47823807164e-04  5.00852071353e-04 -2.34898880161e-03 -1.26547351895e-03  2.52620355827e-04 -2.68059511985e-03 -7.10903720900e-04  6.35648637692e-04  3.59316660538e-04 -4.43212084270e-03  1.39698167002e-04  5.95910628306e-03 -1.95457299609e-03  5.13144564111e-03 -1.98567714148e-03 -1.20362609585e-03  2.71952496565e-04 -7.85616799838e-04 -1.31389258962e-03  1.32286285650e-03  1.24680394627e-03 -5.10259371869e-03 -7.23896649425e-04 -1.23891681245e-03 -4.21002759883e-03  4.82392256232e-04 -1.88835876957e-03  2.10246171698e-03 -1.18743617058e-04 -4.31643562211e-03  3.86877368212e-03  2.23682512014e-04 -8.51713608853e-04  6.59543387835e-04  1.29836670261e-03  1.40883586673e-03  3.69363978225e-03  2.31445626125e-03 -4.08368814331e-04 -1.35376805719e-03  2.13542943295e-04  2.48328707942e-03 -8.88822115357e-04  1.27643730482e-03  4.98012542993e-04 -1.40717461044e-03 -1.43596406451e-03 -5.17322072147e-03 -1.83627493299e-03 -1.26769814506e-03  3.44918655059e-04 -1.74181004535e-03  2.94573574603e-03  5.51277422897e-03  1.68898052490e-03 -1.33819130029e-03 -4.26252633327e-04 -1.53517524687e-03  1.14027361134e-04  6.39517191177e-03 -2.98401827985e-05  1.39272734676e-03  5.77821157738e-05 -3.81640251335e-04 -2.16048899207e-03  1.48473484175e-03  5.35698953379e-04  5.25625162209e-05 -6.16055813546e-04  1.80120124041e-03  1.09648851116e-03  9.72883237056e-05  9.81407569745e-04  1.95121458559e-04 -2.05468758517e-03  1.52102234161e-03  1.43996367747e-03  1.12677203013e-03  1.57022469620e-03 -1.65653179330e-03 -1.32638400918e-03 -2.84628168479e-03  2.22434660922e-05 -2.50980440196e-03  2.04961541579e-03 -1.68255672930e-03  2.09397854395e-03 -3.72323503377e-03  3.26093787146e-03 -1.63610892911e-03 -4.35484422368e-03  1.99517644793e-03  3.84891058369e-03  1.65496741512e-03  3.03217264737e-03 -4.74207736027e-03  9.35252344050e-04  6.87878408898e-04 -1.47200868916e-04  1.36160332437e-03 -5.08270336291e-03  5.40995512245e-03 -8.44533712074e-04  1.58248589658e-03 -3.19048399039e-03  5.98615078571e-03
-6.39359447974e-03 -5.36722915198e-03 -2.62656415168e-03 -2.56990384786e-03 -6.06564240755e-04 -1.49540486495e-03  3.13421164827e-03 -2.03091263314e-03  5.19885964229e-03 -3.60754983900e-03  1.65629755943e-03  6.58309652379e-04  5.29943580433e-03 -2.99946479943e-03 -2.22594642969e-03  1.03213646246e-03  3.81403266006e-03  5.20845130504e-04 -1.33843742674e-03 -1.49001295386e-03  6.43543007336e-03  4.36778883112e-04  4.59016573904e-03 -5.64572313983e-03  4.04879495857e-03  6.57086700292e-03 -3.56751864942e-03 -2.94455203143e-02 -1.95920847107e-02  1.31075580809e-01  2.50330871389e-03  1.43410287646e-02  5.06702177338e-03 -2.24399428477e-03 -3.33375756932e-03  2.84991288365e-03 -7.29403087657e-03  3.78706875094e-04  1.97777422251e-03  3.60514710899e-03  9.33272589275e-04 -2.77063822058e-03 -3.02854533892e-03  4.98529581678e-03 -2.50702061339e-05  3.23821288643e-03 -7.67741334752e-03  2.41552905173e-03 -6.34519819570e-04  5.94354984731e-03 -2.95780479180e-03  6.00748100370e-04  9.21276684781e-04  5.41501642774e-03 -2.45795218444e-03  3.52020820568e-03 -3.97239705679e-03  3.53392488821e-03  4.54218148749e-03  3.65440833050e-03 -1.39279767490e-03 -8.05744027719e-03 -2.90730281641e-03 -1.55558106429e-03 -2.58153838707e-03  6.00380373601e-03 -6.40929133096e-03  4.72091485359e-03  3.75879875839e-03  6.87863167027e-05 -7.00652877246e-04 -4.36009513189e-05 -1.94535659264e-03  1.76013952640e-03 -2.39568569810e-03 -6.21121312505e-04  8.39711337479e-04 -2.97715392951e-03  1.31069022878e-03  6.31789938594e-03 -4.41948375704e-03 -2.39420413229e-03  4.47788390417e-05  5.89822385874e-03  3.69674883315e-03  3.80149354373e-03  5.63801271322e-03 -4.21488990652e-04 -5.03362283324e-04  3.49886325188e-04  1.73412517161e-03  2.98457421519e-03  6.78554674721e-04 -7.65893192203e-03  2.03876413634e-04  1.90498425835e-03  2.41991598370e-03 -6.53663209178e-04  1.32145357243e-04 -5.61102688054e-03  5.55671770092e-03 -5.67807738977e-03  5.12348176197e-03  2.56611914308e-03 -7.21414036607e-04 -2.28138499576e-03 -1.65783491019e-03  2.73106868481e-03 -2.22242690368e-04 -2.74751365541e-03 -5.32578097194e-03 -1.59710411238e-03 -3.25054285857e-05  1.35086521206e-03 -2.75057360374e-03 -5.63542940552e-03 -3.67003937358e-03  2.36991597243e-03  3.21597447327e-03  5.81956930881e-04  2.09439601207e-03  4.08416613438e-03  2.09514088879e-03 -3.08117764099e-03  1.55301919633e-03  1.08092791315e-03 -3.20905901211e-03 -1.50637638032e-03  1.67144992594e-03  2.65167017234e-03  6.09258426084e-03  1.01783225118e-02 -2.75811832701e-03  9.82330316916e-03  2.22935054015e-03 -2.35071863683e-03  1.40969187444e-03 -6.14928559376e-04 -3.76148265078e-04  4.06192564082e-04 -3.15573007205e-04 -4.03509685370e-03  3.40231003419e-03  9.77615271572e-04  8.28263875273e-03 -1.96461485347e-03 -2.26962296331e-04 -3.06818001458e-03  2.70982428929e-03 -4.14957630827e-03 -3.19699342288e-03 -3.04383830472e-03  5.81190533981e-03 -5.09052543949e-04  5.71328793452e-03 -1.70217887488e-03  1.49156830088e-03 -1.52903319311e-03 -2.63695783580e-03 -6.54577910788e-03 -4.98661503934e-03 -2.06703761980e-03 -1.78184284171e-03  1.69108056562e-03 -2.32765353390e-03  4.21313712765e-04 -1.83439980148e-03 -5.68758613272e-03 -3.85361414175e-03 -1.11175858814e-03 -2.49135294160e-03 -2.51071908329e-03 -1.39526842528e-03 -8.82097442271e-04  6.89788042486e-04 -3.75825858543e-03  1.97386986173e-03  6.25627826717e-03  6.40774114627e-03 -5.69510107163e-03 -3.35595649944e-03  1.28029042723e-03 -1.66152245232e-03  1.14754459671e-04  4.76941729130e-03  2.29538496126e-04  2.14308196783e-04  2.07657849239e-03 -2.25158720995e-03  2.86283448482e-03  5.65626704529e-03 -2.90239325852e-03 -8.25175391690e-04 -4.35159806754e-03 -2.84084571671e-04  3.80573090060e-04 -8.62156836223e-05  2.10656032070e-03 -3.40601376019e-03 -3.19690535910e-04 -1.40534215976e-03 -2.50090681029e-04  1.25809146705e-03 -1.13934253449e-03  2.28087572202e-03  1.08896164148e-03 -6.39998685782e-03 -2.40780679235e-03  1.84332560827e-03 -1.61847512380e-03  6.06621245640e-03 -2.29056206893e-03  7.28916622681e-04  7.94943505397e-04 -6.40229760740e-03  3.84355907114e-03  1.26690315146e-03 -2.22376893604e-04 -1.52657667457e-03  2.81357108053e-03 -7.46657918414e-04 -1.95841815849e-03  4.20920204603e-03  3.94061774746e-03 -5.75592090576e-03 -1.07852619572e-03 -2.57214774096e-03  7.68267290566e-03 -5.50202642651e-03 -4.49062596940e-03 -3.59166736909e-06 -2.99201643025e-03 -1.79169283029e-03 -1.14001395166e-02  2.65021155866e-04 -1.25802753368e-04  1.83032226802e-04 -8.71182341519e-03  1.77962217442e-03 -2.96550112776e-03 -9.05407758793e-04 -3.95329046014e-03 -1.16872070290e-03  8.01663265121e-03 -3.55755889451e-03 -6.18282139286e-05  4.70521150848e-04 -6.88956374713e-03 -7.61075146209e-04 -7.70803912043e-03  5.54566228620e-03  5.94102345978e-03  1.48649783718e-03 -7.07819749040e-03 -8.76735566466e-04  1.54620739146e-03  1.13446238880e-02  9.15190736763e-04  6.52878495991e-03  4.37597631790e-03 -3.65570970048e-03  2.03326106728e-03  3.92338993457e-03  2.93972780305e-03 -9.44754941772e-04 -6.18390412837e-03 -8.63987076686e-04 -6.91797590050e-03  4.92248025985e-04 -6.83402229476e-03 -6.31255421552e-03 -9.65626322403e-03  6.11917603699e-03 -2.60984651389e-03 -1.93765598109e-03 -7.23742473353e-05 -1.45236295303e-03 -5.40001647057e-03 -4.36386796423e-03 -2.37045786733e-03  1.47592737785e-03  1.18647307623e-03  1.36420495312e-03  1.93297006443e-03 -3.91155987505e-03 -1.08656839851e-03 -3.03548415103e-03  1.05119442454e-02 -7.49306276810e-03 -8.82621401032e-04 -7.07455009619e-03  2.50298412407e-03  4.04756740246e-03  7.51375009322e-04  3.90161455910e-03 -4.17222181990e-06  6.02660983088e-04 -2.32403760755e-03 -1.74501713698e-03  3.47522470794e-03 -1.14488138028e-02  1.01590106536e-03 -2.84910462387e-03 -1.71439039564e-03 -1.03494726516e-03  9.75306132910e-04 -1.36258331469e-03  1.56691981086e-03 -3.42550403192e-03 -1.55186457427e-03  2.22237764338e-04 -2.37212958031e-03  1.58839271685e-04  1.48793092126e-03 -4.50252367215e-03 -1.39671549228e-04  2.44371016999e-03 -1.40914653177e-03 -2.85302617127e-03 -4.25686028513e-03 -3.01963110680e-03 -5.23531682401e-03 -5.04844327394e-03 -4.88144026489e-04  1.09502835222e-03  3.19099947553e-04  2.64772747398e-03 -1.28598110545e-03 -2.34094142117e-04  1.92603209814e-03 -2.34188383374e-03 -2.45967378891e-04 -5.18130432702e-06 -5.84843586889e-03 -7.77132125050e-05 -3.18842396234e-03  8.78768081093e-03  9.21617280601e-04 -5.63282624406e-04 -4.29429752954e-04  4.40998541243e-03 -3.55550591833e-04 -1.58765938516e-03  4.52972369644e-03 -6.05786318230e-03 -8.99167306642e-04  1.35886619156e-04  1.05076625789e-06 -4.13029227053e-03  1.31254423978e-03 -4.85253638222e-03  5.34822000474e-04  6.17968358918e-03  5.50030754682e-03  4.46531290646e-03 -2.26181674621e-03  9.63806665179e-04  1.74938499222e-03  1.22134098905e-04  1.74295050549e-03 -7.24272972653e-03  1.77725771545e-03  1.72525211064e-03 -9.68299175960e-04  2.02212122154e-03  7.19223066096e-03 -3.69422624746e-03 -3.18114596308e-03 -2.21472919750e-03  5.89105547719e-03 -1.65015524223e-03 -1.16942908509e-05  5.06267227705e-03 -6.07706941930e-03 -2.33206829824e-03  2.98182331982e-03 -2.60822082685e-03 -7.29453875910e-03  6.78229391435e-03  1.27572791314e-03  1.86423477436e-03  4.49225242295e-03 -6.13481406090e-03  3.73674186248e-03 -1.96130257797e-04 -4.52152088275e-03 -5.21337774041e-03 -4.68050957736e-03  4.38622280377e-04 -4.06570182131e-03 -5.69084478300e-04  7.24221783774e-04 -3.20400624979e-04 -8.77101176329e-04 -2.97412590735e-04 -6.28510530479e-04 -2.31799024171e-03  2.86337201165e-03 -4.71599768798e-03  6.09412644098e-03 -3.03687091709e-03 -5.42544932891e-03  3.06050347775e-03  3.91716414772e-03  1.99603928343e-03  4.24593372910e-03 -3.25708015911e-03  1.44639484543e-03 -3.60633611789e-03  4.03426256042e-03 -1.41220687856e-03  1.33673537599e-02 -5.70123887268e-03  6.80810513253e-05  2.81164940284e-03  8.93838126041e-04 -4.36464528396e-03 -7.92103315819e-03 -6.68816387306e-03  2.07490001845e-03  5.84795341278e-03  1.78937506834e-03 -8.19859959895e-04  1.86867486532e-03  3.49923259376e-04 -2.78346154879e-03  3.24468568723e-03  1.20859490761e-02 -1.28976152690e-03  4.24800116058e-04  8.16374620547e-03 -1.52840989266e-03  4.96756325955e-03 -2.17576615019e-03  8.22399276173e-04  4.43825185280e-03 -3.14836820591e-03  4.41337239024e-03  7.79031596709e-04  3.32550702376e-04 -5.72306486581e-03 -7.09453424539e-04  3.95946579664e-04 -7.73835052781e-04 -3.39752270902e-03 -2.43074957145e-03 -2.13914509989e-04  3.34897265208e-03 -3.60701664092e-03  7.48743720171e-03  3.36918540441e-03 -1.84711084555e-03  4.48427963668e-03 -1.71649840545e-03  2.34059499672e-03 -4.30436238106e-03  2.97608495995e-03 -1.95904078820e-03 -5.88422779063e-04 -2.80162160343e-03 -1.94037509558e-03 -2.42072572878e-03 -5.12024429605e-03  1.59204526827e-03 -9.61772526789e-04  1.27000201230e-03  2.07906564734e-03 -9.00567148330e-04 -3.17023724877e-04 -2.78098529806e-03 -1.51272132463e-04  7.26382292692e-04  1.69877761109e-03 -3.63831791205e-03  1.36854640115e-05  1.29355361195e-04 -2.38659368007e-03  5.47910644648e-04  3.26781232462e-03 -7.58355716891e-03 -3.19282729629e-04  1.62709688671e-03 -5.09685574498e-03 -7.93750578470e-03  1.23612714447e-03  6.00787664016e-03 -5.63550869638e-03 -4.28212201854e-03 -8.67841916187e-03 -4.98390191982e-03 -8.42230392916e-04 -1.92254557101e-04 -5.89412388403e-04  2.42370869541e-04 -1.71657758256e-03 -4.42773053752e-03  3.71516974588e-03 -4.26367520481e-03 -4.83504071002e-06 -3.36468355525e-03 -3.28016157125e-04  3.54000592399e-03 -4.38287326645e-03  9.03354537695e-04  6.18137087418e-03 -3.52373160697e-03  1.68640881742e-03 -2.69845916153e-03  2.43989052711e-03 -4.10667955684e-03  9.11997560196e-03 -8.53613864570e-03
-5.71298054036e-03  5.34646799648e-03  1.11004843621e-03  5.49852152752e-03 -1.94707515484e-03 -2.85359589876e-03 -1.12993250332e-03  1.09727873709e-03 -3.46958991685e-03 -4.27532414579e-03  6.19818060225e-04 -6.31455566963e-03  3.75684221561e-03 -2.00515693373e-03  1.55131793053e-03 -3.43730913360e-03 -4.29142317350e-03  2.87937635198e-03 -1.85751504314e-03 -5.11287790172e-03  2.54591299113e-03 -3.10811592150e-03  1.90207536986e-03 -4.38881973700e-03 -3.91114926014e-03  2.97413449516e-03  1.43645318335e-07  3.94938281435e-03  1.38549695570e-02  2.50330871389e-03  1.05004936864e-01 -2.53385561891e-02  6.01786151368e-03  6.13238386464e-03 -5.99462774396e-03  1.51604608770e-03 -6.35968541827e-03 -8.09371526558e-03  1.98492880758e-03  4.89476404156e-03  3.63032810375e-03 -5.15798739506e-03  1.25923252741e-03 -4.16494167414e-04  1.80584529564e-03  3.07725317630e-03 -4.52478311786e-03  3.04917476106e-03  9.67612401638e-04  1.27563554285e-03  8.45886425056e-04  1.95714292957e-03  8.11395846237e-04 -3.14250048340e-03 -2.91884071542e-03  1.11054772760e-03 -2.14277939933e-03  1.04293829629e-03 -6.45432217088e-05 -2.30715259363e-03 -3.49457517542e-03 -1.65423111185e-03  3.31185264881e-03 -6.13337405784e-04  1.28778561491e-03  1.63848169047e-03 -3.41102875284e-04 -1.47370620534e-03 -5.96996627669e-03  1.05437754485e-03  2.75549022965e-04  3.95591575336e-04 -2.34109251428e-03  5.07587972124e-03 -2.34661231079e-03  2.57499750382e-03  4.29503715026e-03 -4.80485051267e-03  7.14496890853e-04  2.01599189327e-04  4.41905653091e-04 -3.23082986559e-04  1.38290764382e-04 -9.60186362060e-04  2.43334286376e-03 -3.65525451247e-03 -1.20716576694e-03 -3.28894481897e-03  6.47664504925e-03  4.71401965128e-03  7.48866702745e-04  4.54715244150e-03  1.44624729427e-03  3.96669918618e-03 -5.30015903677e-03  1.84967452560e-03 -3.49056790112e-03 -9.77331765234e-04 -4.17482915629e-04  1.79042890769e-03 -3.52726705232e-03  3.75719538359e-03 -3.02954725306e-03 -3.73945757636e-03  3.85707236358e-03 -1.89590535361e-03  2.19797899089e-03 -4.51232531506e-03 -6.53332373507e-05 -9.36086870351e-04 -5.36199372406e-03 -1.92106258904e-03  2.97281645252e-03 -5.49670523700e-04  1.79679368860e-03 -6.79942812479e-04  4.21724257929e-03 -2.16106400817e-03 -3.09873923579e-03 -7.12038675143e-04  4.24667907349e-03 -4.36453618248e-03  1.97409609469e-03  2.82832186753e-04 -1.08578959435e-03 -6.49039465902e-04 -3.97465549228e-04 -1.11144846013e-03 -8.77448763222e-04 -3.46114291931e-03 -1.61001116695e-03 -2.77335804181e-03 -6.72862333221e-05  9.57041746690e-04 -2.17458462799e-03  1.24334590712e-03  3.68558093929e-04 -6.88750684880e-05  1.79024423647e-03 -2.33478448542e-03 -1.50730299594e-03 -1.38049157115e-03  2.12145803988e-03  2.59421535782e-03  3.20217283593e-04 -2.44922993303e-03 -1.10912538080e-03  1.78520838841e-03  5.07726988284e-03  1.99551529440e-03  5.01595654677e-04 -3.11232254698e-03  2.38434929855e-04 -1.14093146233e-03  5.05020127406e-04  1.40256157968e-03  8.53317718711e-04  3.32278646635e-03 -2.78805447774e-03 -1.46375455763e-03  3.72024232133e-03 -2.26626196177e-03 -1.33034415173e-03 -5.98067471206e-04  3.89758681801e-04  4.26403037599e-03  2.32893827896e-03 -8.59408065033e-04 -2.25239969307e-03  2.13494308413e-03 -1.53827476270e-03 -1.57540555175e-03 -6.70971457336e-04  7.15758536670e-03 -2.35597717646e-04 -5.94903734103e-03  3.57655107738e-04 -2.25231584974e-03  2.02343061793e-03  4.34478010536e-03  4.67442896517e-03  1.02590177650e-03  4.21135332910e-03 -2.05696030447e-03  5.33691461717e-03  3.14511965130e-03 -4.41824901173e-03  1.67578213183e-03 -6.97420342844e-03  3.66013109909e-03  5.57143581586e-04 -3.44970188428e-03 -1.25523236190e-03 -3.76054245943e-03  3.09931961673e-03  1.20147404233e-03 -8.79765940842e-04  1.41335723622e-03 -2.43846166775e-03  2.58378902444e-03  3.07170606138e-04 -1.90066094203e-03 -6.42104532947e-04 -1.59906791559e-03 -2.49825713181e-04 -2.17595725368e-03  1.28592014300e-04  4.49879847727e-04 -2.93025243093e-03 -1.36167111863e-03  3.91031768888e-04  1.79720640522e-03  1.91680700538e-03 -1.86956026561e-03  5.41288807726e-04  2.46500997964e-03 -1.72645592579e-03  1.54707983574e-03  1.11964324268e-02 -3.13558111096e-03 -4.63623678284e-03  2.87102576488e-03  2.43264424213e-03 -4.46774676337e-03 -8.91497480943e-04 -3.16893080410e-03  3.22932704097e-04  2.11289350026e-03 -3.58635442601e-03 -1.26232541089e-03  5.62323845572e-04  1.62782074429e-03  2.35136892069e-03  7.14745601910e-03  2.52731266096e-03 -2.19751554510e-03  6.55890905906e-05  4.98353281994e-03 -3.38303759176e-03  4.26860459891e-03  6.36382797271e-03 -3.72421838804e-03  6.38164194505e-04 -1.78164609331e-03 -5.42663427628e-03 -3.78891650926e-03 -5.74255617435e-03 -1.13821974658e-03 -6.14078263214e-04  5.55871341030e-04  2.73440830556e-04 -5.52630561688e-04 -4.68353304458e-04 -2.30633252636e-03 -5.08684979215e-05  2.83387589295e-03 -2.99580963452e-03  1.32246604933e-04  1.59256701781e-03  3.15250985470e-04 -1.59567676820e-03 -4.81168092797e-03 -2.66185786747e-03  1.38419778166e-03  3.80807175733e-03 -7.52327654509e-03  8.46924311258e-03  3.31162200052e-04  2.99857920087e-03 -2.42434493139e-04 -4.16764717068e-03 -1.65328856899e-03  2.29414875718e-03  1.38241734414e-03 -3.45136919840e-04  2.94602727993e-03 -8.83613432916e-04 -8.09766316525e-04  1.37267751980e-03  2.37793012641e-03 -9.52895566405e-04 -3.45690061846e-03 -4.52990724040e-04 -3.84255568248e-03 -3.18722364539e-03  4.20034323765e-03 -2.49342362418e-03  5.92391341090e-04 -2.16960290233e-03  3.66474804841e-03 -7.09675908730e-04 -2.72002908207e-03  5.14742482149e-03 -3.80167971643e-03 -2.76901455177e-04 -1.90337203643e-03 -6.41654243622e-03 -6.89523765315e-03  7.45942307656e-04  1.85405080420e-03 -2.74905001974e-03  1.29300630946e-03 -3.59401600302e-03 -5.82765897313e-03  1.34996997654e-03  1.50466067688e-03 -2.75107128053e-03 -4.89502370869e-04  6.92842173109e-03  2.45476252817e-03  5.17196372812e-04  2.50148425280e-03 -1.16655754306e-03  2.01718037232e-03  2.65458246238e-03  2.65272616324e-03 -7.35762635975e-04 -3.48766308910e-03 -1.83361217315e-03 -1.15087237284e-03 -9.07910709027e-03  8.80389298293e-04  5.38992529508e-03 -1.37237902582e-03 -2.05681868829e-03  1.68668268210e-03  1.15750094178e-03 -9.33933431060e-04  1.83736691288e-03  1.43895746369e-03 -2.01586801408e-03 -1.66295828857e-03 -4.95279632774e-03 -4.33557068190e-03  7.30053769333e-04  1.44377026001e-03 -3.25301226720e-04 -4.17133863353e-04 -1.42016104546e-03  5.30969091332e-03 -3.07095494795e-03 -2.64028308968e-03 -3.49787461535e-03 -4.93954345220e-04 -5.22645089764e-03  3.07726688107e-03 -1.88862488593e-03  8.48941907383e-03  2.78781999796e-03 -1.09081197943e-03  1.94241195705e-03  1.75659443720e-06 -2.41252531392e-03  5.34949135974e-03 -4.82760856382e-03  1.38089237140e-03 -1.11015168430e-03 -7.21762111940e-04 -5.29795431842e-03 -1.24036558538e-03 -2.40122461452e-03  3.77654043101e-03 -3.00428986552e-03 -6.02181590977e-05  1.95666146049e-03  3.51482335612e-03 -1.62858512851e-03 -2.41997210646e-03 -7.13181062521e-04  1.46660267192e-03  5.92953286906e-03  1.24057093686e-03 -2.45237005641e-03 -2.27872264848e-03  6.59490830250e-04 -2.07803349038e-03  4.25967831448e-03 -3.37001212098e-03  1.73802531740e-03 -2.29419327542e-03 -1.60055973329e-03  7.99959964201e-03  4.57003923779e-03  5.69665114122e-04  2.82905908147e-03  4.22602555528e-03 -6.26170305904e-04  1.31468843145e-03 -1.49091025348e-03  7.78447010453e-04  4.07064850110e-03 -1.61781790605e-03 -3.00411967235e-03 -7.36653185904e-03  7.68156311947e-04 -1.37174385841e-03 -1.33625223576e-04  5.17095066059e-04 -4.48216753426e-04 -2.62084758572e-03  3.37734023940e-03  4.01238316400e-03  5.78645015341e-03  2.67696354100e-03  6.40451561314e-03  1.55071098507e-03  4.10345705006e-03  8.23704985002e-05  1.82911714963e-03  4.20297218992e-04  4.03114202612e-03 -3.39133706634e-03  5.12344701136e-03 -1.71932528229e-03 -1.17193574994e-04 -3.19401778554e-03  2.68185562091e-04 -5.81845318268e-05  1.32142602983e-03 -1.14392422958e-03 -1.21475854040e-03 -1.98360785100e-03  1.49498580346e-03 -2.85776913805e-03 -3.07167038170e-03  4.16038017999e-03  3.54105596153e-03 -1.75775331296e-03 -3.35851402995e-03  3.84079150911e-03  9.41677829593e-04 -3.89701907010e-03 -3.17986391897e-03 -1.02098924656e-03  3.66395081666e-03 -8.33126749679e-04 -1.64001411878e-03  6.77417798467e-05 -1.48650049926e-03 -2.73013936379e-03 -1.30781206547e-03 -3.30477721849e-03  2.01135093897e-03  5.96575580652e-03  4.38244269836e-04 -1.08121302716e-03  2.12595518361e-05 -6.19828522097e-03 -1.06609241506e-04 -3.75539174112e-03  7.50314717809e-04 -4.67573120153e-03 -3.98818711668e-04 -1.71800538717e-03 -1.26587773186e-03  1.59464980537e-03  9.55966537067e-04  1.48829615475e-03  1.13719447364e-02 -7.54766762360e-04  3.13516322618e-03  1.18793716310e-03  4.08586007668e-03 -7.16817242324e-03 -1.36498973788e-03  3.12260683409e-04  2.15699156337e-03 -2.83653450250e-04  9.75997947341e-04  3.57923136729e-03 -8.62364618391e-04  3.86347896196e-03 -4.84559036315e-04 -1.26768983996e-03  2.12503124190e-03  7.81097392359e-03  8.07639329730e-04  6.79125167775e-03 -4.83295556068e-03 -1.44025194885e-03  6.35497604372e-04  7.82622915083e-04  3.97564965971e-03  2.44256041982e-03  6.76333518706e-03  1.39298606968e-04 -7.36180937956e-04  1.51179201683e-03 -3.85299701722e-03  4.11628439498e-03  3.86725611609e-03 -1.40341905069e-03 -1.45965060894e-03 -3.34948127212e-03  2.18853542537e-03  5.43240300973e-04 -3.90995679280e-03  1.58024352624e-03 -3.25810958025e-03  2.86223264608e-03  2.44854028759e-03  1.80593584390e-03 -1.53508263675e-03 -3.45675513508e-03 -3.05212498410e-03  1.81864028211e-03 -5.92930330752e-03 -5.14697758342e-04  1.68195544716e-03 -1.64484664150e-03  1.83149690246e-03 -1.79318741307e-03
-6.05198379327e-06 -1.90602199101e-03  2.62841165760e-03 -1.82591423028e-04 -6.65692213632e-04 -9.06155326798e-05  2.97704451765e-03 -3.04888257971e-03  1.67557487255e-03  3.05607163849e-03 -1.89110999727e-03  1.27966364123e-03  1.08780763604e-03  1.03593523118e-03 -3.22199065872e-03  5.30930242259e-03  3.51364486055e-03 -2.03992087126e-03 -2.30077006587e-03 -6.41955619756e-04  2.95856243736e-03 -8.06187978344e-04 -3.05373173127e-03  1.50369835782e-03 -2.15078279222e-04 -3.25861493385e-03  3.31859308325e-03 -5.29914955906e-03  1.65516790597e-02  1.43410287646e-02 -2.53385561891e-02  9.18040453634e-02  1.06466127871e-02  5.46240158952e-03  1.17683714980e-03 -2.52023777005e-03  3.51697206291e-03  5.41713313822e-03  9.44932032048e-04 -2.00886697047e-03 -1.93646196852e-03 -1.31563866919e-03 -1.10886205102e-03  3.85785100544e-04  1.86628743956e-04  1.28078677864e-03  2.19602874422e-03 -5.73274065054e-04 -2.66172461510e-03 -1.09441671914e-03 -1.03360069209e-03 -6.37497682988e-03  6.95072987420e-04  3.11778351717e-03  1.23205076133e-04  2.33321839826e-03  2.16635183285e-03  4.48770804966e-03  2.79247802321e-05  1.22330897373e-03  8.32332586701e-04 -4.52816591424e-03 -4.95359677809e-04 -1.88962812711e-03 -3.19159098824e-03 -3.58702988278e-04 -1.74339030182e-03 -3.62976664122e-03  2.87078380361e-03 -4.41219025045e-03 -3.05553652203e-03  2.28290160097e-03 -1.89161437748e-04 -1.06716037336e-03  3.17236707182e-03  1.20453105433e-03 -1.45869263822e-03 -3.14538192849e-04 -1.90201610397e-03 -7.21364082977e-04 -6.17608254161e-05 -2.11467972743e-03  2.87111648662e-03  2.49657241317e-03 -1.42204487146e-04 -3.69604456583e-05  3.98069660165e-03  3.33894132103e-03 -5.00711553710e-03 -1.56932574810e-03  9.23686728986e-04 -1.35213063182e-03 -4.55437810211e-04 -3.48504812409e-03 -2.10401697108e-03 -5.97009477811e-03  1.78434133021e-03  4.00704843573e-03 -3.05927358583e-03 -5.48060583881e-03  5.04388868316e-03 -7.69954151422e-04  3.66100733536e-03  7.62629329485e-05 -4.06718226470e-03 -1.49490858153e-03 -2.13793011146e-03  5.17399246912e-04 -6.34123730585e-04  8.88563254566e-04  3.49576993586e-03  1.08992784115e-03  4.86013594163e-03 -3.87655893973e-03 -1.91795107145e-03 -1.39124162665e-03 -2.87513037609e-03  1.96380862658e-03 -1.53849215049e-03  5.90905269183e-04 -8.40813865858e-04  5.13044175769e-03 -2.24156054748e-04 -2.60250981816e-03 -8.51613703083e-05 -4.31763405370e-04  4.03376504787e-03  1.09735158640e-03  1.96141926733e-03 -2.75157136694e-03 -8.19407235093e-04  3.82615433594e-03 -1.19371422080e-07  1.21445366119e-03  1.54985159952e-03 -9.31144809938e-04  1.19168448595e-03 -1.53908406873e-03  7.92020784840e-04  1.66979455780e-03  3.97678177666e-03 -7.25162849023e-04  2.85304245418e-05  1.88869619587e-03  1.46096444386e-03 -4.18090810373e-03  2.35059838190e-03 -1.13704448828e-04 -3.87854570837e-04 -4.51882839941e-03  1.01768135930e-03  4.43549886848e-04 -5.22634310521e-04 -8.76762278565e-04  4.25091647924e-03 -3.01099702932e-03 -6.85110141913e-04 -2.67584194249e-03 -1.86017113235e-03  1.19808619465e-04  1.67117306224e-03  5.67558435990e-04  1.32343852402e-03  3.34874933418e-03 -5.12834528613e-05 -4.36445897811e-03 -2.35677621765e-03 -8.25425027193e-04  1.14465733672e-03 -1.53837486370e-03  4.21273930212e-03 -1.92117041425e-03  2.57957783290e-04 -2.42390670026e-03 -4.04046104948e-05  5.21052127677e-03 -2.75668348487e-03  4.82060634188e-03  2.37878695545e-03 -4.37815676129e-03 -3.11150394691e-03  2.78108989269e-03  8.44030509768e-04  4.07238927594e-03 -1.76049858133e-03  3.88748199851e-03  5.97181006724e-03  1.39254846239e-04  9.09395201292e-04  2.45828581546e-03 -1.32602100609e-05 -2.47260949813e-04 -1.56194787890e-03  1.43823883084e-03 -3.38823219679e-03 -8.34614927955e-04 -3.45251966946e-03 -1.60112975020e-03 -7.57915255542e-04 -2.86107746015e-03  2.47645513797e-03  2.21839349350e-03 -3.68504327231e-03  1.92899437675e-03 -3.00692544292e-03  3.38833130530e-03  3.70810258802e-03 -4.60045431938e-03 -3.02073188844e-03 -5.86192523858e-03  4.28165585072e-03  1.89840802521e-03 -2.03282542646e-03  2.19214493614e-03 -5.52928102379e-03  1.03127368677e-03 -2.37716062524e-03 -6.52090847874e-03 -4.11342227134e-03  3.20525041878e-03  1.17329476459e-03  1.53677068444e-03  2.49753305105e-03  1.46846469067e-03 -4.19605852736e-03  4.21358758045e-03 -8.80236549576e-04  2.12007981520e-03  2.32018312604e-03  3.28059282831e-04  7.96904721416e-04 -4.55711930594e-03 -3.61517388113e-03 -4.00236641183e-03 -1.57706489307e-03  1.07940673297e-03  4.08141594384e-04 -6.65436058562e-03  9.75673993941e-04 -2.31200171199e-03 -1.22887614002e-03  2.23819428225e-03 -4.28695540726e-03  1.15654634552e-03  2.60784018452e-03 -8.29681350864e-04  1.78194625540e-03 -1.26640799444e-03  9.25380235186e-04 -9.86224957217e-04  1.62798420749e-03  3.71906116874e-03 -3.98726944081e-03 -1.96152885329e-03 -6.23185183189e-04  3.05175884732e-04  6.73514437308e-03  1.64177708139e-04  1.97368684086e-03 -7.82300145282e-04  5.46079996116e-04  1.52910043445e-03  1.23029646721e-03 -2.01375709656e-03 -2.64258180014e-03  3.37823189545e-03 -1.99899107677e-03 -2.38473019359e-03  4.65788855994e-03 -6.91930698813e-04  5.31504304289e-04 -1.18399545591e-03 -1.26487104224e-03 -7.54901726964e-04  1.19153957487e-04 -1.19133303523e-03 -7.05335418278e-05 -3.12827587780e-03 -3.85583387069e-03 -3.13834774642e-03  1.00492016924e-03 -4.32136326341e-04 -1.21355425673e-03  1.81498575859e-03 -1.12099182331e-03  1.82276066283e-03 -2.73193014852e-03 -1.86856196111e-03 -2.48918301415e-03 -8.40467799235e-04  1.29831455536e-03 -2.06233496287e-03 -5.38589507289e-03  3.90615343415e-03  2.10463039849e-03  1.47919835482e-03  3.46923617982e-03  2.95200290820e-03  4.39297179125e-04  1.86226884820e-04 -8.88634351784e-04 -3.20077366059e-04  3.92049760121e-03  6.27558394568e-03 -4.23622807428e-04  1.47325195577e-03  1.95626760989e-03 -1.69523180469e-05 -3.86977194537e-03  1.14565084463e-03  2.03295124333e-03 -4.32924709588e-03 -6.11042254516e-04 -1.76875467279e-03 -4.39306136779e-03 -2.05082487787e-03  3.39932081655e-04  2.84477709625e-03  3.01146990008e-03 -1.84635491170e-04  5.10115494033e-03 -9.98746286801e-04 -9.07330529402e-04  1.99539029042e-03  3.77478375216e-03 -1.30516668784e-03  3.38533751163e-04 -4.23581289227e-03 -2.45498354695e-03 -6.84901980335e-04 -2.76708069289e-03 -1.05899969975e-03 -1.88665445401e-03 -5.82748415678e-04  2.84990833169e-03 -1.89698453726e-03  2.80220835634e-03 -2.86694501930e-03 -6.36028644161e-04  2.05151322378e-03  4.18528308229e-03  2.03729198621e-03  1.61882565849e-03  2.02264725713e-03  3.34120666269e-03 -3.52767594714e-03 -1.80438945161e-03 -7.15736781629e-03 -5.87641004634e-03  9.06662285964e-05 -2.17708245829e-03 -4.73608601712e-04  2.67359620676e-03 -4.49202408353e-03  5.40482302357e-03 -4.30463241196e-03  2.43858417368e-03  3.09393433462e-03  1.75098144639e-03 -5.41168235791e-04  9.68828619026e-04 -1.17438711526e-03 -5.69563791018e-05 -2.22519262254e-05 -5.69316487581e-04 -1.93423268596e-03  2.06723437176e-03  1.37756232819e-03 -1.10915618803e-03 -2.25542133369e-03 -1.63074022283e-03 -4.97654368452e-03  3.15156777554e-03 -1.62100721649e-03  1.93728691496e-03 -4.13541891956e-04 -5.04372083504e-03 -7.46589249615e-04  7.78481875804e-04  3.05128074334e-03  4.86799761238e-03 -5.82502975837e-03 -3.53635427029e-03 -7.13456542689e-04  6.65949687115e-04 -4.05340597395e-03 -2.78939296755e-03 -8.09523811491e-03 -3.48314070761e-03 -1.01837823577e-03 -3.71603651859e-03  2.04781186919e-03  2.53167065288e-03  2.35898119006e-03 -9.49238245416e-04 -1.48793942205e-03  1.54066225791e-03 -8.54309569422e-04  1.45225735936e-03  5.34355868714e-04 -2.49818812230e-03 -2.02659790489e-03 -2.12151883262e-03 -1.66421310742e-03 -5.18266344480e-03  2.39253210652e-04 -4.94387671064e-03 -3.41722613791e-03 -1.17916387991e-03 -4.08065846351e-05 -5.24392968643e-03  5.07336651038e-04 -6.46326848789e-03 -9.98495405484e-04  2.17101415281e-04 -4.53060988733e-06  1.28022019238e-03  1.02912599005e-03 -5.11629744420e-03  1.94375364323e-03 -7.90989667396e-04  5.23846969494e-04 -7.67827656358e-04 -2.64015568428e-03  1.61595485540e-03  5.71475298920e-04 -1.12189644300e-03 -3.40345622632e-03  2.46612378322e-03  6.30945217883e-04  4.32341820302e-04  1.82937569001e-03  9.16694269800e-04  1.05788148721e-03 -1.10094895388e-03 -2.06241987347e-03  2.81607685938e-03 -6.74099090051e-04 -2.32667349502e-03  7.84872962604e-03 -2.85754020007e-03  7.11713218864e-03  1.33707940166e-03 -3.47699328672e-03 -5.97335143052e-04  3.05271863340e-04 -3.87184588078e-03  5.20142271897e-03 -4.68104107756e-04  3.45158074905e-03  3.07231650470e-03  6.15082327892e-04  1.71750229824e-04 -1.29893308377e-03  1.25717195280e-03  3.52405685058e-04  2.72136303219e-04 -1.63369928069e-03 -6.17071428755e-03  6.23247145443e-03 -5.45476930695e-05 -1.97421233407e-03 -5.16890185982e-03  4.14577832090e-03 -1.27042579310e-03 -2.34810845329e-04  1.59364852363e-03 -1.82713510729e-03  3.12913475680e-04 -1.08157700380e-03  1.96356468490e-03 -2.50783349738e-03 -4.48613375435e-04 -1.09419923620e-03 -3.09563308075e-03 -3.32608528720e-03 -1.90420679845e-03 -3.34004222652e-03  4.49380122829e-03 -9.52179880344e-04  6.93340346597e-04  4.18987536581e-03  4.06808978335e-05  2.17003156951e-03 -6.65790020070e-03 -5.45774553652e-04 -1.86947000233e-03 -2.15186138284e-03  1.04588624478e-03 -1.85033322366e-03 -2.46834391740e-03 -2.58445212437e-04 -1.45976398722e-03  2.57760317021e-03  1.40862029493e-03 -3.29307421251e-03  3.19104968125e-03 -4.13911503894e-03  3.50899577085e-03 -4.81782681359e-03 -3.72464041963e-03 -3.46485376642e-03  6.88602788260e-04  2.54457685001e-03  7.32783032573e-03 -2.01688571130e-03  2.07268658873e-03  4.81971009195e-03 -2.16945611193e-03 -5.46861901043e-03  1.97477054567e-03 -1.13653353834e-04
-8.33377792026e-03 -3.96863163184e-03  4.76456393989e-03  1.06695858412e-02 -6.04465082489e-03  9.74082716805e-04 -7.12752971660e-04 -3.15496375002e-03  2.43316708901e-03 -5.55525808071e-03 -6.11367203164e-04 -1.51036075672e-03  1.29804891375e-03  3.77334066824e-03  2.99115087861e-03  2.27875516220e-03  7.43102445384e-04  9.52248158704e-04 -2.21092323546e-03  2.18805846178e-03 -2.16862903348e-03  3.17510829533e-03  2.11643349947e-03 -5.63080287686e-03 -9.83193050257e-05  4.18149727307e-03  2.84252691660e-03 -1.98826803309e-03  4.92337175857e-03  5.06702177338e-03  6.01786151368e-03  1.06466127871e-02  1.14835480890e-01 -2.60948189898e-02 -2.82344981009e-02  1.28702980408e-02 -4.94884132198e-03 -6.07579047446e-03 -1.55160704507e-03  4.49441350747e-03 -3.67760677703e-03 -3.11153675849e-04 -1.52707844919e-03  4.92056571620e-03 -2.48080184715e-03  1.47562635064e-03  4.78169537785e-04 -1.90585716168e-03 -2.78549147591e-03  5.99386040057e-03  1.86575362450e-03  1.87635414209e-03  3.59782223198e-03 -2.75605007845e-03  3.52627045622e-03  3.90988220377e-04  1.54267497814e-03  2.10397934102e-03  1.95603419042e-03 -5.79256812154e-03  3.22352312230e-03 -7.25816556078e-03 -1.84220273277e-03 -3.09692575777e-03 -2.76834280720e-03  1.16039876977e-02  1.19668307787e-03 -1.29389710577e-03 -9.79433664217e-03  4.04092565710e-03  2.94254137698e-03  6.18041651660e-04  8.67995700719e-04 -2.25423575948e-03 -3.40501671762e-03  6.45714982416e-04  3.64781555119e-03 -8.63178398912e-03 -8.17156971981e-03 -2.59508881647e-03  1.69550828174e-03  9.29260057002e-04 -2.65199197592e-04 -3.84567289390e-03 -4.77837084582e-04  2.13041083719e-03  3.33848856228e-03  1.82614649689e-03  5.22040708958e-03 -1.35723982931e-03  3.45861673408e-03 -2.90319330755e-04  2.27549565637e-03 -1.94814859913e-03  4.11725480666e-03 -6.17631576263e-03 -8.28264536696e-05 -1.86508066746e-04 -1.04173505737e-03 -6.05020030159e-03  2.98544143067e-03 -2.74552277252e-03 -6.29160123254e-04 -3.23435547800e-03 -7.31485176126e-04  1.26779928797e-03 -3.85206772337e-03 -4.11870462246e-04  2.80080099575e-03  3.18983914960e-03 -1.11665262942e-03 -6.88590872778e-04  2.28109713435e-03 -4.88412866562e-03 -1.27250406081e-03  1.10699652027e-03 -1.19988190357e-03 -8.20964072834e-04  1.18547541420e-03 -1.39690313436e-04 -5.35231760215e-03  1.03671207199e-02 -1.05396322985e-03 -1.20875664056e-03 -5.83429153826e-03 -3.18726346022e-03 -1.67525401261e-03  5.04980947657e-04 -3.73711821223e-03 -1.36089513949e-03  1.88132461039e-03 -3.69734072028e-03  4.98215489771e-03  2.54930723145e-04  1.74603507701e-03  9.46851551567e-04  2.66684251463e-03 -1.39605348435e-03  9.98545097886e-04  4.25191149841e-03  2.58923544508e-03 -2.12376126351e-03  5.60466814453e-03  5.77049678306e-04 -3.57850553644e-04 -6.49970385862e-03  1.38377256292e-03  3.04086721478e-03 -4.61431436432e-03  1.43843081744e-03  2.12536367371e-03  6.33423223398e-03 -8.09199253398e-04 -6.00754898129e-04  1.75556138831e-03 -1.11224026084e-03  5.55007591709e-04 -3.53510816527e-03 -6.40431547536e-03 -2.37913455251e-03  4.34999456724e-03 -5.89452272129e-04  1.69583751788e-03  1.88168501665e-03 -4.82804875005e-03 -5.76747326811e-04 -3.96115061524e-03 -1.37157386777e-03  3.93526744491e-03 -1.02321265025e-03  8.52937873989e-03 -3.91525330878e-04 -2.47993868141e-04  2.41855500790e-04 -1.16654436343e-04  2.16859204972e-03 -5.90473586482e-03  6.17669516807e-03 -3.09742809797e-03 -1.16804356196e-03 -7.18588391669e-03 -5.71350750896e-03 -2.53476130990e-03  1.32315178316e-04  1.45095417510e-03 -2.81977849747e-03  8.64853405621e-04  1.56902312475e-03 -1.23735572138e-02  8.53836767829e-03  1.42077196234e-04 -7.04738294173e-04  2.44636543688e-03 -2.91007705178e-03  3.76186139362e-03  8.19333412656e-04 -4.50197967606e-04  5.28207768780e-04 -1.57908721249e-03 -4.48806826578e-03  2.04969474841e-03  2.68572667532e-03 -1.94313948032e-04 -8.66869839964e-04 -5.08376055264e-03  2.14070223878e-03  1.68371173925e-03 -8.18015523638e-03 -2.87323211453e-03 -2.73768315843e-03  6.12500355849e-03  8.26769522157e-03  6.21105733427e-04  4.26482339450e-05 -4.32349916060e-05 -8.79184407971e-04  7.28957543087e-03 -5.40750572465e-03 -1.85239166077e-03  7.04090408068e-03 -2.62648281226e-03  2.83652573077e-04 -9.48460649964e-04  3.57881668165e-03 -2.52988990384e-03 -1.71374347401e-03 -3.39177212962e-03 -1.28696145118e-03 -4.38136639634e-03 -2.05272618337e-03 -4.40139491112e-05 -6.67622868229e-03 -3.10543560592e-03 -2.46812681086e-03 -5.71275304095e-03  4.43483012923e-03  6.25305859633e-04 -2.57284866726e-03 -5.37906441139e-03 -2.80574347995e-03  5.39706493308e-04 -6.73071353717e-03 -3.01196231707e-04 -2.08088698024e-03 -6.81076457357e-03 -9.56888157620e-03 -1.04948401548e-03 -5.53951204555e-03 -2.12672521636e-03 -3.45045980826e-03  7.05321834953e-03  7.67860026543e-03 -6.14171416775e-03 -5.27225544851e-04  4.28824055543e-03  1.22593068468e-02 -1.56434678039e-04  4.00852388410e-03 -3.12920886476e-03  4.67512901862e-03 -6.83746163131e-03  4.60051024904e-03 -3.13128863500e-03  8.72340447274e-04  1.62622028929e-03 -1.32008250662e-03  4.21839169461e-03 -8.81136064673e-04 -1.01641903261e-02  3.48766396385e-03 -2.49962901854e-03  7.26681241288e-04  1.90013416708e-03  7.83175142360e-03  2.94542085575e-04  5.25867364720e-03  2.40673758622e-03  7.01851960090e-03 -2.42914754620e-04 -4.36334635250e-03  1.10518811510e-03  2.77260612321e-04 -2.49080502401e-03  1.79039057200e-03 -3.64199600742e-03  6.04305176874e-03 -1.02865518457e-03  8.47094623261e-04 -6.31230158255e-03  3.14074452393e-03  5.89792593061e-04  2.27870652692e-03 -1.01669157920e-03 -5.92083231377e-04  1.84474933308e-03  1.97669394625e-04 -6.63877222582e-04 -7.75383290328e-03  1.12825352841e-03 -4.18324822199e-03 -3.21467635963e-03  1.94514964256e-03 -2.13422300687e-03  6.24239725302e-04 -2.71527612543e-03  5.60078907751e-03 -2.59872585208e-03  4.60149659088e-03  2.73340377996e-04  3.10463666383e-03 -4.75648541443e-03  3.81101857589e-03 -8.63835946719e-03 -7.15950446289e-03 -5.64788450074e-03 -4.91620223156e-03  3.46734403214e-03 -2.16339377224e-03 -1.68916235569e-03 -1.57141493987e-03 -5.06260765730e-03  4.03059182724e-03 -9.28622211916e-03 -4.34213343115e-03  4.24651324088e-03 -2.32259612103e-03  3.00589346592e-03  5.80564129342e-04 -3.57510324590e-03 -9.52870018099e-04 -1.17852146702e-03  1.72174698406e-03 -2.85864761294e-04 -7.92954278615e-04  2.14282373644e-03 -2.21231974876e-03 -2.18205764016e-03 -8.26429748959e-04  1.29065088551e-03 -5.95868524231e-03 -1.22281691440e-03  1.57731887790e-03  2.53257356184e-03  8.35834180131e-04 -1.68763364322e-03 -9.44986646640e-05 -1.05159393012e-03 -2.19697128371e-03 -5.89210051545e-03  2.20307171440e-04 -3.75189943240e-03 -1.15899299651e-02  5.62956725597e-05  1.50592156551e-03  7.37993808140e-03 -7.83114680926e-03 -3.80773209322e-03  7.79895796880e-04  2.59605181028e-03  1.73908510703e-03 -2.16125507321e-04  2.67685574122e-03 -5.95473127206e-03 -1.90029682766e-03  5.85198256251e-04  5.18011147556e-03 -1.95845913324e-03  1.10986996944e-02  1.45137494352e-03 -7.98255151150e-04  7.43905375992e-04  5.94102873809e-04  7.54116063160e-03 -7.05655998849e-03  2.41903683192e-03  2.29231204234e-03 -9.09729107455e-04 -2.52859297986e-03  6.59635172856e-04 -4.19759848396e-04  4.21813481609e-03 -3.86690009476e-03 -1.12641202554e-03 -2.28938912007e-03  4.22882929675e-03 -4.22979190253e-03 -1.79683182539e-03 -1.10711428064e-03  1.36677186344e-03  5.71458626482e-03 -2.07601679982e-03 -3.56425212795e-05  9.19918824600e-05  4.17028705892e-03  2.15958461903e-03 -6.63129430742e-04  1.45779956369e-03 -6.80515213336e-04  1.28801666266e-04 -1.74181790497e-03  3.62171747378e-04  5.55641053789e-03 -1.20833108342e-03  2.95404532980e-03 -3.89020244768e-03  3.16354243597e-04 -1.28790556442e-03 -1.32555977067e-03  4.39806552636e-03  1.93903680218e-03 -7.74195709398e-04  1.95096150045e-03  4.91200906547e-04 -4.50265535082e-03  1.49604043198e-03 -3.87181954149e-03 -1.58743578558e-03 -5.10767765428e-03 -3.57297023419e-03 -4.13629318002e-03 -1.78293448698e-03  2.84174961195e-04  1.77161403727e-03 -3.86565695314e-03 -1.41343037024e-04  3.23337308438e-04 -4.51060278584e-03  2.70611028820e-03  1.56658414253e-03 -5.57172466983e-04 -2.88927254036e-04 -7.33887409528e-04 -9.83862953201e-04  3.08352182458e-03  1.65459453832e-03 -1.53163455188e-03 -8.06966378226e-04  2.31653956989e-03 -8.70782321291e-04 -2.79300969300e-03  1.75686877715e-03 -8.57064886229e-04 -2.00615556198e-04 -4.40500497333e-04 -5.37056425726e-04 -1.52574925043e-03 -7.02642279100e-04  6.51958851737e-04 -1.19735398961e-03  4.72210807534e-03 -2.32093839875e-03 -3.34159002139e-04  3.53654316857e-03  6.78126837830e-03 -2.32680860187e-03  2.99484978328e-03 -1.35126285210e-03  6.33753153211e-04  3.53505305425e-03 -1.28277917880e-03 -1.28898433841e-03 -4.98656094273e-04  4.35887551839e-04 -2.54321668301e-03 -2.55392448519e-03  5.36711287853e-03  9.05796032684e-05  6.48658459168e-03 -4.98986367894e-03 -5.66371903132e-03  1.22115634598e-03  1.00720896190e-03 -5.93083631173e-04 -3.63674242797e-03  2.95259510503e-04 -8.08271295522e-04  1.68837326956e-03 -4.47921793958e-03  3.47729049014e-03  3.68381770923e-03  2.72668734705e-03  4.03103415454e-03  1.02725340324e-03 -2.14875628472e-03 -5.13528485548e-03  3.89907527115e-03 -3.87885784033e-03 -5.44418759744e-03  1.42129676280e-03 -6.15670125195e-04  3.61379027962e-03 -6.68380780789e-05  2.14086964597e-03  2.40172019593e-03  7.76932824942e-04 -4.88585622987e-03 -1.13395356708e-04 -1.04976019128e-03  6.59170655217e-03  5.12380019047e-04 -5.70481787759e-05  1.25982718342e-03  1.16704798902e-03 -1.24948941023e-03  7.53166804743e-03  1.38856196368e-05 -1.59007013246e-03  7.46599282163e-03 -4.02522164913e-03 -7.04481996554e-03  1.67782428021e-04  2.56303201641e-03
 1.38667294746e-02  4.21301285812e-03 -1.94876120652e-03 -6.84701543304e-03  1.85464470039e-03  1.61912622529e-03  3.19079575489e-03 -5.61486968826e-03  1.99139433193e-03  8.87631170796e-03 -2.49167771432e-03  1.22729306116e-03 -4.56700363301e-03 -7.01055026608e-03  3.68773186735e-03 -2.68120421367e-03  6.48591546664e-03 -3.00789257030e-03  1.18407241646e-03 -4.21971379094e-03  6.40632018976e-03 -4.18718976438e-03 -2.05022369115e-04  5.13240511610e-03  4.46523559257e-04  6.93938654083e-04  1.00088258869e-04  3.14836625985e-03  2.88621728298e-03 -2.24399428477e-03  6.13238386464e-03  5.46240158952e-03 -2.60948189898e-02  1.25780864727e-01 -2.67902087546e-02 -9.53189104196e-03 -1.02413630314e-02  2.18968930155e-03 -1.98673102900e-04  1.44153379287e-03  1.66690915819e-03 -4.08233001720e-03  3.26903371738e-03 -2.80880897702e-03  1.39992576627e-03 -3.83422458193e-03 -1.36505459355e-03  4.95564604335e-03 -2.16664367813e-04  5.22911193596e-04  8.30630363458e-04  2.63082015510e-03  7.48712937605e-03 -1.51532808972e-03 -1.92928019869e-03 -1.08566887991e-03 -2.11538972659e-03 -1.01051548893e-03 -7.55662197492e-04  4.61790152206e-03 -3.12201767033e-03  7.93849060294e-03  6.04210323690e-03  1.95929715230e-03  6.20104985447e-03 -1.24527539860e-03  2.24345459916e-03  3.34100490400e-04  5.81807062278e-03 -2.72377647958e-03 -6.82206469446e-03  1.39428229044e-03  5.67691446370e-03 -1.78449496738e-03  1.64031008005e-03 -3.85200962662e-04 -8.28204092450e-04 -3.30102861827e-04  1.04514726183e-02  5.53265408844e-03 -3.52809772235e-03 -4.87946202806e-03  2.60402470889e-03 -4.36773736964e-04 -9.32670572412e-04  2.02697408045e-03 -5.18739449117e-03 -4.47261063489e-03 -2.93731714347e-03  3.94666235027e-03  1.60015278244e-03  5.07335518642e-03 -2.23421407981e-03 -3.27588600605e-04 -3.96955001719e-03 -2.46360659547e-03 -7.35470765413e-04 -2.55912034512e-05 -5.25351422459e-03  3.35949944660e-03  1.35699814415e-03  3.59128853963e-03  8.68779178274e-04 -3.67904241001e-04 -3.39970980371e-03  1.16197612823e-03  1.68814919762e-03 -4.76881185148e-03  3.49453217733e-03  3.05777516246e-03  2.02399835428e-03 -6.55121862724e-04  8.26421957564e-04  3.63387602396e-03  1.14803615326e-03 -2.43526495099e-03 -7.76982117994e-04  3.23738349899e-03  1.78993819244e-03  1.39085887626e-03  3.62790941327e-05 -3.86968992869e-03  7.50713196311e-06  1.92623832878e-03  4.13555239695e-03 -1.76449018281e-04  2.23653443628e-03 -9.58200386950e-03  5.63175050663e-03 -5.92386217125e-03 -1.79846556660e-03 -3.72148100450e-04 -8.63147312295e-03  5.51270512392e-03 -2.42182667542e-03 -1.25212943102e-03 -5.25231302947e-03 -1.01966905727e-03  3.32609458174e-03 -8.40823651940e-03 -6.56344494579e-03 -3.67595055049e-03  5.33331670894e-03  3.48839307777e-03 -2.91724266344e-03 -3.78291179404e-03 -2.51025735671e-03  5.35673429379e-04 -4.66693377395e-03  2.87519597508e-03 -1.67804333964e-03 -1.81378884763e-03 -2.44698989279e-03 -3.73091600709e-03  4.85925021028e-03  1.12290857756e-04  4.93408473748e-04  7.75728506185e-03  4.75858630508e-03 -1.23538495922e-03 -4.13513992201e-03 -3.33626610915e-03 -7.78255909559e-05  4.01002589615e-04  5.24147052337e-03 -1.46166850267e-04 -8.46236047510e-04  1.23634462351e-03  4.23896894559e-03 -5.51022247492e-03 -5.88407496050e-03  2.89694245486e-03  6.56703573954e-03 -1.13385019511e-03  4.42394019472e-03 -1.22030494673e-03 -1.20249297449e-03  5.26664788953e-03  5.45222884938e-03 -2.46709547706e-03 -2.65155781076e-03  4.46143955804e-04 -1.97349237708e-03 -5.58102531302e-04 -5.76211205683e-04 -7.25723591174e-04  2.44632241750e-04  3.46903307998e-04  5.21179056862e-03 -4.30851288389e-04  1.33920913085e-03  1.84304477800e-03  1.43479490052e-03  2.71485063583e-03  2.92961116915e-03 -1.14823132809e-03 -6.14210456970e-03 -2.66020016059e-03 -2.70249694469e-04  7.19221874533e-03 -1.30764863660e-04  3.56386747216e-04  1.85768001985e-03 -3.42963247233e-03  9.06238642864e-04  2.65945325243e-03 -6.08132983309e-03  8.23330036698e-03  1.02437516548e-03  7.27683704049e-03  8.28376731452e-03 -6.69698754751e-03  2.50945015602e-03  3.72047708435e-03  2.02506715419e-03 -1.21536038661e-03  3.95663989360e-04  3.20079399402e-03  1.56215884380e-03 -8.72258699824e-04 -1.90702033732e-03  6.31263520917e-04  6.88166419808e-03 -4.46151999281e-03 -3.25289898835e-03 -9.42059341644e-04  2.51096369496e-03  6.44844313056e-04 -1.44609993825e-03  3.41047338522e-03  1.56175263763e-03  3.72271444017e-03  5.84818718306e-03  7.96036214386e-03  5.41581795705e-03 -5.62230370425e-03  2.24688105655e-03  6.60741605834e-03 -3.91357844616e-03 -1.26662450028e-03 -1.78773835943e-03 -1.33214599710e-03 -2.25031285591e-03 -3.02929954168e-03 -1.26412558969e-03  8.00464031458e-04 -2.62588248591e-03  4.34878717389e-03  6.50833650835e-03  3.36943586165e-04 -5.18772967493e-03 -6.56813630734e-03  2.04664787875e-03  3.30484264217e-03 -5.47445216239e-03 -1.05834553268e-02  2.55491029460e-03 -2.41211768130e-03  1.08509853782e-03 -4.41727721590e-03  1.60612391678e-03 -1.40038243288e-02  8.24039137957e-04 -7.27657879950e-04 -5.02453643845e-03  1.69876538451e-03 -9.88129533769e-03 -2.20275380103e-03  9.10991111324e-03  3.61710541881e-03 -5.03470099959e-03  1.12992572665e-03  9.09111213483e-04 -3.54653124219e-03 -1.60135464782e-04 -1.01172120801e-02 -1.00497648463e-03 -3.29777900264e-03  3.81548966509e-04  1.73658067643e-03  7.00585649795e-04 -3.50434554459e-04 -2.90424858339e-03 -3.25539029164e-03  8.05600397668e-03  2.02741891844e-03  5.95102519547e-03  7.34259105427e-03  6.00893507581e-03  2.35037910186e-03  2.01079746100e-03 -4.83765888685e-03 -3.28780267822e-03 -4.75936295126e-03 -2.19979058747e-03 -1.15647731628e-03 -1.09337108745e-03  7.08765169168e-03 -3.38895868823e-03 -2.36443574352e-03 -8.11026641282e-04  2.81284386742e-03  7.55040711053e-03  2.18538949060e-03 -1.14060853797e-03 -3.74673985637e-03  1.32575372007e-03 -3.21437886452e-03  5.58899611904e-03  3.31368046831e-03  1.07346961792e-02 -1.87131875851e-03  1.97472056000e-03  1.37372756946e-03  3.69442509146e-03  2.64453019977e-03  3.94404390583e-04  2.94149876472e-03 -3.26623812476e-03 -2.90623904589e-04  8.88920613113e-03 -3.74129911817e-03  8.15192999956e-03  2.27332705753e-03 -8.49436368795e-03  4.58857050659e-03 -1.07117363982e-03 -8.20165385620e-03  1.33861158713e-03 -7.14401289668e-04 -4.52261122617e-03 -4.72068847558e-03 -5.73163697774e-03 -3.11664365508e-03 -5.92515837624e-04  5.03823795758e-03 -1.27374948364e-03 -3.64216171908e-03  1.65839039556e-03  1.14119331635e-03  7.59294959016e-04  1.00365115793e-03  1.58030603329e-03 -4.10785329017e-03  3.83101260308e-03 -2.58868120084e-03  2.58403735301e-03  1.69444729052e-03 -5.63889978814e-04  8.16250571303e-04  6.48770008399e-03  5.97590991526e-03 -5.86026074736e-03 -3.00680540907e-03 -8.81665698524e-03  5.52856933724e-03  4.33729025158e-03 -7.02087159413e-05  3.25767486126e-03  7.54705470571e-04  3.10414204592e-03 -6.78161481410e-03  4.68478724047e-03 -3.19169007089e-04 -4.10427211337e-03 -3.56098031339e-03 -3.11178861581e-03 -9.43685748424e-03 -2.39007563509e-03  2.66137261103e-03  1.39141847027e-03 -7.75260095074e-03 -7.18945021945e-03  2.57603821895e-03  5.01041441677e-03 -1.44383594806e-03  4.54641984573e-03 -2.01942819705e-04  4.52284476230e-03 -8.42688733683e-04  1.46981914566e-03  3.03116544159e-03 -1.62255783895e-04  3.39522528911e-03 -5.72936138871e-03 -1.64242367062e-03 -3.70926499930e-03 -6.22139677599e-03 -9.78690559562e-03  2.90345275976e-03  2.12006736871e-03 -9.61282621817e-04 -2.11730136561e-03 -3.79678772286e-03 -1.29883983888e-03  1.60472473067e-03  2.36236357702e-03  8.18140179470e-04 -5.86528510965e-06  5.83177298238e-03 -1.85493526176e-03 -1.31103434818e-03  1.87097226256e-03 -4.30925951897e-04  1.40796189210e-03  5.18172397376e-03 -5.99975140692e-04  1.51075804709e-03 -1.47299851302e-03 -5.38703028128e-03 -1.46541242869e-04 -6.75615629644e-03 -2.35183318312e-03  1.67684981411e-03 -1.31165886175e-03 -1.11507815432e-03 -1.82383013402e-03  5.97593915729e-03  2.88878856032e-03  5.13296744902e-03 -5.22735637741e-04 -6.20169640592e-04 -6.42020761574e-03  5.80763140041e-03  5.86723920093e-03  1.11081109689e-05 -1.86818955324e-03 -4.37034002739e-03 -4.11800769306e-03 -5.49874836265e-03  5.48284365949e-03  6.86216230608e-04  1.67270000723e-03 -7.75618288622e-03 -8.46234668573e-04  1.61176016682e-03 -1.37890156873e-03 -1.21371709039e-03 -2.05975916199e-04  4.27084791051e-03 -5.63737683980e-03 -4.27236691424e-04 -5.07343357514e-03 -4.32611997569e-03 -3.06403535668e-03 -5.30021497253e-03 -4.36346143940e-03 -7.71145307179e-03 -7.92944132600e-03 -6.31684297827e-03  8.48601348743e-03 -3.36539614965e-04 -2.42652970348e-03 -2.51560329923e-04  1.47688948861e-03  3.15422258234e-03  6.68205306501e-03  9.05458025621e-04 -3.05539054693e-04  2.59141582929e-03  4.49393409607e-03  1.77115695253e-03 -5.51885067074e-04 -6.15296861482e-04  6.27622031428e-04  1.47952652438e-03 -2.78404327191e-03 -4.08327297351e-03  3.92566876316e-03  7.60820526788e-03 -1.69673714148e-04 -1.71333812264e-03 -4.99161505953e-04  4.95441674330e-03  8.63762107113e-04  8.87340553258e-03  3.40669219785e-04  6.24216914733e-03 -4.53074141725e-03 -2.06895679796e-04 -2.22161566231e-03 -3.84322101422e-03  6.30139165911e-03 -2.30944431021e-03 -2.62603649488e-03 -2.99859655155e-03 -1.73524623354e-03 -7.98523973755e-04 -1.77562177539e-03 -2.26720896862e-03  1.29886506192e-03  2.72293460990e-03 -3.11882359190e-03 -1.03337412181e-02  7.81497572575e-04 -2.10225109060e-03 -3.20443412995e-03  3.63704756401e-03 -4.54380315525e-03 -3.86544108986e-03 -5.84175307369e-03  2.17178447158e-03 -3.77194247811e-04  1.84040400439e-03 -7.76329108520e-03 -2.98064366005e-03  1.00437064264e-05 -2.29683147010e-03 -5.18076467524e-04  3.98740857721e-03  2.41496198427e-03 -4.52426633375e-03
-1.22436027506e-03  8.69121964010e-04 -5.30871285211e-03 -5.22154072822e-03  2.62009653293e-03 -1.09527287823e-03 -4.67552860753e-03  6.19272086246e-04 -9.66746250955e-04  6.16032358541e-03 -1.65499765156e-05  4.41388354435e-03  1.11438470396e-03  4.15319929122e-03 -2.40375264168e-03  4.14484481642e-03 -1.68438400793e-03  1.70550069980e-03 -2.05947450852e-04  1.79548158181e-03 -6.85010073371e-04 -2.16589679182e-03  5.01140561936e-05  2.11707902969e-03  3.60603746577e-03 -2.78291169696e-03 -1.37397538610e-03 -2.27410220429e-04 -1.34482516059e-03 -3.33375756932e-03 -5.99462774396e-03  1.17683714980e-03 -2.82344981009e-02 -2.67902087546e-02  8.54696232486e-02 -3.55240235938e-03  1.90166514608e-02  4.33313167814e-03  7.65204718563e-04 -9.58260285539e-03  3.25788321600e-03 -3.97991769770e-04  2.33852985831e-04 -2.26729292751e-03  1.99131788157e-03  3.10389998469e-03  5.55722341942e-04 -5.01821002964e-03  3.39340056304e-03 -4.21407470492e-03 -1.36874087057e-03 -2.77635040364e-03 -4.78251790036e-03  3.18362148979e-03 -1.95422912487e-03 -7.62747297504e-04 -3.29182348817e-04 -1.90240236502e-03  7.61735505191e-04  2.96767406676e-03  1.03249874998e-04 -6.76943150795e-04 -1.15840476859e-03 -8.74740260994e-04 -3.48597052787e-03 -1.00129734550e-02 -3.82625172639e-03 -2.24580574907e-04  9.99213189331e-04 -2.27000009965e-04  1.87515276866e-03 -4.49047230212e-03 -1.39085581257e-03 -1.10233392715e-03  1.12083726704e-03 -9.11856086516e-04 -5.20713596672e-03  4.98610322611e-03  2.55497055468e-04 -6.49848138703e-03  2.62070773034e-05  2.51427175988e-03  3.32299933962e-04  3.14186141034e-03 -2.95526634949e-05 -4.22154471007e-03 -8.25058460539e-04  4.70309068720e-04 -8.21240230384e-04  2.03846615594e-03 -1.29832156839e-03 -3.93254826122e-03 -2.41183253169e-03  2.06830413264e-03 -3.18432764853e-04  7.78092704888e-03  5.52264334420e-04  1.28689896042e-03  1.73217670929e-03  3.84901650521e-04  2.72407846401e-04 -2.36773574317e-04 -1.41308210027e-04  1.13413730940e-03  2.91520921931e-03 -1.92827665430e-03 -1.09912088382e-04  3.15249099505e-03 -2.65932979820e-03 -7.13759865038e-04 -7.71277687899e-04  1.28714027082e-03 -3.17687031779e-03  1.34622689171e-03  1.46125367943e-06 -3.03157959361e-04 -1.13577080977e-03 -1.50266079443e-03 -4.92493314732e-04 -1.94413473406e-04  4.43451555917e-03 -4.41729502003e-03  7.72282721467e-04 -1.48482408505e-04  1.77808378685e-03  2.21063379854e-03  5.23444541548e-04 -5.97323143267e-04  3.97470995692e-03  5.61498036481e-03 -2.97137822994e-03  2.11991578175e-03  3.52485807705e-03 -2.84413913899e-03 -8.52699298874e-04 -7.37004401319e-05  1.25811789939e-03  2.11547845469e-03  4.49085915010e-04  3.74784554577e-03  1.95215154286e-03  3.37893012865e-03 -4.61099782612e-03 -5.53845230368e-04  3.02004645321e-03  4.23526052930e-03  3.49638903725e-04 -2.95596944716e-03  3.19161154692e-03 -5.06012968376e-03  1.11406956747e-03 -3.32362420180e-03  1.01739194045e-03  2.91029872791e-03 -3.83743590205e-03  3.07163408165e-04 -1.42962745942e-03 -2.16857095289e-03  5.30396651504e-04  1.04907859306e-03  3.90344099864e-04 -2.00224205173e-04  2.22829666744e-03 -5.47169625797e-04  9.69697383356e-04  2.22597787753e-03 -9.17933433484e-04  1.97654066681e-04 -1.51539835678e-03  2.11517543155e-03 -1.29687421974e-03 -1.11002301832e-03 -9.98931240515e-04 -3.07187648558e-03 -1.67876438065e-03  7.98113724418e-04  5.31290714990e-03 -8.61819232089e-03 -9.39320399104e-05  8.13755069320e-04  5.45764235797e-03  3.04196990287e-04  1.53650822164e-03  1.10788903030e-03 -2.88205064039e-03  2.98271154424e-03  6.27456294718e-04 -2.08257316796e-03  4.29045642343e-03  3.04986823128e-05 -3.85138844279e-04 -1.99435547796e-03 -4.39712959632e-04 -1.12912112702e-03 -9.42803788098e-03  2.92250249494e-03  6.97479130928e-03  2.11075178833e-03  2.04336091896e-03 -2.75535830781e-03 -2.92379259354e-03 -2.39273722678e-03 -1.63667791965e-03  3.87159231578e-04  1.56218446746e-03 -3.94871865223e-03  1.11658296743e-03 -5.86137895687e-04 -2.25566922073e-03 -2.23166534339e-03 -9.51899380258e-03  6.39367203177e-04 -5.58512986453e-04  1.59358261728e-03 -3.41509105399e-03  3.13730644695e-04 -3.85509867534e-03  1.79633266792e-03 -2.49602558495e-03 -2.69967745838e-03  1.31931950975e-03  9.56748548184e-04 -1.06957634317e-03  1.71820496116e-04  3.17893443341e-04  3.69663015754e-03  1.64488985557e-03  1.83509289386e-03  6.17315653323e-03 -6.35349654536e-04  9.33400271337e-04 -7.44760992400e-04 -9.32468520823e-05 -1.17694869331e-04  2.29428309884e-03  8.83540545062e-04 -3.41680091017e-03 -3.61703132264e-03  8.10969553625e-03  2.74090351847e-03 -1.19661591411e-03  6.92694662323e-03  1.37278043132e-03  5.55154662750e-03  5.20657744577e-03  4.48322311101e-03  2.82531406607e-03  5.89289530715e-04 -1.92451378809e-03  2.09546228993e-04 -9.57775008592e-04  3.85615220645e-03  1.85354347980e-03 -3.36925161870e-03  9.64187833690e-04  2.49331518095e-03 -2.22784857964e-04  1.03830490866e-03  1.01796530792e-03 -2.32703103925e-03  2.57126779971e-03 -2.75886714516e-03 -1.77907499488e-04  8.79397793851e-04  5.42143792592e-04  3.37343062337e-03  5.29261654698e-04  1.07960897406e-03 -2.26224917533e-04 -2.56987628009e-03  5.32918494862e-03  6.85230382012e-04 -3.77260160718e-03  1.45926128382e-03 -1.16690211408e-03  4.89205221718e-04 -1.53930191932e-03 -3.29502978816e-03 -6.38391022958e-04  8.40911515601e-04 -1.87842474531e-03  2.30307210263e-03  6.13432151074e-03  1.87650025888e-03  1.39509627058e-03 -4.58039250856e-03 -3.79993176987e-03 -4.82382472991e-03  1.06223867219e-03 -3.13499103564e-03 -1.79956212314e-03  1.70016066410e-03  1.52521853046e-03  1.60896984663e-03  3.23322996339e-04  3.04636439392e-04  3.12722774100e-05  1.16154758780e-03  1.79616160008e-03  2.16618014377e-04  2.07339534420e-03 -8.69705852623e-04  8.19926361932e-04 -1.05553112614e-03  2.54832855024e-03 -4.04075588440e-03 -2.95077866968e-03 -1.14870612267e-03 -5.81502957177e-03 -4.06673476568e-03 -2.95441936519e-04 -3.39922644595e-04  3.08191438956e-03  1.70446754001e-03  1.06847451401e-03  1.23212523800e-03  1.62204707633e-03  1.31656160540e-03  4.19846752818e-03  1.39960216866e-03 -2.20956250492e-03  1.21660046936e-03  8.34943958075e-04  2.36229390972e-03  2.89871998368e-03 -3.24783796662e-03  2.60093928598e-03  4.74630311248e-03  2.43583587473e-03  5.82315351071e-03  4.32682089807e-03  6.17404048220e-04  2.49102600926e-03  2.22470616159e-03 -2.19280081317e-03  1.19642548606e-04 -1.78055929905e-04  8.31984676021e-05 -2.37920082222e-03  4.95971430780e-03  5.58128951219e-04 -3.50621150365e-03 -4.98286344763e-03 -3.37493209965e-05 -1.11117106674e-03 -1.60937917659e-04 -1.89939829279e-03 -5.97689433868e-04  9.14774533712e-04 -9.22634311307e-04 -9.68462480938e-04  6.94607151233e-03  3.78016951709e-03  1.93693378537e-03 -5.12115676119e-04  2.40662733109e-03 -3.46957257158e-03  2.17693211485e-03 -2.83611373684e-03 -3.91364990074e-03 -1.43283371313e-03  2.32312854967e-03 -3.50482086542e-04  1.94085495498e-03  3.66784012663e-03 -1.90782439685e-03  1.52284469430e-03 -2.23896930924e-05  1.02816863624e-03  2.38394221900e-04  8.56729055813e-04  1.52058430098e-04 -2.39298847286e-03  1.80776547309e-03 -3.12481546808e-03 -2.01567825144e-03 -2.27496791734e-03  1.49867229599e-03 -2.53011140519e-03  2.07313504250e-03 -5.14667904000e-03 -9.79286950314e-04  2.19929640905e-03  2.84239200985e-04  6.16840349227e-04  3.94625393510e-03  3.37284217131e-03  4.38183813980e-03  1.86730494403e-03 -5.99229519809e-03  1.82480226971e-03 -2.96983621216e-03  9.14825436657e-04 -1.99997994316e-03 -1.48429434446e-04 -1.09588325064e-04 -5.45388899450e-04  3.84572965269e-04 -7.55457519897e-04 -9.09687505254e-04  2.44416342706e-04 -1.14376671379e-03  5.32152187156e-04  5.47965053189e-04  2.64521593205e-03  1.01768968679e-03 -2.61845498305e-03 -1.02935861542e-03  8.89401752213e-04  3.97871981499e-03  3.63690615863e-03  4.63253687511e-03  8.13777677086e-04  1.54639057152e-03 -1.67347115713e-03 -1.94233727700e-04 -1.97867093098e-03  2.78695506603e-03 -1.80936684956e-03  3.48993951282e-03  1.39462627306e-03  1.08155944721e-03  2.51105580016e-03 -1.73791849561e-03 -4.61363847640e-03 -1.55408627622e-03  6.25934506548e-05  1.05032702590e-03 -1.97725084495e-03  1.37294913917e-03 -2.70020147281e-03  1.74977022747e-03 -6.77497308269e-04 -4.88308121004e-04  3.69651381324e-03 -2.49053348758e-03  1.39023304267e-03 -3.31393669372e-03  2.72406295919e-04  7.33210395636e-04  4.73090164392e-05 -3.75332683579e-04  3.25646637680e-03  4.64422482744e-03  1.86289347179e-03  2.64016000664e-03 -2.87135291491e-05  7.06226401565e-03  2.75260789580e-03  1.38388158396e-03 -2.60818903595e-03 -2.45104982208e-03 -1.42946045309e-03 -5.00076153228e-03  5.46167720005e-04 -1.11653231477e-03 -3.65409192985e-03 -6.40519006825e-04 -4.05703412966e-03  1.42330081015e-03  2.26349041811e-04 -1.82190272872e-03 -9.62258442692e-04  2.25237362545e-03  2.07761847767e-03 -3.23491693685e-03  2.64123299022e-05 -2.42734122984e-04  1.50099541848e-04  4.02749119338e-04 -5.23414338146e-04 -1.08472263002e-03  7.14677710921e-04  1.34394464456e-04 -4.63293349106e-04 -7.81198931854e-03 -2.93816505350e-03 -2.31067538445e-03  2.52662848824e-03 -3.33953199656e-03 -1.20162354980e-03  1.61387526863e-03 -4.63344249908e-03  4.20298564313e-03  3.53158717844e-03 -1.15801481621e-03  3.73963483083e-03  2.99319211869e-03 -6.13117822555e-04  2.44148538628e-03 -4.56865990140e-03 -4.89640351701e-04 -1.27229055187e-03  5.19117324990e-03 -4.34941634379e-04  1.94742891484e-03  1.70830505167e-03 -5.18768576192e-03  1.87454825595e-03 -7.41795029557e-04  2.65683511013e-03 -5.36807666309e-03 -4.26830062225e-05  1.65302847732e-03 -8.41484925299e-04  1.57904046499e-03  2.16233700432e-03 -2.36054268053e-03  1.81928295651e-03 -2.20044524134e-04  7.50889935814e-04  5.70609461748e-04
 2.30138268680e-03 -1.83121338889e-03 -1.92022595441e-03  7.17561436307e-03 -6.81172752837e-03  7.20213882763e-04  3.22621735798e-03 -4.45436058454e-03  6.24119689049e-03  6.40181874179e-03 -3.83747141947e-03 -7.03194775308e-03  1.76072633377e-03 -1.84502365387e-03  2.28614440563e-03  4.01284715008e-03  5.50783344290e-03 -1.03190323976e-03 -1.51070443331e-03  9.36093385558e-03 -7.59124591743e-03  1.05050907559e-02 -3.20703012029e-03  1.90111130060e-04 -5.92319146181e-03 -4.72042168442e-03 -1.29076438205e-02  1.25491333459e-03 -2.57749485115e-03  2.84991288365e-03  1.51604608770e-03 -2.52023777005e-03  1.28702980408e-02 -9.53189104196e-03 -3.55240235938e-03  1.41410555082e-01  8.71148368313e-03 -3.55228589127e-04 -9.52072086758e-05  2.02608858938e-03 -1.36767553269e-03  6.07263609318e-04 -3.70259575510e-03  1.38307308591e-03 -1.08977088009e-03 -4.44686730353e-05 -6.95477786508e-04 -5.65010455666e-03  1.63686949860e-03  5.07168804460e-03  1.91610509468e-03 -1.75272995768e-05 -1.90516610001e-03 -2.00667195104e-03  5.63011126291e-04 -1.91806583638e-03 -2.70926888230e-03 -3.42312130553e-04 -6.52346977429e-05 -1.01518846024e-03 -9.03384868046e-05 -2.22620943072e-03  3.60333702456e-03 -6.86766320417e-03 -1.23738045270e-02  9.48596541346e-03  6.65638011198e-04 -1.29815798696e-04 -6.48612240121e-03  8.39627952994e-04  1.08782009699e-03  6.91588778813e-03 -1.75297921848e-03  3.88928033096e-03 -2.04577513665e-03  3.99762084649e-04 -1.01697166867e-03  5.93377487924e-04 -1.00885260792e-02  1.19941676174e-03 -1.41701511550e-03 -2.68506644157e-04 -4.02845380598e-04  1.69352152297e-03  3.91002700687e-03  2.40194664872e-03  1.84904556478e-03 -8.31141868514e-04  2.90875158238e-03 -1.58844839371e-03 -1.52477674070e-03  8.90789608770e-04 -1.01034584855e-04  5.36843954636e-03 -1.35403873077e-04  2.91666844744e-03 -2.55101496558e-03  3.67036092002e-03 -2.50582032236e-03 -5.76868239338e-04  4.46083005135e-03 -5.80553801830e-03  2.95263621529e-03  2.65086038675e-03 -3.59272997977e-03  1.29269937282e-03 -1.81518839367e-03  3.33554675326e-03 -2.75624221720e-04 -2.96756333719e-03 -8.48854540528e-04  1.77577712214e-03 -5.92581907008e-03  1.86071734452e-03 -7.42286126945e-04 -2.83404982102e-03 -2.18809543848e-03 -1.78552830705e-03 -1.52649052208e-03  2.05209737157e-04 -1.33385171083e-03 -2.39033604224e-03  8.95026459690e-04  2.76910512924e-03 -4.97929126612e-03  2.37315170687e-03  1.52420116926e-03  5.00053582487e-03 -1.86082955966e-03 -5.06453984078e-03 -3.29916622110e-03  2.58910277890e-03 -3.47532490398e-03 -5.84029418117e-03 -1.84327913695e-03  2.78201303356e-03  4.97025581490e-03 -3.85352333673e-03 -4.60437966190e-03 -9.94673679786e-04  5.44074775198e-03 -8.06600374595e-04  5.68975083820e-03  1.13055388951e-03  5.01637543487e-04 -4.36086199414e-04  3.06020745517e-03  1.61790492071e-03 -7.13344544317e-04 -1.81383305270e-03  6.40163510559e-03  1.23619482208e-03 -1.63200732034e-03 -4.36141279435e-03 -6.11213197189e-04 -3.27301168011e-03 -3.25623425506e-03  3.88379257258e-03 -3.89887591763e-04  1.35634366527e-03  4.83513260465e-03  1.25250174800e-03 -5.90693558300e-03  1.03310389214e-03 -5.36202300605e-03 -4.46470440987e-03  3.75780761379e-03 -3.31359695153e-04  3.27343161378e-03 -3.67474749794e-03  9.20132946007e-03  1.94378717333e-03  3.71498739769e-03  7.44757513220e-04 -2.26201220687e-03  2.00856907721e-03  2.42641767313e-03 -2.19461309671e-03 -4.76239303030e-03  7.98378975312e-04  6.57563107886e-03  2.37329490715e-03  5.22222038735e-03 -2.61685250830e-03  6.87129630186e-04 -2.15529451304e-03 -2.27832794959e-03  4.13466466841e-03 -3.19370109281e-03  5.51130845375e-04  3.13489389905e-03  3.18082095849e-04 -2.58131274454e-03 -1.29992800158e-03  1.50470009296e-03  3.30212824971e-03  3.90928774183e-03  1.29589399748e-03 -1.40682480021e-03 -6.14744377851e-03 -5.00469971050e-04 -3.40235081751e-03  4.15081425731e-03  1.99730445994e-04  7.29500950187e-03 -9.79630837757e-03 -2.52958094720e-03 -6.30793547106e-03  6.96971254407e-03  6.96565056369e-04  9.72742544405e-03  1.28783781090e-03 -2.34862770241e-03 -2.93673216045e-03 -2.25548822669e-03  1.08697612997e-03 -4.32361932847e-03 -1.02214017795e-02 -1.11391158321e-03  2.52740891649e-03  7.59112349209e-04  1.84436953231e-03 -1.57634834267e-03  1.69576147702e-03  1.11535002421e-03  4.28041286052e-03  3.43408135192e-03  3.71060423034e-03  5.48686678615e-03 -1.45869692296e-03  4.33116757430e-03 -2.50767775432e-03 -7.30529170882e-04  6.16196789181e-03 -4.42964681698e-03  4.44651879536e-03  1.50194974063e-04 -1.16093195541e-04 -2.32939102197e-03  2.63767386468e-03 -8.76144548312e-03 -7.85923506061e-03 -2.31920149026e-03  2.48426108089e-03 -2.71280470797e-03  2.61189906123e-05  2.59564072189e-04 -1.53836139087e-03 -1.89003657856e-03  1.00120693782e-03  5.01688131448e-03  3.05777807974e-03  4.70196627577e-03  4.90237387435e-03 -1.99219016574e-03 -1.43605270571e-03 -3.21819831080e-04 -5.90794614991e-04 -3.31692309475e-03  5.28391215762e-03 -1.49735538478e-04  1.21895314899e-02  7.24255674765e-03  7.20259048425e-04 -5.30912761320e-04  2.28559859874e-03 -4.49767230636e-04  6.10493390190e-04 -6.80353972340e-03 -2.72061258154e-03  4.10323047940e-03 -3.28339717917e-03  8.49401958678e-04 -3.67868283613e-04  3.26990743990e-03 -1.06439226916e-03  1.55814392727e-04  1.59105101148e-02 -3.94045065667e-03 -7.29089954415e-03  2.55970245555e-03  2.60106761690e-03  1.10303858249e-02  8.46454300760e-03 -3.52144799656e-03 -2.09533349683e-03  1.94013167926e-03 -3.93417284379e-03  1.56036747940e-04 -1.59171311052e-04  3.43314055760e-03 -3.35598754088e-03 -2.19380968145e-03  8.01814690246e-03  4.38622791957e-03 -3.35544853959e-04  4.82500336954e-03 -1.18776190066e-03 -4.61030586593e-03  5.58986844946e-03  6.26282514500e-04 -1.41798954412e-03 -8.10196943412e-04 -4.09510146319e-03  3.21933842006e-03  2.61675970331e-03  2.85799969619e-03  1.23305806205e-03  1.83104599396e-03  2.44115115657e-03  1.29971625974e-03  1.25677013755e-04 -6.18266647225e-03  4.17028435132e-03 -3.72713537022e-03 -7.90947020484e-03  8.11537505304e-03  8.17603904696e-03 -1.17587667179e-04 -5.68847756553e-03  2.43257629192e-03  1.97463956634e-03 -5.63639855860e-03  3.94079846652e-03  1.57942100575e-03 -8.36084956636e-04  2.51143961764e-03  3.42105930353e-03  1.25405750768e-03 -2.30993569329e-03  3.69673489604e-03  6.77397606773e-03  2.94350158605e-03 -8.00099742731e-04  1.94924319213e-03 -1.37921515220e-03 -8.23141166310e-04  2.73871441237e-03 -7.99210558646e-04  1.09160744365e-03  5.34847430785e-04  1.73508381175e-04  2.50183627311e-03  1.02827792543e-03 -3.20839971679e-04  4.56146634809e-03  1.55200132930e-03  3.52376822942e-03 -1.39720934105e-03 -7.92869920006e-03  4.21658731665e-03 -4.31375988853e-03 -3.36044207493e-03 -1.08353032816e-03  2.50191318348e-03 -2.25029445224e-03 -4.66304844387e-04 -6.74913124187e-04 -1.16526135146e-03 -2.15835212783e-03  2.51154643350e-03  3.79776295685e-03  2.97785162573e-03 -1.61345434217e-04  7.68699610549e-04 -1.42686900376e-04  1.00083015762e-03  7.70403696965e-03 -1.48870970091e-03 -2.47563108637e-03  1.43558784549e-03 -1.02420162817e-03  7.70767722521e-03 -1.35057926756e-02  5.43943905262e-03  2.76065681488e-03  3.92910852237e-03  2.43359033193e-03  2.20248601405e-03 -1.07123462997e-03  2.00501142325e-03 -2.32421125814e-03  6.98915570313e-04  1.02383122458e-03 -6.55981984622e-03  5.78502046193e-03  4.49985122947e-03  1.57718735340e-03  1.43511331719e-03 -3.71425485697e-03 -3.16871238051e-04  6.08438208532e-03  1.47644382694e-03  4.62850395616e-03 -6.97363594908e-03 -4.11829831991e-03 -7.21381746909e-03  2.42141924411e-03 -5.58710817644e-03 -6.81556901744e-03  2.26023538095e-03 -1.91383485915e-03  3.82330669305e-03  1.76047607201e-03  3.98292743312e-03 -2.73222102499e-03  4.30676429386e-03 -9.79052750576e-03  2.49151293223e-03  8.38377764019e-03 -5.66446889511e-04  1.27393331397e-03  3.38538041060e-04 -4.56349447220e-03 -2.93160431040e-03 -1.99442980027e-03  5.98205669992e-03 -4.32083463332e-03 -1.16782828917e-03 -3.72543272391e-03 -2.38783633746e-03 -4.02524883532e-03  1.75111618230e-03 -3.68958007446e-03 -1.58323644719e-03  8.66255976637e-04 -5.50395276235e-03 -2.75359043594e-03 -9.27287133366e-04 -2.40719303597e-03 -6.82266785836e-03  2.28023336284e-03 -2.74221005569e-03  2.65668332086e-03 -2.01239026957e-03 -1.17233715526e-02  6.05245048310e-03 -4.77350603383e-03 -2.17439963902e-03  3.07662267987e-03 -1.33050150539e-02 -5.40443249065e-03  3.28178680400e-03  4.75328336931e-03  1.88323796813e-03 -4.88583192571e-04 -6.50591816006e-03  1.83373378831e-03  4.52383950135e-03  8.06005787341e-03 -2.13480933908e-04  4.39284948799e-03  4.88536541933e-03 -2.40743492243e-03  2.09857412997e-03 -2.25794345682e-03  4.51726201398e-04 -1.19631630332e-03 -5.58007640742e-03 -4.29481463984e-03 -5.83004315695e-06 -1.21565912807e-02  3.50182750053e-03  3.48901510265e-04 -1.32943636781e-03 -5.59961606333e-04 -4.49803396583e-03  4.61657763457e-03 -2.29099249765e-03  5.78889586477e-03  4.20725362336e-04  1.71417679602e-03 -6.23465679128e-03 -1.03330110836e-03  7.64713073101e-04  2.36088945884e-03 -2.49829370596e-04 -2.76076399763e-04 -4.80679029759e-04  5.66667426110e-03  5.18165546737e-03 -6.58572206638e-03  6.92110930795e-03  7.03249705486e-03  4.12176442521e-03  4.67692349791e-04  5.09966701343e-03  5.05131995862e-03  4.59003505694e-03  6.70499926082e-03 -2.26407309333e-03  1.36966425829e-03 -2.66598285165e-03 -3.74128902912e-03 -2.95670429523e-03 -3.94699851371e-03  2.45591042121e-03 -3.94111398240e-03  5.41297484788e-03 -6.69237929143e-04 -4.47616211696e-03 -1.41926333404e-03  1.29767051443e-03  2.60539530535e-03  5.29189819355e-04 -3.45598053644e-03  6.48429880662e-03 -2.04051029322e-03  3.27336394198e-04  1.82178967647e-03  2.40784140988e-03  4.62179219622e-04
 7.35676497083e-03 -3.00591265215e-03 -4.87624750031e-03  2.43430223718e-03 -2.90134220901e-03  2.38906486680e-03  8.79329814128e-04 -2.50256083180e-03 -5.08898646087e-04  6.88159501537e-03 -2.63513735609e-03  1.05386880531e-03 -9.42368285770e-05  4.71048709214e-03 -4.71081254646e-03  2.23303414927e-03 -2.40308049300e-03 -7.29572390596e-04  1.05974671496e-03  8.71461104422e-04 -2.68062710423e-03  1.07308031381e-03  1.15797339752e-03  1.82365470823e-04  1.91412921046e-03 -6.13760596393e-04 -3.73381213682e-03  2.64583644158e-03 -4.56650041658e-04 -7.29403087657e-03 -6.35968541827e-03  3.51697206291e-03 -4.94884132198e-03 -1.02413630314e-02  1.90166514608e-02  8.71148368313e-03  1.04371995654e-01 -5.23983648171e-03 -4.58082090316e-03 -3.34657730454e-02 -1.78340209794e-03  2.90958783152e-03 -3.16450768106e-03  4.38702588841e-04 -1.25548283671e-03  3.68203910881e-03 -1.37405259919e-03 -2.99495390774e-03 -7.08713958833e-04 -7.28564814666e-03  7.81423207122e-04  3.27881768643e-03 -1.14666002615e-03 -1.57621035942e-03  2.72263995623e-03 -4.03976810710e-04  5.49362093723e-03  2.45387321291e-03 -2.96985990011e-03 -4.97230605016e-03 -1.16110317734e-03 -7.95004850194e-04  2.79434483262e-04 -3.11346720198e-03 -8.14077301869e-03  3.57054226385e-03  1.45524612341e-03  4.09904149238e-04  4.73117435174e-03  1.15713508268e-03  1.80739094163e-04 -1.48962810944e-03 -3.74532526304e-04 -1.13725976713e-03  1.05018544724e-03  5.58607469770e-04 -2.28020031187e-03  3.46527918917e-03 -2.26020102319e-03 -2.24876378266e-03  1.25252002785e-03 -1.31758490095e-03 -1.37110194740e-03 -6.66393728533e-03  2.06763345811e-03 -4.88114678094e-05 -1.71891740861e-03 -1.34797113416e-03  6.04550166358e-05  3.65399868223e-03 -3.77540301319e-03 -2.25189733967e-03 -4.74388947046e-03  3.63776224388e-03 -1.44170150636e-03 -2.65535868323e-04 -4.51808241508e-04  2.15715240973e-03 -1.26627437398e-04 -2.43276640443e-03  6.43652623071e-03 -6.15691042282e-03  3.40315339534e-03  4.42868972506e-04  3.26785249622e-03 -2.96052477061e-03 -6.65398077305e-04  2.90338085986e-03 -3.61984921855e-03  8.07701910885e-04  5.96262423480e-03  5.74817061673e-04  2.08655693685e-03 -1.66495553227e-03 -2.54746270398e-03  1.31452379655e-03  3.57950842756e-03 -1.88814967627e-03 -1.11379733866e-04 -1.26812956386e-04  2.03616001596e-03 -5.62115286438e-03 -9.05372702973e-04 -1.23705892145e-03  3.60710237045e-03  1.34048626420e-04 -2.86092359420e-03 -3.29388506596e-03  4.85144528649e-03  2.75325015679e-03 -2.62985264918e-03 -3.99261177727e-04  2.98719527277e-03 -7.11880745030e-03 -2.06965070915e-03  2.49216671068e-03  6.16340231451e-04 -7.45511294590e-04 -2.51460557205e-03 -3.61766414597e-03 -1.62093861875e-03  3.02001158736e-03 -4.41028483384e-04 -4.07119439534e-03  2.94744343804e-04  4.42938429569e-03  1.14551513858e-03 -2.52015608167e-03 -5.07453027295e-03 -2.17594149933e-03 -1.81838462309e-03  1.02514018869e-03  2.35047980292e-03  2.48991482160e-03  1.20036455361e-03  6.71680954324e-04  1.27514675996e-03 -2.59686846691e-03  2.23194523755e-03 -1.77675030430e-03 -1.50797746134e-03  1.77136862795e-03 -1.41822151250e-03  1.66798304322e-03  2.22277478549e-03  5.43373639279e-03 -3.40594143160e-04 -1.98828708039e-03  4.02072058383e-03 -2.44531017515e-03 -3.41559979235e-03  1.29036675901e-03  3.89621492329e-04 -1.16668976751e-03 -1.74162255388e-04  5.37304992487e-03  3.01600580032e-03 -5.43824022542e-03 -1.47159833377e-03  7.81384617897e-03  6.83650484041e-03  9.16547271150e-05  1.00059103992e-03  1.95171822253e-05 -1.64547977193e-03  4.52999133693e-03  2.48531030952e-03 -6.60038444537e-05 -7.10255868774e-03  6.21809145678e-03 -1.31293857268e-03 -4.74550007933e-04  1.08135444929e-03 -6.28263074154e-03  3.43614858776e-04  5.81008395165e-04 -1.37814082060e-03 -1.27465210879e-04  1.22079382363e-04 -3.26625429992e-04 -1.51613982316e-03 -1.92547372789e-03 -2.42399673829e-03  3.46503030646e-03  7.21165473776e-04  1.20827735084e-03  5.77847027910e-03 -2.94925929976e-03 -1.84988556551e-03 -7.80904503534e-03 -4.78966381127e-03  4.50674499880e-03 -3.79905480113e-03  1.31553967595e-04 -7.68168876930e-03  1.47568026978e-03 -2.18227597310e-03 -3.80728350327e-03  5.40799911368e-03 -1.31499511388e-03 -7.65218600403e-04  5.84942501517e-03 -1.88621418574e-03 -2.36091594500e-04  2.43680364396e-03  3.21279007814e-03  5.87211329598e-03  3.65218521253e-03  4.12400789298e-03  1.90293439210e-04  3.21524829756e-03 -1.73370354804e-03  2.27560295989e-03  7.02159331111e-03 -8.10649410388e-03  5.17602881835e-03  6.22999260022e-03 -3.32035601763e-03  5.35042672411e-03  5.81930753411e-03 -1.69697822757e-03  3.25541120955e-03  7.18645263032e-03  2.54703923986e-03  4.17944986247e-03  2.68655586996e-03 -1.55193220823e-03 -4.50368105692e-03  3.69962756945e-03 -2.23429020111e-03  6.53840818575e-03  4.40400381275e-03  1.84471433310e-03 -1.37202755572e-04 -1.24970717414e-03 -2.98833044003e-03 -2.36278990941e-03 -2.34562406483e-03 -6.06428364004e-03  2.19966233108e-03  2.65148089232e-03 -3.33492490497e-03  4.20872736409e-04  3.18164833816e-03  1.30587290541e-03  3.50780553708e-03 -3.43875367124e-03 -1.65058407535e-04  3.46380077088e-04  1.45333978278e-03  6.26014997361e-03  3.99062889746e-03 -6.81713501346e-03  1.90206957545e-03 -7.69522429262e-04  5.64623076276e-05  1.70557004205e-04  3.01559949106e-03  1.60382273936e-03 -4.72159740508e-03 -6.15946394560e-04  1.99219521433e-03  2.64163974977e-03 -2.71801540627e-03 -1.43486864233e-04 -1.84730126260e-03 -1.64114788363e-03 -3.69481756424e-03 -2.67345294117e-03 -3.01928336568e-03  6.15132984351e-03  2.40203711632e-03  1.04103532719e-03 -9.27034626591e-04 -1.67088814211e-03 -1.45901429710e-03  2.16421373692e-03  4.77622840078e-03  9.38720881981e-04  3.42800072772e-03 -6.58810590822e-04 -2.54809012087e-03 -4.69990441819e-04  2.62246799140e-03 -3.62857464866e-03 -4.55677033930e-03 -6.60511829100e-03 -1.99728947135e-03 -3.87972636108e-03  3.63656770034e-04  2.05967084188e-03 -3.88147155351e-03 -1.34708578418e-03  1.54991908426e-03  5.97804848676e-04 -2.86466234293e-05 -3.25981040783e-03  4.29941970381e-03  5.15262360110e-04  4.71179283481e-03 -2.95640291396e-04 -8.47262421239e-04  1.93365757395e-03  3.74904984351e-03  6.00960874130e-03 -2.71920698773e-03  1.70024781032e-03  3.31117900782e-03 -4.19882402453e-03  6.84737800549e-03 -7.07271307384e-05  1.38120712725e-03  1.86896287742e-03 -1.65723061149e-03 -3.74336587809e-03 -1.43313075413e-04  2.48458748222e-03 -3.13741324954e-03  1.87012434232e-03 -2.10334014095e-03  1.13683622830e-03 -3.76884400082e-03 -5.19659355302e-03 -1.79046919193e-03 -2.81241074454e-04 -2.94197657045e-04  4.41542124303e-03  9.86921379213e-04  6.19775371472e-04 -1.96592626101e-03 -5.10428740077e-04  2.10368459398e-03 -8.10667173672e-04 -9.21618776803e-04  1.88560337325e-03  8.09508154473e-05  5.62861910105e-04  1.37629230799e-03 -3.23464104418e-03 -3.65447464043e-03 -1.10875117874e-03  3.10097461240e-03 -5.14466184568e-03  1.89094992682e-03  3.05252997387e-03 -5.11414089079e-03  1.14899320044e-03 -1.10368767970e-04  1.41213190602e-03  2.28323364786e-03  5.28868793533e-03  3.45356551408e-03  1.19830410510e-03 -5.48359221435e-03  2.84383058222e-03  3.27531994338e-03  3.12991094492e-03 -1.20968458759e-04  1.27579648069e-03  1.98026652644e-03 -3.92399242319e-03 -3.62113785052e-04  6.09663955175e-04  1.07801762099e-03 -1.09779422285e-03  5.27596849906e-03 -1.61375720044e-03  1.97515609858e-03  2.78518578046e-03 -4.84094809070e-03  1.97076345874e-03  4.73408570188e-03  2.84439490768e-03 -7.87281452784e-04 -4.19099748225e-05  2.13661468779e-03 -1.79247351292e-03  8.60009057291e-05 -1.75181184993e-03  5.33654917306e-04  7.26941968174e-04 -2.35485679823e-03 -2.23295466793e-03 -1.24567643987e-03 -4.38553699026e-03 -1.06918853971e-03  2.22287021474e-03 -6.07213335627e-03  4.44489967330e-03  4.68118889033e-03 -1.18920089271e-03  5.42884088277e-03 -1.74416557677e-03  2.37052403934e-03 -2.82065883976e-03  8.71396479108e-04  1.14117658460e-03  1.04705912026e-04  1.51212314837e-03 -2.58825341299e-03  1.53594219092e-03  4.05967197810e-03 -7.05978922341e-04  5.93176088092e-03  2.34362387613e-03 -6.30424821456e-03 -2.33148253845e-03  2.06588943877e-03 -2.75781207217e-04  6.83367975134e-04 -8.61027965617e-03  1.39106091065e-03 -3.87734656875e-03 -1.68443270548e-03 -9.67427045309e-04  2.20070763415e-03 -6.78454316083e-04 -5.86248016713e-03 -4.42130174376e-04 -2.61230602158e-03  1.83409776652e-03  7.27942155290e-04  6.70940436274e-03  7.16141577029e-03  1.36381135093e-03  1.35342094773e-03 -3.32752674614e-03  2.40783066548e-03  4.12036092638e-03 -4.41822214100e-03 -1.94034454656e-03 -2.92462990152e-03  1.80840829204e-03  2.44861298673e-03  1.11200641661e-03 -8.97789220199e-04 -5.94365573698e-03 -3.82723989146e-05 -9.41041198705e-03  6.05122112061e-04  1.50517459322e-03 -4.14669059226e-03  3.88711816622e-03 -1.38771184655e-03  4.07308566023e-03  1.70888140926e-03 -1.07930829047e-03  4.17218624769e-03 -9.38546817463e-04  8.44322877504e-03 -3.50444820554e-03 -1.87853644083e-04 -1.83901608142e-03 -1.42066881033e-04 -1.63754038249e-03 -1.77374962999e-03 -1.93564869883e-03  1.08054557787e-03 -1.28265466979e-03 -1.04325934591e-03 -3.65338440414e-03  1.25022997434e-04  7.28388372661e-04  1.26200993142e-03  1.04008337693e-02 -8.73478775966e-04  4.29759082795e-03 -2.28910587398e-04  6.08927075944e-04  5.33107003841e-03 -2.53740220200e-04  2.82792228385e-03 -3.12103214346e-03  3.27691415957e-03 -2.98472850179e-03 -2.03967088529e-03  8.81667203905e-03 -4.89348909822e-03 -7.17453392439e-03 -1.50759337256e-03 -8.52648584611e-04 -1.73844538088e-03 -1.75873403872e-04  3.66319063779e-03  4.48084245930e-04 -1.32028013316e-03  4.25399499698e-03  2.20711743259e-03 -2.17907661333e-04 -6.76821530885e-04  6.09355657425e-04  1.73620190245e-03
 5.29892630812e-04  1.49399017452e-03 -9.95935959604e-04 -5.86311985632e-03  3.61445493860e-03 -3.44611493607e-03 -3.23684750953e-03 -1.14997355030e-03  2.38793804796e-04  8.35414869599e-03 -1.08470173901e-03 -9.74351683682e-05 -6.97670584316e-03  1.57102570337e-03 -2.56513161932e-03  1.71814079522e-03  3.32335535582e-03  4.49884526676e-04  3.16526252834e-03  5.67446791488e-03  5.74440674977e-03 -7.21761121801e-03  9.53345002511e-04 -2.80715275234e-03  2.70008235566e-04  4.77903395444e-03 -1.03309592832e-02 -1.05966150045e-03  1.73527453631e-03  3.78706875094e-04 -8.09371526558e-03  5.41713313822e-03 -6.07579047446e-03  2.18968930155e-03  4.33313167814e-03 -3.55228589127e-04 -5.23983648171e-03  1.51337548733e-01  8.41891742519e-03  9.48683394769e-03  5.58583284252e-05  3.00560028491e-04 -3.73245453949e-04  8.77607830093e-04  3.18936022237e-04 -4.88244024182e-03  3.52550847054e-03 -1.92599207203e-03  2.67876891315e-03 -7.17978135766e-03  3.03322177422e-03  1.82299976025e-03  3.34717328648e-03 -1.29580583111e-03  2.74952195008e-03 -2.83992061649e-04 -1.48842172540e-03  2.89906725174e-03  2.43735409862e-03 -6.88728469481e-04 -5.25209236358e-04 -6.18060707630e-03  3.67849641073e-04 -3.68710760974e-03  2.44383242587e-03 -1.05314005259e-02  5.23646195511e-03 -5.20278669427e-04  6.57897189339e-03 -5.49911359610e-03  3.24942718403e-03 -7.98229788129e-03 -8.13300447496e-05 -3.68892408568e-03 -1.04951484788e-02 -6.90394477590e-03  7.01994780979e-03 -4.55001374163e-03  4.08014937775e-03 -6.26663714216e-04 -2.23236545275e-03  2.53458193531e-03  2.93605492700e-03  1.60169225789e-03 -3.51788795122e-03  4.19809016362e-03 -3.50551107548e-03 -1.87342269634e-03  5.78774627152e-04 -5.08294585428e-03  3.21829485208e-03  2.24319379093e-03  1.84695446297e-03  5.12342152743e-03 -3.00579195247e-03  2.01985881598e-03  1.29156371714e-03 -1.06959503625e-03  5.13771049695e-04  3.03093740038e-03 -3.44048933822e-03  2.73512712536e-03  2.11263396375e-03  1.95630508232e-03  5.18700040312e-03  4.55602072858e-03 -4.92558836371e-03 -2.59714589766e-03  4.96233218456e-03  3.44746021890e-03 -2.10582834486e-03  2.18586304239e-03  2.45414835636e-03 -2.02798698046e-03  1.09543320173e-03  6.99289581728e-03 -1.89816507153e-03  5.78625016905e-03  5.18030497299e-03  1.29564717768e-03 -1.41884211764e-03 -1.80307262336e-03  1.71436760648e-04  4.10627884077e-03 -1.17769357639e-03  4.17286269340e-03  1.82728834224e-03  7.14960054757e-03 -8.87136542789e-04 -2.92538139116e-03  6.41435275878e-03  1.33405679832e-03  6.62722473829e-04  5.71226334465e-04 -2.39923220225e-04  1.55405921118e-03  5.87465504163e-03  4.37223443796e-03  8.86113493104e-04 -1.41706456533e-03  3.00709254093e-03  1.40502980031e-03  2.76429138945e-03  6.48410024404e-03  8.41076257487e-03  5.22384223792e-04  3.36715848646e-04  9.82978671257e-03  3.35735176306e-03 -1.64809471619e-03  2.85735516853e-03 -1.14238190513e-02 -6.49942843369e-04 -8.76343811482e-04 -1.73309398554e-03  8.35295441763e-03  2.38342008641e-03 -8.93306299474e-04 -3.26165969526e-03 -2.81669760693e-03 -1.18733439895e-03  5.95988739497e-03 -4.51587719048e-03  6.19466145775e-04 -3.35444650975e-03 -4.70225568028e-03 -2.68214100499e-03  2.20297071589e-03 -1.14155695887e-02  7.03101996693e-03 -3.93927594135e-03  2.24676052365e-03 -3.28140306873e-03  6.91647934786e-05  3.76545472948e-03 -5.65356515506e-04 -5.51306331759e-03  3.40458074649e-03 -1.92252587011e-03  2.21557796415e-03 -2.43566734678e-03  3.76857300482e-03 -7.79514838427e-04  3.79979668079e-03  3.81100687604e-03 -9.03060155163e-03  9.37246321512e-04  7.09213840561e-04  1.34255026506e-03  2.50606816787e-03  3.27627718170e-03 -2.32072408885e-03  2.43503499990e-03 -8.41742534538e-04  1.96197842449e-02 -5.20127630898e-03 -5.14762070897e-03 -4.28313642804e-03  3.41275528959e-04  1.39679201258e-04 -4.91753571051e-03 -1.73109666462e-03  1.85329127491e-03 -9.23770463004e-04  1.42615482751e-03 -8.36483183321e-03 -5.15037901325e-03  1.58459642273e-03 -4.28115604159e-03 -1.47065019549e-03  1.30695244097e-03 -4.47352577587e-03 -3.69082492755e-03 -5.00995430016e-03 -1.60586780560e-04 -3.88604195882e-03  6.50268390129e-04 -3.95361790942e-03 -2.95212616748e-03 -3.31193480679e-03  2.32029764680e-03  1.42260398028e-03  3.20518356441e-03  8.77390267275e-04 -3.28400445672e-03 -5.05361527609e-03  8.77976006745e-04  1.04942141484e-02  9.04784061354e-03 -1.88710152901e-03 -5.62625814529e-03 -1.98530694059e-03 -3.98670228641e-03 -2.28954404309e-03  1.45941530112e-03  3.03302849406e-03 -8.90165985441e-03 -4.04146321182e-03 -5.07593432448e-03 -5.27755421285e-04 -1.56937319273e-03  1.45211569453e-02 -1.89567302027e-03  5.90866096947e-03 -4.35520257153e-04 -2.11579962072e-03 -8.29069802246e-03  1.36107402643e-03  9.99328114013e-03  2.45313721707e-03 -4.53796431480e-03 -1.85631892337e-03  1.75707136094e-03 -3.34981149501e-03 -1.16938666067e-03  1.15891140194e-03 -3.87519633299e-03  2.77294248885e-03 -1.70646505798e-03 -6.74050453475e-03  2.78346809909e-03 -2.16228127297e-03 -5.61934794577e-03 -2.60637781328e-03  8.35903390222e-05  2.44795579700e-03  4.12825163446e-04 -4.49504771851e-03 -8.63346887629e-03  7.13019358864e-04  1.60773971853e-03 -8.92111034152e-04 -3.70136228003e-03 -2.67917969745e-03 -2.76885416520e-03 -3.09474424455e-04  7.28316838142e-04  7.67532444655e-03  2.76975992104e-03  4.07364287088e-03  2.07137568079e-04  1.95230704696e-03 -4.94489809972e-04 -6.44932936436e-04  2.86004541152e-03  4.46944391137e-03  4.43218084130e-03 -2.43664411682e-03 -2.84348870413e-03  1.53233480665e-03 -2.24737639417e-03  1.96701683933e-04 -6.80767888013e-05  6.98866745090e-03  5.64163933321e-03 -3.71638907063e-03 -8.16273546765e-03 -3.37039980131e-03  5.49553759022e-04  1.33078733866e-04  1.30239945478e-03  7.51794832229e-05 -4.90082079467e-03 -3.72731500065e-03  2.22728688960e-03 -5.41414174298e-03  3.07430399924e-03 -2.76717279624e-03 -2.46295418095e-03 -2.68793523636e-03  2.21244456719e-03 -1.55877745534e-03  1.61357638072e-03  4.01197644719e-03  6.15822489550e-03  4.71953817075e-03 -1.04348135362e-03  1.56675655822e-03 -1.31480025896e-03  7.28423791141e-05 -2.78193830512e-03  1.85013947001e-03 -2.36444469201e-03  1.46175828415e-03  6.76030688964e-04 -1.69638594138e-03 -5.97784587967e-03  7.08510353284e-04  6.88078862022e-03 -4.68405469078e-03  6.36924386304e-03  3.30267898928e-03 -1.65939990824e-03  9.76175261829e-04  2.76490348744e-03  1.67061349967e-03 -6.45531736444e-03 -1.22899805929e-03 -3.45017527029e-03  9.04142792971e-05  2.60247025387e-03 -2.60622452454e-03  2.52054165818e-03 -1.84003144747e-03  4.93258549519e-03  3.24186964847e-03 -1.76409677237e-04 -1.20724283522e-02 -6.13338398856e-03 -5.36289819520e-04  1.12055190050e-03 -1.27071829410e-03  2.11746661619e-03 -3.45977702604e-04  1.20112779367e-03  4.68856006228e-03 -5.35178808046e-03 -1.71895701940e-03  2.99260148983e-03 -1.12436442052e-03  1.04059467322e-04 -2.68784736632e-03 -1.30417659721e-03 -3.40983116284e-03 -5.75778484105e-03 -1.25516338088e-02  9.04546691510e-03 -1.58058114290e-03  2.42565313935e-03 -1.59288560312e-03 -2.22735434099e-03 -4.06894797864e-03 -8.15570541818e-03  7.81585640142e-03  7.57044910619e-03  5.05749199145e-03  1.05388090816e-03  3.55456650275e-03  5.51776119018e-03  2.38892021818e-04  1.76193045010e-03  4.09737298168e-03  4.87307402068e-03 -6.27634242573e-03  8.28106293104e-03 -4.85058629618e-04  5.26218140545e-03  2.20506613373e-04 -3.03797178036e-03  7.76433018644e-03 -1.80247194802e-03 -1.11375213979e-03 -2.93382184259e-03 -3.85290739670e-03 -1.46405663852e-03 -3.09006664341e-03  4.44291257566e-03  2.77866393383e-03  8.57198685480e-03  8.53267266876e-04  3.99380727004e-03  1.98293847470e-03 -8.83909401066e-04  1.97948629799e-03 -3.42433553306e-03 -3.58236327336e-03 -1.04818108949e-03 -1.63495171086e-03 -7.60675073356e-03 -4.46940643403e-03  2.78847869389e-03  1.88450113745e-03 -3.88949631459e-03 -2.85686447801e-03  7.33207373882e-04  1.22452161943e-03  6.99678174458e-03 -2.77686854879e-03  4.56281421457e-03  1.00039504391e-03  7.81297421026e-03  1.04644584680e-03  3.07178613739e-03 -1.60778270355e-03 -4.05370447232e-03 -9.54640195069e-04  3.55412931294e-03 -1.66418005344e-03 -5.78878978304e-04  7.06418538828e-03 -2.73646285542e-03  4.49874332082e-04 -8.31110917589e-04 -2.93942993167e-04 -4.92316102630e-04 -8.34859025592e-05  4.22199366789e-03  1.98236816267e-03  1.47368138442e-03  2.02339358874e-02 -7.59509937479e-04  3.20093286683e-03 -4.78059783255e-03 -1.34444812433e-02 -1.49311492841e-03 -8.71512128758e-04 -2.59101189843e-03 -1.09918422365e-02 -2.89335450459e-03 -1.09787028490e-02  3.89581185922e-03  2.12719917333e-03 -1.34139682024e-03 -1.96623798527e-03 -4.19570505629e-03 -9.94274290429e-03 -6.64742236300e-03  1.71838072821e-03  9.96830424045e-03 -3.74371395182e-03  2.66228285344e-03 -4.05426392673e-03 -8.19633062761e-03  4.22701731430e-03 -1.75418642371e-03  4.37833078049e-03 -2.88774445674e-03 -9.74322626830e-03  3.05721819769e-03 -3.54569486039e-03  8.57262779654e-03 -3.95850421476e-03 -4.70821818286e-03  1.14002160454e-03  1.75570298322e-03  5.06668253988e-03  5.38697910895e-03 -1.55599502063e-03  2.94132166952e-03  3.58425975304e-04  4.23952831923e-03 -1.07766634890e-04  1.44888760194e-04  8.95976847014e-04 -9.64182969882e-04  3.63808086247e-03 -4.44161477088e-03 -9.63031435631e-04  2.86236815548e-03  1.78552181233e-03  3.49551358805e-03 -8.62637840158e-03 -1.50439241029e-03  3.81050469190e-04  3.70221769807e-03 -2.60369236306e-03 -1.09808030671e-02  3.78079941361e-03 -2.34444394018e-03  2.33376482563e-03 -5.33265668591e-03  5.34119573974e-03 -1.25390092559e-03  6.24389535723e-03  4.84812191089e-03  1.49243705935e-03 -6.17519180444e-03 -7.22811230768e-03  1.61677441498e-03 -4.52577766080e-04 -1.41559346968e-03  6.23659993693e-03
-4.75722062056e-03  2.10743336815e-05  2.05867581991e-03  3.42145688858e-04 -1.26549836848e-03  1.25006359070e-03 -1.68349239362e-03 -2.32118657009e-03 -2.39213518257e-03  5.47181004618e-04 -8.47685256478e-04  1.89310839324e-03 -6.13110887422e-04  1.45665340178e-04  1.25778446320e-04  2.21670483522e-04  1.42549135059e-03 -2.51022841416e-04  3.07698640405e-03  2.70355142982e-03 -1.84448804858e-03 -2.20006418177e-03  1.69807180929e-03  2.89316020888e-04  1.69413489098e-03  1.65332506378e-03  5.66602384221e-04 -1.39500749314e-03  1.97117682982e-03  1.97777422251e-03  1.98492880758e-03  9.44932032048e-04 -1.55160704507e-03 -1.98673102900e-04  7.65204718563e-04 -9.52072086758e-05 -4.58082090316e-03  8.41891742519e-03  5.17355283773e-02  7.58318440728e-03  1.65570870173e-02  3.78694863019e-03 -1.78909323157e-04  1.01583224149e-03  2.91467812130e-04  1.89163258114e-03 -2.53658105688e-03  1.91031086211e-04 -9.88026085413e-04 -6.00577954611e-04  9.57851491943e-04  4.36139237937e-03  1.14306127883e-03 -1.96110998150e-03  1.39800046248e-03 -2.13537487612e-03 -3.75306974780e-03 -1.79099017845e-03  1.44346026350e-03 -3.40730983369e-04  5.43569371691e-04  1.27283857629e-03 -1.69176285656e-03  2.83077216919e-03  9.26754312797e-04 -9.75791221697e-04 -7.49690959168e-04  4.08973241715e-04  1.32430007076e-03 -9.14024312052e-04  1.40640603955e-06 -1.13963896009e-03 -1.53167540505e-04 -4.65837543641e-04 -1.45600904116e-03 -2.25420245126e-03  1.37201059377e-03  7.93777337464e-04  2.10474316261e-03  1.14550055994e-03 -1.00537730978e-03  7.30112994822e-04 -8.45290997194e-04  4.60583893076e-03  9.10012858553e-04 -2.86362659122e-03  1.40523895327e-03  9.66959129081e-05 -6.38134027236e-04  8.26528026982e-04 -1.16379621031e-03 -2.04669041050e-03  5.64420977052e-04  2.53709815235e-03 -1.86490059713e-03 -5.83683716338e-04 -8.18193495333e-04 -1.30787437609e-03 -7.43828116456e-05  4.80646033929e-03 -1.80954541017e-03  1.02280732171e-03 -1.18310138627e-03 -1.65792778231e-03  1.78800087017e-05  1.22342900231e-03 -5.38309985646e-04 -1.27704104850e-03 -1.63412201620e-04 -1.39554961812e-03 -1.57148055442e-03  1.06893640262e-03 -1.87356348097e-03  1.43211499444e-03  6.61552836202e-04 -1.09572157910e-03  2.83926271965e-04  1.32079116930e-03  1.32629886215e-03  5.24694459255e-05 -1.65436518519e-03 -1.30448165012e-03  9.70501079848e-04 -7.13935879019e-04 -1.14868184745e-04  6.95415464276e-04 -1.21316127090e-03 -1.58720525912e-03 -9.93850973909e-04 -1.30510588589e-03  1.11902627234e-03 -1.48092182239e-03  5.39777609122e-04 -9.31971129949e-05  1.75132474405e-04 -7.72008069658e-04  2.71733124847e-04 -8.31826775295e-04  2.50428019988e-04 -6.93826943867e-05 -2.45103400592e-04 -1.80243547959e-03  2.12660053840e-03  1.25445122363e-03 -1.57971826770e-03 -1.28919644084e-03  1.37243259313e-03  1.56350670605e-03  7.32121257875e-04 -3.97649201272e-04  2.42790123241e-03 -5.56713393415e-04 -1.96608539414e-03 -2.04076815172e-04 -2.59800128321e-03  1.25436836405e-04  5.17083182430e-04 -1.27719706692e-03  2.02626128360e-04 -2.15362543463e-04  1.92700782831e-03  1.70246728770e-03  4.62470443652e-04 -2.01360169844e-03 -2.64011279545e-03  1.22524489498e-03  6.91375915324e-04 -1.20354452400e-03 -2.36009033207e-03  2.39933937960e-03 -1.18366154267e-04  1.00565576295e-03  8.21030409507e-04  1.39517442469e-03 -1.64108801361e-03  8.89142263669e-04 -5.93348816897e-04 -1.40792515647e-03 -2.43086400920e-03  6.52525725313e-04 -2.78892218925e-03  3.48939327018e-04 -2.13776709417e-04  1.19601096614e-03  1.30996332183e-03  1.46797178884e-03  4.93279490110e-04  8.84327269545e-04  5.65548105720e-04  1.31914005985e-03  2.81865615536e-04 -5.31399656881e-04  1.35954235880e-03  2.34694227808e-04  4.59655549010e-04 -4.22967008919e-04 -2.65779571571e-03 -1.46372331279e-03  1.10141905549e-03  1.21909454829e-03 -1.04719038661e-03  7.75921321728e-04  9.73211453365e-04 -3.74569209442e-04  1.41257557472e-03 -1.45574233633e-03 -3.13063445500e-04  8.16884971305e-04  1.18431153141e-03 -1.12620397537e-03 -1.39992080727e-03 -2.99921223020e-03  1.00076517426e-03  2.53251113543e-03  3.17240010389e-03 -5.09267592725e-04  2.98998112557e-03 -1.11531939440e-03 -1.10350076741e-03  1.05103081177e-03  1.28847870312e-04 -1.93445471763e-03  1.86247469351e-03 -4.00884397849e-04 -2.15974807505e-04 -2.30156887931e-04 -5.94739248037e-04 -6.28771824572e-04  2.98001088815e-04 -1.07664166471e-03  1.17089028273e-03  3.79643251644e-03  7.56822261898e-05  2.82635382431e-03  1.22640528278e-03 -2.74999173523e-04  3.33052086626e-04  1.82578594121e-03 -1.15473996773e-03  1.61343037616e-03  1.25517325193e-03  8.02505554780e-04  3.75201821065e-05  7.08982663824e-04  1.90637863217e-03 -4.40903021085e-04 -2.22383870046e-03 -1.18899256650e-03  2.27428204472e-04 -1.75943460898e-03  9.22693117251e-04 -1.95164791376e-03 -2.66133406403e-03 -1.61708529227e-04  1.30412931320e-03  4.42033120591e-03  1.41343143905e-03 -2.27575952015e-03 -1.58571778786e-03  2.49749115575e-03 -3.85621512056e-04  2.09894462179e-03  6.77128990384e-04  3.39129943415e-04 -6.42878428289e-04 -4.48634763299e-04  1.84972201669e-03  6.08767352464e-04 -2.24510719547e-03 -2.04854676401e-05 -3.21642698136e-04  3.38451656127e-04  6.40891042776e-04 -4.10416044732e-04  1.84685513972e-03  1.03879174525e-03  2.02365616506e-03  2.11592248802e-03  4.76760489238e-04 -1.24392069762e-03 -3.58482878321e-04  7.78976854986e-04 -8.45751038661e-04  1.15138222022e-04 -1.45443589188e-03  2.64593071426e-03  1.46382640040e-03  2.43487450496e-04 -3.82747495659e-04  5.81646859196e-04 -8.33718826515e-04 -8.50712507536e-04 -3.06248353446e-04  1.32395616853e-03  2.24225633321e-04 -1.69552593253e-03 -1.05597894441e-03 -4.18916032875e-03 -1.12685287301e-03  1.09495500620e-03  3.83571239843e-04  2.77852433085e-04 -4.43167288043e-05 -1.31683092394e-03 -3.87581337661e-04  1.11255251830e-03  1.63611028338e-03 -8.47063819529e-04 -6.23668324608e-04  1.96187990658e-03 -4.19214134530e-03  1.09590355029e-03 -4.07981766800e-04 -2.09133892401e-03  5.59136905591e-04 -3.53225281327e-05  8.39395337188e-04  9.42054730729e-04 -7.69022559130e-04  4.79625191908e-05 -5.86955962614e-04 -7.69320439363e-04  5.22596916580e-04 -1.46558548826e-03 -1.60366646164e-03  1.25982481132e-03  2.31928258657e-03 -1.60458052472e-03  6.76886402597e-04  6.92710904892e-04 -9.25696543648e-04  2.08722519801e-04 -5.10516033280e-04 -1.28055612965e-03  1.62627773741e-03  7.01773100660e-04 -3.59760800848e-04  2.66212680098e-03 -8.90947565908e-04 -1.46926026108e-03  1.13274246884e-03 -1.54404057117e-03 -3.06636117502e-04  5.93346019297e-04 -4.55294655335e-04  1.11949168848e-03 -2.13440933386e-03  1.31789080980e-04  1.00017738713e-03 -1.71102538230e-03 -1.68906639492e-03 -3.71913602008e-03  1.29180211502e-04  1.79877041186e-03 -8.28375425136e-04  1.49996598137e-03  2.46776756053e-03 -6.69322073769e-04 -9.42764353743e-04  2.01209638926e-03  1.13890846390e-03  2.10324924283e-04 -2.11857091369e-03 -6.99254080641e-04 -7.75324801986e-04 -2.37301254512e-03  1.30596211418e-03 -4.44211678471e-04 -2.77561306370e-04 -4.38136128727e-03 -4.75475245273e-04 -2.21523603629e-03 -3.28788752057e-03 -1.49040399625e-03 -6.67634772415e-05 -6.30101046588e-04 -1.37013820864e-03  5.81370468436e-04 -6.11490074526e-04  3.05938472360e-03  1.32680267430e-03 -2.52066188780e-03  3.30197853527e-04 -1.21701148727e-03  1.19900169152e-03 -2.27604905409e-03 -1.08117237415e-03 -1.96053297766e-03 -3.56623989903e-03 -7.80522775214e-05 -9.83436483328e-04 -6.71177353604e-04 -8.24558882502e-04 -2.89571307344e-04 -3.73482458200e-04 -2.57343877214e-04 -9.15343152272e-04  2.68058161557e-03 -1.35847974154e-04 -2.37799476319e-03 -5.43365189756e-04  1.69004865901e-03 -9.41002615405e-04 -2.79215335181e-03 -1.30929929189e-04 -1.93862599709e-03  1.13285566916e-03 -1.04250299702e-03  7.92825755554e-04 -1.05136677181e-03  1.23429150156e-03 -2.35774276816e-03  1.19929702654e-03 -3.56372044522e-03  1.69477424956e-03 -1.14072061406e-03 -4.00317103285e-04  7.19643927368e-04 -1.07624725710e-03  1.35481823009e-03  2.11890727113e-03  1.49335487061e-03  8.25890865785e-04 -6.27510811818e-04 -1.11895105902e-03  2.07404375837e-04 -2.54912573674e-03 -1.27133354568e-03  9.22961436896e-04 -1.48460433850e-03  3.04018888818e-03 -1.94900814790e-04  5.76312706347e-04  1.06111950666e-03  2.39753579085e-03 -7.19492093983e-04 -4.64709587279e-04  2.28152440332e-03 -1.91288306151e-03  5.93063976647e-04 -7.64101312971e-04 -1.33074881520e-03 -1.32122791070e-03 -3.88212748087e-03  4.17574055332e-04  1.19843634869e-03  4.31068303291e-05 -4.01523909422e-04 -1.80725220852e-03  1.50916237190e-03  6.93499394554e-04  7.32449260281e-04  5.30402667819e-04  1.60190368002e-03 -4.17062547084e-05 -1.81383283590e-03  2.56593059310e-04  1.08625024070e-03  9.18182767220e-05 -2.85280053802e-03 -2.02057349334e-04 -1.08345324503e-03 -2.54769665181e-04 -2.03703718910e-04 -1.94438333210e-03  7.11499323134e-06  1.12754523650e-03 -1.88231032192e-03  1.02292832916e-03 -1.03338885457e-03  3.11687995721e-03 -1.05873940863e-03 -9.92703554678e-04 -6.62144235197e-05  5.34845110160e-04 -3.57431086014e-03 -2.61297834877e-03 -1.55235269868e-03  5.67361095790e-04  1.08324876578e-03  1.06412478339e-03 -8.05011516826e-04 -7.13866997835e-04 -2.38911006347e-03 -7.60425980062e-04 -1.20375233893e-04 -6.23911060914e-04 -2.78356425472e-03 -2.78146601864e-04 -2.02727299194e-03  1.66539138177e-03  2.57766140912e-03  1.36744499453e-03 -2.09844076591e-04  1.95263952695e-03  2.81367571603e-03 -2.82687601047e-03  7.89967972793e-04  8.98660974165e-04  1.01827081283e-03 -1.56616200778e-04 -1.84441407259e-03  1.49644102822e-03  3.69331904109e-05 -3.39088502390e-04 -2.02190238340e-03  2.48286059822e-03 -1.54901321838e-03  2.04900951426e-03 -2.15894971594e-03  3.30743347353e-03 -2.32885804838e-03
-9.04274997804e-03  2.55105106944e-03 -3.24934162978e-04  2.16528549797e-03  1.06026341171e-03 -1.64033125427e-03 -1.74245953155e-03  4.76083296424e-04 -2.15729106716e-03 -6.37980161428e-03  2.62546923481e-03 -5.33157894001e-04 -1.43684378120e-03 -2.77694391725e-03 -5.22594311381e-04  1.68836887415e-03  2.51517871091e-03  7.84254726529e-04  1.88171057275e-03 -1.22274652802e-03 -1.35157761967e-03 -2.61216691256e-03 -2.45585384775e-03  7.33791792032e-04 -2.13106632052e-03 -2.88016103469e-03  7.05637288563e-03 -4.92829646527e-03  6.98765159296e-04  3.60514710899e-03  4.89476404156e-03 -2.00886697047e-03  4.49441350747e-03  1.44153379287e-03 -9.58260285539e-03  2.02608858938e-03 -3.34657730454e-02  9.48683394769e-03  7.58318440728e-03  9.36417280644e-02 -3.41676535309e-03 -1.42723592683e-02  6.32611110240e-03 -1.64045200027e-03  1.56526336944e-03 -9.83551484492e-04 -1.76648560719e-03  1.89404484468e-03  3.17839682153e-03  5.48036491709e-03 -2.09747773889e-04 -5.04642832228e-03  1.86221470803e-03  5.25325405647e-04 -2.56702555393e-03  7.84234794252e-04 -4.97557009022e-03 -2.54654196196e-04  2.45168743337e-03  3.19367282858e-03  1.90920036555e-03  1.64667975534e-03  1.07858885697e-03  3.40597110897e-03  4.67118015930e-03 -2.77759716195e-03 -1.05117081857e-04 -4.27776976694e-03 -2.44690473754e-03 -3.83185039233e-03  2.40891724079e-04  1.98566997894e-03  1.62635635600e-03  5.63505594546e-03 -3.87362023342e-03  3.22270050496e-03  2.03878864760e-03 -1.36994480137e-03 -1.10649409523e-03 -2.00435970156e-04 -2.79957911475e-04  5.55386284962e-03  4.12754463114e-03  4.00604380756e-03 -2.66832820893e-03  3.93870703984e-03 -6.16428602252e-04 -2.25951826175e-03  9.53610420233e-04 -1.57658079710e-03  4.55717417028e-03  1.08144015533e-03  3.40012733077e-03  1.89610933089e-03 -3.61077839983e-03 -2.21203290240e-03  1.68996061722e-03 -4.26718418550e-03  1.83016112782e-03 -1.44716019189e-03 -1.58894437771e-03  2.50825813329e-03 -2.86253188346e-04 -1.43112019215e-03  5.17358328177e-05  2.25204100111e-03  1.77411324352e-04 -2.80319676622e-03  3.44945406775e-03  6.55390125250e-04 -5.74542946554e-03  5.96397636670e-04  2.34661883767e-03 -3.01796052574e-04 -7.08294146875e-04 -2.68307718388e-03 -3.94768702616e-05  6.87231267677e-04 -1.22480235217e-03  1.90463646670e-04 -1.01967952821e-03  6.63785144060e-03  3.31217081694e-03 -3.21661240384e-03 -1.45675578366e-03  8.73194403456e-05  1.35240957537e-03  5.81640125901e-03 -4.94865961212e-03 -5.12215034069e-03  4.30695714868e-03 -1.01041587826e-03 -9.83514527153e-04  5.47029131011e-03 -2.52198972147e-04 -5.27626676621e-04  2.82350863317e-03 -1.87375388829e-04 -1.03754996209e-04 -1.79343633337e-03 -1.42142100240e-03 -1.12974977989e-03  2.22995358274e-03  2.35039900974e-03 -1.87986964017e-03 -3.69883085062e-03  1.39734163988e-03 -1.69772196515e-03  4.03643761737e-03 -3.38943876356e-03  3.84101870401e-03 -1.20737758892e-03  1.15360589115e-03 -3.26294600533e-03 -1.80116478391e-03 -7.04344062208e-04 -1.94409777269e-03  8.02874410394e-04 -2.07823738722e-03 -3.04728983806e-04  9.31848386690e-04 -2.13709321416e-03 -2.70915801043e-03 -5.13304791445e-03  4.26985147806e-04 -6.57125163431e-03  1.92634345344e-03  2.90966899488e-03 -3.07954971891e-03  2.85328607793e-03  3.72162258940e-03  8.07530180827e-04 -2.57945036785e-03  2.11423721538e-03 -6.62654209915e-04 -2.77347858451e-03  1.33333557969e-03  3.83209019424e-03 -8.01975142745e-04 -3.08385067479e-03 -9.25295240420e-03  6.05107677972e-04  3.56021147021e-03  4.29648941756e-04 -4.82557940385e-03 -3.79321685816e-03  2.12179786053e-03 -1.66606663891e-03 -2.73580364550e-03  4.47867321565e-03  4.07792166567e-03 -2.56286298458e-03 -3.00087940065e-04  4.71770373600e-03  4.11960429379e-04  1.36875528949e-03 -2.26867192278e-03  1.46293255191e-03 -3.41502839368e-03  2.48202008642e-04  3.55927298871e-03  1.20737191203e-03 -3.03171280913e-03 -1.74759982878e-03  1.18436719151e-03 -3.49249308696e-03 -6.46081090037e-03  4.29955224076e-03  4.15921795113e-03  7.41208133547e-03  5.19509217639e-03  3.96618497142e-04  2.87908316418e-03 -6.50582117884e-04  5.52328745600e-03 -3.04466324898e-03  4.61237816911e-04 -2.83954065503e-04 -4.36210763449e-03  2.17895968487e-03  1.07796405669e-03  3.12944194589e-04 -2.73365435640e-03  3.40040516220e-03 -1.43108634142e-03 -9.73778790669e-04 -2.39476857296e-03 -1.96811659465e-03 -1.04771727357e-03 -2.98297055896e-03 -2.76450594815e-03  1.29798582169e-03 -3.49173079348e-03 -1.63644316942e-03  1.67006380362e-03  3.43131772545e-04 -3.63291553676e-03  2.86173657784e-03 -7.03994990593e-03 -3.48730607530e-03 -9.28778963070e-04 -4.03766286725e-03 -7.25175178560e-03 -4.45768097439e-04 -3.40901740437e-03 -9.06297808512e-04 -1.62731419973e-03 -4.19172175648e-04  1.20562666762e-03  3.19282613817e-03 -2.69837782533e-03 -4.94464938441e-03 -1.27263438926e-03 -1.67467252767e-03  2.77475175655e-03  2.58935309682e-03  2.39865560714e-04 -1.81715888934e-03  9.29478843259e-04  1.25266375039e-03 -4.19656350047e-04 -2.17384524684e-03  7.35671776373e-03  2.47479554975e-03 -1.28781435705e-03  2.51447807548e-03 -7.74339535086e-04 -2.31404137075e-03 -1.38235555769e-03  1.40204119155e-03 -1.68650530325e-03 -2.00464349689e-04  4.50261969734e-03  8.85813196952e-04 -1.12258595396e-03  1.26328939918e-03 -1.03198153785e-03 -3.75985320114e-03 -3.47045579449e-03  2.36328268576e-03  2.19200094780e-03 -1.45417868076e-03 -1.42491029647e-03 -1.51722887427e-03  2.46106622214e-03  1.87157409844e-03  9.94379467359e-05  4.12141568430e-03  1.49480211756e-03  1.70915812341e-03 -1.41478004476e-03 -1.35564971473e-03  8.99087788411e-04 -5.74880945752e-04  4.50431229385e-03  1.82302080566e-03 -3.34743178335e-03 -4.45412388244e-03 -4.31721779441e-04 -3.21378093763e-03  2.94493699491e-03  1.81758003504e-03 -1.55416141059e-03 -4.87965551120e-03  3.40970873953e-03  1.10356123957e-03  5.32068623908e-03 -1.76089930848e-03  2.99238104536e-04  4.12386937991e-04 -8.95145982383e-03  5.00889261434e-03 -1.13413918517e-03  5.51767525291e-04  2.54022372238e-04  6.67707726253e-05  3.11078242329e-03 -4.21922289707e-03  7.92520272688e-04 -1.64899790546e-05 -4.72245154779e-03  2.69943484431e-03 -4.62335136163e-03 -1.89858061693e-03 -2.68550585747e-03  1.69705530038e-03 -1.25963349525e-03 -3.13313147680e-03  3.10945594437e-03 -4.61224909804e-03  1.13187193714e-03 -1.51549075296e-03 -2.89336859779e-03  9.26466216681e-04 -1.07850170470e-03  8.79589445257e-04  7.52346157750e-04  5.74455277778e-05 -3.25123077148e-03  3.00801263972e-03 -5.43850692708e-03  1.56912281843e-03  4.59302436097e-03  3.57914943789e-03 -4.73784532512e-06 -7.27488844464e-04 -4.55070559491e-04  4.14782728955e-03 -2.83610838874e-03  1.12214452206e-03  1.56845872623e-04 -2.56662531224e-03  1.41376337463e-03 -5.22654141620e-03  3.44963209003e-04  3.09985527018e-03  1.46100644953e-03 -1.70301173985e-03  2.41137183425e-03  3.57635766765e-03 -4.79660887351e-03  2.61870319396e-03  4.16431448177e-03 -2.14922602950e-03 -3.31126929655e-03  5.95863436715e-04  4.17825362630e-03  3.96585462962e-04 -6.09926146986e-04  1.99733675741e-03 -7.28961125232e-03  7.31363647507e-04  3.86008182450e-03  2.18772254502e-03  3.27231399017e-04  3.94949974039e-03 -3.21837870390e-03 -1.29568483019e-03  1.79500847421e-03  2.10011005294e-03  5.63040348495e-03 -2.26384509595e-03  2.17976447682e-03 -4.35221879232e-04 -1.86011178753e-03 -2.65648257910e-03  2.00431849635e-03 -6.57346476379e-03 -4.52986163261e-03  5.72979585129e-03 -1.13188861083e-03 -2.14100220213e-03 -2.04059929562e-03 -1.95072884857e-03  9.34959906149e-04 -3.55465312013e-03  3.83875958530e-03  3.37381350807e-03  3.27555378193e-03 -2.55433476690e-03  1.54342048828e-03  1.50960060012e-03 -9.33246118366e-04 -1.30090496983e-03  2.97791335649e-03 -6.43667449230e-04  2.46783759938e-03  3.01662425280e-03  3.23772537094e-04 -4.42578377152e-03  5.69077211158e-04 -5.54003422583e-03  9.05608053179e-04 -9.67162768818e-03  5.41159051995e-04  3.73051893566e-04  5.79105477136e-04 -2.03106774565e-03  1.40073164298e-03 -6.55810884554e-04  2.36186785151e-04  1.10040606357e-03 -8.74997089398e-04 -4.08933419437e-03 -2.05075448632e-03  3.88991089807e-03  4.48548718485e-03 -1.64603198171e-03  1.55160395540e-03 -1.63831351958e-03  7.05310442051e-03 -3.75379525759e-04  5.52652098157e-03  1.51216540894e-03 -6.09608515812e-04 -5.68374800632e-04  2.34992805853e-03  3.55207601516e-03  2.98220535638e-03  3.60183623977e-03  1.30090099360e-03 -2.24159894436e-04 -2.42295538074e-03 -4.82618861511e-03  4.54182041109e-05 -8.11679901078e-04 -4.39005106376e-03  6.70666444782e-03 -3.90475400058e-03  1.20557036230e-03  6.91647421604e-04 -2.61147900179e-04 -2.31802993943e-03 -2.27352733193e-03 -4.31878600162e-04 -1.63760726579e-03  2.58568212295e-03  1.93860688511e-06  9.05225303241e-03 -1.56600869973e-03  8.47668877432e-04  4.57365478419e-03 -1.28831794707e-03  1.14027086936e-03  1.71702679518e-03 -4.75618664789e-03  4.08849895140e-03 -3.50284778198e-03  1.62042640893e-03 -6.84747606263e-03  6.52683425357e-04  1.90656570097e-03 -7.30922193201e-05 -2.43743725860e-04  1.04457066824e-03 -1.35216042059e-03  9.90811480769e-04 -5.76684561021e-04  6.09083046576e-04  3.28101589405e-03 -1.50148234752e-03 -3.65407292105e-03 -3.51993050864e-03 -1.87395993057e-03 -1.02125587819e-02  1.77263635144e-03 -3.56740361124e-03  1.82414179867e-03  4.39554735136e-03  3.45011852520e-04  2.47893567448e-03 -5.36302963981e-03 -4.69229745606e-04 -2.58737713278e-03  1.56424435232e-03 -5.26880461922e-04 -6.64628246538e-03  4.72335016938e-03  6.62584343541e-03  4.21229391366e-03  7.16784384025e-04  1.55703618943e-03  1.07952765842e-03 -1.06110586011e-03  1.57769685702e-04 -3.06525938389e-03  1.27859256577e-03 -4.93428705448e-03  3.15862542546e-04 -2.76019214267e-03 -4.28783703694e-04  1.26166169629e-03
-2.64097650420e-03 -4.80053097892e-03  2.51098924770e-03 -3.48858863934e-03 -1.41982986444e-03  1.15087538580e-03 -1.62639894242e-03 -2.61050562213e-03 -3.21753271664e-03  4.80251441244e-03 -2.33805487690e-03 -2.39202347629e-03  6.98893368526e-04  1.23503067352e-03  1.80143223376e-03  8.23567675286e-04  3.31486516985e-04 -1.39993386824e-03  3.47993129010e-04 -3.36179307134e-03  2.30985165635e-03 -3.85852536745e-04  1.79786997296e-03  2.04243600472e-03  1.99540679269e-03  1.13328098698e-03  1.01809492476e-03 -1.64495583588e-03 -1.54187096815e-03  9.33272589275e-04  3.63032810375e-03 -1.93646196852e-03 -3.67760677703e-03  1.66690915819e-03  3.25788321600e-03 -1.36767553269e-03 -1.78340209794e-03  5.58583284252e-05  1.65570870173e-02 -3.41676535309e-03  9.12375998932e-02  2.16901412202e-02  9.30990319645e-03  3.58403875179e-03 -1.84045091419e-03  1.92696425382e-03 -3.98019973386e-03  2.13466434048e-04 -1.28689955353e-03 -1.01158411854e-03  8.52077681682e-04  4.81060499891e-03 -2.80400271942e-03 -9.26410489582e-04  2.02645841099e-03 -5.15416265481e-04 -4.56361601809e-03  3.75113619793e-05  1.47691869121e-03 -3.70877787501e-03  1.13040059807e-03  5.13719676869e-03  1.40230578285e-03  2.25399306746e-03 -3.08566222155e-03  9.83058282403e-04 -1.71023333204e-03  5.07199871718e-03  6.71104228677e-03  2.79245188013e-03  7.86721923858e-04 -3.01947472085e-03  6.46035758651e-04  1.87816928164e-03 -2.71870108490e-03 -1.62117135993e-03  1.55521712399e-03  1.72607148921e-03  9.14391662386e-06  5.30034278016e-03  2.00379485866e-03  2.45774731346e-03 -5.46014667033e-03  8.90070276769e-03  7.12285408456e-04 -3.31174655640e-03  2.86132935426e-03 -8.33200136508e-05  6.68476642685e-04  4.13865465948e-03 -5.68718628070e-03 -1.08024024176e-03 -1.23026977908e-03  2.84803797245e-03 -5.04593270130e-03  1.69957282439e-03 -5.55985072320e-03  3.32665612684e-04 -1.50607083013e-03  6.80968624521e-03 -2.77224111112e-03  3.08724905137e-03 -1.85300513666e-03 -1.75229456063e-03  1.19354753506e-04  4.37726270157e-03  1.50442144694e-03 -1.98517751529e-04  9.93469422988e-04 -1.88520168265e-03 -4.07072694862e-03  4.61883780152e-04 -9.62581341578e-04  3.67809026467e-03 -3.23612652096e-04 -2.69102283903e-03  1.60563924206e-03 -1.42332379513e-03 -7.28415041404e-04 -3.65285913675e-03  1.57648820050e-03 -7.78420151157e-03  2.96916471451e-03 -2.17730447855e-03  2.05991992134e-03  2.26756943592e-04 -3.04231957308e-03 -2.02786689457e-03  2.99803106587e-03  3.26100969000e-03  5.43746978635e-04  5.11247775664e-04  4.19048694291e-04  2.68730083796e-03  5.35519601870e-04  5.80223807105e-04 -1.13944171047e-03  1.39107555395e-03  2.58410205329e-04 -3.79898864223e-04  6.43105953395e-04  8.61646129714e-04  2.74106006544e-03  1.01335955350e-03 -3.77431129825e-03  4.67646840309e-03  1.88503220862e-03  6.28749947519e-04  1.12225361867e-03 -4.54022817254e-03  3.35288491041e-03  4.91579526394e-05 -5.22339349722e-04  1.72199158577e-03  2.18800230200e-03 -7.18695859669e-05  2.75824780893e-03 -3.14895233740e-03  1.16977599186e-03  2.05530869676e-03  3.75012346556e-04  1.57687676262e-03  2.25987883945e-03 -1.56723184584e-03 -4.02119884990e-03  4.91947128761e-03 -1.99053675925e-03 -2.79368966188e-03 -1.68480195773e-03  3.82322021646e-03 -6.92206909846e-04  7.72019090218e-04  1.71106452856e-03  2.65946544597e-03 -3.86684899101e-03 -1.79359633541e-03  9.60117438066e-04 -1.94325503999e-03  3.54311855993e-03 -5.38693211978e-03 -3.35367232151e-04  1.26554682767e-03 -2.79412657097e-03 -8.73894877161e-05  5.46854762063e-03  5.75255896380e-03 -5.08511641474e-03  4.13182226222e-03 -2.80708632247e-03  1.58094054369e-03 -2.38686313317e-03 -2.14754279104e-03 -1.01654899717e-03 -3.55464787683e-03 -7.16483401628e-03 -2.35992267628e-03 -2.62600265076e-03 -2.24075008336e-04  9.28321271870e-04  4.01858534490e-03 -1.23266486692e-03  1.46983764502e-03  2.30904583232e-03 -1.30464840670e-03  2.31255801982e-03 -2.48866550045e-03 -1.11541352329e-04 -6.75603227703e-04 -1.46359282529e-03 -3.04252983958e-03 -3.41605425435e-03 -3.16610104038e-03  1.69035413843e-03  3.48625694248e-03  6.76535505312e-03 -6.63085768879e-03  8.63402170245e-04 -1.25732328015e-03  1.28520329527e-03 -2.27344738029e-05  1.09105514313e-04  1.96703575975e-04  3.60478636839e-03 -3.75754639264e-03 -1.72929651474e-03  3.24526798679e-03  2.85039723060e-03 -1.54403617087e-03  8.85438102577e-04  1.21822553667e-04  7.74602459226e-03  3.84455362896e-03 -9.09488660351e-04  1.87740495597e-03  5.90482378068e-04 -7.23372788951e-04 -8.97484331071e-04  9.86907347848e-04  2.61162249821e-03 -1.01465885817e-03  2.15384486834e-03 -2.69956681618e-03 -4.58780640757e-04  1.27652706287e-03  4.12766752965e-03 -3.84793004629e-03 -6.36123506163e-03 -2.80053465822e-03 -1.58609024181e-04 -2.05174213439e-03  4.40262905429e-03  3.23914882399e-03 -4.03627492274e-03 -1.07563708917e-03  1.08686059550e-03  5.16090241695e-03 -1.90477479277e-04 -2.64388210765e-03 -4.22117599214e-03 -1.86177834735e-03  4.54696155674e-04  2.04777114541e-03 -2.05476438346e-03 -1.71129691303e-04  5.19459736824e-04 -3.22057127911e-03  6.27513543596e-03  2.79035094059e-03 -3.01109679119e-03 -1.97136356438e-04 -1.83525933990e-03  3.19915654306e-04 -4.50274978929e-04 -1.03499438749e-04  1.94888159888e-04  1.96036859150e-03  2.26785103770e-04  5.03228186893e-04 -2.66453870182e-04  2.54169049324e-03  2.08566768710e-03  3.67358652232e-03  4.81007350883e-03  1.34003450036e-03 -3.66636964696e-03  3.10850399049e-03  2.76331443206e-03 -3.27307225532e-03 -3.33481509966e-03 -2.76623717616e-03 -8.86557530023e-04 -1.57079736862e-03  8.26044050158e-04  3.89197454992e-03 -5.71426411149e-03 -8.37572120457e-05  3.17937486061e-04 -1.70342224913e-03 -1.87084412026e-03  2.72693605417e-03 -3.03387265918e-03  1.68802591929e-03 -7.81704921326e-04 -1.06914429271e-03  1.76897959284e-05 -9.87291456164e-04 -4.77964058364e-03  2.68838431024e-04 -3.01769503450e-04  3.79827914398e-04 -1.26818927586e-03 -2.97476909457e-03 -1.07457427385e-04  4.56482705686e-05 -2.81935436819e-04 -1.94634325696e-03  9.45050626623e-04  1.52126225688e-03 -1.21722992479e-03  4.05163038876e-03  1.79817264157e-04 -2.09783256556e-04 -1.60780517846e-03 -1.90538036090e-03 -2.10314440005e-05  5.60628235231e-04  4.88265815748e-03 -2.16256249486e-03  1.59134431688e-05  3.52097997860e-03  2.98917892266e-03  1.76746232913e-03  1.91634470319e-03 -3.46195065671e-03  1.86520124032e-03  2.69231176065e-03 -6.54485146799e-04  8.69908086285e-06 -3.13638649471e-03 -4.42141352093e-04  1.91267590757e-03 -5.59022520301e-04  1.12837522668e-03  1.47950323814e-04  1.76096274587e-03  2.74062598554e-04 -6.13919087046e-03 -3.15209086700e-04  1.12950797545e-03 -4.38330696966e-03  6.95663285841e-04  1.67759550845e-03  2.25452205561e-03  1.37597843806e-03  1.30667810483e-03 -4.82743660111e-04  2.14213798638e-03 -2.24389461661e-03 -2.58093830928e-03  1.65578709296e-03  7.15060972222e-04  1.07006412938e-03 -2.51118694298e-03  2.74903173742e-04  1.84066857686e-03  1.22022381817e-03 -6.45718283210e-04 -4.40704770090e-03 -4.12302406517e-03 -5.27529319188e-03  3.88411948718e-03 -3.42514964616e-03 -2.61825703614e-03  7.61553097077e-04 -4.89700301796e-03  3.53750455747e-03 -3.87971963628e-03  9.77200786701e-04 -6.82848546066e-04  3.33886863802e-03 -5.21660000038e-05 -1.40792458787e-03 -2.78585131689e-04  1.77455815411e-03  9.50128960381e-04 -4.95659260893e-03 -1.41723365866e-03  2.60075632990e-04 -2.21397261039e-03 -8.59534898209e-04 -2.28711528134e-03  1.73225262829e-03  3.54137953291e-04  2.24669299001e-03 -8.39639272526e-04  1.79893000758e-03 -5.77757685508e-03  8.75278881540e-04  7.07084268208e-05 -1.58418048434e-03  9.50328758748e-04  5.50346164832e-05 -4.27795111661e-04 -4.03508484902e-03 -1.57573403669e-03 -3.36782665124e-03  4.23364421769e-03 -2.73440864245e-03 -7.91776599569e-04  4.57715060313e-03  3.38093895138e-05 -3.14188495297e-04  9.76585639242e-04 -1.04349628134e-03 -1.95564124527e-03 -6.44815104451e-04 -1.33239763600e-03  2.55536790410e-03 -2.27551488550e-03  4.27133974310e-03  3.00411060043e-04  1.80410923938e-04  9.82786117375e-04  2.37354439891e-03  9.86920018066e-04 -3.31299466208e-03 -3.14833932597e-03 -1.75190664381e-03 -2.05708440073e-03 -1.47123418104e-03  1.02874352766e-04 -1.20849089679e-03 -2.37552235016e-03 -2.15661600937e-04  3.53318666122e-03  6.86375493248e-04 -5.06691321448e-03  1.52064252574e-03 -4.55973338868e-03 -2.53885944376e-03  7.16258093256e-04 -5.49055574622e-03  1.79295284540e-03  1.30398825405e-03  2.28878150037e-04  4.52093215711e-04 -7.73341350402e-04 -3.92543299524e-03 -5.83044841676e-06 -1.20025084352e-03 -1.20080033816e-03  3.32227885398e-03 -6.52587004126e-04  7.12271854893e-04  2.47853542423e-03  9.34044803462e-04 -4.56883856346e-04  7.95126689714e-04 -2.40497194984e-03 -6.43549862522e-04  2.12326282730e-04 -7.03338113159e-03 -2.86743949298e-04 -1.10540916899e-03 -6.07835739901e-03  2.20686640007e-03 -2.76186205165e-03 -1.20694624062e-03  6.30521851680e-04  1.12396486475e-03  9.55381924981e-04 -1.56519871048e-03 -1.12169304295e-03  1.75396211516e-03  1.62536845965e-03 -2.29064505048e-04 -3.95559722296e-04  8.75403029694e-05 -4.71240039042e-03  2.01531483878e-03  3.80348210817e-03  3.82146848418e-04  8.09981937000e-04  1.59481835396e-03  1.44734323301e-03  1.60600426477e-03 -7.34103768235e-04 -3.27656776004e-03  3.36138604895e-03 -4.35328404020e-03  8.33455105314e-04  6.16563911297e-03  2.78424840778e-03  3.44921259358e-04  9.62066615932e-04  2.92853319349e-03 -4.36511751329e-03 -2.06746754454e-03 -4.14717292195e-03 -1.04308055938e-03 -2.19281776353e-03 -1.61630403526e-03  7.27822364953e-04 -1.72821023833e-03 -4.51091964161e-03 -6.18885247458e-05  2.85206881984e-03 -1.47058983085e-03  1.44284786050e-03 -6.17808761928e-04  1.72027432546e-03 -3.81444318730e-03
[truncated: 4,581,889 more chars]
