# Supplementary material for: Proximal Distance Algorithms: Theory and Practice
Source: J Mach Learn Res. Author manuscript; Available in PMC 2019 Oct 24. (PMC6812563)
Supplement: code [file NIHMS1053815-supplement-code.zip › proxdist-master/keys_zhou_lange_2019/misc/spm/W_8_20000_6.txt]

10.4689104860645 -1.1902041209997  0.6540693844485 -0.1186971992562  0.0000000000000  0.0000000000000  0.0000000000000  0.0000000000000
-1.1902041200612 11.1709532966351 -0.7541250434214 -0.0600730276928 -0.1193986338244  0.0000000000000  0.0000000000000  0.1701465559481
 0.6540693842260 -0.7541250427733 11.5741662726253  0.0000000000000 -0.1441984758794 -1.3034195490721  0.0000000000000 -0.1521584521624
-0.1186971992587 -0.0600730273033  0.0000000000000 11.1213342067475  0.4101076850228  0.0000000000000  0.1544591375768  0.1015824197005
 0.0000000000000 -0.1193986339909 -0.1441984764093  0.4101076862181 13.4326737546151  1.3251658086616 -1.5740409007015 -0.1089047915423
 0.0000000000000  0.0000000000000 -1.3034195490456  0.0000000000000  1.3251658087546 13.1983128097605 -2.8373076006828 -0.3883453141741
 0.0000000000000  0.0000000000000  0.0000000000000  0.1544591374676 -1.5740409006948 -2.8373076006735 20.5041041833915  0.0000000000000
 0.0000000000000  0.1701465559882 -0.1521584508373  0.1015824197434 -0.1089047925211 -0.3883453141762  0.0000000000000 11.8261406619015
