# Supplementary material for: Proximal Distance Algorithms: Theory and Practice
Source: J Mach Learn Res. Author manuscript; Available in PMC 2019 Oct 24. (PMC6812563)
Supplement: code [file NIHMS1053815-supplement-code.zip › proxdist-master/keys_zhou_lange_2019/misc/spm/X_16_6.txt]

 7.54948412774e-02 -7.05465622612e-03 -7.96509135995e-03  1.49868612578e-02  3.19677635424e-03  1.48769940749e-03  2.34051525879e-03 -1.39018629612e-03  1.12093656278e-04  1.75974590861e-03  4.20852993610e-06 -2.04335839688e-03  2.47568033078e-03 -2.18933045760e-03 -1.29688238811e-04 -1.66095439762e-03
-7.05465622612e-03  7.66143063245e-02  1.82185895676e-02  4.81168310022e-03 -8.48557975834e-03 -6.14147141359e-03 -8.26034163162e-04 -4.03771285790e-04  3.16631168550e-04 -3.63202389644e-03  4.77405338458e-04  1.62532462987e-04 -3.16530686382e-03 -3.28790122681e-03  3.65306654769e-04  4.43853410193e-03
-7.96509135995e-03  1.82185895676e-02  7.96853768274e-02  3.87842439060e-03  7.27004543606e-03 -5.82443686155e-03 -3.79048098877e-03  7.24112801036e-04  2.85860183579e-03 -3.36773773482e-03  4.54801049295e-03  2.56516664551e-04 -3.69659820115e-03 -6.68312659795e-04  7.62794570950e-04  3.29701946522e-03
 1.49868612578e-02  4.81168310022e-03  3.87842439060e-03  8.03807160435e-02  1.34221548264e-02 -8.78233915697e-03 -1.26226289323e-03 -2.24478356057e-03  1.83890433541e-03 -8.27397027836e-04  2.95298339291e-03  4.13465474338e-04 -4.60296039058e-04 -2.66405724430e-03 -3.04745574086e-03  1.71495763800e-03
 3.19677635424e-03 -8.48557975834e-03  7.27004543606e-03  1.34221548264e-02  6.48450921355e-02 -6.54598217557e-04 -9.65532975880e-03 -2.40467912427e-03  5.96360597931e-04 -8.76306829653e-04  8.57659790964e-04  2.16801794209e-04 -1.66920325533e-04  3.11695906000e-03  1.04538539630e-03  1.35156483557e-03
 1.48769940749e-03 -6.14147141359e-03 -5.82443686155e-03 -8.78233915697e-03 -6.54598217557e-04  6.98574388698e-02  1.77278005707e-02 -4.81448114678e-03 -8.26291664342e-04  2.04480198644e-03  8.56198752086e-04  4.90715284152e-04  3.77482421806e-03  1.34660629994e-03  5.82462443144e-04  2.93811768660e-04
 2.34051525879e-03 -8.26034163162e-04 -3.79048098877e-03 -1.26226289323e-03 -9.65532975880e-03  1.77278005707e-02  7.45488068446e-02 -3.24934776235e-03 -5.17175117968e-03  5.94675561208e-03  9.06293741826e-04 -1.71136889581e-03  3.60051181826e-03 -9.17296682805e-04 -5.88490864759e-04 -3.62566091715e-03
-1.39018629612e-03 -4.03771285790e-04  7.24112801036e-04 -2.24478356057e-03 -2.40467912427e-03 -4.81448114678e-03 -3.24934776235e-03  6.74818068587e-02  1.04159446124e-02 -2.17644319894e-03 -4.42005453941e-04  2.24434198194e-03 -6.08586732313e-04 -3.03487618438e-03 -4.15648964321e-03 -2.21320839248e-03
 1.12093656278e-04  3.16631168550e-04  2.85860183579e-03  1.83890433541e-03  5.96360597931e-04 -8.26291664342e-04 -5.17175117968e-03  1.04159446124e-02  8.66233597556e-02 -1.18026450098e-03 -6.19862010788e-03 -8.28994942062e-04 -3.82889274269e-03  1.60578613426e-03  1.37631980984e-03  7.25095041971e-04
 1.75974590861e-03 -3.63202389644e-03 -3.36773773482e-03 -8.27397027836e-04 -8.76306829653e-04  2.04480198644e-03  5.94675561208e-03 -2.17644319894e-03 -1.18026450098e-03  7.15390274256e-02 -8.02391846203e-03 -1.57027196606e-03  2.25166490193e-03  2.71027216656e-03  1.99435056658e-03 -9.83692818080e-05
 4.20852993610e-06  4.77405338458e-04  4.54801049295e-03  2.95298339291e-03  8.57659790964e-04  8.56198752086e-04  9.06293741826e-04 -4.42005453941e-04 -6.19862010788e-03 -8.02391846203e-03  8.70203410707e-02  1.54698897207e-02  1.42917356475e-02 -2.28581936880e-03  1.68223239316e-03 -2.56829305019e-03
-2.04335839688e-03  1.62532462987e-04  2.56516664551e-04  4.13465474338e-04  2.16801794209e-04  4.90715284152e-04 -1.71136889581e-03  2.24434198194e-03 -8.28994942062e-04 -1.57027196606e-03  1.54698897207e-02  8.93533704955e-02 -2.15022152067e-03 -9.71169752903e-04  9.80387844617e-04  9.38351417572e-04
 2.47568033078e-03 -3.16530686382e-03 -3.69659820115e-03 -4.60296039058e-04 -1.66920325533e-04  3.77482421806e-03  3.60051181826e-03 -6.08586732313e-04 -3.82889274269e-03  2.25166490193e-03  1.42917356475e-02 -2.15022152067e-03  7.01411614855e-02 -3.55867853580e-04  4.52384993569e-03  1.85545416419e-03
-2.18933045760e-03 -3.28790122681e-03 -6.68312659795e-04 -2.66405724430e-03  3.11695906000e-03  1.34660629994e-03 -9.17296682805e-04 -3.03487618438e-03  1.60578613426e-03  2.71027216656e-03 -2.28581936880e-03 -9.71169752903e-04 -3.55867853580e-04  9.45669029822e-02  5.81694389983e-03 -3.96842556913e-03
-1.29688238811e-04  3.65306654769e-04  7.62794570950e-04 -3.04745574086e-03  1.04538539630e-03  5.82462443144e-04 -5.88490864759e-04 -4.15648964321e-03  1.37631980984e-03  1.99435056658e-03  1.68223239316e-03  9.80387844617e-04  4.52384993569e-03  5.81694389983e-03  8.74974688113e-02  9.18817148628e-03
-1.66095439762e-03  4.43853410193e-03  3.29701946522e-03  1.71495763800e-03  1.35156483557e-03  2.93811768660e-04 -3.62566091715e-03 -2.21320839248e-03  7.25095041971e-04 -9.83692818080e-05 -2.56829305019e-03  9.38351417572e-04  1.85545416419e-03 -3.96842556913e-03  9.18817148628e-03  6.43310644315e-02
