# Supplementary material for: Proximal Distance Algorithms: Theory and Practice
Source: J Mach Learn Res. Author manuscript; Available in PMC 2019 Oct 24. (PMC6812563)
Supplement: code [file NIHMS1053815-supplement-code.zip › proxdist-master/keys_zhou_lange_2019/misc/spm/X_32_7.txt]

 9.21718078931e-02  7.25594679307e-03 -9.88312331732e-03 -1.05759226728e-02 -7.61624649602e-03 -1.97420946457e-03 -2.36641672434e-03 -5.61024086273e-04  1.97992308008e-03  2.00184719171e-03  2.09986646348e-03  5.45924816916e-03  6.39260143597e-03  1.61760558961e-03 -2.01981508061e-03  2.26264197355e-03 -3.62078735414e-03  2.39166786410e-03  6.89925424168e-03 -2.51415490539e-03  2.91123407938e-04 -9.03210670468e-04  3.22462963080e-03 -4.15634466566e-03 -1.27799059892e-03 -1.30844257850e-04 -2.72633851871e-04 -1.36802657506e-04 -6.75577624030e-04  5.48891220906e-04  2.70163589285e-03  8.54947653797e-04
 7.25594679307e-03  9.27458284473e-02  1.16768994964e-02  7.20620230402e-03 -4.70075816459e-03  1.31385102621e-03  6.47913559685e-04  1.51765090413e-04 -1.14648237081e-03 -2.82217981390e-04  6.32294610260e-05  4.44144958480e-03 -1.77221881596e-03 -2.05601655336e-04  1.34587104909e-03  2.93069046538e-03 -2.05043072971e-03 -2.18410070723e-03 -5.13290561141e-04 -3.73808468530e-03  7.31822839733e-04  4.19936516468e-03 -3.37447782905e-03 -1.32630092180e-04  2.12588409975e-03 -1.30329351059e-03  1.50164691671e-03 -3.08859696378e-03  2.06541209940e-03 -2.01682870523e-04 -2.59504042938e-05 -1.17985456839e-03
-9.88312331732e-03  1.16768994964e-02  7.23501378044e-02 -6.77307952737e-03  1.04141979276e-02 -1.60989150623e-03  2.22010336554e-03  3.76507017021e-03 -1.73017441120e-04  1.59031506906e-03  2.12180320306e-04  1.21324931675e-04 -1.67292301290e-03 -1.41194572303e-03  1.96781777512e-03 -8.42943946303e-05 -5.67564675119e-04 -1.67679787248e-03 -4.07232298444e-03 -1.08155892687e-03 -3.97498840950e-04  1.54560891553e-04 -1.64803047322e-03 -4.40769212407e-04 -3.41278291638e-03 -1.39530604721e-03  6.35710406021e-04 -3.88777100003e-03 -6.27359566151e-03 -1.57990749025e-03 -5.14755254099e-04  1.96750511200e-03
-1.05759226728e-02  7.20620230402e-03 -6.77307952737e-03  8.37107243917e-02 -1.74578600121e-03  2.12790305383e-03  4.36286942875e-03 -2.49133457354e-03 -2.25009943244e-03 -4.48402598289e-03 -1.94780257974e-03 -1.83249110510e-03 -5.29906053810e-03  1.63392714021e-03 -1.41390503401e-03  7.49666851812e-04  3.00041523653e-03  3.34042578019e-03  1.11876633948e-03 -8.85115643991e-04  2.22315483338e-03  7.16708266865e-04 -2.11689062746e-03 -6.39133423120e-04 -9.59374601457e-04  1.30779519330e-03  1.21499429371e-03 -2.16614718424e-03  6.64470358632e-04 -1.39478484832e-03  6.61561766371e-04  1.52002100079e-03
-7.61624649602e-03 -4.70075816459e-03  1.04141979276e-02 -1.74578600121e-03  1.05518807880e-01  7.06965088422e-03  2.07594374955e-03  1.71438074686e-03 -1.21143401243e-04 -3.75456832229e-03 -5.25051122551e-04 -8.39267023734e-04 -2.33618433618e-03 -1.09968942515e-03 -3.22421280532e-04  9.57532143144e-04 -1.47336824007e-03 -1.46860027531e-03 -4.05210367061e-03  2.87386596362e-03  2.37509301113e-03  4.36967715226e-04  4.59208165581e-04  4.28866285142e-04 -2.10930142082e-03 -4.87573183692e-04  2.06613012240e-03  2.39844759466e-03 -5.04684527207e-03  3.02285750301e-03  3.42542551678e-04  3.25446900481e-03
-1.97420946457e-03  1.31385102621e-03 -1.60989150623e-03  2.12790305383e-03  7.06965088422e-03  8.59813680320e-02 -1.29340294878e-02 -1.89779104179e-03 -2.22950870386e-04  1.61011231484e-04  8.63749102027e-04  1.93832913613e-03 -1.05255611476e-03 -1.20023917935e-03 -2.83707164980e-04 -7.18097195307e-05  3.68614677542e-04 -1.41554834904e-03  1.89071735276e-03 -9.15847086210e-04  3.41015839415e-04 -3.10506492032e-03  1.94088062195e-05  3.49368849182e-03 -1.82500141537e-03 -1.71890562148e-04  2.62562496107e-03  4.72872617816e-04 -1.43015493627e-03 -2.44307037815e-03 -2.63625968879e-03  1.10589058696e-03
-2.36641672434e-03  6.47913559685e-04  2.22010336554e-03  4.36286942875e-03  2.07594374955e-03 -1.29340294878e-02  6.57404757434e-02  9.94077954287e-03 -5.44712132336e-03  3.14945552231e-03 -1.42342802456e-03 -3.97700450195e-04 -2.07167872099e-03  6.58679265395e-04 -2.40066223143e-03 -2.74832062594e-04 -2.40966560760e-03  3.14506382577e-03 -1.89724591386e-03  1.59826753178e-03 -1.50767526054e-03 -1.75501711885e-04 -3.39637479315e-03 -6.09801415822e-04 -1.20038369259e-03  9.03279627680e-04 -1.98870299167e-04 -3.95698000740e-03  3.25131338786e-03  1.89236865045e-03 -1.44692449392e-03  1.04427704784e-03
-5.61024086273e-04  1.51765090413e-04  3.76507017021e-03 -2.49133457354e-03  1.71438074686e-03 -1.89779104179e-03  9.94077954287e-03  7.90707506368e-02  8.79081075573e-03 -7.77994985246e-03 -2.57340680685e-03 -3.00363697739e-03 -2.48352549518e-03 -1.17840161092e-03  9.84637737040e-04 -4.56983981676e-04 -1.22878532283e-03  1.29357674029e-03  3.42508075008e-04 -1.31023648782e-03  1.21295160462e-03 -1.36849803803e-03  1.67313814617e-03 -2.29402835416e-03 -2.37780225153e-03 -4.64980063626e-04  7.55074457002e-04 -2.44111611819e-03 -1.87493796058e-03  8.74562572574e-04  1.89657091887e-03  1.01938624953e-03
 1.97992308008e-03 -1.14648237081e-03 -1.73017441120e-04 -2.25009943244e-03 -1.21143401243e-04 -2.22950870386e-04 -5.44712132336e-03  8.79081075573e-03  5.55029818542e-02  8.37362322463e-03 -3.10438758933e-03 -1.48597733020e-04  9.57949632017e-04  6.94342908586e-04 -3.86654969821e-04  1.04942503386e-03 -8.94689795006e-04 -1.66420339438e-03  1.49201872539e-04 -1.03236324503e-03  1.64462723898e-04 -1.32940317632e-03  2.04967290261e-03 -2.83321044867e-04 -2.18369967655e-03 -2.79583576755e-05 -3.16339116112e-03  1.81550078218e-03 -8.12592201758e-04  1.04288291316e-03 -5.82893881658e-04  1.13409589804e-03
 2.00184719171e-03 -2.82217981390e-04  1.59031506906e-03 -4.48402598289e-03 -3.75456832229e-03  1.61011231484e-04  3.14945552231e-03 -7.77994985246e-03  8.37362322463e-03  7.52918718614e-02  9.75011235773e-04  7.66654513935e-03  7.60195106157e-03  1.65426603332e-03 -1.57907688440e-03 -9.21164245632e-04 -7.76524156342e-04  2.70001954540e-03  1.52593809954e-03  2.27919849709e-03 -7.66527185877e-04  5.71406508989e-05  3.34901034357e-03 -1.05078198146e-03 -1.99769580254e-03  5.97761284574e-04 -3.03828762958e-03 -1.37152489855e-03  2.31531447909e-04  1.72124237908e-03 -9.46540913245e-04 -2.60468160845e-03
 2.09986646348e-03  6.32294610260e-05  2.12180320306e-04 -1.94780257974e-03 -5.25051122551e-04  8.63749102027e-04 -1.42342802456e-03 -2.57340680685e-03 -3.10438758933e-03  9.75011235773e-04  6.46185491696e-02  2.62853494554e-02  9.29118192060e-03 -4.78613843394e-03  2.87708252942e-04  2.06477370109e-04  8.99965865133e-04 -4.31508622537e-04 -2.64487602279e-03  1.32912541133e-03  9.32120693786e-04  1.80351265942e-04 -1.51514158668e-03  1.35449815638e-04 -2.63991990481e-03  1.07762686779e-03  3.12351037532e-04  5.72008077128e-04  1.77865468438e-03 -1.87687265041e-03 -6.44626889506e-04 -2.86059939668e-03
 5.45924816916e-03  4.44144958480e-03  1.21324931675e-04 -1.83249110510e-03 -8.39267023734e-04  1.93832913613e-03 -3.97700450195e-04 -3.00363697739e-03 -1.48597733020e-04  7.66654513935e-03  2.62853494554e-02  8.15685738541e-02 -5.51912579094e-03  3.98068096004e-03  2.91153740793e-03  2.57037702380e-03 -1.78648460046e-03  2.21718224957e-04 -4.55778632382e-03  1.05584350047e-03  5.87965663955e-04 -3.89454965680e-04  7.82091988286e-04 -2.65928311569e-03 -5.80181674285e-03  9.88220821121e-04 -1.60313476243e-03 -1.01353216014e-03  3.11256725854e-03 -2.93123527343e-03 -4.07999375329e-04 -3.58768588797e-03
 6.39260143597e-03 -1.77221881596e-03 -1.67292301290e-03 -5.29906053810e-03 -2.33618433618e-03 -1.05255611476e-03 -2.07167872099e-03 -2.48352549518e-03  9.57949632017e-04  7.60195106157e-03  9.29118192060e-03 -5.51912579094e-03  9.10913719546e-02 -3.69897091246e-03 -6.73194629426e-03  6.25655942115e-04  3.52265821922e-03  1.68274044584e-03  2.76901491288e-04  3.64693696248e-03 -2.21873786215e-03 -3.48305990904e-04  1.29508327641e-03  3.39073469793e-03  9.27994355244e-04  1.74285472992e-03 -3.86064935151e-03 -8.80115145734e-04 -2.21362096780e-03  1.95202478959e-03 -8.29926939729e-05 -3.29731528007e-04
 1.61760558961e-03 -2.05601655336e-04 -1.41194572303e-03  1.63392714021e-03 -1.09968942515e-03 -1.20023917935e-03  6.58679265395e-04 -1.17840161092e-03  6.94342908586e-04  1.65426603332e-03 -4.78613843394e-03  3.98068096004e-03 -3.69897091246e-03  5.62872980757e-02 -2.36118553502e-03  4.34065069232e-03 -2.73767630243e-05  2.80268798627e-03 -3.51586386107e-04 -1.46649860650e-03  5.67340569282e-04  4.31888768652e-04  9.10080200183e-04  5.34751016413e-04  3.65667066070e-04  5.10984021138e-04  1.77194936699e-04 -2.59883118222e-04  8.10930998192e-04 -7.55791286512e-04  6.52927801137e-04 -1.17649801785e-03
-2.01981508061e-03  1.34587104909e-03  1.96781777512e-03 -1.41390503401e-03 -3.22421280532e-04 -2.83707164980e-04 -2.40066223143e-03  9.84637737040e-04 -3.86654969821e-04 -1.57907688440e-03  2.87708252942e-04  2.91153740793e-03 -6.73194629426e-03 -2.36118553502e-03  6.26592900224e-02  3.45945644425e-03 -2.98929477108e-03 -2.16792839309e-03 -2.22083857928e-03 -9.04214900596e-04 -6.87627020752e-04 -2.53907578889e-03  1.90281026931e-03 -2.94047883754e-03  9.58385025215e-06  9.33765977281e-04  2.03761983365e-03  1.10710521844e-03 -2.86410446782e-03 -1.20955183226e-03  9.52943266519e-04 -2.13445272870e-03
 2.26264197355e-03  2.93069046538e-03 -8.42943946303e-05  7.49666851812e-04  9.57532143144e-04 -7.18097195307e-05 -2.74832062594e-04 -4.56983981676e-04  1.04942503386e-03 -9.21164245632e-04  2.06477370109e-04  2.57037702380e-03  6.25655942115e-04  4.34065069232e-03  3.45945644425e-03  5.00997652315e-02 -6.08012047710e-03  2.30878009761e-03 -6.86047899246e-03  2.35958396745e-03 -1.43323421602e-03  7.69703358108e-04 -9.97267411240e-04 -2.34056356190e-03 -8.47122088742e-04  1.04320088742e-03 -1.12710233608e-03  1.41945000124e-03 -2.71764487231e-04  7.00983053987e-04 -2.97352034130e-04 -5.86297846537e-04
-3.62078735414e-03 -2.05043072971e-03 -5.67564675119e-04  3.00041523653e-03 -1.47336824007e-03  3.68614677542e-04 -2.40966560760e-03 -1.22878532283e-03 -8.94689795006e-04 -7.76524156342e-04  8.99965865133e-04 -1.78648460046e-03  3.52265821922e-03 -2.73767630243e-05 -2.98929477108e-03 -6.08012047710e-03  8.52703212469e-02  1.26862941611e-03 -7.11861361222e-04 -6.91181890957e-03  1.55333682122e-03 -1.79928625998e-04  4.37396738737e-03  6.09740083230e-03  1.57561394644e-03  4.25035702596e-04 -1.33072493054e-03 -3.09008054217e-03  1.62605758457e-04  2.24718172235e-03 -1.08892808907e-03  2.38983026451e-03
 2.39166786410e-03 -2.18410070723e-03 -1.67679787248e-03  3.34042578019e-03 -1.46860027531e-03 -1.41554834904e-03  3.14506382577e-03  1.29357674029e-03 -1.66420339438e-03  2.70001954540e-03 -4.31508622537e-04  2.21718224957e-04  1.68274044584e-03  2.80268798627e-03 -2.16792839309e-03  2.30878009761e-03  1.26862941611e-03  8.41391360900e-02  6.56385797316e-03  1.60542716963e-02 -1.99583963461e-03  1.19423715134e-03 -1.73611697839e-03  2.32086836268e-03 -6.58942679596e-04  6.61104512743e-04  7.42210364195e-04  1.35085853820e-03  1.68806362223e-03  1.48388158333e-03 -9.02305203318e-04 -8.64844288467e-04
 6.89925424168e-03 -5.13290561141e-04 -4.07232298444e-03  1.11876633948e-03 -4.05210367061e-03  1.89071735276e-03 -1.89724591386e-03  3.42508075008e-04  1.49201872539e-04  1.52593809954e-03 -2.64487602279e-03 -4.55778632382e-03  2.76901491288e-04 -3.51586386107e-04 -2.22083857928e-03 -6.86047899246e-03 -7.11861361222e-04  6.56385797316e-03  9.03707517730e-02 -1.50743015413e-02  3.03840981891e-03 -4.63302626135e-03  6.17152316216e-04  5.53746332416e-04  2.92008832844e-03 -2.11632361143e-03 -1.53029381397e-03 -3.44884999466e-03  6.81277354618e-04  3.93611109707e-04 -2.35591320469e-03 -9.91911283405e-04
-2.51415490539e-03 -3.73808468530e-03 -1.08155892687e-03 -8.85115643991e-04  2.87386596362e-03 -9.15847086210e-04  1.59826753178e-03 -1.31023648782e-03 -1.03236324503e-03  2.27919849709e-03  1.32912541133e-03  1.05584350047e-03  3.64693696248e-03 -1.46649860650e-03 -9.04214900596e-04  2.35958396745e-03 -6.91181890957e-03  1.60542716963e-02 -1.50743015413e-02  6.82200477884e-02 -1.56284430168e-03  8.68590944933e-03 -4.66363693121e-03 -4.84707012894e-04  1.96188190845e-03 -3.07057828551e-04 -1.10844236570e-03 -8.40676705220e-05 -1.11670947161e-03 -6.23822030434e-04  9.75350109528e-04 -4.97222189550e-04
 2.91123407938e-04  7.31822839733e-04 -3.97498840950e-04  2.22315483338e-03  2.37509301113e-03  3.41015839415e-04 -1.50767526054e-03  1.21295160462e-03  1.64462723898e-04 -7.66527185877e-04  9.32120693786e-04  5.87965663955e-04 -2.21873786215e-03  5.67340569282e-04 -6.87627020752e-04 -1.43323421602e-03  1.55333682122e-03 -1.99583963461e-03  3.03840981891e-03 -1.56284430168e-03  5.00750391119e-02  1.19994553829e-02  2.72198086295e-03 -9.11428385085e-04 -5.62040803374e-04 -9.69848234951e-05 -3.07079584380e-04 -4.97793382604e-04 -2.02731440694e-04  2.70329665917e-04 -6.46112637055e-05  1.49482918088e-03
-9.03210670468e-04  4.19936516468e-03  1.54560891553e-04  7.16708266865e-04  4.36967715226e-04 -3.10506492032e-03 -1.75501711885e-04 -1.36849803803e-03 -1.32940317632e-03  5.71406508989e-05  1.80351265942e-04 -3.89454965680e-04 -3.48305990904e-04  4.31888768652e-04 -2.53907578889e-03  7.69703358108e-04 -1.79928625998e-04  1.19423715134e-03 -4.63302626135e-03  8.68590944933e-03  1.19994553829e-02  8.10419212114e-02 -5.41357069071e-03 -5.93698483594e-03  4.00363784933e-03  1.97201087353e-03 -6.83514453191e-04  2.80682417066e-03  6.26677440018e-04 -1.38696000518e-03 -2.82842748437e-03  4.98454081677e-04
 3.22462963080e-03 -3.37447782905e-03 -1.64803047322e-03 -2.11689062746e-03  4.59208165581e-04  1.94088062195e-05 -3.39637479315e-03  1.67313814617e-03  2.04967290261e-03  3.34901034357e-03 -1.51514158668e-03  7.82091988286e-04  1.29508327641e-03  9.10080200183e-04  1.90281026931e-03 -9.97267411240e-04  4.37396738737e-03 -1.73611697839e-03  6.17152316216e-04 -4.66363693121e-03  2.72198086295e-03 -5.41357069071e-03  8.11620340466e-02 -3.84773864802e-03 -2.40427753938e-03 -5.01780887671e-04  1.30204548785e-04 -2.10303589539e-03  2.30085052331e-03  8.28248616050e-04 -1.02775234164e-03 -1.12678110822e-04
-4.15634466566e-03 -1.32630092180e-04 -4.40769212407e-04 -6.39133423120e-04  4.28866285142e-04  3.49368849182e-03 -6.09801415822e-04 -2.29402835416e-03 -2.83321044867e-04 -1.05078198146e-03  1.35449815638e-04 -2.65928311569e-03  3.39073469793e-03  5.34751016413e-04 -2.94047883754e-03 -2.34056356190e-03  6.09740083230e-03  2.32086836268e-03  5.53746332416e-04 -4.84707012894e-04 -9.11428385085e-04 -5.93698483594e-03 -3.84773864802e-03  8.42454700563e-02  4.87274398730e-03 -8.09326599626e-03 -1.07001492392e-02  8.38692197705e-05 -2.25882097344e-03 -2.14261296875e-04 -1.42732219307e-03 -1.16950307802e-03
-1.27799059892e-03  2.12588409975e-03 -3.41278291638e-03 -9.59374601457e-04 -2.10930142082e-03 -1.82500141537e-03 -1.20038369259e-03 -2.37780225153e-03 -2.18369967655e-03 -1.99769580254e-03 -2.63991990481e-03 -5.80181674285e-03  9.27994355244e-04  3.65667066070e-04  9.58385025215e-06 -8.47122088742e-04  1.57561394644e-03 -6.58942679596e-04  2.92008832844e-03  1.96188190845e-03 -5.62040803374e-04  4.00363784933e-03 -2.40427753938e-03  4.87274398730e-03  7.85348083933e-02 -1.75791396021e-02  3.36283848283e-03 -1.87032940247e-03 -1.78695880806e-03 -2.65041575176e-03  9.47340671889e-04  3.56484426389e-04
-1.30844257850e-04 -1.30329351059e-03 -1.39530604721e-03  1.30779519330e-03 -4.87573183692e-04 -1.71890562148e-04  9.03279627680e-04 -4.64980063626e-04 -2.79583576755e-05  5.97761284574e-04  1.07762686779e-03  9.88220821121e-04  1.74285472992e-03  5.10984021138e-04  9.33765977281e-04  1.04320088742e-03  4.25035702596e-04  6.61104512743e-04 -2.11632361143e-03 -3.07057828551e-04 -9.69848234951e-05  1.97201087353e-03 -5.01780887671e-04 -8.09326599626e-03 -1.75791396021e-02  6.02290019202e-02 -9.39618869785e-04  7.10283328108e-03  2.42861981339e-03  2.04070715364e-03 -2.64031276029e-04 -2.84327565320e-03
-2.72633851871e-04  1.50164691671e-03  6.35710406021e-04  1.21499429371e-03  2.06613012240e-03  2.62562496107e-03 -1.98870299167e-04  7.55074457002e-04 -3.16339116112e-03 -3.03828762958e-03  3.12351037532e-04 -1.60313476243e-03 -3.86064935151e-03  1.77194936699e-04  2.03761983365e-03 -1.12710233608e-03 -1.33072493054e-03  7.42210364195e-04 -1.53029381397e-03 -1.10844236570e-03 -3.07079584380e-04 -6.83514453191e-04  1.30204548785e-04 -1.07001492392e-02  3.36283848283e-03 -9.39618869785e-04  9.72324835409e-02 -6.18330688373e-03  1.08471909313e-03 -3.59414399570e-03  7.43401701341e-03 -5.07156939952e-04
-1.36802657506e-04 -3.08859696378e-03 -3.88777100003e-03 -2.16614718424e-03  2.39844759466e-03  4.72872617816e-04 -3.95698000740e-03 -2.44111611819e-03  1.81550078218e-03 -1.37152489855e-03  5.72008077128e-04 -1.01353216014e-03 -8.80115145734e-04 -2.59883118222e-04  1.10710521844e-03  1.41945000124e-03 -3.09008054217e-03  1.35085853820e-03 -3.44884999466e-03 -8.40676705220e-05 -4.97793382604e-04  2.80682417066e-03 -2.10303589539e-03  8.38692197705e-05 -1.87032940247e-03  7.10283328108e-03 -6.18330688373e-03  9.87659515001e-02  2.99823485849e-03  3.50672025582e-03 -3.65570491865e-03  3.14115855978e-03
-6.75577624030e-04  2.06541209940e-03 -6.27359566151e-03  6.64470358632e-04 -5.04684527207e-03 -1.43015493627e-03  3.25131338786e-03 -1.87493796058e-03 -8.12592201758e-04  2.31531447909e-04  1.77865468438e-03  3.11256725854e-03 -2.21362096780e-03  8.10930998192e-04 -2.86410446782e-03 -2.71764487231e-04  1.62605758457e-04  1.68806362223e-03  6.81277354618e-04 -1.11670947161e-03 -2.02731440694e-04  6.26677440018e-04  2.30085052331e-03 -2.25882097344e-03 -1.78695880806e-03  2.42861981339e-03  1.08471909313e-03  2.99823485849e-03  9.22872045123e-02 -5.53269767177e-03 -4.66595482703e-03  1.70491960034e-04
 5.48891220906e-04 -2.01682870523e-04 -1.57990749025e-03 -1.39478484832e-03  3.02285750301e-03 -2.44307037815e-03  1.89236865045e-03  8.74562572574e-04  1.04288291316e-03  1.72124237908e-03 -1.87687265041e-03 -2.93123527343e-03  1.95202478959e-03 -7.55791286512e-04 -1.20955183226e-03  7.00983053987e-04  2.24718172235e-03  1.48388158333e-03  3.93611109707e-04 -6.23822030434e-04  2.70329665917e-04 -1.38696000518e-03  8.28248616050e-04 -2.14261296875e-04 -2.65041575176e-03  2.04070715364e-03 -3.59414399570e-03  3.50672025582e-03 -5.53269767177e-03  6.91593396652e-02 -1.17768726816e-03  1.27413481672e-03
 2.70163589285e-03 -2.59504042938e-05 -5.14755254099e-04  6.61561766371e-04  3.42542551678e-04 -2.63625968879e-03 -1.44692449392e-03  1.89657091887e-03 -5.82893881658e-04 -9.46540913245e-04 -6.44626889506e-04 -4.07999375329e-04 -8.29926939729e-05  6.52927801137e-04  9.52943266519e-04 -2.97352034130e-04 -1.08892808907e-03 -9.02305203318e-04 -2.35591320469e-03  9.75350109528e-04 -6.46112637055e-05 -2.82842748437e-03 -1.02775234164e-03 -1.42732219307e-03  9.47340671889e-04 -2.64031276029e-04  7.43401701341e-03 -3.65570491865e-03 -4.66595482703e-03 -1.17768726816e-03  8.47348112102e-02 -1.10601794506e-02
 8.54947653797e-04 -1.17985456839e-03  1.96750511200e-03  1.52002100079e-03  3.25446900481e-03  1.10589058696e-03  1.04427704784e-03  1.01938624953e-03  1.13409589804e-03 -2.60468160845e-03 -2.86059939668e-03 -3.58768588797e-03 -3.29731528007e-04 -1.17649801785e-03 -2.13445272870e-03 -5.86297846537e-04  2.38983026451e-03 -8.64844288467e-04 -9.91911283405e-04 -4.97222189550e-04  1.49482918088e-03  4.98454081677e-04 -1.12678110822e-04 -1.16950307802e-03  3.56484426389e-04 -2.84327565320e-03 -5.07156939952e-04  3.14115855978e-03  1.70491960034e-04  1.27413481672e-03 -1.10601794506e-02  8.58857946908e-02
