# Supplementary material for: Proximal Distance Algorithms: Theory and Practice
Source: J Mach Learn Res. Author manuscript; Available in PMC 2019 Oct 24. (PMC6812563)
Supplement: code [file NIHMS1053815-supplement-code.zip › proxdist-master/keys_zhou_lange_2019/misc/spm/X_32_6.txt]

 1.03578071439e-01  7.87749175898e-05  4.65718239223e-03 -6.46565741259e-04 -9.84498379741e-04  7.79215735371e-04  2.47520807364e-03  4.07836660770e-03 -2.80341219660e-03 -1.50539282246e-03  1.40936976560e-03 -2.48957380783e-03 -4.55838371760e-03 -6.64247642224e-04  2.19755909509e-03 -7.99667896597e-04  6.32422691782e-07  2.20196730855e-03 -2.66578215965e-03 -2.93586974899e-03 -2.17552800569e-03  1.41990261325e-03  4.73871587879e-03  2.61926418846e-03 -5.31912237150e-04  3.10677767139e-03  4.31214799905e-03 -2.74099463596e-03  4.69214077883e-04 -6.01110784344e-04 -3.09993920109e-03  2.81563723341e-03
 7.87749175898e-05  9.77194353710e-02  2.32003550348e-03 -1.89551095711e-03  1.33698004963e-03  3.11438572924e-05 -1.59014101014e-03 -4.30763117324e-04  3.15482483247e-03  1.37000964450e-03  2.66503459474e-03 -2.83268541828e-03 -1.46106435100e-03 -3.19663825804e-03  2.06399554440e-04  4.12146211227e-03  4.90155190241e-03 -5.03144189159e-03 -2.68304160215e-03 -2.92693130149e-03 -3.89186960692e-04  2.50133346816e-03  7.98731177776e-04 -8.11902523049e-04  3.98481677272e-04  2.24420591241e-03  3.99549294349e-03  4.32961293352e-03 -1.28513426457e-03  1.96090651697e-03 -2.69148189161e-03  7.53719944706e-04
 4.65718239223e-03  2.32003550348e-03  9.01015460152e-02  3.19716611490e-03  1.93052578852e-03  5.30206235684e-03  4.21107409305e-05  2.02228793392e-03  1.10845712111e-05 -1.98401339354e-03 -1.12243854593e-03  2.01559302660e-04  1.18235164175e-03  2.14145388736e-03 -5.81667449627e-03 -8.20330228555e-04  5.07747538247e-04  3.56901625829e-03  2.86958475082e-03 -1.35239787775e-03  4.09181263080e-04 -2.51411111278e-03  5.52484214765e-04  1.31668070767e-03  8.98081735325e-04  5.46004085119e-04  2.47073533527e-03  1.38025279989e-03 -2.12015265399e-03  7.47809852523e-04 -3.18758464577e-03 -4.00794892890e-05
-6.46565741259e-04 -1.89551095711e-03  3.19716611490e-03  1.00049071110e-01 -2.46112167575e-03 -8.66068521390e-03  2.90366386612e-03 -1.09785366292e-03 -3.60759479708e-04 -1.88950352606e-03 -1.70575798332e-03 -4.36132585196e-03 -4.37705982178e-03 -3.37138954180e-03  1.21507209797e-03 -1.91677887885e-03  1.10770586086e-03 -5.97791295853e-04  1.79910247326e-03  2.93554747309e-03  4.51181660985e-03 -2.53936243825e-03 -9.62542383625e-04 -1.87185091342e-03 -3.55045470081e-03 -3.97293535263e-03  3.16507916288e-03  4.55766214906e-03 -5.61763856505e-04 -6.43153787670e-04  3.20862699386e-04 -6.59258369330e-04
-9.84498379741e-04  1.33698004963e-03  1.93052578852e-03 -2.46112167575e-03  8.63534955321e-02  1.07584971581e-02 -1.42861348076e-02  8.75733161676e-05 -2.10120055150e-04  9.10707837101e-04  1.35944456253e-03  2.04413320447e-03  4.81524399565e-04  4.12992786303e-03 -2.16117125847e-03  1.93542185921e-03  1.72425782440e-03 -7.10027693836e-04 -1.01293400661e-03 -3.71648680744e-05  1.55681275683e-03 -8.57340903137e-04 -5.53968671074e-04 -9.15005043109e-04  5.70177881205e-03 -1.63336779633e-03  5.07698163664e-03  9.47545255123e-04  3.40223003431e-04 -1.27063279743e-03  1.13203587459e-03 -3.21440965165e-03
 7.79215735371e-04  3.11438572924e-05  5.30206235684e-03 -8.66068521390e-03  1.07584971581e-02  6.77295740112e-02  5.74874208876e-03  6.67042305634e-03 -2.06085298524e-03  1.17173666071e-03  5.11547667340e-03  2.42073626707e-03  1.89724439593e-03  4.28779995708e-03 -3.52974955784e-03 -2.62022343857e-03 -2.79060208100e-04  4.14088831316e-03 -4.65207034415e-04 -1.89530493429e-03 -1.62210020671e-03  7.21019449153e-04  8.64679789462e-04 -7.06703392623e-04  8.87963417972e-04 -1.61343775468e-03  1.15665574578e-04  1.69992331761e-03 -1.78017029404e-03 -3.03293391944e-03  1.87673417163e-03  7.32199363791e-04
 2.47520807364e-03 -1.59014101014e-03  4.21107409305e-05  2.90366386612e-03 -1.42861348076e-02  5.74874208876e-03  7.41379267809e-02  6.86878247909e-03 -2.42882541289e-03  8.88537073131e-05  4.85835787350e-05 -1.37543988872e-03 -8.78584723305e-04 -2.26505581734e-03  6.33365572235e-04 -2.52287652239e-03  3.78049927657e-03  1.68832592489e-03 -8.75270562194e-04  2.64240128149e-04  9.49059430728e-04  1.33085913307e-03 -8.86269824836e-04 -4.02786111311e-04  6.75371880857e-04 -2.11013457028e-03  1.23119617782e-03 -3.60216617442e-04 -4.82676230654e-04 -9.56124890481e-04  1.90016089635e-03 -1.65895179044e-03
 4.07836660770e-03 -4.30763117324e-04  2.02228793392e-03 -1.09785366292e-03  8.75733161676e-05  6.67042305634e-03  6.86878247909e-03  7.80594056240e-02  1.90246704546e-02 -7.12396273043e-03  3.97020738711e-03  1.81628896603e-03  3.23136766680e-03 -1.69817201485e-03  3.38107872770e-04 -1.76516425649e-03 -1.11484245583e-03  1.80051628070e-03  9.38929679925e-04 -1.48105417857e-03 -2.29835084508e-03  1.66509850430e-03 -3.29842515046e-06  3.72556354381e-04 -1.18329291754e-03  8.04549084694e-04 -8.01051712079e-04  1.50193710438e-03 -2.14037978588e-03  3.27837652884e-03  9.26209880792e-05  5.97601041776e-04
-2.80341219660e-03  3.15482483247e-03  1.10845712111e-05 -3.60759479708e-04 -2.10120055150e-04 -2.06085298524e-03 -2.42882541289e-03  1.90246704546e-02  7.52489549116e-02  5.46367195646e-03 -1.26559914591e-03  1.46778473781e-03  2.25977717037e-03 -1.35574562306e-03  1.83458328611e-03 -6.25273322597e-04 -2.39598055869e-03 -4.73442716412e-04  7.90943814833e-04  3.54521437174e-03 -4.46920945929e-04  2.71137410677e-03 -1.11733495077e-03  2.27043928753e-03  1.91673249242e-04 -5.28210536261e-04  1.59914080365e-04 -6.52271766831e-04 -1.65736031313e-03  1.96008663798e-03 -2.68173528600e-03  4.57204343150e-03
-1.50539282246e-03  1.37000964450e-03 -1.98401339354e-03 -1.88950352606e-03  9.10707837101e-04  1.17173666071e-03  8.88537073131e-05 -7.12396273043e-03  5.46367195646e-03  6.70961915324e-02 -1.67417064016e-03 -1.68920034612e-04 -1.45540325450e-03 -9.26482850723e-04  4.00534826885e-04  8.37642463217e-04 -2.02734883228e-04  1.09513349974e-03  1.93922997745e-03  5.59317799184e-04  9.35586810766e-04 -1.69552190396e-06 -1.14744634916e-04  2.86276642407e-03  2.76583903949e-04 -2.47771072884e-04  6.69854015812e-04  2.87949068918e-03  4.96422357308e-04 -2.04015280585e-03  3.43474264043e-03  6.90654488836e-04
 1.40936976560e-03  2.66503459474e-03 -1.12243854593e-03 -1.70575798332e-03  1.35944456253e-03  5.11547667340e-03  4.85835787350e-05  3.97020738711e-03 -1.26559914591e-03 -1.67417064016e-03  8.51372005838e-02  1.20764967715e-02 -4.88643975857e-03  3.73801844721e-04 -3.46164766467e-03 -3.05493598651e-03 -1.78017168350e-03  1.42665318826e-03  6.07622620445e-04 -4.80955631217e-04  3.08632075138e-04  4.10252982875e-04 -1.79330732582e-03  5.43135052941e-03  1.14106572545e-03  1.35859446024e-03 -2.69094945109e-03 -3.50715608083e-03 -2.80800925469e-03 -7.92616881920e-04  1.23614859998e-03 -4.13944039581e-04
-2.48957380783e-03 -2.83268541828e-03  2.01559302660e-04 -4.36132585196e-03  2.04413320447e-03  2.42073626707e-03 -1.37543988872e-03  1.81628896603e-03  1.46778473781e-03 -1.68920034612e-04  1.20764967715e-02  5.64516637381e-02  1.65473703170e-02  1.36525902179e-02 -5.55506868266e-03 -3.55002621998e-03 -2.09790872457e-03  1.82747805890e-03  2.97242854554e-04 -1.34314434732e-04 -1.01467098400e-03 -2.11870721759e-03 -2.24249832684e-03 -1.12555507962e-03  1.71331957298e-03  1.53097906946e-03 -1.26511629671e-03 -1.09508107723e-03 -1.44918761627e-04 -6.83069238954e-04 -1.47832162130e-03  1.65608519233e-03
-4.55838371760e-03 -1.46106435100e-03  1.18235164175e-03 -4.37705982178e-03  4.81524399565e-04  1.89724439593e-03 -8.78584723305e-04  3.23136766680e-03  2.25977717037e-03 -1.45540325450e-03 -4.88643975857e-03  1.65473703170e-02  9.37055436954e-02 -2.21367115612e-03  3.78043691234e-03 -1.86642615897e-03  1.02225707760e-03 -1.63236115570e-04 -8.45930268721e-04 -2.77484826074e-03  6.10294526940e-04  4.58645735062e-04 -5.88555843625e-03 -1.12570399681e-03  5.90701047596e-03 -2.42067845742e-03 -3.75170168971e-04  8.26985219318e-05  2.93218040146e-03 -8.38824000699e-05  3.88635987800e-03  1.41883201132e-04
-6.64247642224e-04 -3.19663825804e-03  2.14145388736e-03 -3.37138954180e-03  4.12992786303e-03  4.28779995708e-03 -2.26505581734e-03 -1.69817201485e-03 -1.35574562306e-03 -9.26482850723e-04  3.73801844721e-04  1.36525902179e-02 -2.21367115612e-03  7.98510056397e-02 -7.60241068856e-03 -1.01067291139e-02 -1.23882308188e-02  1.40750510338e-05  3.15713522332e-03 -2.84647254497e-04 -1.52599544484e-03 -2.68862118806e-03 -9.72294387502e-04 -1.10254622938e-03  1.88065784917e-04  1.20772056138e-03  1.19400697269e-03  2.29867471575e-03  2.32598851519e-04 -1.32525820457e-04 -4.32321340600e-04  1.69732740594e-03
 2.19755909509e-03  2.06399554440e-04 -5.81667449627e-03  1.21507209797e-03 -2.16117125847e-03 -3.52974955784e-03  6.33365572235e-04  3.38107872770e-04  1.83458328611e-03  4.00534826885e-04 -3.46164766467e-03 -5.55506868266e-03  3.78043691234e-03 -7.60241068856e-03  8.11405154466e-02 -2.69065226373e-03 -2.25577689069e-03  1.92369303639e-03  7.05978230683e-04  3.23292189516e-03  6.76946271590e-04 -1.50195626317e-03  1.76207391410e-03 -9.47292186138e-04  2.35035840028e-03 -7.37784798105e-04  2.48432843648e-03  3.20281340570e-03 -3.51407972400e-04  3.45878087197e-03  1.87229402645e-03 -3.85770879450e-04
-7.99667896597e-04  4.12146211227e-03 -8.20330228555e-04 -1.91677887885e-03  1.93542185921e-03 -2.62022343857e-03 -2.52287652239e-03 -1.76516425649e-03 -6.25273322597e-04  8.37642463217e-04 -3.05493598651e-03 -3.55002621998e-03 -1.86642615897e-03 -1.01067291139e-02 -2.69065226373e-03  8.13067195567e-02 -6.78165377722e-03 -8.50605418505e-03 -3.45422844066e-03  4.89183430190e-03  1.41477317862e-03  2.93648576395e-03  8.16140500255e-04  1.71622239498e-03 -3.63194456799e-03 -1.14341093810e-03  1.54317062563e-03  1.44884756275e-03  2.82440504533e-04  1.52945775026e-03  1.80037116860e-03 -7.49497073955e-04
 6.32422691782e-07  4.90155190241e-03  5.07747538247e-04  1.10770586086e-03  1.72425782440e-03 -2.79060208100e-04  3.78049927657e-03 -1.11484245583e-03 -2.39598055869e-03 -2.02734883228e-04 -1.78017168350e-03 -2.09790872457e-03  1.02225707760e-03 -1.23882308188e-02 -2.25577689069e-03 -6.78165377722e-03  7.16906695246e-02 -2.26473362557e-03 -1.28542409570e-02 -8.74989622260e-03  4.13737655031e-03  1.44416745556e-03 -1.91081701260e-03  5.11080692987e-04  1.26382290951e-03 -5.61109956937e-04 -4.13892220754e-04  1.11584049793e-04 -2.24446286515e-04  7.71121607572e-04  8.18764306839e-04 -6.25828855859e-04
 2.20196730855e-03 -5.03144189159e-03  3.56901625829e-03 -5.97791295853e-04 -7.10027693836e-04  4.14088831316e-03  1.68832592489e-03  1.80051628070e-03 -4.73442716412e-04  1.09513349974e-03  1.42665318826e-03  1.82747805890e-03 -1.63236115570e-04  1.40750510338e-05  1.92369303639e-03 -8.50605418505e-03 -2.26473362557e-03  6.95256279540e-02  1.74787017850e-03 -2.30066899693e-03  1.27967033978e-03 -3.14665503932e-04 -1.03835447550e-03 -2.26825260740e-03  3.64422153231e-03  1.89965747982e-03 -1.78885166702e-03 -1.47095963022e-03 -2.26360133048e-03 -1.80743169708e-03 -1.46734127855e-03  4.66202172064e-04
-2.66578215965e-03 -2.68304160215e-03  2.86958475082e-03  1.79910247326e-03 -1.01293400661e-03 -4.65207034415e-04 -8.75270562194e-04  9.38929679925e-04  7.90943814833e-04  1.93922997745e-03  6.07622620445e-04  2.97242854554e-04 -8.45930268721e-04  3.15713522332e-03  7.05978230683e-04 -3.45422844066e-03 -1.28542409570e-02  1.74787017850e-03  7.10314903715e-02  2.04703286778e-03 -1.23671150320e-03  1.64168187591e-04 -1.94379163903e-03 -2.25531690000e-03 -1.39403007363e-03 -1.35994667694e-03  1.86866776122e-04  5.51113807610e-05 -2.09879539259e-04 -5.42406179374e-04 -1.35678292459e-04 -1.39976798261e-03
-2.93586974899e-03 -2.92693130149e-03 -1.35239787775e-03  2.93554747309e-03 -3.71648680744e-05 -1.89530493429e-03  2.64240128149e-04 -1.48105417857e-03  3.54521437174e-03  5.59317799184e-04 -4.80955631217e-04 -1.34314434732e-04 -2.77484826074e-03 -2.84647254497e-04  3.23292189516e-03  4.89183430190e-03 -8.74989622260e-03 -2.30066899693e-03  2.04703286778e-03  8.36297703904e-02  2.71314445170e-03 -5.52200354188e-03 -3.83537914569e-03  6.25947200945e-03 -8.48756448105e-04 -6.79916210594e-03  6.65493286691e-04 -3.53290808370e-03  1.29433145592e-04 -7.06347198883e-04 -5.49878068342e-04 -9.76595116471e-04
-2.17552800569e-03 -3.89186960692e-04  4.09181263080e-04  4.51181660985e-03  1.55681275683e-03 -1.62210020671e-03  9.49059430728e-04 -2.29835084508e-03 -4.46920945929e-04  9.35586810766e-04  3.08632075138e-04 -1.01467098400e-03  6.10294526940e-04 -1.52599544484e-03  6.76946271590e-04  1.41477317862e-03  4.13737655031e-03  1.27967033978e-03 -1.23671150320e-03  2.71314445170e-03  7.97835702244e-02 -1.06972542087e-02 -1.21700271165e-02 -4.61212880095e-04  5.62260775891e-04  2.10083456742e-03  1.00316520847e-03 -1.77378560729e-03  1.43006340441e-03 -1.14756289728e-03  2.08586242046e-03 -2.01430241920e-03
 1.41990261325e-03  2.50133346816e-03 -2.51411111278e-03 -2.53936243825e-03 -8.57340903137e-04  7.21019449153e-04  1.33085913307e-03  1.66509850430e-03  2.71137410677e-03 -1.69552190396e-06  4.10252982875e-04 -2.11870721759e-03  4.58645735062e-04 -2.68862118806e-03 -1.50195626317e-03  2.93648576395e-03  1.44416745556e-03 -3.14665503932e-04  1.64168187591e-04 -5.52200354188e-03 -1.06972542087e-02  9.89099270101e-02 -1.44353179810e-03 -1.15477422583e-03 -2.91971122148e-03  2.38150092169e-04  1.19673920724e-03  1.70792785332e-04 -2.52248593077e-03  4.48388959545e-04 -3.41490155200e-03 -7.98423274403e-04
 4.73871587879e-03  7.98731177776e-04  5.52484214765e-04 -9.62542383625e-04 -5.53968671074e-04  8.64679789462e-04 -8.86269824836e-04 -3.29842515046e-06 -1.11733495077e-03 -1.14744634916e-04 -1.79330732582e-03 -2.24249832684e-03 -5.88555843625e-03 -9.72294387502e-04  1.76207391410e-03  8.16140500255e-04 -1.91081701260e-03 -1.03835447550e-03 -1.94379163903e-03 -3.83537914569e-03 -1.21700271165e-02 -1.44353179810e-03  8.77568344792e-02 -3.39429947274e-03 -3.95227985121e-03  1.53451132331e-03 -2.34081356490e-03  4.32590506774e-04  1.29141288829e-03  5.82050839368e-04 -1.15686041071e-03  2.49430086838e-03
 2.61926418846e-03 -8.11902523049e-04  1.31668070767e-03 -1.87185091342e-03 -9.15005043109e-04 -7.06703392623e-04 -4.02786111311e-04  3.72556354381e-04  2.27043928753e-03  2.86276642407e-03  5.43135052941e-03 -1.12555507962e-03 -1.12570399681e-03 -1.10254622938e-03 -9.47292186138e-04  1.71622239498e-03  5.11080692987e-04 -2.26825260740e-03 -2.25531690000e-03  6.25947200945e-03 -4.61212880095e-04 -1.15477422583e-03 -3.39429947274e-03  9.52829548480e-02 -5.11230163759e-03 -1.20031741563e-02 -4.52852682267e-04  6.84485037014e-04 -3.02000552146e-03  1.25401533392e-03 -3.01114162189e-04  1.91293244979e-03
-5.31912237150e-04  3.98481677272e-04  8.98081735325e-04 -3.55045470081e-03  5.70177881205e-03  8.87963417972e-04  6.75371880857e-04 -1.18329291754e-03  1.91673249242e-04  2.76583903949e-04  1.14106572545e-03  1.71331957298e-03  5.90701047596e-03  1.88065784917e-04  2.35035840028e-03 -3.63194456799e-03  1.26382290951e-03  3.64422153231e-03 -1.39403007363e-03 -8.48756448105e-04  5.62260775891e-04 -2.91971122148e-03 -3.95227985121e-03 -5.11230163759e-03  7.66095820269e-02  3.29657669621e-03  6.84886807208e-03 -2.46727659612e-03  7.13092250036e-04 -5.88647321410e-04  2.05627241344e-03 -8.98807674393e-04
 3.10677767139e-03  2.24420591241e-03  5.46004085119e-04 -3.97293535263e-03 -1.63336779633e-03 -1.61343775468e-03 -2.11013457028e-03  8.04549084694e-04 -5.28210536261e-04 -2.47771072884e-04  1.35859446024e-03  1.53097906946e-03 -2.42067845742e-03  1.20772056138e-03 -7.37784798105e-04 -1.14341093810e-03 -5.61109956937e-04  1.89965747982e-03 -1.35994667694e-03 -6.79916210594e-03  2.10083456742e-03  2.38150092169e-04  1.53451132331e-03 -1.20031741563e-02  3.29657669621e-03  7.61325977628e-02 -6.27895308623e-04 -1.64132792106e-03  8.51507195753e-03 -1.98385510716e-04 -5.04710349988e-03  1.70214961599e-03
 4.31214799905e-03  3.99549294349e-03  2.47073533527e-03  3.16507916288e-03  5.07698163664e-03  1.15665574578e-04  1.23119617782e-03 -8.01051712079e-04  1.59914080365e-04  6.69854015812e-04 -2.69094945109e-03 -1.26511629671e-03 -3.75170168971e-04  1.19400697269e-03  2.48432843648e-03  1.54317062563e-03 -4.13892220754e-04 -1.78885166702e-03  1.86866776122e-04  6.65493286691e-04  1.00316520847e-03  1.19673920724e-03 -2.34081356490e-03 -4.52852682267e-04  6.84886807208e-03 -6.27895308623e-04  7.64777070732e-02  1.33055772590e-02  9.19657534261e-03  1.01251377289e-03 -2.52011310304e-04 -1.44218678850e-03
-2.74099463596e-03  4.32961293352e-03  1.38025279989e-03  4.55766214906e-03  9.47545255123e-04  1.69992331761e-03 -3.60216617442e-04  1.50193710438e-03 -6.52271766831e-04  2.87949068918e-03 -3.50715608083e-03 -1.09508107723e-03  8.26985219318e-05  2.29867471575e-03  3.20281340570e-03  1.44884756275e-03  1.11584049793e-04 -1.47095963022e-03  5.51113807610e-05 -3.53290808370e-03 -1.77378560729e-03  1.70792785332e-04  4.32590506774e-04  6.84485037014e-04 -2.46727659612e-03 -1.64132792106e-03  1.33055772590e-02  8.97728484713e-02 -6.44576197696e-03 -2.64924396693e-03  2.13695871040e-03 -2.63637627415e-03
 4.69214077883e-04 -1.28513426457e-03 -2.12015265399e-03 -5.61763856505e-04  3.40223003431e-04 -1.78017029404e-03 -4.82676230654e-04 -2.14037978588e-03 -1.65736031313e-03  4.96422357308e-04 -2.80800925469e-03 -1.44918761627e-04  2.93218040146e-03  2.32598851519e-04 -3.51407972400e-04  2.82440504533e-04 -2.24446286515e-04 -2.26360133048e-03 -2.09879539259e-04  1.29433145592e-04  1.43006340441e-03 -2.52248593077e-03  1.29141288829e-03 -3.02000552146e-03  7.13092250036e-04  8.51507195753e-03  9.19657534261e-03 -6.44576197696e-03  7.37305632194e-02 -1.55719313619e-03  2.57867282673e-03  7.06890906053e-04
-6.01110784344e-04  1.96090651697e-03  7.47809852523e-04 -6.43153787670e-04 -1.27063279743e-03 -3.03293391944e-03 -9.56124890481e-04  3.27837652884e-03  1.96008663798e-03 -2.04015280585e-03 -7.92616881920e-04 -6.83069238954e-04 -8.38824000699e-05 -1.32525820457e-04  3.45878087197e-03  1.52945775026e-03  7.71121607572e-04 -1.80743169708e-03 -5.42406179374e-04 -7.06347198883e-04 -1.14756289728e-03  4.48388959545e-04  5.82050839368e-04  1.25401533392e-03 -5.88647321410e-04 -1.98385510716e-04  1.01251377289e-03 -2.64924396693e-03 -1.55719313619e-03  8.32475791504e-02 -3.97693778715e-04 -4.17066326058e-03
-3.09993920109e-03 -2.69148189161e-03 -3.18758464577e-03  3.20862699386e-04  1.13203587459e-03  1.87673417163e-03  1.90016089635e-03  9.26209880792e-05 -2.68173528600e-03  3.43474264043e-03  1.23614859998e-03 -1.47832162130e-03  3.88635987800e-03 -4.32321340600e-04  1.87229402645e-03  1.80037116860e-03  8.18764306839e-04 -1.46734127855e-03 -1.35678292459e-04 -5.49878068342e-04  2.08586242046e-03 -3.41490155200e-03 -1.15686041071e-03 -3.01114162189e-04  2.05627241344e-03 -5.04710349988e-03 -2.52011310304e-04  2.13695871040e-03  2.57867282673e-03 -3.97693778715e-04  9.30484302879e-02 -2.71814805079e-03
 2.81563723341e-03  7.53719944706e-04 -4.00794892890e-05 -6.59258369330e-04 -3.21440965165e-03  7.32199363791e-04 -1.65895179044e-03  5.97601041776e-04  4.57204343150e-03  6.90654488836e-04 -4.13944039581e-04  1.65608519233e-03  1.41883201132e-04  1.69732740594e-03 -3.85770879450e-04 -7.49497073955e-04 -6.25828855859e-04  4.66202172064e-04 -1.39976798261e-03 -9.76595116471e-04 -2.01430241920e-03 -7.98423274403e-04  2.49430086838e-03  1.91293244979e-03 -8.98807674393e-04  1.70214961599e-03 -1.44218678850e-03 -2.63637627415e-03  7.06890906053e-04 -4.17066326058e-03 -2.71814805079e-03  6.83844184575e-02
