# Supplementary material for: Proximal Distance Algorithms: Theory and Practice
Source: J Mach Learn Res. Author manuscript; Available in PMC 2019 Oct 24. (PMC6812563)
Supplement: code [file NIHMS1053815-supplement-code.zip › proxdist-master/keys_zhou_lange_2019/misc/spm/X_16_7.txt]

 9.64843617428e-02  1.16240356761e-03  4.21526586623e-04 -2.02817962968e-03  2.75605923781e-03  4.37670601060e-04 -1.37649434469e-03  2.19654251413e-03 -9.26933985561e-04 -3.31551634443e-03 -2.61229384790e-03  6.81504404764e-03  1.18642505345e-03 -7.80822639508e-04 -3.11470511074e-03  5.12515535200e-03
 1.16240356761e-03  9.73639097563e-02 -5.46284092012e-03  7.48005535925e-03  1.15014424793e-02  1.87146825215e-03 -1.08354955977e-03 -2.58878127612e-03  5.03288699920e-03  4.12407825616e-05 -4.92828674535e-03 -4.72992793600e-04  3.75802576714e-03 -1.94205761643e-04  5.62910168247e-04  1.53489009003e-03
 4.21526586623e-04 -5.46284092012e-03  9.21382577130e-02 -1.49168577783e-03  1.09658737515e-02  1.12406940572e-04 -8.52784812885e-04  1.54060904888e-04  1.01893606218e-03  7.77388719041e-04  1.06158610283e-03 -3.68090132255e-03  2.14278443951e-03 -7.51585503799e-04  5.29318410643e-04  4.49212103560e-03
-2.02817962968e-03  7.48005535925e-03 -1.49168577783e-03  7.25583766261e-02  1.05204568852e-02  6.79240706804e-03 -6.12469624978e-03  1.30864206295e-03  2.83427913171e-03 -2.34783069840e-03 -1.32910028462e-03  7.52351031805e-04 -1.28868012130e-03  2.23212474266e-03 -1.93953660035e-03  1.15167469925e-03
 2.75605923781e-03  1.15014424793e-02  1.09658737515e-02  1.05204568852e-02  7.95967853121e-02  2.23091126140e-03 -6.83744237637e-03 -4.50949490963e-03  3.95541853147e-03 -2.45522449861e-03 -1.43548618924e-03 -4.32952810550e-04  1.81686733445e-03  2.92382716979e-04 -2.50675756571e-03  3.48775164001e-03
 4.37670601060e-04  1.87146825215e-03  1.12406940572e-04  6.79240706804e-03  2.23091126140e-03  7.45784191796e-02  1.10183515143e-02  1.71631875407e-03  3.72338638874e-03 -1.05072415767e-03 -2.24090582606e-03 -6.91270426912e-04 -6.61286318372e-04 -4.59594493489e-04  1.36289808329e-03  2.03799053813e-03
-1.37649434469e-03 -1.08354955977e-03 -8.52784812885e-04 -6.12469624978e-03 -6.83744237637e-03  1.10183515143e-02  5.41699329952e-02 -1.19365846440e-02 -7.82675888759e-03  2.29494678398e-03  1.45482919576e-03  1.34059446211e-03  5.49288853345e-04 -8.14750634047e-04  3.92088416803e-03 -2.19318797136e-03
 2.19654251413e-03 -2.58878127612e-03  1.54060904888e-04  1.30864206295e-03 -4.50949490963e-03  1.71631875407e-03 -1.19365846440e-02  8.57790114500e-02 -2.59157685688e-03  4.32002308940e-03 -2.40143771565e-03  3.28980296570e-03 -2.85365406521e-03 -1.59082991856e-03 -4.84828352106e-04  5.99950412731e-03
-9.26933985561e-04  5.03288699920e-03  1.01893606218e-03  2.83427913171e-03  3.95541853147e-03  3.72338638874e-03 -7.82675888759e-03 -2.59157685688e-03  6.60333114954e-02 -4.35739903827e-03 -1.47012717617e-02 -1.17131538241e-02 -9.02738504870e-04  3.87887748182e-04 -1.44204041044e-03  6.31983451781e-04
-3.31551634443e-03  4.12407825616e-05  7.77388719041e-04 -2.34783069840e-03 -2.45522449861e-03 -1.05072415767e-03  2.29494678398e-03  4.32002308940e-03 -4.35739903827e-03  7.41651683555e-02 -1.97273061574e-03 -7.61979977713e-03  1.44829414796e-04 -1.49891845553e-03  5.60163798630e-04  4.57069150602e-04
-2.61229384790e-03 -4.92828674535e-03  1.06158610283e-03 -1.32910028462e-03 -1.43548618924e-03 -2.24090582606e-03  1.45482919576e-03 -2.40143771565e-03 -1.47012717617e-02 -1.97273061574e-03  7.46123481849e-02 -2.39538420932e-02 -1.34730578656e-03 -2.08852746461e-03  3.62576673196e-03  9.78315522470e-04
 6.81504404764e-03 -4.72992793600e-04 -3.68090132255e-03  7.52351031805e-04 -4.32952810550e-04 -6.91270426912e-04  1.34059446211e-03  3.28980296570e-03 -1.17131538241e-02 -7.61979977713e-03 -2.39538420932e-02  7.32963139373e-02  7.34805449801e-03 -1.14753079473e-03 -3.89116630325e-03  1.15455242936e-03
 1.18642505345e-03  3.75802576714e-03  2.14278443951e-03 -1.28868012130e-03  1.81686733445e-03 -6.61286318372e-04  5.49288853345e-04 -2.85365406521e-03 -9.02738504870e-04  1.44829414796e-04 -1.34730578656e-03  7.34805449801e-03  8.76597979477e-02  8.17875768920e-03  1.78581735492e-02  1.30199630276e-03
-7.80822639508e-04 -1.94205761643e-04 -7.51585503799e-04  2.23212474266e-03  2.92382716979e-04 -4.59594493489e-04 -8.14750634047e-04 -1.59082991856e-03  3.87887748182e-04 -1.49891845553e-03 -2.08852746461e-03 -1.14753079473e-03  8.17875768920e-03  6.71587628143e-02 -1.79615864070e-02 -1.47328671222e-02
-3.11470511074e-03  5.62910168247e-04  5.29318410643e-04 -1.93953660035e-03 -2.50675756571e-03  1.36289808329e-03  3.92088416803e-03 -4.84828352106e-04 -1.44204041044e-03  5.60163798630e-04  3.62576673196e-03 -3.89116630325e-03  1.78581735492e-02 -1.79615864070e-02  7.33102481763e-02 -1.16828545016e-02
 5.12515535200e-03  1.53489009003e-03  4.49212103560e-03  1.15167469925e-03  3.48775164001e-03  2.03799053813e-03 -2.19318797136e-03  5.99950412731e-03  6.31983451781e-04  4.57069150602e-04  9.78315522470e-04  1.15455242936e-03  1.30199630276e-03 -1.47328671222e-02 -1.16828545016e-02  9.74851608699e-02
