# Supplementary material for: Proximal Distance Algorithms: Theory and Practice
Source: J Mach Learn Res. Author manuscript; Available in PMC 2019 Oct 24. (PMC6812563)
Supplement: code [file NIHMS1053815-supplement-code.zip › proxdist-master/keys_zhou_lange_2019/misc/spm/W_256_66180_8.txt]

 1.07240794050e+01  0.00000000000e+00 -1.37090657412e+00  4.80177205484e-02  0.00000000000e+00  0.00000000000e+00  0.00000000000e+00  0.00000000000e+00  0.00000000000e+00  0.00000000000e+00  0.00000000000e+00  0.00000000000e+00  0.00000000000e+00  0.00000000000e+00  0.00000000000e+00  0.00000000000e+00  0.00000000000e+00  0.00000000000e+00  0.00000000000e+00  0.00000000000e+00  0.00000000000e+00  0.00000000000e+00  0.00000000000e+00  0.00000000000e+00  0.00000000000e+00  0.00000000000e+00  0.00000000000e+00  0.00000000000e+00  0.00000000000e+00  0.00000000000e+00  0.00000000000e+00  0.00000000000e+00  0.00000000000e+00  0.00000000000e+00  0.00000000000e+00  0.00000000000e+00  0.00000000000e+00  0.00000000000e+00  0.00000000000e+00  0.00000000000e+00  0.00000000000e+00  0.00000000000e+00  0.00000000000e+00  0.00000000000e+00  0.00000000000e+00  0.00000000000e+00  0.00000000000e+00  0.00000000000e+00  0.00000000000e+00  0.00000000000e+00  0.00000000000e+00  0.00000000000e+00  6.19568733089e-02  0.00000000000e+00  0.00000000000e+00  0.00000000000e+00  0.00000000000e+00  0.00000000000e+00  0.00000000000e+00  0.00000000000e+00  0.00000000000e+00  0.00000000000e+00  0.00000000000e+00  0.00000000000e+00  0.00000000000e+00  0.00000000000e+00  0.00000000000e+00  0.00000000000e+00  0.00000000000e+00  0.00000000000e+00  0.00000000000e+00  0.00000000000e+00  0.00000000000e+00  0.00000000000e+00  0.00000000000e+00  0.00000000000e+00  0.00000000000e+00  0.00000000000e+00  0.00000000000e+00  0.00000000000e+00  0.00000000000e+00  0.00000000000e+00  0.00000000000e+00  0.00000000000e+00  0.00000000000e+00  0.00000000000e+00  0.00000000000e+00  0.00000000000e+00  0.00000000000e+00  0.00000000000e+00  0.00000000000e+00  0.00000000000e+00  0.00000000000e+00  0.00000000000e+00  0.00000000000e+00  0.00000000000e+00  0.00000000000e+00  0.00000000000e+00  0.00000000000e+00  0.00000000000e+00  0.00000000000e+00  0.00000000000e+00  0.00000000000e+00  0.00000000000e+00  0.00000000000e+00  0.00000000000e+00  0.00000000000e+00  0.00000000000e+00  0.00000000000e+00  0.00000000000e+00  0.00000000000e+00  0.00000000000e+00  0.00000000000e+00  0.00000000000e+00  0.00000000000e+00  0.00000000000e+00  0.00000000000e+00  0.00000000000e+00  0.00000000000e+00  0.00000000000e+00  0.00000000000e+00  0.00000000000e+00  0.00000000000e+00  0.00000000000e+00  0.00000000000e+00  0.00000000000e+00  0.00000000000e+00  0.00000000000e+00  0.00000000000e+00  0.00000000000e+00  0.00000000000e+00  0.00000000000e+00  0.00000000000e+00  0.00000000000e+00  0.00000000000e+00  0.00000000000e+00  0.00000000000e+00  0.00000000000e+00  0.00000000000e+00  0.00000000000e+00  0.00000000000e+00  0.00000000000e+00  0.00000000000e+00  0.00000000000e+00  0.00000000000e+00  0.00000000000e+00  0.00000000000e+00  0.00000000000e+00  0.00000000000e+00  0.00000000000e+00  0.00000000000e+00  0.00000000000e+00  0.00000000000e+00  0.00000000000e+00  0.00000000000e+00  0.00000000000e+00  0.00000000000e+00  0.00000000000e+00  0.00000000000e+00  0.00000000000e+00  0.00000000000e+00  0.00000000000e+00  0.00000000000e+00  0.00000000000e+00  0.00000000000e+00  0.00000000000e+00  0.00000000000e+00  0.00000000000e+00  0.00000000000e+00  0.00000000000e+00  0.00000000000e+00  0.00000000000e+00  0.00000000000e+00  0.00000000000e+00  0.00000000000e+00  0.00000000000e+00  0.00000000000e+00  0.00000000000e+00  0.00000000000e+00  0.00000000000e+00  0.00000000000e+00  0.00000000000e+00  0.00000000000e+00  0.00000000000e+00  0.00000000000e+00  0.00000000000e+00  0.00000000000e+00  0.00000000000e+00  0.00000000000e+00  0.00000000000e+00  0.00000000000e+00  0.00000000000e+00  0.00000000000e+00  0.00000000000e+00  0.00000000000e+00  0.00000000000e+00  0.00000000000e+00  0.00000000000e+00  0.00000000000e+00  0.00000000000e+00  0.00000000000e+00  0.00000000000e+00  0.00000000000e+00  0.00000000000e+00  0.00000000000e+00  0.00000000000e+00  0.00000000000e+00  0.00000000000e+00  0.00000000000e+00  0.00000000000e+00  0.00000000000e+00  0.00000000000e+00  0.00000000000e+00  0.00000000000e+00  0.00000000000e+00  0.00000000000e+00  0.00000000000e+00  0.00000000000e+00  0.00000000000e+00  0.00000000000e+00  0.00000000000e+00  0.00000000000e+00  0.00000000000e+00  0.00000000000e+00  0.00000000000e+00  0.00000000000e+00  0.00000000000e+00  0.00000000000e+00  0.00000000000e+00  0.00000000000e+00  0.00000000000e+00  0.00000000000e+00  0.00000000000e+00  0.00000000000e+00  0.00000000000e+00  0.00000000000e+00  0.00000000000e+00  0.00000000000e+00  0.00000000000e+00  0.00000000000e+00  0.00000000000e+00  0.00000000000e+00  0.00000000000e+00  0.00000000000e+00  0.00000000000e+00  0.00000000000e+00  0.00000000000e+00  0.00000000000e+00  0.00000000000e+00  0.00000000000e+00  0.00000000000e+00  0.00000000000e+00  0.00000000000e+00  0.00000000000e+00  0.00000000000e+00  0.00000000000e+00
 0.00000000000e+00  8.47209177615e+00  0.00000000000e+00  0.00000000000e+00  0.00000000000e+00  0.00000000000e+00  0.00000000000e+00  0.00000000000e+00  0.00000000000e+00  0.00000000000e+00  0.00000000000e+00  0.00000000000e+00  0.00000000000e+00  0.00000000000e+00  0.00000000000e+00  0.00000000000e+00  0.00000000000e+00  0.00000000000e+00 -1.75590017433e-01  0.00000000000e+00  0.00000000000e+00  0.00000000000e+00  0.00000000000e+00  0.00000000000e+00  0.00000000000e+00  0.00000000000e+00  0.00000000000e+00  0.00000000000e+00  0.00000000000e+00  0.00000000000e+00  0.00000000000e+00  0.00000000000e+00  0.00000000000e+00  0.00000000000e+00  0.00000000000e+00  0.00000000000e+00  0.00000000000e+00  0.00000000000e+00  0.00000000000e+00  0.00000000000e+00  6.96227100149e-02  1.23148998807e-01  0.00000000000e+00  0.00000000000e+00  0.00000000000e+00  0.00000000000e+00  0.00000000000e+00  0.00000000000e+00  0.00000000000e+00  0.00000000000e+00  0.00000000000e+00  0.00000000000e+00  0.00000000000e+00  0.00000000000e+00  0.00000000000e+00  0.00000000000e+00  0.00000000000e+00  0.00000000000e+00  0.00000000000e+00  0.00000000000e+00  1.28391270847e-01  0.00000000000e+00  0.00000000000e+00  0.00000000000e+00  0.00000000000e+00  0.00000000000e+00  0.00000000000e+00  0.00000000000e+00  0.00000000000e+00  0.00000000000e+00  0.00000000000e+00  0.00000000000e+00  0.00000000000e+00  0.00000000000e+00  0.00000000000e+00  0.00000000000e+00  0.00000000000e+00  0.00000000000e+00  0.00000000000e+00  0.00000000000e+00  0.00000000000e+00  0.00000000000e+00  0.00000000000e+00  0.00000000000e+00  0.00000000000e+00  0.00000000000e+00  0.00000000000e+00  0.00000000000e+00  2.12486450761e-01  0.00000000000e+00  0.00000000000e+00  0.00000000000e+00  0.00000000000e+00  0.00000000000e+00  0.00000000000e+00  0.00000000000e+00  0.00000000000e+00  0.00000000000e+00  0.00000000000e+00  0.00000000000e+00  0.00000000000e+00  0.00000000000e+00  0.00000000000e+00  0.00000000000e+00  0.00000000000e+00  0.00000000000e+00  0.00000000000e+00  0.00000000000e+00  0.00000000000e+00  0.00000000000e+00  0.00000000000e+00  0.00000000000e+00  0.00000000000e+00  0.00000000000e+00  0.00000000000e+00  0.00000000000e+00  0.00000000000e+00  0.00000000000e+00  0.00000000000e+00  0.00000000000e+00  0.00000000000e+00  0.00000000000e+00  0.00000000000e+00  0.00000000000e+00  0.00000000000e+00  0.00000000000e+00  0.00000000000e+00  0.00000000000e+00  0.00000000000e+00  0.00000000000e+00  0.00000000000e+00  0.00000000000e+00  0.00000000000e+00  0.00000000000e+00  0.00000000000e+00  0.00000000000e+00  0.00000000000e+00  0.00000000000e+00  0.00000000000e+00  0.00000000000e+00  0.00000000000e+00  0.00000000000e+00  0.00000000000e+00  0.00000000000e+00  0.00000000000e+00  0.00000000000e+00  0.00000000000e+00  0.00000000000e+00  0.00000000000e+00  0.00000000000e+00  0.00000000000e+00  1.35609364435e-02  0.00000000000e+00  0.00000000000e+00  0.00000000000e+00  0.00000000000e+00  0.00000000000e+00  0.00000000000e+00  0.00000000000e+00  0.00000000000e+00  0.00000000000e+00  0.00000000000e+00  0.00000000000e+00  0.00000000000e+00  0.00000000000e+00  0.00000000000e+00  0.00000000000e+00  0.00000000000e+00  0.00000000000e+00  0.00000000000e+00  0.00000000000e+00  0.00000000000e+00  0.00000000000e+00  0.00000000000e+00  0.00000000000e+00  0.00000000000e+00  0.00000000000e+00  0.00000000000e+00  0.00000000000e+00  0.00000000000e+00  0.00000000000e+00  0.00000000000e+00  0.00000000000e+00  0.00000000000e+00  0.00000000000e+00  0.00000000000e+00  0.00000000000e+00  0.00000000000e+00  0.00000000000e+00  0.00000000000e+00  0.00000000000e+00  0.00000000000e+00  0.00000000000e+00  0.00000000000e+00  0.00000000000e+00  0.00000000000e+00  0.00000000000e+00  0.00000000000e+00  0.00000000000e+00  0.00000000000e+00  0.00000000000e+00  0.00000000000e+00  0.00000000000e+00  0.00000000000e+00  0.00000000000e+00  0.00000000000e+00  0.00000000000e+00  0.00000000000e+00  0.00000000000e+00  0.00000000000e+00  0.00000000000e+00  0.00000000000e+00  0.00000000000e+00  0.00000000000e+00  0.00000000000e+00  0.00000000000e+00  0.00000000000e+00  0.00000000000e+00  0.00000000000e+00  0.00000000000e+00  0.00000000000e+00 -3.03078029722e-01  0.00000000000e+00  0.00000000000e+00  0.00000000000e+00  0.00000000000e+00  0.00000000000e+00  0.00000000000e+00  0.00000000000e+00  0.00000000000e+00  0.00000000000e+00  0.00000000000e+00  0.00000000000e+00  0.00000000000e+00  0.00000000000e+00  0.00000000000e+00  0.00000000000e+00  0.00000000000e+00  0.00000000000e+00  0.00000000000e+00  0.00000000000e+00  0.00000000000e+00  0.00000000000e+00  0.00000000000e+00  0.00000000000e+00  0.00000000000e+00  0.00000000000e+00  0.00000000000e+00  0.00000000000e+00  1.31105775514e-01  0.00000000000e+00  0.00000000000e+00  0.00000000000e+00  8.01543780072e-03  0.00000000000e+00  0.00000000000e+00
-1.37090657363e+00  0.00000000000e+00  1.38618076030e+01  6.13248744158e-01  1.57517958084e+00 -7.84338000055e-01  0.00000000000e+00  0.00000000000e+00  0.00000000000e+00  0.00000000000e+00  0.00000000000e+00  0.00000000000e+00  0.00000000000e+00  0.00000000000e+00  0.00000000000e+00  0.00000000000e+00  0.00000000000e+00  0.00000000000e+00  0.00000000000e+00  0.00000000000e+00  0.00000000000e+00  0.00000000000e+00  0.00000000000e+00  0.00000000000e+00  0.00000000000e+00  0.00000000000e+00  0.00000000000e+00  0.00000000000e+00  0.00000000000e+00  0.00000000000e+00  0.00000000000e+00  0.00000000000e+00  0.00000000000e+00  0.00000000000e+00  0.00000000000e+00  0.00000000000e+00  0.00000000000e+00  0.00000000000e+00  0.00000000000e+00  0.00000000000e+00  0.00000000000e+00  0.00000000000e+00  0.00000000000e+00  0.00000000000e+00  0.00000000000e+00  0.00000000000e+00  0.00000000000e+00  0.00000000000e+00  0.00000000000e+00  0.00000000000e+00  0.00000000000e+00  0.00000000000e+00  0.00000000000e+00  0.00000000000e+00  0.00000000000e+00  0.00000000000e+00  0.00000000000e+00  0.00000000000e+00  0.00000000000e+00  0.00000000000e+00  0.00000000000e+00  0.00000000000e+00  0.00000000000e+00  0.00000000000e+00  0.00000000000e+00  0.00000000000e+00  0.00000000000e+00  0.00000000000e+00  0.00000000000e+00  0.00000000000e+00  0.00000000000e+00  0.00000000000e+00  0.00000000000e+00  0.00000000000e+00  0.00000000000e+00  0.00000000000e+00  0.00000000000e+00  0.00000000000e+00  0.00000000000e+00  0.00000000000e+00  0.00000000000e+00  0.00000000000e+00  0.00000000000e+00  0.00000000000e+00  0.00000000000e+00  0.00000000000e+00  0.00000000000e+00  0.00000000000e+00  0.00000000000e+00  0.00000000000e+00  0.00000000000e+00  0.00000000000e+00  0.00000000000e+00  0.00000000000e+00  0.00000000000e+00  0.00000000000e+00  0.00000000000e+00  0.00000000000e+00  0.00000000000e+00  0.00000000000e+00  0.00000000000e+00  0.00000000000e+00  0.00000000000e+00  0.00000000000e+00  0.00000000000e+00  0.00000000000e+00  0.00000000000e+00  0.00000000000e+00  0.00000000000e+00  0.00000000000e+00  0.00000000000e+00  0.00000000000e+00  0.00000000000e+00  0.00000000000e+00  0.00000000000e+00  0.00000000000e+00  0.00000000000e+00  0.00000000000e+00  0.00000000000e+00  0.00000000000e+00  0.00000000000e+00  0.00000000000e+00  0.00000000000e+00  0.00000000000e+00  0.00000000000e+00  0.00000000000e+00  0.00000000000e+00  0.00000000000e+00  0.00000000000e+00  0.00000000000e+00  0.00000000000e+00  0.00000000000e+00  0.00000000000e+00  0.00000000000e+00  0.00000000000e+00  0.00000000000e+00  0.00000000000e+00  0.00000000000e+00  0.00000000000e+00  0.00000000000e+00  0.00000000000e+00  0.00000000000e+00  0.00000000000e+00  0.00000000000e+00  0.00000000000e+00  0.00000000000e+00  0.00000000000e+00  0.00000000000e+00  0.00000000000e+00  0.00000000000e+00  0.00000000000e+00  0.00000000000e+00  0.00000000000e+00  0.00000000000e+00  0.00000000000e+00  0.00000000000e+00  0.00000000000e+00  0.00000000000e+00  0.00000000000e+00  0.00000000000e+00  0.00000000000e+00  0.00000000000e+00  0.00000000000e+00  0.00000000000e+00  0.00000000000e+00  0.00000000000e+00  0.00000000000e+00  0.00000000000e+00  0.00000000000e+00  0.00000000000e+00  0.00000000000e+00  0.00000000000e+00  0.00000000000e+00  0.00000000000e+00  0.00000000000e+00  0.00000000000e+00  0.00000000000e+00  0.00000000000e+00  0.00000000000e+00  0.00000000000e+00  0.00000000000e+00  0.00000000000e+00  0.00000000000e+00  0.00000000000e+00  0.00000000000e+00  0.00000000000e+00  0.00000000000e+00  0.00000000000e+00  0.00000000000e+00  0.00000000000e+00  0.00000000000e+00  0.00000000000e+00  0.00000000000e+00  0.00000000000e+00  0.00000000000e+00  0.00000000000e+00  0.00000000000e+00  0.00000000000e+00  0.00000000000e+00  0.00000000000e+00  0.00000000000e+00  0.00000000000e+00  0.00000000000e+00  0.00000000000e+00  0.00000000000e+00  0.00000000000e+00  0.00000000000e+00  0.00000000000e+00  0.00000000000e+00  0.00000000000e+00  0.00000000000e+00  0.00000000000e+00  0.00000000000e+00  0.00000000000e+00  0.00000000000e+00  0.00000000000e+00  0.00000000000e+00  0.00000000000e+00  0.00000000000e+00  0.00000000000e+00  0.00000000000e+00  0.00000000000e+00  0.00000000000e+00  0.00000000000e+00  0.00000000000e+00  0.00000000000e+00  0.00000000000e+00  0.00000000000e+00  0.00000000000e+00  0.00000000000e+00  0.00000000000e+00  0.00000000000e+00  0.00000000000e+00  0.00000000000e+00  0.00000000000e+00  0.00000000000e+00  0.00000000000e+00  0.00000000000e+00  0.00000000000e+00  0.00000000000e+00  0.00000000000e+00  0.00000000000e+00  0.00000000000e+00  0.00000000000e+00  0.00000000000e+00  0.00000000000e+00  0.00000000000e+00  0.00000000000e+00  0.00000000000e+00  0.00000000000e+00  0.00000000000e+00  0.00000000000e+00  0.00000000000e+00  0.00000000000e+00  0.00000000000e+00  0.00000000000e+00
 4.80177234729e-02  0.00000000000e+00  6.13248752084e-01  1.23467009691e+01  0.00000000000e+00  0.00000000000e+00  1.58961576943e+00  0.00000000000e+00  0.00000000000e+00  0.00000000000e+00  0.00000000000e+00  0.00000000000e+00  0.00000000000e+00  0.00000000000e+00  0.00000000000e+00  0.00000000000e+00  0.00000000000e+00  0.00000000000e+00  0.00000000000e+00  0.00000000000e+00  0.00000000000e+00  0.00000000000e+00  0.00000000000e+00  0.00000000000e+00  0.00000000000e+00  0.00000000000e+00  0.00000000000e+00  0.00000000000e+00  0.00000000000e+00  0.00000000000e+00  0.00000000000e+00  0.00000000000e+00  0.00000000000e+00  0.00000000000e+00  0.00000000000e+00  0.00000000000e+00  0.00000000000e+00  0.00000000000e+00  0.00000000000e+00  0.00000000000e+00  0.00000000000e+00  0.00000000000e+00  0.00000000000e+00  0.00000000000e+00  0.00000000000e+00  0.00000000000e+00  0.00000000000e+00  0.00000000000e+00  0.00000000000e+00  0.00000000000e+00  0.00000000000e+00  0.00000000000e+00  0.00000000000e+00  0.00000000000e+00  0.00000000000e+00  0.00000000000e+00  0.00000000000e+00  0.00000000000e+00  0.00000000000e+00  0.00000000000e+00  0.00000000000e+00  0.00000000000e+00  0.00000000000e+00  0.00000000000e+00  0.00000000000e+00  0.00000000000e+00  0.00000000000e+00  0.00000000000e+00  0.00000000000e+00  0.00000000000e+00  0.00000000000e+00  0.00000000000e+00  0.00000000000e+00  0.00000000000e+00  0.00000000000e+00  0.00000000000e+00  0.00000000000e+00  0.00000000000e+00  0.00000000000e+00  0.00000000000e+00  0.00000000000e+00  0.00000000000e+00  0.00000000000e+00  0.00000000000e+00  0.00000000000e+00  0.00000000000e+00  0.00000000000e+00  0.00000000000e+00  0.00000000000e+00  0.00000000000e+00  0.00000000000e+00  0.00000000000e+00  0.00000000000e+00  0.00000000000e+00  0.00000000000e+00  0.00000000000e+00  0.00000000000e+00  0.00000000000e+00  0.00000000000e+00  0.00000000000e+00  0.00000000000e+00  0.00000000000e+00  0.00000000000e+00  0.00000000000e+00  0.00000000000e+00  0.00000000000e+00  0.00000000000e+00  0.00000000000e+00  0.00000000000e+00  0.00000000000e+00  0.00000000000e+00  0.00000000000e+00  0.00000000000e+00  0.00000000000e+00  0.00000000000e+00  0.00000000000e+00  0.00000000000e+00  0.00000000000e+00  0.00000000000e+00  0.00000000000e+00  0.00000000000e+00  0.00000000000e+00  0.00000000000e+00  0.00000000000e+00  0.00000000000e+00  0.00000000000e+00  0.00000000000e+00  0.00000000000e+00  0.00000000000e+00  0.00000000000e+00  0.00000000000e+00  0.00000000000e+00  0.00000000000e+00  0.00000000000e+00  0.00000000000e+00  0.00000000000e+00  0.00000000000e+00  0.00000000000e+00  0.00000000000e+00  0.00000000000e+00  0.00000000000e+00  0.00000000000e+00  0.00000000000e+00  0.00000000000e+00  0.00000000000e+00  0.00000000000e+00  0.00000000000e+00  0.00000000000e+00  0.00000000000e+00  0.00000000000e+00  0.00000000000e+00  0.00000000000e+00  0.00000000000e+00  0.00000000000e+00  0.00000000000e+00  0.00000000000e+00  0.00000000000e+00  0.00000000000e+00  0.00000000000e+00  0.00000000000e+00  0.00000000000e+00  0.00000000000e+00  0.00000000000e+00  0.00000000000e+00  0.00000000000e+00  0.00000000000e+00  0.00000000000e+00  0.00000000000e+00  0.00000000000e+00  0.00000000000e+00  0.00000000000e+00  0.00000000000e+00  0.00000000000e+00  0.00000000000e+00  0.00000000000e+00  0.00000000000e+00  0.00000000000e+00  0.00000000000e+00  0.00000000000e+00  0.00000000000e+00  0.00000000000e+00  0.00000000000e+00  0.00000000000e+00  0.00000000000e+00  0.00000000000e+00  0.00000000000e+00  0.00000000000e+00  0.00000000000e+00  0.00000000000e+00  0.00000000000e+00  0.00000000000e+00  0.00000000000e+00  0.00000000000e+00  0.00000000000e+00  0.00000000000e+00  0.00000000000e+00  0.00000000000e+00  0.00000000000e+00  0.00000000000e+00  0.00000000000e+00  0.00000000000e+00  0.00000000000e+00  0.00000000000e+00  0.00000000000e+00  0.00000000000e+00  0.00000000000e+00  0.00000000000e+00  0.00000000000e+00  0.00000000000e+00  0.00000000000e+00  0.00000000000e+00  0.00000000000e+00  0.00000000000e+00  0.00000000000e+00  0.00000000000e+00  0.00000000000e+00  0.00000000000e+00  0.00000000000e+00  0.00000000000e+00  0.00000000000e+00  0.00000000000e+00  0.00000000000e+00  0.00000000000e+00  0.00000000000e+00  0.00000000000e+00  0.00000000000e+00  0.00000000000e+00  0.00000000000e+00  0.00000000000e+00  0.00000000000e+00  0.00000000000e+00  0.00000000000e+00  0.00000000000e+00  0.00000000000e+00  0.00000000000e+00  0.00000000000e+00  0.00000000000e+00  0.00000000000e+00  0.00000000000e+00  0.00000000000e+00  0.00000000000e+00  0.00000000000e+00  0.00000000000e+00  0.00000000000e+00  0.00000000000e+00  0.00000000000e+00  0.00000000000e+00  0.00000000000e+00  0.00000000000e+00  0.00000000000e+00  0.00000000000e+00  0.00000000000e+00  0.00000000000e+00  0.00000000000e+00  0.00000000000e+00  0.00000000000e+00
 0.00000000000e+00  0.00000000000e+00  1.57517957999e+00  0.00000000000e+00  1.21553334343e+01  0.00000000000e+00 -9.58154063023e-01  2.84946605275e-01  0.00000000000e+00  0.00000000000e+00  0.00000000000e+00  0.00000000000e+00  0.00000000000e+00  0.00000000000e+00  0.00000000000e+00  0.00000000000e+00  0.00000000000e+00  0.00000000000e+00  0.00000000000e+00  0.00000000000e+00  0.00000000000e+00  0.00000000000e+00  0.00000000000e+00  0.00000000000e+00  0.00000000000e+00  0.00000000000e+00  0.00000000000e+00  0.00000000000e+00  0.00000000000e+00  0.00000000000e+00  0.00000000000e+00  0.00000000000e+00  0.00000000000e+00  0.00000000000e+00  0.00000000000e+00  0.00000000000e+00  0.00000000000e+00  0.00000000000e+00  0.00000000000e+00  0.00000000000e+00  0.00000000000e+00  0.00000000000e+00  0.00000000000e+00  0.00000000000e+00  0.00000000000e+00  0.00000000000e+00  0.00000000000e+00  0.00000000000e+00  0.00000000000e+00  0.00000000000e+00  0.00000000000e+00  0.00000000000e+00  0.00000000000e+00  0.00000000000e+00  0.00000000000e+00  0.00000000000e+00  0.00000000000e+00  0.00000000000e+00  0.00000000000e+00  0.00000000000e+00  0.00000000000e+00  0.00000000000e+00  0.00000000000e+00  0.00000000000e+00  0.00000000000e+00  0.00000000000e+00  0.00000000000e+00  0.00000000000e+00  0.00000000000e+00  0.00000000000e+00  0.00000000000e+00  0.00000000000e+00  0.00000000000e+00  0.00000000000e+00  0.00000000000e+00  0.00000000000e+00  0.00000000000e+00  0.00000000000e+00  0.00000000000e+00  0.00000000000e+00  0.00000000000e+00  0.00000000000e+00  0.00000000000e+00  0.00000000000e+00  0.00000000000e+00  0.00000000000e+00  0.00000000000e+00  0.00000000000e+00  0.00000000000e+00  0.00000000000e+00  0.00000000000e+00  0.00000000000e+00  0.00000000000e+00  0.00000000000e+00  0.00000000000e+00  0.00000000000e+00  0.00000000000e+00  0.00000000000e+00  0.00000000000e+00  0.00000000000e+00  0.00000000000e+00  0.00000000000e+00  0.00000000000e+00  0.00000000000e+00  0.00000000000e+00  0.00000000000e+00  0.00000000000e+00  0.00000000000e+00  0.00000000000e+00  0.00000000000e+00  0.00000000000e+00  0.00000000000e+00  0.00000000000e+00  0.00000000000e+00  0.00000000000e+00  0.00000000000e+00  0.00000000000e+00  0.00000000000e+00  0.00000000000e+00  0.00000000000e+00  0.00000000000e+00  0.00000000000e+00  0.00000000000e+00  0.00000000000e+00  0.00000000000e+00  0.00000000000e+00  0.00000000000e+00  0.00000000000e+00  0.00000000000e+00  0.00000000000e+00  0.00000000000e+00  0.00000000000e+00  0.00000000000e+00  0.00000000000e+00  0.00000000000e+00  0.00000000000e+00  0.00000000000e+00  0.00000000000e+00  0.00000000000e+00  0.00000000000e+00  0.00000000000e+00  0.00000000000e+00  0.00000000000e+00  0.00000000000e+00  0.00000000000e+00  0.00000000000e+00  0.00000000000e+00  0.00000000000e+00  0.00000000000e+00  0.00000000000e+00  0.00000000000e+00  0.00000000000e+00  0.00000000000e+00  0.00000000000e+00  0.00000000000e+00  0.00000000000e+00  3.77492140600e-02  0.00000000000e+00  0.00000000000e+00  0.00000000000e+00  0.00000000000e+00  0.00000000000e+00  0.00000000000e+00  0.00000000000e+00  0.00000000000e+00  0.00000000000e+00  0.00000000000e+00  0.00000000000e+00  0.00000000000e+00  0.00000000000e+00  0.00000000000e+00  0.00000000000e+00  0.00000000000e+00  0.00000000000e+00  0.00000000000e+00  0.00000000000e+00  0.00000000000e+00  0.00000000000e+00  0.00000000000e+00  0.00000000000e+00  0.00000000000e+00  0.00000000000e+00  0.00000000000e+00  0.00000000000e+00  0.00000000000e+00  0.00000000000e+00  0.00000000000e+00  0.00000000000e+00  0.00000000000e+00  0.00000000000e+00  0.00000000000e+00  0.00000000000e+00  0.00000000000e+00  0.00000000000e+00  0.00000000000e+00  0.00000000000e+00  0.00000000000e+00  0.00000000000e+00  0.00000000000e+00  0.00000000000e+00  0.00000000000e+00  0.00000000000e+00  0.00000000000e+00  0.00000000000e+00  0.00000000000e+00  0.00000000000e+00  0.00000000000e+00  0.00000000000e+00  0.00000000000e+00  0.00000000000e+00  0.00000000000e+00  0.00000000000e+00  0.00000000000e+00  0.00000000000e+00  0.00000000000e+00  0.00000000000e+00  0.00000000000e+00  0.00000000000e+00  0.00000000000e+00  0.00000000000e+00  0.00000000000e+00  0.00000000000e+00  0.00000000000e+00  0.00000000000e+00  0.00000000000e+00  0.00000000000e+00  0.00000000000e+00  0.00000000000e+00  0.00000000000e+00  0.00000000000e+00  0.00000000000e+00  0.00000000000e+00  0.00000000000e+00  0.00000000000e+00  0.00000000000e+00  0.00000000000e+00  0.00000000000e+00  0.00000000000e+00  0.00000000000e+00  0.00000000000e+00  0.00000000000e+00  0.00000000000e+00  0.00000000000e+00  0.00000000000e+00  0.00000000000e+00  0.00000000000e+00  0.00000000000e+00  0.00000000000e+00  0.00000000000e+00  0.00000000000e+00  0.00000000000e+00  0.00000000000e+00  0.00000000000e+00  0.00000000000e+00  0.00000000000e+00  0.00000000000e+00
 0.00000000000e+00  0.00000000000e+00 -7.84337997631e-01  0.00000000000e+00  0.00000000000e+00  1.18634834020e+01  2.47101854833e-01  0.00000000000e+00 -6.74745971302e-01  0.00000000000e+00  0.00000000000e+00  0.00000000000e+00  0.00000000000e+00  0.00000000000e+00  0.00000000000e+00  0.00000000000e+00  0.00000000000e+00  0.00000000000e+00  0.00000000000e+00  0.00000000000e+00  0.00000000000e+00  0.00000000000e+00  0.00000000000e+00  0.00000000000e+00  0.00000000000e+00  0.00000000000e+00  0.00000000000e+00  0.00000000000e+00  0.00000000000e+00  0.00000000000e+00  0.00000000000e+00  0.00000000000e+00  0.00000000000e+00  0.00000000000e+00  0.00000000000e+00  0.00000000000e+00  0.00000000000e+00  0.00000000000e+00  0.00000000000e+00  0.00000000000e+00  0.00000000000e+00  0.00000000000e+00  0.00000000000e+00  0.00000000000e+00  0.00000000000e+00  0.00000000000e+00  0.00000000000e+00  0.00000000000e+00  0.00000000000e+00  0.00000000000e+00  0.00000000000e+00  0.00000000000e+00  0.00000000000e+00  0.00000000000e+00  0.00000000000e+00  0.00000000000e+00  0.00000000000e+00  0.00000000000e+00  0.00000000000e+00  0.00000000000e+00  0.00000000000e+00  0.00000000000e+00  0.00000000000e+00  0.00000000000e+00  0.00000000000e+00  0.00000000000e+00  0.00000000000e+00  0.00000000000e+00  0.00000000000e+00  0.00000000000e+00  0.00000000000e+00  0.00000000000e+00  0.00000000000e+00  0.00000000000e+00  0.00000000000e+00  0.00000000000e+00  0.00000000000e+00  0.00000000000e+00  0.00000000000e+00  0.00000000000e+00  0.00000000000e+00  0.00000000000e+00  0.00000000000e+00  0.00000000000e+00  0.00000000000e+00  0.00000000000e+00  0.00000000000e+00  0.00000000000e+00  0.00000000000e+00  0.00000000000e+00  0.00000000000e+00  0.00000000000e+00  0.00000000000e+00  0.00000000000e+00  0.00000000000e+00  0.00000000000e+00  0.00000000000e+00  0.00000000000e+00  0.00000000000e+00  0.00000000000e+00  0.00000000000e+00  0.00000000000e+00  0.00000000000e+00  0.00000000000e+00  0.00000000000e+00  0.00000000000e+00  0.00000000000e+00  0.00000000000e+00  0.00000000000e+00  0.00000000000e+00  0.00000000000e+00  0.00000000000e+00  0.00000000000e+00  0.00000000000e+00  0.00000000000e+00  0.00000000000e+00  0.00000000000e+00  0.00000000000e+00  0.00000000000e+00  0.00000000000e+00  0.00000000000e+00  0.00000000000e+00  0.00000000000e+00  0.00000000000e+00  0.00000000000e+00  0.00000000000e+00  0.00000000000e+00  0.00000000000e+00  0.00000000000e+00  0.00000000000e+00  0.00000000000e+00  0.00000000000e+00  0.00000000000e+00  0.00000000000e+00  0.00000000000e+00  0.00000000000e+00  0.00000000000e+00  0.00000000000e+00  0.00000000000e+00  0.00000000000e+00  0.00000000000e+00  0.00000000000e+00  0.00000000000e+00  0.00000000000e+00  0.00000000000e+00  0.00000000000e+00  0.00000000000e+00  0.00000000000e+00  0.00000000000e+00  0.00000000000e+00  0.00000000000e+00  0.00000000000e+00  0.00000000000e+00  0.00000000000e+00  0.00000000000e+00  0.00000000000e+00  0.00000000000e+00  0.00000000000e+00  0.00000000000e+00  0.00000000000e+00  0.00000000000e+00  0.00000000000e+00  0.00000000000e+00  0.00000000000e+00  0.00000000000e+00  0.00000000000e+00  0.00000000000e+00  0.00000000000e+00  0.00000000000e+00  0.00000000000e+00  0.00000000000e+00  0.00000000000e+00  0.00000000000e+00  0.00000000000e+00  0.00000000000e+00  0.00000000000e+00  0.00000000000e+00  0.00000000000e+00  0.00000000000e+00  0.00000000000e+00  0.00000000000e+00  0.00000000000e+00  0.00000000000e+00  0.00000000000e+00  0.00000000000e+00  0.00000000000e+00  0.00000000000e+00  0.00000000000e+00  0.00000000000e+00  0.00000000000e+00  0.00000000000e+00  0.00000000000e+00  0.00000000000e+00  0.00000000000e+00  0.00000000000e+00  0.00000000000e+00  0.00000000000e+00  0.00000000000e+00  0.00000000000e+00  0.00000000000e+00  0.00000000000e+00  0.00000000000e+00  0.00000000000e+00  0.00000000000e+00  0.00000000000e+00  0.00000000000e+00  0.00000000000e+00  0.00000000000e+00  0.00000000000e+00  0.00000000000e+00  0.00000000000e+00  0.00000000000e+00  0.00000000000e+00  0.00000000000e+00  0.00000000000e+00  0.00000000000e+00  0.00000000000e+00  0.00000000000e+00  0.00000000000e+00  0.00000000000e+00  0.00000000000e+00  0.00000000000e+00  0.00000000000e+00  0.00000000000e+00  0.00000000000e+00  0.00000000000e+00  0.00000000000e+00  0.00000000000e+00  0.00000000000e+00  0.00000000000e+00  0.00000000000e+00  0.00000000000e+00  0.00000000000e+00  0.00000000000e+00  0.00000000000e+00  0.00000000000e+00  0.00000000000e+00  0.00000000000e+00  0.00000000000e+00  0.00000000000e+00  0.00000000000e+00  0.00000000000e+00  0.00000000000e+00  0.00000000000e+00  0.00000000000e+00  0.00000000000e+00  0.00000000000e+00  0.00000000000e+00  0.00000000000e+00  0.00000000000e+00  0.00000000000e+00  0.00000000000e+00  0.00000000000e+00  0.00000000000e+00  0.00000000000e+00  0.00000000000e+00
 0.00000000000e+00  0.00000000000e+00  0.00000000000e+00  1.58961576895e+00 -9.58154062386e-01  2.47101855169e-01  1.06419818684e+01  7.77116987838e-01  0.00000000000e+00  0.00000000000e+00  0.00000000000e+00  0.00000000000e+00  0.00000000000e+00  0.00000000000e+00  0.00000000000e+00  0.00000000000e+00  0.00000000000e+00  0.00000000000e+00  0.00000000000e+00  0.00000000000e+00  0.00000000000e+00  0.00000000000e+00  0.00000000000e+00  0.00000000000e+00  0.00000000000e+00  0.00000000000e+00  0.00000000000e+00  0.00000000000e+00  0.00000000000e+00  0.00000000000e+00  0.00000000000e+00  0.00000000000e+00  0.00000000000e+00  0.00000000000e+00  0.00000000000e+00  0.00000000000e+00  0.00000000000e+00  0.00000000000e+00  0.00000000000e+00  0.00000000000e+00  0.00000000000e+00  0.00000000000e+00  0.00000000000e+00  0.00000000000e+00  0.00000000000e+00  0.00000000000e+00  0.00000000000e+00  0.00000000000e+00  0.00000000000e+00  0.00000000000e+00  0.00000000000e+00  0.00000000000e+00  0.00000000000e+00  0.00000000000e+00  0.00000000000e+00  0.00000000000e+00  0.00000000000e+00  0.00000000000e+00  0.00000000000e+00  0.00000000000e+00  0.00000000000e+00  0.00000000000e+00  0.00000000000e+00  0.00000000000e+00  0.00000000000e+00  0.00000000000e+00  0.00000000000e+00  0.00000000000e+00  0.00000000000e+00  0.00000000000e+00  0.00000000000e+00  0.00000000000e+00  0.00000000000e+00  0.00000000000e+00  0.00000000000e+00  0.00000000000e+00  0.00000000000e+00  0.00000000000e+00  0.00000000000e+00  0.00000000000e+00  0.00000000000e+00  0.00000000000e+00  0.00000000000e+00  0.00000000000e+00  0.00000000000e+00  2.03175576919e-01  0.00000000000e+00  0.00000000000e+00  0.00000000000e+00  0.00000000000e+00  0.00000000000e+00  0.00000000000e+00  0.00000000000e+00  0.00000000000e+00  0.00000000000e+00  0.00000000000e+00  0.00000000000e+00  0.00000000000e+00  0.00000000000e+00  0.00000000000e+00  0.00000000000e+00  0.00000000000e+00  0.00000000000e+00  0.00000000000e+00  0.00000000000e+00  0.00000000000e+00  0.00000000000e+00  0.00000000000e+00  0.00000000000e+00  0.00000000000e+00  0.00000000000e+00  0.00000000000e+00  0.00000000000e+00  0.00000000000e+00  0.00000000000e+00  0.00000000000e+00  0.00000000000e+00  0.00000000000e+00  0.00000000000e+00  0.00000000000e+00  0.00000000000e+00  0.00000000000e+00  0.00000000000e+00  0.00000000000e+00  0.00000000000e+00  0.00000000000e+00  0.00000000000e+00  0.00000000000e+00  0.00000000000e+00  0.00000000000e+00  0.00000000000e+00  0.00000000000e+00  0.00000000000e+00  0.00000000000e+00  0.00000000000e+00  0.00000000000e+00  0.00000000000e+00  2.65542971286e-02  0.00000000000e+00  0.00000000000e+00  0.00000000000e+00  0.00000000000e+00  0.00000000000e+00  0.00000000000e+00  0.00000000000e+00  0.00000000000e+00  0.00000000000e+00  0.00000000000e+00  0.00000000000e+00  0.00000000000e+00  0.00000000000e+00  0.00000000000e+00  0.00000000000e+00  0.00000000000e+00  0.00000000000e+00  0.00000000000e+00  0.00000000000e+00  0.00000000000e+00  0.00000000000e+00  0.00000000000e+00  0.00000000000e+00  0.00000000000e+00  0.00000000000e+00  0.00000000000e+00  0.00000000000e+00  0.00000000000e+00  0.00000000000e+00  0.00000000000e+00  2.38709692981e-01  0.00000000000e+00  0.00000000000e+00  0.00000000000e+00  0.00000000000e+00  0.00000000000e+00  0.00000000000e+00  0.00000000000e+00  0.00000000000e+00  0.00000000000e+00  0.00000000000e+00  0.00000000000e+00  0.00000000000e+00  0.00000000000e+00  0.00000000000e+00  0.00000000000e+00  0.00000000000e+00  0.00000000000e+00  0.00000000000e+00  0.00000000000e+00  0.00000000000e+00  0.00000000000e+00  0.00000000000e+00  0.00000000000e+00  0.00000000000e+00  0.00000000000e+00  0.00000000000e+00  0.00000000000e+00  0.00000000000e+00  0.00000000000e+00  0.00000000000e+00  0.00000000000e+00  0.00000000000e+00  0.00000000000e+00  0.00000000000e+00  0.00000000000e+00  0.00000000000e+00  0.00000000000e+00  0.00000000000e+00  0.00000000000e+00  0.00000000000e+00  0.00000000000e+00  0.00000000000e+00  0.00000000000e+00  0.00000000000e+00  0.00000000000e+00  0.00000000000e+00  0.00000000000e+00  0.00000000000e+00  0.00000000000e+00  0.00000000000e+00  0.00000000000e+00  0.00000000000e+00  0.00000000000e+00  0.00000000000e+00  0.00000000000e+00  0.00000000000e+00  0.00000000000e+00  0.00000000000e+00  0.00000000000e+00  0.00000000000e+00  0.00000000000e+00  0.00000000000e+00  0.00000000000e+00  0.00000000000e+00  0.00000000000e+00  0.00000000000e+00  0.00000000000e+00  0.00000000000e+00  0.00000000000e+00  0.00000000000e+00  0.00000000000e+00  0.00000000000e+00  0.00000000000e+00  0.00000000000e+00  0.00000000000e+00  0.00000000000e+00  0.00000000000e+00  0.00000000000e+00  0.00000000000e+00  0.00000000000e+00  0.00000000000e+00  0.00000000000e+00  0.00000000000e+00  0.00000000000e+00  0.00000000000e+00  0.00000000000e+00  0.00000000000e+00
 0.00000000000e+00  0.00000000000e+00  0.00000000000e+00  0.00000000000e+00  2.84946609192e-01  0.00000000000e+00  7.77116988082e-01  1.10354994259e+01  0.00000000000e+00  0.00000000000e+00  0.00000000000e+00  0.00000000000e+00  0.00000000000e+00  0.00000000000e+00  0.00000000000e+00  0.00000000000e+00  0.00000000000e+00  0.00000000000e+00  0.00000000000e+00  0.00000000000e+00  0.00000000000e+00  0.00000000000e+00  0.00000000000e+00  1.68442783211e-01  0.00000000000e+00  0.00000000000e+00  0.00000000000e+00  0.00000000000e+00  0.00000000000e+00  0.00000000000e+00  0.00000000000e+00  0.00000000000e+00  0.00000000000e+00  0.00000000000e+00  0.00000000000e+00  0.00000000000e+00  0.00000000000e+00  0.00000000000e+00  0.00000000000e+00  0.00000000000e+00  0.00000000000e+00  0.00000000000e+00  0.00000000000e+00  0.00000000000e+00  0.00000000000e+00  0.00000000000e+00  0.00000000000e+00  0.00000000000e+00  0.00000000000e+00  0.00000000000e+00  0.00000000000e+00  0.00000000000e+00  0.00000000000e+00  0.00000000000e+00  0.00000000000e+00  0.00000000000e+00  0.00000000000e+00  0.00000000000e+00  0.00000000000e+00  0.00000000000e+00  0.00000000000e+00  0.00000000000e+00  0.00000000000e+00  0.00000000000e+00  0.00000000000e+00  0.00000000000e+00  0.00000000000e+00  0.00000000000e+00  0.00000000000e+00  0.00000000000e+00  0.00000000000e+00  0.00000000000e+00  0.00000000000e+00  0.00000000000e+00  0.00000000000e+00  0.00000000000e+00  0.00000000000e+00  0.00000000000e+00  0.00000000000e+00  0.00000000000e+00  0.00000000000e+00  0.00000000000e+00  0.00000000000e+00  0.00000000000e+00  0.00000000000e+00  0.00000000000e+00  0.00000000000e+00  0.00000000000e+00  0.00000000000e+00  0.00000000000e+00  0.00000000000e+00  0.00000000000e+00  0.00000000000e+00  0.00000000000e+00  0.00000000000e+00  0.00000000000e+00 -2.23023201824e-01  0.00000000000e+00  0.00000000000e+00  0.00000000000e+00  0.00000000000e+00  0.00000000000e+00  0.00000000000e+00  0.00000000000e+00  0.00000000000e+00  0.00000000000e+00  0.00000000000e+00  0.00000000000e+00  0.00000000000e+00  0.00000000000e+00  0.00000000000e+00  0.00000000000e+00  0.00000000000e+00 -4.64800744852e-02  0.00000000000e+00  0.00000000000e+00  0.00000000000e+00  0.00000000000e+00  0.00000000000e+00  0.00000000000e+00  0.00000000000e+00  0.00000000000e+00  0.00000000000e+00  0.00000000000e+00  0.00000000000e+00  0.00000000000e+00  0.00000000000e+00  0.00000000000e+00  0.00000000000e+00  0.00000000000e+00  0.00000000000e+00  0.00000000000e+00  0.00000000000e+00  0.00000000000e+00  0.00000000000e+00  0.00000000000e+00  0.00000000000e+00  0.00000000000e+00  0.00000000000e+00  0.00000000000e+00  0.00000000000e+00  0.00000000000e+00  0.00000000000e+00  0.00000000000e+00  0.00000000000e+00  0.00000000000e+00  0.00000000000e+00  0.00000000000e+00  0.00000000000e+00  0.00000000000e+00  0.00000000000e+00  0.00000000000e+00  0.00000000000e+00  0.00000000000e+00  0.00000000000e+00  0.00000000000e+00  0.00000000000e+00  0.00000000000e+00  0.00000000000e+00  0.00000000000e+00  0.00000000000e+00  0.00000000000e+00  0.00000000000e+00  0.00000000000e+00  0.00000000000e+00  0.00000000000e+00  0.00000000000e+00  0.00000000000e+00  0.00000000000e+00  0.00000000000e+00  0.00000000000e+00  0.00000000000e+00  0.00000000000e+00  0.00000000000e+00  0.00000000000e+00  0.00000000000e+00  0.00000000000e+00  0.00000000000e+00  0.00000000000e+00  0.00000000000e+00  0.00000000000e+00  0.00000000000e+00  0.00000000000e+00 -2.60261130746e-02  0.00000000000e+00  0.00000000000e+00  0.00000000000e+00  0.00000000000e+00  0.00000000000e+00  0.00000000000e+00  0.00000000000e+00  0.00000000000e+00  0.00000000000e+00  0.00000000000e+00  0.00000000000e+00  0.00000000000e+00  0.00000000000e+00  0.00000000000e+00  0.00000000000e+00  0.00000000000e+00  0.00000000000e+00  0.00000000000e+00  0.00000000000e+00  0.00000000000e+00  0.00000000000e+00  0.00000000000e+00  0.00000000000e+00  0.00000000000e+00  0.00000000000e+00  0.00000000000e+00  0.00000000000e+00  0.00000000000e+00  0.00000000000e+00  0.00000000000e+00  0.00000000000e+00  0.00000000000e+00  0.00000000000e+00  0.00000000000e+00  0.00000000000e+00  0.00000000000e+00  0.00000000000e+00  0.00000000000e+00  0.00000000000e+00  0.00000000000e+00  0.00000000000e+00  0.00000000000e+00  0.00000000000e+00  0.00000000000e+00  0.00000000000e+00  0.00000000000e+00  0.00000000000e+00  0.00000000000e+00  0.00000000000e+00 -1.76282239473e-02  0.00000000000e+00  0.00000000000e+00  0.00000000000e+00  0.00000000000e+00  0.00000000000e+00  0.00000000000e+00  0.00000000000e+00  0.00000000000e+00  0.00000000000e+00  0.00000000000e+00  0.00000000000e+00  0.00000000000e+00  0.00000000000e+00  0.00000000000e+00  0.00000000000e+00  0.00000000000e+00  0.00000000000e+00  0.00000000000e+00  0.00000000000e+00  0.00000000000e+00  0.00000000000e+00  0.00000000000e+00
 0.00000000000e+00  0.00000000000e+00  0.00000000000e+00  0.00000000000e+00  0.00000000000e+00 -6.74745971598e-01  0.00000000000e+00  0.00000000000e+00  1.33387492647e+01 -4.71723772314e-01  0.00000000000e+00  0.00000000000e+00  0.00000000000e+00  0.00000000000e+00  0.00000000000e+00  0.00000000000e+00  0.00000000000e+00  0.00000000000e+00  0.00000000000e+00  0.00000000000e+00  0.00000000000e+00  0.00000000000e+00  0.00000000000e+00  0.00000000000e+00  0.00000000000e+00  0.00000000000e+00  0.00000000000e+00  0.00000000000e+00  0.00000000000e+00  0.00000000000e+00  0.00000000000e+00  0.00000000000e+00  0.00000000000e+00  0.00000000000e+00  0.00000000000e+00  0.00000000000e+00  0.00000000000e+00  0.00000000000e+00  0.00000000000e+00  0.00000000000e+00  0.00000000000e+00  0.00000000000e+00  0.00000000000e+00  0.00000000000e+00  0.00000000000e+00  0.00000000000e+00  0.00000000000e+00  0.00000000000e+00  0.00000000000e+00  0.00000000000e+00  0.00000000000e+00  0.00000000000e+00  0.00000000000e+00  0.00000000000e+00  0.00000000000e+00  0.00000000000e+00  0.00000000000e+00  0.00000000000e+00  0.00000000000e+00  0.00000000000e+00  0.00000000000e+00  0.00000000000e+00  0.00000000000e+00  0.00000000000e+00  0.00000000000e+00  0.00000000000e+00  0.00000000000e+00  0.00000000000e+00  0.00000000000e+00  0.00000000000e+00  0.00000000000e+00  0.00000000000e+00  0.00000000000e+00  0.00000000000e+00  0.00000000000e+00  0.00000000000e+00  0.00000000000e+00  5.55660926760e-02  0.00000000000e+00  0.00000000000e+00  0.00000000000e+00  0.00000000000e+00  0.00000000000e+00  0.00000000000e+00  0.00000000000e+00  0.00000000000e+00  0.00000000000e+00  0.00000000000e+00  0.00000000000e+00  0.00000000000e+00  0.00000000000e+00  0.00000000000e+00  0.00000000000e+00  0.00000000000e+00  0.00000000000e+00  0.00000000000e+00  0.00000000000e+00  0.00000000000e+00  0.00000000000e+00  0.00000000000e+00  0.00000000000e+00  0.00000000000e+00  0.00000000000e+00  0.00000000000e+00  0.00000000000e+00  0.00000000000e+00  0.00000000000e+00  0.00000000000e+00  0.00000000000e+00  0.00000000000e+00  0.00000000000e+00  0.00000000000e+00  0.00000000000e+00  0.00000000000e+00  0.00000000000e+00  0.00000000000e+00  0.00000000000e+00  0.00000000000e+00  0.00000000000e+00  0.00000000000e+00  0.00000000000e+00  0.00000000000e+00  0.00000000000e+00  0.00000000000e+00  0.00000000000e+00  0.00000000000e+00  0.00000000000e+00  0.00000000000e+00  0.00000000000e+00  0.00000000000e+00  0.00000000000e+00  0.00000000000e+00  0.00000000000e+00  0.00000000000e+00  0.00000000000e+00  0.00000000000e+00  0.00000000000e+00  0.00000000000e+00  0.00000000000e+00  0.00000000000e+00  0.00000000000e+00  0.00000000000e+00  0.00000000000e+00  0.00000000000e+00  0.00000000000e+00  0.00000000000e+00  0.00000000000e+00  0.00000000000e+00  0.00000000000e+00  0.00000000000e+00  0.00000000000e+00  0.00000000000e+00  0.00000000000e+00  0.00000000000e+00  0.00000000000e+00  0.00000000000e+00  0.00000000000e+00  0.00000000000e+00  0.00000000000e+00  0.00000000000e+00  0.00000000000e+00  0.00000000000e+00  0.00000000000e+00  0.00000000000e+00  0.00000000000e+00  0.00000000000e+00  0.00000000000e+00  0.00000000000e+00  0.00000000000e+00  0.00000000000e+00  0.00000000000e+00  0.00000000000e+00  0.00000000000e+00  0.00000000000e+00  0.00000000000e+00  0.00000000000e+00  0.00000000000e+00  0.00000000000e+00  0.00000000000e+00  0.00000000000e+00  0.00000000000e+00  0.00000000000e+00  0.00000000000e+00  0.00000000000e+00  0.00000000000e+00  0.00000000000e+00  0.00000000000e+00  0.00000000000e+00  0.00000000000e+00  0.00000000000e+00  0.00000000000e+00  0.00000000000e+00  0.00000000000e+00  0.00000000000e+00  0.00000000000e+00  0.00000000000e+00  0.00000000000e+00  0.00000000000e+00  0.00000000000e+00  0.00000000000e+00  0.00000000000e+00  0.00000000000e+00  0.00000000000e+00  0.00000000000e+00  0.00000000000e+00  0.00000000000e+00  0.00000000000e+00  0.00000000000e+00  0.00000000000e+00  0.00000000000e+00  0.00000000000e+00  0.00000000000e+00  0.00000000000e+00  0.00000000000e+00  0.00000000000e+00  0.00000000000e+00  0.00000000000e+00  0.00000000000e+00  0.00000000000e+00  0.00000000000e+00  0.00000000000e+00  0.00000000000e+00  0.00000000000e+00  0.00000000000e+00  0.00000000000e+00  0.00000000000e+00  0.00000000000e+00  0.00000000000e+00  0.00000000000e+00  0.00000000000e+00  0.00000000000e+00  0.00000000000e+00  0.00000000000e+00  0.00000000000e+00  0.00000000000e+00  0.00000000000e+00  0.00000000000e+00  0.00000000000e+00  0.00000000000e+00  0.00000000000e+00  0.00000000000e+00  0.00000000000e+00  0.00000000000e+00  0.00000000000e+00  0.00000000000e+00  0.00000000000e+00  0.00000000000e+00  0.00000000000e+00  0.00000000000e+00  0.00000000000e+00  0.00000000000e+00  0.00000000000e+00  0.00000000000e+00  0.00000000000e+00  0.00000000000e+00  0.00000000000e+00
 0.00000000000e+00  0.00000000000e+00  0.00000000000e+00  0.00000000000e+00  0.00000000000e+00  0.00000000000e+00  0.00000000000e+00  0.00000000000e+00 -4.71723772231e-01  8.62270409432e+00 -4.35750109312e-01  2.18383496792e-01  0.00000000000e+00  0.00000000000e+00  0.00000000000e+00  0.00000000000e+00  0.00000000000e+00  0.00000000000e+00  0.00000000000e+00  0.00000000000e+00  0.00000000000e+00  0.00000000000e+00  5.42344367896e-02  0.00000000000e+00  0.00000000000e+00  0.00000000000e+00  0.00000000000e+00  2.31453347625e-01  0.00000000000e+00  0.00000000000e+00  0.00000000000e+00  0.00000000000e+00  0.00000000000e+00  0.00000000000e+00  0.00000000000e+00  0.00000000000e+00  0.00000000000e+00  0.00000000000e+00  0.00000000000e+00  0.00000000000e+00  0.00000000000e+00  0.00000000000e+00  0.00000000000e+00  0.00000000000e+00  0.00000000000e+00  0.00000000000e+00  0.00000000000e+00  0.00000000000e+00  0.00000000000e+00  0.00000000000e+00  0.00000000000e+00  0.00000000000e+00  0.00000000000e+00  0.00000000000e+00  0.00000000000e+00  0.00000000000e+00  0.00000000000e+00  0.00000000000e+00  0.00000000000e+00  0.00000000000e+00  0.00000000000e+00  0.00000000000e+00  0.00000000000e+00  0.00000000000e+00  0.00000000000e+00  0.00000000000e+00  0.00000000000e+00  0.00000000000e+00  0.00000000000e+00  0.00000000000e+00  0.00000000000e+00  0.00000000000e+00  9.88786483738e-02  0.00000000000e+00  0.00000000000e+00  0.00000000000e+00  0.00000000000e+00  0.00000000000e+00  0.00000000000e+00  0.00000000000e+00  0.00000000000e+00  0.00000000000e+00  0.00000000000e+00  0.00000000000e+00  0.00000000000e+00  0.00000000000e+00  0.00000000000e+00  0.00000000000e+00 -4.59048721925e-02  0.00000000000e+00  0.00000000000e+00  0.00000000000e+00  0.00000000000e+00  0.00000000000e+00  0.00000000000e+00  0.00000000000e+00  0.00000000000e+00  0.00000000000e+00  0.00000000000e+00  0.00000000000e+00  0.00000000000e+00  0.00000000000e+00  0.00000000000e+00  0.00000000000e+00  0.00000000000e+00  0.00000000000e+00  0.00000000000e+00 -8.25039924822e-02  0.00000000000e+00  0.00000000000e+00  0.00000000000e+00  0.00000000000e+00  0.00000000000e+00  0.00000000000e+00  0.00000000000e+00  0.00000000000e+00  0.00000000000e+00  0.00000000000e+00  0.00000000000e+00  0.00000000000e+00  0.00000000000e+00  0.00000000000e+00  0.00000000000e+00  0.00000000000e+00  0.00000000000e+00  0.00000000000e+00  0.00000000000e+00  0.00000000000e+00  0.00000000000e+00  0.00000000000e+00  0.00000000000e+00  0.00000000000e+00  0.00000000000e+00  0.00000000000e+00  0.00000000000e+00  0.00000000000e+00  0.00000000000e+00  0.00000000000e+00  0.00000000000e+00  0.00000000000e+00  0.00000000000e+00  0.00000000000e+00  0.00000000000e+00  0.00000000000e+00  0.00000000000e+00  0.00000000000e+00  0.00000000000e+00  0.00000000000e+00  0.00000000000e+00  0.00000000000e+00  0.00000000000e+00  0.00000000000e+00  0.00000000000e+00  0.00000000000e+00  0.00000000000e+00  0.00000000000e+00  0.00000000000e+00  0.00000000000e+00  0.00000000000e+00  0.00000000000e+00  0.00000000000e+00  0.00000000000e+00  0.00000000000e+00  0.00000000000e+00  0.00000000000e+00  0.00000000000e+00  0.00000000000e+00  0.00000000000e+00  0.00000000000e+00  0.00000000000e+00  0.00000000000e+00  0.00000000000e+00  0.00000000000e+00  0.00000000000e+00  0.00000000000e+00  0.00000000000e+00  0.00000000000e+00  0.00000000000e+00  0.00000000000e+00  0.00000000000e+00  0.00000000000e+00  0.00000000000e+00  0.00000000000e+00  0.00000000000e+00  0.00000000000e+00  0.00000000000e+00  0.00000000000e+00 -2.89621497892e-01  0.00000000000e+00  0.00000000000e+00  0.00000000000e+00  0.00000000000e+00  0.00000000000e+00  0.00000000000e+00  0.00000000000e+00  0.00000000000e+00  0.00000000000e+00  0.00000000000e+00  0.00000000000e+00  0.00000000000e+00  0.00000000000e+00  0.00000000000e+00  0.00000000000e+00  0.00000000000e+00  0.00000000000e+00  0.00000000000e+00  0.00000000000e+00  0.00000000000e+00  0.00000000000e+00  0.00000000000e+00  0.00000000000e+00  0.00000000000e+00  0.00000000000e+00  0.00000000000e+00  0.00000000000e+00  0.00000000000e+00  0.00000000000e+00  0.00000000000e+00  0.00000000000e+00  0.00000000000e+00  0.00000000000e+00  0.00000000000e+00  0.00000000000e+00  0.00000000000e+00  0.00000000000e+00  0.00000000000e+00  0.00000000000e+00  0.00000000000e+00  0.00000000000e+00  0.00000000000e+00  0.00000000000e+00  0.00000000000e+00  0.00000000000e+00  0.00000000000e+00  0.00000000000e+00  0.00000000000e+00  0.00000000000e+00  0.00000000000e+00  0.00000000000e+00  0.00000000000e+00  0.00000000000e+00  0.00000000000e+00  0.00000000000e+00  0.00000000000e+00  0.00000000000e+00  0.00000000000e+00  0.00000000000e+00  0.00000000000e+00  0.00000000000e+00  0.00000000000e+00  0.00000000000e+00  0.00000000000e+00  1.49171757431e-01  0.00000000000e+00  0.00000000000e+00  0.00000000000e+00
 0.00000000000e+00  0.00000000000e+00  0.00000000000e+00  0.00000000000e+00  0.00000000000e+00  0.00000000000e+00  0.00000000000e+00  0.00000000000e+00  0.00000000000e+00 -4.35750109294e-01  1.20194621882e+01  0.00000000000e+00 -7.80295330941e-01  0.00000000000e+00  0.00000000000e+00  0.00000000000e+00  0.00000000000e+00  0.00000000000e+00  0.00000000000e+00  0.00000000000e+00  0.00000000000e+00  0.00000000000e+00  0.00000000000e+00  0.00000000000e+00  0.00000000000e+00  0.00000000000e+00  0.00000000000e+00  0.00000000000e+00  0.00000000000e+00  0.00000000000e+00  0.00000000000e+00  0.00000000000e+00  0.00000000000e+00  0.00000000000e+00  0.00000000000e+00  0.00000000000e+00  0.00000000000e+00  0.00000000000e+00  0.00000000000e+00  0.00000000000e+00  0.00000000000e+00  0.00000000000e+00  0.00000000000e+00  0.00000000000e+00  0.00000000000e+00  0.00000000000e+00  0.00000000000e+00  0.00000000000e+00  0.00000000000e+00  0.00000000000e+00  0.00000000000e+00  0.00000000000e+00  0.00000000000e+00  0.00000000000e+00  0.00000000000e+00  0.00000000000e+00  0.00000000000e+00  0.00000000000e+00  0.00000000000e+00  0.00000000000e+00  0.00000000000e+00  0.00000000000e+00  0.00000000000e+00  0.00000000000e+00  0.00000000000e+00  0.00000000000e+00  0.00000000000e+00  0.00000000000e+00  0.00000000000e+00  0.00000000000e+00  0.00000000000e+00  0.00000000000e+00  0.00000000000e+00  0.00000000000e+00  0.00000000000e+00  0.00000000000e+00  0.00000000000e+00  0.00000000000e+00  0.00000000000e+00  0.00000000000e+00  0.00000000000e+00  0.00000000000e+00  0.00000000000e+00  0.00000000000e+00  0.00000000000e+00  0.00000000000e+00  0.00000000000e+00  0.00000000000e+00  0.00000000000e+00  0.00000000000e+00  0.00000000000e+00  0.00000000000e+00  0.00000000000e+00  0.00000000000e+00  0.00000000000e+00  0.00000000000e+00  0.00000000000e+00  0.00000000000e+00  0.00000000000e+00  0.00000000000e+00  0.00000000000e+00  0.00000000000e+00  0.00000000000e+00  0.00000000000e+00  0.00000000000e+00  0.00000000000e+00  0.00000000000e+00  0.00000000000e+00  0.00000000000e+00  0.00000000000e+00  0.00000000000e+00  0.00000000000e+00  0.00000000000e+00  0.00000000000e+00  0.00000000000e+00  0.00000000000e+00  0.00000000000e+00  0.00000000000e+00  0.00000000000e+00  0.00000000000e+00 -1.96998864572e-01  0.00000000000e+00  0.00000000000e+00  0.00000000000e+00  0.00000000000e+00  0.00000000000e+00  0.00000000000e+00  0.00000000000e+00  0.00000000000e+00  0.00000000000e+00  0.00000000000e+00  0.00000000000e+00  0.00000000000e+00  0.00000000000e+00  0.00000000000e+00  0.00000000000e+00  0.00000000000e+00  0.00000000000e+00  0.00000000000e+00  0.00000000000e+00  0.00000000000e+00  0.00000000000e+00  0.00000000000e+00  0.00000000000e+00  0.00000000000e+00  0.00000000000e+00  0.00000000000e+00  0.00000000000e+00  0.00000000000e+00  0.00000000000e+00  0.00000000000e+00  0.00000000000e+00  0.00000000000e+00  0.00000000000e+00  0.00000000000e+00  0.00000000000e+00  0.00000000000e+00  0.00000000000e+00  0.00000000000e+00  0.00000000000e+00  0.00000000000e+00  0.00000000000e+00  0.00000000000e+00  0.00000000000e+00  0.00000000000e+00  0.00000000000e+00  0.00000000000e+00  0.00000000000e+00  0.00000000000e+00  0.00000000000e+00  0.00000000000e+00  0.00000000000e+00  0.00000000000e+00  0.00000000000e+00  0.00000000000e+00  0.00000000000e+00  0.00000000000e+00  0.00000000000e+00  0.00000000000e+00  0.00000000000e+00  0.00000000000e+00  0.00000000000e+00  0.00000000000e+00  0.00000000000e+00  0.00000000000e+00  0.00000000000e+00  0.00000000000e+00  0.00000000000e+00  0.00000000000e+00  0.00000000000e+00  0.00000000000e+00  0.00000000000e+00  0.00000000000e+00  0.00000000000e+00  0.00000000000e+00  0.00000000000e+00  0.00000000000e+00  0.00000000000e+00  0.00000000000e+00  0.00000000000e+00  0.00000000000e+00  0.00000000000e+00  0.00000000000e+00  0.00000000000e+00  0.00000000000e+00  0.00000000000e+00  0.00000000000e+00  0.00000000000e+00  0.00000000000e+00  0.00000000000e+00  0.00000000000e+00  0.00000000000e+00  0.00000000000e+00  0.00000000000e+00  0.00000000000e+00  0.00000000000e+00  0.00000000000e+00  0.00000000000e+00  0.00000000000e+00  0.00000000000e+00  0.00000000000e+00  0.00000000000e+00  0.00000000000e+00  0.00000000000e+00  0.00000000000e+00  0.00000000000e+00  0.00000000000e+00  0.00000000000e+00  0.00000000000e+00  0.00000000000e+00  0.00000000000e+00  0.00000000000e+00  0.00000000000e+00  0.00000000000e+00  0.00000000000e+00  0.00000000000e+00  0.00000000000e+00  0.00000000000e+00  0.00000000000e+00  0.00000000000e+00  0.00000000000e+00  0.00000000000e+00  0.00000000000e+00  0.00000000000e+00  0.00000000000e+00  0.00000000000e+00  0.00000000000e+00  0.00000000000e+00  0.00000000000e+00  0.00000000000e+00  0.00000000000e+00  0.00000000000e+00  0.00000000000e+00  0.00000000000e+00  0.00000000000e+00  0.00000000000e+00
 0.00000000000e+00  0.00000000000e+00  0.00000000000e+00  0.00000000000e+00  0.00000000000e+00  0.00000000000e+00  0.00000000000e+00  0.00000000000e+00  0.00000000000e+00  2.18383496791e-01  0.00000000000e+00  1.39040231022e+01 -1.43656542360e+00  0.00000000000e+00  0.00000000000e+00  0.00000000000e+00  0.00000000000e+00  0.00000000000e+00  0.00000000000e+00  0.00000000000e+00  0.00000000000e+00  0.00000000000e+00  0.00000000000e+00  0.00000000000e+00  0.00000000000e+00  0.00000000000e+00  0.00000000000e+00  0.00000000000e+00  0.00000000000e+00  0.00000000000e+00  0.00000000000e+00  0.00000000000e+00  0.00000000000e+00  0.00000000000e+00  0.00000000000e+00  0.00000000000e+00  0.00000000000e+00  0.00000000000e+00  0.00000000000e+00  0.00000000000e+00  0.00000000000e+00  0.00000000000e+00  0.00000000000e+00  0.00000000000e+00  0.00000000000e+00  0.00000000000e+00  0.00000000000e+00  0.00000000000e+00  0.00000000000e+00  0.00000000000e+00  0.00000000000e+00  0.00000000000e+00  0.00000000000e+00  0.00000000000e+00  0.00000000000e+00  0.00000000000e+00  0.00000000000e+00  0.00000000000e+00  0.00000000000e+00  0.00000000000e+00  0.00000000000e+00  0.00000000000e+00  0.00000000000e+00  0.00000000000e+00  0.00000000000e+00  0.00000000000e+00  0.00000000000e+00  0.00000000000e+00  0.00000000000e+00  0.00000000000e+00  0.00000000000e+00  0.00000000000e+00  0.00000000000e+00  0.00000000000e+00  0.00000000000e+00  0.00000000000e+00  0.00000000000e+00  0.00000000000e+00  0.00000000000e+00  0.00000000000e+00  0.00000000000e+00  0.00000000000e+00  0.00000000000e+00  0.00000000000e+00  0.00000000000e+00  0.00000000000e+00  0.00000000000e+00  0.00000000000e+00  0.00000000000e+00  0.00000000000e+00  0.00000000000e+00  0.00000000000e+00  0.00000000000e+00  0.00000000000e+00  0.00000000000e+00  0.00000000000e+00  0.00000000000e+00  0.00000000000e+00  0.00000000000e+00  0.00000000000e+00  0.00000000000e+00  0.00000000000e+00  0.00000000000e+00  0.00000000000e+00  0.00000000000e+00  0.00000000000e+00  0.00000000000e+00  0.00000000000e+00  0.00000000000e+00  0.00000000000e+00  0.00000000000e+00  0.00000000000e+00  0.00000000000e+00  0.00000000000e+00  0.00000000000e+00  0.00000000000e+00  0.00000000000e+00  0.00000000000e+00  0.00000000000e+00  0.00000000000e+00  0.00000000000e+00  0.00000000000e+00  0.00000000000e+00  0.00000000000e+00  0.00000000000e+00  0.00000000000e+00  0.00000000000e+00  0.00000000000e+00  0.00000000000e+00  0.00000000000e+00  0.00000000000e+00  0.00000000000e+00  0.00000000000e+00  0.00000000000e+00  0.00000000000e+00  0.00000000000e+00  0.00000000000e+00  0.00000000000e+00  0.00000000000e+00  0.00000000000e+00  0.00000000000e+00  0.00000000000e+00  0.00000000000e+00  0.00000000000e+00  0.00000000000e+00  0.00000000000e+00  0.00000000000e+00  0.00000000000e+00  0.00000000000e+00  0.00000000000e+00  0.00000000000e+00  0.00000000000e+00  0.00000000000e+00  0.00000000000e+00  0.00000000000e+00  0.00000000000e+00  0.00000000000e+00  0.00000000000e+00  0.00000000000e+00  0.00000000000e+00  0.00000000000e+00  0.00000000000e+00  0.00000000000e+00  0.00000000000e+00  0.00000000000e+00  0.00000000000e+00  0.00000000000e+00  0.00000000000e+00  0.00000000000e+00  0.00000000000e+00  0.00000000000e+00  0.00000000000e+00  0.00000000000e+00  0.00000000000e+00  0.00000000000e+00  0.00000000000e+00  0.00000000000e+00  0.00000000000e+00  0.00000000000e+00  0.00000000000e+00  0.00000000000e+00  0.00000000000e+00  0.00000000000e+00  0.00000000000e+00  0.00000000000e+00  0.00000000000e+00  0.00000000000e+00  0.00000000000e+00  0.00000000000e+00  0.00000000000e+00  0.00000000000e+00  0.00000000000e+00  0.00000000000e+00  0.00000000000e+00  0.00000000000e+00  0.00000000000e+00  0.00000000000e+00  0.00000000000e+00  0.00000000000e+00  0.00000000000e+00  0.00000000000e+00  0.00000000000e+00  0.00000000000e+00  0.00000000000e+00  0.00000000000e+00  0.00000000000e+00  0.00000000000e+00  0.00000000000e+00  0.00000000000e+00  0.00000000000e+00  0.00000000000e+00  0.00000000000e+00  0.00000000000e+00  0.00000000000e+00  0.00000000000e+00  0.00000000000e+00  0.00000000000e+00  0.00000000000e+00  0.00000000000e+00  0.00000000000e+00  0.00000000000e+00  0.00000000000e+00  0.00000000000e+00  0.00000000000e+00  0.00000000000e+00  0.00000000000e+00  0.00000000000e+00  0.00000000000e+00  0.00000000000e+00  0.00000000000e+00  0.00000000000e+00  0.00000000000e+00  0.00000000000e+00  0.00000000000e+00  0.00000000000e+00  0.00000000000e+00  0.00000000000e+00  0.00000000000e+00  0.00000000000e+00  0.00000000000e+00  0.00000000000e+00  0.00000000000e+00  0.00000000000e+00  0.00000000000e+00  0.00000000000e+00  0.00000000000e+00  0.00000000000e+00  0.00000000000e+00  0.00000000000e+00  0.00000000000e+00  0.00000000000e+00  0.00000000000e+00  0.00000000000e+00  0.00000000000e+00  0.00000000000e+00  0.00000000000e+00
 0.00000000000e+00  0.00000000000e+00  0.00000000000e+00  0.00000000000e+00  0.00000000000e+00  0.00000000000e+00  0.00000000000e+00  0.00000000000e+00  0.00000000000e+00  0.00000000000e+00 -7.80295330936e-01 -1.43656542359e+00  1.19399853095e+01  0.00000000000e+00  6.95545038243e-01  0.00000000000e+00  0.00000000000e+00  0.00000000000e+00  0.00000000000e+00  0.00000000000e+00  0.00000000000e+00  0.00000000000e+00  0.00000000000e+00  9.65993675304e-03  0.00000000000e+00  0.00000000000e+00  0.00000000000e+00  0.00000000000e+00  0.00000000000e+00  0.00000000000e+00  0.00000000000e+00  0.00000000000e+00  0.00000000000e+00  0.00000000000e+00  0.00000000000e+00  0.00000000000e+00  0.00000000000e+00  0.00000000000e+00  0.00000000000e+00  0.00000000000e+00  2.12110375230e-02  0.00000000000e+00  0.00000000000e+00  0.00000000000e+00  0.00000000000e+00  0.00000000000e+00  0.00000000000e+00  0.00000000000e+00  0.00000000000e+00  0.00000000000e+00  0.00000000000e+00  0.00000000000e+00  0.00000000000e+00  0.00000000000e+00  0.00000000000e+00  0.00000000000e+00  0.00000000000e+00  0.00000000000e+00  0.00000000000e+00  0.00000000000e+00  0.00000000000e+00  0.00000000000e+00  0.00000000000e+00  0.00000000000e+00  0.00000000000e+00  0.00000000000e+00  0.00000000000e+00  0.00000000000e+00  0.00000000000e+00  0.00000000000e+00  0.00000000000e+00  0.00000000000e+00  0.00000000000e+00  0.00000000000e+00  0.00000000000e+00  0.00000000000e+00  0.00000000000e+00  0.00000000000e+00  0.00000000000e+00  0.00000000000e+00  0.00000000000e+00  0.00000000000e+00  0.00000000000e+00  0.00000000000e+00  0.00000000000e+00  0.00000000000e+00  0.00000000000e+00  0.00000000000e+00  0.00000000000e+00  0.00000000000e+00  0.00000000000e+00  0.00000000000e+00  0.00000000000e+00  0.00000000000e+00  0.00000000000e+00  0.00000000000e+00  0.00000000000e+00  0.00000000000e+00  0.00000000000e+00  0.00000000000e+00  0.00000000000e+00  0.00000000000e+00  0.00000000000e+00  0.00000000000e+00  0.00000000000e+00  0.00000000000e+00  0.00000000000e+00  0.00000000000e+00  0.00000000000e+00  0.00000000000e+00  0.00000000000e+00  0.00000000000e+00  0.00000000000e+00  0.00000000000e+00  0.00000000000e+00  0.00000000000e+00  0.00000000000e+00  0.00000000000e+00  0.00000000000e+00  0.00000000000e+00  0.00000000000e+00  0.00000000000e+00  0.00000000000e+00  0.00000000000e+00  0.00000000000e+00  0.00000000000e+00  0.00000000000e+00  0.00000000000e+00  0.00000000000e+00  0.00000000000e+00  0.00000000000e+00  0.00000000000e+00  0.00000000000e+00  0.00000000000e+00  0.00000000000e+00  0.00000000000e+00  0.00000000000e+00  0.00000000000e+00  0.00000000000e+00  0.00000000000e+00  0.00000000000e+00  0.00000000000e+00  0.00000000000e+00  0.00000000000e+00  0.00000000000e+00  0.00000000000e+00  0.00000000000e+00  0.00000000000e+00  0.00000000000e+00  0.00000000000e+00  0.00000000000e+00  0.00000000000e+00  0.00000000000e+00  0.00000000000e+00  0.00000000000e+00  0.00000000000e+00  0.00000000000e+00  0.00000000000e+00  0.00000000000e+00  0.00000000000e+00  0.00000000000e+00  0.00000000000e+00  0.00000000000e+00  0.00000000000e+00  0.00000000000e+00  0.00000000000e+00  0.00000000000e+00  0.00000000000e+00  0.00000000000e+00  0.00000000000e+00  0.00000000000e+00  0.00000000000e+00  0.00000000000e+00  0.00000000000e+00  0.00000000000e+00  0.00000000000e+00  0.00000000000e+00  0.00000000000e+00  0.00000000000e+00  0.00000000000e+00  0.00000000000e+00  0.00000000000e+00  0.00000000000e+00  0.00000000000e+00 -8.55887028145e-02  0.00000000000e+00  0.00000000000e+00  0.00000000000e+00  0.00000000000e+00  0.00000000000e+00  0.00000000000e+00  0.00000000000e+00  0.00000000000e+00  0.00000000000e+00  0.00000000000e+00  0.00000000000e+00  0.00000000000e+00  0.00000000000e+00  0.00000000000e+00  0.00000000000e+00  0.00000000000e+00  0.00000000000e+00  0.00000000000e+00  0.00000000000e+00  0.00000000000e+00  0.00000000000e+00  0.00000000000e+00  0.00000000000e+00  0.00000000000e+00  0.00000000000e+00  0.00000000000e+00  0.00000000000e+00  0.00000000000e+00  0.00000000000e+00  0.00000000000e+00  0.00000000000e+00  0.00000000000e+00  0.00000000000e+00  0.00000000000e+00  0.00000000000e+00  0.00000000000e+00  0.00000000000e+00  0.00000000000e+00  0.00000000000e+00  0.00000000000e+00  0.00000000000e+00  0.00000000000e+00  0.00000000000e+00  0.00000000000e+00  0.00000000000e+00  0.00000000000e+00  0.00000000000e+00  0.00000000000e+00  0.00000000000e+00  0.00000000000e+00  0.00000000000e+00  0.00000000000e+00  0.00000000000e+00  0.00000000000e+00  0.00000000000e+00  0.00000000000e+00  0.00000000000e+00  0.00000000000e+00  0.00000000000e+00  0.00000000000e+00  0.00000000000e+00  0.00000000000e+00  0.00000000000e+00  0.00000000000e+00 -1.86299272980e-02  0.00000000000e+00  0.00000000000e+00  0.00000000000e+00  0.00000000000e+00  0.00000000000e+00  0.00000000000e+00
 0.00000000000e+00  0.00000000000e+00  0.00000000000e+00  0.00000000000e+00  0.00000000000e+00  0.00000000000e+00  0.00000000000e+00  0.00000000000e+00  0.00000000000e+00  0.00000000000e+00  0.00000000000e+00  0.00000000000e+00  0.00000000000e+00  8.24309022226e+00  0.00000000000e+00  1.38883307447e-01  0.00000000000e+00  0.00000000000e+00  0.00000000000e+00  0.00000000000e+00  0.00000000000e+00  0.00000000000e+00  0.00000000000e+00  0.00000000000e+00  0.00000000000e+00  0.00000000000e+00  0.00000000000e+00  0.00000000000e+00  0.00000000000e+00  0.00000000000e+00  0.00000000000e+00  0.00000000000e+00  0.00000000000e+00  0.00000000000e+00  0.00000000000e+00  0.00000000000e+00  0.00000000000e+00  0.00000000000e+00  0.00000000000e+00  0.00000000000e+00  0.00000000000e+00  0.00000000000e+00  0.00000000000e+00  0.00000000000e+00  0.00000000000e+00  0.00000000000e+00 -8.79536500737e-02  0.00000000000e+00  0.00000000000e+00  0.00000000000e+00  0.00000000000e+00  0.00000000000e+00  0.00000000000e+00  0.00000000000e+00  0.00000000000e+00  0.00000000000e+00  0.00000000000e+00  0.00000000000e+00  0.00000000000e+00  0.00000000000e+00  0.00000000000e+00  0.00000000000e+00  0.00000000000e+00  0.00000000000e+00  0.00000000000e+00  0.00000000000e+00  0.00000000000e+00  0.00000000000e+00  0.00000000000e+00  0.00000000000e+00  0.00000000000e+00  0.00000000000e+00  0.00000000000e+00  0.00000000000e+00  0.00000000000e+00  0.00000000000e+00  0.00000000000e+00  0.00000000000e+00  0.00000000000e+00  0.00000000000e+00  0.00000000000e+00  0.00000000000e+00  0.00000000000e+00  0.00000000000e+00  0.00000000000e+00  0.00000000000e+00  0.00000000000e+00  0.00000000000e+00  0.00000000000e+00  0.00000000000e+00  0.00000000000e+00  0.00000000000e+00  0.00000000000e+00  0.00000000000e+00  0.00000000000e+00  0.00000000000e+00  0.00000000000e+00  0.00000000000e+00  0.00000000000e+00  0.00000000000e+00  0.00000000000e+00  0.00000000000e+00  0.00000000000e+00  0.00000000000e+00  0.00000000000e+00  0.00000000000e+00  0.00000000000e+00  0.00000000000e+00  0.00000000000e+00  0.00000000000e+00  0.00000000000e+00  0.00000000000e+00  3.89767747029e-01  0.00000000000e+00  0.00000000000e+00  0.00000000000e+00  0.00000000000e+00  0.00000000000e+00  0.00000000000e+00  0.00000000000e+00  0.00000000000e+00  0.00000000000e+00  0.00000000000e+00  0.00000000000e+00  0.00000000000e+00  0.00000000000e+00  0.00000000000e+00  0.00000000000e+00  0.00000000000e+00  0.00000000000e+00  0.00000000000e+00  0.00000000000e+00  0.00000000000e+00  0.00000000000e+00  0.00000000000e+00  0.00000000000e+00  0.00000000000e+00  0.00000000000e+00  0.00000000000e+00  0.00000000000e+00  0.00000000000e+00  0.00000000000e+00  0.00000000000e+00  0.00000000000e+00  0.00000000000e+00  0.00000000000e+00  0.00000000000e+00  0.00000000000e+00  0.00000000000e+00  0.00000000000e+00  0.00000000000e+00  0.00000000000e+00  0.00000000000e+00  0.00000000000e+00  0.00000000000e+00  0.00000000000e+00  0.00000000000e+00  0.00000000000e+00  0.00000000000e+00  0.00000000000e+00  0.00000000000e+00  0.00000000000e+00  0.00000000000e+00  0.00000000000e+00  0.00000000000e+00  0.00000000000e+00  0.00000000000e+00  0.00000000000e+00 -1.21449560262e-02  0.00000000000e+00  0.00000000000e+00 -6.71436027560e-01 -5.65772365884e-02  0.00000000000e+00  0.00000000000e+00  0.00000000000e+00  0.00000000000e+00 -2.66260327675e-01  0.00000000000e+00  0.00000000000e+00  0.00000000000e+00  0.00000000000e+00  0.00000000000e+00  0.00000000000e+00  0.00000000000e+00  0.00000000000e+00  0.00000000000e+00  0.00000000000e+00  0.00000000000e+00  0.00000000000e+00  0.00000000000e+00  0.00000000000e+00  0.00000000000e+00  0.00000000000e+00  0.00000000000e+00  0.00000000000e+00  0.00000000000e+00  0.00000000000e+00  0.00000000000e+00  0.00000000000e+00  0.00000000000e+00  0.00000000000e+00  0.00000000000e+00  0.00000000000e+00  0.00000000000e+00  0.00000000000e+00  0.00000000000e+00  0.00000000000e+00  0.00000000000e+00  0.00000000000e+00  0.00000000000e+00  0.00000000000e+00  0.00000000000e+00  0.00000000000e+00  0.00000000000e+00  0.00000000000e+00  0.00000000000e+00  0.00000000000e+00  0.00000000000e+00  0.00000000000e+00  0.00000000000e+00  0.00000000000e+00  0.00000000000e+00  0.00000000000e+00  0.00000000000e+00  0.00000000000e+00  0.00000000000e+00  0.00000000000e+00  0.00000000000e+00  0.00000000000e+00  0.00000000000e+00  0.00000000000e+00  0.00000000000e+00  0.00000000000e+00  0.00000000000e+00  0.00000000000e+00  0.00000000000e+00  0.00000000000e+00  0.00000000000e+00  0.00000000000e+00  0.00000000000e+00  0.00000000000e+00  0.00000000000e+00  0.00000000000e+00  0.00000000000e+00  0.00000000000e+00 -5.13021448868e-02  0.00000000000e+00  0.00000000000e+00  0.00000000000e+00  0.00000000000e+00  3.72530695291e-02  0.00000000000e+00  0.00000000000e+00  0.00000000000e+00  0.00000000000e+00
 0.00000000000e+00  0.00000000000e+00  0.00000000000e+00  0.00000000000e+00  0.00000000000e+00  0.00000000000e+00  0.00000000000e+00  0.00000000000e+00  0.00000000000e+00  0.00000000000e+00  0.00000000000e+00  0.00000000000e+00  6.95545038167e-01  0.00000000000e+00  2.03212434993e+01 -1.36630984278e+00  0.00000000000e+00  0.00000000000e+00  0.00000000000e+00  0.00000000000e+00  0.00000000000e+00  0.00000000000e+00  0.00000000000e+00  0.00000000000e+00  0.00000000000e+00  0.00000000000e+00  0.00000000000e+00  0.00000000000e+00  0.00000000000e+00  0.00000000000e+00  0.00000000000e+00  0.00000000000e+00  0.00000000000e+00  0.00000000000e+00  0.00000000000e+00  0.00000000000e+00  0.00000000000e+00  0.00000000000e+00  0.00000000000e+00  0.00000000000e+00  0.00000000000e+00  0.00000000000e+00  0.00000000000e+00  0.00000000000e+00  0.00000000000e+00  0.00000000000e+00  0.00000000000e+00  0.00000000000e+00  0.00000000000e+00  0.00000000000e+00  0.00000000000e+00  0.00000000000e+00  0.00000000000e+00  0.00000000000e+00  0.00000000000e+00  0.00000000000e+00  0.00000000000e+00  0.00000000000e+00  0.00000000000e+00  0.00000000000e+00  0.00000000000e+00  0.00000000000e+00  0.00000000000e+00  0.00000000000e+00  0.00000000000e+00  0.00000000000e+00  0.00000000000e+00  0.00000000000e+00  0.00000000000e+00  0.00000000000e+00  0.00000000000e+00  0.00000000000e+00  0.00000000000e+00  0.00000000000e+00  0.00000000000e+00  0.00000000000e+00  0.00000000000e+00  0.00000000000e+00  0.00000000000e+00  0.00000000000e+00  0.00000000000e+00  0.00000000000e+00  0.00000000000e+00  0.00000000000e+00  0.00000000000e+00  0.00000000000e+00  0.00000000000e+00  0.00000000000e+00  0.00000000000e+00  0.00000000000e+00  0.00000000000e+00  0.00000000000e+00  0.00000000000e+00  0.00000000000e+00  0.00000000000e+00  0.00000000000e+00  0.00000000000e+00  0.00000000000e+00  0.00000000000e+00  0.00000000000e+00  0.00000000000e+00  0.00000000000e+00  0.00000000000e+00  0.00000000000e+00  0.00000000000e+00  0.00000000000e+00  0.00000000000e+00  0.00000000000e+00  0.00000000000e+00  0.00000000000e+00  0.00000000000e+00  0.00000000000e+00  0.00000000000e+00  0.00000000000e+00  0.00000000000e+00  0.00000000000e+00  0.00000000000e+00  0.00000000000e+00  0.00000000000e+00  0.00000000000e+00  0.00000000000e+00  0.00000000000e+00  0.00000000000e+00  0.00000000000e+00  0.00000000000e+00  0.00000000000e+00  0.00000000000e+00  0.00000000000e+00  0.00000000000e+00  0.00000000000e+00  0.00000000000e+00  0.00000000000e+00  0.00000000000e+00  0.00000000000e+00  0.00000000000e+00  0.00000000000e+00  0.00000000000e+00  0.00000000000e+00  0.00000000000e+00  0.00000000000e+00  0.00000000000e+00  0.00000000000e+00  0.00000000000e+00  0.00000000000e+00  0.00000000000e+00  0.00000000000e+00  0.00000000000e+00  0.00000000000e+00  0.00000000000e+00  0.00000000000e+00  0.00000000000e+00  0.00000000000e+00  0.00000000000e+00  0.00000000000e+00  0.00000000000e+00  0.00000000000e+00  0.00000000000e+00  0.00000000000e+00  0.00000000000e+00  0.00000000000e+00  0.00000000000e+00  0.00000000000e+00  0.00000000000e+00  0.00000000000e+00  0.00000000000e+00  0.00000000000e+00  0.00000000000e+00  0.00000000000e+00  0.00000000000e+00  0.00000000000e+00  0.00000000000e+00  0.00000000000e+00  0.00000000000e+00  0.00000000000e+00  0.00000000000e+00  0.00000000000e+00  0.00000000000e+00  0.00000000000e+00  0.00000000000e+00  0.00000000000e+00  0.00000000000e+00  0.00000000000e+00  0.00000000000e+00  0.00000000000e+00  0.00000000000e+00  0.00000000000e+00  0.00000000000e+00  0.00000000000e+00  0.00000000000e+00  0.00000000000e+00  0.00000000000e+00  0.00000000000e+00  0.00000000000e+00  0.00000000000e+00  0.00000000000e+00  0.00000000000e+00  0.00000000000e+00  0.00000000000e+00  0.00000000000e+00  0.00000000000e+00  0.00000000000e+00  0.00000000000e+00  0.00000000000e+00  0.00000000000e+00  0.00000000000e+00  0.00000000000e+00  0.00000000000e+00  0.00000000000e+00  0.00000000000e+00  0.00000000000e+00  0.00000000000e+00  0.00000000000e+00  0.00000000000e+00  0.00000000000e+00  0.00000000000e+00  0.00000000000e+00  0.00000000000e+00  0.00000000000e+00  0.00000000000e+00  0.00000000000e+00  0.00000000000e+00  0.00000000000e+00  0.00000000000e+00  0.00000000000e+00  0.00000000000e+00  0.00000000000e+00  0.00000000000e+00  0.00000000000e+00  0.00000000000e+00  0.00000000000e+00  0.00000000000e+00  0.00000000000e+00  0.00000000000e+00  0.00000000000e+00  0.00000000000e+00  0.00000000000e+00  0.00000000000e+00  0.00000000000e+00  0.00000000000e+00  0.00000000000e+00  0.00000000000e+00  0.00000000000e+00  0.00000000000e+00  0.00000000000e+00  0.00000000000e+00  0.00000000000e+00  0.00000000000e+00  0.00000000000e+00  0.00000000000e+00  0.00000000000e+00  0.00000000000e+00  0.00000000000e+00  0.00000000000e+00  0.00000000000e+00  0.00000000000e+00  0.00000000000e+00
 0.00000000000e+00  0.00000000000e+00  0.00000000000e+00  0.00000000000e+00  0.00000000000e+00  0.00000000000e+00  0.00000000000e+00  0.00000000000e+00  0.00000000000e+00  0.00000000000e+00  0.00000000000e+00  0.00000000000e+00  0.00000000000e+00  1.38883307626e-01 -1.36630984282e+00  1.01751407915e+01 -1.11419334224e+00  0.00000000000e+00  0.00000000000e+00  0.00000000000e+00  0.00000000000e+00  0.00000000000e+00  0.00000000000e+00  0.00000000000e+00  0.00000000000e+00  0.00000000000e+00  0.00000000000e+00  0.00000000000e+00  0.00000000000e+00  0.00000000000e+00  0.00000000000e+00  0.00000000000e+00  0.00000000000e+00  0.00000000000e+00  0.00000000000e+00  0.00000000000e+00  0.00000000000e+00  0.00000000000e+00  0.00000000000e+00  0.00000000000e+00  0.00000000000e+00  0.00000000000e+00  0.00000000000e+00  0.00000000000e+00  0.00000000000e+00  0.00000000000e+00  0.00000000000e+00  0.00000000000e+00  0.00000000000e+00  0.00000000000e+00  0.00000000000e+00  0.00000000000e+00  0.00000000000e+00  0.00000000000e+00  0.00000000000e+00  0.00000000000e+00  0.00000000000e+00  0.00000000000e+00  0.00000000000e+00  0.00000000000e+00  0.00000000000e+00  0.00000000000e+00  0.00000000000e+00  0.00000000000e+00  0.00000000000e+00  0.00000000000e+00  0.00000000000e+00  0.00000000000e+00  0.00000000000e+00  0.00000000000e+00  0.00000000000e+00  0.00000000000e+00  0.00000000000e+00  0.00000000000e+00  0.00000000000e+00  0.00000000000e+00  0.00000000000e+00  0.00000000000e+00  0.00000000000e+00  0.00000000000e+00  0.00000000000e+00  0.00000000000e+00  0.00000000000e+00  0.00000000000e+00  0.00000000000e+00  0.00000000000e+00  0.00000000000e+00  0.00000000000e+00  0.00000000000e+00  0.00000000000e+00  0.00000000000e+00  0.00000000000e+00  0.00000000000e+00  0.00000000000e+00  0.00000000000e+00  0.00000000000e+00  0.00000000000e+00  0.00000000000e+00  0.00000000000e+00  0.00000000000e+00  0.00000000000e+00  0.00000000000e+00  0.00000000000e+00  0.00000000000e+00  0.00000000000e+00  0.00000000000e+00  0.00000000000e+00  0.00000000000e+00  0.00000000000e+00  0.00000000000e+00  0.00000000000e+00  0.00000000000e+00  0.00000000000e+00  0.00000000000e+00  0.00000000000e+00  0.00000000000e+00  0.00000000000e+00  0.00000000000e+00  0.00000000000e+00  0.00000000000e+00  0.00000000000e+00  0.00000000000e+00  0.00000000000e+00  0.00000000000e+00  0.00000000000e+00  0.00000000000e+00  0.00000000000e+00  0.00000000000e+00  0.00000000000e+00  0.00000000000e+00  0.00000000000e+00  0.00000000000e+00  0.00000000000e+00  0.00000000000e+00  0.00000000000e+00  0.00000000000e+00  0.00000000000e+00  0.00000000000e+00  0.00000000000e+00  0.00000000000e+00  0.00000000000e+00  0.00000000000e+00  0.00000000000e+00  0.00000000000e+00  0.00000000000e+00  0.00000000000e+00  0.00000000000e+00  0.00000000000e+00  0.00000000000e+00  0.00000000000e+00  0.00000000000e+00  0.00000000000e+00  0.00000000000e+00  0.00000000000e+00  0.00000000000e+00  0.00000000000e+00  0.00000000000e+00  0.00000000000e+00  0.00000000000e+00  0.00000000000e+00  0.00000000000e+00  0.00000000000e+00  0.00000000000e+00  0.00000000000e+00  0.00000000000e+00  0.00000000000e+00  0.00000000000e+00  0.00000000000e+00  0.00000000000e+00  0.00000000000e+00  0.00000000000e+00  0.00000000000e+00  1.68127930547e-01  0.00000000000e+00  0.00000000000e+00  0.00000000000e+00  0.00000000000e+00  0.00000000000e+00  0.00000000000e+00  0.00000000000e+00  2.31732478314e-01  0.00000000000e+00  0.00000000000e+00  0.00000000000e+00  0.00000000000e+00  0.00000000000e+00  0.00000000000e+00  0.00000000000e+00  0.00000000000e+00  0.00000000000e+00  0.00000000000e+00  0.00000000000e+00  0.00000000000e+00 -6.84779643516e-02  0.00000000000e+00  0.00000000000e+00  0.00000000000e+00  0.00000000000e+00  0.00000000000e+00  0.00000000000e+00  0.00000000000e+00  0.00000000000e+00  0.00000000000e+00  0.00000000000e+00  0.00000000000e+00  0.00000000000e+00  0.00000000000e+00  0.00000000000e+00  0.00000000000e+00  6.16105225143e-02  0.00000000000e+00  0.00000000000e+00  0.00000000000e+00  0.00000000000e+00  0.00000000000e+00  0.00000000000e+00  0.00000000000e+00  0.00000000000e+00  0.00000000000e+00  0.00000000000e+00  0.00000000000e+00  0.00000000000e+00  0.00000000000e+00  0.00000000000e+00  0.00000000000e+00  0.00000000000e+00  0.00000000000e+00  0.00000000000e+00  0.00000000000e+00  0.00000000000e+00  0.00000000000e+00  0.00000000000e+00  0.00000000000e+00  0.00000000000e+00  0.00000000000e+00  0.00000000000e+00  0.00000000000e+00  0.00000000000e+00  0.00000000000e+00  0.00000000000e+00  0.00000000000e+00  0.00000000000e+00  0.00000000000e+00  0.00000000000e+00  0.00000000000e+00  0.00000000000e+00  0.00000000000e+00  0.00000000000e+00  0.00000000000e+00  0.00000000000e+00  0.00000000000e+00  0.00000000000e+00  0.00000000000e+00  0.00000000000e+00  0.00000000000e+00  0.00000000000e+00
 0.00000000000e+00  0.00000000000e+00  0.00000000000e+00  0.00000000000e+00  0.00000000000e+00  0.00000000000e+00  0.00000000000e+00  0.00000000000e+00  0.00000000000e+00  0.00000000000e+00  0.00000000000e+00  0.00000000000e+00  0.00000000000e+00  0.00000000000e+00  0.00000000000e+00 -1.11419334227e+00  1.19150600350e+01  0.00000000000e+00  0.00000000000e+00  0.00000000000e+00  0.00000000000e+00  0.00000000000e+00  0.00000000000e+00  0.00000000000e+00  0.00000000000e+00  0.00000000000e+00  0.00000000000e+00  0.00000000000e+00  0.00000000000e+00  0.00000000000e+00  0.00000000000e+00  0.00000000000e+00  0.00000000000e+00  0.00000000000e+00  0.00000000000e+00  0.00000000000e+00  0.00000000000e+00  0.00000000000e+00  0.00000000000e+00  0.00000000000e+00  0.00000000000e+00  0.00000000000e+00  0.00000000000e+00  0.00000000000e+00  0.00000000000e+00  0.00000000000e+00  0.00000000000e+00  0.00000000000e+00  0.00000000000e+00  0.00000000000e+00  0.00000000000e+00  0.00000000000e+00  3.38189821438e-02  0.00000000000e+00  0.00000000000e+00  0.00000000000e+00  0.00000000000e+00  0.00000000000e+00  0.00000000000e+00  0.00000000000e+00  0.00000000000e+00  0.00000000000e+00  0.00000000000e+00  0.00000000000e+00  0.00000000000e+00  0.00000000000e+00  0.00000000000e+00  0.00000000000e+00  0.00000000000e+00  0.00000000000e+00  0.00000000000e+00  0.00000000000e+00  0.00000000000e+00  0.00000000000e+00  0.00000000000e+00  0.00000000000e+00  0.00000000000e+00  0.00000000000e+00  0.00000000000e+00  0.00000000000e+00  0.00000000000e+00  0.00000000000e+00  0.00000000000e+00  0.00000000000e+00  0.00000000000e+00  0.00000000000e+00  0.00000000000e+00  0.00000000000e+00  0.00000000000e+00  0.00000000000e+00  0.00000000000e+00  0.00000000000e+00  0.00000000000e+00  0.00000000000e+00  0.00000000000e+00  0.00000000000e+00  0.00000000000e+00  0.00000000000e+00  0.00000000000e+00  0.00000000000e+00  0.00000000000e+00  0.00000000000e+00  0.00000000000e+00  0.00000000000e+00  0.00000000000e+00  0.00000000000e+00  0.00000000000e+00  0.00000000000e+00  0.00000000000e+00  0.00000000000e+00  0.00000000000e+00  0.00000000000e+00  0.00000000000e+00  0.00000000000e+00  0.00000000000e+00  0.00000000000e+00  0.00000000000e+00  0.00000000000e+00  0.00000000000e+00  0.00000000000e+00  0.00000000000e+00  0.00000000000e+00  0.00000000000e+00  0.00000000000e+00  0.00000000000e+00  0.00000000000e+00  0.00000000000e+00  0.00000000000e+00  0.00000000000e+00  0.00000000000e+00  0.00000000000e+00  0.00000000000e+00  0.00000000000e+00  0.00000000000e+00  0.00000000000e+00  0.00000000000e+00  0.00000000000e+00  0.00000000000e+00  0.00000000000e+00  0.00000000000e+00  0.00000000000e+00  0.00000000000e+00  0.00000000000e+00  0.00000000000e+00  0.00000000000e+00  0.00000000000e+00  0.00000000000e+00  0.00000000000e+00  0.00000000000e+00  0.00000000000e+00  0.00000000000e+00  0.00000000000e+00  0.00000000000e+00  0.00000000000e+00  0.00000000000e+00  0.00000000000e+00  0.00000000000e+00  0.00000000000e+00  0.00000000000e+00  0.00000000000e+00  0.00000000000e+00  0.00000000000e+00  0.00000000000e+00  0.00000000000e+00  0.00000000000e+00  0.00000000000e+00  0.00000000000e+00  0.00000000000e+00  0.00000000000e+00  0.00000000000e+00  0.00000000000e+00  0.00000000000e+00  0.00000000000e+00  0.00000000000e+00  0.00000000000e+00  0.00000000000e+00  0.00000000000e+00  0.00000000000e+00  0.00000000000e+00  0.00000000000e+00  0.00000000000e+00  0.00000000000e+00  0.00000000000e+00  0.00000000000e+00  0.00000000000e+00  0.00000000000e+00  0.00000000000e+00  0.00000000000e+00  0.00000000000e+00  0.00000000000e+00  0.00000000000e+00  0.00000000000e+00  0.00000000000e+00  0.00000000000e+00  0.00000000000e+00  0.00000000000e+00  0.00000000000e+00  0.00000000000e+00  0.00000000000e+00  0.00000000000e+00  0.00000000000e+00  0.00000000000e+00  0.00000000000e+00  0.00000000000e+00  0.00000000000e+00  0.00000000000e+00  0.00000000000e+00  0.00000000000e+00  0.00000000000e+00  0.00000000000e+00  0.00000000000e+00  0.00000000000e+00  0.00000000000e+00  0.00000000000e+00  0.00000000000e+00  0.00000000000e+00  0.00000000000e+00  0.00000000000e+00  0.00000000000e+00  0.00000000000e+00  0.00000000000e+00  0.00000000000e+00  0.00000000000e+00  0.00000000000e+00  0.00000000000e+00  0.00000000000e+00  0.00000000000e+00  0.00000000000e+00  0.00000000000e+00  0.00000000000e+00  0.00000000000e+00  0.00000000000e+00  0.00000000000e+00  0.00000000000e+00  0.00000000000e+00  0.00000000000e+00  0.00000000000e+00  0.00000000000e+00  0.00000000000e+00  0.00000000000e+00  0.00000000000e+00  0.00000000000e+00  0.00000000000e+00  0.00000000000e+00  0.00000000000e+00  0.00000000000e+00  0.00000000000e+00  0.00000000000e+00  0.00000000000e+00  0.00000000000e+00  0.00000000000e+00  0.00000000000e+00  0.00000000000e+00  0.00000000000e+00  0.00000000000e+00  0.00000000000e+00
 0.00000000000e+00  0.00000000000e+00  0.00000000000e+00  0.00000000000e+00  0.00000000000e+00  0.00000000000e+00  0.00000000000e+00  0.00000000000e+00  0.00000000000e+00  0.00000000000e+00  0.00000000000e+00  0.00000000000e+00  0.00000000000e+00  0.00000000000e+00  0.00000000000e+00  0.00000000000e+00  0.00000000000e+00  1.16968680698e+01  0.00000000000e+00  0.00000000000e+00  0.00000000000e+00  0.00000000000e+00  0.00000000000e+00  0.00000000000e+00  0.00000000000e+00  0.00000000000e+00  0.00000000000e+00  0.00000000000e+00  0.00000000000e+00  0.00000000000e+00  0.00000000000e+00  0.00000000000e+00  0.00000000000e+00  0.00000000000e+00  0.00000000000e+00  0.00000000000e+00  0.00000000000e+00  0.00000000000e+00  0.00000000000e+00  0.00000000000e+00  1.46071113721e-01  0.00000000000e+00  0.00000000000e+00  0.00000000000e+00  0.00000000000e+00  0.00000000000e+00  0.00000000000e+00  0.00000000000e+00  0.00000000000e+00  0.00000000000e+00  0.00000000000e+00  0.00000000000e+00  0.00000000000e+00  0.00000000000e+00  0.00000000000e+00  0.00000000000e+00  0.00000000000e+00  0.00000000000e+00  0.00000000000e+00  0.00000000000e+00  0.00000000000e+00  0.00000000000e+00  0.00000000000e+00  0.00000000000e+00  0.00000000000e+00  0.00000000000e+00  0.00000000000e+00  0.00000000000e+00  0.00000000000e+00  0.00000000000e+00  0.00000000000e+00  0.00000000000e+00  0.00000000000e+00  0.00000000000e+00  0.00000000000e+00  0.00000000000e+00  0.00000000000e+00  0.00000000000e+00  0.00000000000e+00  0.00000000000e+00  0.00000000000e+00  0.00000000000e+00  0.00000000000e+00  0.00000000000e+00  0.00000000000e+00  0.00000000000e+00  0.00000000000e+00  0.00000000000e+00  0.00000000000e+00  0.00000000000e+00  0.00000000000e+00  0.00000000000e+00  0.00000000000e+00  0.00000000000e+00  0.00000000000e+00  0.00000000000e+00  0.00000000000e+00  0.00000000000e+00  0.00000000000e+00  0.00000000000e+00  0.00000000000e+00  0.00000000000e+00  0.00000000000e+00  0.00000000000e+00  0.00000000000e+00  0.00000000000e+00  0.00000000000e+00  0.00000000000e+00  0.00000000000e+00  0.00000000000e+00  0.00000000000e+00  0.00000000000e+00  0.00000000000e+00  0.00000000000e+00  0.00000000000e+00  0.00000000000e+00  0.00000000000e+00  0.00000000000e+00  0.00000000000e+00  0.00000000000e+00  0.00000000000e+00  0.00000000000e+00  0.00000000000e+00  0.00000000000e+00  0.00000000000e+00  0.00000000000e+00  0.00000000000e+00  0.00000000000e+00  0.00000000000e+00  0.00000000000e+00  0.00000000000e+00  0.00000000000e+00  0.00000000000e+00  0.00000000000e+00  0.00000000000e+00  0.00000000000e+00  0.00000000000e+00  0.00000000000e+00  0.00000000000e+00  0.00000000000e+00  0.00000000000e+00  0.00000000000e+00  0.00000000000e+00  0.00000000000e+00  0.00000000000e+00  0.00000000000e+00  0.00000000000e+00  0.00000000000e+00  0.00000000000e+00  0.00000000000e+00  0.00000000000e+00  0.00000000000e+00  0.00000000000e+00  0.00000000000e+00  0.00000000000e+00  0.00000000000e+00  0.00000000000e+00  0.00000000000e+00  0.00000000000e+00  0.00000000000e+00  0.00000000000e+00  0.00000000000e+00  0.00000000000e+00  0.00000000000e+00  0.00000000000e+00  0.00000000000e+00  0.00000000000e+00  0.00000000000e+00  0.00000000000e+00  0.00000000000e+00  0.00000000000e+00  0.00000000000e+00  0.00000000000e+00  0.00000000000e+00  0.00000000000e+00  0.00000000000e+00  0.00000000000e+00  0.00000000000e+00  0.00000000000e+00  0.00000000000e+00  0.00000000000e+00  0.00000000000e+00  0.00000000000e+00  0.00000000000e+00  0.00000000000e+00  0.00000000000e+00  0.00000000000e+00  0.00000000000e+00  0.00000000000e+00  0.00000000000e+00  0.00000000000e+00  0.00000000000e+00  0.00000000000e+00  0.00000000000e+00  0.00000000000e+00  0.00000000000e+00  0.00000000000e+00  0.00000000000e+00  0.00000000000e+00  0.00000000000e+00  0.00000000000e+00  0.00000000000e+00  0.00000000000e+00  0.00000000000e+00  0.00000000000e+00  0.00000000000e+00  0.00000000000e+00  0.00000000000e+00  0.00000000000e+00  0.00000000000e+00  0.00000000000e+00  0.00000000000e+00  0.00000000000e+00  0.00000000000e+00  0.00000000000e+00  0.00000000000e+00  0.00000000000e+00  0.00000000000e+00  0.00000000000e+00  0.00000000000e+00  0.00000000000e+00  0.00000000000e+00  0.00000000000e+00  0.00000000000e+00  0.00000000000e+00  0.00000000000e+00  0.00000000000e+00  0.00000000000e+00  0.00000000000e+00  0.00000000000e+00  0.00000000000e+00  0.00000000000e+00  0.00000000000e+00  0.00000000000e+00  0.00000000000e+00  0.00000000000e+00  0.00000000000e+00  0.00000000000e+00  0.00000000000e+00  0.00000000000e+00  0.00000000000e+00  0.00000000000e+00  0.00000000000e+00  0.00000000000e+00  0.00000000000e+00  0.00000000000e+00  0.00000000000e+00  0.00000000000e+00  0.00000000000e+00  0.00000000000e+00  0.00000000000e+00  0.00000000000e+00  0.00000000000e+00  0.00000000000e+00  0.00000000000e+00  0.00000000000e+00
 0.00000000000e+00 -1.75590017106e-01  0.00000000000e+00  0.00000000000e+00  0.00000000000e+00  0.00000000000e+00  0.00000000000e+00  0.00000000000e+00  0.00000000000e+00  0.00000000000e+00  0.00000000000e+00  0.00000000000e+00  0.00000000000e+00  0.00000000000e+00  0.00000000000e+00  0.00000000000e+00  0.00000000000e+00  0.00000000000e+00  8.25930484024e+00  2.10258503426e-01  0.00000000000e+00  0.00000000000e+00  0.00000000000e+00  2.30706800242e-01  0.00000000000e+00  0.00000000000e+00  0.00000000000e+00  0.00000000000e+00  0.00000000000e+00  0.00000000000e+00  0.00000000000e+00  0.00000000000e+00  0.00000000000e+00  0.00000000000e+00  0.00000000000e+00  0.00000000000e+00  0.00000000000e+00  0.00000000000e+00  0.00000000000e+00  0.00000000000e+00  0.00000000000e+00  0.00000000000e+00  0.00000000000e+00  0.00000000000e+00  0.00000000000e+00  0.00000000000e+00  0.00000000000e+00  0.00000000000e+00  0.00000000000e+00  0.00000000000e+00  0.00000000000e+00  0.00000000000e+00  4.26829795068e-02  0.00000000000e+00  0.00000000000e+00  0.00000000000e+00  0.00000000000e+00  0.00000000000e+00  0.00000000000e+00  0.00000000000e+00  0.00000000000e+00  0.00000000000e+00  0.00000000000e+00  0.00000000000e+00  0.00000000000e+00  0.00000000000e+00  0.00000000000e+00  0.00000000000e+00  0.00000000000e+00  0.00000000000e+00  0.00000000000e+00  0.00000000000e+00  0.00000000000e+00  0.00000000000e+00  0.00000000000e+00  0.00000000000e+00  0.00000000000e+00  0.00000000000e+00  0.00000000000e+00  0.00000000000e+00  0.00000000000e+00  0.00000000000e+00  0.00000000000e+00  0.00000000000e+00  0.00000000000e+00  0.00000000000e+00  0.00000000000e+00  0.00000000000e+00  0.00000000000e+00  0.00000000000e+00  0.00000000000e+00  0.00000000000e+00  0.00000000000e+00  0.00000000000e+00  0.00000000000e+00  0.00000000000e+00  0.00000000000e+00  0.00000000000e+00  0.00000000000e+00  0.00000000000e+00  0.00000000000e+00  0.00000000000e+00  0.00000000000e+00  0.00000000000e+00  0.00000000000e+00  0.00000000000e+00  0.00000000000e+00  1.02623769522e-01  0.00000000000e+00  0.00000000000e+00  0.00000000000e+00  0.00000000000e+00  0.00000000000e+00  8.03456206950e-02  0.00000000000e+00  0.00000000000e+00  0.00000000000e+00  0.00000000000e+00  0.00000000000e+00  0.00000000000e+00  0.00000000000e+00  0.00000000000e+00  2.27340681600e-01  0.00000000000e+00  0.00000000000e+00  0.00000000000e+00  0.00000000000e+00  0.00000000000e+00  0.00000000000e+00  0.00000000000e+00  1.48124655848e-01  0.00000000000e+00  0.00000000000e+00  0.00000000000e+00  0.00000000000e+00 -1.93600295438e-01  0.00000000000e+00  0.00000000000e+00  0.00000000000e+00  0.00000000000e+00  0.00000000000e+00  0.00000000000e+00  0.00000000000e+00  5.58905049718e-02  0.00000000000e+00  0.00000000000e+00  0.00000000000e+00  0.00000000000e+00  0.00000000000e+00  0.00000000000e+00  0.00000000000e+00  0.00000000000e+00  0.00000000000e+00  0.00000000000e+00  0.00000000000e+00  0.00000000000e+00  0.00000000000e+00  0.00000000000e+00  0.00000000000e+00  0.00000000000e+00  0.00000000000e+00 -2.13918633655e-01  0.00000000000e+00  0.00000000000e+00  0.00000000000e+00  0.00000000000e+00  0.00000000000e+00  0.00000000000e+00  0.00000000000e+00  0.00000000000e+00  0.00000000000e+00  0.00000000000e+00  0.00000000000e+00  0.00000000000e+00  0.00000000000e+00  0.00000000000e+00  0.00000000000e+00  0.00000000000e+00  0.00000000000e+00  3.18602989905e-03  0.00000000000e+00  0.00000000000e+00  0.00000000000e+00  0.00000000000e+00  0.00000000000e+00  0.00000000000e+00  0.00000000000e+00  0.00000000000e+00  0.00000000000e+00  0.00000000000e+00  0.00000000000e+00  0.00000000000e+00  0.00000000000e+00  0.00000000000e+00  0.00000000000e+00  0.00000000000e+00  0.00000000000e+00  0.00000000000e+00  0.00000000000e+00 -1.38570014673e-01  0.00000000000e+00  0.00000000000e+00  0.00000000000e+00  0.00000000000e+00  0.00000000000e+00  0.00000000000e+00  0.00000000000e+00  0.00000000000e+00  0.00000000000e+00  0.00000000000e+00  0.00000000000e+00  0.00000000000e+00  0.00000000000e+00  0.00000000000e+00  0.00000000000e+00  0.00000000000e+00  0.00000000000e+00  0.00000000000e+00  0.00000000000e+00  0.00000000000e+00  0.00000000000e+00  0.00000000000e+00  0.00000000000e+00  0.00000000000e+00  0.00000000000e+00  0.00000000000e+00  0.00000000000e+00  0.00000000000e+00  3.73858575940e-03  0.00000000000e+00  0.00000000000e+00  2.43256383596e-03  0.00000000000e+00  0.00000000000e+00  0.00000000000e+00  0.00000000000e+00  0.00000000000e+00  0.00000000000e+00  0.00000000000e+00  0.00000000000e+00  0.00000000000e+00  0.00000000000e+00  0.00000000000e+00  0.00000000000e+00  0.00000000000e+00  0.00000000000e+00  0.00000000000e+00 -1.18777758240e-01  0.00000000000e+00  0.00000000000e+00  1.16214844682e-01  0.00000000000e+00  0.00000000000e+00  0.00000000000e+00  0.00000000000e+00  0.00000000000e+00
 0.00000000000e+00  0.00000000000e+00  0.00000000000e+00  0.00000000000e+00  0.00000000000e+00  0.00000000000e+00  0.00000000000e+00  0.00000000000e+00  0.00000000000e+00  0.00000000000e+00  0.00000000000e+00  0.00000000000e+00  0.00000000000e+00  0.00000000000e+00  0.00000000000e+00  0.00000000000e+00  0.00000000000e+00  0.00000000000e+00  2.10258503436e-01  1.01941122249e+01  0.00000000000e+00  0.00000000000e+00  0.00000000000e+00  0.00000000000e+00  0.00000000000e+00  0.00000000000e+00  0.00000000000e+00  0.00000000000e+00  0.00000000000e+00  0.00000000000e+00  0.00000000000e+00  0.00000000000e+00  0.00000000000e+00  0.00000000000e+00  0.00000000000e+00  0.00000000000e+00  0.00000000000e+00  0.00000000000e+00  0.00000000000e+00  0.00000000000e+00  0.00000000000e+00  0.00000000000e+00  0.00000000000e+00  0.00000000000e+00  0.00000000000e+00  0.00000000000e+00  0.00000000000e+00  0.00000000000e+00  0.00000000000e+00  0.00000000000e+00  0.00000000000e+00  0.00000000000e+00  0.00000000000e+00  0.00000000000e+00  0.00000000000e+00  0.00000000000e+00  0.00000000000e+00  0.00000000000e+00  0.00000000000e+00  0.00000000000e+00  0.00000000000e+00  0.00000000000e+00  0.00000000000e+00  0.00000000000e+00  0.00000000000e+00  0.00000000000e+00  0.00000000000e+00  0.00000000000e+00  0.00000000000e+00  0.00000000000e+00  0.00000000000e+00  0.00000000000e+00  0.00000000000e+00  0.00000000000e+00  0.00000000000e+00  0.00000000000e+00  0.00000000000e+00  0.00000000000e+00  0.00000000000e+00  0.00000000000e+00  0.00000000000e+00  0.00000000000e+00  0.00000000000e+00  0.00000000000e+00  0.00000000000e+00  0.00000000000e+00  0.00000000000e+00  0.00000000000e+00  0.00000000000e+00  0.00000000000e+00  0.00000000000e+00  0.00000000000e+00  0.00000000000e+00  0.00000000000e+00  0.00000000000e+00  0.00000000000e+00  0.00000000000e+00  0.00000000000e+00  0.00000000000e+00  0.00000000000e+00  0.00000000000e+00  0.00000000000e+00  0.00000000000e+00  0.00000000000e+00  0.00000000000e+00  0.00000000000e+00  0.00000000000e+00  0.00000000000e+00  0.00000000000e+00  0.00000000000e+00  0.00000000000e+00  0.00000000000e+00  0.00000000000e+00  0.00000000000e+00  0.00000000000e+00  0.00000000000e+00  0.00000000000e+00  0.00000000000e+00  0.00000000000e+00  0.00000000000e+00  0.00000000000e+00  0.00000000000e+00  0.00000000000e+00  0.00000000000e+00  0.00000000000e+00  0.00000000000e+00  0.00000000000e+00  0.00000000000e+00  0.00000000000e+00  0.00000000000e+00  0.00000000000e+00  0.00000000000e+00  0.00000000000e+00  0.00000000000e+00  0.00000000000e+00  0.00000000000e+00  0.00000000000e+00  0.00000000000e+00  0.00000000000e+00  0.00000000000e+00  0.00000000000e+00  0.00000000000e+00  0.00000000000e+00  0.00000000000e+00  0.00000000000e+00  0.00000000000e+00  0.00000000000e+00  0.00000000000e+00  0.00000000000e+00  0.00000000000e+00  0.00000000000e+00  0.00000000000e+00  0.00000000000e+00  0.00000000000e+00  0.00000000000e+00  0.00000000000e+00  0.00000000000e+00  0.00000000000e+00  0.00000000000e+00  0.00000000000e+00  0.00000000000e+00  0.00000000000e+00  0.00000000000e+00  0.00000000000e+00  0.00000000000e+00  0.00000000000e+00  0.00000000000e+00  0.00000000000e+00  5.31753044384e-02  0.00000000000e+00  0.00000000000e+00  0.00000000000e+00  0.00000000000e+00  0.00000000000e+00  0.00000000000e+00  0.00000000000e+00  0.00000000000e+00  0.00000000000e+00  0.00000000000e+00  0.00000000000e+00  0.00000000000e+00  0.00000000000e+00  0.00000000000e+00  0.00000000000e+00  0.00000000000e+00  0.00000000000e+00  0.00000000000e+00  0.00000000000e+00  0.00000000000e+00  0.00000000000e+00  0.00000000000e+00  0.00000000000e+00  0.00000000000e+00  0.00000000000e+00  0.00000000000e+00  0.00000000000e+00  0.00000000000e+00  0.00000000000e+00  0.00000000000e+00  0.00000000000e+00  0.00000000000e+00  0.00000000000e+00  0.00000000000e+00  0.00000000000e+00  0.00000000000e+00  0.00000000000e+00  0.00000000000e+00  0.00000000000e+00  0.00000000000e+00  0.00000000000e+00  0.00000000000e+00  0.00000000000e+00  0.00000000000e+00  0.00000000000e+00  0.00000000000e+00  0.00000000000e+00  0.00000000000e+00  0.00000000000e+00  0.00000000000e+00  0.00000000000e+00  0.00000000000e+00  0.00000000000e+00  0.00000000000e+00  0.00000000000e+00  0.00000000000e+00  0.00000000000e+00  0.00000000000e+00  0.00000000000e+00  0.00000000000e+00  0.00000000000e+00  0.00000000000e+00  0.00000000000e+00  0.00000000000e+00  0.00000000000e+00  0.00000000000e+00  0.00000000000e+00  0.00000000000e+00  0.00000000000e+00  0.00000000000e+00  0.00000000000e+00  0.00000000000e+00  0.00000000000e+00  0.00000000000e+00  0.00000000000e+00  0.00000000000e+00  0.00000000000e+00  0.00000000000e+00  0.00000000000e+00  0.00000000000e+00  0.00000000000e+00  0.00000000000e+00  0.00000000000e+00  0.00000000000e+00  0.00000000000e+00  0.00000000000e+00  0.00000000000e+00
 0.00000000000e+00  0.00000000000e+00  0.00000000000e+00  0.00000000000e+00  0.00000000000e+00  0.00000000000e+00  0.00000000000e+00  0.00000000000e+00  0.00000000000e+00  0.00000000000e+00  0.00000000000e+00  0.00000000000e+00  0.00000000000e+00  0.00000000000e+00  0.00000000000e+00  0.00000000000e+00  0.00000000000e+00  0.00000000000e+00  0.00000000000e+00  0.00000000000e+00  1.23686811693e+01  8.68351474165e-01  0.00000000000e+00  0.00000000000e+00  0.00000000000e+00  0.00000000000e+00  0.00000000000e+00  0.00000000000e+00  0.00000000000e+00  0.00000000000e+00  0.00000000000e+00  0.00000000000e+00  0.00000000000e+00  0.00000000000e+00  0.00000000000e+00  0.00000000000e+00  0.00000000000e+00  0.00000000000e+00  0.00000000000e+00  0.00000000000e+00  0.00000000000e+00  0.00000000000e+00  0.00000000000e+00  0.00000000000e+00  0.00000000000e+00  0.00000000000e+00  0.00000000000e+00  0.00000000000e+00  0.00000000000e+00  0.00000000000e+00  0.00000000000e+00  0.00000000000e+00  0.00000000000e+00  0.00000000000e+00  0.00000000000e+00  0.00000000000e+00  0.00000000000e+00  0.00000000000e+00  0.00000000000e+00  0.00000000000e+00  0.00000000000e+00  0.00000000000e+00  0.00000000000e+00  0.00000000000e+00  0.00000000000e+00  0.00000000000e+00  0.00000000000e+00  0.00000000000e+00  0.00000000000e+00  0.00000000000e+00  0.00000000000e+00  0.00000000000e+00  0.00000000000e+00  0.00000000000e+00  0.00000000000e+00  0.00000000000e+00  0.00000000000e+00  0.00000000000e+00  0.00000000000e+00  0.00000000000e+00  0.00000000000e+00  0.00000000000e+00  0.00000000000e+00  0.00000000000e+00  0.00000000000e+00  0.00000000000e+00  0.00000000000e+00  0.00000000000e+00  0.00000000000e+00  0.00000000000e+00  0.00000000000e+00  0.00000000000e+00  0.00000000000e+00  0.00000000000e+00  0.00000000000e+00  0.00000000000e+00  0.00000000000e+00  0.00000000000e+00  0.00000000000e+00  0.00000000000e+00  0.00000000000e+00 -7.02928419389e-02  0.00000000000e+00  0.00000000000e+00  0.00000000000e+00  0.00000000000e+00  0.00000000000e+00  0.00000000000e+00  0.00000000000e+00  0.00000000000e+00  0.00000000000e+00  0.00000000000e+00  0.00000000000e+00  0.00000000000e+00  0.00000000000e+00  0.00000000000e+00  0.00000000000e+00  0.00000000000e+00  0.00000000000e+00  0.00000000000e+00  0.00000000000e+00  0.00000000000e+00  0.00000000000e+00  0.00000000000e+00  0.00000000000e+00  0.00000000000e+00  0.00000000000e+00  0.00000000000e+00  0.00000000000e+00  0.00000000000e+00  0.00000000000e+00  0.00000000000e+00  0.00000000000e+00  0.00000000000e+00  0.00000000000e+00  0.00000000000e+00  0.00000000000e+00  0.00000000000e+00  0.00000000000e+00  0.00000000000e+00  0.00000000000e+00  0.00000000000e+00  0.00000000000e+00  0.00000000000e+00  0.00000000000e+00  0.00000000000e+00  0.00000000000e+00  0.00000000000e+00  0.00000000000e+00  0.00000000000e+00  0.00000000000e+00  0.00000000000e+00  0.00000000000e+00  0.00000000000e+00  0.00000000000e+00  0.00000000000e+00  0.00000000000e+00  0.00000000000e+00  0.00000000000e+00  0.00000000000e+00  0.00000000000e+00  0.00000000000e+00  0.00000000000e+00  0.00000000000e+00  0.00000000000e+00  0.00000000000e+00  0.00000000000e+00  0.00000000000e+00  0.00000000000e+00  0.00000000000e+00  0.00000000000e+00  0.00000000000e+00  0.00000000000e+00  0.00000000000e+00  0.00000000000e+00  0.00000000000e+00  0.00000000000e+00  0.00000000000e+00  0.00000000000e+00  0.00000000000e+00  0.00000000000e+00  0.00000000000e+00  0.00000000000e+00  0.00000000000e+00  0.00000000000e+00  0.00000000000e+00  0.00000000000e+00  0.00000000000e+00  0.00000000000e+00  0.00000000000e+00  0.00000000000e+00  0.00000000000e+00  0.00000000000e+00  0.00000000000e+00  0.00000000000e+00  0.00000000000e+00  0.00000000000e+00  0.00000000000e+00  0.00000000000e+00  0.00000000000e+00  0.00000000000e+00  0.00000000000e+00  0.00000000000e+00  0.00000000000e+00  0.00000000000e+00  0.00000000000e+00  0.00000000000e+00  0.00000000000e+00  0.00000000000e+00  0.00000000000e+00  0.00000000000e+00  0.00000000000e+00  0.00000000000e+00  0.00000000000e+00  0.00000000000e+00  0.00000000000e+00  0.00000000000e+00  0.00000000000e+00  0.00000000000e+00  0.00000000000e+00  0.00000000000e+00  0.00000000000e+00  0.00000000000e+00  0.00000000000e+00  0.00000000000e+00  0.00000000000e+00  0.00000000000e+00  0.00000000000e+00  0.00000000000e+00  0.00000000000e+00  0.00000000000e+00  0.00000000000e+00  0.00000000000e+00  0.00000000000e+00  0.00000000000e+00  0.00000000000e+00  0.00000000000e+00  0.00000000000e+00  0.00000000000e+00  0.00000000000e+00  0.00000000000e+00  0.00000000000e+00  0.00000000000e+00  0.00000000000e+00  0.00000000000e+00  0.00000000000e+00  0.00000000000e+00  0.00000000000e+00  0.00000000000e+00  0.00000000000e+00  0.00000000000e+00  0.00000000000e+00  0.00000000000e+00  0.00000000000e+00  0.00000000000e+00  0.00000000000e+00
 0.00000000000e+00  0.00000000000e+00  0.00000000000e+00  0.00000000000e+00  0.00000000000e+00  0.00000000000e+00  0.00000000000e+00  0.00000000000e+00  0.00000000000e+00  0.00000000000e+00  0.00000000000e+00  0.00000000000e+00  0.00000000000e+00  0.00000000000e+00  0.00000000000e+00  0.00000000000e+00  0.00000000000e+00  0.00000000000e+00  0.00000000000e+00  0.00000000000e+00  8.68351474165e-01  1.35005789353e+01  6.39488232943e-01  0.00000000000e+00  0.00000000000e+00  0.00000000000e+00  0.00000000000e+00  0.00000000000e+00  0.00000000000e+00  0.00000000000e+00  0.00000000000e+00  0.00000000000e+00  0.00000000000e+00  0.00000000000e+00  0.00000000000e+00  0.00000000000e+00  0.00000000000e+00  0.00000000000e+00  0.00000000000e+00  0.00000000000e+00  0.00000000000e+00  0.00000000000e+00  0.00000000000e+00  0.00000000000e+00  0.00000000000e+00  0.00000000000e+00  0.00000000000e+00  0.00000000000e+00  0.00000000000e+00  0.00000000000e+00  0.00000000000e+00  0.00000000000e+00  0.00000000000e+00  0.00000000000e+00  0.00000000000e+00  0.00000000000e+00  0.00000000000e+00  0.00000000000e+00  0.00000000000e+00  0.00000000000e+00  0.00000000000e+00  0.00000000000e+00  0.00000000000e+00  0.00000000000e+00  0.00000000000e+00  0.00000000000e+00  0.00000000000e+00  0.00000000000e+00  0.00000000000e+00  0.00000000000e+00  0.00000000000e+00  0.00000000000e+00  0.00000000000e+00  0.00000000000e+00  0.00000000000e+00  0.00000000000e+00  0.00000000000e+00  0.00000000000e+00  0.00000000000e+00  0.00000000000e+00  0.00000000000e+00  0.00000000000e+00  0.00000000000e+00  0.00000000000e+00  0.00000000000e+00  0.00000000000e+00  0.00000000000e+00  0.00000000000e+00  0.00000000000e+00  0.00000000000e+00  0.00000000000e+00  0.00000000000e+00  0.00000000000e+00  0.00000000000e+00  0.00000000000e+00  0.00000000000e+00  0.00000000000e+00  0.00000000000e+00  0.00000000000e+00  0.00000000000e+00  0.00000000000e+00  4.66961110081e-03  0.00000000000e+00  0.00000000000e+00  0.00000000000e+00  0.00000000000e+00  0.00000000000e+00  0.00000000000e+00  0.00000000000e+00  0.00000000000e+00  0.00000000000e+00  0.00000000000e+00  0.00000000000e+00  0.00000000000e+00  0.00000000000e+00  0.00000000000e+00  0.00000000000e+00  0.00000000000e+00  0.00000000000e+00  0.00000000000e+00  0.00000000000e+00  0.00000000000e+00  0.00000000000e+00  0.00000000000e+00  0.00000000000e+00  0.00000000000e+00  0.00000000000e+00  0.00000000000e+00  0.00000000000e+00  0.00000000000e+00  0.00000000000e+00  0.00000000000e+00  0.00000000000e+00  0.00000000000e+00  0.00000000000e+00  0.00000000000e+00  0.00000000000e+00  0.00000000000e+00  0.00000000000e+00  0.00000000000e+00  0.00000000000e+00  0.00000000000e+00  0.00000000000e+00  0.00000000000e+00  0.00000000000e+00  0.00000000000e+00  0.00000000000e+00  0.00000000000e+00  0.00000000000e+00  0.00000000000e+00  0.00000000000e+00  0.00000000000e+00  0.00000000000e+00  0.00000000000e+00  0.00000000000e+00  0.00000000000e+00  0.00000000000e+00  0.00000000000e+00  0.00000000000e+00  0.00000000000e+00  0.00000000000e+00  0.00000000000e+00  0.00000000000e+00  0.00000000000e+00  0.00000000000e+00  0.00000000000e+00  0.00000000000e+00  0.00000000000e+00  0.00000000000e+00  0.00000000000e+00  0.00000000000e+00  0.00000000000e+00  0.00000000000e+00  0.00000000000e+00  0.00000000000e+00  0.00000000000e+00  0.00000000000e+00  0.00000000000e+00  0.00000000000e+00  0.00000000000e+00  0.00000000000e+00  0.00000000000e+00  0.00000000000e+00  0.00000000000e+00  0.00000000000e+00  0.00000000000e+00  0.00000000000e+00  0.00000000000e+00  0.00000000000e+00  0.00000000000e+00  0.00000000000e+00  0.00000000000e+00  0.00000000000e+00  0.00000000000e+00  0.00000000000e+00  0.00000000000e+00  0.00000000000e+00  0.00000000000e+00  0.00000000000e+00  0.00000000000e+00  0.00000000000e+00  0.00000000000e+00  0.00000000000e+00  0.00000000000e+00  0.00000000000e+00  0.00000000000e+00  0.00000000000e+00  0.00000000000e+00  0.00000000000e+00  0.00000000000e+00  0.00000000000e+00  0.00000000000e+00  0.00000000000e+00  0.00000000000e+00  0.00000000000e+00  0.00000000000e+00  0.00000000000e+00  0.00000000000e+00  0.00000000000e+00  0.00000000000e+00  0.00000000000e+00  0.00000000000e+00  0.00000000000e+00  0.00000000000e+00  0.00000000000e+00  0.00000000000e+00  0.00000000000e+00  0.00000000000e+00  0.00000000000e+00  0.00000000000e+00  0.00000000000e+00  0.00000000000e+00  0.00000000000e+00  0.00000000000e+00  0.00000000000e+00  0.00000000000e+00  0.00000000000e+00  0.00000000000e+00  0.00000000000e+00  0.00000000000e+00  0.00000000000e+00  0.00000000000e+00  0.00000000000e+00  0.00000000000e+00  0.00000000000e+00  0.00000000000e+00  0.00000000000e+00  0.00000000000e+00  0.00000000000e+00  0.00000000000e+00  0.00000000000e+00  0.00000000000e+00  0.00000000000e+00  0.00000000000e+00  0.00000000000e+00  0.00000000000e+00
 0.00000000000e+00  0.00000000000e+00  0.00000000000e+00  0.00000000000e+00  0.00000000000e+00  0.00000000000e+00  0.00000000000e+00  0.00000000000e+00  0.00000000000e+00  5.42344367976e-02  0.00000000000e+00  0.00000000000e+00  0.00000000000e+00  0.00000000000e+00  0.00000000000e+00  0.00000000000e+00  0.00000000000e+00  0.00000000000e+00  0.00000000000e+00  0.00000000000e+00  0.00000000000e+00  6.39488232943e-01  9.93136743440e+00  0.00000000000e+00  0.00000000000e+00  0.00000000000e+00  0.00000000000e+00 -2.79201145697e-01  0.00000000000e+00  0.00000000000e+00  0.00000000000e+00  0.00000000000e+00  0.00000000000e+00  0.00000000000e+00  0.00000000000e+00  0.00000000000e+00  0.00000000000e+00  0.00000000000e+00  0.00000000000e+00  0.00000000000e+00  0.00000000000e+00  0.00000000000e+00  0.00000000000e+00  0.00000000000e+00  0.00000000000e+00  0.00000000000e+00  0.00000000000e+00  0.00000000000e+00  0.00000000000e+00  0.00000000000e+00  0.00000000000e+00  0.00000000000e+00  0.00000000000e+00  0.00000000000e+00  0.00000000000e+00  0.00000000000e+00  0.00000000000e+00  0.00000000000e+00  0.00000000000e+00  0.00000000000e+00  0.00000000000e+00  0.00000000000e+00  0.00000000000e+00  0.00000000000e+00  0.00000000000e+00  0.00000000000e+00  0.00000000000e+00  0.00000000000e+00  0.00000000000e+00  0.00000000000e+00  0.00000000000e+00  0.00000000000e+00  0.00000000000e+00  0.00000000000e+00  0.00000000000e+00  0.00000000000e+00  0.00000000000e+00  0.00000000000e+00  0.00000000000e+00  0.00000000000e+00  0.00000000000e+00  0.00000000000e+00  0.00000000000e+00  0.00000000000e+00  0.00000000000e+00  0.00000000000e+00  0.00000000000e+00 -1.02492665558e-02  0.00000000000e+00  0.00000000000e+00  0.00000000000e+00  0.00000000000e+00  0.00000000000e+00  0.00000000000e+00  0.00000000000e+00  0.00000000000e+00  0.00000000000e+00  0.00000000000e+00  0.00000000000e+00  0.00000000000e+00  0.00000000000e+00  0.00000000000e+00  0.00000000000e+00  0.00000000000e+00  0.00000000000e+00  0.00000000000e+00  0.00000000000e+00  0.00000000000e+00  0.00000000000e+00  0.00000000000e+00  0.00000000000e+00  0.00000000000e+00  0.00000000000e+00  0.00000000000e+00  0.00000000000e+00  0.00000000000e+00  0.00000000000e+00  0.00000000000e+00  0.00000000000e+00  0.00000000000e+00  0.00000000000e+00  0.00000000000e+00  0.00000000000e+00  0.00000000000e+00  0.00000000000e+00  0.00000000000e+00  0.00000000000e+00  0.00000000000e+00  0.00000000000e+00  0.00000000000e+00  0.00000000000e+00  0.00000000000e+00  0.00000000000e+00  0.00000000000e+00  0.00000000000e+00  0.00000000000e+00  0.00000000000e+00  0.00000000000e+00  0.00000000000e+00  0.00000000000e+00  0.00000000000e+00  0.00000000000e+00  0.00000000000e+00  0.00000000000e+00  0.00000000000e+00  0.00000000000e+00  0.00000000000e+00  0.00000000000e+00  0.00000000000e+00  0.00000000000e+00  0.00000000000e+00  0.00000000000e+00  0.00000000000e+00  0.00000000000e+00  0.00000000000e+00  0.00000000000e+00  0.00000000000e+00  0.00000000000e+00  0.00000000000e+00  0.00000000000e+00  0.00000000000e+00  0.00000000000e+00  0.00000000000e+00  0.00000000000e+00  0.00000000000e+00  0.00000000000e+00  0.00000000000e+00  0.00000000000e+00  0.00000000000e+00  0.00000000000e+00  0.00000000000e+00  0.00000000000e+00  0.00000000000e+00  0.00000000000e+00  0.00000000000e+00  0.00000000000e+00  0.00000000000e+00  0.00000000000e+00  0.00000000000e+00  0.00000000000e+00  0.00000000000e+00  0.00000000000e+00  0.00000000000e+00  0.00000000000e+00  0.00000000000e+00  0.00000000000e+00  0.00000000000e+00  0.00000000000e+00  0.00000000000e+00  0.00000000000e+00  0.00000000000e+00  0.00000000000e+00  0.00000000000e+00  0.00000000000e+00  0.00000000000e+00  0.00000000000e+00  0.00000000000e+00  0.00000000000e+00  0.00000000000e+00  0.00000000000e+00  0.00000000000e+00  0.00000000000e+00  0.00000000000e+00  0.00000000000e+00  0.00000000000e+00  0.00000000000e+00  0.00000000000e+00  0.00000000000e+00  0.00000000000e+00  0.00000000000e+00  0.00000000000e+00  0.00000000000e+00  0.00000000000e+00  0.00000000000e+00  0.00000000000e+00  0.00000000000e+00  0.00000000000e+00  0.00000000000e+00  0.00000000000e+00  0.00000000000e+00  0.00000000000e+00  0.00000000000e+00  0.00000000000e+00  0.00000000000e+00  0.00000000000e+00  0.00000000000e+00  0.00000000000e+00  0.00000000000e+00  0.00000000000e+00  0.00000000000e+00  0.00000000000e+00  0.00000000000e+00  0.00000000000e+00  0.00000000000e+00  0.00000000000e+00  0.00000000000e+00  0.00000000000e+00  0.00000000000e+00  0.00000000000e+00  0.00000000000e+00  0.00000000000e+00  0.00000000000e+00  0.00000000000e+00  0.00000000000e+00  0.00000000000e+00  0.00000000000e+00  0.00000000000e+00  0.00000000000e+00  0.00000000000e+00  0.00000000000e+00  0.00000000000e+00  0.00000000000e+00  0.00000000000e+00  0.00000000000e+00  0.00000000000e+00  0.00000000000e+00
 0.00000000000e+00  0.00000000000e+00  0.00000000000e+00  0.00000000000e+00  0.00000000000e+00  0.00000000000e+00  0.00000000000e+00  1.68442783293e-01  0.00000000000e+00  0.00000000000e+00  0.00000000000e+00  0.00000000000e+00  9.65993667573e-03  0.00000000000e+00  0.00000000000e+00  0.00000000000e+00  0.00000000000e+00  0.00000000000e+00  2.30706801132e-01  0.00000000000e+00  0.00000000000e+00  0.00000000000e+00  0.00000000000e+00  8.78646584938e+00  0.00000000000e+00  0.00000000000e+00  0.00000000000e+00  0.00000000000e+00  0.00000000000e+00  0.00000000000e+00  1.60358409332e-02  0.00000000000e+00  0.00000000000e+00  0.00000000000e+00  0.00000000000e+00  0.00000000000e+00  0.00000000000e+00  0.00000000000e+00  0.00000000000e+00  0.00000000000e+00 -1.09215623994e-02  0.00000000000e+00  0.00000000000e+00  0.00000000000e+00  0.00000000000e+00  0.00000000000e+00  5.02691719252e-02  0.00000000000e+00  0.00000000000e+00  0.00000000000e+00  0.00000000000e+00  0.00000000000e+00  0.00000000000e+00  0.00000000000e+00  0.00000000000e+00  0.00000000000e+00 -8.31643998875e-03  0.00000000000e+00  0.00000000000e+00  1.35748342921e-01  0.00000000000e+00  0.00000000000e+00  0.00000000000e+00  0.00000000000e+00  0.00000000000e+00  0.00000000000e+00  0.00000000000e+00  0.00000000000e+00  0.00000000000e+00  0.00000000000e+00  0.00000000000e+00  0.00000000000e+00  0.00000000000e+00  0.00000000000e+00  0.00000000000e+00  0.00000000000e+00  0.00000000000e+00  0.00000000000e+00  0.00000000000e+00  0.00000000000e+00  0.00000000000e+00  0.00000000000e+00  0.00000000000e+00  0.00000000000e+00  0.00000000000e+00  0.00000000000e+00  0.00000000000e+00  0.00000000000e+00 -3.64312881417e-01  0.00000000000e+00  0.00000000000e+00  0.00000000000e+00  0.00000000000e+00  0.00000000000e+00  0.00000000000e+00  0.00000000000e+00  0.00000000000e+00  0.00000000000e+00  0.00000000000e+00  0.00000000000e+00  2.81681760219e-02  0.00000000000e+00  0.00000000000e+00  0.00000000000e+00  0.00000000000e+00  0.00000000000e+00  0.00000000000e+00  0.00000000000e+00  0.00000000000e+00  0.00000000000e+00  0.00000000000e+00  0.00000000000e+00  0.00000000000e+00  0.00000000000e+00  0.00000000000e+00  0.00000000000e+00  0.00000000000e+00  0.00000000000e+00  0.00000000000e+00  0.00000000000e+00  0.00000000000e+00  0.00000000000e+00  0.00000000000e+00  0.00000000000e+00  0.00000000000e+00  0.00000000000e+00  0.00000000000e+00  0.00000000000e+00  0.00000000000e+00  0.00000000000e+00  0.00000000000e+00  0.00000000000e+00  0.00000000000e+00  0.00000000000e+00  0.00000000000e+00  0.00000000000e+00  0.00000000000e+00  0.00000000000e+00  1.29408460428e-01  0.00000000000e+00  0.00000000000e+00  0.00000000000e+00  0.00000000000e+00  0.00000000000e+00  0.00000000000e+00  0.00000000000e+00  0.00000000000e+00  0.00000000000e+00  0.00000000000e+00  0.00000000000e+00  0.00000000000e+00  0.00000000000e+00  0.00000000000e+00  0.00000000000e+00  0.00000000000e+00  0.00000000000e+00  0.00000000000e+00  0.00000000000e+00  0.00000000000e+00  0.00000000000e+00  0.00000000000e+00  0.00000000000e+00  0.00000000000e+00  0.00000000000e+00  0.00000000000e+00  0.00000000000e+00  0.00000000000e+00  0.00000000000e+00  0.00000000000e+00  0.00000000000e+00  0.00000000000e+00  0.00000000000e+00  0.00000000000e+00  0.00000000000e+00  0.00000000000e+00  0.00000000000e+00  0.00000000000e+00  0.00000000000e+00  0.00000000000e+00  0.00000000000e+00  0.00000000000e+00  0.00000000000e+00  0.00000000000e+00  0.00000000000e+00  0.00000000000e+00  0.00000000000e+00  0.00000000000e+00  0.00000000000e+00  0.00000000000e+00  0.00000000000e+00  0.00000000000e+00  0.00000000000e+00  0.00000000000e+00  0.00000000000e+00  0.00000000000e+00  0.00000000000e+00  0.00000000000e+00  0.00000000000e+00  0.00000000000e+00  0.00000000000e+00  0.00000000000e+00  0.00000000000e+00  0.00000000000e+00  0.00000000000e+00  0.00000000000e+00  0.00000000000e+00  0.00000000000e+00  0.00000000000e+00  0.00000000000e+00  0.00000000000e+00  0.00000000000e+00  0.00000000000e+00  0.00000000000e+00  0.00000000000e+00  0.00000000000e+00  0.00000000000e+00  0.00000000000e+00  0.00000000000e+00  0.00000000000e+00  0.00000000000e+00  0.00000000000e+00  0.00000000000e+00  0.00000000000e+00  0.00000000000e+00  0.00000000000e+00  0.00000000000e+00  0.00000000000e+00  0.00000000000e+00  0.00000000000e+00  0.00000000000e+00  0.00000000000e+00  0.00000000000e+00  0.00000000000e+00  0.00000000000e+00  0.00000000000e+00  0.00000000000e+00  0.00000000000e+00  0.00000000000e+00  0.00000000000e+00  0.00000000000e+00  0.00000000000e+00  0.00000000000e+00  0.00000000000e+00  0.00000000000e+00  0.00000000000e+00  0.00000000000e+00  0.00000000000e+00  0.00000000000e+00  0.00000000000e+00  3.18417791989e-02  0.00000000000e+00  0.00000000000e+00  0.00000000000e+00  0.00000000000e+00  0.00000000000e+00  0.00000000000e+00
 0.00000000000e+00  0.00000000000e+00  0.00000000000e+00  0.00000000000e+00  0.00000000000e+00  0.00000000000e+00  0.00000000000e+00  0.00000000000e+00  0.00000000000e+00  0.00000000000e+00  0.00000000000e+00  0.00000000000e+00  0.00000000000e+00  0.00000000000e+00  0.00000000000e+00  0.00000000000e+00  0.00000000000e+00  0.00000000000e+00  0.00000000000e+00  0.00000000000e+00  0.00000000000e+00  0.00000000000e+00  0.00000000000e+00  0.00000000000e+00  9.82645956473e+00 -1.28198666612e-01 -8.07739033816e-01  0.00000000000e+00  0.00000000000e+00  0.00000000000e+00  0.00000000000e+00  0.00000000000e+00  0.00000000000e+00  0.00000000000e+00  0.00000000000e+00  0.00000000000e+00  0.00000000000e+00  0.00000000000e+00  0.00000000000e+00  0.00000000000e+00  0.00000000000e+00  0.00000000000e+00  0.00000000000e+00  0.00000000000e+00  0.00000000000e+00  0.00000000000e+00  0.00000000000e+00  0.00000000000e+00  0.00000000000e+00  0.00000000000e+00  0.00000000000e+00  0.00000000000e+00  8.50668020586e-02  0.00000000000e+00  0.00000000000e+00  0.00000000000e+00  0.00000000000e+00  0.00000000000e+00  0.00000000000e+00  0.00000000000e+00  0.00000000000e+00  0.00000000000e+00  0.00000000000e+00  0.00000000000e+00  0.00000000000e+00  0.00000000000e+00  0.00000000000e+00  0.00000000000e+00  0.00000000000e+00  0.00000000000e+00  0.00000000000e+00  0.00000000000e+00  0.00000000000e+00  0.00000000000e+00  0.00000000000e+00  0.00000000000e+00  0.00000000000e+00  0.00000000000e+00  0.00000000000e+00  0.00000000000e+00  0.00000000000e+00  0.00000000000e+00  0.00000000000e+00  0.00000000000e+00  0.00000000000e+00  0.00000000000e+00  0.00000000000e+00  0.00000000000e+00  0.00000000000e+00  0.00000000000e+00  0.00000000000e+00  0.00000000000e+00  0.00000000000e+00  8.05139775241e-02  0.00000000000e+00  0.00000000000e+00  0.00000000000e+00  0.00000000000e+00 -3.37868094513e-01  0.00000000000e+00  0.00000000000e+00  0.00000000000e+00  0.00000000000e+00  0.00000000000e+00  0.00000000000e+00  0.00000000000e+00  0.00000000000e+00  0.00000000000e+00  0.00000000000e+00  0.00000000000e+00  1.62626742502e-01  0.00000000000e+00  0.00000000000e+00  0.00000000000e+00  0.00000000000e+00  0.00000000000e+00  0.00000000000e+00  0.00000000000e+00  0.00000000000e+00  0.00000000000e+00  0.00000000000e+00  0.00000000000e+00  0.00000000000e+00  0.00000000000e+00  0.00000000000e+00  0.00000000000e+00  0.00000000000e+00  0.00000000000e+00  0.00000000000e+00  0.00000000000e+00  0.00000000000e+00  0.00000000000e+00  0.00000000000e+00  0.00000000000e+00  0.00000000000e+00  0.00000000000e+00  0.00000000000e+00  0.00000000000e+00  0.00000000000e+00  0.00000000000e+00  0.00000000000e+00  0.00000000000e+00  0.00000000000e+00  0.00000000000e+00  0.00000000000e+00  0.00000000000e+00  0.00000000000e+00  0.00000000000e+00  0.00000000000e+00  0.00000000000e+00  0.00000000000e+00  0.00000000000e+00  0.00000000000e+00  0.00000000000e+00  0.00000000000e+00  0.00000000000e+00  0.00000000000e+00  0.00000000000e+00  0.00000000000e+00  0.00000000000e+00  0.00000000000e+00  0.00000000000e+00  0.00000000000e+00  0.00000000000e+00  0.00000000000e+00  0.00000000000e+00  0.00000000000e+00  0.00000000000e+00  0.00000000000e+00  0.00000000000e+00  0.00000000000e+00  0.00000000000e+00  0.00000000000e+00  0.00000000000e+00  0.00000000000e+00  5.43583205826e-02  0.00000000000e+00  0.00000000000e+00  0.00000000000e+00  0.00000000000e+00  0.00000000000e+00  0.00000000000e+00  0.00000000000e+00  0.00000000000e+00  0.00000000000e+00  0.00000000000e+00  0.00000000000e+00  0.00000000000e+00  0.00000000000e+00  0.00000000000e+00  0.00000000000e+00  0.00000000000e+00 -1.04619258135e-01  0.00000000000e+00  0.00000000000e+00  0.00000000000e+00  0.00000000000e+00  0.00000000000e+00  0.00000000000e+00  0.00000000000e+00  0.00000000000e+00  0.00000000000e+00  0.00000000000e+00  0.00000000000e+00  0.00000000000e+00  0.00000000000e+00  0.00000000000e+00  0.00000000000e+00  0.00000000000e+00  0.00000000000e+00  0.00000000000e+00  0.00000000000e+00  0.00000000000e+00  0.00000000000e+00  0.00000000000e+00  0.00000000000e+00  0.00000000000e+00  0.00000000000e+00  0.00000000000e+00  0.00000000000e+00  0.00000000000e+00  0.00000000000e+00  0.00000000000e+00  0.00000000000e+00  0.00000000000e+00  0.00000000000e+00  0.00000000000e+00  0.00000000000e+00  0.00000000000e+00  0.00000000000e+00  0.00000000000e+00  0.00000000000e+00  0.00000000000e+00  0.00000000000e+00  0.00000000000e+00  0.00000000000e+00  0.00000000000e+00  0.00000000000e+00  0.00000000000e+00  0.00000000000e+00  0.00000000000e+00  0.00000000000e+00  0.00000000000e+00  0.00000000000e+00  0.00000000000e+00  0.00000000000e+00  0.00000000000e+00  0.00000000000e+00  0.00000000000e+00  0.00000000000e+00  0.00000000000e+00  0.00000000000e+00  0.00000000000e+00  0.00000000000e+00  0.00000000000e+00  0.00000000000e+00
 0.00000000000e+00  0.00000000000e+00  0.00000000000e+00  0.00000000000e+00  0.00000000000e+00  0.00000000000e+00  0.00000000000e+00  0.00000000000e+00  0.00000000000e+00  0.00000000000e+00  0.00000000000e+00  0.00000000000e+00  0.00000000000e+00  0.00000000000e+00  0.00000000000e+00  0.00000000000e+00  0.00000000000e+00  0.00000000000e+00  0.00000000000e+00  0.00000000000e+00  0.00000000000e+00  0.00000000000e+00  0.00000000000e+00  0.00000000000e+00 -1.28198662623e-01  9.92811793495e+00  9.00092554076e-01  0.00000000000e+00  1.26473511052e-01  0.00000000000e+00  0.00000000000e+00  0.00000000000e+00  0.00000000000e+00  0.00000000000e+00  0.00000000000e+00  0.00000000000e+00  0.00000000000e+00  0.00000000000e+00  0.00000000000e+00  0.00000000000e+00  0.00000000000e+00  0.00000000000e+00  0.00000000000e+00  0.00000000000e+00  0.00000000000e+00  0.00000000000e+00  0.00000000000e+00  0.00000000000e+00  0.00000000000e+00  0.00000000000e+00  0.00000000000e+00  0.00000000000e+00  0.00000000000e+00  8.79764129848e-02  0.00000000000e+00  0.00000000000e+00  0.00000000000e+00  0.00000000000e+00  0.00000000000e+00  0.00000000000e+00  0.00000000000e+00  0.00000000000e+00  0.00000000000e+00  0.00000000000e+00  0.00000000000e+00  0.00000000000e+00  0.00000000000e+00  0.00000000000e+00  0.00000000000e+00  0.00000000000e+00  0.00000000000e+00  0.00000000000e+00  0.00000000000e+00  0.00000000000e+00  0.00000000000e+00  0.00000000000e+00  0.00000000000e+00  0.00000000000e+00  0.00000000000e+00  0.00000000000e+00  0.00000000000e+00  0.00000000000e+00  0.00000000000e+00  0.00000000000e+00  0.00000000000e+00  0.00000000000e+00  0.00000000000e+00  0.00000000000e+00  0.00000000000e+00  0.00000000000e+00  0.00000000000e+00  0.00000000000e+00  0.00000000000e+00  0.00000000000e+00  0.00000000000e+00  0.00000000000e+00  0.00000000000e+00  0.00000000000e+00  0.00000000000e+00  0.00000000000e+00  0.00000000000e+00  0.00000000000e+00  0.00000000000e+00  0.00000000000e+00  0.00000000000e+00  0.00000000000e+00  0.00000000000e+00  0.00000000000e+00  0.00000000000e+00  0.00000000000e+00  0.00000000000e+00  0.00000000000e+00  0.00000000000e+00  0.00000000000e+00  0.00000000000e+00  0.00000000000e+00  0.00000000000e+00  0.00000000000e+00  0.00000000000e+00  0.00000000000e+00  0.00000000000e+00  0.00000000000e+00  0.00000000000e+00  0.00000000000e+00  0.00000000000e+00  0.00000000000e+00  0.00000000000e+00  0.00000000000e+00  0.00000000000e+00  0.00000000000e+00  0.00000000000e+00  0.00000000000e+00  0.00000000000e+00  0.00000000000e+00  0.00000000000e+00  0.00000000000e+00  0.00000000000e+00  0.00000000000e+00  0.00000000000e+00  0.00000000000e+00  0.00000000000e+00  0.00000000000e+00  0.00000000000e+00  0.00000000000e+00  0.00000000000e+00  0.00000000000e+00  0.00000000000e+00  0.00000000000e+00  0.00000000000e+00  0.00000000000e+00  0.00000000000e+00  0.00000000000e+00  0.00000000000e+00  0.00000000000e+00  0.00000000000e+00  0.00000000000e+00  0.00000000000e+00  0.00000000000e+00  0.00000000000e+00  0.00000000000e+00  0.00000000000e+00  0.00000000000e+00  0.00000000000e+00  0.00000000000e+00  0.00000000000e+00  0.00000000000e+00  0.00000000000e+00  0.00000000000e+00  0.00000000000e+00  0.00000000000e+00  0.00000000000e+00  0.00000000000e+00  0.00000000000e+00  0.00000000000e+00  0.00000000000e+00  0.00000000000e+00  0.00000000000e+00  0.00000000000e+00  0.00000000000e+00  0.00000000000e+00  0.00000000000e+00  0.00000000000e+00  0.00000000000e+00  0.00000000000e+00  0.00000000000e+00  0.00000000000e+00  0.00000000000e+00  0.00000000000e+00  0.00000000000e+00  0.00000000000e+00  0.00000000000e+00  0.00000000000e+00  0.00000000000e+00  0.00000000000e+00  0.00000000000e+00  0.00000000000e+00  0.00000000000e+00  0.00000000000e+00  0.00000000000e+00  0.00000000000e+00  0.00000000000e+00  0.00000000000e+00  0.00000000000e+00  0.00000000000e+00  0.00000000000e+00  0.00000000000e+00  0.00000000000e+00  2.03577858868e-01  0.00000000000e+00  0.00000000000e+00  0.00000000000e+00  0.00000000000e+00  0.00000000000e+00  0.00000000000e+00  0.00000000000e+00  0.00000000000e+00  0.00000000000e+00  0.00000000000e+00  0.00000000000e+00  0.00000000000e+00  0.00000000000e+00  0.00000000000e+00  0.00000000000e+00  0.00000000000e+00  0.00000000000e+00  0.00000000000e+00  0.00000000000e+00  0.00000000000e+00  0.00000000000e+00  0.00000000000e+00  0.00000000000e+00  0.00000000000e+00  0.00000000000e+00  0.00000000000e+00  0.00000000000e+00  0.00000000000e+00  0.00000000000e+00  0.00000000000e+00  0.00000000000e+00  0.00000000000e+00  0.00000000000e+00  0.00000000000e+00  0.00000000000e+00  0.00000000000e+00  0.00000000000e+00  0.00000000000e+00  0.00000000000e+00  0.00000000000e+00  0.00000000000e+00  0.00000000000e+00  0.00000000000e+00  0.00000000000e+00  0.00000000000e+00  0.00000000000e+00  0.00000000000e+00  0.00000000000e+00
 0.00000000000e+00  0.00000000000e+00  0.00000000000e+00  0.00000000000e+00  0.00000000000e+00  0.00000000000e+00  0.00000000000e+00  0.00000000000e+00  0.00000000000e+00  0.00000000000e+00  0.00000000000e+00  0.00000000000e+00  0.00000000000e+00  0.00000000000e+00  0.00000000000e+00  0.00000000000e+00  0.00000000000e+00  0.00000000000e+00  0.00000000000e+00  0.00000000000e+00  0.00000000000e+00  0.00000000000e+00  0.00000000000e+00  0.00000000000e+00 -8.07739033160e-01  9.00092553966e-01  1.19805886652e+01  0.00000000000e+00  0.00000000000e+00  0.00000000000e+00  0.00000000000e+00  0.00000000000e+00  0.00000000000e+00  0.00000000000e+00  0.00000000000e+00  0.00000000000e+00  0.00000000000e+00  0.00000000000e+00  0.00000000000e+00  0.00000000000e+00  0.00000000000e+00  0.00000000000e+00  0.00000000000e+00  0.00000000000e+00  0.00000000000e+00  0.00000000000e+00  0.00000000000e+00  0.00000000000e+00  0.00000000000e+00  0.00000000000e+00  0.00000000000e+00  0.00000000000e+00  9.22715202142e-03  0.00000000000e+00  0.00000000000e+00  0.00000000000e+00  0.00000000000e+00  0.00000000000e+00  0.00000000000e+00  0.00000000000e+00  0.00000000000e+00  0.00000000000e+00  0.00000000000e+00  0.00000000000e+00  0.00000000000e+00  0.00000000000e+00  0.00000000000e+00  0.00000000000e+00  0.00000000000e+00  0.00000000000e+00  0.00000000000e+00  0.00000000000e+00  0.00000000000e+00  0.00000000000e+00  0.00000000000e+00  0.00000000000e+00  0.00000000000e+00  0.00000000000e+00  0.00000000000e+00  0.00000000000e+00  0.00000000000e+00  0.00000000000e+00  0.00000000000e+00  0.00000000000e+00  0.00000000000e+00  0.00000000000e+00  0.00000000000e+00  0.00000000000e+00  0.00000000000e+00  0.00000000000e+00  0.00000000000e+00  0.00000000000e+00  0.00000000000e+00  0.00000000000e+00  0.00000000000e+00  0.00000000000e+00  0.00000000000e+00  0.00000000000e+00  0.00000000000e+00  0.00000000000e+00  0.00000000000e+00  0.00000000000e+00  0.00000000000e+00  0.00000000000e+00  0.00000000000e+00  0.00000000000e+00  0.00000000000e+00  0.00000000000e+00  0.00000000000e+00  0.00000000000e+00  0.00000000000e+00  0.00000000000e+00  0.00000000000e+00  0.00000000000e+00  0.00000000000e+00  0.00000000000e+00  0.00000000000e+00  0.00000000000e+00  0.00000000000e+00  0.00000000000e+00  0.00000000000e+00  0.00000000000e+00  0.00000000000e+00  0.00000000000e+00  0.00000000000e+00  0.00000000000e+00  0.00000000000e+00  0.00000000000e+00  0.00000000000e+00  0.00000000000e+00  0.00000000000e+00  0.00000000000e+00  0.00000000000e+00  0.00000000000e+00  0.00000000000e+00  0.00000000000e+00  0.00000000000e+00  0.00000000000e+00  0.00000000000e+00  0.00000000000e+00  0.00000000000e+00  0.00000000000e+00  0.00000000000e+00  0.00000000000e+00  0.00000000000e+00  0.00000000000e+00  0.00000000000e+00  0.00000000000e+00  0.00000000000e+00  0.00000000000e+00  0.00000000000e+00  0.00000000000e+00  0.00000000000e+00  0.00000000000e+00  0.00000000000e+00  0.00000000000e+00  0.00000000000e+00  0.00000000000e+00  0.00000000000e+00  0.00000000000e+00  0.00000000000e+00  0.00000000000e+00  0.00000000000e+00  0.00000000000e+00  0.00000000000e+00  0.00000000000e+00  0.00000000000e+00  0.00000000000e+00  0.00000000000e+00  0.00000000000e+00  0.00000000000e+00  0.00000000000e+00  0.00000000000e+00  0.00000000000e+00  0.00000000000e+00  0.00000000000e+00  0.00000000000e+00  0.00000000000e+00  0.00000000000e+00  0.00000000000e+00  0.00000000000e+00  0.00000000000e+00  0.00000000000e+00  0.00000000000e+00  0.00000000000e+00  0.00000000000e+00  0.00000000000e+00  0.00000000000e+00  0.00000000000e+00  0.00000000000e+00  0.00000000000e+00  0.00000000000e+00  0.00000000000e+00  0.00000000000e+00  0.00000000000e+00  0.00000000000e+00  0.00000000000e+00  0.00000000000e+00  0.00000000000e+00  0.00000000000e+00  0.00000000000e+00  0.00000000000e+00  0.00000000000e+00  0.00000000000e+00  0.00000000000e+00  0.00000000000e+00  0.00000000000e+00  0.00000000000e+00  0.00000000000e+00  0.00000000000e+00  0.00000000000e+00  0.00000000000e+00  0.00000000000e+00  0.00000000000e+00  0.00000000000e+00  0.00000000000e+00  0.00000000000e+00  0.00000000000e+00  0.00000000000e+00  0.00000000000e+00  0.00000000000e+00  0.00000000000e+00  0.00000000000e+00  0.00000000000e+00  0.00000000000e+00  0.00000000000e+00  0.00000000000e+00  0.00000000000e+00  0.00000000000e+00  0.00000000000e+00  0.00000000000e+00  0.00000000000e+00  0.00000000000e+00  0.00000000000e+00  0.00000000000e+00  0.00000000000e+00  0.00000000000e+00  0.00000000000e+00  0.00000000000e+00  0.00000000000e+00  0.00000000000e+00  0.00000000000e+00  0.00000000000e+00  0.00000000000e+00  0.00000000000e+00  0.00000000000e+00  0.00000000000e+00  0.00000000000e+00  0.00000000000e+00  0.00000000000e+00  0.00000000000e+00  0.00000000000e+00  0.00000000000e+00  0.00000000000e+00  0.00000000000e+00  0.00000000000e+00
 0.00000000000e+00  0.00000000000e+00  0.00000000000e+00  0.00000000000e+00  0.00000000000e+00  0.00000000000e+00  0.00000000000e+00  0.00000000000e+00  0.00000000000e+00  2.31453347496e-01  0.00000000000e+00  0.00000000000e+00  0.00000000000e+00  0.00000000000e+00  0.00000000000e+00  0.00000000000e+00  0.00000000000e+00  0.00000000000e+00  0.00000000000e+00  0.00000000000e+00  0.00000000000e+00  0.00000000000e+00 -2.79201145471e-01  0.00000000000e+00  0.00000000000e+00  0.00000000000e+00  0.00000000000e+00  8.63193491856e+00  0.00000000000e+00  1.98070368236e-02  0.00000000000e+00  0.00000000000e+00  0.00000000000e+00  0.00000000000e+00  0.00000000000e+00  0.00000000000e+00  0.00000000000e+00  0.00000000000e+00  0.00000000000e+00  0.00000000000e+00  0.00000000000e+00  0.00000000000e+00  0.00000000000e+00  0.00000000000e+00  0.00000000000e+00  0.00000000000e+00  0.00000000000e+00  0.00000000000e+00  0.00000000000e+00  0.00000000000e+00  0.00000000000e+00  0.00000000000e+00  0.00000000000e+00  0.00000000000e+00  0.00000000000e+00  0.00000000000e+00  0.00000000000e+00  0.00000000000e+00  0.00000000000e+00  0.00000000000e+00  0.00000000000e+00  0.00000000000e+00  0.00000000000e+00  0.00000000000e+00  0.00000000000e+00  0.00000000000e+00  0.00000000000e+00  0.00000000000e+00  0.00000000000e+00  0.00000000000e+00  0.00000000000e+00  0.00000000000e+00  0.00000000000e+00  0.00000000000e+00  0.00000000000e+00  0.00000000000e+00  0.00000000000e+00  0.00000000000e+00  0.00000000000e+00 -4.48236524223e-02 -1.04138100107e-01  0.00000000000e+00  0.00000000000e+00  0.00000000000e+00  0.00000000000e+00  0.00000000000e+00 -1.00546005358e-01  0.00000000000e+00  0.00000000000e+00  0.00000000000e+00  0.00000000000e+00  0.00000000000e+00  0.00000000000e+00  0.00000000000e+00  0.00000000000e+00  0.00000000000e+00  0.00000000000e+00  0.00000000000e+00  0.00000000000e+00  0.00000000000e+00  0.00000000000e+00  0.00000000000e+00  0.00000000000e+00  0.00000000000e+00  0.00000000000e+00  0.00000000000e+00  0.00000000000e+00  0.00000000000e+00  0.00000000000e+00  0.00000000000e+00  0.00000000000e+00  0.00000000000e+00  0.00000000000e+00  0.00000000000e+00  0.00000000000e+00  0.00000000000e+00  0.00000000000e+00  0.00000000000e+00  0.00000000000e+00  0.00000000000e+00  0.00000000000e+00  8.59486698612e-02  0.00000000000e+00  0.00000000000e+00  0.00000000000e+00  0.00000000000e+00  0.00000000000e+00  0.00000000000e+00  0.00000000000e+00  0.00000000000e+00  0.00000000000e+00  0.00000000000e+00  0.00000000000e+00  0.00000000000e+00  0.00000000000e+00  0.00000000000e+00  0.00000000000e+00  0.00000000000e+00  0.00000000000e+00  0.00000000000e+00  0.00000000000e+00  0.00000000000e+00  0.00000000000e+00  0.00000000000e+00  0.00000000000e+00  0.00000000000e+00  0.00000000000e+00  0.00000000000e+00  0.00000000000e+00  0.00000000000e+00  0.00000000000e+00  0.00000000000e+00  0.00000000000e+00  0.00000000000e+00  0.00000000000e+00  0.00000000000e+00  0.00000000000e+00  0.00000000000e+00  0.00000000000e+00  2.82162359030e-02  0.00000000000e+00  0.00000000000e+00  0.00000000000e+00  0.00000000000e+00  0.00000000000e+00  0.00000000000e+00  0.00000000000e+00  0.00000000000e+00  0.00000000000e+00  0.00000000000e+00  0.00000000000e+00  4.70201150308e-01  0.00000000000e+00  0.00000000000e+00 -7.20609338173e-08  0.00000000000e+00  0.00000000000e+00  0.00000000000e+00  0.00000000000e+00  0.00000000000e+00  0.00000000000e+00  0.00000000000e+00  0.00000000000e+00  0.00000000000e+00  0.00000000000e+00  0.00000000000e+00  0.00000000000e+00  0.00000000000e+00  0.00000000000e+00  0.00000000000e+00  0.00000000000e+00  0.00000000000e+00  0.00000000000e+00  0.00000000000e+00  0.00000000000e+00  0.00000000000e+00  0.00000000000e+00  0.00000000000e+00  0.00000000000e+00  0.00000000000e+00  0.00000000000e+00  0.00000000000e+00  2.76014194740e-02  0.00000000000e+00  0.00000000000e+00  0.00000000000e+00  0.00000000000e+00  0.00000000000e+00  0.00000000000e+00  0.00000000000e+00  0.00000000000e+00  0.00000000000e+00  0.00000000000e+00  0.00000000000e+00  0.00000000000e+00  0.00000000000e+00  0.00000000000e+00  0.00000000000e+00  0.00000000000e+00  0.00000000000e+00  0.00000000000e+00  0.00000000000e+00  0.00000000000e+00  0.00000000000e+00  0.00000000000e+00  0.00000000000e+00  0.00000000000e+00  0.00000000000e+00  0.00000000000e+00  0.00000000000e+00  0.00000000000e+00  0.00000000000e+00  0.00000000000e+00  0.00000000000e+00  0.00000000000e+00  0.00000000000e+00  0.00000000000e+00  0.00000000000e+00  0.00000000000e+00  0.00000000000e+00  0.00000000000e+00  0.00000000000e+00  0.00000000000e+00 -1.97577510256e-02  0.00000000000e+00  0.00000000000e+00  0.00000000000e+00  0.00000000000e+00 -5.05533139560e-02  1.41348931673e-01  0.00000000000e+00  0.00000000000e+00  0.00000000000e+00  0.00000000000e+00  0.00000000000e+00  0.00000000000e+00
 0.00000000000e+00  0.00000000000e+00  0.00000000000e+00  0.00000000000e+00  0.00000000000e+00  0.00000000000e+00  0.00000000000e+00  0.00000000000e+00  0.00000000000e+00  0.00000000000e+00  0.00000000000e+00  0.00000000000e+00  0.00000000000e+00  0.00000000000e+00  0.00000000000e+00  0.00000000000e+00  0.00000000000e+00  0.00000000000e+00  0.00000000000e+00  0.00000000000e+00  0.00000000000e+00  0.00000000000e+00  0.00000000000e+00  0.00000000000e+00  0.00000000000e+00  1.26473511043e-01  0.00000000000e+00  0.00000000000e+00  1.12413754415e+01 -1.80296132720e+00  0.00000000000e+00  0.00000000000e+00  0.00000000000e+00  0.00000000000e+00  0.00000000000e+00  0.00000000000e+00  0.00000000000e+00  0.00000000000e+00  0.00000000000e+00  0.00000000000e+00  0.00000000000e+00  0.00000000000e+00  0.00000000000e+00  0.00000000000e+00  0.00000000000e+00  0.00000000000e+00  0.00000000000e+00  0.00000000000e+00  0.00000000000e+00  0.00000000000e+00  0.00000000000e+00  0.00000000000e+00  0.00000000000e+00  0.00000000000e+00  0.00000000000e+00  0.00000000000e+00  0.00000000000e+00  0.00000000000e+00  0.00000000000e+00  0.00000000000e+00  0.00000000000e+00  0.00000000000e+00  0.00000000000e+00  0.00000000000e+00  0.00000000000e+00  0.00000000000e+00  0.00000000000e+00  0.00000000000e+00  2.89562602211e-02  0.00000000000e+00  0.00000000000e+00  0.00000000000e+00  0.00000000000e+00  0.00000000000e+00  0.00000000000e+00  0.00000000000e+00  0.00000000000e+00  0.00000000000e+00  0.00000000000e+00  0.00000000000e+00  0.00000000000e+00  0.00000000000e+00  0.00000000000e+00  0.00000000000e+00  0.00000000000e+00  0.00000000000e+00  0.00000000000e+00  0.00000000000e+00  0.00000000000e+00  0.00000000000e+00  0.00000000000e+00  0.00000000000e+00  0.00000000000e+00  0.00000000000e+00  0.00000000000e+00  0.00000000000e+00  0.00000000000e+00  0.00000000000e+00  0.00000000000e+00  0.00000000000e+00  0.00000000000e+00  0.00000000000e+00  0.00000000000e+00  0.00000000000e+00  0.00000000000e+00  0.00000000000e+00  0.00000000000e+00  0.00000000000e+00  0.00000000000e+00  0.00000000000e+00  0.00000000000e+00  0.00000000000e+00  0.00000000000e+00  0.00000000000e+00  0.00000000000e+00  0.00000000000e+00  0.00000000000e+00  0.00000000000e+00  0.00000000000e+00  0.00000000000e+00  0.00000000000e+00  0.00000000000e+00  0.00000000000e+00  0.00000000000e+00  0.00000000000e+00  0.00000000000e+00  0.00000000000e+00  0.00000000000e+00  0.00000000000e+00  0.00000000000e+00  0.00000000000e+00  0.00000000000e+00  0.00000000000e+00  0.00000000000e+00  0.00000000000e+00  0.00000000000e+00  0.00000000000e+00  0.00000000000e+00  0.00000000000e+00  0.00000000000e+00  0.00000000000e+00  0.00000000000e+00  0.00000000000e+00  0.00000000000e+00  0.00000000000e+00  0.00000000000e+00  0.00000000000e+00  0.00000000000e+00  0.00000000000e+00  0.00000000000e+00  0.00000000000e+00  0.00000000000e+00  0.00000000000e+00  0.00000000000e+00  0.00000000000e+00  0.00000000000e+00  0.00000000000e+00  0.00000000000e+00  0.00000000000e+00  0.00000000000e+00  0.00000000000e+00  0.00000000000e+00  0.00000000000e+00  0.00000000000e+00 -1.98217984028e-02  0.00000000000e+00  0.00000000000e+00  0.00000000000e+00  0.00000000000e+00  0.00000000000e+00  0.00000000000e+00  0.00000000000e+00  0.00000000000e+00 -4.39099244716e-01  0.00000000000e+00  0.00000000000e+00  0.00000000000e+00  0.00000000000e+00  0.00000000000e+00  0.00000000000e+00  0.00000000000e+00  0.00000000000e+00  0.00000000000e+00  0.00000000000e+00  0.00000000000e+00  0.00000000000e+00  0.00000000000e+00  0.00000000000e+00  0.00000000000e+00  0.00000000000e+00  0.00000000000e+00  0.00000000000e+00  0.00000000000e+00  0.00000000000e+00  0.00000000000e+00  0.00000000000e+00  0.00000000000e+00  0.00000000000e+00  0.00000000000e+00  0.00000000000e+00  0.00000000000e+00  0.00000000000e+00  0.00000000000e+00  0.00000000000e+00  0.00000000000e+00  0.00000000000e+00  0.00000000000e+00  0.00000000000e+00  0.00000000000e+00  0.00000000000e+00  0.00000000000e+00  0.00000000000e+00  0.00000000000e+00  0.00000000000e+00  0.00000000000e+00  0.00000000000e+00  0.00000000000e+00  0.00000000000e+00  0.00000000000e+00  0.00000000000e+00  0.00000000000e+00  0.00000000000e+00  0.00000000000e+00  0.00000000000e+00  0.00000000000e+00  0.00000000000e+00  0.00000000000e+00  0.00000000000e+00  0.00000000000e+00  0.00000000000e+00  0.00000000000e+00  0.00000000000e+00  0.00000000000e+00  0.00000000000e+00  0.00000000000e+00  0.00000000000e+00  0.00000000000e+00  0.00000000000e+00  0.00000000000e+00  0.00000000000e+00  0.00000000000e+00  0.00000000000e+00  0.00000000000e+00  0.00000000000e+00  0.00000000000e+00  0.00000000000e+00  0.00000000000e+00  0.00000000000e+00  0.00000000000e+00  0.00000000000e+00  0.00000000000e+00  0.00000000000e+00  0.00000000000e+00  0.00000000000e+00  0.00000000000e+00  0.00000000000e+00
 0.00000000000e+00  0.00000000000e+00  0.00000000000e+00  0.00000000000e+00  0.00000000000e+00  0.00000000000e+00  0.00000000000e+00  0.00000000000e+00  0.00000000000e+00  0.00000000000e+00  0.00000000000e+00  0.00000000000e+00  0.00000000000e+00  0.00000000000e+00  0.00000000000e+00  0.00000000000e+00  0.00000000000e+00  0.00000000000e+00  0.00000000000e+00  0.00000000000e+00  0.00000000000e+00  0.00000000000e+00  0.00000000000e+00  0.00000000000e+00  0.00000000000e+00  0.00000000000e+00  0.00000000000e+00  1.98070368031e-02 -1.80296132720e+00  1.20637184394e+01 -8.45834584308e-01  0.00000000000e+00  0.00000000000e+00  0.00000000000e+00  0.00000000000e+00  0.00000000000e+00  0.00000000000e+00  0.00000000000e+00  0.00000000000e+00  0.00000000000e+00  0.00000000000e+00  0.00000000000e+00  0.00000000000e+00  0.00000000000e+00  0.00000000000e+00  0.00000000000e+00  0.00000000000e+00  0.00000000000e+00  0.00000000000e+00  0.00000000000e+00  0.00000000000e+00  0.00000000000e+00  0.00000000000e+00  0.00000000000e+00  0.00000000000e+00  0.00000000000e+00  0.00000000000e+00  0.00000000000e+00  0.00000000000e+00  0.00000000000e+00  0.00000000000e+00  0.00000000000e+00  0.00000000000e+00  0.00000000000e+00  0.00000000000e+00  0.00000000000e+00  0.00000000000e+00  0.00000000000e+00  0.00000000000e+00  0.00000000000e+00  0.00000000000e+00  0.00000000000e+00  0.00000000000e+00  0.00000000000e+00  0.00000000000e+00  0.00000000000e+00  0.00000000000e+00  0.00000000000e+00  0.00000000000e+00  0.00000000000e+00  0.00000000000e+00  0.00000000000e+00  0.00000000000e+00  0.00000000000e+00  0.00000000000e+00  0.00000000000e+00  0.00000000000e+00  0.00000000000e+00  0.00000000000e+00  0.00000000000e+00  0.00000000000e+00  0.00000000000e+00  0.00000000000e+00  0.00000000000e+00  0.00000000000e+00  0.00000000000e+00  0.00000000000e+00  0.00000000000e+00  0.00000000000e+00  0.00000000000e+00  0.00000000000e+00  0.00000000000e+00  0.00000000000e+00  0.00000000000e+00  0.00000000000e+00  0.00000000000e+00  0.00000000000e+00  0.00000000000e+00  0.00000000000e+00  0.00000000000e+00  0.00000000000e+00  0.00000000000e+00  0.00000000000e+00  0.00000000000e+00  0.00000000000e+00  0.00000000000e+00  0.00000000000e+00  0.00000000000e+00  0.00000000000e+00  0.00000000000e+00  0.00000000000e+00  0.00000000000e+00  0.00000000000e+00  0.00000000000e+00  0.00000000000e+00  0.00000000000e+00  0.00000000000e+00  0.00000000000e+00  0.00000000000e+00  0.00000000000e+00  0.00000000000e+00  0.00000000000e+00  0.00000000000e+00  0.00000000000e+00  0.00000000000e+00  0.00000000000e+00  0.00000000000e+00  0.00000000000e+00  0.00000000000e+00  0.00000000000e+00  0.00000000000e+00 -9.01086006784e-04  0.00000000000e+00  0.00000000000e+00  0.00000000000e+00  0.00000000000e+00  0.00000000000e+00  0.00000000000e+00  0.00000000000e+00  0.00000000000e+00  0.00000000000e+00  0.00000000000e+00  0.00000000000e+00  0.00000000000e+00  0.00000000000e+00  0.00000000000e+00  0.00000000000e+00  0.00000000000e+00  0.00000000000e+00  0.00000000000e+00  0.00000000000e+00  0.00000000000e+00  0.00000000000e+00  0.00000000000e+00  0.00000000000e+00  0.00000000000e+00  0.00000000000e+00  0.00000000000e+00  0.00000000000e+00  0.00000000000e+00  0.00000000000e+00  0.00000000000e+00  0.00000000000e+00  0.00000000000e+00  0.00000000000e+00  0.00000000000e+00  0.00000000000e+00  0.00000000000e+00  0.00000000000e+00  0.00000000000e+00  0.00000000000e+00  0.00000000000e+00  0.00000000000e+00  0.00000000000e+00  0.00000000000e+00  0.00000000000e+00  0.00000000000e+00  0.00000000000e+00  0.00000000000e+00  0.00000000000e+00  0.00000000000e+00  0.00000000000e+00  0.00000000000e+00  0.00000000000e+00  0.00000000000e+00  0.00000000000e+00  0.00000000000e+00  0.00000000000e+00  0.00000000000e+00  0.00000000000e+00  0.00000000000e+00  0.00000000000e+00  0.00000000000e+00  0.00000000000e+00  0.00000000000e+00  0.00000000000e+00  0.00000000000e+00  0.00000000000e+00  0.00000000000e+00  0.00000000000e+00  0.00000000000e+00  0.00000000000e+00  0.00000000000e+00  0.00000000000e+00  0.00000000000e+00  0.00000000000e+00  0.00000000000e+00  0.00000000000e+00  0.00000000000e+00  0.00000000000e+00  0.00000000000e+00  0.00000000000e+00  0.00000000000e+00  0.00000000000e+00  0.00000000000e+00  0.00000000000e+00  0.00000000000e+00  0.00000000000e+00  0.00000000000e+00  0.00000000000e+00  0.00000000000e+00  0.00000000000e+00  0.00000000000e+00  0.00000000000e+00  0.00000000000e+00  0.00000000000e+00  0.00000000000e+00  0.00000000000e+00  0.00000000000e+00  0.00000000000e+00  0.00000000000e+00  0.00000000000e+00  0.00000000000e+00  0.00000000000e+00  0.00000000000e+00  0.00000000000e+00  0.00000000000e+00  0.00000000000e+00  0.00000000000e+00  0.00000000000e+00  0.00000000000e+00  0.00000000000e+00  0.00000000000e+00  0.00000000000e+00  0.00000000000e+00  0.00000000000e+00
 0.00000000000e+00  0.00000000000e+00  0.00000000000e+00  0.00000000000e+00  0.00000000000e+00  0.00000000000e+00  0.00000000000e+00  0.00000000000e+00  0.00000000000e+00  0.00000000000e+00  0.00000000000e+00  0.00000000000e+00  0.00000000000e+00  0.00000000000e+00  0.00000000000e+00  0.00000000000e+00  0.00000000000e+00  0.00000000000e+00  0.00000000000e+00  0.00000000000e+00  0.00000000000e+00  0.00000000000e+00  0.00000000000e+00  1.60358408693e-02  0.00000000000e+00  0.00000000000e+00  0.00000000000e+00  0.00000000000e+00  0.00000000000e+00 -8.45834584978e-01  1.11824811551e+01 -1.69987996594e-01  0.00000000000e+00  0.00000000000e+00  0.00000000000e+00  0.00000000000e+00  0.00000000000e+00  0.00000000000e+00  0.00000000000e+00  0.00000000000e+00  0.00000000000e+00  0.00000000000e+00  0.00000000000e+00  0.00000000000e+00  0.00000000000e+00  0.00000000000e+00  0.00000000000e+00  0.00000000000e+00  0.00000000000e+00  0.00000000000e+00  0.00000000000e+00  0.00000000000e+00 -6.35112583696e-02  0.00000000000e+00  0.00000000000e+00  0.00000000000e+00  0.00000000000e+00  0.00000000000e+00  0.00000000000e+00  0.00000000000e+00  0.00000000000e+00  0.00000000000e+00  0.00000000000e+00  0.00000000000e+00  0.00000000000e+00  0.00000000000e+00  0.00000000000e+00  0.00000000000e+00  0.00000000000e+00  0.00000000000e+00  0.00000000000e+00  0.00000000000e+00  0.00000000000e+00  0.00000000000e+00  0.00000000000e+00  0.00000000000e+00  0.00000000000e+00  0.00000000000e+00  0.00000000000e+00  0.00000000000e+00  0.00000000000e+00  0.00000000000e+00  0.00000000000e+00  0.00000000000e+00  0.00000000000e+00  0.00000000000e+00  0.00000000000e+00  0.00000000000e+00  0.00000000000e+00  0.00000000000e+00  0.00000000000e+00  0.00000000000e+00  0.00000000000e+00  0.00000000000e+00  0.00000000000e+00  0.00000000000e+00  0.00000000000e+00  0.00000000000e+00  0.00000000000e+00  0.00000000000e+00  8.46931712871e-02  0.00000000000e+00  0.00000000000e+00  0.00000000000e+00  0.00000000000e+00  0.00000000000e+00  0.00000000000e+00  0.00000000000e+00  0.00000000000e+00  0.00000000000e+00  0.00000000000e+00  0.00000000000e+00  0.00000000000e+00  0.00000000000e+00  0.00000000000e+00  0.00000000000e+00  0.00000000000e+00  0.00000000000e+00  0.00000000000e+00  0.00000000000e+00  0.00000000000e+00  0.00000000000e+00  0.00000000000e+00  0.00000000000e+00  0.00000000000e+00  0.00000000000e+00  0.00000000000e+00  0.00000000000e+00  0.00000000000e+00  0.00000000000e+00  0.00000000000e+00  0.00000000000e+00  0.00000000000e+00  0.00000000000e+00  0.00000000000e+00  0.00000000000e+00  0.00000000000e+00  0.00000000000e+00  0.00000000000e+00  0.00000000000e+00  0.00000000000e+00  0.00000000000e+00  0.00000000000e+00  0.00000000000e+00  0.00000000000e+00  0.00000000000e+00  0.00000000000e+00  0.00000000000e+00  0.00000000000e+00  0.00000000000e+00  0.00000000000e+00  0.00000000000e+00  0.00000000000e+00  0.00000000000e+00  0.00000000000e+00  0.00000000000e+00  0.00000000000e+00  0.00000000000e+00  0.00000000000e+00  0.00000000000e+00  0.00000000000e+00  0.00000000000e+00  0.00000000000e+00  0.00000000000e+00  0.00000000000e+00  0.00000000000e+00  0.00000000000e+00  0.00000000000e+00  0.00000000000e+00  0.00000000000e+00  0.00000000000e+00  0.00000000000e+00  0.00000000000e+00  0.00000000000e+00  0.00000000000e+00  0.00000000000e+00  0.00000000000e+00  0.00000000000e+00  0.00000000000e+00  0.00000000000e+00  0.00000000000e+00  0.00000000000e+00  0.00000000000e+00  0.00000000000e+00  0.00000000000e+00  0.00000000000e+00  0.00000000000e+00  0.00000000000e+00  0.00000000000e+00  0.00000000000e+00  0.00000000000e+00  0.00000000000e+00  0.00000000000e+00  0.00000000000e+00  0.00000000000e+00  0.00000000000e+00  0.00000000000e+00  0.00000000000e+00  0.00000000000e+00  0.00000000000e+00  0.00000000000e+00  0.00000000000e+00  0.00000000000e+00  0.00000000000e+00  0.00000000000e+00  0.00000000000e+00  0.00000000000e+00  0.00000000000e+00  0.00000000000e+00  0.00000000000e+00  0.00000000000e+00  0.00000000000e+00  0.00000000000e+00  0.00000000000e+00  0.00000000000e+00  0.00000000000e+00  0.00000000000e+00  0.00000000000e+00  0.00000000000e+00  0.00000000000e+00  0.00000000000e+00  0.00000000000e+00  0.00000000000e+00  0.00000000000e+00  0.00000000000e+00  0.00000000000e+00  0.00000000000e+00  0.00000000000e+00  0.00000000000e+00  0.00000000000e+00  0.00000000000e+00  0.00000000000e+00  0.00000000000e+00  0.00000000000e+00  0.00000000000e+00  0.00000000000e+00  0.00000000000e+00  0.00000000000e+00  0.00000000000e+00  0.00000000000e+00  0.00000000000e+00  0.00000000000e+00  0.00000000000e+00  0.00000000000e+00  0.00000000000e+00  0.00000000000e+00  0.00000000000e+00  0.00000000000e+00  0.00000000000e+00 -1.31573673714e-03  0.00000000000e+00  0.00000000000e+00  0.00000000000e+00  0.00000000000e+00  0.00000000000e+00  0.00000000000e+00
 0.00000000000e+00  0.00000000000e+00  0.00000000000e+00  0.00000000000e+00  0.00000000000e+00  0.00000000000e+00  0.00000000000e+00  0.00000000000e+00  0.00000000000e+00  0.00000000000e+00  0.00000000000e+00  0.00000000000e+00  0.00000000000e+00  0.00000000000e+00  0.00000000000e+00  0.00000000000e+00  0.00000000000e+00  0.00000000000e+00  0.00000000000e+00  0.00000000000e+00  0.00000000000e+00  0.00000000000e+00  0.00000000000e+00  0.00000000000e+00  0.00000000000e+00  0.00000000000e+00  0.00000000000e+00  0.00000000000e+00  0.00000000000e+00  0.00000000000e+00 -1.69987996289e-01  9.60511476585e+00  2.20605005113e+00  5.00715937673e-01  5.58837282836e-01  0.00000000000e+00  0.00000000000e+00  0.00000000000e+00  0.00000000000e+00  0.00000000000e+00  0.00000000000e+00  0.00000000000e+00  0.00000000000e+00  0.00000000000e+00  0.00000000000e+00  0.00000000000e+00  0.00000000000e+00  0.00000000000e+00  0.00000000000e+00  0.00000000000e+00  0.00000000000e+00  0.00000000000e+00  0.00000000000e+00  0.00000000000e+00  0.00000000000e+00  0.00000000000e+00  0.00000000000e+00  0.00000000000e+00  0.00000000000e+00  0.00000000000e+00  0.00000000000e+00  0.00000000000e+00  0.00000000000e+00  0.00000000000e+00  0.00000000000e+00  0.00000000000e+00  0.00000000000e+00  0.00000000000e+00  0.00000000000e+00  0.00000000000e+00  0.00000000000e+00  0.00000000000e+00  0.00000000000e+00  0.00000000000e+00  0.00000000000e+00  0.00000000000e+00  0.00000000000e+00  0.00000000000e+00  0.00000000000e+00  0.00000000000e+00  0.00000000000e+00  0.00000000000e+00  0.00000000000e+00  0.00000000000e+00  0.00000000000e+00  0.00000000000e+00  0.00000000000e+00  0.00000000000e+00  0.00000000000e+00  0.00000000000e+00  0.00000000000e+00  0.00000000000e+00  0.00000000000e+00  0.00000000000e+00  0.00000000000e+00  0.00000000000e+00  0.00000000000e+00  0.00000000000e+00  0.00000000000e+00  0.00000000000e+00  1.66644132626e-01  0.00000000000e+00  0.00000000000e+00  0.00000000000e+00  0.00000000000e+00  0.00000000000e+00  0.00000000000e+00  0.00000000000e+00  0.00000000000e+00  0.00000000000e+00  0.00000000000e+00  0.00000000000e+00  0.00000000000e+00  0.00000000000e+00  0.00000000000e+00  0.00000000000e+00  0.00000000000e+00  0.00000000000e+00  0.00000000000e+00  0.00000000000e+00  0.00000000000e+00  0.00000000000e+00  0.00000000000e+00  0.00000000000e+00  0.00000000000e+00  0.00000000000e+00  0.00000000000e+00  0.00000000000e+00  0.00000000000e+00  0.00000000000e+00  0.00000000000e+00  0.00000000000e+00  0.00000000000e+00  0.00000000000e+00  0.00000000000e+00  0.00000000000e+00  0.00000000000e+00  0.00000000000e+00  0.00000000000e+00  0.00000000000e+00  0.00000000000e+00  0.00000000000e+00  0.00000000000e+00  0.00000000000e+00  0.00000000000e+00  0.00000000000e+00  0.00000000000e+00  0.00000000000e+00  0.00000000000e+00  0.00000000000e+00  0.00000000000e+00  0.00000000000e+00  0.00000000000e+00  0.00000000000e+00  0.00000000000e+00  4.28560046278e-02  0.00000000000e+00  5.11042707276e-02  0.00000000000e+00  0.00000000000e+00  0.00000000000e+00 -4.96866930872e-03  0.00000000000e+00  0.00000000000e+00  0.00000000000e+00  0.00000000000e+00  0.00000000000e+00  0.00000000000e+00  0.00000000000e+00  0.00000000000e+00  0.00000000000e+00  0.00000000000e+00  0.00000000000e+00  0.00000000000e+00  0.00000000000e+00  0.00000000000e+00  0.00000000000e+00  0.00000000000e+00  0.00000000000e+00  0.00000000000e+00  0.00000000000e+00  0.00000000000e+00  0.00000000000e+00  0.00000000000e+00  0.00000000000e+00  0.00000000000e+00  0.00000000000e+00  0.00000000000e+00  0.00000000000e+00  0.00000000000e+00  0.00000000000e+00  0.00000000000e+00  0.00000000000e+00  0.00000000000e+00  0.00000000000e+00  0.00000000000e+00  0.00000000000e+00  0.00000000000e+00  0.00000000000e+00  0.00000000000e+00  0.00000000000e+00  0.00000000000e+00  0.00000000000e+00  0.00000000000e+00  0.00000000000e+00  0.00000000000e+00  0.00000000000e+00 -4.90733297369e-02  0.00000000000e+00  0.00000000000e+00 -4.93893361772e-02  0.00000000000e+00  0.00000000000e+00  0.00000000000e+00  0.00000000000e+00  0.00000000000e+00  0.00000000000e+00  0.00000000000e+00  0.00000000000e+00  0.00000000000e+00  0.00000000000e+00  0.00000000000e+00  0.00000000000e+00  0.00000000000e+00  0.00000000000e+00  0.00000000000e+00  0.00000000000e+00  0.00000000000e+00  0.00000000000e+00  0.00000000000e+00 -9.79951577272e-02  0.00000000000e+00  0.00000000000e+00  0.00000000000e+00  0.00000000000e+00  0.00000000000e+00  0.00000000000e+00  0.00000000000e+00  0.00000000000e+00  0.00000000000e+00  0.00000000000e+00  0.00000000000e+00  0.00000000000e+00  0.00000000000e+00  0.00000000000e+00  0.00000000000e+00  0.00000000000e+00  0.00000000000e+00  0.00000000000e+00  0.00000000000e+00  0.00000000000e+00  0.00000000000e+00  0.00000000000e+00  0.00000000000e+00  0.00000000000e+00  0.00000000000e+00
 0.00000000000e+00  0.00000000000e+00  0.00000000000e+00  0.00000000000e+00  0.00000000000e+00  0.00000000000e+00  0.00000000000e+00  0.00000000000e+00  0.00000000000e+00  0.00000000000e+00  0.00000000000e+00  0.00000000000e+00  0.00000000000e+00  0.00000000000e+00  0.00000000000e+00  0.00000000000e+00  0.00000000000e+00  0.00000000000e+00  0.00000000000e+00  0.00000000000e+00  0.00000000000e+00  0.00000000000e+00  0.00000000000e+00  0.00000000000e+00  0.00000000000e+00  0.00000000000e+00  0.00000000000e+00  0.00000000000e+00  0.00000000000e+00  0.00000000000e+00  0.00000000000e+00  2.20605004675e+00  1.17053146029e+01  4.39333669868e-01  4.64082059019e-01  1.78817669113e-01  0.00000000000e+00  0.00000000000e+00  0.00000000000e+00  0.00000000000e+00  0.00000000000e+00  1.62928062168e-01  0.00000000000e+00  0.00000000000e+00  0.00000000000e+00  0.00000000000e+00  0.00000000000e+00  0.00000000000e+00  0.00000000000e+00  0.00000000000e+00  0.00000000000e+00  0.00000000000e+00  0.00000000000e+00  0.00000000000e+00  0.00000000000e+00  0.00000000000e+00  0.00000000000e+00  0.00000000000e+00  0.00000000000e+00  0.00000000000e+00  0.00000000000e+00  0.00000000000e+00  0.00000000000e+00  0.00000000000e+00  0.00000000000e+00  0.00000000000e+00  0.00000000000e+00  0.00000000000e+00  0.00000000000e+00  0.00000000000e+00  0.00000000000e+00  0.00000000000e+00  0.00000000000e+00  0.00000000000e+00  0.00000000000e+00  0.00000000000e+00  0.00000000000e+00  0.00000000000e+00  0.00000000000e+00  0.00000000000e+00  0.00000000000e+00  0.00000000000e+00  0.00000000000e+00  0.00000000000e+00  0.00000000000e+00  0.00000000000e+00  0.00000000000e+00  0.00000000000e+00  0.00000000000e+00  0.00000000000e+00  0.00000000000e+00  0.00000000000e+00  0.00000000000e+00  0.00000000000e+00  0.00000000000e+00  0.00000000000e+00  0.00000000000e+00  0.00000000000e+00  0.00000000000e+00  0.00000000000e+00  0.00000000000e+00  0.00000000000e+00  0.00000000000e+00  0.00000000000e+00  0.00000000000e+00  0.00000000000e+00  0.00000000000e+00  0.00000000000e+00  0.00000000000e+00  0.00000000000e+00  0.00000000000e+00  0.00000000000e+00  0.00000000000e+00  0.00000000000e+00  0.00000000000e+00  0.00000000000e+00  0.00000000000e+00  0.00000000000e+00  0.00000000000e+00  0.00000000000e+00  0.00000000000e+00  0.00000000000e+00  0.00000000000e+00  0.00000000000e+00  0.00000000000e+00  0.00000000000e+00  0.00000000000e+00  0.00000000000e+00  0.00000000000e+00  0.00000000000e+00  0.00000000000e+00  0.00000000000e+00  0.00000000000e+00  0.00000000000e+00  0.00000000000e+00  0.00000000000e+00  0.00000000000e+00  0.00000000000e+00  0.00000000000e+00  0.00000000000e+00  0.00000000000e+00  0.00000000000e+00  0.00000000000e+00  0.00000000000e+00  0.00000000000e+00  0.00000000000e+00  0.00000000000e+00  0.00000000000e+00  0.00000000000e+00  0.00000000000e+00  0.00000000000e+00  0.00000000000e+00  0.00000000000e+00  0.00000000000e+00  0.00000000000e+00  0.00000000000e+00  0.00000000000e+00  0.00000000000e+00  0.00000000000e+00  0.00000000000e+00  0.00000000000e+00  0.00000000000e+00  0.00000000000e+00  3.81939712711e-02  0.00000000000e+00  0.00000000000e+00  0.00000000000e+00  0.00000000000e+00  0.00000000000e+00  0.00000000000e+00  0.00000000000e+00  0.00000000000e+00  0.00000000000e+00  0.00000000000e+00  0.00000000000e+00  0.00000000000e+00  0.00000000000e+00  0.00000000000e+00  0.00000000000e+00  0.00000000000e+00  0.00000000000e+00  0.00000000000e+00  0.00000000000e+00  0.00000000000e+00  0.00000000000e+00  0.00000000000e+00  0.00000000000e+00  0.00000000000e+00  0.00000000000e+00  0.00000000000e+00  0.00000000000e+00  0.00000000000e+00  0.00000000000e+00  0.00000000000e+00  0.00000000000e+00  0.00000000000e+00  0.00000000000e+00  0.00000000000e+00  0.00000000000e+00  0.00000000000e+00  0.00000000000e+00  0.00000000000e+00  0.00000000000e+00  0.00000000000e+00  0.00000000000e+00  0.00000000000e+00  0.00000000000e+00  0.00000000000e+00  0.00000000000e+00  0.00000000000e+00  0.00000000000e+00  0.00000000000e+00  0.00000000000e+00  0.00000000000e+00  0.00000000000e+00  0.00000000000e+00  0.00000000000e+00  0.00000000000e+00  0.00000000000e+00  0.00000000000e+00  0.00000000000e+00  0.00000000000e+00  0.00000000000e+00  0.00000000000e+00  0.00000000000e+00  0.00000000000e+00  0.00000000000e+00  0.00000000000e+00  0.00000000000e+00  0.00000000000e+00  0.00000000000e+00  0.00000000000e+00  0.00000000000e+00  0.00000000000e+00  0.00000000000e+00  0.00000000000e+00  0.00000000000e+00  0.00000000000e+00  0.00000000000e+00  0.00000000000e+00  0.00000000000e+00  0.00000000000e+00  0.00000000000e+00  0.00000000000e+00  0.00000000000e+00  0.00000000000e+00  0.00000000000e+00  0.00000000000e+00  0.00000000000e+00  0.00000000000e+00  0.00000000000e+00  0.00000000000e+00  0.00000000000e+00  0.00000000000e+00  0.00000000000e+00  0.00000000000e+00
 0.00000000000e+00  0.00000000000e+00  0.00000000000e+00  0.00000000000e+00  0.00000000000e+00  0.00000000000e+00  0.00000000000e+00  0.00000000000e+00  0.00000000000e+00  0.00000000000e+00  0.00000000000e+00  0.00000000000e+00  0.00000000000e+00  0.00000000000e+00  0.00000000000e+00  0.00000000000e+00  0.00000000000e+00  0.00000000000e+00  0.00000000000e+00  0.00000000000e+00  0.00000000000e+00  0.00000000000e+00  0.00000000000e+00  0.00000000000e+00  0.00000000000e+00  0.00000000000e+00  0.00000000000e+00  0.00000000000e+00  0.00000000000e+00  0.00000000000e+00  0.00000000000e+00  5.00715929109e-01  4.39333670056e-01  1.08066749278e+01  0.00000000000e+00  0.00000000000e+00  0.00000000000e+00  0.00000000000e+00  0.00000000000e+00  0.00000000000e+00  0.00000000000e+00  0.00000000000e+00  0.00000000000e+00  0.00000000000e+00  0.00000000000e+00  0.00000000000e+00  0.00000000000e+00  0.00000000000e+00  0.00000000000e+00  0.00000000000e+00  0.00000000000e+00  0.00000000000e+00  0.00000000000e+00  0.00000000000e+00  0.00000000000e+00  0.00000000000e+00  0.00000000000e+00  0.00000000000e+00  0.00000000000e+00  0.00000000000e+00  0.00000000000e+00  0.00000000000e+00  0.00000000000e+00  0.00000000000e+00  0.00000000000e+00  0.00000000000e+00  0.00000000000e+00  0.00000000000e+00  0.00000000000e+00  0.00000000000e+00  0.00000000000e+00  0.00000000000e+00  0.00000000000e+00  0.00000000000e+00  0.00000000000e+00  0.00000000000e+00  0.00000000000e+00  0.00000000000e+00  0.00000000000e+00  0.00000000000e+00  0.00000000000e+00  0.00000000000e+00  0.00000000000e+00  0.00000000000e+00  0.00000000000e+00  0.00000000000e+00  0.00000000000e+00  0.00000000000e+00  0.00000000000e+00  0.00000000000e+00  0.00000000000e+00  0.00000000000e+00  0.00000000000e+00  0.00000000000e+00  0.00000000000e+00  0.00000000000e+00  0.00000000000e+00  0.00000000000e+00  0.00000000000e+00  0.00000000000e+00  0.00000000000e+00  0.00000000000e+00  0.00000000000e+00  0.00000000000e+00  0.00000000000e+00  0.00000000000e+00 -9.28269719968e-02  0.00000000000e+00  0.00000000000e+00  0.00000000000e+00  0.00000000000e+00  0.00000000000e+00  0.00000000000e+00  0.00000000000e+00  0.00000000000e+00  0.00000000000e+00  5.99841238359e-04  0.00000000000e+00  0.00000000000e+00  0.00000000000e+00  0.00000000000e+00  0.00000000000e+00  0.00000000000e+00  0.00000000000e+00  0.00000000000e+00  0.00000000000e+00  0.00000000000e+00  0.00000000000e+00  0.00000000000e+00  0.00000000000e+00  0.00000000000e+00  0.00000000000e+00  0.00000000000e+00  0.00000000000e+00  0.00000000000e+00  0.00000000000e+00  0.00000000000e+00  0.00000000000e+00  0.00000000000e+00  0.00000000000e+00  0.00000000000e+00  0.00000000000e+00  0.00000000000e+00  0.00000000000e+00  0.00000000000e+00  0.00000000000e+00  0.00000000000e+00  0.00000000000e+00  0.00000000000e+00  0.00000000000e+00  0.00000000000e+00  9.10112095655e-02  0.00000000000e+00  0.00000000000e+00  0.00000000000e+00  0.00000000000e+00  0.00000000000e+00  0.00000000000e+00  0.00000000000e+00  0.00000000000e+00  0.00000000000e+00  0.00000000000e+00  0.00000000000e+00  0.00000000000e+00  0.00000000000e+00  0.00000000000e+00  0.00000000000e+00  0.00000000000e+00  0.00000000000e+00  0.00000000000e+00  0.00000000000e+00  0.00000000000e+00  0.00000000000e+00  0.00000000000e+00  0.00000000000e+00  0.00000000000e+00  0.00000000000e+00  0.00000000000e+00  0.00000000000e+00  0.00000000000e+00  0.00000000000e+00  0.00000000000e+00  0.00000000000e+00  0.00000000000e+00  0.00000000000e+00  0.00000000000e+00  0.00000000000e+00  0.00000000000e+00  0.00000000000e+00  0.00000000000e+00  0.00000000000e+00  0.00000000000e+00  0.00000000000e+00  0.00000000000e+00  0.00000000000e+00  0.00000000000e+00  0.00000000000e+00  0.00000000000e+00  0.00000000000e+00  0.00000000000e+00  0.00000000000e+00  0.00000000000e+00  0.00000000000e+00  0.00000000000e+00  0.00000000000e+00  0.00000000000e+00  0.00000000000e+00  0.00000000000e+00  0.00000000000e+00  0.00000000000e+00  0.00000000000e+00  0.00000000000e+00  0.00000000000e+00  0.00000000000e+00  0.00000000000e+00  0.00000000000e+00  0.00000000000e+00  0.00000000000e+00  0.00000000000e+00  0.00000000000e+00  0.00000000000e+00  0.00000000000e+00  0.00000000000e+00  0.00000000000e+00  0.00000000000e+00  0.00000000000e+00  0.00000000000e+00  0.00000000000e+00  0.00000000000e+00  0.00000000000e+00  0.00000000000e+00  0.00000000000e+00  0.00000000000e+00  0.00000000000e+00  0.00000000000e+00  0.00000000000e+00  0.00000000000e+00  0.00000000000e+00  0.00000000000e+00  0.00000000000e+00  0.00000000000e+00  0.00000000000e+00  0.00000000000e+00  0.00000000000e+00  0.00000000000e+00  0.00000000000e+00  0.00000000000e+00  0.00000000000e+00  0.00000000000e+00  0.00000000000e+00  0.00000000000e+00  0.00000000000e+00  0.00000000000e+00  0.00000000000e+00  0.00000000000e+00  0.00000000000e+00
 0.00000000000e+00  0.00000000000e+00  0.00000000000e+00  0.00000000000e+00  0.00000000000e+00  0.00000000000e+00  0.00000000000e+00  0.00000000000e+00  0.00000000000e+00  0.00000000000e+00  0.00000000000e+00  0.00000000000e+00  0.00000000000e+00  0.00000000000e+00  0.00000000000e+00  0.00000000000e+00  0.00000000000e+00  0.00000000000e+00  0.00000000000e+00  0.00000000000e+00  0.00000000000e+00  0.00000000000e+00  0.00000000000e+00  0.00000000000e+00  0.00000000000e+00  0.00000000000e+00  0.00000000000e+00  0.00000000000e+00  0.00000000000e+00  0.00000000000e+00  0.00000000000e+00  5.58837281394e-01  4.64082058745e-01  0.00000000000e+00  9.75447429817e+00  0.00000000000e+00  0.00000000000e+00  0.00000000000e+00  0.00000000000e+00  0.00000000000e+00  0.00000000000e+00  0.00000000000e+00  0.00000000000e+00  0.00000000000e+00  0.00000000000e+00  0.00000000000e+00  0.00000000000e+00  0.00000000000e+00  0.00000000000e+00  0.00000000000e+00  0.00000000000e+00  0.00000000000e+00  0.00000000000e+00  0.00000000000e+00  0.00000000000e+00  0.00000000000e+00  0.00000000000e+00  0.00000000000e+00  0.00000000000e+00  0.00000000000e+00 -8.30672215784e-02  0.00000000000e+00  0.00000000000e+00  0.00000000000e+00  0.00000000000e+00  0.00000000000e+00  0.00000000000e+00  0.00000000000e+00  0.00000000000e+00  0.00000000000e+00  0.00000000000e+00  0.00000000000e+00  0.00000000000e+00  0.00000000000e+00  0.00000000000e+00  0.00000000000e+00  0.00000000000e+00  0.00000000000e+00  0.00000000000e+00  0.00000000000e+00  0.00000000000e+00  0.00000000000e+00  0.00000000000e+00  0.00000000000e+00  0.00000000000e+00  0.00000000000e+00  0.00000000000e+00  0.00000000000e+00  0.00000000000e+00  0.00000000000e+00  8.21139186752e-02  0.00000000000e+00  0.00000000000e+00  0.00000000000e+00  0.00000000000e+00  0.00000000000e+00  0.00000000000e+00  0.00000000000e+00  0.00000000000e+00  0.00000000000e+00  0.00000000000e+00  0.00000000000e+00  0.00000000000e+00  0.00000000000e+00  0.00000000000e+00  0.00000000000e+00  0.00000000000e+00  0.00000000000e+00  0.00000000000e+00  0.00000000000e+00  0.00000000000e+00  0.00000000000e+00  0.00000000000e+00  0.00000000000e+00  0.00000000000e+00  0.00000000000e+00  0.00000000000e+00  0.00000000000e+00  0.00000000000e+00  0.00000000000e+00  0.00000000000e+00  0.00000000000e+00  0.00000000000e+00  0.00000000000e+00  0.00000000000e+00  0.00000000000e+00  0.00000000000e+00  0.00000000000e+00  0.00000000000e+00  0.00000000000e+00  0.00000000000e+00  0.00000000000e+00  0.00000000000e+00  0.00000000000e+00  0.00000000000e+00  0.00000000000e+00  0.00000000000e+00  0.00000000000e+00  0.00000000000e+00  0.00000000000e+00  0.00000000000e+00  0.00000000000e+00  0.00000000000e+00  0.00000000000e+00  0.00000000000e+00  0.00000000000e+00  0.00000000000e+00  0.00000000000e+00  0.00000000000e+00  0.00000000000e+00  0.00000000000e+00  0.00000000000e+00  0.00000000000e+00  0.00000000000e+00  0.00000000000e+00  0.00000000000e+00  0.00000000000e+00  0.00000000000e+00  0.00000000000e+00  0.00000000000e+00  0.00000000000e+00  0.00000000000e+00  0.00000000000e+00  0.00000000000e+00  0.00000000000e+00  0.00000000000e+00  0.00000000000e+00  0.00000000000e+00  0.00000000000e+00  0.00000000000e+00  0.00000000000e+00  0.00000000000e+00  0.00000000000e+00  0.00000000000e+00  0.00000000000e+00  0.00000000000e+00  0.00000000000e+00  0.00000000000e+00  0.00000000000e+00  0.00000000000e+00  0.00000000000e+00  0.00000000000e+00  0.00000000000e+00  0.00000000000e+00  0.00000000000e+00  0.00000000000e+00  0.00000000000e+00  0.00000000000e+00  0.00000000000e+00  0.00000000000e+00  0.00000000000e+00  0.00000000000e+00  0.00000000000e+00  0.00000000000e+00  0.00000000000e+00  0.00000000000e+00  0.00000000000e+00  0.00000000000e+00  0.00000000000e+00  0.00000000000e+00  0.00000000000e+00  0.00000000000e+00  0.00000000000e+00  0.00000000000e+00  0.00000000000e+00  0.00000000000e+00  0.00000000000e+00  0.00000000000e+00  0.00000000000e+00  0.00000000000e+00  0.00000000000e+00  0.00000000000e+00  0.00000000000e+00  0.00000000000e+00  0.00000000000e+00  0.00000000000e+00  0.00000000000e+00  0.00000000000e+00  0.00000000000e+00  0.00000000000e+00  0.00000000000e+00  0.00000000000e+00  0.00000000000e+00  0.00000000000e+00  0.00000000000e+00  0.00000000000e+00  0.00000000000e+00  0.00000000000e+00  0.00000000000e+00  0.00000000000e+00  0.00000000000e+00  0.00000000000e+00  0.00000000000e+00  0.00000000000e+00  0.00000000000e+00  0.00000000000e+00  0.00000000000e+00  0.00000000000e+00  0.00000000000e+00  0.00000000000e+00  0.00000000000e+00  0.00000000000e+00  0.00000000000e+00  0.00000000000e+00  0.00000000000e+00  0.00000000000e+00  0.00000000000e+00  0.00000000000e+00  0.00000000000e+00  0.00000000000e+00  0.00000000000e+00  0.00000000000e+00  0.00000000000e+00  0.00000000000e+00  0.00000000000e+00  0.00000000000e+00
 0.00000000000e+00  0.00000000000e+00  0.00000000000e+00  0.00000000000e+00  0.00000000000e+00  0.00000000000e+00  0.00000000000e+00  0.00000000000e+00  0.00000000000e+00  0.00000000000e+00  0.00000000000e+00  0.00000000000e+00  0.00000000000e+00  0.00000000000e+00  0.00000000000e+00  0.00000000000e+00  0.00000000000e+00  0.00000000000e+00  0.00000000000e+00  0.00000000000e+00  0.00000000000e+00  0.00000000000e+00  0.00000000000e+00  0.00000000000e+00  0.00000000000e+00  0.00000000000e+00  0.00000000000e+00  0.00000000000e+00  0.00000000000e+00  0.00000000000e+00  0.00000000000e+00  0.00000000000e+00  1.78817669367e-01  0.00000000000e+00  0.00000000000e+00  1.08500895110e+01 -9.97789212259e-01 -5.84076698128e-01  1.16355988529e+00  0.00000000000e+00  0.00000000000e+00  0.00000000000e+00  0.00000000000e+00  0.00000000000e+00  0.00000000000e+00  0.00000000000e+00  0.00000000000e+00  0.00000000000e+00  0.00000000000e+00  0.00000000000e+00  0.00000000000e+00  0.00000000000e+00  0.00000000000e+00  0.00000000000e+00  0.00000000000e+00  0.00000000000e+00  0.00000000000e+00  0.00000000000e+00  0.00000000000e+00  0.00000000000e+00  0.00000000000e+00  0.00000000000e+00  0.00000000000e+00  0.00000000000e+00  0.00000000000e+00  0.00000000000e+00  0.00000000000e+00  0.00000000000e+00  0.00000000000e+00  0.00000000000e+00  0.00000000000e+00  0.00000000000e+00  0.00000000000e+00  0.00000000000e+00  0.00000000000e+00  0.00000000000e+00  0.00000000000e+00  0.00000000000e+00  0.00000000000e+00  0.00000000000e+00  0.00000000000e+00  0.00000000000e+00  0.00000000000e+00  0.00000000000e+00  0.00000000000e+00  0.00000000000e+00  0.00000000000e+00  0.00000000000e+00  0.00000000000e+00  0.00000000000e+00  0.00000000000e+00  0.00000000000e+00  0.00000000000e+00  0.00000000000e+00  0.00000000000e+00  0.00000000000e+00  0.00000000000e+00  0.00000000000e+00  0.00000000000e+00  0.00000000000e+00  0.00000000000e+00  0.00000000000e+00  0.00000000000e+00  0.00000000000e+00  0.00000000000e+00  0.00000000000e+00 -1.63109001239e-02  0.00000000000e+00  0.00000000000e+00  0.00000000000e+00  0.00000000000e+00  0.00000000000e+00  0.00000000000e+00  0.00000000000e+00  0.00000000000e+00  0.00000000000e+00  0.00000000000e+00  0.00000000000e+00  0.00000000000e+00  0.00000000000e+00  0.00000000000e+00  0.00000000000e+00  0.00000000000e+00  0.00000000000e+00  0.00000000000e+00  0.00000000000e+00  0.00000000000e+00  0.00000000000e+00  0.00000000000e+00  0.00000000000e+00  0.00000000000e+00  0.00000000000e+00  0.00000000000e+00  0.00000000000e+00  0.00000000000e+00  0.00000000000e+00  0.00000000000e+00  0.00000000000e+00  0.00000000000e+00  0.00000000000e+00  0.00000000000e+00  0.00000000000e+00  0.00000000000e+00  0.00000000000e+00  0.00000000000e+00  0.00000000000e+00  0.00000000000e+00  0.00000000000e+00  0.00000000000e+00  0.00000000000e+00  0.00000000000e+00  0.00000000000e+00  0.00000000000e+00  0.00000000000e+00  0.00000000000e+00  0.00000000000e+00  0.00000000000e+00  0.00000000000e+00  0.00000000000e+00  0.00000000000e+00  0.00000000000e+00  0.00000000000e+00  0.00000000000e+00  0.00000000000e+00  0.00000000000e+00  0.00000000000e+00 -1.24644900387e-01  0.00000000000e+00  0.00000000000e+00  0.00000000000e+00  0.00000000000e+00 -2.03791153718e-01  0.00000000000e+00  0.00000000000e+00  0.00000000000e+00  0.00000000000e+00  0.00000000000e+00  0.00000000000e+00  0.00000000000e+00 -2.34552288192e-02  0.00000000000e+00  0.00000000000e+00  0.00000000000e+00  0.00000000000e+00  0.00000000000e+00  0.00000000000e+00  0.00000000000e+00  0.00000000000e+00  0.00000000000e+00  0.00000000000e+00  0.00000000000e+00  0.00000000000e+00  0.00000000000e+00  0.00000000000e+00  0.00000000000e+00  0.00000000000e+00  0.00000000000e+00  0.00000000000e+00  0.00000000000e+00  0.00000000000e+00  0.00000000000e+00  0.00000000000e+00 -2.70954806911e-01  0.00000000000e+00  0.00000000000e+00  0.00000000000e+00  0.00000000000e+00  0.00000000000e+00  0.00000000000e+00  0.00000000000e+00  0.00000000000e+00  0.00000000000e+00  0.00000000000e+00  0.00000000000e+00  0.00000000000e+00  0.00000000000e+00  0.00000000000e+00  0.00000000000e+00  0.00000000000e+00  0.00000000000e+00  0.00000000000e+00  0.00000000000e+00  0.00000000000e+00  0.00000000000e+00  0.00000000000e+00  0.00000000000e+00  0.00000000000e+00  0.00000000000e+00  0.00000000000e+00  0.00000000000e+00  0.00000000000e+00  2.14883357278e-01  0.00000000000e+00  0.00000000000e+00  0.00000000000e+00  0.00000000000e+00  0.00000000000e+00  0.00000000000e+00  0.00000000000e+00  0.00000000000e+00  0.00000000000e+00  0.00000000000e+00  0.00000000000e+00  0.00000000000e+00  0.00000000000e+00  0.00000000000e+00  0.00000000000e+00  0.00000000000e+00  0.00000000000e+00  0.00000000000e+00  0.00000000000e+00  0.00000000000e+00  0.00000000000e+00  0.00000000000e+00  0.00000000000e+00  0.00000000000e+00
 0.00000000000e+00  0.00000000000e+00  0.00000000000e+00  0.00000000000e+00  0.00000000000e+00  0.00000000000e+00  0.00000000000e+00  0.00000000000e+00  0.00000000000e+00  0.00000000000e+00  0.00000000000e+00  0.00000000000e+00  0.00000000000e+00  0.00000000000e+00  0.00000000000e+00  0.00000000000e+00  0.00000000000e+00  0.00000000000e+00  0.00000000000e+00  0.00000000000e+00  0.00000000000e+00  0.00000000000e+00  0.00000000000e+00  0.00000000000e+00  0.00000000000e+00  0.00000000000e+00  0.00000000000e+00  0.00000000000e+00  0.00000000000e+00  0.00000000000e+00  0.00000000000e+00  0.00000000000e+00  0.00000000000e+00  0.00000000000e+00  0.00000000000e+00 -9.97789212239e-01  1.28226407951e+01  0.00000000000e+00  0.00000000000e+00  6.34646109163e-01  0.00000000000e+00  0.00000000000e+00  0.00000000000e+00  0.00000000000e+00  0.00000000000e+00  0.00000000000e+00  0.00000000000e+00  0.00000000000e+00  0.00000000000e+00  0.00000000000e+00  0.00000000000e+00  0.00000000000e+00  0.00000000000e+00  0.00000000000e+00  0.00000000000e+00  0.00000000000e+00  0.00000000000e+00  0.00000000000e+00  0.00000000000e+00  0.00000000000e+00  0.00000000000e+00  0.00000000000e+00  0.00000000000e+00  0.00000000000e+00  0.00000000000e+00  0.00000000000e+00  0.00000000000e+00  0.00000000000e+00  0.00000000000e+00  0.00000000000e+00  0.00000000000e+00  0.00000000000e+00  0.00000000000e+00  0.00000000000e+00  0.00000000000e+00  0.00000000000e+00  0.00000000000e+00  0.00000000000e+00  0.00000000000e+00  0.00000000000e+00  0.00000000000e+00  0.00000000000e+00  0.00000000000e+00  0.00000000000e+00  0.00000000000e+00  0.00000000000e+00  0.00000000000e+00  0.00000000000e+00  0.00000000000e+00  0.00000000000e+00  0.00000000000e+00  0.00000000000e+00  0.00000000000e+00  0.00000000000e+00  0.00000000000e+00  0.00000000000e+00  0.00000000000e+00  0.00000000000e+00  0.00000000000e+00  0.00000000000e+00  0.00000000000e+00  0.00000000000e+00  0.00000000000e+00  0.00000000000e+00  0.00000000000e+00  0.00000000000e+00  0.00000000000e+00  0.00000000000e+00  0.00000000000e+00  0.00000000000e+00  0.00000000000e+00  0.00000000000e+00  0.00000000000e+00  0.00000000000e+00  0.00000000000e+00  0.00000000000e+00  0.00000000000e+00  0.00000000000e+00  0.00000000000e+00  0.00000000000e+00  0.00000000000e+00  0.00000000000e+00  0.00000000000e+00  0.00000000000e+00  0.00000000000e+00  0.00000000000e+00  0.00000000000e+00  0.00000000000e+00  0.00000000000e+00  0.00000000000e+00  0.00000000000e+00  0.00000000000e+00  0.00000000000e+00  0.00000000000e+00  0.00000000000e+00  0.00000000000e+00  0.00000000000e+00  0.00000000000e+00  0.00000000000e+00  0.00000000000e+00  0.00000000000e+00  0.00000000000e+00  0.00000000000e+00  0.00000000000e+00  0.00000000000e+00  0.00000000000e+00  0.00000000000e+00  0.00000000000e+00  0.00000000000e+00  0.00000000000e+00  0.00000000000e+00  0.00000000000e+00  0.00000000000e+00  0.00000000000e+00  0.00000000000e+00  0.00000000000e+00  0.00000000000e+00  0.00000000000e+00  0.00000000000e+00  0.00000000000e+00  0.00000000000e+00  0.00000000000e+00  0.00000000000e+00  0.00000000000e+00  0.00000000000e+00  0.00000000000e+00  0.00000000000e+00  0.00000000000e+00  0.00000000000e+00  0.00000000000e+00  0.00000000000e+00  0.00000000000e+00  0.00000000000e+00  0.00000000000e+00  0.00000000000e+00  0.00000000000e+00  0.00000000000e+00  0.00000000000e+00  0.00000000000e+00  0.00000000000e+00  0.00000000000e+00  0.00000000000e+00  0.00000000000e+00  0.00000000000e+00  6.51123474595e-03  0.00000000000e+00  0.00000000000e+00  0.00000000000e+00  0.00000000000e+00  0.00000000000e+00  0.00000000000e+00  0.00000000000e+00  0.00000000000e+00  0.00000000000e+00  0.00000000000e+00  0.00000000000e+00  0.00000000000e+00  0.00000000000e+00  0.00000000000e+00  0.00000000000e+00  0.00000000000e+00  0.00000000000e+00  0.00000000000e+00  0.00000000000e+00  0.00000000000e+00  0.00000000000e+00  0.00000000000e+00  0.00000000000e+00  0.00000000000e+00  0.00000000000e+00  0.00000000000e+00  0.00000000000e+00  0.00000000000e+00  0.00000000000e+00  0.00000000000e+00  0.00000000000e+00  0.00000000000e+00  0.00000000000e+00  0.00000000000e+00  0.00000000000e+00  0.00000000000e+00  0.00000000000e+00  0.00000000000e+00  0.00000000000e+00  0.00000000000e+00  0.00000000000e+00  0.00000000000e+00  0.00000000000e+00  0.00000000000e+00  0.00000000000e+00  0.00000000000e+00  0.00000000000e+00  0.00000000000e+00  0.00000000000e+00  0.00000000000e+00  0.00000000000e+00  0.00000000000e+00  0.00000000000e+00  0.00000000000e+00  0.00000000000e+00  0.00000000000e+00  0.00000000000e+00  0.00000000000e+00  0.00000000000e+00  0.00000000000e+00  0.00000000000e+00  0.00000000000e+00  0.00000000000e+00  0.00000000000e+00  0.00000000000e+00  0.00000000000e+00  0.00000000000e+00  0.00000000000e+00  0.00000000000e+00  0.00000000000e+00  0.00000000000e+00
 0.00000000000e+00  0.00000000000e+00  0.00000000000e+00  0.00000000000e+00  0.00000000000e+00  0.00000000000e+00  0.00000000000e+00  0.00000000000e+00  0.00000000000e+00  0.00000000000e+00  0.00000000000e+00  0.00000000000e+00  0.00000000000e+00  0.00000000000e+00  0.00000000000e+00  0.00000000000e+00  0.00000000000e+00  0.00000000000e+00  0.00000000000e+00  0.00000000000e+00  0.00000000000e+00  0.00000000000e+00  0.00000000000e+00  0.00000000000e+00  0.00000000000e+00  0.00000000000e+00  0.00000000000e+00  0.00000000000e+00  0.00000000000e+00  0.00000000000e+00  0.00000000000e+00  0.00000000000e+00  0.00000000000e+00  0.00000000000e+00  0.00000000000e+00 -5.84076699217e-01  0.00000000000e+00  1.07850783468e+01 -7.85484953610e-01  0.00000000000e+00  0.00000000000e+00  0.00000000000e+00  0.00000000000e+00  0.00000000000e+00  0.00000000000e+00  0.00000000000e+00  0.00000000000e+00  0.00000000000e+00  0.00000000000e+00  0.00000000000e+00  0.00000000000e+00  0.00000000000e+00  0.00000000000e+00  0.00000000000e+00  0.00000000000e+00  0.00000000000e+00  0.00000000000e+00  0.00000000000e+00  0.00000000000e+00  0.00000000000e+00  0.00000000000e+00  0.00000000000e+00  0.00000000000e+00  0.00000000000e+00  0.00000000000e+00  0.00000000000e+00  0.00000000000e+00  0.00000000000e+00  0.00000000000e+00  0.00000000000e+00  0.00000000000e+00  0.00000000000e+00  0.00000000000e+00  0.00000000000e+00  0.00000000000e+00  0.00000000000e+00  0.00000000000e+00  0.00000000000e+00  0.00000000000e+00  0.00000000000e+00  0.00000000000e+00  0.00000000000e+00  0.00000000000e+00  0.00000000000e+00  0.00000000000e+00 -8.93181254928e-02  0.00000000000e+00  0.00000000000e+00  0.00000000000e+00  0.00000000000e+00  0.00000000000e+00  0.00000000000e+00  0.00000000000e+00  0.00000000000e+00  0.00000000000e+00  0.00000000000e+00  0.00000000000e+00  0.00000000000e+00  0.00000000000e+00  0.00000000000e+00  5.87578266174e-02  0.00000000000e+00  0.00000000000e+00  0.00000000000e+00  0.00000000000e+00  0.00000000000e+00  0.00000000000e+00  0.00000000000e+00  0.00000000000e+00  0.00000000000e+00  0.00000000000e+00  0.00000000000e+00  0.00000000000e+00  0.00000000000e+00  0.00000000000e+00  0.00000000000e+00  0.00000000000e+00  0.00000000000e+00  0.00000000000e+00  0.00000000000e+00  0.00000000000e+00  0.00000000000e+00  0.00000000000e+00  0.00000000000e+00  0.00000000000e+00  0.00000000000e+00  0.00000000000e+00  0.00000000000e+00  0.00000000000e+00  0.00000000000e+00  0.00000000000e+00  0.00000000000e+00  0.00000000000e+00  0.00000000000e+00  0.00000000000e+00  0.00000000000e+00  0.00000000000e+00  0.00000000000e+00  0.00000000000e+00  0.00000000000e+00  0.00000000000e+00  0.00000000000e+00  0.00000000000e+00  0.00000000000e+00  0.00000000000e+00  0.00000000000e+00  0.00000000000e+00  0.00000000000e+00  0.00000000000e+00  0.00000000000e+00  0.00000000000e+00  0.00000000000e+00  0.00000000000e+00  0.00000000000e+00  0.00000000000e+00  0.00000000000e+00  0.00000000000e+00  0.00000000000e+00  0.00000000000e+00  0.00000000000e+00  0.00000000000e+00  0.00000000000e+00  0.00000000000e+00  0.00000000000e+00  0.00000000000e+00  0.00000000000e+00  0.00000000000e+00  0.00000000000e+00  0.00000000000e+00  0.00000000000e+00  0.00000000000e+00  0.00000000000e+00  0.00000000000e+00  0.00000000000e+00  0.00000000000e+00  0.00000000000e+00  0.00000000000e+00  0.00000000000e+00  0.00000000000e+00  0.00000000000e+00  0.00000000000e+00  0.00000000000e+00  0.00000000000e+00  0.00000000000e+00  0.00000000000e+00  0.00000000000e+00  0.00000000000e+00  0.00000000000e+00  0.00000000000e+00  0.00000000000e+00  0.00000000000e+00  0.00000000000e+00  0.00000000000e+00  0.00000000000e+00  0.00000000000e+00  0.00000000000e+00  0.00000000000e+00  0.00000000000e+00  0.00000000000e+00  0.00000000000e+00  0.00000000000e+00  0.00000000000e+00  0.00000000000e+00  0.00000000000e+00  0.00000000000e+00  0.00000000000e+00  0.00000000000e+00  0.00000000000e+00  0.00000000000e+00  0.00000000000e+00  0.00000000000e+00  0.00000000000e+00  0.00000000000e+00  0.00000000000e+00  0.00000000000e+00  0.00000000000e+00  0.00000000000e+00  0.00000000000e+00  0.00000000000e+00  0.00000000000e+00  0.00000000000e+00  0.00000000000e+00  0.00000000000e+00  0.00000000000e+00  0.00000000000e+00  0.00000000000e+00  0.00000000000e+00  0.00000000000e+00  0.00000000000e+00  0.00000000000e+00  0.00000000000e+00  0.00000000000e+00  0.00000000000e+00  0.00000000000e+00  0.00000000000e+00  0.00000000000e+00  0.00000000000e+00  0.00000000000e+00  0.00000000000e+00  0.00000000000e+00  0.00000000000e+00  0.00000000000e+00  0.00000000000e+00  0.00000000000e+00  0.00000000000e+00  0.00000000000e+00  0.00000000000e+00  0.00000000000e+00  0.00000000000e+00  0.00000000000e+00  0.00000000000e+00  0.00000000000e+00  0.00000000000e+00  0.00000000000e+00  0.00000000000e+00  0.00000000000e+00
 0.00000000000e+00  0.00000000000e+00  0.00000000000e+00  0.00000000000e+00  0.00000000000e+00  0.00000000000e+00  0.00000000000e+00  0.00000000000e+00  0.00000000000e+00  0.00000000000e+00  0.00000000000e+00  0.00000000000e+00  0.00000000000e+00  0.00000000000e+00  0.00000000000e+00  0.00000000000e+00  0.00000000000e+00  0.00000000000e+00  0.00000000000e+00  0.00000000000e+00  0.00000000000e+00  0.00000000000e+00  0.00000000000e+00  0.00000000000e+00  0.00000000000e+00  0.00000000000e+00  0.00000000000e+00  0.00000000000e+00  0.00000000000e+00  0.00000000000e+00  0.00000000000e+00  0.00000000000e+00  0.00000000000e+00  0.00000000000e+00  0.00000000000e+00  1.16355988509e+00  0.00000000000e+00 -7.85484953204e-01  1.37040163141e+01  0.00000000000e+00 -2.10629530831e-01 -1.70859390237e-01  0.00000000000e+00  0.00000000000e+00  0.00000000000e+00  0.00000000000e+00  0.00000000000e+00  0.00000000000e+00  0.00000000000e+00  0.00000000000e+00  0.00000000000e+00  0.00000000000e+00  0.00000000000e+00  0.00000000000e+00  0.00000000000e+00  0.00000000000e+00  0.00000000000e+00  0.00000000000e+00  0.00000000000e+00  0.00000000000e+00  0.00000000000e+00  0.00000000000e+00  0.00000000000e+00  0.00000000000e+00  0.00000000000e+00  0.00000000000e+00  0.00000000000e+00  0.00000000000e+00  0.00000000000e+00  0.00000000000e+00  0.00000000000e+00  0.00000000000e+00  0.00000000000e+00  0.00000000000e+00  0.00000000000e+00  0.00000000000e+00  0.00000000000e+00  0.00000000000e+00  0.00000000000e+00  0.00000000000e+00  0.00000000000e+00  0.00000000000e+00  0.00000000000e+00  0.00000000000e+00  0.00000000000e+00  0.00000000000e+00  0.00000000000e+00  0.00000000000e+00  0.00000000000e+00  0.00000000000e+00  0.00000000000e+00  0.00000000000e+00  0.00000000000e+00  0.00000000000e+00  0.00000000000e+00  0.00000000000e+00  0.00000000000e+00  0.00000000000e+00  0.00000000000e+00  0.00000000000e+00  0.00000000000e+00  0.00000000000e+00  0.00000000000e+00  0.00000000000e+00  0.00000000000e+00  0.00000000000e+00  0.00000000000e+00  0.00000000000e+00  0.00000000000e+00  0.00000000000e+00  0.00000000000e+00  0.00000000000e+00  0.00000000000e+00  0.00000000000e+00  0.00000000000e+00  0.00000000000e+00  0.00000000000e+00  0.00000000000e+00  0.00000000000e+00  0.00000000000e+00  0.00000000000e+00  0.00000000000e+00  0.00000000000e+00  0.00000000000e+00  0.00000000000e+00  0.00000000000e+00  0.00000000000e+00  0.00000000000e+00  0.00000000000e+00  0.00000000000e+00  0.00000000000e+00  0.00000000000e+00  0.00000000000e+00  0.00000000000e+00  0.00000000000e+00  0.00000000000e+00  0.00000000000e+00  0.00000000000e+00  0.00000000000e+00  0.00000000000e+00  0.00000000000e+00  0.00000000000e+00  0.00000000000e+00  0.00000000000e+00  0.00000000000e+00  0.00000000000e+00  0.00000000000e+00  0.00000000000e+00  0.00000000000e+00  0.00000000000e+00  0.00000000000e+00  0.00000000000e+00  0.00000000000e+00  0.00000000000e+00  0.00000000000e+00  0.00000000000e+00  0.00000000000e+00  0.00000000000e+00  0.00000000000e+00  0.00000000000e+00  0.00000000000e+00  0.00000000000e+00  0.00000000000e+00  0.00000000000e+00  0.00000000000e+00  0.00000000000e+00  0.00000000000e+00  0.00000000000e+00  0.00000000000e+00  0.00000000000e+00  0.00000000000e+00  0.00000000000e+00  0.00000000000e+00  0.00000000000e+00  0.00000000000e+00  0.00000000000e+00  0.00000000000e+00  0.00000000000e+00  0.00000000000e+00  0.00000000000e+00  0.00000000000e+00  0.00000000000e+00  0.00000000000e+00  0.00000000000e+00  0.00000000000e+00  0.00000000000e+00  0.00000000000e+00  0.00000000000e+00  0.00000000000e+00  0.00000000000e+00  0.00000000000e+00  0.00000000000e+00  0.00000000000e+00  0.00000000000e+00  0.00000000000e+00  0.00000000000e+00  0.00000000000e+00  0.00000000000e+00  0.00000000000e+00  0.00000000000e+00  0.00000000000e+00  0.00000000000e+00  0.00000000000e+00  0.00000000000e+00  0.00000000000e+00  0.00000000000e+00  0.00000000000e+00  0.00000000000e+00  0.00000000000e+00  0.00000000000e+00  0.00000000000e+00  0.00000000000e+00  0.00000000000e+00  0.00000000000e+00  0.00000000000e+00  0.00000000000e+00  0.00000000000e+00  0.00000000000e+00  0.00000000000e+00  0.00000000000e+00  0.00000000000e+00  0.00000000000e+00  0.00000000000e+00  0.00000000000e+00  0.00000000000e+00  0.00000000000e+00  0.00000000000e+00  0.00000000000e+00  0.00000000000e+00  0.00000000000e+00  0.00000000000e+00  0.00000000000e+00  0.00000000000e+00  0.00000000000e+00  0.00000000000e+00  0.00000000000e+00  0.00000000000e+00  0.00000000000e+00  0.00000000000e+00  0.00000000000e+00  0.00000000000e+00  0.00000000000e+00  0.00000000000e+00  0.00000000000e+00  0.00000000000e+00  0.00000000000e+00  0.00000000000e+00  0.00000000000e+00  0.00000000000e+00  0.00000000000e+00  0.00000000000e+00  0.00000000000e+00  0.00000000000e+00  0.00000000000e+00  0.00000000000e+00  0.00000000000e+00
 0.00000000000e+00  0.00000000000e+00  0.00000000000e+00  0.00000000000e+00  0.00000000000e+00  0.00000000000e+00  0.00000000000e+00  0.00000000000e+00  0.00000000000e+00  0.00000000000e+00  0.00000000000e+00  0.00000000000e+00  0.00000000000e+00  0.00000000000e+00  0.00000000000e+00  0.00000000000e+00  0.00000000000e+00  0.00000000000e+00  0.00000000000e+00  0.00000000000e+00  0.00000000000e+00  0.00000000000e+00  0.00000000000e+00  0.00000000000e+00  0.00000000000e+00  0.00000000000e+00  0.00000000000e+00  0.00000000000e+00  0.00000000000e+00  0.00000000000e+00  0.00000000000e+00  0.00000000000e+00  0.00000000000e+00  0.00000000000e+00  0.00000000000e+00  0.00000000000e+00  6.34646109156e-01  0.00000000000e+00  0.00000000000e+00  1.57526035142e+01 -1.65548663568e+00  0.00000000000e+00  0.00000000000e+00  0.00000000000e+00  0.00000000000e+00  0.00000000000e+00  0.00000000000e+00  0.00000000000e+00  0.00000000000e+00  0.00000000000e+00  0.00000000000e+00  0.00000000000e+00  0.00000000000e+00  0.00000000000e+00  0.00000000000e+00  0.00000000000e+00  0.00000000000e+00  0.00000000000e+00  0.00000000000e+00  0.00000000000e+00  0.00000000000e+00  0.00000000000e+00  0.00000000000e+00  0.00000000000e+00  0.00000000000e+00  0.00000000000e+00  0.00000000000e+00  0.00000000000e+00  0.00000000000e+00  0.00000000000e+00  0.00000000000e+00  0.00000000000e+00  0.00000000000e+00  0.00000000000e+00  0.00000000000e+00  0.00000000000e+00  0.00000000000e+00  0.00000000000e+00  0.00000000000e+00  0.00000000000e+00  0.00000000000e+00  0.00000000000e+00  0.00000000000e+00  0.00000000000e+00  0.00000000000e+00  0.00000000000e+00  0.00000000000e+00  0.00000000000e+00  0.00000000000e+00  0.00000000000e+00  0.00000000000e+00  0.00000000000e+00  0.00000000000e+00  0.00000000000e+00  0.00000000000e+00  0.00000000000e+00  0.00000000000e+00  0.00000000000e+00  0.00000000000e+00  0.00000000000e+00  0.00000000000e+00  0.00000000000e+00  0.00000000000e+00  0.00000000000e+00  0.00000000000e+00  0.00000000000e+00  0.00000000000e+00  0.00000000000e+00  0.00000000000e+00  0.00000000000e+00  0.00000000000e+00  0.00000000000e+00  0.00000000000e+00  0.00000000000e+00  0.00000000000e+00  0.00000000000e+00  0.00000000000e+00  0.00000000000e+00  0.00000000000e+00  0.00000000000e+00  0.00000000000e+00  0.00000000000e+00  0.00000000000e+00  0.00000000000e+00  0.00000000000e+00  0.00000000000e+00  0.00000000000e+00  0.00000000000e+00  0.00000000000e+00  0.00000000000e+00  0.00000000000e+00  0.00000000000e+00  0.00000000000e+00  0.00000000000e+00  0.00000000000e+00  0.00000000000e+00  0.00000000000e+00  0.00000000000e+00  0.00000000000e+00  0.00000000000e+00  0.00000000000e+00  0.00000000000e+00  0.00000000000e+00  0.00000000000e+00  0.00000000000e+00  0.00000000000e+00  0.00000000000e+00  0.00000000000e+00  0.00000000000e+00  0.00000000000e+00  0.00000000000e+00  0.00000000000e+00  0.00000000000e+00  0.00000000000e+00  0.00000000000e+00  0.00000000000e+00  0.00000000000e+00  0.00000000000e+00  0.00000000000e+00  0.00000000000e+00  0.00000000000e+00  0.00000000000e+00  0.00000000000e+00  0.00000000000e+00  0.00000000000e+00  0.00000000000e+00  0.00000000000e+00  0.00000000000e+00  0.00000000000e+00  0.00000000000e+00  0.00000000000e+00  0.00000000000e+00  0.00000000000e+00  0.00000000000e+00  0.00000000000e+00  0.00000000000e+00  0.00000000000e+00  0.00000000000e+00  0.00000000000e+00  0.00000000000e+00  0.00000000000e+00  0.00000000000e+00  0.00000000000e+00  0.00000000000e+00  0.00000000000e+00  0.00000000000e+00  0.00000000000e+00  0.00000000000e+00  0.00000000000e+00  0.00000000000e+00  0.00000000000e+00  0.00000000000e+00  0.00000000000e+00  0.00000000000e+00  0.00000000000e+00  0.00000000000e+00  0.00000000000e+00  0.00000000000e+00  0.00000000000e+00  0.00000000000e+00  0.00000000000e+00  0.00000000000e+00  0.00000000000e+00  0.00000000000e+00  0.00000000000e+00  0.00000000000e+00  0.00000000000e+00  0.00000000000e+00  0.00000000000e+00  0.00000000000e+00  0.00000000000e+00  0.00000000000e+00  0.00000000000e+00  0.00000000000e+00  0.00000000000e+00  0.00000000000e+00  0.00000000000e+00  0.00000000000e+00  0.00000000000e+00  0.00000000000e+00  0.00000000000e+00  0.00000000000e+00  0.00000000000e+00  0.00000000000e+00  0.00000000000e+00  0.00000000000e+00  0.00000000000e+00  0.00000000000e+00  0.00000000000e+00  0.00000000000e+00  0.00000000000e+00  0.00000000000e+00  0.00000000000e+00  0.00000000000e+00  0.00000000000e+00  0.00000000000e+00  0.00000000000e+00  0.00000000000e+00  0.00000000000e+00  0.00000000000e+00  0.00000000000e+00  0.00000000000e+00  0.00000000000e+00  0.00000000000e+00  0.00000000000e+00  0.00000000000e+00  0.00000000000e+00  0.00000000000e+00  0.00000000000e+00  0.00000000000e+00  0.00000000000e+00  0.00000000000e+00  0.00000000000e+00  0.00000000000e+00  0.00000000000e+00  0.00000000000e+00
 0.00000000000e+00  6.96227104590e-02  0.00000000000e+00  0.00000000000e+00  0.00000000000e+00  0.00000000000e+00  0.00000000000e+00  0.00000000000e+00  0.00000000000e+00  0.00000000000e+00  0.00000000000e+00  0.00000000000e+00  2.12110386687e-02  0.00000000000e+00  0.00000000000e+00  0.00000000000e+00  0.00000000000e+00  1.46071113721e-01  0.00000000000e+00  0.00000000000e+00  0.00000000000e+00  0.00000000000e+00  0.00000000000e+00 -1.09215623245e-02  0.00000000000e+00  0.00000000000e+00  0.00000000000e+00  0.00000000000e+00  0.00000000000e+00  0.00000000000e+00  0.00000000000e+00  0.00000000000e+00  0.00000000000e+00  0.00000000000e+00  0.00000000000e+00  0.00000000000e+00  0.00000000000e+00  0.00000000000e+00 -2.10629531912e-01 -1.65548663586e+00  9.93195531744e+00  0.00000000000e+00 -1.84961822535e-01  0.00000000000e+00  0.00000000000e+00  0.00000000000e+00  0.00000000000e+00  0.00000000000e+00  0.00000000000e+00  0.00000000000e+00  0.00000000000e+00  0.00000000000e+00  0.00000000000e+00  0.00000000000e+00  0.00000000000e+00  0.00000000000e+00  0.00000000000e+00  0.00000000000e+00  0.00000000000e+00  0.00000000000e+00  0.00000000000e+00  0.00000000000e+00  0.00000000000e+00  0.00000000000e+00  0.00000000000e+00  0.00000000000e+00  0.00000000000e+00  0.00000000000e+00  0.00000000000e+00  0.00000000000e+00  0.00000000000e+00  0.00000000000e+00  0.00000000000e+00  0.00000000000e+00  0.00000000000e+00  0.00000000000e+00  0.00000000000e+00  0.00000000000e+00  0.00000000000e+00  0.00000000000e+00  0.00000000000e+00  0.00000000000e+00  0.00000000000e+00  0.00000000000e+00  0.00000000000e+00 -6.65612932813e-02  0.00000000000e+00  0.00000000000e+00  0.00000000000e+00  0.00000000000e+00  0.00000000000e+00  0.00000000000e+00  0.00000000000e+00  0.00000000000e+00  0.00000000000e+00  0.00000000000e+00  0.00000000000e+00  0.00000000000e+00  0.00000000000e+00  0.00000000000e+00  0.00000000000e+00 -8.20353965522e-02  0.00000000000e+00  0.00000000000e+00  0.00000000000e+00  0.00000000000e+00  0.00000000000e+00  0.00000000000e+00  0.00000000000e+00  0.00000000000e+00  0.00000000000e+00  0.00000000000e+00  0.00000000000e+00  0.00000000000e+00  0.00000000000e+00  0.00000000000e+00  0.00000000000e+00  0.00000000000e+00  0.00000000000e+00  0.00000000000e+00  0.00000000000e+00  0.00000000000e+00  0.00000000000e+00  0.00000000000e+00  0.00000000000e+00  0.00000000000e+00  0.00000000000e+00  0.00000000000e+00  0.00000000000e+00  0.00000000000e+00  0.00000000000e+00  0.00000000000e+00  0.00000000000e+00  0.00000000000e+00  0.00000000000e+00  0.00000000000e+00  0.00000000000e+00  0.00000000000e+00  0.00000000000e+00  0.00000000000e+00  0.00000000000e+00  0.00000000000e+00  0.00000000000e+00  0.00000000000e+00  0.00000000000e+00  0.00000000000e+00  0.00000000000e+00  0.00000000000e+00  0.00000000000e+00  0.00000000000e+00  0.00000000000e+00  0.00000000000e+00  0.00000000000e+00  0.00000000000e+00  0.00000000000e+00  0.00000000000e+00  0.00000000000e+00  0.00000000000e+00  3.52091245462e-02  0.00000000000e+00  0.00000000000e+00  0.00000000000e+00  0.00000000000e+00  0.00000000000e+00  0.00000000000e+00  0.00000000000e+00  0.00000000000e+00  0.00000000000e+00  0.00000000000e+00  0.00000000000e+00  0.00000000000e+00  0.00000000000e+00  0.00000000000e+00  0.00000000000e+00  0.00000000000e+00  0.00000000000e+00  0.00000000000e+00  0.00000000000e+00  0.00000000000e+00  0.00000000000e+00  0.00000000000e+00  0.00000000000e+00  0.00000000000e+00  0.00000000000e+00  0.00000000000e+00  0.00000000000e+00  0.00000000000e+00  0.00000000000e+00  0.00000000000e+00  0.00000000000e+00  0.00000000000e+00  0.00000000000e+00  0.00000000000e+00  0.00000000000e+00  0.00000000000e+00  0.00000000000e+00  0.00000000000e+00  0.00000000000e+00  0.00000000000e+00  0.00000000000e+00  0.00000000000e+00  0.00000000000e+00  0.00000000000e+00  0.00000000000e+00  0.00000000000e+00  0.00000000000e+00  0.00000000000e+00  0.00000000000e+00  0.00000000000e+00 -1.23055736965e-01  0.00000000000e+00  0.00000000000e+00  0.00000000000e+00  0.00000000000e+00  0.00000000000e+00  0.00000000000e+00  0.00000000000e+00  0.00000000000e+00  0.00000000000e+00  0.00000000000e+00  0.00000000000e+00  0.00000000000e+00  0.00000000000e+00  0.00000000000e+00  0.00000000000e+00 -7.16035209880e-02  0.00000000000e+00  0.00000000000e+00  0.00000000000e+00  0.00000000000e+00  0.00000000000e+00  0.00000000000e+00  0.00000000000e+00  0.00000000000e+00  0.00000000000e+00  0.00000000000e+00  0.00000000000e+00  0.00000000000e+00  0.00000000000e+00  0.00000000000e+00  0.00000000000e+00  9.89738283106e-02  0.00000000000e+00  0.00000000000e+00  0.00000000000e+00  0.00000000000e+00  0.00000000000e+00  0.00000000000e+00  0.00000000000e+00  0.00000000000e+00  0.00000000000e+00  0.00000000000e+00  0.00000000000e+00  0.00000000000e+00  0.00000000000e+00  0.00000000000e+00
 0.00000000000e+00  1.23148999313e-01  0.00000000000e+00  0.00000000000e+00  0.00000000000e+00  0.00000000000e+00  0.00000000000e+00  0.00000000000e+00  0.00000000000e+00  0.00000000000e+00  0.00000000000e+00  0.00000000000e+00  0.00000000000e+00  0.00000000000e+00  0.00000000000e+00  0.00000000000e+00  0.00000000000e+00  0.00000000000e+00  0.00000000000e+00  0.00000000000e+00  0.00000000000e+00  0.00000000000e+00  0.00000000000e+00  0.00000000000e+00  0.00000000000e+00  0.00000000000e+00  0.00000000000e+00  0.00000000000e+00  0.00000000000e+00  0.00000000000e+00  0.00000000000e+00  0.00000000000e+00  1.62928061964e-01  0.00000000000e+00  0.00000000000e+00  0.00000000000e+00  0.00000000000e+00  0.00000000000e+00 -1.70859390236e-01  0.00000000000e+00  0.00000000000e+00  9.01222433013e+00  0.00000000000e+00  0.00000000000e+00 -6.86053056886e-01  0.00000000000e+00  0.00000000000e+00  0.00000000000e+00  0.00000000000e+00  0.00000000000e+00  0.00000000000e+00  0.00000000000e+00  0.00000000000e+00  0.00000000000e+00  0.00000000000e+00  0.00000000000e+00  0.00000000000e+00  0.00000000000e+00  0.00000000000e+00  0.00000000000e+00  0.00000000000e+00  0.00000000000e+00  0.00000000000e+00  0.00000000000e+00  0.00000000000e+00  0.00000000000e+00  0.00000000000e+00  0.00000000000e+00  0.00000000000e+00  0.00000000000e+00  0.00000000000e+00  0.00000000000e+00  0.00000000000e+00 -2.12066773959e-01  0.00000000000e+00  0.00000000000e+00  0.00000000000e+00  0.00000000000e+00  0.00000000000e+00  0.00000000000e+00  0.00000000000e+00  0.00000000000e+00  0.00000000000e+00  0.00000000000e+00  0.00000000000e+00  0.00000000000e+00  0.00000000000e+00  0.00000000000e+00  0.00000000000e+00  0.00000000000e+00  0.00000000000e+00  0.00000000000e+00  0.00000000000e+00  0.00000000000e+00  0.00000000000e+00  0.00000000000e+00  0.00000000000e+00  0.00000000000e+00  0.00000000000e+00  0.00000000000e+00  0.00000000000e+00  0.00000000000e+00  0.00000000000e+00  0.00000000000e+00  0.00000000000e+00  0.00000000000e+00  0.00000000000e+00  0.00000000000e+00  0.00000000000e+00  0.00000000000e+00  0.00000000000e+00  1.46712216047e-01  0.00000000000e+00  0.00000000000e+00  0.00000000000e+00  0.00000000000e+00  0.00000000000e+00  0.00000000000e+00  0.00000000000e+00  0.00000000000e+00  0.00000000000e+00  0.00000000000e+00  0.00000000000e+00  0.00000000000e+00  0.00000000000e+00  0.00000000000e+00  0.00000000000e+00  0.00000000000e+00  0.00000000000e+00  0.00000000000e+00  0.00000000000e+00  0.00000000000e+00  0.00000000000e+00  0.00000000000e+00  0.00000000000e+00  0.00000000000e+00  0.00000000000e+00  0.00000000000e+00  0.00000000000e+00  0.00000000000e+00  0.00000000000e+00  0.00000000000e+00  0.00000000000e+00  0.00000000000e+00  0.00000000000e+00  0.00000000000e+00  0.00000000000e+00  0.00000000000e+00  0.00000000000e+00  0.00000000000e+00  0.00000000000e+00  0.00000000000e+00  0.00000000000e+00  0.00000000000e+00  0.00000000000e+00  0.00000000000e+00  0.00000000000e+00  0.00000000000e+00  0.00000000000e+00  0.00000000000e+00  0.00000000000e+00  0.00000000000e+00  0.00000000000e+00  0.00000000000e+00  0.00000000000e+00  0.00000000000e+00  0.00000000000e+00  0.00000000000e+00  0.00000000000e+00  0.00000000000e+00  0.00000000000e+00  0.00000000000e+00  1.05940070496e-01  0.00000000000e+00  0.00000000000e+00  0.00000000000e+00  0.00000000000e+00  0.00000000000e+00  0.00000000000e+00  0.00000000000e+00  0.00000000000e+00  0.00000000000e+00  0.00000000000e+00  1.75301305111e-02  0.00000000000e+00  0.00000000000e+00  0.00000000000e+00  0.00000000000e+00  0.00000000000e+00  0.00000000000e+00  0.00000000000e+00  0.00000000000e+00  0.00000000000e+00  0.00000000000e+00  0.00000000000e+00  0.00000000000e+00  0.00000000000e+00  0.00000000000e+00  0.00000000000e+00 -1.26958723863e-01  0.00000000000e+00  0.00000000000e+00  0.00000000000e+00  0.00000000000e+00  0.00000000000e+00  0.00000000000e+00  0.00000000000e+00  0.00000000000e+00  0.00000000000e+00  0.00000000000e+00  0.00000000000e+00  0.00000000000e+00  0.00000000000e+00  0.00000000000e+00  0.00000000000e+00  0.00000000000e+00  0.00000000000e+00  0.00000000000e+00  0.00000000000e+00  0.00000000000e+00  0.00000000000e+00  0.00000000000e+00  0.00000000000e+00  0.00000000000e+00  0.00000000000e+00  0.00000000000e+00  0.00000000000e+00  0.00000000000e+00  0.00000000000e+00  0.00000000000e+00  0.00000000000e+00  0.00000000000e+00  0.00000000000e+00  0.00000000000e+00  0.00000000000e+00  0.00000000000e+00  0.00000000000e+00  0.00000000000e+00  0.00000000000e+00  0.00000000000e+00  0.00000000000e+00  0.00000000000e+00  0.00000000000e+00  0.00000000000e+00  0.00000000000e+00  0.00000000000e+00  0.00000000000e+00  0.00000000000e+00  0.00000000000e+00  0.00000000000e+00  0.00000000000e+00  0.00000000000e+00  0.00000000000e+00  0.00000000000e+00  0.00000000000e+00  0.00000000000e+00
 0.00000000000e+00  0.00000000000e+00  0.00000000000e+00  0.00000000000e+00  0.00000000000e+00  0.00000000000e+00  0.00000000000e+00  0.00000000000e+00  0.00000000000e+00  0.00000000000e+00  0.00000000000e+00  0.00000000000e+00  0.00000000000e+00  0.00000000000e+00  0.00000000000e+00  0.00000000000e+00  0.00000000000e+00  0.00000000000e+00  0.00000000000e+00  0.00000000000e+00  0.00000000000e+00  0.00000000000e+00  0.00000000000e+00  0.00000000000e+00  0.00000000000e+00  0.00000000000e+00  0.00000000000e+00  0.00000000000e+00  0.00000000000e+00  0.00000000000e+00  0.00000000000e+00  0.00000000000e+00  0.00000000000e+00  0.00000000000e+00  0.00000000000e+00  0.00000000000e+00  0.00000000000e+00  0.00000000000e+00  0.00000000000e+00  0.00000000000e+00 -1.84961822587e-01  0.00000000000e+00  9.66524080711e+00  2.08384030579e-01  0.00000000000e+00 -3.88078546773e-01  0.00000000000e+00  0.00000000000e+00  0.00000000000e+00  0.00000000000e+00  0.00000000000e+00  0.00000000000e+00  0.00000000000e+00  0.00000000000e+00  3.85603509967e-02  0.00000000000e+00  0.00000000000e+00  0.00000000000e+00  0.00000000000e+00 -7.40804059485e-02  0.00000000000e+00  0.00000000000e+00  0.00000000000e+00  0.00000000000e+00  0.00000000000e+00  0.00000000000e+00  0.00000000000e+00  0.00000000000e+00  0.00000000000e+00  0.00000000000e+00  0.00000000000e+00  0.00000000000e+00  0.00000000000e+00  0.00000000000e+00  0.00000000000e+00  0.00000000000e+00  0.00000000000e+00  0.00000000000e+00  0.00000000000e+00  0.00000000000e+00  0.00000000000e+00  0.00000000000e+00 -1.80048819954e-02  0.00000000000e+00  0.00000000000e+00  0.00000000000e+00  0.00000000000e+00  0.00000000000e+00  0.00000000000e+00  0.00000000000e+00  0.00000000000e+00  0.00000000000e+00  0.00000000000e+00  0.00000000000e+00  0.00000000000e+00  0.00000000000e+00  0.00000000000e+00  0.00000000000e+00  0.00000000000e+00  0.00000000000e+00  0.00000000000e+00  0.00000000000e+00  0.00000000000e+00  0.00000000000e+00  0.00000000000e+00  0.00000000000e+00 -7.75736395219e-02  0.00000000000e+00  0.00000000000e+00  0.00000000000e+00  0.00000000000e+00  0.00000000000e+00  0.00000000000e+00  0.00000000000e+00  0.00000000000e+00  0.00000000000e+00  0.00000000000e+00  0.00000000000e+00  0.00000000000e+00  0.00000000000e+00  0.00000000000e+00  0.00000000000e+00  0.00000000000e+00  0.00000000000e+00  0.00000000000e+00  0.00000000000e+00  0.00000000000e+00  0.00000000000e+00  0.00000000000e+00  0.00000000000e+00  0.00000000000e+00  0.00000000000e+00  0.00000000000e+00  0.00000000000e+00  9.07706989724e-02  0.00000000000e+00  0.00000000000e+00  0.00000000000e+00  0.00000000000e+00  0.00000000000e+00  0.00000000000e+00  0.00000000000e+00  0.00000000000e+00  0.00000000000e+00  0.00000000000e+00  0.00000000000e+00  0.00000000000e+00  0.00000000000e+00  0.00000000000e+00  0.00000000000e+00  0.00000000000e+00  0.00000000000e+00  0.00000000000e+00  0.00000000000e+00  0.00000000000e+00  0.00000000000e+00  0.00000000000e+00  0.00000000000e+00  0.00000000000e+00  0.00000000000e+00  0.00000000000e+00  0.00000000000e+00  0.00000000000e+00  0.00000000000e+00  0.00000000000e+00  0.00000000000e+00  0.00000000000e+00  0.00000000000e+00  0.00000000000e+00  0.00000000000e+00  0.00000000000e+00  0.00000000000e+00  0.00000000000e+00  0.00000000000e+00  1.53868539037e-03  0.00000000000e+00  0.00000000000e+00  0.00000000000e+00  0.00000000000e+00  0.00000000000e+00  0.00000000000e+00  0.00000000000e+00  0.00000000000e+00  0.00000000000e+00  0.00000000000e+00  0.00000000000e+00  0.00000000000e+00  0.00000000000e+00  0.00000000000e+00  0.00000000000e+00  0.00000000000e+00  0.00000000000e+00  0.00000000000e+00  0.00000000000e+00  0.00000000000e+00  0.00000000000e+00  0.00000000000e+00  0.00000000000e+00  0.00000000000e+00  0.00000000000e+00  0.00000000000e+00  0.00000000000e+00  0.00000000000e+00  0.00000000000e+00  0.00000000000e+00  0.00000000000e+00  0.00000000000e+00  0.00000000000e+00  0.00000000000e+00  0.00000000000e+00  0.00000000000e+00  0.00000000000e+00  0.00000000000e+00  0.00000000000e+00  0.00000000000e+00  0.00000000000e+00  0.00000000000e+00  0.00000000000e+00  0.00000000000e+00  0.00000000000e+00  0.00000000000e+00  0.00000000000e+00  0.00000000000e+00  0.00000000000e+00  0.00000000000e+00  0.00000000000e+00  0.00000000000e+00  0.00000000000e+00  0.00000000000e+00  0.00000000000e+00  0.00000000000e+00  0.00000000000e+00  0.00000000000e+00  0.00000000000e+00  0.00000000000e+00  0.00000000000e+00  0.00000000000e+00  0.00000000000e+00  0.00000000000e+00  0.00000000000e+00  0.00000000000e+00  0.00000000000e+00  0.00000000000e+00  0.00000000000e+00  0.00000000000e+00  0.00000000000e+00  0.00000000000e+00  0.00000000000e+00  0.00000000000e+00  0.00000000000e+00  0.00000000000e+00  2.50085708281e-01  0.00000000000e+00  0.00000000000e+00  0.00000000000e+00  1.14017859482e-01
 0.00000000000e+00  0.00000000000e+00  0.00000000000e+00  0.00000000000e+00  0.00000000000e+00  0.00000000000e+00  0.00000000000e+00  0.00000000000e+00  0.00000000000e+00  0.00000000000e+00  0.00000000000e+00  0.00000000000e+00  0.00000000000e+00  0.00000000000e+00  0.00000000000e+00  0.00000000000e+00  0.00000000000e+00  0.00000000000e+00  0.00000000000e+00  0.00000000000e+00  0.00000000000e+00  0.00000000000e+00  0.00000000000e+00  0.00000000000e+00  0.00000000000e+00  0.00000000000e+00  0.00000000000e+00  0.00000000000e+00  0.00000000000e+00  0.00000000000e+00  0.00000000000e+00  0.00000000000e+00  0.00000000000e+00  0.00000000000e+00  0.00000000000e+00  0.00000000000e+00  0.00000000000e+00  0.00000000000e+00  0.00000000000e+00  0.00000000000e+00  0.00000000000e+00  0.00000000000e+00  2.08384030521e-01  1.04588402607e+01  1.11250000691e+00  6.93743072190e-02  0.00000000000e+00  0.00000000000e+00  0.00000000000e+00  0.00000000000e+00  0.00000000000e+00  0.00000000000e+00  0.00000000000e+00  0.00000000000e+00  0.00000000000e+00  0.00000000000e+00  0.00000000000e+00  0.00000000000e+00  0.00000000000e+00  0.00000000000e+00  0.00000000000e+00  0.00000000000e+00  0.00000000000e+00  0.00000000000e+00  0.00000000000e+00  0.00000000000e+00  0.00000000000e+00  0.00000000000e+00  0.00000000000e+00  0.00000000000e+00  0.00000000000e+00  0.00000000000e+00  0.00000000000e+00  0.00000000000e+00  0.00000000000e+00  0.00000000000e+00  0.00000000000e+00  0.00000000000e+00  0.00000000000e+00  0.00000000000e+00  0.00000000000e+00  0.00000000000e+00  0.00000000000e+00  0.00000000000e+00  0.00000000000e+00  0.00000000000e+00  0.00000000000e+00  0.00000000000e+00  0.00000000000e+00  0.00000000000e+00  0.00000000000e+00  0.00000000000e+00  0.00000000000e+00  0.00000000000e+00  0.00000000000e+00  0.00000000000e+00  0.00000000000e+00  0.00000000000e+00  0.00000000000e+00  0.00000000000e+00  0.00000000000e+00  0.00000000000e+00  0.00000000000e+00  0.00000000000e+00  0.00000000000e+00  0.00000000000e+00  0.00000000000e+00  0.00000000000e+00  0.00000000000e+00  0.00000000000e+00  0.00000000000e+00  0.00000000000e+00  0.00000000000e+00  0.00000000000e+00  0.00000000000e+00  0.00000000000e+00  0.00000000000e+00  0.00000000000e+00  0.00000000000e+00  0.00000000000e+00  0.00000000000e+00  0.00000000000e+00  0.00000000000e+00  0.00000000000e+00  0.00000000000e+00  0.00000000000e+00  0.00000000000e+00  0.00000000000e+00  0.00000000000e+00  0.00000000000e+00  0.00000000000e+00  0.00000000000e+00  0.00000000000e+00  0.00000000000e+00  0.00000000000e+00  0.00000000000e+00  0.00000000000e+00  0.00000000000e+00  0.00000000000e+00  0.00000000000e+00  0.00000000000e+00  0.00000000000e+00  0.00000000000e+00  0.00000000000e+00  0.00000000000e+00  0.00000000000e+00  0.00000000000e+00  0.00000000000e+00  0.00000000000e+00  0.00000000000e+00  0.00000000000e+00  0.00000000000e+00  0.00000000000e+00  0.00000000000e+00  0.00000000000e+00  0.00000000000e+00  0.00000000000e+00  0.00000000000e+00  0.00000000000e+00  0.00000000000e+00  0.00000000000e+00  0.00000000000e+00  0.00000000000e+00  0.00000000000e+00  0.00000000000e+00  0.00000000000e+00  0.00000000000e+00  0.00000000000e+00  0.00000000000e+00  0.00000000000e+00  0.00000000000e+00  0.00000000000e+00  0.00000000000e+00  0.00000000000e+00  0.00000000000e+00  0.00000000000e+00  0.00000000000e+00  0.00000000000e+00  0.00000000000e+00  0.00000000000e+00  0.00000000000e+00  0.00000000000e+00  0.00000000000e+00  0.00000000000e+00  0.00000000000e+00 -7.51853375486e-02  0.00000000000e+00  0.00000000000e+00  0.00000000000e+00  0.00000000000e+00  0.00000000000e+00  0.00000000000e+00  0.00000000000e+00  0.00000000000e+00  0.00000000000e+00  0.00000000000e+00  0.00000000000e+00  0.00000000000e+00  0.00000000000e+00  0.00000000000e+00  0.00000000000e+00  0.00000000000e+00  0.00000000000e+00  0.00000000000e+00  0.00000000000e+00  0.00000000000e+00  0.00000000000e+00  0.00000000000e+00  0.00000000000e+00  0.00000000000e+00  0.00000000000e+00  0.00000000000e+00  0.00000000000e+00  0.00000000000e+00  0.00000000000e+00  0.00000000000e+00  0.00000000000e+00  0.00000000000e+00  0.00000000000e+00  0.00000000000e+00  0.00000000000e+00  0.00000000000e+00  0.00000000000e+00  0.00000000000e+00  0.00000000000e+00  0.00000000000e+00  0.00000000000e+00  0.00000000000e+00  0.00000000000e+00  0.00000000000e+00  0.00000000000e+00  0.00000000000e+00  0.00000000000e+00  0.00000000000e+00  0.00000000000e+00  0.00000000000e+00  0.00000000000e+00  0.00000000000e+00  0.00000000000e+00  0.00000000000e+00  0.00000000000e+00  0.00000000000e+00  0.00000000000e+00  0.00000000000e+00  0.00000000000e+00  0.00000000000e+00  0.00000000000e+00  0.00000000000e+00  0.00000000000e+00  1.28570186717e-01  0.00000000000e+00  0.00000000000e+00  0.00000000000e+00  0.00000000000e+00  0.00000000000e+00  0.00000000000e+00
 0.00000000000e+00  0.00000000000e+00  0.00000000000e+00  0.00000000000e+00  0.00000000000e+00  0.00000000000e+00  0.00000000000e+00  0.00000000000e+00  0.00000000000e+00  0.00000000000e+00  0.00000000000e+00  0.00000000000e+00  0.00000000000e+00  0.00000000000e+00  0.00000000000e+00  0.00000000000e+00  0.00000000000e+00  0.00000000000e+00  0.00000000000e+00  0.00000000000e+00  0.00000000000e+00  0.00000000000e+00  0.00000000000e+00  0.00000000000e+00  0.00000000000e+00  0.00000000000e+00  0.00000000000e+00  0.00000000000e+00  0.00000000000e+00  0.00000000000e+00  0.00000000000e+00  0.00000000000e+00  0.00000000000e+00  0.00000000000e+00  0.00000000000e+00  0.00000000000e+00  0.00000000000e+00  0.00000000000e+00  0.00000000000e+00  0.00000000000e+00  0.00000000000e+00 -6.86053056912e-01  0.00000000000e+00  1.11250000691e+00  1.31396947380e+01  0.00000000000e+00  2.43898983844e-01  0.00000000000e+00  0.00000000000e+00  0.00000000000e+00  0.00000000000e+00  0.00000000000e+00  0.00000000000e+00  0.00000000000e+00  0.00000000000e+00  0.00000000000e+00  0.00000000000e+00  0.00000000000e+00  0.00000000000e+00  0.00000000000e+00  0.00000000000e+00  0.00000000000e+00  0.00000000000e+00  0.00000000000e+00  0.00000000000e+00  0.00000000000e+00  0.00000000000e+00  0.00000000000e+00  0.00000000000e+00  0.00000000000e+00  0.00000000000e+00  0.00000000000e+00  0.00000000000e+00  0.00000000000e+00  0.00000000000e+00  0.00000000000e+00  0.00000000000e+00  0.00000000000e+00  0.00000000000e+00  0.00000000000e+00  0.00000000000e+00  0.00000000000e+00  0.00000000000e+00  0.00000000000e+00  0.00000000000e+00  0.00000000000e+00  0.00000000000e+00  0.00000000000e+00  0.00000000000e+00  0.00000000000e+00  0.00000000000e+00  0.00000000000e+00  0.00000000000e+00  0.00000000000e+00  0.00000000000e+00  0.00000000000e+00  0.00000000000e+00  0.00000000000e+00  0.00000000000e+00  0.00000000000e+00  0.00000000000e+00  0.00000000000e+00  0.00000000000e+00  0.00000000000e+00  0.00000000000e+00  0.00000000000e+00  0.00000000000e+00  0.00000000000e+00  0.00000000000e+00  0.00000000000e+00  0.00000000000e+00  0.00000000000e+00  0.00000000000e+00  0.00000000000e+00  0.00000000000e+00  0.00000000000e+00  0.00000000000e+00  0.00000000000e+00  0.00000000000e+00  0.00000000000e+00  0.00000000000e+00  0.00000000000e+00  0.00000000000e+00  0.00000000000e+00  0.00000000000e+00  0.00000000000e+00  0.00000000000e+00  0.00000000000e+00  0.00000000000e+00  0.00000000000e+00  0.00000000000e+00  0.00000000000e+00  0.00000000000e+00  0.00000000000e+00  0.00000000000e+00  0.00000000000e+00  0.00000000000e+00  0.00000000000e+00  0.00000000000e+00  0.00000000000e+00  0.00000000000e+00  0.00000000000e+00  0.00000000000e+00  0.00000000000e+00  0.00000000000e+00  0.00000000000e+00  0.00000000000e+00  0.00000000000e+00  0.00000000000e+00  0.00000000000e+00  0.00000000000e+00  0.00000000000e+00  0.00000000000e+00  0.00000000000e+00  0.00000000000e+00  0.00000000000e+00  0.00000000000e+00  0.00000000000e+00  0.00000000000e+00  0.00000000000e+00  0.00000000000e+00  0.00000000000e+00  0.00000000000e+00  0.00000000000e+00  0.00000000000e+00  0.00000000000e+00  0.00000000000e+00  0.00000000000e+00  0.00000000000e+00  0.00000000000e+00  0.00000000000e+00  0.00000000000e+00  0.00000000000e+00  0.00000000000e+00  0.00000000000e+00  0.00000000000e+00  0.00000000000e+00  0.00000000000e+00  0.00000000000e+00  0.00000000000e+00  0.00000000000e+00  0.00000000000e+00  0.00000000000e+00  0.00000000000e+00  0.00000000000e+00  0.00000000000e+00  0.00000000000e+00  0.00000000000e+00  0.00000000000e+00  0.00000000000e+00  0.00000000000e+00  0.00000000000e+00  0.00000000000e+00  0.00000000000e+00  0.00000000000e+00  0.00000000000e+00  0.00000000000e+00  0.00000000000e+00  0.00000000000e+00  0.00000000000e+00  0.00000000000e+00  0.00000000000e+00  0.00000000000e+00  0.00000000000e+00  0.00000000000e+00  0.00000000000e+00  0.00000000000e+00  0.00000000000e+00  0.00000000000e+00  0.00000000000e+00  0.00000000000e+00  0.00000000000e+00  0.00000000000e+00  0.00000000000e+00  0.00000000000e+00  0.00000000000e+00  0.00000000000e+00  0.00000000000e+00  0.00000000000e+00  0.00000000000e+00  0.00000000000e+00  0.00000000000e+00  0.00000000000e+00  0.00000000000e+00  0.00000000000e+00  0.00000000000e+00  0.00000000000e+00  0.00000000000e+00  0.00000000000e+00  0.00000000000e+00  0.00000000000e+00  0.00000000000e+00  0.00000000000e+00  0.00000000000e+00  0.00000000000e+00  0.00000000000e+00  0.00000000000e+00  0.00000000000e+00  0.00000000000e+00  0.00000000000e+00  0.00000000000e+00  0.00000000000e+00  0.00000000000e+00  0.00000000000e+00  0.00000000000e+00  0.00000000000e+00  0.00000000000e+00  0.00000000000e+00  0.00000000000e+00  0.00000000000e+00  0.00000000000e+00  0.00000000000e+00  0.00000000000e+00  0.00000000000e+00  0.00000000000e+00  0.00000000000e+00
 0.00000000000e+00  0.00000000000e+00  0.00000000000e+00  0.00000000000e+00  0.00000000000e+00  0.00000000000e+00  0.00000000000e+00  0.00000000000e+00  0.00000000000e+00  0.00000000000e+00  0.00000000000e+00  0.00000000000e+00  0.00000000000e+00  0.00000000000e+00  0.00000000000e+00  0.00000000000e+00  0.00000000000e+00  0.00000000000e+00  0.00000000000e+00  0.00000000000e+00  0.00000000000e+00  0.00000000000e+00  0.00000000000e+00  0.00000000000e+00  0.00000000000e+00  0.00000000000e+00  0.00000000000e+00  0.00000000000e+00  0.00000000000e+00  0.00000000000e+00  0.00000000000e+00  0.00000000000e+00  0.00000000000e+00  0.00000000000e+00  0.00000000000e+00  0.00000000000e+00  0.00000000000e+00  0.00000000000e+00  0.00000000000e+00  0.00000000000e+00  0.00000000000e+00  0.00000000000e+00 -3.88078546921e-01  6.93743052200e-02  0.00000000000e+00  9.22550258832e+00 -3.53728916511e-01  0.00000000000e+00  0.00000000000e+00  0.00000000000e+00  0.00000000000e+00  0.00000000000e+00  0.00000000000e+00  0.00000000000e+00  0.00000000000e+00  0.00000000000e+00  0.00000000000e+00  0.00000000000e+00  0.00000000000e+00  0.00000000000e+00  0.00000000000e+00  0.00000000000e+00  0.00000000000e+00  0.00000000000e+00  0.00000000000e+00  0.00000000000e+00  0.00000000000e+00  0.00000000000e+00  0.00000000000e+00  0.00000000000e+00  0.00000000000e+00  0.00000000000e+00  0.00000000000e+00  0.00000000000e+00  0.00000000000e+00  0.00000000000e+00  0.00000000000e+00  2.70449703663e-02  0.00000000000e+00  0.00000000000e+00  0.00000000000e+00  0.00000000000e+00  0.00000000000e+00  0.00000000000e+00  0.00000000000e+00  0.00000000000e+00  0.00000000000e+00  0.00000000000e+00  0.00000000000e+00  0.00000000000e+00  0.00000000000e+00  0.00000000000e+00  0.00000000000e+00  0.00000000000e+00  0.00000000000e+00  0.00000000000e+00  0.00000000000e+00  0.00000000000e+00  0.00000000000e+00  0.00000000000e+00 -5.37292345529e-02  0.00000000000e+00  0.00000000000e+00  0.00000000000e+00  0.00000000000e+00  0.00000000000e+00  0.00000000000e+00  0.00000000000e+00  0.00000000000e+00  0.00000000000e+00  0.00000000000e+00  0.00000000000e+00 -7.56854621568e-02  0.00000000000e+00  0.00000000000e+00  0.00000000000e+00  0.00000000000e+00  0.00000000000e+00  0.00000000000e+00  0.00000000000e+00  0.00000000000e+00  0.00000000000e+00  0.00000000000e+00  0.00000000000e+00  0.00000000000e+00  0.00000000000e+00  0.00000000000e+00  0.00000000000e+00  0.00000000000e+00  0.00000000000e+00  0.00000000000e+00  0.00000000000e+00  0.00000000000e+00  0.00000000000e+00  0.00000000000e+00  0.00000000000e+00  0.00000000000e+00  0.00000000000e+00  0.00000000000e+00  2.57826981062e-01  0.00000000000e+00  0.00000000000e+00  0.00000000000e+00  0.00000000000e+00  0.00000000000e+00  0.00000000000e+00  0.00000000000e+00  0.00000000000e+00  0.00000000000e+00  0.00000000000e+00  0.00000000000e+00  0.00000000000e+00  0.00000000000e+00  0.00000000000e+00  0.00000000000e+00  0.00000000000e+00  0.00000000000e+00  0.00000000000e+00  0.00000000000e+00  0.00000000000e+00  0.00000000000e+00  0.00000000000e+00  0.00000000000e+00  0.00000000000e+00  0.00000000000e+00  0.00000000000e+00  0.00000000000e+00  0.00000000000e+00  0.00000000000e+00  0.00000000000e+00  0.00000000000e+00  0.00000000000e+00  0.00000000000e+00  0.00000000000e+00  0.00000000000e+00  0.00000000000e+00  0.00000000000e+00  0.00000000000e+00  0.00000000000e+00  0.00000000000e+00  0.00000000000e+00  0.00000000000e+00  0.00000000000e+00  0.00000000000e+00  0.00000000000e+00  0.00000000000e+00  0.00000000000e+00  0.00000000000e+00  0.00000000000e+00  1.38819659963e-01  0.00000000000e+00  0.00000000000e+00  0.00000000000e+00  0.00000000000e+00  0.00000000000e+00  0.00000000000e+00  0.00000000000e+00  0.00000000000e+00  0.00000000000e+00  0.00000000000e+00  0.00000000000e+00  0.00000000000e+00  0.00000000000e+00  0.00000000000e+00  0.00000000000e+00  0.00000000000e+00  0.00000000000e+00  0.00000000000e+00  0.00000000000e+00  0.00000000000e+00  0.00000000000e+00  0.00000000000e+00  0.00000000000e+00  0.00000000000e+00  0.00000000000e+00  0.00000000000e+00  0.00000000000e+00  0.00000000000e+00  0.00000000000e+00  0.00000000000e+00  0.00000000000e+00  0.00000000000e+00  0.00000000000e+00  0.00000000000e+00  0.00000000000e+00  0.00000000000e+00  0.00000000000e+00  0.00000000000e+00  0.00000000000e+00  0.00000000000e+00  0.00000000000e+00  0.00000000000e+00  2.31796922637e-01  0.00000000000e+00  0.00000000000e+00  0.00000000000e+00  0.00000000000e+00  0.00000000000e+00  0.00000000000e+00  0.00000000000e+00  0.00000000000e+00  0.00000000000e+00  0.00000000000e+00  0.00000000000e+00  0.00000000000e+00  0.00000000000e+00  0.00000000000e+00  0.00000000000e+00  0.00000000000e+00  0.00000000000e+00  0.00000000000e+00  0.00000000000e+00  0.00000000000e+00  1.63966449918e-01  0.00000000000e+00  0.00000000000e+00
 0.00000000000e+00  0.00000000000e+00  0.00000000000e+00  0.00000000000e+00  0.00000000000e+00  0.00000000000e+00  0.00000000000e+00  0.00000000000e+00  0.00000000000e+00  0.00000000000e+00  0.00000000000e+00  0.00000000000e+00  0.00000000000e+00 -8.79536501577e-02  0.00000000000e+00  0.00000000000e+00  0.00000000000e+00  0.00000000000e+00  0.00000000000e+00  0.00000000000e+00  0.00000000000e+00  0.00000000000e+00  0.00000000000e+00  5.02691719242e-02  0.00000000000e+00  0.00000000000e+00  0.00000000000e+00  0.00000000000e+00  0.00000000000e+00  0.00000000000e+00  0.00000000000e+00  0.00000000000e+00  0.00000000000e+00  0.00000000000e+00  0.00000000000e+00  0.00000000000e+00  0.00000000000e+00  0.00000000000e+00  0.00000000000e+00  0.00000000000e+00  0.00000000000e+00  0.00000000000e+00  0.00000000000e+00  0.00000000000e+00  2.43898983807e-01 -3.53728916169e-01  8.58582514574e+00  2.90737523362e-01  0.00000000000e+00  1.59447115468e-01  0.00000000000e+00  0.00000000000e+00  0.00000000000e+00  0.00000000000e+00  0.00000000000e+00  0.00000000000e+00  0.00000000000e+00  0.00000000000e+00  0.00000000000e+00  0.00000000000e+00  0.00000000000e+00  0.00000000000e+00  0.00000000000e+00  0.00000000000e+00  0.00000000000e+00  0.00000000000e+00  0.00000000000e+00  0.00000000000e+00  0.00000000000e+00  0.00000000000e+00  0.00000000000e+00  0.00000000000e+00  0.00000000000e+00  0.00000000000e+00  0.00000000000e+00  0.00000000000e+00  0.00000000000e+00  0.00000000000e+00  0.00000000000e+00  0.00000000000e+00  0.00000000000e+00  0.00000000000e+00  0.00000000000e+00  0.00000000000e+00  0.00000000000e+00  0.00000000000e+00  0.00000000000e+00  0.00000000000e+00  0.00000000000e+00  0.00000000000e+00  0.00000000000e+00  0.00000000000e+00  0.00000000000e+00  0.00000000000e+00  0.00000000000e+00  0.00000000000e+00  0.00000000000e+00  0.00000000000e+00  0.00000000000e+00  0.00000000000e+00 -1.28565276715e-01  0.00000000000e+00  0.00000000000e+00  0.00000000000e+00  0.00000000000e+00  0.00000000000e+00  0.00000000000e+00  0.00000000000e+00  0.00000000000e+00  0.00000000000e+00  0.00000000000e+00  0.00000000000e+00  0.00000000000e+00  0.00000000000e+00  0.00000000000e+00  0.00000000000e+00  0.00000000000e+00  0.00000000000e+00  0.00000000000e+00  0.00000000000e+00  0.00000000000e+00  0.00000000000e+00  0.00000000000e+00  0.00000000000e+00 -1.00815765375e-01  0.00000000000e+00  0.00000000000e+00  0.00000000000e+00  0.00000000000e+00  0.00000000000e+00  0.00000000000e+00  0.00000000000e+00  0.00000000000e+00  0.00000000000e+00  0.00000000000e+00  0.00000000000e+00  0.00000000000e+00  0.00000000000e+00  0.00000000000e+00  0.00000000000e+00  0.00000000000e+00  0.00000000000e+00  0.00000000000e+00  0.00000000000e+00  0.00000000000e+00  0.00000000000e+00  0.00000000000e+00  0.00000000000e+00  0.00000000000e+00  0.00000000000e+00  0.00000000000e+00  0.00000000000e+00  0.00000000000e+00  0.00000000000e+00  0.00000000000e+00  0.00000000000e+00  0.00000000000e+00  0.00000000000e+00  0.00000000000e+00  0.00000000000e+00  0.00000000000e+00  0.00000000000e+00  0.00000000000e+00  0.00000000000e+00  0.00000000000e+00  0.00000000000e+00  0.00000000000e+00  0.00000000000e+00  0.00000000000e+00  0.00000000000e+00  0.00000000000e+00  0.00000000000e+00  0.00000000000e+00  0.00000000000e+00  0.00000000000e+00  0.00000000000e+00  0.00000000000e+00  0.00000000000e+00  0.00000000000e+00  0.00000000000e+00  0.00000000000e+00  0.00000000000e+00  0.00000000000e+00  0.00000000000e+00  0.00000000000e+00  0.00000000000e+00  0.00000000000e+00  0.00000000000e+00  0.00000000000e+00  0.00000000000e+00  0.00000000000e+00  0.00000000000e+00  0.00000000000e+00  0.00000000000e+00  0.00000000000e+00  0.00000000000e+00  0.00000000000e+00  0.00000000000e+00  0.00000000000e+00  0.00000000000e+00  0.00000000000e+00  0.00000000000e+00  0.00000000000e+00  0.00000000000e+00  0.00000000000e+00  0.00000000000e+00  0.00000000000e+00  0.00000000000e+00  0.00000000000e+00  0.00000000000e+00  0.00000000000e+00  0.00000000000e+00  0.00000000000e+00  0.00000000000e+00  0.00000000000e+00  0.00000000000e+00  0.00000000000e+00  0.00000000000e+00  0.00000000000e+00  0.00000000000e+00  0.00000000000e+00  0.00000000000e+00  0.00000000000e+00  0.00000000000e+00  0.00000000000e+00  0.00000000000e+00  0.00000000000e+00  0.00000000000e+00  0.00000000000e+00  0.00000000000e+00  0.00000000000e+00  0.00000000000e+00  0.00000000000e+00  0.00000000000e+00  0.00000000000e+00  0.00000000000e+00  0.00000000000e+00  0.00000000000e+00  0.00000000000e+00  0.00000000000e+00  0.00000000000e+00  0.00000000000e+00  0.00000000000e+00  0.00000000000e+00  0.00000000000e+00  0.00000000000e+00  0.00000000000e+00  0.00000000000e+00  0.00000000000e+00  0.00000000000e+00  0.00000000000e+00  0.00000000000e+00  0.00000000000e+00  0.00000000000e+00  0.00000000000e+00  0.00000000000e+00
 0.00000000000e+00  0.00000000000e+00  0.00000000000e+00  0.00000000000e+00  0.00000000000e+00  0.00000000000e+00  0.00000000000e+00  0.00000000000e+00  0.00000000000e+00  0.00000000000e+00  0.00000000000e+00  0.00000000000e+00  0.00000000000e+00  0.00000000000e+00  0.00000000000e+00  0.00000000000e+00  0.00000000000e+00  0.00000000000e+00  0.00000000000e+00  0.00000000000e+00  0.00000000000e+00  0.00000000000e+00  0.00000000000e+00  0.00000000000e+00  0.00000000000e+00  0.00000000000e+00  0.00000000000e+00  0.00000000000e+00  0.00000000000e+00  0.00000000000e+00  0.00000000000e+00  0.00000000000e+00  0.00000000000e+00  0.00000000000e+00  0.00000000000e+00  0.00000000000e+00  0.00000000000e+00  0.00000000000e+00  0.00000000000e+00  0.00000000000e+00  0.00000000000e+00  0.00000000000e+00  0.00000000000e+00  0.00000000000e+00  0.00000000000e+00  0.00000000000e+00  2.90737521819e-01  1.41755434190e+01 -6.90276985105e-02 -2.15733560287e+00  2.69140877096e-01  0.00000000000e+00  0.00000000000e+00  0.00000000000e+00  0.00000000000e+00  0.00000000000e+00  0.00000000000e+00  0.00000000000e+00  0.00000000000e+00  0.00000000000e+00  0.00000000000e+00  0.00000000000e+00  0.00000000000e+00  0.00000000000e+00  0.00000000000e+00  0.00000000000e+00  0.00000000000e+00  0.00000000000e+00  0.00000000000e+00  0.00000000000e+00  0.00000000000e+00  0.00000000000e+00  0.00000000000e+00  0.00000000000e+00  0.00000000000e+00  0.00000000000e+00  0.00000000000e+00  0.00000000000e+00  0.00000000000e+00  0.00000000000e+00  0.00000000000e+00  0.00000000000e+00  0.00000000000e+00  0.00000000000e+00  0.00000000000e+00  0.00000000000e+00  0.00000000000e+00  0.00000000000e+00  0.00000000000e+00  0.00000000000e+00  0.00000000000e+00  0.00000000000e+00  0.00000000000e+00  0.00000000000e+00  0.00000000000e+00  0.00000000000e+00  0.00000000000e+00  0.00000000000e+00  0.00000000000e+00  0.00000000000e+00  0.00000000000e+00  0.00000000000e+00  0.00000000000e+00  0.00000000000e+00  0.00000000000e+00  0.00000000000e+00  0.00000000000e+00  0.00000000000e+00  0.00000000000e+00  0.00000000000e+00  0.00000000000e+00  0.00000000000e+00  0.00000000000e+00  0.00000000000e+00  0.00000000000e+00  0.00000000000e+00  0.00000000000e+00  0.00000000000e+00  0.00000000000e+00  0.00000000000e+00  0.00000000000e+00  0.00000000000e+00  0.00000000000e+00  0.00000000000e+00  0.00000000000e+00  0.00000000000e+00  0.00000000000e+00  0.00000000000e+00  0.00000000000e+00  0.00000000000e+00  0.00000000000e+00  0.00000000000e+00  0.00000000000e+00  0.00000000000e+00  0.00000000000e+00  0.00000000000e+00  0.00000000000e+00  0.00000000000e+00  0.00000000000e+00  0.00000000000e+00  0.00000000000e+00  0.00000000000e+00  0.00000000000e+00  0.00000000000e+00  0.00000000000e+00  0.00000000000e+00  0.00000000000e+00  0.00000000000e+00  0.00000000000e+00  0.00000000000e+00  0.00000000000e+00  0.00000000000e+00  0.00000000000e+00  0.00000000000e+00  0.00000000000e+00  0.00000000000e+00  0.00000000000e+00  0.00000000000e+00  0.00000000000e+00  0.00000000000e+00  0.00000000000e+00  0.00000000000e+00  0.00000000000e+00  0.00000000000e+00  0.00000000000e+00  0.00000000000e+00  0.00000000000e+00  0.00000000000e+00  0.00000000000e+00  0.00000000000e+00  0.00000000000e+00  0.00000000000e+00  0.00000000000e+00  0.00000000000e+00  0.00000000000e+00  0.00000000000e+00  0.00000000000e+00  0.00000000000e+00  0.00000000000e+00  0.00000000000e+00  0.00000000000e+00  0.00000000000e+00  0.00000000000e+00  0.00000000000e+00  0.00000000000e+00  0.00000000000e+00  0.00000000000e+00  0.00000000000e+00  0.00000000000e+00  0.00000000000e+00  0.00000000000e+00  0.00000000000e+00  0.00000000000e+00  0.00000000000e+00  0.00000000000e+00  0.00000000000e+00  0.00000000000e+00  0.00000000000e+00  0.00000000000e+00  0.00000000000e+00  0.00000000000e+00  0.00000000000e+00  0.00000000000e+00  0.00000000000e+00  0.00000000000e+00  0.00000000000e+00  0.00000000000e+00  0.00000000000e+00  0.00000000000e+00  0.00000000000e+00  0.00000000000e+00  0.00000000000e+00  0.00000000000e+00  0.00000000000e+00 -4.10957071334e-02  0.00000000000e+00  0.00000000000e+00  0.00000000000e+00  0.00000000000e+00  0.00000000000e+00  0.00000000000e+00  0.00000000000e+00  0.00000000000e+00  0.00000000000e+00  0.00000000000e+00  0.00000000000e+00  0.00000000000e+00  0.00000000000e+00  0.00000000000e+00  0.00000000000e+00  0.00000000000e+00  0.00000000000e+00  0.00000000000e+00  0.00000000000e+00  0.00000000000e+00  0.00000000000e+00  0.00000000000e+00  0.00000000000e+00  0.00000000000e+00  0.00000000000e+00  0.00000000000e+00  0.00000000000e+00  0.00000000000e+00  0.00000000000e+00  0.00000000000e+00  0.00000000000e+00  0.00000000000e+00  0.00000000000e+00  0.00000000000e+00  0.00000000000e+00  0.00000000000e+00  0.00000000000e+00  0.00000000000e+00  0.00000000000e+00  0.00000000000e+00  0.00000000000e+00
 0.00000000000e+00  0.00000000000e+00  0.00000000000e+00  0.00000000000e+00  0.00000000000e+00  0.00000000000e+00  0.00000000000e+00  0.00000000000e+00  0.00000000000e+00  0.00000000000e+00  0.00000000000e+00  0.00000000000e+00  0.00000000000e+00  0.00000000000e+00  0.00000000000e+00  0.00000000000e+00  0.00000000000e+00  0.00000000000e+00  0.00000000000e+00  0.00000000000e+00  0.00000000000e+00  0.00000000000e+00  0.00000000000e+00  0.00000000000e+00  0.00000000000e+00  0.00000000000e+00  0.00000000000e+00  0.00000000000e+00  0.00000000000e+00  0.00000000000e+00  0.00000000000e+00  0.00000000000e+00  0.00000000000e+00  0.00000000000e+00  0.00000000000e+00  0.00000000000e+00  0.00000000000e+00  0.00000000000e+00  0.00000000000e+00  0.00000000000e+00  0.00000000000e+00  0.00000000000e+00  0.00000000000e+00  0.00000000000e+00  0.00000000000e+00  0.00000000000e+00  0.00000000000e+00 -6.90276919553e-02  1.24229401465e+01  0.00000000000e+00  2.11794992424e+00  0.00000000000e+00  0.00000000000e+00  0.00000000000e+00  0.00000000000e+00  0.00000000000e+00  0.00000000000e+00  0.00000000000e+00  0.00000000000e+00  0.00000000000e+00  0.00000000000e+00  0.00000000000e+00  0.00000000000e+00  0.00000000000e+00  0.00000000000e+00  0.00000000000e+00  0.00000000000e+00  0.00000000000e+00  0.00000000000e+00  0.00000000000e+00  0.00000000000e+00  0.00000000000e+00  0.00000000000e+00  0.00000000000e+00  0.00000000000e+00  0.00000000000e+00  0.00000000000e+00  0.00000000000e+00  0.00000000000e+00  0.00000000000e+00  0.00000000000e+00  0.00000000000e+00  0.00000000000e+00  0.00000000000e+00  0.00000000000e+00  0.00000000000e+00  0.00000000000e+00  0.00000000000e+00  0.00000000000e+00  0.00000000000e+00  0.00000000000e+00  0.00000000000e+00  0.00000000000e+00  0.00000000000e+00  0.00000000000e+00  0.00000000000e+00  0.00000000000e+00  0.00000000000e+00  0.00000000000e+00  0.00000000000e+00  0.00000000000e+00  0.00000000000e+00  0.00000000000e+00  0.00000000000e+00  0.00000000000e+00  0.00000000000e+00  0.00000000000e+00  0.00000000000e+00  0.00000000000e+00  0.00000000000e+00  0.00000000000e+00  0.00000000000e+00  0.00000000000e+00  0.00000000000e+00  0.00000000000e+00  0.00000000000e+00  0.00000000000e+00  0.00000000000e+00  0.00000000000e+00  0.00000000000e+00  0.00000000000e+00  0.00000000000e+00  0.00000000000e+00  0.00000000000e+00  0.00000000000e+00  0.00000000000e+00  0.00000000000e+00  0.00000000000e+00  0.00000000000e+00  0.00000000000e+00  0.00000000000e+00  0.00000000000e+00  0.00000000000e+00  0.00000000000e+00  0.00000000000e+00  0.00000000000e+00  0.00000000000e+00  0.00000000000e+00  0.00000000000e+00  0.00000000000e+00  0.00000000000e+00  0.00000000000e+00  0.00000000000e+00  0.00000000000e+00  0.00000000000e+00  0.00000000000e+00  0.00000000000e+00  0.00000000000e+00  0.00000000000e+00  0.00000000000e+00  0.00000000000e+00  0.00000000000e+00  0.00000000000e+00  0.00000000000e+00  0.00000000000e+00  0.00000000000e+00  0.00000000000e+00  0.00000000000e+00  0.00000000000e+00  0.00000000000e+00  0.00000000000e+00  0.00000000000e+00  0.00000000000e+00  0.00000000000e+00  0.00000000000e+00  0.00000000000e+00  0.00000000000e+00  0.00000000000e+00  0.00000000000e+00  0.00000000000e+00  0.00000000000e+00  0.00000000000e+00  0.00000000000e+00  0.00000000000e+00  0.00000000000e+00  0.00000000000e+00  0.00000000000e+00  0.00000000000e+00  0.00000000000e+00  0.00000000000e+00  0.00000000000e+00  0.00000000000e+00  0.00000000000e+00  0.00000000000e+00  0.00000000000e+00  0.00000000000e+00  0.00000000000e+00  0.00000000000e+00  0.00000000000e+00  0.00000000000e+00  0.00000000000e+00  0.00000000000e+00  0.00000000000e+00  0.00000000000e+00  0.00000000000e+00  0.00000000000e+00  0.00000000000e+00  0.00000000000e+00  0.00000000000e+00  0.00000000000e+00  0.00000000000e+00  0.00000000000e+00  0.00000000000e+00  0.00000000000e+00  0.00000000000e+00  0.00000000000e+00  0.00000000000e+00  0.00000000000e+00  0.00000000000e+00  0.00000000000e+00  0.00000000000e+00  0.00000000000e+00  0.00000000000e+00  0.00000000000e+00  0.00000000000e+00  0.00000000000e+00  0.00000000000e+00  0.00000000000e+00  0.00000000000e+00  0.00000000000e+00  0.00000000000e+00  0.00000000000e+00  0.00000000000e+00  0.00000000000e+00  0.00000000000e+00  0.00000000000e+00  0.00000000000e+00  0.00000000000e+00  0.00000000000e+00  0.00000000000e+00  0.00000000000e+00  0.00000000000e+00  0.00000000000e+00  0.00000000000e+00  0.00000000000e+00  0.00000000000e+00  0.00000000000e+00  0.00000000000e+00  0.00000000000e+00  0.00000000000e+00  0.00000000000e+00  0.00000000000e+00  0.00000000000e+00  0.00000000000e+00  0.00000000000e+00  0.00000000000e+00  0.00000000000e+00  0.00000000000e+00  0.00000000000e+00  0.00000000000e+00  0.00000000000e+00  0.00000000000e+00  0.00000000000e+00  0.00000000000e+00  0.00000000000e+00  0.00000000000e+00
 0.00000000000e+00  0.00000000000e+00  0.00000000000e+00  0.00000000000e+00  0.00000000000e+00  0.00000000000e+00  0.00000000000e+00  0.00000000000e+00  0.00000000000e+00  0.00000000000e+00  0.00000000000e+00  0.00000000000e+00  0.00000000000e+00  0.00000000000e+00  0.00000000000e+00  0.00000000000e+00  0.00000000000e+00  0.00000000000e+00  0.00000000000e+00  0.00000000000e+00  0.00000000000e+00  0.00000000000e+00  0.00000000000e+00  0.00000000000e+00  0.00000000000e+00  0.00000000000e+00  0.00000000000e+00  0.00000000000e+00  0.00000000000e+00  0.00000000000e+00  0.00000000000e+00  0.00000000000e+00  0.00000000000e+00  0.00000000000e+00  0.00000000000e+00  0.00000000000e+00  0.00000000000e+00  0.00000000000e+00  0.00000000000e+00  0.00000000000e+00  0.00000000000e+00  0.00000000000e+00  0.00000000000e+00  0.00000000000e+00  0.00000000000e+00  0.00000000000e+00  1.59447115630e-01 -2.15733560283e+00  0.00000000000e+00  1.07201220202e+01 -9.29121260826e-01  0.00000000000e+00  0.00000000000e+00  0.00000000000e+00  0.00000000000e+00  0.00000000000e+00  0.00000000000e+00  0.00000000000e+00  0.00000000000e+00  0.00000000000e+00  0.00000000000e+00  0.00000000000e+00  0.00000000000e+00  0.00000000000e+00  0.00000000000e+00 -3.02200985147e-02  0.00000000000e+00  0.00000000000e+00  0.00000000000e+00  0.00000000000e+00  0.00000000000e+00  0.00000000000e+00  0.00000000000e+00  0.00000000000e+00  0.00000000000e+00  0.00000000000e+00  0.00000000000e+00  0.00000000000e+00  0.00000000000e+00  0.00000000000e+00  0.00000000000e+00  0.00000000000e+00  0.00000000000e+00  0.00000000000e+00  0.00000000000e+00  0.00000000000e+00  0.00000000000e+00  0.00000000000e+00  7.90680024193e-02  0.00000000000e+00  0.00000000000e+00  0.00000000000e+00  0.00000000000e+00  0.00000000000e+00  0.00000000000e+00  0.00000000000e+00  0.00000000000e+00  0.00000000000e+00  0.00000000000e+00  0.00000000000e+00  0.00000000000e+00  0.00000000000e+00  0.00000000000e+00  0.00000000000e+00  0.00000000000e+00  0.00000000000e+00  0.00000000000e+00  0.00000000000e+00  0.00000000000e+00  0.00000000000e+00  0.00000000000e+00  0.00000000000e+00  0.00000000000e+00  0.00000000000e+00  0.00000000000e+00  0.00000000000e+00  0.00000000000e+00  0.00000000000e+00  0.00000000000e+00  0.00000000000e+00  0.00000000000e+00  0.00000000000e+00  0.00000000000e+00  0.00000000000e+00  0.00000000000e+00  0.00000000000e+00  0.00000000000e+00  0.00000000000e+00  0.00000000000e+00  0.00000000000e+00  0.00000000000e+00  0.00000000000e+00  0.00000000000e+00  0.00000000000e+00  0.00000000000e+00  0.00000000000e+00  0.00000000000e+00  0.00000000000e+00  0.00000000000e+00  0.00000000000e+00  0.00000000000e+00  0.00000000000e+00  0.00000000000e+00  0.00000000000e+00  0.00000000000e+00  0.00000000000e+00  0.00000000000e+00  0.00000000000e+00  0.00000000000e+00  0.00000000000e+00  0.00000000000e+00  0.00000000000e+00  0.00000000000e+00  0.00000000000e+00  0.00000000000e+00  0.00000000000e+00  0.00000000000e+00  0.00000000000e+00  0.00000000000e+00  0.00000000000e+00  0.00000000000e+00  0.00000000000e+00  0.00000000000e+00  0.00000000000e+00  0.00000000000e+00  0.00000000000e+00  0.00000000000e+00  0.00000000000e+00  0.00000000000e+00  0.00000000000e+00  0.00000000000e+00  0.00000000000e+00  0.00000000000e+00  0.00000000000e+00  0.00000000000e+00  0.00000000000e+00  0.00000000000e+00  0.00000000000e+00  0.00000000000e+00  0.00000000000e+00  0.00000000000e+00  0.00000000000e+00  0.00000000000e+00  0.00000000000e+00  6.20222838747e-02  0.00000000000e+00  0.00000000000e+00  0.00000000000e+00  0.00000000000e+00  0.00000000000e+00  0.00000000000e+00  0.00000000000e+00  0.00000000000e+00  0.00000000000e+00  0.00000000000e+00  0.00000000000e+00  0.00000000000e+00  0.00000000000e+00  0.00000000000e+00  0.00000000000e+00  0.00000000000e+00  0.00000000000e+00  0.00000000000e+00  0.00000000000e+00  0.00000000000e+00  0.00000000000e+00  0.00000000000e+00  2.49059406689e-02  0.00000000000e+00  0.00000000000e+00  0.00000000000e+00  0.00000000000e+00  0.00000000000e+00  0.00000000000e+00  0.00000000000e+00  0.00000000000e+00  0.00000000000e+00  0.00000000000e+00  0.00000000000e+00  0.00000000000e+00  0.00000000000e+00  0.00000000000e+00  0.00000000000e+00  0.00000000000e+00  0.00000000000e+00  0.00000000000e+00  0.00000000000e+00  0.00000000000e+00  0.00000000000e+00  0.00000000000e+00  0.00000000000e+00  0.00000000000e+00  0.00000000000e+00  0.00000000000e+00  0.00000000000e+00  0.00000000000e+00  0.00000000000e+00  0.00000000000e+00  0.00000000000e+00  0.00000000000e+00  0.00000000000e+00  0.00000000000e+00  0.00000000000e+00  0.00000000000e+00  0.00000000000e+00  0.00000000000e+00  0.00000000000e+00  0.00000000000e+00  0.00000000000e+00  0.00000000000e+00  0.00000000000e+00  0.00000000000e+00  0.00000000000e+00  0.00000000000e+00  0.00000000000e+00  0.00000000000e+00
 0.00000000000e+00  0.00000000000e+00  0.00000000000e+00  0.00000000000e+00  0.00000000000e+00  0.00000000000e+00  0.00000000000e+00  0.00000000000e+00  0.00000000000e+00  0.00000000000e+00  0.00000000000e+00  0.00000000000e+00  0.00000000000e+00  0.00000000000e+00  0.00000000000e+00  0.00000000000e+00  0.00000000000e+00  0.00000000000e+00  0.00000000000e+00  0.00000000000e+00  0.00000000000e+00  0.00000000000e+00  0.00000000000e+00  0.00000000000e+00  0.00000000000e+00  0.00000000000e+00  0.00000000000e+00  0.00000000000e+00  0.00000000000e+00  0.00000000000e+00  0.00000000000e+00  0.00000000000e+00  0.00000000000e+00  0.00000000000e+00  0.00000000000e+00  0.00000000000e+00  0.00000000000e+00  0.00000000000e+00  0.00000000000e+00  0.00000000000e+00  0.00000000000e+00  0.00000000000e+00  0.00000000000e+00  0.00000000000e+00  0.00000000000e+00  0.00000000000e+00  0.00000000000e+00  2.69140797534e-01  2.11794992385e+00 -9.29121259396e-01  2.12739762754e+01 -8.83110596282e-01 -3.01391752378e+00 -4.89078024129e+00  0.00000000000e+00  0.00000000000e+00  0.00000000000e+00  0.00000000000e+00  0.00000000000e+00  0.00000000000e+00  0.00000000000e+00  0.00000000000e+00  0.00000000000e+00  0.00000000000e+00  0.00000000000e+00  0.00000000000e+00  0.00000000000e+00  0.00000000000e+00  0.00000000000e+00  0.00000000000e+00  0.00000000000e+00  0.00000000000e+00  0.00000000000e+00  0.00000000000e+00  0.00000000000e+00  0.00000000000e+00  0.00000000000e+00  0.00000000000e+00  0.00000000000e+00  0.00000000000e+00  0.00000000000e+00  0.00000000000e+00  0.00000000000e+00  0.00000000000e+00  0.00000000000e+00  0.00000000000e+00  0.00000000000e+00  0.00000000000e+00  0.00000000000e+00  0.00000000000e+00  0.00000000000e+00  0.00000000000e+00  0.00000000000e+00  0.00000000000e+00  0.00000000000e+00  0.00000000000e+00  0.00000000000e+00  0.00000000000e+00  0.00000000000e+00  0.00000000000e+00  0.00000000000e+00  0.00000000000e+00  0.00000000000e+00  0.00000000000e+00  0.00000000000e+00  0.00000000000e+00  0.00000000000e+00  0.00000000000e+00  0.00000000000e+00  0.00000000000e+00  0.00000000000e+00  0.00000000000e+00  0.00000000000e+00  0.00000000000e+00  0.00000000000e+00  0.00000000000e+00  0.00000000000e+00  0.00000000000e+00  0.00000000000e+00  0.00000000000e+00  0.00000000000e+00  0.00000000000e+00  0.00000000000e+00  0.00000000000e+00  0.00000000000e+00  0.00000000000e+00  0.00000000000e+00  0.00000000000e+00  0.00000000000e+00  0.00000000000e+00  0.00000000000e+00  0.00000000000e+00  0.00000000000e+00  0.00000000000e+00  0.00000000000e+00  0.00000000000e+00  0.00000000000e+00  0.00000000000e+00  0.00000000000e+00  0.00000000000e+00  0.00000000000e+00  0.00000000000e+00  0.00000000000e+00  0.00000000000e+00  0.00000000000e+00  0.00000000000e+00  0.00000000000e+00  0.00000000000e+00  0.00000000000e+00  0.00000000000e+00  0.00000000000e+00  0.00000000000e+00  0.00000000000e+00  0.00000000000e+00  0.00000000000e+00  0.00000000000e+00  0.00000000000e+00  0.00000000000e+00  0.00000000000e+00  0.00000000000e+00  0.00000000000e+00  0.00000000000e+00  0.00000000000e+00  0.00000000000e+00  0.00000000000e+00  0.00000000000e+00  0.00000000000e+00  0.00000000000e+00  0.00000000000e+00  0.00000000000e+00  0.00000000000e+00  0.00000000000e+00  0.00000000000e+00  0.00000000000e+00  0.00000000000e+00  0.00000000000e+00  0.00000000000e+00  0.00000000000e+00  0.00000000000e+00  0.00000000000e+00  0.00000000000e+00  0.00000000000e+00  0.00000000000e+00  0.00000000000e+00  0.00000000000e+00  0.00000000000e+00  0.00000000000e+00  0.00000000000e+00  0.00000000000e+00  0.00000000000e+00  0.00000000000e+00  0.00000000000e+00  0.00000000000e+00  0.00000000000e+00  0.00000000000e+00  0.00000000000e+00  0.00000000000e+00  0.00000000000e+00  0.00000000000e+00  0.00000000000e+00  0.00000000000e+00  0.00000000000e+00  0.00000000000e+00  0.00000000000e+00  0.00000000000e+00  0.00000000000e+00  0.00000000000e+00  0.00000000000e+00  0.00000000000e+00  0.00000000000e+00  0.00000000000e+00  0.00000000000e+00  0.00000000000e+00  0.00000000000e+00  0.00000000000e+00  0.00000000000e+00  0.00000000000e+00  0.00000000000e+00  0.00000000000e+00  0.00000000000e+00  0.00000000000e+00  0.00000000000e+00  0.00000000000e+00  0.00000000000e+00  0.00000000000e+00  0.00000000000e+00  0.00000000000e+00  0.00000000000e+00  0.00000000000e+00  0.00000000000e+00  0.00000000000e+00  0.00000000000e+00  0.00000000000e+00  0.00000000000e+00  0.00000000000e+00  0.00000000000e+00  0.00000000000e+00  0.00000000000e+00  0.00000000000e+00  0.00000000000e+00  0.00000000000e+00  0.00000000000e+00  0.00000000000e+00  0.00000000000e+00  0.00000000000e+00  0.00000000000e+00  0.00000000000e+00  0.00000000000e+00  0.00000000000e+00  0.00000000000e+00  0.00000000000e+00  0.00000000000e+00  0.00000000000e+00  0.00000000000e+00  0.00000000000e+00  0.00000000000e+00
 0.00000000000e+00  0.00000000000e+00  0.00000000000e+00  0.00000000000e+00  0.00000000000e+00  0.00000000000e+00  0.00000000000e+00  0.00000000000e+00  0.00000000000e+00  0.00000000000e+00  0.00000000000e+00  0.00000000000e+00  0.00000000000e+00  0.00000000000e+00  0.00000000000e+00  0.00000000000e+00  0.00000000000e+00  0.00000000000e+00  0.00000000000e+00  0.00000000000e+00  0.00000000000e+00  0.00000000000e+00  0.00000000000e+00  0.00000000000e+00  0.00000000000e+00  0.00000000000e+00  0.00000000000e+00  0.00000000000e+00  0.00000000000e+00  0.00000000000e+00  0.00000000000e+00  0.00000000000e+00  0.00000000000e+00  0.00000000000e+00  0.00000000000e+00  0.00000000000e+00  0.00000000000e+00  0.00000000000e+00  0.00000000000e+00  0.00000000000e+00  0.00000000000e+00  0.00000000000e+00  0.00000000000e+00  0.00000000000e+00  0.00000000000e+00  0.00000000000e+00  0.00000000000e+00  0.00000000000e+00  0.00000000000e+00  0.00000000000e+00 -8.83110595885e-01  9.25115198917e+00  4.27360183158e-01  1.53737585701e+00  0.00000000000e+00  0.00000000000e+00  0.00000000000e+00  0.00000000000e+00  0.00000000000e+00  0.00000000000e+00  0.00000000000e+00  0.00000000000e+00  0.00000000000e+00  0.00000000000e+00  0.00000000000e+00  0.00000000000e+00  0.00000000000e+00  0.00000000000e+00  0.00000000000e+00  0.00000000000e+00  0.00000000000e+00  0.00000000000e+00  0.00000000000e+00  1.67753785051e-01  0.00000000000e+00  0.00000000000e+00  0.00000000000e+00  1.06506220647e-01  0.00000000000e+00  0.00000000000e+00  0.00000000000e+00  0.00000000000e+00  0.00000000000e+00  0.00000000000e+00  0.00000000000e+00  0.00000000000e+00  0.00000000000e+00  0.00000000000e+00  0.00000000000e+00  0.00000000000e+00  0.00000000000e+00  0.00000000000e+00  0.00000000000e+00  6.38048943930e-02  0.00000000000e+00  0.00000000000e+00  0.00000000000e+00  0.00000000000e+00  0.00000000000e+00  0.00000000000e+00  0.00000000000e+00  0.00000000000e+00  0.00000000000e+00  0.00000000000e+00  0.00000000000e+00  0.00000000000e+00  0.00000000000e+00  0.00000000000e+00  0.00000000000e+00  0.00000000000e+00  0.00000000000e+00  0.00000000000e+00  0.00000000000e+00  0.00000000000e+00  0.00000000000e+00  0.00000000000e+00  0.00000000000e+00  0.00000000000e+00  0.00000000000e+00  0.00000000000e+00  0.00000000000e+00  0.00000000000e+00  0.00000000000e+00  0.00000000000e+00  0.00000000000e+00  0.00000000000e+00  0.00000000000e+00  0.00000000000e+00  0.00000000000e+00  0.00000000000e+00  0.00000000000e+00  0.00000000000e+00  0.00000000000e+00  0.00000000000e+00  0.00000000000e+00  0.00000000000e+00  0.00000000000e+00  0.00000000000e+00  0.00000000000e+00  0.00000000000e+00  0.00000000000e+00  0.00000000000e+00  1.14484213019e-01  0.00000000000e+00  0.00000000000e+00  0.00000000000e+00  0.00000000000e+00  0.00000000000e+00  0.00000000000e+00  0.00000000000e+00  0.00000000000e+00  0.00000000000e+00  0.00000000000e+00  0.00000000000e+00  0.00000000000e+00  0.00000000000e+00  0.00000000000e+00  0.00000000000e+00  0.00000000000e+00  0.00000000000e+00  0.00000000000e+00  0.00000000000e+00  0.00000000000e+00  0.00000000000e+00  0.00000000000e+00  0.00000000000e+00  0.00000000000e+00  0.00000000000e+00  0.00000000000e+00  0.00000000000e+00  0.00000000000e+00  0.00000000000e+00  0.00000000000e+00  0.00000000000e+00  0.00000000000e+00  0.00000000000e+00  0.00000000000e+00  0.00000000000e+00  0.00000000000e+00  0.00000000000e+00  0.00000000000e+00  0.00000000000e+00  0.00000000000e+00  0.00000000000e+00  0.00000000000e+00  0.00000000000e+00  0.00000000000e+00  0.00000000000e+00  0.00000000000e+00  0.00000000000e+00  0.00000000000e+00  0.00000000000e+00  0.00000000000e+00  0.00000000000e+00  0.00000000000e+00  0.00000000000e+00  0.00000000000e+00  3.81728869163e-01  0.00000000000e+00  0.00000000000e+00  0.00000000000e+00  0.00000000000e+00  0.00000000000e+00  0.00000000000e+00  0.00000000000e+00  0.00000000000e+00  0.00000000000e+00  0.00000000000e+00  0.00000000000e+00  0.00000000000e+00  0.00000000000e+00  0.00000000000e+00  0.00000000000e+00  0.00000000000e+00  0.00000000000e+00  0.00000000000e+00  0.00000000000e+00  0.00000000000e+00  0.00000000000e+00  0.00000000000e+00  0.00000000000e+00  2.46869009347e-02  0.00000000000e+00  0.00000000000e+00  0.00000000000e+00  0.00000000000e+00  0.00000000000e+00  0.00000000000e+00  0.00000000000e+00  0.00000000000e+00  0.00000000000e+00  0.00000000000e+00  1.73365085402e-02  0.00000000000e+00  0.00000000000e+00  0.00000000000e+00  0.00000000000e+00  0.00000000000e+00  0.00000000000e+00  0.00000000000e+00  0.00000000000e+00  0.00000000000e+00  0.00000000000e+00  0.00000000000e+00  0.00000000000e+00  0.00000000000e+00  0.00000000000e+00  0.00000000000e+00  0.00000000000e+00  0.00000000000e+00  0.00000000000e+00  0.00000000000e+00  0.00000000000e+00  0.00000000000e+00  0.00000000000e+00  0.00000000000e+00
 6.19568737841e-02  0.00000000000e+00  0.00000000000e+00  0.00000000000e+00  0.00000000000e+00  0.00000000000e+00  0.00000000000e+00  0.00000000000e+00  0.00000000000e+00  0.00000000000e+00  0.00000000000e+00  0.00000000000e+00  0.00000000000e+00  0.00000000000e+00  0.00000000000e+00  0.00000000000e+00  3.38189835629e-02  0.00000000000e+00  4.26829797724e-02  0.00000000000e+00  0.00000000000e+00  0.00000000000e+00  0.00000000000e+00  0.00000000000e+00  8.50667919332e-02  0.00000000000e+00  9.22728826394e-03  0.00000000000e+00  0.00000000000e+00  0.00000000000e+00 -6.35112589688e-02  0.00000000000e+00  0.00000000000e+00  0.00000000000e+00  0.00000000000e+00  0.00000000000e+00  0.00000000000e+00  0.00000000000e+00  0.00000000000e+00  0.00000000000e+00  0.00000000000e+00  0.00000000000e+00  0.00000000000e+00  0.00000000000e+00  0.00000000000e+00  0.00000000000e+00  0.00000000000e+00  0.00000000000e+00  0.00000000000e+00  0.00000000000e+00 -3.01391753086e+00  4.27360186649e-01  9.90965032202e+00  1.82311117402e+00  0.00000000000e+00  0.00000000000e+00  0.00000000000e+00  0.00000000000e+00  0.00000000000e+00  0.00000000000e+00  0.00000000000e+00  0.00000000000e+00  0.00000000000e+00  0.00000000000e+00  0.00000000000e+00  0.00000000000e+00  0.00000000000e+00  0.00000000000e+00  0.00000000000e+00  0.00000000000e+00  0.00000000000e+00  0.00000000000e+00  0.00000000000e+00  0.00000000000e+00  0.00000000000e+00  0.00000000000e+00  0.00000000000e+00  0.00000000000e+00  0.00000000000e+00  2.97437641999e-01  0.00000000000e+00  0.00000000000e+00  0.00000000000e+00  0.00000000000e+00  0.00000000000e+00  0.00000000000e+00  0.00000000000e+00  0.00000000000e+00  0.00000000000e+00  0.00000000000e+00  0.00000000000e+00  0.00000000000e+00  0.00000000000e+00  0.00000000000e+00  0.00000000000e+00  0.00000000000e+00 -2.09161245507e-03  0.00000000000e+00  0.00000000000e+00  0.00000000000e+00  0.00000000000e+00  0.00000000000e+00  0.00000000000e+00  0.00000000000e+00  0.00000000000e+00  0.00000000000e+00  0.00000000000e+00  0.00000000000e+00  0.00000000000e+00  0.00000000000e+00  0.00000000000e+00  0.00000000000e+00  0.00000000000e+00  0.00000000000e+00  0.00000000000e+00  0.00000000000e+00 -8.30613125270e-02  0.00000000000e+00  0.00000000000e+00  0.00000000000e+00  0.00000000000e+00  0.00000000000e+00  0.00000000000e+00  0.00000000000e+00  0.00000000000e+00  0.00000000000e+00  0.00000000000e+00  0.00000000000e+00  0.00000000000e+00  0.00000000000e+00  0.00000000000e+00  0.00000000000e+00  0.00000000000e+00  0.00000000000e+00  0.00000000000e+00  0.00000000000e+00  0.00000000000e+00  0.00000000000e+00  0.00000000000e+00  0.00000000000e+00  0.00000000000e+00  0.00000000000e+00  0.00000000000e+00  0.00000000000e+00  0.00000000000e+00  0.00000000000e+00  0.00000000000e+00  0.00000000000e+00  0.00000000000e+00  0.00000000000e+00  0.00000000000e+00  0.00000000000e+00  0.00000000000e+00  0.00000000000e+00  0.00000000000e+00  0.00000000000e+00  0.00000000000e+00  0.00000000000e+00  0.00000000000e+00  0.00000000000e+00  0.00000000000e+00  0.00000000000e+00  0.00000000000e+00  0.00000000000e+00  0.00000000000e+00  0.00000000000e+00  0.00000000000e+00  0.00000000000e+00  0.00000000000e+00  0.00000000000e+00  0.00000000000e+00  0.00000000000e+00  0.00000000000e+00  0.00000000000e+00  0.00000000000e+00  0.00000000000e+00  0.00000000000e+00  0.00000000000e+00  0.00000000000e+00  0.00000000000e+00  0.00000000000e+00  0.00000000000e+00  0.00000000000e+00  0.00000000000e+00  0.00000000000e+00  0.00000000000e+00  0.00000000000e+00  0.00000000000e+00  0.00000000000e+00  0.00000000000e+00  0.00000000000e+00  0.00000000000e+00  0.00000000000e+00  0.00000000000e+00  0.00000000000e+00  0.00000000000e+00  0.00000000000e+00  0.00000000000e+00  0.00000000000e+00  0.00000000000e+00  0.00000000000e+00  0.00000000000e+00  0.00000000000e+00  0.00000000000e+00  0.00000000000e+00  0.00000000000e+00  0.00000000000e+00  0.00000000000e+00  0.00000000000e+00  0.00000000000e+00  0.00000000000e+00  0.00000000000e+00  0.00000000000e+00  0.00000000000e+00  0.00000000000e+00  0.00000000000e+00  0.00000000000e+00  0.00000000000e+00  0.00000000000e+00  0.00000000000e+00  0.00000000000e+00  0.00000000000e+00  0.00000000000e+00  0.00000000000e+00  0.00000000000e+00  0.00000000000e+00  0.00000000000e+00  0.00000000000e+00  0.00000000000e+00  0.00000000000e+00  0.00000000000e+00  0.00000000000e+00  1.28472274271e-01  0.00000000000e+00  0.00000000000e+00  0.00000000000e+00  0.00000000000e+00  0.00000000000e+00  0.00000000000e+00  0.00000000000e+00  0.00000000000e+00  0.00000000000e+00  0.00000000000e+00  0.00000000000e+00 -3.27134017778e-02  0.00000000000e+00  0.00000000000e+00  0.00000000000e+00  0.00000000000e+00  0.00000000000e+00  0.00000000000e+00  0.00000000000e+00  0.00000000000e+00  0.00000000000e+00  0.00000000000e+00  0.00000000000e+00
 0.00000000000e+00  0.00000000000e+00  0.00000000000e+00  0.00000000000e+00  0.00000000000e+00  0.00000000000e+00  0.00000000000e+00  0.00000000000e+00  0.00000000000e+00  0.00000000000e+00  0.00000000000e+00  0.00000000000e+00  0.00000000000e+00  0.00000000000e+00  0.00000000000e+00  0.00000000000e+00  0.00000000000e+00  0.00000000000e+00  0.00000000000e+00  0.00000000000e+00  0.00000000000e+00  0.00000000000e+00  0.00000000000e+00  0.00000000000e+00  0.00000000000e+00  8.79764121507e-02  0.00000000000e+00  0.00000000000e+00  0.00000000000e+00  0.00000000000e+00  0.00000000000e+00  0.00000000000e+00  0.00000000000e+00  0.00000000000e+00  0.00000000000e+00  0.00000000000e+00  0.00000000000e+00  0.00000000000e+00  0.00000000000e+00  0.00000000000e+00  0.00000000000e+00  0.00000000000e+00  0.00000000000e+00  0.00000000000e+00  0.00000000000e+00  0.00000000000e+00  0.00000000000e+00  0.00000000000e+00  0.00000000000e+00  0.00000000000e+00 -4.89078024464e+00  1.53737585714e+00  1.82311117782e+00  1.18854375589e+01  0.00000000000e+00  0.00000000000e+00  0.00000000000e+00  0.00000000000e+00  0.00000000000e+00  0.00000000000e+00  0.00000000000e+00  0.00000000000e+00  0.00000000000e+00  0.00000000000e+00  0.00000000000e+00  0.00000000000e+00  0.00000000000e+00  0.00000000000e+00  0.00000000000e+00 -1.19322158405e-01  0.00000000000e+00  0.00000000000e+00  0.00000000000e+00  0.00000000000e+00  0.00000000000e+00  0.00000000000e+00  0.00000000000e+00  0.00000000000e+00  0.00000000000e+00  0.00000000000e+00  0.00000000000e+00  0.00000000000e+00  0.00000000000e+00  0.00000000000e+00  0.00000000000e+00  0.00000000000e+00  0.00000000000e+00  0.00000000000e+00  0.00000000000e+00  0.00000000000e+00  0.00000000000e+00  0.00000000000e+00  0.00000000000e+00  0.00000000000e+00  0.00000000000e+00  0.00000000000e+00  0.00000000000e+00  0.00000000000e+00  0.00000000000e+00  0.00000000000e+00  0.00000000000e+00  0.00000000000e+00  0.00000000000e+00  0.00000000000e+00  0.00000000000e+00  0.00000000000e+00  0.00000000000e+00  0.00000000000e+00  0.00000000000e+00  0.00000000000e+00  0.00000000000e+00  0.00000000000e+00  0.00000000000e+00  0.00000000000e+00  0.00000000000e+00  0.00000000000e+00  0.00000000000e+00  0.00000000000e+00  0.00000000000e+00  0.00000000000e+00  0.00000000000e+00  0.00000000000e+00  0.00000000000e+00  0.00000000000e+00  0.00000000000e+00  0.00000000000e+00  0.00000000000e+00  0.00000000000e+00  0.00000000000e+00  0.00000000000e+00  0.00000000000e+00  0.00000000000e+00  0.00000000000e+00  0.00000000000e+00  0.00000000000e+00  0.00000000000e+00  0.00000000000e+00  0.00000000000e+00  0.00000000000e+00  0.00000000000e+00  0.00000000000e+00  0.00000000000e+00 -1.53244277246e-01  0.00000000000e+00  0.00000000000e+00  0.00000000000e+00  0.00000000000e+00  0.00000000000e+00  0.00000000000e+00  0.00000000000e+00  0.00000000000e+00  0.00000000000e+00  0.00000000000e+00  0.00000000000e+00  0.00000000000e+00  0.00000000000e+00  0.00000000000e+00  0.00000000000e+00  0.00000000000e+00  0.00000000000e+00  0.00000000000e+00  0.00000000000e+00  0.00000000000e+00  0.00000000000e+00  0.00000000000e+00  0.00000000000e+00  0.00000000000e+00  0.00000000000e+00  0.00000000000e+00  0.00000000000e+00  0.00000000000e+00  0.00000000000e+00  0.00000000000e+00  0.00000000000e+00  0.00000000000e+00  0.00000000000e+00  0.00000000000e+00  0.00000000000e+00  0.00000000000e+00  0.00000000000e+00  0.00000000000e+00  0.00000000000e+00  0.00000000000e+00  0.00000000000e+00  0.00000000000e+00  0.00000000000e+00  0.00000000000e+00  0.00000000000e+00  0.00000000000e+00  0.00000000000e+00  0.00000000000e+00  0.00000000000e+00  0.00000000000e+00  0.00000000000e+00  0.00000000000e+00  0.00000000000e+00  0.00000000000e+00  0.00000000000e+00  0.00000000000e+00  0.00000000000e+00  0.00000000000e+00  0.00000000000e+00  0.00000000000e+00  0.00000000000e+00  0.00000000000e+00  0.00000000000e+00  0.00000000000e+00  0.00000000000e+00  0.00000000000e+00  0.00000000000e+00  0.00000000000e+00  0.00000000000e+00  0.00000000000e+00  0.00000000000e+00  0.00000000000e+00  0.00000000000e+00  0.00000000000e+00  0.00000000000e+00  0.00000000000e+00  0.00000000000e+00  0.00000000000e+00  0.00000000000e+00  0.00000000000e+00  0.00000000000e+00  0.00000000000e+00  0.00000000000e+00  0.00000000000e+00  0.00000000000e+00  0.00000000000e+00  0.00000000000e+00  0.00000000000e+00  0.00000000000e+00 -6.90854039935e-02  0.00000000000e+00  0.00000000000e+00  0.00000000000e+00  0.00000000000e+00  0.00000000000e+00  0.00000000000e+00  0.00000000000e+00  0.00000000000e+00  0.00000000000e+00  0.00000000000e+00  0.00000000000e+00  3.52496347696e-02  0.00000000000e+00  0.00000000000e+00  0.00000000000e+00  0.00000000000e+00  0.00000000000e+00  0.00000000000e+00  0.00000000000e+00  0.00000000000e+00  0.00000000000e+00  0.00000000000e+00  0.00000000000e+00
 0.00000000000e+00  0.00000000000e+00  0.00000000000e+00  0.00000000000e+00  0.00000000000e+00  0.00000000000e+00  0.00000000000e+00  0.00000000000e+00  0.00000000000e+00  0.00000000000e+00  0.00000000000e+00  0.00000000000e+00  0.00000000000e+00  0.00000000000e+00  0.00000000000e+00  0.00000000000e+00  0.00000000000e+00  0.00000000000e+00  0.00000000000e+00  0.00000000000e+00  0.00000000000e+00  0.00000000000e+00  0.00000000000e+00  0.00000000000e+00  0.00000000000e+00  0.00000000000e+00  0.00000000000e+00  0.00000000000e+00  0.00000000000e+00  0.00000000000e+00  0.00000000000e+00  0.00000000000e+00  0.00000000000e+00  0.00000000000e+00  0.00000000000e+00  0.00000000000e+00  0.00000000000e+00  0.00000000000e+00  0.00000000000e+00  0.00000000000e+00  0.00000000000e+00  0.00000000000e+00  3.85603509904e-02  0.00000000000e+00  0.00000000000e+00  0.00000000000e+00  0.00000000000e+00  0.00000000000e+00  0.00000000000e+00  0.00000000000e+00  0.00000000000e+00  0.00000000000e+00  0.00000000000e+00  0.00000000000e+00  1.12751924650e+01  0.00000000000e+00  9.82231682729e-01  1.39711984165e-01  0.00000000000e+00  0.00000000000e+00  0.00000000000e+00  0.00000000000e+00  0.00000000000e+00  0.00000000000e+00  0.00000000000e+00  0.00000000000e+00  0.00000000000e+00  0.00000000000e+00  0.00000000000e+00 -1.10870047682e-01  0.00000000000e+00  0.00000000000e+00  0.00000000000e+00  0.00000000000e+00  0.00000000000e+00  0.00000000000e+00  0.00000000000e+00  0.00000000000e+00  0.00000000000e+00  0.00000000000e+00  0.00000000000e+00  0.00000000000e+00  0.00000000000e+00  0.00000000000e+00  0.00000000000e+00  0.00000000000e+00  0.00000000000e+00  0.00000000000e+00  0.00000000000e+00  0.00000000000e+00  0.00000000000e+00  0.00000000000e+00  0.00000000000e+00  0.00000000000e+00  0.00000000000e+00  0.00000000000e+00  0.00000000000e+00  0.00000000000e+00  0.00000000000e+00  0.00000000000e+00  0.00000000000e+00  0.00000000000e+00  0.00000000000e+00  0.00000000000e+00  0.00000000000e+00  0.00000000000e+00  0.00000000000e+00  9.07633314968e-02  0.00000000000e+00  0.00000000000e+00  0.00000000000e+00  0.00000000000e+00  0.00000000000e+00  0.00000000000e+00  0.00000000000e+00  0.00000000000e+00  0.00000000000e+00  0.00000000000e+00  0.00000000000e+00  0.00000000000e+00  0.00000000000e+00  0.00000000000e+00  0.00000000000e+00  0.00000000000e+00  0.00000000000e+00  0.00000000000e+00  0.00000000000e+00  0.00000000000e+00  0.00000000000e+00  0.00000000000e+00  0.00000000000e+00  0.00000000000e+00  0.00000000000e+00  0.00000000000e+00  0.00000000000e+00  0.00000000000e+00  0.00000000000e+00  0.00000000000e+00  0.00000000000e+00  0.00000000000e+00  0.00000000000e+00  0.00000000000e+00  0.00000000000e+00  0.00000000000e+00  0.00000000000e+00  0.00000000000e+00  0.00000000000e+00  0.00000000000e+00  0.00000000000e+00  0.00000000000e+00  0.00000000000e+00  0.00000000000e+00  0.00000000000e+00  0.00000000000e+00  0.00000000000e+00  0.00000000000e+00  0.00000000000e+00  0.00000000000e+00  0.00000000000e+00  0.00000000000e+00  0.00000000000e+00  0.00000000000e+00  0.00000000000e+00  0.00000000000e+00  0.00000000000e+00  0.00000000000e+00  0.00000000000e+00  0.00000000000e+00  0.00000000000e+00  0.00000000000e+00  0.00000000000e+00  0.00000000000e+00  0.00000000000e+00  0.00000000000e+00  0.00000000000e+00  0.00000000000e+00  0.00000000000e+00  0.00000000000e+00  0.00000000000e+00  0.00000000000e+00  0.00000000000e+00  0.00000000000e+00  0.00000000000e+00  0.00000000000e+00  0.00000000000e+00  0.00000000000e+00  0.00000000000e+00  0.00000000000e+00  0.00000000000e+00  0.00000000000e+00  0.00000000000e+00  0.00000000000e+00  0.00000000000e+00  0.00000000000e+00  0.00000000000e+00  0.00000000000e+00  0.00000000000e+00  0.00000000000e+00  0.00000000000e+00  0.00000000000e+00  0.00000000000e+00  0.00000000000e+00  0.00000000000e+00  0.00000000000e+00  0.00000000000e+00  0.00000000000e+00  0.00000000000e+00 -5.11220711095e-02  0.00000000000e+00  0.00000000000e+00  0.00000000000e+00  0.00000000000e+00  0.00000000000e+00  0.00000000000e+00  0.00000000000e+00  0.00000000000e+00  0.00000000000e+00  0.00000000000e+00  0.00000000000e+00  0.00000000000e+00  0.00000000000e+00  0.00000000000e+00  0.00000000000e+00  0.00000000000e+00  0.00000000000e+00  0.00000000000e+00  0.00000000000e+00  0.00000000000e+00  0.00000000000e+00  0.00000000000e+00  0.00000000000e+00  0.00000000000e+00  0.00000000000e+00  0.00000000000e+00  0.00000000000e+00  0.00000000000e+00  0.00000000000e+00  0.00000000000e+00  0.00000000000e+00  0.00000000000e+00  0.00000000000e+00  0.00000000000e+00  0.00000000000e+00  0.00000000000e+00  0.00000000000e+00  0.00000000000e+00  0.00000000000e+00  0.00000000000e+00  0.00000000000e+00  0.00000000000e+00  0.00000000000e+00  0.00000000000e+00  0.00000000000e+00  0.00000000000e+00  0.00000000000e+00  0.00000000000e+00
 0.00000000000e+00  0.00000000000e+00  0.00000000000e+00  0.00000000000e+00  0.00000000000e+00  0.00000000000e+00  0.00000000000e+00  0.00000000000e+00  0.00000000000e+00  0.00000000000e+00  0.00000000000e+00  0.00000000000e+00  0.00000000000e+00  0.00000000000e+00  0.00000000000e+00  0.00000000000e+00  0.00000000000e+00  0.00000000000e+00  0.00000000000e+00  0.00000000000e+00  0.00000000000e+00  0.00000000000e+00  0.00000000000e+00  0.00000000000e+00  0.00000000000e+00  0.00000000000e+00  0.00000000000e+00  0.00000000000e+00  0.00000000000e+00  0.00000000000e+00  0.00000000000e+00  0.00000000000e+00  0.00000000000e+00  0.00000000000e+00  0.00000000000e+00  0.00000000000e+00  0.00000000000e+00  0.00000000000e+00  0.00000000000e+00  0.00000000000e+00  0.00000000000e+00  0.00000000000e+00  0.00000000000e+00  0.00000000000e+00  0.00000000000e+00  0.00000000000e+00  0.00000000000e+00  0.00000000000e+00  0.00000000000e+00  0.00000000000e+00  0.00000000000e+00  0.00000000000e+00  0.00000000000e+00  0.00000000000e+00  0.00000000000e+00  1.41013430306e+01  0.00000000000e+00 -2.49611657818e-01 -3.26282295409e-01  0.00000000000e+00  0.00000000000e+00  0.00000000000e+00  0.00000000000e+00  0.00000000000e+00  0.00000000000e+00  0.00000000000e+00  0.00000000000e+00  0.00000000000e+00  0.00000000000e+00  0.00000000000e+00  0.00000000000e+00  0.00000000000e+00  0.00000000000e+00  0.00000000000e+00  0.00000000000e+00  0.00000000000e+00  0.00000000000e+00  0.00000000000e+00  0.00000000000e+00  0.00000000000e+00  0.00000000000e+00  0.00000000000e+00  0.00000000000e+00  0.00000000000e+00  0.00000000000e+00  0.00000000000e+00  0.00000000000e+00  0.00000000000e+00  0.00000000000e+00  0.00000000000e+00  0.00000000000e+00  0.00000000000e+00  0.00000000000e+00  0.00000000000e+00  0.00000000000e+00  0.00000000000e+00  0.00000000000e+00  0.00000000000e+00  0.00000000000e+00  0.00000000000e+00  0.00000000000e+00  0.00000000000e+00  0.00000000000e+00  0.00000000000e+00  0.00000000000e+00  0.00000000000e+00  0.00000000000e+00  0.00000000000e+00  0.00000000000e+00  0.00000000000e+00  0.00000000000e+00  0.00000000000e+00  0.00000000000e+00  0.00000000000e+00  0.00000000000e+00  0.00000000000e+00  0.00000000000e+00  0.00000000000e+00  0.00000000000e+00  0.00000000000e+00  0.00000000000e+00  0.00000000000e+00  0.00000000000e+00  0.00000000000e+00  0.00000000000e+00  0.00000000000e+00  0.00000000000e+00  0.00000000000e+00  0.00000000000e+00  0.00000000000e+00  0.00000000000e+00  0.00000000000e+00  0.00000000000e+00  0.00000000000e+00  0.00000000000e+00  0.00000000000e+00  0.00000000000e+00  0.00000000000e+00  0.00000000000e+00  0.00000000000e+00  0.00000000000e+00  0.00000000000e+00  0.00000000000e+00  0.00000000000e+00  0.00000000000e+00  0.00000000000e+00  0.00000000000e+00  0.00000000000e+00  0.00000000000e+00  0.00000000000e+00  0.00000000000e+00  0.00000000000e+00  0.00000000000e+00  0.00000000000e+00  0.00000000000e+00  0.00000000000e+00  0.00000000000e+00  0.00000000000e+00  0.00000000000e+00  0.00000000000e+00  0.00000000000e+00  0.00000000000e+00  0.00000000000e+00  0.00000000000e+00  0.00000000000e+00  0.00000000000e+00  0.00000000000e+00  0.00000000000e+00  0.00000000000e+00  0.00000000000e+00  0.00000000000e+00  0.00000000000e+00  0.00000000000e+00  0.00000000000e+00  0.00000000000e+00  0.00000000000e+00  0.00000000000e+00  0.00000000000e+00  0.00000000000e+00  0.00000000000e+00  0.00000000000e+00  0.00000000000e+00  0.00000000000e+00  0.00000000000e+00  0.00000000000e+00  0.00000000000e+00  0.00000000000e+00  0.00000000000e+00  0.00000000000e+00  0.00000000000e+00  0.00000000000e+00  0.00000000000e+00  0.00000000000e+00  0.00000000000e+00  0.00000000000e+00  0.00000000000e+00  0.00000000000e+00  0.00000000000e+00  0.00000000000e+00  0.00000000000e+00  0.00000000000e+00  0.00000000000e+00  0.00000000000e+00  0.00000000000e+00  0.00000000000e+00  0.00000000000e+00  0.00000000000e+00  0.00000000000e+00  0.00000000000e+00  0.00000000000e+00  0.00000000000e+00  0.00000000000e+00  0.00000000000e+00  0.00000000000e+00  0.00000000000e+00  0.00000000000e+00  0.00000000000e+00  0.00000000000e+00  0.00000000000e+00  0.00000000000e+00  0.00000000000e+00  0.00000000000e+00  0.00000000000e+00  0.00000000000e+00  0.00000000000e+00  0.00000000000e+00  0.00000000000e+00  0.00000000000e+00  0.00000000000e+00  0.00000000000e+00  0.00000000000e+00  0.00000000000e+00  0.00000000000e+00  0.00000000000e+00  0.00000000000e+00  0.00000000000e+00  0.00000000000e+00  0.00000000000e+00  0.00000000000e+00  0.00000000000e+00  0.00000000000e+00  0.00000000000e+00  0.00000000000e+00  0.00000000000e+00  0.00000000000e+00  0.00000000000e+00  0.00000000000e+00  0.00000000000e+00  0.00000000000e+00  0.00000000000e+00  0.00000000000e+00  0.00000000000e+00  0.00000000000e+00  0.00000000000e+00  0.00000000000e+00  0.00000000000e+00
 0.00000000000e+00  0.00000000000e+00  0.00000000000e+00  0.00000000000e+00  0.00000000000e+00  0.00000000000e+00  0.00000000000e+00  0.00000000000e+00  0.00000000000e+00  0.00000000000e+00  0.00000000000e+00  0.00000000000e+00  0.00000000000e+00  0.00000000000e+00  0.00000000000e+00  0.00000000000e+00  0.00000000000e+00  0.00000000000e+00  0.00000000000e+00  0.00000000000e+00  0.00000000000e+00  0.00000000000e+00  0.00000000000e+00 -8.31643900603e-03  0.00000000000e+00  0.00000000000e+00  0.00000000000e+00  0.00000000000e+00  0.00000000000e+00  0.00000000000e+00  0.00000000000e+00  0.00000000000e+00  0.00000000000e+00  0.00000000000e+00  0.00000000000e+00  0.00000000000e+00  0.00000000000e+00  0.00000000000e+00  0.00000000000e+00  0.00000000000e+00  0.00000000000e+00  0.00000000000e+00  0.00000000000e+00  0.00000000000e+00  0.00000000000e+00  0.00000000000e+00  0.00000000000e+00  0.00000000000e+00  0.00000000000e+00  0.00000000000e+00  0.00000000000e+00  0.00000000000e+00  0.00000000000e+00  0.00000000000e+00  9.82231682729e-01  0.00000000000e+00  1.07919475832e+01  0.00000000000e+00  0.00000000000e+00  0.00000000000e+00  0.00000000000e+00  0.00000000000e+00  0.00000000000e+00  0.00000000000e+00  0.00000000000e+00  0.00000000000e+00  0.00000000000e+00  0.00000000000e+00  0.00000000000e+00  0.00000000000e+00  0.00000000000e+00  0.00000000000e+00  0.00000000000e+00  0.00000000000e+00  0.00000000000e+00  0.00000000000e+00  0.00000000000e+00  0.00000000000e+00  0.00000000000e+00  0.00000000000e+00  0.00000000000e+00  0.00000000000e+00  0.00000000000e+00  0.00000000000e+00  0.00000000000e+00  0.00000000000e+00  0.00000000000e+00  0.00000000000e+00  0.00000000000e+00  0.00000000000e+00  0.00000000000e+00  0.00000000000e+00  0.00000000000e+00  0.00000000000e+00  0.00000000000e+00  0.00000000000e+00  0.00000000000e+00  0.00000000000e+00  0.00000000000e+00  0.00000000000e+00  0.00000000000e+00  0.00000000000e+00  0.00000000000e+00  0.00000000000e+00  0.00000000000e+00  0.00000000000e+00  0.00000000000e+00  0.00000000000e+00  0.00000000000e+00  0.00000000000e+00  0.00000000000e+00  0.00000000000e+00  0.00000000000e+00  0.00000000000e+00  0.00000000000e+00  0.00000000000e+00  0.00000000000e+00  0.00000000000e+00  0.00000000000e+00  0.00000000000e+00  0.00000000000e+00  0.00000000000e+00  0.00000000000e+00  0.00000000000e+00  0.00000000000e+00  0.00000000000e+00  0.00000000000e+00  0.00000000000e+00  0.00000000000e+00  0.00000000000e+00  0.00000000000e+00  0.00000000000e+00  0.00000000000e+00  0.00000000000e+00  0.00000000000e+00  0.00000000000e+00  0.00000000000e+00  0.00000000000e+00  0.00000000000e+00  0.00000000000e+00  0.00000000000e+00  0.00000000000e+00  0.00000000000e+00  0.00000000000e+00  0.00000000000e+00  0.00000000000e+00  0.00000000000e+00  0.00000000000e+00  0.00000000000e+00  0.00000000000e+00  0.00000000000e+00  0.00000000000e+00  0.00000000000e+00  0.00000000000e+00  0.00000000000e+00  0.00000000000e+00  0.00000000000e+00  0.00000000000e+00  0.00000000000e+00  0.00000000000e+00  0.00000000000e+00  0.00000000000e+00  0.00000000000e+00  0.00000000000e+00  0.00000000000e+00  0.00000000000e+00  0.00000000000e+00  0.00000000000e+00  0.00000000000e+00  0.00000000000e+00  0.00000000000e+00  0.00000000000e+00  0.00000000000e+00  0.00000000000e+00  0.00000000000e+00  0.00000000000e+00  0.00000000000e+00  0.00000000000e+00  0.00000000000e+00  0.00000000000e+00  0.00000000000e+00  0.00000000000e+00  0.00000000000e+00  0.00000000000e+00  0.00000000000e+00  0.00000000000e+00  0.00000000000e+00  0.00000000000e+00  0.00000000000e+00  0.00000000000e+00  0.00000000000e+00  0.00000000000e+00  0.00000000000e+00  0.00000000000e+00  0.00000000000e+00  0.00000000000e+00  0.00000000000e+00  0.00000000000e+00  0.00000000000e+00  0.00000000000e+00  0.00000000000e+00  0.00000000000e+00  0.00000000000e+00  0.00000000000e+00  0.00000000000e+00  0.00000000000e+00  0.00000000000e+00  0.00000000000e+00  0.00000000000e+00  0.00000000000e+00  0.00000000000e+00  0.00000000000e+00  0.00000000000e+00  0.00000000000e+00  0.00000000000e+00  0.00000000000e+00  0.00000000000e+00  0.00000000000e+00  0.00000000000e+00  0.00000000000e+00  0.00000000000e+00  0.00000000000e+00  0.00000000000e+00  0.00000000000e+00  0.00000000000e+00  0.00000000000e+00  0.00000000000e+00  0.00000000000e+00  0.00000000000e+00  0.00000000000e+00  0.00000000000e+00  0.00000000000e+00  0.00000000000e+00  0.00000000000e+00  0.00000000000e+00  0.00000000000e+00  0.00000000000e+00  0.00000000000e+00  0.00000000000e+00  0.00000000000e+00  0.00000000000e+00  0.00000000000e+00  0.00000000000e+00  0.00000000000e+00  0.00000000000e+00  0.00000000000e+00  0.00000000000e+00  0.00000000000e+00  0.00000000000e+00  0.00000000000e+00  0.00000000000e+00  0.00000000000e+00  0.00000000000e+00  0.00000000000e+00  0.00000000000e+00  0.00000000000e+00
 0.00000000000e+00  0.00000000000e+00  0.00000000000e+00  0.00000000000e+00  0.00000000000e+00  0.00000000000e+00  0.00000000000e+00  0.00000000000e+00  0.00000000000e+00  0.00000000000e+00  0.00000000000e+00  0.00000000000e+00  0.00000000000e+00  0.00000000000e+00  0.00000000000e+00  0.00000000000e+00  0.00000000000e+00  0.00000000000e+00  0.00000000000e+00  0.00000000000e+00  0.00000000000e+00  0.00000000000e+00  0.00000000000e+00  0.00000000000e+00  0.00000000000e+00  0.00000000000e+00  0.00000000000e+00  0.00000000000e+00  0.00000000000e+00  0.00000000000e+00  0.00000000000e+00  0.00000000000e+00  0.00000000000e+00  0.00000000000e+00  0.00000000000e+00  0.00000000000e+00  0.00000000000e+00  0.00000000000e+00  0.00000000000e+00  0.00000000000e+00  0.00000000000e+00  0.00000000000e+00  0.00000000000e+00  0.00000000000e+00  0.00000000000e+00  0.00000000000e+00  0.00000000000e+00  0.00000000000e+00  0.00000000000e+00  0.00000000000e+00  0.00000000000e+00  0.00000000000e+00  0.00000000000e+00  0.00000000000e+00  1.39711984155e-01 -2.49611657828e-01  0.00000000000e+00  1.51696358465e+01  5.52295744249e-01 -2.67379338488e-01  0.00000000000e+00  0.00000000000e+00  0.00000000000e+00  0.00000000000e+00  0.00000000000e+00  0.00000000000e+00  0.00000000000e+00  0.00000000000e+00  0.00000000000e+00  0.00000000000e+00  0.00000000000e+00  0.00000000000e+00  0.00000000000e+00  0.00000000000e+00  0.00000000000e+00  0.00000000000e+00  0.00000000000e+00  0.00000000000e+00  0.00000000000e+00  0.00000000000e+00  0.00000000000e+00  0.00000000000e+00  0.00000000000e+00  0.00000000000e+00  0.00000000000e+00  0.00000000000e+00  0.00000000000e+00  0.00000000000e+00  0.00000000000e+00  0.00000000000e+00  0.00000000000e+00  0.00000000000e+00  0.00000000000e+00  0.00000000000e+00  0.00000000000e+00  0.00000000000e+00  0.00000000000e+00  0.00000000000e+00  0.00000000000e+00  0.00000000000e+00  0.00000000000e+00  0.00000000000e+00  0.00000000000e+00  0.00000000000e+00  0.00000000000e+00  0.00000000000e+00  0.00000000000e+00  0.00000000000e+00  0.00000000000e+00  0.00000000000e+00  0.00000000000e+00  0.00000000000e+00  0.00000000000e+00  0.00000000000e+00  0.00000000000e+00  0.00000000000e+00  0.00000000000e+00  0.00000000000e+00  0.00000000000e+00  0.00000000000e+00  0.00000000000e+00  0.00000000000e+00  0.00000000000e+00  0.00000000000e+00  0.00000000000e+00  0.00000000000e+00  0.00000000000e+00  0.00000000000e+00  0.00000000000e+00  0.00000000000e+00 -2.83616597634e-02  0.00000000000e+00  0.00000000000e+00  0.00000000000e+00  0.00000000000e+00  0.00000000000e+00 -5.60364068421e-02  0.00000000000e+00  0.00000000000e+00  0.00000000000e+00  0.00000000000e+00  0.00000000000e+00  0.00000000000e+00  0.00000000000e+00  0.00000000000e+00  0.00000000000e+00  0.00000000000e+00  0.00000000000e+00  0.00000000000e+00  0.00000000000e+00  0.00000000000e+00  0.00000000000e+00  0.00000000000e+00  0.00000000000e+00  0.00000000000e+00  0.00000000000e+00  0.00000000000e+00  0.00000000000e+00  0.00000000000e+00  0.00000000000e+00  0.00000000000e+00  0.00000000000e+00  0.00000000000e+00  0.00000000000e+00  0.00000000000e+00  0.00000000000e+00  0.00000000000e+00  0.00000000000e+00  0.00000000000e+00  0.00000000000e+00  0.00000000000e+00  0.00000000000e+00  0.00000000000e+00  0.00000000000e+00  0.00000000000e+00  0.00000000000e+00  0.00000000000e+00  0.00000000000e+00  0.00000000000e+00  0.00000000000e+00  0.00000000000e+00  0.00000000000e+00  0.00000000000e+00  0.00000000000e+00  0.00000000000e+00  0.00000000000e+00  0.00000000000e+00  0.00000000000e+00  0.00000000000e+00  0.00000000000e+00  0.00000000000e+00  0.00000000000e+00  0.00000000000e+00  0.00000000000e+00  0.00000000000e+00  0.00000000000e+00  0.00000000000e+00  0.00000000000e+00  0.00000000000e+00  0.00000000000e+00  0.00000000000e+00  0.00000000000e+00  0.00000000000e+00  0.00000000000e+00  0.00000000000e+00  0.00000000000e+00  0.00000000000e+00  0.00000000000e+00  0.00000000000e+00  0.00000000000e+00  0.00000000000e+00  0.00000000000e+00  0.00000000000e+00  0.00000000000e+00  0.00000000000e+00  0.00000000000e+00  0.00000000000e+00  0.00000000000e+00  0.00000000000e+00  0.00000000000e+00  0.00000000000e+00  0.00000000000e+00  0.00000000000e+00  0.00000000000e+00  0.00000000000e+00  0.00000000000e+00  0.00000000000e+00  0.00000000000e+00  0.00000000000e+00  0.00000000000e+00  0.00000000000e+00  0.00000000000e+00  0.00000000000e+00  0.00000000000e+00  0.00000000000e+00  0.00000000000e+00  0.00000000000e+00  0.00000000000e+00  0.00000000000e+00  0.00000000000e+00  0.00000000000e+00  0.00000000000e+00  0.00000000000e+00  0.00000000000e+00  0.00000000000e+00  0.00000000000e+00  0.00000000000e+00  0.00000000000e+00  0.00000000000e+00  0.00000000000e+00  0.00000000000e+00  0.00000000000e+00  0.00000000000e+00  0.00000000000e+00  0.00000000000e+00  0.00000000000e+00
 0.00000000000e+00  0.00000000000e+00  0.00000000000e+00  0.00000000000e+00  0.00000000000e+00  0.00000000000e+00  0.00000000000e+00  0.00000000000e+00  0.00000000000e+00  0.00000000000e+00  0.00000000000e+00  0.00000000000e+00  0.00000000000e+00  0.00000000000e+00  0.00000000000e+00  0.00000000000e+00  0.00000000000e+00  0.00000000000e+00  0.00000000000e+00  0.00000000000e+00  0.00000000000e+00  0.00000000000e+00  0.00000000000e+00  0.00000000000e+00  0.00000000000e+00  0.00000000000e+00  0.00000000000e+00  0.00000000000e+00  0.00000000000e+00  0.00000000000e+00  0.00000000000e+00  0.00000000000e+00  0.00000000000e+00  0.00000000000e+00  0.00000000000e+00  0.00000000000e+00  0.00000000000e+00  0.00000000000e+00  0.00000000000e+00  0.00000000000e+00  0.00000000000e+00  0.00000000000e+00  0.00000000000e+00  0.00000000000e+00  0.00000000000e+00  0.00000000000e+00  0.00000000000e+00  0.00000000000e+00  0.00000000000e+00  0.00000000000e+00  0.00000000000e+00  0.00000000000e+00  0.00000000000e+00  0.00000000000e+00  0.00000000000e+00 -3.26282295409e-01  0.00000000000e+00  5.52295743749e-01  1.42519740282e+01  7.45827982813e-02  3.47944896409e-01  0.00000000000e+00  0.00000000000e+00  0.00000000000e+00  0.00000000000e+00  0.00000000000e+00  0.00000000000e+00  0.00000000000e+00  0.00000000000e+00  0.00000000000e+00  0.00000000000e+00  0.00000000000e+00  0.00000000000e+00  0.00000000000e+00  0.00000000000e+00  0.00000000000e+00  0.00000000000e+00  0.00000000000e+00  0.00000000000e+00  0.00000000000e+00  0.00000000000e+00  0.00000000000e+00  0.00000000000e+00  0.00000000000e+00  0.00000000000e+00  0.00000000000e+00  0.00000000000e+00  0.00000000000e+00  0.00000000000e+00  0.00000000000e+00  0.00000000000e+00  0.00000000000e+00  0.00000000000e+00  0.00000000000e+00  0.00000000000e+00  0.00000000000e+00  0.00000000000e+00  0.00000000000e+00  0.00000000000e+00  0.00000000000e+00  0.00000000000e+00  0.00000000000e+00  0.00000000000e+00  0.00000000000e+00  0.00000000000e+00  0.00000000000e+00  0.00000000000e+00  0.00000000000e+00  0.00000000000e+00  0.00000000000e+00  0.00000000000e+00  0.00000000000e+00  0.00000000000e+00  0.00000000000e+00  0.00000000000e+00  0.00000000000e+00  0.00000000000e+00  0.00000000000e+00  0.00000000000e+00  0.00000000000e+00  0.00000000000e+00  0.00000000000e+00  0.00000000000e+00  0.00000000000e+00  0.00000000000e+00  0.00000000000e+00  0.00000000000e+00  0.00000000000e+00  0.00000000000e+00  0.00000000000e+00  0.00000000000e+00  0.00000000000e+00  0.00000000000e+00  0.00000000000e+00  0.00000000000e+00  0.00000000000e+00  0.00000000000e+00  0.00000000000e+00  0.00000000000e+00  0.00000000000e+00  0.00000000000e+00  0.00000000000e+00  0.00000000000e+00  0.00000000000e+00  0.00000000000e+00  0.00000000000e+00  0.00000000000e+00  0.00000000000e+00  0.00000000000e+00  0.00000000000e+00  0.00000000000e+00  0.00000000000e+00  0.00000000000e+00  0.00000000000e+00  0.00000000000e+00  0.00000000000e+00  0.00000000000e+00  0.00000000000e+00  0.00000000000e+00  0.00000000000e+00  0.00000000000e+00  0.00000000000e+00  0.00000000000e+00  0.00000000000e+00  0.00000000000e+00  0.00000000000e+00  0.00000000000e+00  0.00000000000e+00  0.00000000000e+00  0.00000000000e+00  0.00000000000e+00  0.00000000000e+00  0.00000000000e+00  0.00000000000e+00  0.00000000000e+00  0.00000000000e+00  0.00000000000e+00  0.00000000000e+00  0.00000000000e+00  0.00000000000e+00  0.00000000000e+00  0.00000000000e+00  0.00000000000e+00  0.00000000000e+00  0.00000000000e+00  0.00000000000e+00  0.00000000000e+00  0.00000000000e+00  0.00000000000e+00  0.00000000000e+00  0.00000000000e+00  0.00000000000e+00  0.00000000000e+00  0.00000000000e+00  0.00000000000e+00  0.00000000000e+00  0.00000000000e+00  0.00000000000e+00  0.00000000000e+00  0.00000000000e+00  0.00000000000e+00  0.00000000000e+00  0.00000000000e+00  0.00000000000e+00  0.00000000000e+00  0.00000000000e+00  0.00000000000e+00  0.00000000000e+00  0.00000000000e+00  0.00000000000e+00  0.00000000000e+00  0.00000000000e+00  0.00000000000e+00  0.00000000000e+00  0.00000000000e+00  0.00000000000e+00  0.00000000000e+00  0.00000000000e+00  0.00000000000e+00  0.00000000000e+00  0.00000000000e+00  0.00000000000e+00  0.00000000000e+00  0.00000000000e+00  0.00000000000e+00  0.00000000000e+00  0.00000000000e+00  0.00000000000e+00  0.00000000000e+00  0.00000000000e+00  0.00000000000e+00  0.00000000000e+00  0.00000000000e+00  0.00000000000e+00  0.00000000000e+00  0.00000000000e+00  0.00000000000e+00  0.00000000000e+00  0.00000000000e+00  0.00000000000e+00  0.00000000000e+00  0.00000000000e+00  0.00000000000e+00  0.00000000000e+00  0.00000000000e+00  0.00000000000e+00  0.00000000000e+00  0.00000000000e+00  0.00000000000e+00  0.00000000000e+00  0.00000000000e+00  0.00000000000e+00  0.00000000000e+00  0.00000000000e+00  0.00000000000e+00  0.00000000000e+00
 0.00000000000e+00  0.00000000000e+00  0.00000000000e+00  0.00000000000e+00  0.00000000000e+00  0.00000000000e+00  0.00000000000e+00  0.00000000000e+00  0.00000000000e+00  0.00000000000e+00  0.00000000000e+00  0.00000000000e+00  0.00000000000e+00  0.00000000000e+00  0.00000000000e+00  0.00000000000e+00  0.00000000000e+00  0.00000000000e+00  0.00000000000e+00  0.00000000000e+00  0.00000000000e+00  0.00000000000e+00  0.00000000000e+00  1.35748342616e-01  0.00000000000e+00  0.00000000000e+00  0.00000000000e+00  0.00000000000e+00  0.00000000000e+00  0.00000000000e+00  0.00000000000e+00  0.00000000000e+00  0.00000000000e+00  0.00000000000e+00  0.00000000000e+00  0.00000000000e+00  0.00000000000e+00  0.00000000000e+00  0.00000000000e+00  0.00000000000e+00  0.00000000000e+00  0.00000000000e+00 -7.40804059560e-02  0.00000000000e+00  0.00000000000e+00  0.00000000000e+00  0.00000000000e+00  0.00000000000e+00  0.00000000000e+00  0.00000000000e+00  0.00000000000e+00  0.00000000000e+00  0.00000000000e+00  0.00000000000e+00  0.00000000000e+00  0.00000000000e+00  0.00000000000e+00 -2.67379338721e-01  7.45827982581e-02  9.19652075616e+00  0.00000000000e+00  0.00000000000e+00  0.00000000000e+00  0.00000000000e+00  0.00000000000e+00  0.00000000000e+00  0.00000000000e+00  0.00000000000e+00  0.00000000000e+00  0.00000000000e+00  0.00000000000e+00  0.00000000000e+00  0.00000000000e+00  0.00000000000e+00  0.00000000000e+00  0.00000000000e+00  0.00000000000e+00  0.00000000000e+00  0.00000000000e+00  0.00000000000e+00  0.00000000000e+00  0.00000000000e+00  0.00000000000e+00  0.00000000000e+00  0.00000000000e+00 -8.55559191710e-02  0.00000000000e+00  0.00000000000e+00  0.00000000000e+00  0.00000000000e+00  0.00000000000e+00  0.00000000000e+00  0.00000000000e+00  0.00000000000e+00  0.00000000000e+00  0.00000000000e+00  0.00000000000e+00  0.00000000000e+00  0.00000000000e+00  0.00000000000e+00  0.00000000000e+00  0.00000000000e+00  0.00000000000e+00  0.00000000000e+00  0.00000000000e+00  0.00000000000e+00  0.00000000000e+00  0.00000000000e+00  0.00000000000e+00  0.00000000000e+00  0.00000000000e+00  0.00000000000e+00  0.00000000000e+00  0.00000000000e+00  0.00000000000e+00  0.00000000000e+00  0.00000000000e+00  0.00000000000e+00  0.00000000000e+00  0.00000000000e+00  0.00000000000e+00  0.00000000000e+00  0.00000000000e+00  0.00000000000e+00  0.00000000000e+00  0.00000000000e+00  0.00000000000e+00  0.00000000000e+00  0.00000000000e+00  0.00000000000e+00  0.00000000000e+00 -1.96597177647e-01  0.00000000000e+00  0.00000000000e+00  0.00000000000e+00  0.00000000000e+00  0.00000000000e+00  0.00000000000e+00  0.00000000000e+00  0.00000000000e+00  0.00000000000e+00  0.00000000000e+00  0.00000000000e+00  0.00000000000e+00  0.00000000000e+00  0.00000000000e+00  0.00000000000e+00  0.00000000000e+00  0.00000000000e+00  0.00000000000e+00  0.00000000000e+00  0.00000000000e+00  0.00000000000e+00  0.00000000000e+00  0.00000000000e+00  0.00000000000e+00  0.00000000000e+00  0.00000000000e+00 -1.88461437749e-01  0.00000000000e+00  0.00000000000e+00  0.00000000000e+00  0.00000000000e+00  0.00000000000e+00  0.00000000000e+00  0.00000000000e+00  0.00000000000e+00  0.00000000000e+00  0.00000000000e+00  0.00000000000e+00  0.00000000000e+00  0.00000000000e+00  0.00000000000e+00  0.00000000000e+00  0.00000000000e+00  0.00000000000e+00  0.00000000000e+00  0.00000000000e+00  0.00000000000e+00  0.00000000000e+00  0.00000000000e+00  0.00000000000e+00  0.00000000000e+00  0.00000000000e+00  0.00000000000e+00  0.00000000000e+00  0.00000000000e+00  0.00000000000e+00  0.00000000000e+00  0.00000000000e+00  0.00000000000e+00  0.00000000000e+00  0.00000000000e+00  0.00000000000e+00  0.00000000000e+00  0.00000000000e+00  0.00000000000e+00  0.00000000000e+00  0.00000000000e+00  0.00000000000e+00  0.00000000000e+00  0.00000000000e+00  0.00000000000e+00  0.00000000000e+00  0.00000000000e+00  0.00000000000e+00  0.00000000000e+00  0.00000000000e+00  0.00000000000e+00  0.00000000000e+00  0.00000000000e+00  0.00000000000e+00  0.00000000000e+00  0.00000000000e+00  0.00000000000e+00  0.00000000000e+00  0.00000000000e+00  0.00000000000e+00  0.00000000000e+00  0.00000000000e+00 -3.91629799155e-02  0.00000000000e+00  0.00000000000e+00  0.00000000000e+00  0.00000000000e+00  0.00000000000e+00  0.00000000000e+00  0.00000000000e+00  0.00000000000e+00  0.00000000000e+00  0.00000000000e+00  0.00000000000e+00  0.00000000000e+00  0.00000000000e+00  0.00000000000e+00  0.00000000000e+00  0.00000000000e+00  0.00000000000e+00  0.00000000000e+00  0.00000000000e+00  0.00000000000e+00  0.00000000000e+00  0.00000000000e+00  0.00000000000e+00  0.00000000000e+00  0.00000000000e+00  0.00000000000e+00  0.00000000000e+00  0.00000000000e+00  0.00000000000e+00  0.00000000000e+00  0.00000000000e+00  0.00000000000e+00  0.00000000000e+00  0.00000000000e+00 -3.01026712846e-03
 0.00000000000e+00  1.28391270584e-01  0.00000000000e+00  0.00000000000e+00  0.00000000000e+00  0.00000000000e+00  0.00000000000e+00  0.00000000000e+00  0.00000000000e+00  0.00000000000e+00  0.00000000000e+00  0.00000000000e+00  0.00000000000e+00  0.00000000000e+00  0.00000000000e+00  0.00000000000e+00  0.00000000000e+00  0.00000000000e+00  0.00000000000e+00  0.00000000000e+00  0.00000000000e+00  0.00000000000e+00  0.00000000000e+00  0.00000000000e+00  0.00000000000e+00  0.00000000000e+00  0.00000000000e+00  0.00000000000e+00  0.00000000000e+00  0.00000000000e+00  0.00000000000e+00  0.00000000000e+00  0.00000000000e+00  0.00000000000e+00 -8.30672215505e-02  0.00000000000e+00  0.00000000000e+00  0.00000000000e+00  0.00000000000e+00  0.00000000000e+00  0.00000000000e+00  0.00000000000e+00  0.00000000000e+00  0.00000000000e+00  0.00000000000e+00  0.00000000000e+00  0.00000000000e+00  0.00000000000e+00  0.00000000000e+00  0.00000000000e+00  0.00000000000e+00  0.00000000000e+00  0.00000000000e+00  0.00000000000e+00  0.00000000000e+00  0.00000000000e+00  0.00000000000e+00  0.00000000000e+00  3.47944896381e-01  0.00000000000e+00  1.06823147067e+01  9.53956715757e-01  0.00000000000e+00  2.01075296369e+00  0.00000000000e+00  0.00000000000e+00  0.00000000000e+00  0.00000000000e+00  0.00000000000e+00  0.00000000000e+00  0.00000000000e+00  0.00000000000e+00  0.00000000000e+00  0.00000000000e+00  0.00000000000e+00  0.00000000000e+00  0.00000000000e+00  0.00000000000e+00  0.00000000000e+00  0.00000000000e+00  0.00000000000e+00  0.00000000000e+00  0.00000000000e+00  0.00000000000e+00  0.00000000000e+00  0.00000000000e+00  0.00000000000e+00  0.00000000000e+00  0.00000000000e+00  0.00000000000e+00  0.00000000000e+00  0.00000000000e+00  0.00000000000e+00  0.00000000000e+00  0.00000000000e+00  0.00000000000e+00  0.00000000000e+00  0.00000000000e+00  0.00000000000e+00  0.00000000000e+00  0.00000000000e+00  0.00000000000e+00  0.00000000000e+00  0.00000000000e+00  0.00000000000e+00  0.00000000000e+00  0.00000000000e+00  0.00000000000e+00  0.00000000000e+00  0.00000000000e+00  0.00000000000e+00  0.00000000000e+00  0.00000000000e+00  0.00000000000e+00  0.00000000000e+00  0.00000000000e+00  0.00000000000e+00  0.00000000000e+00  0.00000000000e+00  0.00000000000e+00  0.00000000000e+00  0.00000000000e+00  0.00000000000e+00  0.00000000000e+00  0.00000000000e+00  0.00000000000e+00  0.00000000000e+00  0.00000000000e+00  0.00000000000e+00  0.00000000000e+00  0.00000000000e+00  0.00000000000e+00  0.00000000000e+00  0.00000000000e+00  0.00000000000e+00  0.00000000000e+00  0.00000000000e+00  0.00000000000e+00  0.00000000000e+00  0.00000000000e+00  0.00000000000e+00  0.00000000000e+00  0.00000000000e+00  0.00000000000e+00  0.00000000000e+00  0.00000000000e+00  0.00000000000e+00  0.00000000000e+00  0.00000000000e+00  0.00000000000e+00  0.00000000000e+00  0.00000000000e+00  0.00000000000e+00  0.00000000000e+00  0.00000000000e+00  0.00000000000e+00  0.00000000000e+00  0.00000000000e+00  0.00000000000e+00  0.00000000000e+00  0.00000000000e+00  0.00000000000e+00  0.00000000000e+00  0.00000000000e+00  0.00000000000e+00  0.00000000000e+00  0.00000000000e+00  0.00000000000e+00  0.00000000000e+00  0.00000000000e+00  0.00000000000e+00  0.00000000000e+00  0.00000000000e+00  0.00000000000e+00  0.00000000000e+00  0.00000000000e+00  0.00000000000e+00  0.00000000000e+00  0.00000000000e+00  0.00000000000e+00  0.00000000000e+00  0.00000000000e+00  0.00000000000e+00  0.00000000000e+00  0.00000000000e+00  0.00000000000e+00  0.00000000000e+00  0.00000000000e+00  0.00000000000e+00  0.00000000000e+00  0.00000000000e+00  0.00000000000e+00  0.00000000000e+00  0.00000000000e+00  0.00000000000e+00  0.00000000000e+00  0.00000000000e+00  0.00000000000e+00  0.00000000000e+00  0.00000000000e+00  0.00000000000e+00  0.00000000000e+00  0.00000000000e+00  0.00000000000e+00  0.00000000000e+00  0.00000000000e+00  0.00000000000e+00  0.00000000000e+00  0.00000000000e+00  0.00000000000e+00  0.00000000000e+00  0.00000000000e+00  0.00000000000e+00  0.00000000000e+00  0.00000000000e+00  0.00000000000e+00  0.00000000000e+00  2.96696843302e-01  0.00000000000e+00  0.00000000000e+00  0.00000000000e+00  2.51163257209e-01  0.00000000000e+00  0.00000000000e+00  0.00000000000e+00  0.00000000000e+00  0.00000000000e+00  0.00000000000e+00  0.00000000000e+00  0.00000000000e+00  0.00000000000e+00  0.00000000000e+00  0.00000000000e+00  0.00000000000e+00  0.00000000000e+00  0.00000000000e+00  0.00000000000e+00  0.00000000000e+00  0.00000000000e+00  0.00000000000e+00  0.00000000000e+00  0.00000000000e+00  0.00000000000e+00  0.00000000000e+00  0.00000000000e+00  0.00000000000e+00  0.00000000000e+00  0.00000000000e+00  0.00000000000e+00  0.00000000000e+00  0.00000000000e+00  0.00000000000e+00  0.00000000000e+00  0.00000000000e+00  0.00000000000e+00  0.00000000000e+00
 0.00000000000e+00  0.00000000000e+00  0.00000000000e+00  0.00000000000e+00  0.00000000000e+00  0.00000000000e+00  0.00000000000e+00  0.00000000000e+00  0.00000000000e+00  0.00000000000e+00  0.00000000000e+00  0.00000000000e+00  0.00000000000e+00  0.00000000000e+00  0.00000000000e+00  0.00000000000e+00  0.00000000000e+00  0.00000000000e+00  0.00000000000e+00  0.00000000000e+00  0.00000000000e+00  0.00000000000e+00  0.00000000000e+00  0.00000000000e+00  0.00000000000e+00  0.00000000000e+00  0.00000000000e+00  0.00000000000e+00  0.00000000000e+00  0.00000000000e+00  0.00000000000e+00  0.00000000000e+00  0.00000000000e+00  0.00000000000e+00  0.00000000000e+00  0.00000000000e+00  0.00000000000e+00  0.00000000000e+00  0.00000000000e+00  0.00000000000e+00  0.00000000000e+00  0.00000000000e+00  0.00000000000e+00  0.00000000000e+00  0.00000000000e+00  0.00000000000e+00  0.00000000000e+00  0.00000000000e+00  0.00000000000e+00  0.00000000000e+00  0.00000000000e+00  0.00000000000e+00  0.00000000000e+00  0.00000000000e+00  0.00000000000e+00  0.00000000000e+00  0.00000000000e+00  0.00000000000e+00  0.00000000000e+00  0.00000000000e+00  9.53956715784e-01  1.29349645925e+01 -1.69648428691e+00  0.00000000000e+00  0.00000000000e+00  0.00000000000e+00  0.00000000000e+00  0.00000000000e+00  0.00000000000e+00  0.00000000000e+00  0.00000000000e+00  0.00000000000e+00  0.00000000000e+00  0.00000000000e+00  0.00000000000e+00  0.00000000000e+00  0.00000000000e+00  0.00000000000e+00  0.00000000000e+00  0.00000000000e+00  0.00000000000e+00  0.00000000000e+00  0.00000000000e+00  0.00000000000e+00  0.00000000000e+00  0.00000000000e+00  0.00000000000e+00  0.00000000000e+00  0.00000000000e+00  0.00000000000e+00  0.00000000000e+00  0.00000000000e+00  0.00000000000e+00  0.00000000000e+00  0.00000000000e+00  0.00000000000e+00  0.00000000000e+00  0.00000000000e+00  0.00000000000e+00  0.00000000000e+00  0.00000000000e+00  0.00000000000e+00  0.00000000000e+00  0.00000000000e+00  0.00000000000e+00  0.00000000000e+00  0.00000000000e+00  0.00000000000e+00  0.00000000000e+00  0.00000000000e+00  0.00000000000e+00  0.00000000000e+00  0.00000000000e+00  0.00000000000e+00  0.00000000000e+00  0.00000000000e+00  0.00000000000e+00  0.00000000000e+00  0.00000000000e+00  0.00000000000e+00  0.00000000000e+00  0.00000000000e+00  0.00000000000e+00  0.00000000000e+00  0.00000000000e+00  0.00000000000e+00  0.00000000000e+00  0.00000000000e+00  0.00000000000e+00  0.00000000000e+00  0.00000000000e+00  0.00000000000e+00  0.00000000000e+00  0.00000000000e+00  0.00000000000e+00  0.00000000000e+00  0.00000000000e+00  0.00000000000e+00  0.00000000000e+00  0.00000000000e+00  0.00000000000e+00  3.39647305625e-01  0.00000000000e+00  0.00000000000e+00  0.00000000000e+00  0.00000000000e+00  0.00000000000e+00  0.00000000000e+00  0.00000000000e+00  0.00000000000e+00  0.00000000000e+00  0.00000000000e+00  0.00000000000e+00  0.00000000000e+00  0.00000000000e+00  0.00000000000e+00  0.00000000000e+00  0.00000000000e+00  0.00000000000e+00  0.00000000000e+00  0.00000000000e+00  0.00000000000e+00  0.00000000000e+00  0.00000000000e+00  0.00000000000e+00  0.00000000000e+00  0.00000000000e+00  0.00000000000e+00  0.00000000000e+00  0.00000000000e+00  0.00000000000e+00  0.00000000000e+00  0.00000000000e+00  0.00000000000e+00  0.00000000000e+00  0.00000000000e+00  0.00000000000e+00  0.00000000000e+00  0.00000000000e+00  0.00000000000e+00  0.00000000000e+00  0.00000000000e+00  0.00000000000e+00  0.00000000000e+00  0.00000000000e+00  0.00000000000e+00  0.00000000000e+00  0.00000000000e+00  0.00000000000e+00  0.00000000000e+00  0.00000000000e+00  0.00000000000e+00  0.00000000000e+00  0.00000000000e+00  0.00000000000e+00  0.00000000000e+00  0.00000000000e+00  0.00000000000e+00  0.00000000000e+00  0.00000000000e+00  0.00000000000e+00  0.00000000000e+00  0.00000000000e+00  0.00000000000e+00  0.00000000000e+00  0.00000000000e+00  0.00000000000e+00  0.00000000000e+00  0.00000000000e+00  0.00000000000e+00  0.00000000000e+00  0.00000000000e+00  0.00000000000e+00  0.00000000000e+00  0.00000000000e+00  0.00000000000e+00  0.00000000000e+00  0.00000000000e+00  0.00000000000e+00  0.00000000000e+00  0.00000000000e+00  0.00000000000e+00  0.00000000000e+00  0.00000000000e+00  0.00000000000e+00  0.00000000000e+00  0.00000000000e+00  0.00000000000e+00  0.00000000000e+00  0.00000000000e+00  0.00000000000e+00  0.00000000000e+00  0.00000000000e+00  0.00000000000e+00  0.00000000000e+00  0.00000000000e+00  0.00000000000e+00  0.00000000000e+00  0.00000000000e+00  0.00000000000e+00  0.00000000000e+00  0.00000000000e+00  0.00000000000e+00  0.00000000000e+00  0.00000000000e+00  0.00000000000e+00  0.00000000000e+00  0.00000000000e+00  0.00000000000e+00  0.00000000000e+00  0.00000000000e+00  0.00000000000e+00  0.00000000000e+00  0.00000000000e+00  0.00000000000e+00  0.00000000000e+00
 0.00000000000e+00  0.00000000000e+00  0.00000000000e+00  0.00000000000e+00  0.00000000000e+00  0.00000000000e+00  0.00000000000e+00  0.00000000000e+00  0.00000000000e+00  0.00000000000e+00  0.00000000000e+00  0.00000000000e+00  0.00000000000e+00  0.00000000000e+00  0.00000000000e+00  0.00000000000e+00  0.00000000000e+00  0.00000000000e+00  0.00000000000e+00  0.00000000000e+00  0.00000000000e+00  0.00000000000e+00  0.00000000000e+00  0.00000000000e+00  0.00000000000e+00  0.00000000000e+00  0.00000000000e+00  0.00000000000e+00  0.00000000000e+00  0.00000000000e+00  0.00000000000e+00  0.00000000000e+00  0.00000000000e+00  0.00000000000e+00  0.00000000000e+00  0.00000000000e+00  0.00000000000e+00  0.00000000000e+00  0.00000000000e+00  0.00000000000e+00  0.00000000000e+00  0.00000000000e+00  0.00000000000e+00  0.00000000000e+00  0.00000000000e+00  0.00000000000e+00  0.00000000000e+00  0.00000000000e+00  0.00000000000e+00  0.00000000000e+00  0.00000000000e+00  0.00000000000e+00  0.00000000000e+00  0.00000000000e+00  0.00000000000e+00  0.00000000000e+00  0.00000000000e+00  0.00000000000e+00  0.00000000000e+00  0.00000000000e+00  0.00000000000e+00 -1.69648428690e+00  1.08952797255e+01  0.00000000000e+00 -1.61565336519e+00  0.00000000000e+00  0.00000000000e+00  0.00000000000e+00  0.00000000000e+00  0.00000000000e+00  0.00000000000e+00  0.00000000000e+00  0.00000000000e+00  0.00000000000e+00  0.00000000000e+00  0.00000000000e+00  0.00000000000e+00  0.00000000000e+00  0.00000000000e+00  0.00000000000e+00  0.00000000000e+00  0.00000000000e+00  0.00000000000e+00  0.00000000000e+00  0.00000000000e+00  0.00000000000e+00  0.00000000000e+00  0.00000000000e+00  0.00000000000e+00  0.00000000000e+00  0.00000000000e+00  0.00000000000e+00  0.00000000000e+00  0.00000000000e+00  0.00000000000e+00  0.00000000000e+00  0.00000000000e+00  0.00000000000e+00  0.00000000000e+00  0.00000000000e+00  0.00000000000e+00  0.00000000000e+00  0.00000000000e+00  0.00000000000e+00  0.00000000000e+00  0.00000000000e+00  0.00000000000e+00  0.00000000000e+00  0.00000000000e+00  0.00000000000e+00  0.00000000000e+00  0.00000000000e+00  0.00000000000e+00  0.00000000000e+00  0.00000000000e+00  0.00000000000e+00  0.00000000000e+00  0.00000000000e+00  0.00000000000e+00  0.00000000000e+00  0.00000000000e+00  0.00000000000e+00  0.00000000000e+00  0.00000000000e+00  0.00000000000e+00  0.00000000000e+00  0.00000000000e+00  0.00000000000e+00  0.00000000000e+00  0.00000000000e+00  0.00000000000e+00  0.00000000000e+00  0.00000000000e+00  0.00000000000e+00  0.00000000000e+00  0.00000000000e+00  0.00000000000e+00  0.00000000000e+00  0.00000000000e+00  0.00000000000e+00  0.00000000000e+00  0.00000000000e+00  0.00000000000e+00  0.00000000000e+00  0.00000000000e+00  0.00000000000e+00  0.00000000000e+00  0.00000000000e+00  0.00000000000e+00  0.00000000000e+00  0.00000000000e+00  0.00000000000e+00  1.33398502835e-01  0.00000000000e+00  0.00000000000e+00  0.00000000000e+00  0.00000000000e+00  0.00000000000e+00  0.00000000000e+00  0.00000000000e+00  0.00000000000e+00  0.00000000000e+00  0.00000000000e+00  0.00000000000e+00  0.00000000000e+00  0.00000000000e+00  0.00000000000e+00  0.00000000000e+00  0.00000000000e+00  0.00000000000e+00  0.00000000000e+00  0.00000000000e+00  0.00000000000e+00  0.00000000000e+00  0.00000000000e+00  0.00000000000e+00  0.00000000000e+00  0.00000000000e+00  0.00000000000e+00  0.00000000000e+00  0.00000000000e+00  0.00000000000e+00  0.00000000000e+00  0.00000000000e+00  0.00000000000e+00  0.00000000000e+00  0.00000000000e+00  0.00000000000e+00  0.00000000000e+00  0.00000000000e+00  0.00000000000e+00  0.00000000000e+00  0.00000000000e+00  0.00000000000e+00  0.00000000000e+00  0.00000000000e+00  0.00000000000e+00  0.00000000000e+00  0.00000000000e+00  0.00000000000e+00  0.00000000000e+00  0.00000000000e+00  0.00000000000e+00  0.00000000000e+00  0.00000000000e+00  0.00000000000e+00  0.00000000000e+00  0.00000000000e+00  0.00000000000e+00  0.00000000000e+00  0.00000000000e+00  0.00000000000e+00  0.00000000000e+00  0.00000000000e+00  0.00000000000e+00  0.00000000000e+00  0.00000000000e+00  0.00000000000e+00  0.00000000000e+00  0.00000000000e+00  0.00000000000e+00  0.00000000000e+00  0.00000000000e+00  0.00000000000e+00  0.00000000000e+00  0.00000000000e+00  0.00000000000e+00  0.00000000000e+00  0.00000000000e+00  0.00000000000e+00  0.00000000000e+00  0.00000000000e+00  0.00000000000e+00  0.00000000000e+00  0.00000000000e+00  0.00000000000e+00  0.00000000000e+00  0.00000000000e+00  0.00000000000e+00  0.00000000000e+00  0.00000000000e+00  0.00000000000e+00  0.00000000000e+00  0.00000000000e+00  0.00000000000e+00  0.00000000000e+00  0.00000000000e+00  0.00000000000e+00  0.00000000000e+00  0.00000000000e+00  0.00000000000e+00  0.00000000000e+00  0.00000000000e+00  0.00000000000e+00  0.00000000000e+00  0.00000000000e+00
 0.00000000000e+00  0.00000000000e+00  0.00000000000e+00  0.00000000000e+00  0.00000000000e+00  0.00000000000e+00  0.00000000000e+00  0.00000000000e+00  0.00000000000e+00  0.00000000000e+00  0.00000000000e+00  0.00000000000e+00  0.00000000000e+00  0.00000000000e+00  0.00000000000e+00  0.00000000000e+00  0.00000000000e+00  0.00000000000e+00  0.00000000000e+00  0.00000000000e+00  0.00000000000e+00  0.00000000000e+00  0.00000000000e+00  0.00000000000e+00  0.00000000000e+00  0.00000000000e+00  0.00000000000e+00  0.00000000000e+00  0.00000000000e+00  0.00000000000e+00  0.00000000000e+00  0.00000000000e+00  0.00000000000e+00  0.00000000000e+00  0.00000000000e+00  0.00000000000e+00  0.00000000000e+00  0.00000000000e+00  0.00000000000e+00  0.00000000000e+00  0.00000000000e+00  0.00000000000e+00  0.00000000000e+00  0.00000000000e+00  0.00000000000e+00  0.00000000000e+00  0.00000000000e+00  0.00000000000e+00  0.00000000000e+00  0.00000000000e+00  0.00000000000e+00  0.00000000000e+00  0.00000000000e+00  0.00000000000e+00  0.00000000000e+00  0.00000000000e+00  0.00000000000e+00  0.00000000000e+00  0.00000000000e+00  0.00000000000e+00  2.01075296370e+00  0.00000000000e+00  0.00000000000e+00  1.47434487604e+01  0.00000000000e+00  0.00000000000e+00  0.00000000000e+00  0.00000000000e+00  0.00000000000e+00  0.00000000000e+00  0.00000000000e+00  0.00000000000e+00  0.00000000000e+00  0.00000000000e+00  0.00000000000e+00  0.00000000000e+00  0.00000000000e+00  0.00000000000e+00  0.00000000000e+00  0.00000000000e+00  0.00000000000e+00  0.00000000000e+00  0.00000000000e+00  0.00000000000e+00  0.00000000000e+00  0.00000000000e+00  0.00000000000e+00  0.00000000000e+00  0.00000000000e+00  0.00000000000e+00  0.00000000000e+00  0.00000000000e+00  0.00000000000e+00  0.00000000000e+00  0.00000000000e+00  0.00000000000e+00  0.00000000000e+00  0.00000000000e+00  0.00000000000e+00  0.00000000000e+00  0.00000000000e+00  0.00000000000e+00  0.00000000000e+00  0.00000000000e+00  0.00000000000e+00  0.00000000000e+00  0.00000000000e+00  0.00000000000e+00  0.00000000000e+00  0.00000000000e+00  0.00000000000e+00  0.00000000000e+00  0.00000000000e+00  0.00000000000e+00  0.00000000000e+00  0.00000000000e+00  0.00000000000e+00  0.00000000000e+00  0.00000000000e+00  0.00000000000e+00  0.00000000000e+00  0.00000000000e+00  0.00000000000e+00  0.00000000000e+00  0.00000000000e+00  0.00000000000e+00  0.00000000000e+00  0.00000000000e+00  0.00000000000e+00  0.00000000000e+00  0.00000000000e+00  0.00000000000e+00  0.00000000000e+00  0.00000000000e+00  0.00000000000e+00  0.00000000000e+00  0.00000000000e+00  0.00000000000e+00  0.00000000000e+00  0.00000000000e+00  0.00000000000e+00  0.00000000000e+00  0.00000000000e+00  0.00000000000e+00  0.00000000000e+00  0.00000000000e+00  0.00000000000e+00  0.00000000000e+00  0.00000000000e+00  0.00000000000e+00  0.00000000000e+00  0.00000000000e+00  0.00000000000e+00  0.00000000000e+00  0.00000000000e+00  0.00000000000e+00  0.00000000000e+00  0.00000000000e+00  0.00000000000e+00  0.00000000000e+00  0.00000000000e+00  0.00000000000e+00  0.00000000000e+00  0.00000000000e+00  0.00000000000e+00  0.00000000000e+00  0.00000000000e+00  0.00000000000e+00  0.00000000000e+00  0.00000000000e+00  0.00000000000e+00  0.00000000000e+00  0.00000000000e+00  0.00000000000e+00  0.00000000000e+00  0.00000000000e+00  0.00000000000e+00  0.00000000000e+00  0.00000000000e+00  0.00000000000e+00  0.00000000000e+00  0.00000000000e+00  0.00000000000e+00  0.00000000000e+00  0.00000000000e+00  0.00000000000e+00  0.00000000000e+00  0.00000000000e+00  0.00000000000e+00  0.00000000000e+00  0.00000000000e+00  0.00000000000e+00  0.00000000000e+00  0.00000000000e+00  0.00000000000e+00  0.00000000000e+00  0.00000000000e+00  0.00000000000e+00  0.00000000000e+00 -4.85641805054e-02  0.00000000000e+00  0.00000000000e+00  0.00000000000e+00  0.00000000000e+00  0.00000000000e+00  0.00000000000e+00  0.00000000000e+00  0.00000000000e+00  0.00000000000e+00  0.00000000000e+00  0.00000000000e+00  0.00000000000e+00  0.00000000000e+00  0.00000000000e+00  0.00000000000e+00  0.00000000000e+00  0.00000000000e+00  0.00000000000e+00  0.00000000000e+00  0.00000000000e+00  0.00000000000e+00  0.00000000000e+00  0.00000000000e+00  0.00000000000e+00  0.00000000000e+00  0.00000000000e+00  0.00000000000e+00  0.00000000000e+00  0.00000000000e+00  0.00000000000e+00  0.00000000000e+00  0.00000000000e+00  0.00000000000e+00  0.00000000000e+00  0.00000000000e+00  0.00000000000e+00  0.00000000000e+00  0.00000000000e+00  0.00000000000e+00  0.00000000000e+00  0.00000000000e+00  0.00000000000e+00  0.00000000000e+00  0.00000000000e+00  0.00000000000e+00  0.00000000000e+00  0.00000000000e+00  0.00000000000e+00  0.00000000000e+00  0.00000000000e+00  0.00000000000e+00  0.00000000000e+00  0.00000000000e+00  0.00000000000e+00  0.00000000000e+00  0.00000000000e+00
 0.00000000000e+00  0.00000000000e+00  0.00000000000e+00  0.00000000000e+00  0.00000000000e+00  0.00000000000e+00  0.00000000000e+00  0.00000000000e+00  0.00000000000e+00  0.00000000000e+00  0.00000000000e+00  0.00000000000e+00  0.00000000000e+00  0.00000000000e+00  0.00000000000e+00  0.00000000000e+00  0.00000000000e+00  0.00000000000e+00  0.00000000000e+00  0.00000000000e+00  0.00000000000e+00  0.00000000000e+00  0.00000000000e+00  0.00000000000e+00  0.00000000000e+00  0.00000000000e+00  0.00000000000e+00  0.00000000000e+00  0.00000000000e+00  0.00000000000e+00  0.00000000000e+00  0.00000000000e+00  0.00000000000e+00  0.00000000000e+00  0.00000000000e+00  0.00000000000e+00  0.00000000000e+00  0.00000000000e+00  0.00000000000e+00  0.00000000000e+00  0.00000000000e+00  0.00000000000e+00  0.00000000000e+00  0.00000000000e+00  0.00000000000e+00  0.00000000000e+00  0.00000000000e+00  0.00000000000e+00  0.00000000000e+00  0.00000000000e+00  0.00000000000e+00  0.00000000000e+00  0.00000000000e+00  0.00000000000e+00  0.00000000000e+00  0.00000000000e+00  0.00000000000e+00  0.00000000000e+00  0.00000000000e+00  0.00000000000e+00  0.00000000000e+00  0.00000000000e+00 -1.61565336521e+00  0.00000000000e+00  1.44318025052e+01  6.25478988291e-01  0.00000000000e+00  0.00000000000e+00  0.00000000000e+00  0.00000000000e+00  0.00000000000e+00  0.00000000000e+00  0.00000000000e+00  0.00000000000e+00  0.00000000000e+00  0.00000000000e+00  0.00000000000e+00  0.00000000000e+00  0.00000000000e+00  0.00000000000e+00  0.00000000000e+00  0.00000000000e+00  0.00000000000e+00  0.00000000000e+00  0.00000000000e+00  0.00000000000e+00  0.00000000000e+00  0.00000000000e+00  0.00000000000e+00  0.00000000000e+00  0.00000000000e+00  0.00000000000e+00  0.00000000000e+00  0.00000000000e+00  0.00000000000e+00  0.00000000000e+00  0.00000000000e+00  0.00000000000e+00  0.00000000000e+00  0.00000000000e+00  0.00000000000e+00  0.00000000000e+00  0.00000000000e+00  0.00000000000e+00  0.00000000000e+00  0.00000000000e+00  0.00000000000e+00  0.00000000000e+00  0.00000000000e+00  0.00000000000e+00  0.00000000000e+00  0.00000000000e+00  0.00000000000e+00  0.00000000000e+00  0.00000000000e+00  0.00000000000e+00  0.00000000000e+00  0.00000000000e+00  0.00000000000e+00  0.00000000000e+00  0.00000000000e+00  0.00000000000e+00  0.00000000000e+00  0.00000000000e+00  0.00000000000e+00  0.00000000000e+00  0.00000000000e+00  0.00000000000e+00  0.00000000000e+00  0.00000000000e+00  0.00000000000e+00  0.00000000000e+00  0.00000000000e+00  0.00000000000e+00  0.00000000000e+00  0.00000000000e+00  0.00000000000e+00  0.00000000000e+00  0.00000000000e+00  0.00000000000e+00  0.00000000000e+00  0.00000000000e+00  0.00000000000e+00  0.00000000000e+00  0.00000000000e+00  0.00000000000e+00  0.00000000000e+00  0.00000000000e+00  0.00000000000e+00  0.00000000000e+00  0.00000000000e+00  0.00000000000e+00  0.00000000000e+00  0.00000000000e+00  0.00000000000e+00  0.00000000000e+00  0.00000000000e+00  0.00000000000e+00  0.00000000000e+00  0.00000000000e+00  0.00000000000e+00  0.00000000000e+00  0.00000000000e+00  0.00000000000e+00  0.00000000000e+00  0.00000000000e+00  0.00000000000e+00  0.00000000000e+00  0.00000000000e+00  0.00000000000e+00  0.00000000000e+00  0.00000000000e+00  0.00000000000e+00  0.00000000000e+00  0.00000000000e+00  0.00000000000e+00  0.00000000000e+00  0.00000000000e+00  0.00000000000e+00  0.00000000000e+00  0.00000000000e+00  0.00000000000e+00  0.00000000000e+00  0.00000000000e+00  0.00000000000e+00  0.00000000000e+00  0.00000000000e+00  0.00000000000e+00  0.00000000000e+00  0.00000000000e+00  0.00000000000e+00  0.00000000000e+00  0.00000000000e+00  0.00000000000e+00  0.00000000000e+00  0.00000000000e+00  0.00000000000e+00  0.00000000000e+00  0.00000000000e+00  0.00000000000e+00  0.00000000000e+00  0.00000000000e+00  0.00000000000e+00  0.00000000000e+00  0.00000000000e+00  0.00000000000e+00  0.00000000000e+00  0.00000000000e+00  0.00000000000e+00  0.00000000000e+00  0.00000000000e+00  0.00000000000e+00  0.00000000000e+00  0.00000000000e+00  0.00000000000e+00  0.00000000000e+00  0.00000000000e+00  0.00000000000e+00  0.00000000000e+00  0.00000000000e+00  0.00000000000e+00  0.00000000000e+00  0.00000000000e+00  0.00000000000e+00  0.00000000000e+00  0.00000000000e+00  0.00000000000e+00  0.00000000000e+00  0.00000000000e+00  0.00000000000e+00  0.00000000000e+00  0.00000000000e+00  0.00000000000e+00  0.00000000000e+00  0.00000000000e+00  0.00000000000e+00  0.00000000000e+00  0.00000000000e+00  0.00000000000e+00  0.00000000000e+00  0.00000000000e+00  0.00000000000e+00  0.00000000000e+00  0.00000000000e+00  0.00000000000e+00  0.00000000000e+00  0.00000000000e+00  0.00000000000e+00  0.00000000000e+00  0.00000000000e+00  0.00000000000e+00  0.00000000000e+00  0.00000000000e+00  0.00000000000e+00  0.00000000000e+00  0.00000000000e+00
 0.00000000000e+00  0.00000000000e+00  0.00000000000e+00  0.00000000000e+00  0.00000000000e+00  0.00000000000e+00  0.00000000000e+00  0.00000000000e+00  0.00000000000e+00  0.00000000000e+00  0.00000000000e+00  0.00000000000e+00  0.00000000000e+00  0.00000000000e+00  0.00000000000e+00  0.00000000000e+00  0.00000000000e+00  0.00000000000e+00  0.00000000000e+00  0.00000000000e+00  0.00000000000e+00  0.00000000000e+00  0.00000000000e+00  0.00000000000e+00  0.00000000000e+00  0.00000000000e+00  0.00000000000e+00  0.00000000000e+00  0.00000000000e+00  0.00000000000e+00  0.00000000000e+00  0.00000000000e+00  0.00000000000e+00  0.00000000000e+00  0.00000000000e+00  0.00000000000e+00  0.00000000000e+00  0.00000000000e+00  0.00000000000e+00  0.00000000000e+00  0.00000000000e+00  0.00000000000e+00  0.00000000000e+00  0.00000000000e+00  0.00000000000e+00  0.00000000000e+00  0.00000000000e+00  0.00000000000e+00  0.00000000000e+00 -3.02200985856e-02  0.00000000000e+00  0.00000000000e+00  0.00000000000e+00  0.00000000000e+00  0.00000000000e+00  0.00000000000e+00  0.00000000000e+00  0.00000000000e+00  0.00000000000e+00  0.00000000000e+00  0.00000000000e+00  0.00000000000e+00  0.00000000000e+00  0.00000000000e+00  6.25478988237e-01  1.09418729294e+01 -3.78418799250e-01 -1.03212227263e+00  0.00000000000e+00  0.00000000000e+00  0.00000000000e+00  0.00000000000e+00  0.00000000000e+00  0.00000000000e+00  0.00000000000e+00  0.00000000000e+00  0.00000000000e+00  0.00000000000e+00  0.00000000000e+00  0.00000000000e+00  0.00000000000e+00  0.00000000000e+00  0.00000000000e+00  0.00000000000e+00  0.00000000000e+00  0.00000000000e+00  0.00000000000e+00  0.00000000000e+00  0.00000000000e+00  0.00000000000e+00  0.00000000000e+00  0.00000000000e+00  0.00000000000e+00  0.00000000000e+00  0.00000000000e+00  0.00000000000e+00  0.00000000000e+00  0.00000000000e+00  0.00000000000e+00  0.00000000000e+00  0.00000000000e+00  0.00000000000e+00  0.00000000000e+00  0.00000000000e+00  0.00000000000e+00  0.00000000000e+00  0.00000000000e+00  0.00000000000e+00  0.00000000000e+00  0.00000000000e+00  0.00000000000e+00  0.00000000000e+00  0.00000000000e+00  0.00000000000e+00  0.00000000000e+00  0.00000000000e+00  0.00000000000e+00  0.00000000000e+00  0.00000000000e+00  0.00000000000e+00  0.00000000000e+00  0.00000000000e+00  0.00000000000e+00  0.00000000000e+00  0.00000000000e+00  0.00000000000e+00  0.00000000000e+00  0.00000000000e+00  0.00000000000e+00  0.00000000000e+00  0.00000000000e+00  0.00000000000e+00  0.00000000000e+00  0.00000000000e+00  0.00000000000e+00  0.00000000000e+00  0.00000000000e+00  0.00000000000e+00  0.00000000000e+00  0.00000000000e+00  0.00000000000e+00  0.00000000000e+00  0.00000000000e+00  0.00000000000e+00  0.00000000000e+00  0.00000000000e+00  0.00000000000e+00  0.00000000000e+00  0.00000000000e+00  0.00000000000e+00  0.00000000000e+00  0.00000000000e+00  0.00000000000e+00  0.00000000000e+00  0.00000000000e+00  0.00000000000e+00  0.00000000000e+00  0.00000000000e+00  0.00000000000e+00  0.00000000000e+00  0.00000000000e+00  0.00000000000e+00  0.00000000000e+00  0.00000000000e+00  0.00000000000e+00  0.00000000000e+00  0.00000000000e+00  0.00000000000e+00  0.00000000000e+00  0.00000000000e+00  0.00000000000e+00  0.00000000000e+00  0.00000000000e+00  0.00000000000e+00  0.00000000000e+00  0.00000000000e+00  0.00000000000e+00  0.00000000000e+00  0.00000000000e+00  0.00000000000e+00  0.00000000000e+00  0.00000000000e+00  0.00000000000e+00  0.00000000000e+00  0.00000000000e+00  0.00000000000e+00  0.00000000000e+00  0.00000000000e+00  0.00000000000e+00  0.00000000000e+00  0.00000000000e+00  0.00000000000e+00  0.00000000000e+00  0.00000000000e+00  0.00000000000e+00  0.00000000000e+00  0.00000000000e+00  0.00000000000e+00  0.00000000000e+00  0.00000000000e+00  0.00000000000e+00  0.00000000000e+00  0.00000000000e+00  0.00000000000e+00  0.00000000000e+00  0.00000000000e+00  0.00000000000e+00  0.00000000000e+00  0.00000000000e+00  0.00000000000e+00  0.00000000000e+00  0.00000000000e+00  0.00000000000e+00  0.00000000000e+00  0.00000000000e+00  0.00000000000e+00  0.00000000000e+00  0.00000000000e+00  0.00000000000e+00  0.00000000000e+00  0.00000000000e+00  0.00000000000e+00  0.00000000000e+00  0.00000000000e+00  0.00000000000e+00  0.00000000000e+00  0.00000000000e+00  0.00000000000e+00  0.00000000000e+00  0.00000000000e+00  0.00000000000e+00  0.00000000000e+00  0.00000000000e+00  0.00000000000e+00  0.00000000000e+00  0.00000000000e+00  0.00000000000e+00  0.00000000000e+00  0.00000000000e+00  0.00000000000e+00  0.00000000000e+00  0.00000000000e+00  0.00000000000e+00  0.00000000000e+00  0.00000000000e+00  0.00000000000e+00  0.00000000000e+00  0.00000000000e+00  0.00000000000e+00  0.00000000000e+00  0.00000000000e+00  0.00000000000e+00  0.00000000000e+00  0.00000000000e+00  0.00000000000e+00  0.00000000000e+00
 0.00000000000e+00  0.00000000000e+00  0.00000000000e+00  0.00000000000e+00  0.00000000000e+00  0.00000000000e+00  0.00000000000e+00  0.00000000000e+00  0.00000000000e+00  0.00000000000e+00  0.00000000000e+00  0.00000000000e+00  0.00000000000e+00  0.00000000000e+00  0.00000000000e+00  0.00000000000e+00  0.00000000000e+00  0.00000000000e+00  0.00000000000e+00  0.00000000000e+00  0.00000000000e+00  0.00000000000e+00  0.00000000000e+00  0.00000000000e+00  0.00000000000e+00  0.00000000000e+00  0.00000000000e+00  0.00000000000e+00  0.00000000000e+00  0.00000000000e+00  0.00000000000e+00  0.00000000000e+00  0.00000000000e+00  0.00000000000e+00  0.00000000000e+00  0.00000000000e+00  0.00000000000e+00  0.00000000000e+00  0.00000000000e+00  0.00000000000e+00  0.00000000000e+00  0.00000000000e+00  0.00000000000e+00  0.00000000000e+00  0.00000000000e+00  0.00000000000e+00  0.00000000000e+00  0.00000000000e+00  0.00000000000e+00  0.00000000000e+00  0.00000000000e+00  0.00000000000e+00  0.00000000000e+00  0.00000000000e+00  0.00000000000e+00  0.00000000000e+00  0.00000000000e+00  0.00000000000e+00  0.00000000000e+00  0.00000000000e+00  0.00000000000e+00  0.00000000000e+00  0.00000000000e+00  0.00000000000e+00  0.00000000000e+00 -3.78418799843e-01  1.46245224518e+01 -5.07238329487e-01  0.00000000000e+00  4.92734437620e-01  0.00000000000e+00  0.00000000000e+00  0.00000000000e+00  0.00000000000e+00  0.00000000000e+00  0.00000000000e+00  0.00000000000e+00  0.00000000000e+00  0.00000000000e+00  0.00000000000e+00  0.00000000000e+00  0.00000000000e+00  0.00000000000e+00  0.00000000000e+00  0.00000000000e+00  0.00000000000e+00  0.00000000000e+00  0.00000000000e+00  0.00000000000e+00  0.00000000000e+00  0.00000000000e+00  0.00000000000e+00  0.00000000000e+00  0.00000000000e+00  0.00000000000e+00  0.00000000000e+00  0.00000000000e+00  0.00000000000e+00  0.00000000000e+00  0.00000000000e+00  0.00000000000e+00  0.00000000000e+00  0.00000000000e+00  0.00000000000e+00  0.00000000000e+00  0.00000000000e+00  0.00000000000e+00  0.00000000000e+00  0.00000000000e+00  0.00000000000e+00 -6.61799746002e-02  0.00000000000e+00  0.00000000000e+00  0.00000000000e+00  0.00000000000e+00  0.00000000000e+00  0.00000000000e+00  0.00000000000e+00  0.00000000000e+00  0.00000000000e+00  0.00000000000e+00  0.00000000000e+00  0.00000000000e+00  0.00000000000e+00  0.00000000000e+00  0.00000000000e+00  0.00000000000e+00  0.00000000000e+00  0.00000000000e+00  0.00000000000e+00  0.00000000000e+00  0.00000000000e+00  0.00000000000e+00  0.00000000000e+00  0.00000000000e+00  0.00000000000e+00  0.00000000000e+00  0.00000000000e+00  0.00000000000e+00  0.00000000000e+00  0.00000000000e+00  0.00000000000e+00  0.00000000000e+00  0.00000000000e+00  0.00000000000e+00  0.00000000000e+00  0.00000000000e+00  0.00000000000e+00  0.00000000000e+00  0.00000000000e+00  0.00000000000e+00  0.00000000000e+00  0.00000000000e+00  0.00000000000e+00  0.00000000000e+00  0.00000000000e+00  0.00000000000e+00  0.00000000000e+00  0.00000000000e+00  0.00000000000e+00  0.00000000000e+00  0.00000000000e+00  0.00000000000e+00  0.00000000000e+00  0.00000000000e+00  0.00000000000e+00  0.00000000000e+00  0.00000000000e+00  0.00000000000e+00  0.00000000000e+00  0.00000000000e+00  0.00000000000e+00  0.00000000000e+00  0.00000000000e+00  0.00000000000e+00  0.00000000000e+00  0.00000000000e+00  0.00000000000e+00  0.00000000000e+00  0.00000000000e+00  0.00000000000e+00  0.00000000000e+00  0.00000000000e+00  0.00000000000e+00  0.00000000000e+00  0.00000000000e+00  0.00000000000e+00  0.00000000000e+00  0.00000000000e+00  0.00000000000e+00  0.00000000000e+00  0.00000000000e+00  0.00000000000e+00  0.00000000000e+00  0.00000000000e+00  0.00000000000e+00  0.00000000000e+00  0.00000000000e+00  0.00000000000e+00  0.00000000000e+00  0.00000000000e+00  0.00000000000e+00  0.00000000000e+00  0.00000000000e+00  0.00000000000e+00  0.00000000000e+00  0.00000000000e+00  0.00000000000e+00  0.00000000000e+00  0.00000000000e+00  0.00000000000e+00  0.00000000000e+00  0.00000000000e+00  0.00000000000e+00  0.00000000000e+00  0.00000000000e+00  0.00000000000e+00  0.00000000000e+00  0.00000000000e+00  0.00000000000e+00  0.00000000000e+00  0.00000000000e+00  0.00000000000e+00  0.00000000000e+00  0.00000000000e+00  0.00000000000e+00  0.00000000000e+00  0.00000000000e+00  0.00000000000e+00  0.00000000000e+00  0.00000000000e+00  0.00000000000e+00  0.00000000000e+00  0.00000000000e+00  0.00000000000e+00  0.00000000000e+00  0.00000000000e+00  0.00000000000e+00  0.00000000000e+00  0.00000000000e+00  0.00000000000e+00  0.00000000000e+00  0.00000000000e+00  0.00000000000e+00  0.00000000000e+00  0.00000000000e+00  0.00000000000e+00  0.00000000000e+00  0.00000000000e+00  0.00000000000e+00  0.00000000000e+00  0.00000000000e+00  0.00000000000e+00  0.00000000000e+00  0.00000000000e+00  0.00000000000e+00
 0.00000000000e+00  0.00000000000e+00  0.00000000000e+00  0.00000000000e+00  0.00000000000e+00  0.00000000000e+00  0.00000000000e+00  0.00000000000e+00  0.00000000000e+00  0.00000000000e+00  0.00000000000e+00  0.00000000000e+00  0.00000000000e+00  0.00000000000e+00  0.00000000000e+00  0.00000000000e+00  0.00000000000e+00  0.00000000000e+00  0.00000000000e+00  0.00000000000e+00  0.00000000000e+00  0.00000000000e+00  0.00000000000e+00  0.00000000000e+00  0.00000000000e+00  0.00000000000e+00  0.00000000000e+00  0.00000000000e+00  0.00000000000e+00  0.00000000000e+00  0.00000000000e+00  0.00000000000e+00  0.00000000000e+00  0.00000000000e+00  0.00000000000e+00  0.00000000000e+00  0.00000000000e+00  0.00000000000e+00  0.00000000000e+00  0.00000000000e+00  0.00000000000e+00  0.00000000000e+00  0.00000000000e+00  0.00000000000e+00  0.00000000000e+00  0.00000000000e+00  0.00000000000e+00  0.00000000000e+00  0.00000000000e+00  0.00000000000e+00  0.00000000000e+00  0.00000000000e+00  0.00000000000e+00  0.00000000000e+00  0.00000000000e+00  0.00000000000e+00  0.00000000000e+00  0.00000000000e+00  0.00000000000e+00  0.00000000000e+00  0.00000000000e+00  0.00000000000e+00  0.00000000000e+00  0.00000000000e+00  0.00000000000e+00 -1.03212227266e+00 -5.07238329545e-01  1.36006768673e+01  0.00000000000e+00  0.00000000000e+00  0.00000000000e+00  0.00000000000e+00  0.00000000000e+00  0.00000000000e+00  0.00000000000e+00  0.00000000000e+00  0.00000000000e+00  0.00000000000e+00  0.00000000000e+00  0.00000000000e+00  0.00000000000e+00  0.00000000000e+00  0.00000000000e+00  0.00000000000e+00  0.00000000000e+00  0.00000000000e+00  0.00000000000e+00  0.00000000000e+00  0.00000000000e+00  0.00000000000e+00  0.00000000000e+00  0.00000000000e+00  0.00000000000e+00  0.00000000000e+00  0.00000000000e+00  0.00000000000e+00  0.00000000000e+00  0.00000000000e+00  0.00000000000e+00  0.00000000000e+00  0.00000000000e+00  0.00000000000e+00  0.00000000000e+00  0.00000000000e+00  0.00000000000e+00  0.00000000000e+00  0.00000000000e+00  0.00000000000e+00  0.00000000000e+00  0.00000000000e+00  0.00000000000e+00  0.00000000000e+00  0.00000000000e+00  0.00000000000e+00  0.00000000000e+00  0.00000000000e+00  0.00000000000e+00  0.00000000000e+00  0.00000000000e+00  0.00000000000e+00  0.00000000000e+00  0.00000000000e+00  0.00000000000e+00  0.00000000000e+00  0.00000000000e+00  0.00000000000e+00  0.00000000000e+00  0.00000000000e+00  0.00000000000e+00  0.00000000000e+00  0.00000000000e+00  0.00000000000e+00  0.00000000000e+00  0.00000000000e+00  0.00000000000e+00  0.00000000000e+00  0.00000000000e+00  0.00000000000e+00  0.00000000000e+00  0.00000000000e+00  0.00000000000e+00  0.00000000000e+00  0.00000000000e+00  0.00000000000e+00  0.00000000000e+00  0.00000000000e+00  0.00000000000e+00  0.00000000000e+00  0.00000000000e+00  0.00000000000e+00  0.00000000000e+00  0.00000000000e+00  0.00000000000e+00  0.00000000000e+00  0.00000000000e+00  0.00000000000e+00  0.00000000000e+00  0.00000000000e+00  0.00000000000e+00  0.00000000000e+00  0.00000000000e+00  0.00000000000e+00  0.00000000000e+00  0.00000000000e+00  0.00000000000e+00  0.00000000000e+00  0.00000000000e+00  0.00000000000e+00  0.00000000000e+00  0.00000000000e+00  0.00000000000e+00  0.00000000000e+00  0.00000000000e+00  0.00000000000e+00  0.00000000000e+00  0.00000000000e+00  0.00000000000e+00  0.00000000000e+00  0.00000000000e+00  0.00000000000e+00  0.00000000000e+00  0.00000000000e+00  0.00000000000e+00  0.00000000000e+00  0.00000000000e+00  0.00000000000e+00  0.00000000000e+00  0.00000000000e+00  0.00000000000e+00  0.00000000000e+00  0.00000000000e+00  0.00000000000e+00  0.00000000000e+00  0.00000000000e+00  0.00000000000e+00  0.00000000000e+00  0.00000000000e+00  0.00000000000e+00  0.00000000000e+00  0.00000000000e+00  0.00000000000e+00  0.00000000000e+00  0.00000000000e+00  0.00000000000e+00  0.00000000000e+00  0.00000000000e+00  0.00000000000e+00  0.00000000000e+00  0.00000000000e+00  0.00000000000e+00  0.00000000000e+00  0.00000000000e+00  0.00000000000e+00  0.00000000000e+00  0.00000000000e+00  0.00000000000e+00  0.00000000000e+00  0.00000000000e+00  0.00000000000e+00  0.00000000000e+00  0.00000000000e+00  0.00000000000e+00  0.00000000000e+00  0.00000000000e+00  0.00000000000e+00  0.00000000000e+00  0.00000000000e+00  0.00000000000e+00  0.00000000000e+00  0.00000000000e+00  0.00000000000e+00  0.00000000000e+00  0.00000000000e+00  0.00000000000e+00  0.00000000000e+00  0.00000000000e+00  0.00000000000e+00  0.00000000000e+00  0.00000000000e+00  0.00000000000e+00  0.00000000000e+00  0.00000000000e+00  0.00000000000e+00  0.00000000000e+00  0.00000000000e+00  0.00000000000e+00  0.00000000000e+00  0.00000000000e+00  0.00000000000e+00  0.00000000000e+00  0.00000000000e+00  0.00000000000e+00  0.00000000000e+00  0.00000000000e+00  0.00000000000e+00  0.00000000000e+00
 0.00000000000e+00  0.00000000000e+00  0.00000000000e+00  0.00000000000e+00  0.00000000000e+00  0.00000000000e+00  0.00000000000e+00  0.00000000000e+00  0.00000000000e+00  0.00000000000e+00  0.00000000000e+00  0.00000000000e+00  0.00000000000e+00  0.00000000000e+00  0.00000000000e+00  0.00000000000e+00  0.00000000000e+00  0.00000000000e+00  0.00000000000e+00  0.00000000000e+00  0.00000000000e+00  0.00000000000e+00  0.00000000000e+00  0.00000000000e+00  0.00000000000e+00  0.00000000000e+00  0.00000000000e+00  0.00000000000e+00  2.89562602564e-02  0.00000000000e+00  0.00000000000e+00  0.00000000000e+00  0.00000000000e+00  0.00000000000e+00  0.00000000000e+00  0.00000000000e+00  0.00000000000e+00  0.00000000000e+00  0.00000000000e+00  0.00000000000e+00  0.00000000000e+00  0.00000000000e+00  0.00000000000e+00  0.00000000000e+00  0.00000000000e+00  0.00000000000e+00  0.00000000000e+00  0.00000000000e+00  0.00000000000e+00  0.00000000000e+00  0.00000000000e+00  0.00000000000e+00  0.00000000000e+00  0.00000000000e+00  0.00000000000e+00  0.00000000000e+00  0.00000000000e+00  0.00000000000e+00  0.00000000000e+00  0.00000000000e+00  0.00000000000e+00  0.00000000000e+00  0.00000000000e+00  0.00000000000e+00  0.00000000000e+00  0.00000000000e+00  0.00000000000e+00  0.00000000000e+00  1.17022332993e+01  6.12802185160e-01  7.66785163843e-01 -3.30254263909e-01  0.00000000000e+00  0.00000000000e+00  0.00000000000e+00  0.00000000000e+00  0.00000000000e+00  0.00000000000e+00  0.00000000000e+00  0.00000000000e+00  0.00000000000e+00  0.00000000000e+00  0.00000000000e+00  0.00000000000e+00  0.00000000000e+00  0.00000000000e+00  0.00000000000e+00  0.00000000000e+00  0.00000000000e+00  0.00000000000e+00  0.00000000000e+00  0.00000000000e+00  0.00000000000e+00  0.00000000000e+00  0.00000000000e+00  0.00000000000e+00  0.00000000000e+00  0.00000000000e+00  0.00000000000e+00  0.00000000000e+00  0.00000000000e+00  0.00000000000e+00  0.00000000000e+00  0.00000000000e+00  0.00000000000e+00  0.00000000000e+00  0.00000000000e+00  0.00000000000e+00  0.00000000000e+00  0.00000000000e+00  0.00000000000e+00  0.00000000000e+00  0.00000000000e+00  0.00000000000e+00  0.00000000000e+00  0.00000000000e+00  0.00000000000e+00  0.00000000000e+00  0.00000000000e+00  0.00000000000e+00  0.00000000000e+00  0.00000000000e+00  0.00000000000e+00  0.00000000000e+00  0.00000000000e+00  0.00000000000e+00  0.00000000000e+00  0.00000000000e+00  0.00000000000e+00  0.00000000000e+00  0.00000000000e+00  0.00000000000e+00  0.00000000000e+00  0.00000000000e+00  0.00000000000e+00  0.00000000000e+00  0.00000000000e+00  0.00000000000e+00  0.00000000000e+00  0.00000000000e+00  0.00000000000e+00  0.00000000000e+00  0.00000000000e+00  0.00000000000e+00  0.00000000000e+00  0.00000000000e+00  0.00000000000e+00  0.00000000000e+00  0.00000000000e+00  0.00000000000e+00  0.00000000000e+00  0.00000000000e+00  0.00000000000e+00  0.00000000000e+00  0.00000000000e+00  0.00000000000e+00  0.00000000000e+00  0.00000000000e+00  0.00000000000e+00  0.00000000000e+00  0.00000000000e+00  0.00000000000e+00  0.00000000000e+00  0.00000000000e+00  0.00000000000e+00  0.00000000000e+00  0.00000000000e+00  0.00000000000e+00  0.00000000000e+00  0.00000000000e+00  0.00000000000e+00  0.00000000000e+00  3.08478519194e-02  0.00000000000e+00  0.00000000000e+00  0.00000000000e+00  0.00000000000e+00  0.00000000000e+00  0.00000000000e+00  0.00000000000e+00  0.00000000000e+00  0.00000000000e+00  0.00000000000e+00  0.00000000000e+00  0.00000000000e+00  0.00000000000e+00  0.00000000000e+00  0.00000000000e+00  0.00000000000e+00  0.00000000000e+00  0.00000000000e+00  0.00000000000e+00  0.00000000000e+00  0.00000000000e+00  0.00000000000e+00  0.00000000000e+00  0.00000000000e+00  0.00000000000e+00  0.00000000000e+00  0.00000000000e+00  0.00000000000e+00  0.00000000000e+00  0.00000000000e+00  0.00000000000e+00  0.00000000000e+00  0.00000000000e+00  0.00000000000e+00  0.00000000000e+00  0.00000000000e+00  0.00000000000e+00  0.00000000000e+00  0.00000000000e+00  0.00000000000e+00  0.00000000000e+00  0.00000000000e+00  0.00000000000e+00  0.00000000000e+00  0.00000000000e+00  0.00000000000e+00  0.00000000000e+00  0.00000000000e+00  0.00000000000e+00  0.00000000000e+00  0.00000000000e+00  0.00000000000e+00  0.00000000000e+00  0.00000000000e+00  0.00000000000e+00  0.00000000000e+00  0.00000000000e+00  0.00000000000e+00  0.00000000000e+00  0.00000000000e+00  0.00000000000e+00  0.00000000000e+00  0.00000000000e+00  0.00000000000e+00  0.00000000000e+00  0.00000000000e+00  0.00000000000e+00  0.00000000000e+00  0.00000000000e+00  0.00000000000e+00  0.00000000000e+00  0.00000000000e+00  0.00000000000e+00  0.00000000000e+00  0.00000000000e+00  0.00000000000e+00  0.00000000000e+00  0.00000000000e+00  0.00000000000e+00  0.00000000000e+00  0.00000000000e+00  0.00000000000e+00  0.00000000000e+00
 0.00000000000e+00  0.00000000000e+00  0.00000000000e+00  0.00000000000e+00  0.00000000000e+00  0.00000000000e+00  0.00000000000e+00  0.00000000000e+00  0.00000000000e+00  0.00000000000e+00  0.00000000000e+00  0.00000000000e+00  0.00000000000e+00  0.00000000000e+00  0.00000000000e+00  0.00000000000e+00  0.00000000000e+00  0.00000000000e+00  0.00000000000e+00  0.00000000000e+00  0.00000000000e+00  0.00000000000e+00  0.00000000000e+00  0.00000000000e+00  0.00000000000e+00  0.00000000000e+00  0.00000000000e+00  0.00000000000e+00  0.00000000000e+00  0.00000000000e+00  0.00000000000e+00  0.00000000000e+00  0.00000000000e+00  0.00000000000e+00  0.00000000000e+00  0.00000000000e+00  0.00000000000e+00  0.00000000000e+00  0.00000000000e+00  0.00000000000e+00  0.00000000000e+00  0.00000000000e+00  0.00000000000e+00  0.00000000000e+00  0.00000000000e+00  0.00000000000e+00  0.00000000000e+00  0.00000000000e+00  0.00000000000e+00  0.00000000000e+00  0.00000000000e+00  0.00000000000e+00  0.00000000000e+00 -1.19322157071e-01 -1.10870047610e-01  0.00000000000e+00  0.00000000000e+00  0.00000000000e+00  0.00000000000e+00  0.00000000000e+00  0.00000000000e+00  0.00000000000e+00  0.00000000000e+00  0.00000000000e+00  0.00000000000e+00  0.00000000000e+00  4.92734437465e-01  0.00000000000e+00  6.12802185570e-01  1.00103873509e+01 -9.58530360831e-02  0.00000000000e+00  0.00000000000e+00  0.00000000000e+00  0.00000000000e+00  0.00000000000e+00  0.00000000000e+00  0.00000000000e+00  0.00000000000e+00  0.00000000000e+00  0.00000000000e+00  0.00000000000e+00  0.00000000000e+00  0.00000000000e+00  0.00000000000e+00  0.00000000000e+00  0.00000000000e+00  0.00000000000e+00  0.00000000000e+00  0.00000000000e+00  0.00000000000e+00  0.00000000000e+00  0.00000000000e+00  0.00000000000e+00  0.00000000000e+00  0.00000000000e+00  0.00000000000e+00  0.00000000000e+00  0.00000000000e+00  0.00000000000e+00  0.00000000000e+00  0.00000000000e+00  0.00000000000e+00  0.00000000000e+00  0.00000000000e+00  0.00000000000e+00  0.00000000000e+00  0.00000000000e+00  0.00000000000e+00  0.00000000000e+00  0.00000000000e+00  0.00000000000e+00  0.00000000000e+00  0.00000000000e+00  0.00000000000e+00  0.00000000000e+00  1.45344013779e-01  0.00000000000e+00  0.00000000000e+00  0.00000000000e+00  0.00000000000e+00  0.00000000000e+00  0.00000000000e+00  0.00000000000e+00  0.00000000000e+00  0.00000000000e+00  0.00000000000e+00  0.00000000000e+00  0.00000000000e+00  0.00000000000e+00  0.00000000000e+00  0.00000000000e+00  0.00000000000e+00  0.00000000000e+00  0.00000000000e+00  0.00000000000e+00  0.00000000000e+00  0.00000000000e+00  0.00000000000e+00  0.00000000000e+00  0.00000000000e+00  0.00000000000e+00  0.00000000000e+00  0.00000000000e+00  0.00000000000e+00  0.00000000000e+00  0.00000000000e+00  0.00000000000e+00  0.00000000000e+00  0.00000000000e+00  0.00000000000e+00  0.00000000000e+00  0.00000000000e+00  0.00000000000e+00  0.00000000000e+00  0.00000000000e+00  0.00000000000e+00  0.00000000000e+00  0.00000000000e+00  0.00000000000e+00  0.00000000000e+00  0.00000000000e+00  0.00000000000e+00  0.00000000000e+00  0.00000000000e+00  0.00000000000e+00  0.00000000000e+00  0.00000000000e+00  0.00000000000e+00  0.00000000000e+00  0.00000000000e+00  0.00000000000e+00  0.00000000000e+00  0.00000000000e+00  0.00000000000e+00  0.00000000000e+00  0.00000000000e+00  0.00000000000e+00  0.00000000000e+00  0.00000000000e+00  0.00000000000e+00  0.00000000000e+00  0.00000000000e+00  0.00000000000e+00  0.00000000000e+00  0.00000000000e+00  0.00000000000e+00  0.00000000000e+00  0.00000000000e+00  3.90049557391e-02  0.00000000000e+00  0.00000000000e+00  0.00000000000e+00  0.00000000000e+00  0.00000000000e+00  0.00000000000e+00  0.00000000000e+00  0.00000000000e+00  0.00000000000e+00  0.00000000000e+00  0.00000000000e+00  0.00000000000e+00  0.00000000000e+00  0.00000000000e+00  0.00000000000e+00  0.00000000000e+00  0.00000000000e+00  0.00000000000e+00  0.00000000000e+00  0.00000000000e+00  0.00000000000e+00  0.00000000000e+00  0.00000000000e+00  0.00000000000e+00  0.00000000000e+00  0.00000000000e+00  0.00000000000e+00  0.00000000000e+00  0.00000000000e+00  0.00000000000e+00  0.00000000000e+00  0.00000000000e+00  0.00000000000e+00  0.00000000000e+00  0.00000000000e+00  0.00000000000e+00  0.00000000000e+00  0.00000000000e+00  0.00000000000e+00  0.00000000000e+00  0.00000000000e+00  0.00000000000e+00  0.00000000000e+00  0.00000000000e+00  0.00000000000e+00  0.00000000000e+00  0.00000000000e+00  0.00000000000e+00  0.00000000000e+00  0.00000000000e+00  0.00000000000e+00  0.00000000000e+00  0.00000000000e+00  0.00000000000e+00  0.00000000000e+00  0.00000000000e+00  0.00000000000e+00  0.00000000000e+00  0.00000000000e+00  0.00000000000e+00  0.00000000000e+00  0.00000000000e+00  0.00000000000e+00  0.00000000000e+00  0.00000000000e+00  0.00000000000e+00
 0.00000000000e+00  0.00000000000e+00  0.00000000000e+00  0.00000000000e+00  0.00000000000e+00  0.00000000000e+00  0.00000000000e+00  0.00000000000e+00  0.00000000000e+00  0.00000000000e+00  0.00000000000e+00  0.00000000000e+00  0.00000000000e+00  0.00000000000e+00  0.00000000000e+00  0.00000000000e+00  0.00000000000e+00  0.00000000000e+00  0.00000000000e+00  0.00000000000e+00  0.00000000000e+00  0.00000000000e+00  0.00000000000e+00  0.00000000000e+00  0.00000000000e+00  0.00000000000e+00  0.00000000000e+00  0.00000000000e+00  0.00000000000e+00  0.00000000000e+00  0.00000000000e+00  0.00000000000e+00  0.00000000000e+00  0.00000000000e+00  0.00000000000e+00  0.00000000000e+00  0.00000000000e+00  0.00000000000e+00  0.00000000000e+00  0.00000000000e+00  0.00000000000e+00  0.00000000000e+00  0.00000000000e+00  0.00000000000e+00  0.00000000000e+00  0.00000000000e+00  0.00000000000e+00  0.00000000000e+00  0.00000000000e+00  0.00000000000e+00  0.00000000000e+00  0.00000000000e+00  0.00000000000e+00  0.00000000000e+00  0.00000000000e+00  0.00000000000e+00  0.00000000000e+00  0.00000000000e+00  0.00000000000e+00  0.00000000000e+00  0.00000000000e+00  0.00000000000e+00  0.00000000000e+00  0.00000000000e+00  0.00000000000e+00  0.00000000000e+00  0.00000000000e+00  0.00000000000e+00  7.66785163843e-01 -9.58530361190e-02  1.00930154808e+01 -4.30547345764e-01 -2.03703539495e-01  0.00000000000e+00  0.00000000000e+00  0.00000000000e+00  0.00000000000e+00  0.00000000000e+00  0.00000000000e+00  0.00000000000e+00  0.00000000000e+00  0.00000000000e+00  0.00000000000e+00  0.00000000000e+00  0.00000000000e+00  0.00000000000e+00  0.00000000000e+00  0.00000000000e+00  0.00000000000e+00  0.00000000000e+00  0.00000000000e+00  0.00000000000e+00  0.00000000000e+00  0.00000000000e+00  0.00000000000e+00  0.00000000000e+00  0.00000000000e+00  0.00000000000e+00  0.00000000000e+00  0.00000000000e+00  0.00000000000e+00  0.00000000000e+00  0.00000000000e+00  0.00000000000e+00  0.00000000000e+00  0.00000000000e+00  0.00000000000e+00  0.00000000000e+00  0.00000000000e+00  0.00000000000e+00  0.00000000000e+00  0.00000000000e+00  0.00000000000e+00  0.00000000000e+00  0.00000000000e+00  0.00000000000e+00  0.00000000000e+00  0.00000000000e+00  0.00000000000e+00  0.00000000000e+00  0.00000000000e+00  0.00000000000e+00  0.00000000000e+00  0.00000000000e+00  0.00000000000e+00  0.00000000000e+00  0.00000000000e+00  0.00000000000e+00  0.00000000000e+00  0.00000000000e+00  0.00000000000e+00  0.00000000000e+00  0.00000000000e+00  0.00000000000e+00  0.00000000000e+00  0.00000000000e+00  0.00000000000e+00  0.00000000000e+00  0.00000000000e+00  0.00000000000e+00  0.00000000000e+00  4.22925724773e-02  0.00000000000e+00  0.00000000000e+00  0.00000000000e+00  0.00000000000e+00  0.00000000000e+00  0.00000000000e+00  0.00000000000e+00  0.00000000000e+00  0.00000000000e+00  0.00000000000e+00  0.00000000000e+00  0.00000000000e+00  0.00000000000e+00  0.00000000000e+00  0.00000000000e+00  0.00000000000e+00  0.00000000000e+00  0.00000000000e+00  0.00000000000e+00  0.00000000000e+00  0.00000000000e+00  0.00000000000e+00  0.00000000000e+00  0.00000000000e+00  0.00000000000e+00  0.00000000000e+00  0.00000000000e+00  0.00000000000e+00  0.00000000000e+00  0.00000000000e+00  0.00000000000e+00  0.00000000000e+00  0.00000000000e+00  0.00000000000e+00  0.00000000000e+00  0.00000000000e+00  0.00000000000e+00  0.00000000000e+00  0.00000000000e+00  0.00000000000e+00  0.00000000000e+00  0.00000000000e+00  0.00000000000e+00  0.00000000000e+00  0.00000000000e+00  0.00000000000e+00  0.00000000000e+00  0.00000000000e+00  0.00000000000e+00  0.00000000000e+00  0.00000000000e+00  0.00000000000e+00  0.00000000000e+00  0.00000000000e+00  0.00000000000e+00  0.00000000000e+00  0.00000000000e+00  0.00000000000e+00  0.00000000000e+00  0.00000000000e+00  0.00000000000e+00  0.00000000000e+00  0.00000000000e+00  0.00000000000e+00  0.00000000000e+00  0.00000000000e+00  0.00000000000e+00  0.00000000000e+00  0.00000000000e+00  0.00000000000e+00  0.00000000000e+00  0.00000000000e+00  0.00000000000e+00  0.00000000000e+00  0.00000000000e+00  0.00000000000e+00  0.00000000000e+00  0.00000000000e+00  0.00000000000e+00  0.00000000000e+00  0.00000000000e+00  0.00000000000e+00  0.00000000000e+00  0.00000000000e+00  0.00000000000e+00  0.00000000000e+00  0.00000000000e+00  0.00000000000e+00  0.00000000000e+00  0.00000000000e+00  0.00000000000e+00  0.00000000000e+00  0.00000000000e+00  0.00000000000e+00  0.00000000000e+00  0.00000000000e+00  0.00000000000e+00  0.00000000000e+00  0.00000000000e+00  0.00000000000e+00  0.00000000000e+00  0.00000000000e+00  0.00000000000e+00  0.00000000000e+00  0.00000000000e+00  0.00000000000e+00  0.00000000000e+00 -4.97342631792e-02  0.00000000000e+00  1.12864897853e-02  0.00000000000e+00  0.00000000000e+00  0.00000000000e+00  0.00000000000e+00
 0.00000000000e+00  0.00000000000e+00  0.00000000000e+00  0.00000000000e+00  0.00000000000e+00  0.00000000000e+00  0.00000000000e+00  0.00000000000e+00  0.00000000000e+00  0.00000000000e+00  0.00000000000e+00  0.00000000000e+00  0.00000000000e+00  0.00000000000e+00  0.00000000000e+00  0.00000000000e+00  0.00000000000e+00  0.00000000000e+00  0.00000000000e+00  0.00000000000e+00  0.00000000000e+00  0.00000000000e+00  0.00000000000e+00  0.00000000000e+00  0.00000000000e+00  0.00000000000e+00  0.00000000000e+00  0.00000000000e+00  0.00000000000e+00  0.00000000000e+00  0.00000000000e+00  0.00000000000e+00  0.00000000000e+00  0.00000000000e+00  0.00000000000e+00  0.00000000000e+00  0.00000000000e+00  0.00000000000e+00  0.00000000000e+00  0.00000000000e+00  0.00000000000e+00  0.00000000000e+00  0.00000000000e+00  0.00000000000e+00  0.00000000000e+00  0.00000000000e+00  0.00000000000e+00  0.00000000000e+00  0.00000000000e+00  0.00000000000e+00  0.00000000000e+00  0.00000000000e+00  0.00000000000e+00  0.00000000000e+00  0.00000000000e+00  0.00000000000e+00  0.00000000000e+00  0.00000000000e+00  0.00000000000e+00  0.00000000000e+00  0.00000000000e+00  0.00000000000e+00  0.00000000000e+00  0.00000000000e+00  0.00000000000e+00  0.00000000000e+00  0.00000000000e+00  0.00000000000e+00 -3.30254264186e-01  0.00000000000e+00 -4.30547345789e-01  8.08135360314e+00  0.00000000000e+00  0.00000000000e+00  0.00000000000e+00  0.00000000000e+00  0.00000000000e+00  0.00000000000e+00  0.00000000000e+00  0.00000000000e+00  0.00000000000e+00  0.00000000000e+00  0.00000000000e+00  0.00000000000e+00  0.00000000000e+00  0.00000000000e+00  0.00000000000e+00  0.00000000000e+00  0.00000000000e+00  0.00000000000e+00  0.00000000000e+00  0.00000000000e+00  0.00000000000e+00  0.00000000000e+00  0.00000000000e+00  0.00000000000e+00  0.00000000000e+00  0.00000000000e+00  0.00000000000e+00  0.00000000000e+00  1.74027365178e-01  0.00000000000e+00  0.00000000000e+00  0.00000000000e+00  0.00000000000e+00  0.00000000000e+00  0.00000000000e+00  0.00000000000e+00  0.00000000000e+00  0.00000000000e+00  0.00000000000e+00  0.00000000000e+00  0.00000000000e+00  0.00000000000e+00  0.00000000000e+00  0.00000000000e+00  0.00000000000e+00  0.00000000000e+00  0.00000000000e+00  0.00000000000e+00  0.00000000000e+00  0.00000000000e+00  0.00000000000e+00  0.00000000000e+00  0.00000000000e+00  0.00000000000e+00  0.00000000000e+00  0.00000000000e+00  0.00000000000e+00  0.00000000000e+00  0.00000000000e+00  0.00000000000e+00  0.00000000000e+00  0.00000000000e+00  0.00000000000e+00  0.00000000000e+00  0.00000000000e+00  0.00000000000e+00  0.00000000000e+00  0.00000000000e+00  0.00000000000e+00  0.00000000000e+00  0.00000000000e+00  0.00000000000e+00  0.00000000000e+00  0.00000000000e+00  0.00000000000e+00  0.00000000000e+00  0.00000000000e+00  0.00000000000e+00  0.00000000000e+00  0.00000000000e+00  0.00000000000e+00  0.00000000000e+00  0.00000000000e+00  0.00000000000e+00  0.00000000000e+00  0.00000000000e+00  0.00000000000e+00  0.00000000000e+00  0.00000000000e+00  0.00000000000e+00  0.00000000000e+00  0.00000000000e+00  0.00000000000e+00  0.00000000000e+00  0.00000000000e+00  0.00000000000e+00  0.00000000000e+00  0.00000000000e+00  0.00000000000e+00  0.00000000000e+00  0.00000000000e+00  1.84305931993e-02  0.00000000000e+00  0.00000000000e+00  0.00000000000e+00  0.00000000000e+00  0.00000000000e+00 -7.63375650577e-04  0.00000000000e+00  0.00000000000e+00  0.00000000000e+00  0.00000000000e+00  0.00000000000e+00  0.00000000000e+00  0.00000000000e+00  0.00000000000e+00  0.00000000000e+00  0.00000000000e+00  0.00000000000e+00  0.00000000000e+00  0.00000000000e+00  0.00000000000e+00  0.00000000000e+00  0.00000000000e+00  0.00000000000e+00  0.00000000000e+00  0.00000000000e+00  0.00000000000e+00  0.00000000000e+00  0.00000000000e+00  0.00000000000e+00  0.00000000000e+00  0.00000000000e+00  0.00000000000e+00  0.00000000000e+00  0.00000000000e+00  0.00000000000e+00  0.00000000000e+00  0.00000000000e+00  0.00000000000e+00  0.00000000000e+00  0.00000000000e+00  0.00000000000e+00  0.00000000000e+00  0.00000000000e+00  0.00000000000e+00  0.00000000000e+00  0.00000000000e+00  0.00000000000e+00  2.20975760073e-02  0.00000000000e+00  0.00000000000e+00  0.00000000000e+00  0.00000000000e+00  0.00000000000e+00  0.00000000000e+00  0.00000000000e+00  0.00000000000e+00  0.00000000000e+00  0.00000000000e+00 -2.19418454148e-01  0.00000000000e+00  0.00000000000e+00  0.00000000000e+00  0.00000000000e+00  0.00000000000e+00  0.00000000000e+00  0.00000000000e+00  0.00000000000e+00  0.00000000000e+00  0.00000000000e+00  0.00000000000e+00  0.00000000000e+00  0.00000000000e+00  0.00000000000e+00  0.00000000000e+00  0.00000000000e+00  0.00000000000e+00  0.00000000000e+00  0.00000000000e+00  0.00000000000e+00  0.00000000000e+00  0.00000000000e+00  0.00000000000e+00
 0.00000000000e+00  0.00000000000e+00  0.00000000000e+00  0.00000000000e+00  0.00000000000e+00  0.00000000000e+00  0.00000000000e+00  0.00000000000e+00  0.00000000000e+00  9.88786483518e-02  0.00000000000e+00  0.00000000000e+00  0.00000000000e+00  0.00000000000e+00  0.00000000000e+00  0.00000000000e+00  0.00000000000e+00  0.00000000000e+00  0.00000000000e+00  0.00000000000e+00  0.00000000000e+00  0.00000000000e+00  0.00000000000e+00  0.00000000000e+00  0.00000000000e+00  0.00000000000e+00  0.00000000000e+00  0.00000000000e+00  0.00000000000e+00  0.00000000000e+00  0.00000000000e+00  0.00000000000e+00  0.00000000000e+00  0.00000000000e+00  0.00000000000e+00  0.00000000000e+00  0.00000000000e+00  0.00000000000e+00  0.00000000000e+00  0.00000000000e+00  0.00000000000e+00  0.00000000000e+00  0.00000000000e+00  0.00000000000e+00  0.00000000000e+00  0.00000000000e+00  0.00000000000e+00  0.00000000000e+00  0.00000000000e+00  0.00000000000e+00  0.00000000000e+00  0.00000000000e+00  0.00000000000e+00  0.00000000000e+00  0.00000000000e+00  0.00000000000e+00  0.00000000000e+00  0.00000000000e+00  0.00000000000e+00  0.00000000000e+00  0.00000000000e+00  0.00000000000e+00  0.00000000000e+00  0.00000000000e+00  0.00000000000e+00  0.00000000000e+00  0.00000000000e+00  0.00000000000e+00  0.00000000000e+00  0.00000000000e+00 -2.03703539435e-01  0.00000000000e+00  1.28857999280e+01  2.23375938812e+00  0.00000000000e+00  4.46272979037e-01  0.00000000000e+00  0.00000000000e+00  0.00000000000e+00  0.00000000000e+00  0.00000000000e+00  0.00000000000e+00  0.00000000000e+00  0.00000000000e+00  0.00000000000e+00  0.00000000000e+00  0.00000000000e+00  0.00000000000e+00  0.00000000000e+00  0.00000000000e+00  0.00000000000e+00  0.00000000000e+00  0.00000000000e+00  0.00000000000e+00  0.00000000000e+00  0.00000000000e+00  0.00000000000e+00  0.00000000000e+00  0.00000000000e+00  0.00000000000e+00  0.00000000000e+00  0.00000000000e+00  0.00000000000e+00  0.00000000000e+00  0.00000000000e+00  0.00000000000e+00  0.00000000000e+00  0.00000000000e+00  0.00000000000e+00  0.00000000000e+00  0.00000000000e+00  0.00000000000e+00  0.00000000000e+00  0.00000000000e+00  0.00000000000e+00  0.00000000000e+00  0.00000000000e+00  0.00000000000e+00  0.00000000000e+00  0.00000000000e+00  0.00000000000e+00  2.08988566862e-02  0.00000000000e+00  0.00000000000e+00  0.00000000000e+00  0.00000000000e+00  0.00000000000e+00  0.00000000000e+00  0.00000000000e+00  0.00000000000e+00  0.00000000000e+00  0.00000000000e+00  0.00000000000e+00  0.00000000000e+00  0.00000000000e+00  0.00000000000e+00  0.00000000000e+00  0.00000000000e+00  0.00000000000e+00  0.00000000000e+00  0.00000000000e+00  0.00000000000e+00  0.00000000000e+00  0.00000000000e+00  0.00000000000e+00  0.00000000000e+00  0.00000000000e+00  0.00000000000e+00  0.00000000000e+00  0.00000000000e+00  0.00000000000e+00  0.00000000000e+00  0.00000000000e+00  0.00000000000e+00  0.00000000000e+00  0.00000000000e+00  0.00000000000e+00  0.00000000000e+00  0.00000000000e+00  0.00000000000e+00  0.00000000000e+00  0.00000000000e+00  0.00000000000e+00  0.00000000000e+00  0.00000000000e+00  0.00000000000e+00  0.00000000000e+00  0.00000000000e+00  0.00000000000e+00  0.00000000000e+00  0.00000000000e+00  0.00000000000e+00 -8.59721000883e-02  0.00000000000e+00  0.00000000000e+00  0.00000000000e+00  0.00000000000e+00  0.00000000000e+00  0.00000000000e+00  0.00000000000e+00  0.00000000000e+00  0.00000000000e+00  0.00000000000e+00  0.00000000000e+00  0.00000000000e+00  0.00000000000e+00  0.00000000000e+00  0.00000000000e+00  0.00000000000e+00  0.00000000000e+00  0.00000000000e+00  0.00000000000e+00  0.00000000000e+00  0.00000000000e+00  0.00000000000e+00  0.00000000000e+00  0.00000000000e+00  0.00000000000e+00  0.00000000000e+00  0.00000000000e+00  0.00000000000e+00  0.00000000000e+00  0.00000000000e+00  0.00000000000e+00  0.00000000000e+00  0.00000000000e+00  0.00000000000e+00  0.00000000000e+00  0.00000000000e+00  0.00000000000e+00  0.00000000000e+00  0.00000000000e+00  0.00000000000e+00  0.00000000000e+00  0.00000000000e+00  0.00000000000e+00  0.00000000000e+00  0.00000000000e+00  0.00000000000e+00  0.00000000000e+00  0.00000000000e+00  0.00000000000e+00  0.00000000000e+00  0.00000000000e+00  0.00000000000e+00  0.00000000000e+00  0.00000000000e+00  0.00000000000e+00  0.00000000000e+00  0.00000000000e+00  0.00000000000e+00  0.00000000000e+00  0.00000000000e+00  0.00000000000e+00  0.00000000000e+00  0.00000000000e+00  0.00000000000e+00  0.00000000000e+00  0.00000000000e+00  0.00000000000e+00  0.00000000000e+00  0.00000000000e+00  0.00000000000e+00  0.00000000000e+00  0.00000000000e+00  0.00000000000e+00  0.00000000000e+00  0.00000000000e+00  0.00000000000e+00  0.00000000000e+00  0.00000000000e+00  0.00000000000e+00  0.00000000000e+00  0.00000000000e+00  0.00000000000e+00  0.00000000000e+00
 0.00000000000e+00  0.00000000000e+00  0.00000000000e+00  0.00000000000e+00  0.00000000000e+00  0.00000000000e+00  0.00000000000e+00  0.00000000000e+00  0.00000000000e+00  0.00000000000e+00  0.00000000000e+00  0.00000000000e+00  0.00000000000e+00  0.00000000000e+00  0.00000000000e+00  0.00000000000e+00  0.00000000000e+00  0.00000000000e+00  0.00000000000e+00  0.00000000000e+00  0.00000000000e+00  0.00000000000e+00  0.00000000000e+00  0.00000000000e+00  0.00000000000e+00  0.00000000000e+00  0.00000000000e+00  0.00000000000e+00  0.00000000000e+00  0.00000000000e+00  0.00000000000e+00  0.00000000000e+00  0.00000000000e+00  0.00000000000e+00  0.00000000000e+00  0.00000000000e+00  0.00000000000e+00  0.00000000000e+00  0.00000000000e+00  0.00000000000e+00  0.00000000000e+00 -2.12066773435e-01  0.00000000000e+00  0.00000000000e+00  0.00000000000e+00  0.00000000000e+00  0.00000000000e+00  0.00000000000e+00  0.00000000000e+00  0.00000000000e+00  0.00000000000e+00  1.67753783865e-01  0.00000000000e+00  0.00000000000e+00  0.00000000000e+00  0.00000000000e+00  0.00000000000e+00  0.00000000000e+00  0.00000000000e+00  0.00000000000e+00  0.00000000000e+00  0.00000000000e+00  0.00000000000e+00  0.00000000000e+00  0.00000000000e+00  0.00000000000e+00  0.00000000000e+00  0.00000000000e+00  0.00000000000e+00  0.00000000000e+00  0.00000000000e+00  0.00000000000e+00  2.23375938886e+00  8.78831807313e+00  0.00000000000e+00 -2.17464796704e-01  3.49411151013e-01  0.00000000000e+00  0.00000000000e+00  1.73027977124e-02  0.00000000000e+00  0.00000000000e+00  0.00000000000e+00  0.00000000000e+00  0.00000000000e+00  0.00000000000e+00  0.00000000000e+00  0.00000000000e+00  0.00000000000e+00  0.00000000000e+00  0.00000000000e+00  0.00000000000e+00  0.00000000000e+00  0.00000000000e+00  0.00000000000e+00  0.00000000000e+00  0.00000000000e+00  0.00000000000e+00  0.00000000000e+00  0.00000000000e+00  0.00000000000e+00  0.00000000000e+00  0.00000000000e+00  0.00000000000e+00  0.00000000000e+00  0.00000000000e+00  0.00000000000e+00  0.00000000000e+00  0.00000000000e+00  0.00000000000e+00  0.00000000000e+00  0.00000000000e+00  0.00000000000e+00  0.00000000000e+00  0.00000000000e+00  0.00000000000e+00  0.00000000000e+00  0.00000000000e+00  0.00000000000e+00  0.00000000000e+00  0.00000000000e+00  0.00000000000e+00  0.00000000000e+00  0.00000000000e+00  0.00000000000e+00  0.00000000000e+00  0.00000000000e+00  0.00000000000e+00  0.00000000000e+00  0.00000000000e+00  0.00000000000e+00  0.00000000000e+00  0.00000000000e+00  0.00000000000e+00  0.00000000000e+00  1.12217680470e-02  0.00000000000e+00  0.00000000000e+00  0.00000000000e+00  0.00000000000e+00  1.02224782608e-01  0.00000000000e+00  0.00000000000e+00  0.00000000000e+00  0.00000000000e+00  0.00000000000e+00  0.00000000000e+00  0.00000000000e+00  0.00000000000e+00  0.00000000000e+00  0.00000000000e+00  0.00000000000e+00  0.00000000000e+00  0.00000000000e+00  0.00000000000e+00  0.00000000000e+00  0.00000000000e+00  0.00000000000e+00  0.00000000000e+00  0.00000000000e+00  0.00000000000e+00  0.00000000000e+00  0.00000000000e+00  0.00000000000e+00  0.00000000000e+00  0.00000000000e+00  0.00000000000e+00  0.00000000000e+00  0.00000000000e+00  0.00000000000e+00  0.00000000000e+00  0.00000000000e+00  1.16590771499e-01  0.00000000000e+00  0.00000000000e+00  0.00000000000e+00  0.00000000000e+00  0.00000000000e+00  0.00000000000e+00  0.00000000000e+00  0.00000000000e+00  0.00000000000e+00  0.00000000000e+00  0.00000000000e+00  0.00000000000e+00  0.00000000000e+00  0.00000000000e+00  0.00000000000e+00  0.00000000000e+00  1.22830902939e-01  0.00000000000e+00  0.00000000000e+00  0.00000000000e+00  0.00000000000e+00  0.00000000000e+00  0.00000000000e+00 -3.03478042717e-02  0.00000000000e+00  0.00000000000e+00  0.00000000000e+00  0.00000000000e+00  0.00000000000e+00  0.00000000000e+00  0.00000000000e+00  0.00000000000e+00  0.00000000000e+00  0.00000000000e+00  0.00000000000e+00  0.00000000000e+00  0.00000000000e+00  0.00000000000e+00  0.00000000000e+00  0.00000000000e+00  0.00000000000e+00  0.00000000000e+00  0.00000000000e+00  0.00000000000e+00  0.00000000000e+00  0.00000000000e+00  0.00000000000e+00  0.00000000000e+00  0.00000000000e+00  0.00000000000e+00  0.00000000000e+00  0.00000000000e+00  0.00000000000e+00  0.00000000000e+00  0.00000000000e+00  0.00000000000e+00  0.00000000000e+00  0.00000000000e+00  0.00000000000e+00  0.00000000000e+00  0.00000000000e+00  0.00000000000e+00  0.00000000000e+00  0.00000000000e+00  0.00000000000e+00  0.00000000000e+00  0.00000000000e+00  0.00000000000e+00  2.69955095239e-02  0.00000000000e+00  0.00000000000e+00  0.00000000000e+00  0.00000000000e+00  0.00000000000e+00  0.00000000000e+00  0.00000000000e+00  0.00000000000e+00  0.00000000000e+00  0.00000000000e+00  0.00000000000e+00  0.00000000000e+00  0.00000000000e+00  0.00000000000e+00
 0.00000000000e+00  0.00000000000e+00  0.00000000000e+00  0.00000000000e+00  0.00000000000e+00  0.00000000000e+00  0.00000000000e+00  0.00000000000e+00  0.00000000000e+00  0.00000000000e+00  0.00000000000e+00  0.00000000000e+00  0.00000000000e+00  0.00000000000e+00  0.00000000000e+00  0.00000000000e+00  0.00000000000e+00  0.00000000000e+00  0.00000000000e+00  0.00000000000e+00  0.00000000000e+00  0.00000000000e+00  0.00000000000e+00  0.00000000000e+00  0.00000000000e+00  0.00000000000e+00  0.00000000000e+00  0.00000000000e+00  0.00000000000e+00  0.00000000000e+00  0.00000000000e+00  0.00000000000e+00  0.00000000000e+00  0.00000000000e+00  0.00000000000e+00  0.00000000000e+00  0.00000000000e+00  0.00000000000e+00  0.00000000000e+00  0.00000000000e+00  0.00000000000e+00  0.00000000000e+00  0.00000000000e+00  0.00000000000e+00  0.00000000000e+00  0.00000000000e+00  0.00000000000e+00  0.00000000000e+00  0.00000000000e+00  0.00000000000e+00  0.00000000000e+00  0.00000000000e+00  0.00000000000e+00  0.00000000000e+00  0.00000000000e+00  0.00000000000e+00  0.00000000000e+00  0.00000000000e+00  0.00000000000e+00  0.00000000000e+00  0.00000000000e+00  0.00000000000e+00  0.00000000000e+00  0.00000000000e+00  0.00000000000e+00  0.00000000000e+00  0.00000000000e+00  0.00000000000e+00  0.00000000000e+00  0.00000000000e+00  0.00000000000e+00  0.00000000000e+00  0.00000000000e+00  0.00000000000e+00  1.24920221496e+01  1.23550192372e+00  4.02858775834e-01  0.00000000000e+00  0.00000000000e+00  0.00000000000e+00  0.00000000000e+00  0.00000000000e+00  0.00000000000e+00  0.00000000000e+00  0.00000000000e+00  0.00000000000e+00  0.00000000000e+00  0.00000000000e+00  0.00000000000e+00  0.00000000000e+00  0.00000000000e+00  0.00000000000e+00  0.00000000000e+00  0.00000000000e+00  0.00000000000e+00  0.00000000000e+00  0.00000000000e+00  0.00000000000e+00  0.00000000000e+00  0.00000000000e+00  0.00000000000e+00  0.00000000000e+00  0.00000000000e+00  0.00000000000e+00  0.00000000000e+00  0.00000000000e+00  0.00000000000e+00  0.00000000000e+00  0.00000000000e+00  0.00000000000e+00  0.00000000000e+00  0.00000000000e+00  0.00000000000e+00  0.00000000000e+00  0.00000000000e+00  0.00000000000e+00  0.00000000000e+00  0.00000000000e+00  0.00000000000e+00  0.00000000000e+00  0.00000000000e+00  0.00000000000e+00  0.00000000000e+00  0.00000000000e+00  0.00000000000e+00  0.00000000000e+00  0.00000000000e+00  0.00000000000e+00  0.00000000000e+00  0.00000000000e+00  0.00000000000e+00  0.00000000000e+00  0.00000000000e+00  0.00000000000e+00  0.00000000000e+00  0.00000000000e+00  0.00000000000e+00  0.00000000000e+00  0.00000000000e+00  0.00000000000e+00  0.00000000000e+00  0.00000000000e+00  0.00000000000e+00  0.00000000000e+00  0.00000000000e+00  0.00000000000e+00  0.00000000000e+00  0.00000000000e+00  0.00000000000e+00  0.00000000000e+00  0.00000000000e+00  0.00000000000e+00  0.00000000000e+00  0.00000000000e+00  0.00000000000e+00  0.00000000000e+00  0.00000000000e+00  0.00000000000e+00  0.00000000000e+00  0.00000000000e+00  0.00000000000e+00  0.00000000000e+00  0.00000000000e+00  0.00000000000e+00  0.00000000000e+00  0.00000000000e+00  0.00000000000e+00  0.00000000000e+00  0.00000000000e+00  0.00000000000e+00  0.00000000000e+00  0.00000000000e+00  0.00000000000e+00  0.00000000000e+00  0.00000000000e+00  0.00000000000e+00  0.00000000000e+00  0.00000000000e+00  0.00000000000e+00  0.00000000000e+00  0.00000000000e+00  0.00000000000e+00  0.00000000000e+00  0.00000000000e+00  0.00000000000e+00  0.00000000000e+00  0.00000000000e+00  0.00000000000e+00  0.00000000000e+00  0.00000000000e+00  0.00000000000e+00  0.00000000000e+00  0.00000000000e+00  0.00000000000e+00  0.00000000000e+00  0.00000000000e+00  0.00000000000e+00  0.00000000000e+00  0.00000000000e+00  0.00000000000e+00  0.00000000000e+00  0.00000000000e+00  0.00000000000e+00  0.00000000000e+00  0.00000000000e+00  0.00000000000e+00  0.00000000000e+00  0.00000000000e+00  0.00000000000e+00  0.00000000000e+00  0.00000000000e+00  0.00000000000e+00  0.00000000000e+00  0.00000000000e+00  0.00000000000e+00  0.00000000000e+00  0.00000000000e+00  0.00000000000e+00  0.00000000000e+00  0.00000000000e+00  0.00000000000e+00  0.00000000000e+00  0.00000000000e+00  0.00000000000e+00  0.00000000000e+00  0.00000000000e+00  0.00000000000e+00  0.00000000000e+00  0.00000000000e+00  0.00000000000e+00  0.00000000000e+00  0.00000000000e+00  0.00000000000e+00  0.00000000000e+00  0.00000000000e+00  0.00000000000e+00  0.00000000000e+00  0.00000000000e+00  0.00000000000e+00  0.00000000000e+00  0.00000000000e+00  0.00000000000e+00  0.00000000000e+00  0.00000000000e+00  0.00000000000e+00  0.00000000000e+00  0.00000000000e+00  0.00000000000e+00  0.00000000000e+00  0.00000000000e+00  0.00000000000e+00  0.00000000000e+00  0.00000000000e+00  0.00000000000e+00  0.00000000000e+00  0.00000000000e+00
 0.00000000000e+00  0.00000000000e+00  0.00000000000e+00  0.00000000000e+00  0.00000000000e+00  0.00000000000e+00  0.00000000000e+00  0.00000000000e+00  0.00000000000e+00  0.00000000000e+00  0.00000000000e+00  0.00000000000e+00  0.00000000000e+00  0.00000000000e+00  0.00000000000e+00  0.00000000000e+00  0.00000000000e+00  0.00000000000e+00  0.00000000000e+00  0.00000000000e+00  0.00000000000e+00  0.00000000000e+00  0.00000000000e+00  0.00000000000e+00  0.00000000000e+00  0.00000000000e+00  0.00000000000e+00  0.00000000000e+00  0.00000000000e+00  0.00000000000e+00  0.00000000000e+00  0.00000000000e+00  0.00000000000e+00  0.00000000000e+00  0.00000000000e+00  0.00000000000e+00  0.00000000000e+00  0.00000000000e+00  0.00000000000e+00  0.00000000000e+00  0.00000000000e+00  0.00000000000e+00  0.00000000000e+00  0.00000000000e+00  0.00000000000e+00  0.00000000000e+00  0.00000000000e+00  0.00000000000e+00  0.00000000000e+00  0.00000000000e+00  0.00000000000e+00  0.00000000000e+00  0.00000000000e+00  0.00000000000e+00  0.00000000000e+00  0.00000000000e+00  0.00000000000e+00  0.00000000000e+00  0.00000000000e+00  0.00000000000e+00  0.00000000000e+00  0.00000000000e+00  0.00000000000e+00  0.00000000000e+00  0.00000000000e+00  0.00000000000e+00  0.00000000000e+00  0.00000000000e+00  0.00000000000e+00  0.00000000000e+00  0.00000000000e+00  0.00000000000e+00  4.46272978813e-01 -2.17464797628e-01  1.23550192373e+00  1.21111849557e+01  0.00000000000e+00 -4.98151283061e-01 -5.09171304010e-01  0.00000000000e+00  0.00000000000e+00  0.00000000000e+00  0.00000000000e+00  0.00000000000e+00  0.00000000000e+00  0.00000000000e+00  0.00000000000e+00  0.00000000000e+00  0.00000000000e+00  0.00000000000e+00  0.00000000000e+00  0.00000000000e+00  0.00000000000e+00  0.00000000000e+00  0.00000000000e+00  0.00000000000e+00  0.00000000000e+00  0.00000000000e+00  0.00000000000e+00  0.00000000000e+00  0.00000000000e+00  0.00000000000e+00  0.00000000000e+00  0.00000000000e+00  0.00000000000e+00  0.00000000000e+00  0.00000000000e+00  0.00000000000e+00  0.00000000000e+00  0.00000000000e+00  0.00000000000e+00  0.00000000000e+00  0.00000000000e+00  0.00000000000e+00  0.00000000000e+00  0.00000000000e+00  0.00000000000e+00  0.00000000000e+00  0.00000000000e+00  0.00000000000e+00  0.00000000000e+00  0.00000000000e+00  0.00000000000e+00  0.00000000000e+00  0.00000000000e+00  0.00000000000e+00  0.00000000000e+00  0.00000000000e+00  0.00000000000e+00  0.00000000000e+00  0.00000000000e+00  0.00000000000e+00  0.00000000000e+00  0.00000000000e+00  0.00000000000e+00  0.00000000000e+00  0.00000000000e+00  0.00000000000e+00  0.00000000000e+00  0.00000000000e+00  0.00000000000e+00  0.00000000000e+00  0.00000000000e+00  0.00000000000e+00  0.00000000000e+00  0.00000000000e+00  0.00000000000e+00  0.00000000000e+00  0.00000000000e+00  0.00000000000e+00  0.00000000000e+00  0.00000000000e+00  0.00000000000e+00  0.00000000000e+00  0.00000000000e+00  0.00000000000e+00  0.00000000000e+00  0.00000000000e+00  0.00000000000e+00  0.00000000000e+00  0.00000000000e+00  0.00000000000e+00  0.00000000000e+00  0.00000000000e+00  0.00000000000e+00  0.00000000000e+00  0.00000000000e+00  0.00000000000e+00  0.00000000000e+00  0.00000000000e+00  0.00000000000e+00  0.00000000000e+00  0.00000000000e+00  0.00000000000e+00  0.00000000000e+00  0.00000000000e+00  0.00000000000e+00  0.00000000000e+00  0.00000000000e+00  0.00000000000e+00  0.00000000000e+00  0.00000000000e+00  0.00000000000e+00  0.00000000000e+00  0.00000000000e+00  0.00000000000e+00  0.00000000000e+00  0.00000000000e+00  0.00000000000e+00  0.00000000000e+00  0.00000000000e+00  0.00000000000e+00  0.00000000000e+00  0.00000000000e+00  0.00000000000e+00  0.00000000000e+00  0.00000000000e+00  0.00000000000e+00  0.00000000000e+00  0.00000000000e+00  0.00000000000e+00  0.00000000000e+00  0.00000000000e+00  0.00000000000e+00  0.00000000000e+00  0.00000000000e+00  0.00000000000e+00  0.00000000000e+00  0.00000000000e+00  0.00000000000e+00  0.00000000000e+00  0.00000000000e+00  0.00000000000e+00  0.00000000000e+00  0.00000000000e+00  0.00000000000e+00  0.00000000000e+00  0.00000000000e+00  0.00000000000e+00  0.00000000000e+00  0.00000000000e+00  0.00000000000e+00  0.00000000000e+00  0.00000000000e+00  0.00000000000e+00  0.00000000000e+00  0.00000000000e+00  0.00000000000e+00  0.00000000000e+00  0.00000000000e+00  0.00000000000e+00  0.00000000000e+00  0.00000000000e+00  0.00000000000e+00  0.00000000000e+00  0.00000000000e+00  0.00000000000e+00  0.00000000000e+00  0.00000000000e+00  0.00000000000e+00  0.00000000000e+00  0.00000000000e+00  0.00000000000e+00  0.00000000000e+00  0.00000000000e+00  0.00000000000e+00  0.00000000000e+00  0.00000000000e+00  0.00000000000e+00  0.00000000000e+00  0.00000000000e+00  0.00000000000e+00  0.00000000000e+00  0.00000000000e+00  0.00000000000e+00  0.00000000000e+00
 0.00000000000e+00  0.00000000000e+00  0.00000000000e+00  0.00000000000e+00  0.00000000000e+00  0.00000000000e+00  0.00000000000e+00  0.00000000000e+00  0.00000000000e+00  0.00000000000e+00  0.00000000000e+00  0.00000000000e+00  0.00000000000e+00  0.00000000000e+00  0.00000000000e+00  0.00000000000e+00  0.00000000000e+00  0.00000000000e+00  0.00000000000e+00  0.00000000000e+00  0.00000000000e+00  0.00000000000e+00  0.00000000000e+00  0.00000000000e+00  0.00000000000e+00  0.00000000000e+00  0.00000000000e+00  0.00000000000e+00  0.00000000000e+00  0.00000000000e+00  0.00000000000e+00  0.00000000000e+00  0.00000000000e+00  0.00000000000e+00  0.00000000000e+00  0.00000000000e+00  0.00000000000e+00  0.00000000000e+00  0.00000000000e+00  0.00000000000e+00  0.00000000000e+00  0.00000000000e+00  0.00000000000e+00  0.00000000000e+00  0.00000000000e+00  0.00000000000e+00  0.00000000000e+00  0.00000000000e+00  0.00000000000e+00  0.00000000000e+00  0.00000000000e+00  0.00000000000e+00  0.00000000000e+00  0.00000000000e+00  0.00000000000e+00  0.00000000000e+00  0.00000000000e+00  0.00000000000e+00  0.00000000000e+00  0.00000000000e+00  0.00000000000e+00  0.00000000000e+00  0.00000000000e+00  0.00000000000e+00  0.00000000000e+00  0.00000000000e+00  0.00000000000e+00  0.00000000000e+00  0.00000000000e+00  0.00000000000e+00  0.00000000000e+00  0.00000000000e+00  0.00000000000e+00  3.49411146490e-01  4.02858775935e-01  0.00000000000e+00  1.26380022907e+01  0.00000000000e+00  1.14396952236e-01  0.00000000000e+00  0.00000000000e+00  0.00000000000e+00  0.00000000000e+00  0.00000000000e+00  0.00000000000e+00  0.00000000000e+00  0.00000000000e+00  0.00000000000e+00  0.00000000000e+00  0.00000000000e+00  0.00000000000e+00  0.00000000000e+00  0.00000000000e+00  0.00000000000e+00  0.00000000000e+00  0.00000000000e+00  0.00000000000e+00  0.00000000000e+00  0.00000000000e+00  0.00000000000e+00  0.00000000000e+00  0.00000000000e+00  0.00000000000e+00  0.00000000000e+00  0.00000000000e+00  0.00000000000e+00  0.00000000000e+00  0.00000000000e+00  0.00000000000e+00  0.00000000000e+00  0.00000000000e+00  0.00000000000e+00  0.00000000000e+00  0.00000000000e+00  0.00000000000e+00  0.00000000000e+00  0.00000000000e+00  0.00000000000e+00  0.00000000000e+00  0.00000000000e+00  0.00000000000e+00  0.00000000000e+00  0.00000000000e+00  0.00000000000e+00  0.00000000000e+00  0.00000000000e+00  0.00000000000e+00  0.00000000000e+00  0.00000000000e+00  0.00000000000e+00  0.00000000000e+00  0.00000000000e+00  0.00000000000e+00  0.00000000000e+00  0.00000000000e+00  0.00000000000e+00  0.00000000000e+00  0.00000000000e+00  0.00000000000e+00  0.00000000000e+00  0.00000000000e+00  0.00000000000e+00  0.00000000000e+00  0.00000000000e+00  0.00000000000e+00  0.00000000000e+00  0.00000000000e+00  0.00000000000e+00  0.00000000000e+00  0.00000000000e+00  0.00000000000e+00  0.00000000000e+00  0.00000000000e+00  0.00000000000e+00  0.00000000000e+00  0.00000000000e+00  0.00000000000e+00  0.00000000000e+00  0.00000000000e+00  0.00000000000e+00  0.00000000000e+00  0.00000000000e+00  0.00000000000e+00  8.97457326230e-02  0.00000000000e+00  0.00000000000e+00  0.00000000000e+00  0.00000000000e+00  0.00000000000e+00  0.00000000000e+00  0.00000000000e+00  0.00000000000e+00  0.00000000000e+00  0.00000000000e+00  0.00000000000e+00  0.00000000000e+00  0.00000000000e+00  0.00000000000e+00  0.00000000000e+00  0.00000000000e+00  0.00000000000e+00  0.00000000000e+00  0.00000000000e+00  0.00000000000e+00  0.00000000000e+00  0.00000000000e+00  0.00000000000e+00  0.00000000000e+00  0.00000000000e+00  0.00000000000e+00  0.00000000000e+00  0.00000000000e+00  0.00000000000e+00  0.00000000000e+00  0.00000000000e+00  0.00000000000e+00  0.00000000000e+00  0.00000000000e+00  0.00000000000e+00  0.00000000000e+00  0.00000000000e+00  0.00000000000e+00  0.00000000000e+00  0.00000000000e+00  0.00000000000e+00  0.00000000000e+00  0.00000000000e+00  0.00000000000e+00  0.00000000000e+00  0.00000000000e+00  0.00000000000e+00  0.00000000000e+00  0.00000000000e+00  0.00000000000e+00  0.00000000000e+00  0.00000000000e+00  0.00000000000e+00  0.00000000000e+00  0.00000000000e+00  0.00000000000e+00  0.00000000000e+00  0.00000000000e+00  0.00000000000e+00  0.00000000000e+00  0.00000000000e+00  0.00000000000e+00  0.00000000000e+00  0.00000000000e+00  0.00000000000e+00  0.00000000000e+00  0.00000000000e+00  0.00000000000e+00  0.00000000000e+00  0.00000000000e+00  0.00000000000e+00 -5.35380627607e-03  0.00000000000e+00  0.00000000000e+00  0.00000000000e+00  0.00000000000e+00  0.00000000000e+00  0.00000000000e+00  0.00000000000e+00  0.00000000000e+00  0.00000000000e+00  0.00000000000e+00  0.00000000000e+00  0.00000000000e+00  0.00000000000e+00  0.00000000000e+00  0.00000000000e+00  0.00000000000e+00  0.00000000000e+00  0.00000000000e+00  0.00000000000e+00  0.00000000000e+00
 0.00000000000e+00  0.00000000000e+00  0.00000000000e+00  0.00000000000e+00  0.00000000000e+00  0.00000000000e+00  0.00000000000e+00  0.00000000000e+00  5.55660920000e-02  0.00000000000e+00  0.00000000000e+00  0.00000000000e+00  0.00000000000e+00  0.00000000000e+00  0.00000000000e+00  0.00000000000e+00  0.00000000000e+00  0.00000000000e+00  0.00000000000e+00  0.00000000000e+00  0.00000000000e+00  0.00000000000e+00  0.00000000000e+00  0.00000000000e+00  0.00000000000e+00  0.00000000000e+00  0.00000000000e+00  0.00000000000e+00  0.00000000000e+00  0.00000000000e+00  0.00000000000e+00  0.00000000000e+00  0.00000000000e+00  0.00000000000e+00  0.00000000000e+00  0.00000000000e+00  0.00000000000e+00  0.00000000000e+00  0.00000000000e+00  0.00000000000e+00  0.00000000000e+00  0.00000000000e+00  0.00000000000e+00  0.00000000000e+00  0.00000000000e+00  2.70449702017e-02  0.00000000000e+00  0.00000000000e+00  0.00000000000e+00  0.00000000000e+00  0.00000000000e+00  1.06506221086e-01  0.00000000000e+00  0.00000000000e+00  0.00000000000e+00  0.00000000000e+00  0.00000000000e+00  0.00000000000e+00  0.00000000000e+00  0.00000000000e+00  0.00000000000e+00  0.00000000000e+00  0.00000000000e+00  0.00000000000e+00  0.00000000000e+00  0.00000000000e+00  0.00000000000e+00  0.00000000000e+00  0.00000000000e+00  0.00000000000e+00  0.00000000000e+00  0.00000000000e+00  0.00000000000e+00  0.00000000000e+00  0.00000000000e+00 -4.98151282987e-01  0.00000000000e+00  8.53970325565e+00  0.00000000000e+00 -1.91608976357e-02  3.39400979329e-03  0.00000000000e+00  0.00000000000e+00  0.00000000000e+00  0.00000000000e+00  4.62861492264e-02  0.00000000000e+00  0.00000000000e+00  0.00000000000e+00  0.00000000000e+00  0.00000000000e+00  0.00000000000e+00  0.00000000000e+00  0.00000000000e+00  0.00000000000e+00  0.00000000000e+00  0.00000000000e+00  0.00000000000e+00  0.00000000000e+00  0.00000000000e+00  0.00000000000e+00  0.00000000000e+00  0.00000000000e+00  0.00000000000e+00  0.00000000000e+00  0.00000000000e+00  0.00000000000e+00  0.00000000000e+00  0.00000000000e+00  0.00000000000e+00  0.00000000000e+00  0.00000000000e+00  0.00000000000e+00  0.00000000000e+00  0.00000000000e+00  0.00000000000e+00  3.21556792152e-02 -2.98160819917e-01  0.00000000000e+00  0.00000000000e+00  0.00000000000e+00  0.00000000000e+00  0.00000000000e+00  0.00000000000e+00  0.00000000000e+00  0.00000000000e+00  0.00000000000e+00  0.00000000000e+00  0.00000000000e+00  0.00000000000e+00  0.00000000000e+00  0.00000000000e+00  0.00000000000e+00  0.00000000000e+00  0.00000000000e+00  0.00000000000e+00  0.00000000000e+00  0.00000000000e+00  0.00000000000e+00 -2.66700624893e-02  0.00000000000e+00  0.00000000000e+00  0.00000000000e+00  0.00000000000e+00  0.00000000000e+00  0.00000000000e+00  0.00000000000e+00  0.00000000000e+00  0.00000000000e+00  0.00000000000e+00  0.00000000000e+00  0.00000000000e+00  0.00000000000e+00  0.00000000000e+00  0.00000000000e+00  0.00000000000e+00  0.00000000000e+00  0.00000000000e+00  0.00000000000e+00  0.00000000000e+00  0.00000000000e+00  0.00000000000e+00  0.00000000000e+00  0.00000000000e+00  0.00000000000e+00  0.00000000000e+00  0.00000000000e+00  0.00000000000e+00  0.00000000000e+00  0.00000000000e+00  0.00000000000e+00  0.00000000000e+00  0.00000000000e+00  0.00000000000e+00  0.00000000000e+00  0.00000000000e+00  0.00000000000e+00  0.00000000000e+00  0.00000000000e+00  0.00000000000e+00  0.00000000000e+00  0.00000000000e+00  0.00000000000e+00  0.00000000000e+00  0.00000000000e+00  0.00000000000e+00  0.00000000000e+00  0.00000000000e+00 -5.21429883508e-02  0.00000000000e+00  0.00000000000e+00  0.00000000000e+00  0.00000000000e+00  0.00000000000e+00  0.00000000000e+00  0.00000000000e+00  0.00000000000e+00  0.00000000000e+00  0.00000000000e+00  0.00000000000e+00  0.00000000000e+00  0.00000000000e+00  0.00000000000e+00  0.00000000000e+00  0.00000000000e+00  0.00000000000e+00  0.00000000000e+00  0.00000000000e+00  0.00000000000e+00  0.00000000000e+00  0.00000000000e+00  0.00000000000e+00  0.00000000000e+00  0.00000000000e+00  0.00000000000e+00  0.00000000000e+00  0.00000000000e+00  0.00000000000e+00  0.00000000000e+00  0.00000000000e+00  0.00000000000e+00  0.00000000000e+00  0.00000000000e+00  0.00000000000e+00  0.00000000000e+00  0.00000000000e+00  0.00000000000e+00  0.00000000000e+00  0.00000000000e+00  0.00000000000e+00  0.00000000000e+00  0.00000000000e+00  0.00000000000e+00 -1.67158384392e-01 -9.75022777648e-02  0.00000000000e+00  0.00000000000e+00  0.00000000000e+00  0.00000000000e+00  0.00000000000e+00  0.00000000000e+00  0.00000000000e+00  0.00000000000e+00 -3.05140530915e-03  0.00000000000e+00  0.00000000000e+00  0.00000000000e+00  0.00000000000e+00  0.00000000000e+00  0.00000000000e+00  0.00000000000e+00  0.00000000000e+00  0.00000000000e+00  0.00000000000e+00 -1.64166452971e-02  0.00000000000e+00
 0.00000000000e+00  0.00000000000e+00  0.00000000000e+00  0.00000000000e+00  0.00000000000e+00  0.00000000000e+00  0.00000000000e+00  0.00000000000e+00  0.00000000000e+00  0.00000000000e+00  0.00000000000e+00  0.00000000000e+00  0.00000000000e+00  0.00000000000e+00  0.00000000000e+00  0.00000000000e+00  0.00000000000e+00  0.00000000000e+00  0.00000000000e+00  0.00000000000e+00  0.00000000000e+00  0.00000000000e+00  0.00000000000e+00  0.00000000000e+00  0.00000000000e+00  0.00000000000e+00  0.00000000000e+00  0.00000000000e+00  0.00000000000e+00  0.00000000000e+00  0.00000000000e+00  0.00000000000e+00  0.00000000000e+00  0.00000000000e+00  0.00000000000e+00  0.00000000000e+00  0.00000000000e+00  0.00000000000e+00  0.00000000000e+00  0.00000000000e+00  0.00000000000e+00  0.00000000000e+00  0.00000000000e+00  0.00000000000e+00  0.00000000000e+00  0.00000000000e+00  0.00000000000e+00  0.00000000000e+00  0.00000000000e+00  0.00000000000e+00  0.00000000000e+00  0.00000000000e+00  0.00000000000e+00  0.00000000000e+00  0.00000000000e+00  0.00000000000e+00  0.00000000000e+00  0.00000000000e+00  0.00000000000e+00  0.00000000000e+00  0.00000000000e+00  0.00000000000e+00  0.00000000000e+00  0.00000000000e+00  0.00000000000e+00  0.00000000000e+00  0.00000000000e+00  0.00000000000e+00  0.00000000000e+00  0.00000000000e+00  0.00000000000e+00  0.00000000000e+00  0.00000000000e+00  0.00000000000e+00  0.00000000000e+00 -5.09171304010e-01  1.14396952234e-01  0.00000000000e+00  1.38299555110e+01  0.00000000000e+00  0.00000000000e+00  0.00000000000e+00  0.00000000000e+00  0.00000000000e+00  0.00000000000e+00  0.00000000000e+00  0.00000000000e+00  0.00000000000e+00  0.00000000000e+00  0.00000000000e+00  0.00000000000e+00  0.00000000000e+00  0.00000000000e+00  0.00000000000e+00  0.00000000000e+00  0.00000000000e+00  0.00000000000e+00  0.00000000000e+00  0.00000000000e+00  0.00000000000e+00  0.00000000000e+00  0.00000000000e+00  0.00000000000e+00  0.00000000000e+00  0.00000000000e+00  0.00000000000e+00  0.00000000000e+00  0.00000000000e+00  0.00000000000e+00  0.00000000000e+00  0.00000000000e+00  0.00000000000e+00  0.00000000000e+00  0.00000000000e+00  0.00000000000e+00  0.00000000000e+00  0.00000000000e+00  0.00000000000e+00  0.00000000000e+00  0.00000000000e+00  0.00000000000e+00  0.00000000000e+00  0.00000000000e+00  0.00000000000e+00  0.00000000000e+00  0.00000000000e+00  0.00000000000e+00  0.00000000000e+00  0.00000000000e+00  0.00000000000e+00  0.00000000000e+00  0.00000000000e+00  0.00000000000e+00  0.00000000000e+00  0.00000000000e+00  0.00000000000e+00  0.00000000000e+00  0.00000000000e+00  0.00000000000e+00  0.00000000000e+00  0.00000000000e+00  0.00000000000e+00  0.00000000000e+00  0.00000000000e+00  0.00000000000e+00  0.00000000000e+00  0.00000000000e+00  0.00000000000e+00  0.00000000000e+00  0.00000000000e+00  0.00000000000e+00  0.00000000000e+00  0.00000000000e+00  0.00000000000e+00  0.00000000000e+00  0.00000000000e+00  0.00000000000e+00  0.00000000000e+00  0.00000000000e+00  0.00000000000e+00  0.00000000000e+00  0.00000000000e+00  0.00000000000e+00  0.00000000000e+00  0.00000000000e+00  0.00000000000e+00  0.00000000000e+00  0.00000000000e+00  0.00000000000e+00  0.00000000000e+00  0.00000000000e+00  0.00000000000e+00  0.00000000000e+00  0.00000000000e+00  0.00000000000e+00  0.00000000000e+00  0.00000000000e+00  0.00000000000e+00  0.00000000000e+00  0.00000000000e+00  0.00000000000e+00  0.00000000000e+00  0.00000000000e+00  0.00000000000e+00  0.00000000000e+00  0.00000000000e+00  0.00000000000e+00  0.00000000000e+00  0.00000000000e+00  0.00000000000e+00  0.00000000000e+00  0.00000000000e+00  0.00000000000e+00  0.00000000000e+00  0.00000000000e+00  0.00000000000e+00  0.00000000000e+00  0.00000000000e+00  0.00000000000e+00  0.00000000000e+00  0.00000000000e+00  0.00000000000e+00  0.00000000000e+00  0.00000000000e+00  0.00000000000e+00  0.00000000000e+00  0.00000000000e+00  0.00000000000e+00  0.00000000000e+00  0.00000000000e+00  0.00000000000e+00  0.00000000000e+00  0.00000000000e+00  0.00000000000e+00  0.00000000000e+00  0.00000000000e+00  0.00000000000e+00  0.00000000000e+00  0.00000000000e+00  0.00000000000e+00  0.00000000000e+00  0.00000000000e+00  0.00000000000e+00  0.00000000000e+00  0.00000000000e+00  0.00000000000e+00  0.00000000000e+00  0.00000000000e+00  0.00000000000e+00  0.00000000000e+00  0.00000000000e+00  0.00000000000e+00  0.00000000000e+00  0.00000000000e+00  0.00000000000e+00  0.00000000000e+00  0.00000000000e+00  0.00000000000e+00  0.00000000000e+00  0.00000000000e+00  0.00000000000e+00  0.00000000000e+00  0.00000000000e+00  0.00000000000e+00  0.00000000000e+00  0.00000000000e+00  0.00000000000e+00  0.00000000000e+00  0.00000000000e+00  0.00000000000e+00  0.00000000000e+00  0.00000000000e+00  0.00000000000e+00  0.00000000000e+00  0.00000000000e+00  0.00000000000e+00
 0.00000000000e+00  0.00000000000e+00  0.00000000000e+00  0.00000000000e+00  0.00000000000e+00  0.00000000000e+00  0.00000000000e+00  0.00000000000e+00  0.00000000000e+00  0.00000000000e+00  0.00000000000e+00  0.00000000000e+00  0.00000000000e+00  0.00000000000e+00  0.00000000000e+00  0.00000000000e+00  0.00000000000e+00  0.00000000000e+00  0.00000000000e+00  0.00000000000e+00  0.00000000000e+00  0.00000000000e+00  0.00000000000e+00  0.00000000000e+00  0.00000000000e+00  0.00000000000e+00  0.00000000000e+00 -4.48236521947e-02  0.00000000000e+00  0.00000000000e+00  0.00000000000e+00  0.00000000000e+00  0.00000000000e+00  0.00000000000e+00  0.00000000000e+00  0.00000000000e+00  0.00000000000e+00  0.00000000000e+00  0.00000000000e+00  0.00000000000e+00  0.00000000000e+00  0.00000000000e+00  0.00000000000e+00  0.00000000000e+00  0.00000000000e+00  0.00000000000e+00  0.00000000000e+00  0.00000000000e+00  0.00000000000e+00  0.00000000000e+00  0.00000000000e+00  0.00000000000e+00  2.97437641385e-01  0.00000000000e+00  0.00000000000e+00  0.00000000000e+00  0.00000000000e+00  0.00000000000e+00  0.00000000000e+00  0.00000000000e+00  0.00000000000e+00  0.00000000000e+00  0.00000000000e+00  0.00000000000e+00  0.00000000000e+00  0.00000000000e+00  0.00000000000e+00  0.00000000000e+00  0.00000000000e+00  0.00000000000e+00  0.00000000000e+00  0.00000000000e+00  0.00000000000e+00  1.73027970991e-02  0.00000000000e+00  0.00000000000e+00  0.00000000000e+00 -1.91608975809e-02  0.00000000000e+00  8.46273094310e+00  0.00000000000e+00  0.00000000000e+00  2.42684278723e-02  0.00000000000e+00  0.00000000000e+00  0.00000000000e+00  0.00000000000e+00  0.00000000000e+00  0.00000000000e+00  0.00000000000e+00  0.00000000000e+00  0.00000000000e+00  0.00000000000e+00  8.93945575641e-02  0.00000000000e+00  0.00000000000e+00  0.00000000000e+00  0.00000000000e+00  0.00000000000e+00  0.00000000000e+00  0.00000000000e+00  0.00000000000e+00  0.00000000000e+00  0.00000000000e+00  0.00000000000e+00  0.00000000000e+00  0.00000000000e+00  0.00000000000e+00  0.00000000000e+00  0.00000000000e+00  0.00000000000e+00  0.00000000000e+00  0.00000000000e+00  0.00000000000e+00  0.00000000000e+00  0.00000000000e+00  0.00000000000e+00  0.00000000000e+00  0.00000000000e+00  0.00000000000e+00  0.00000000000e+00  0.00000000000e+00  0.00000000000e+00  0.00000000000e+00  0.00000000000e+00  0.00000000000e+00  0.00000000000e+00  0.00000000000e+00  0.00000000000e+00  0.00000000000e+00  0.00000000000e+00  0.00000000000e+00  0.00000000000e+00  0.00000000000e+00  1.14835043953e-01  0.00000000000e+00  0.00000000000e+00  0.00000000000e+00  0.00000000000e+00  0.00000000000e+00  0.00000000000e+00  0.00000000000e+00  0.00000000000e+00  0.00000000000e+00  0.00000000000e+00 -8.58971560178e-03  0.00000000000e+00  0.00000000000e+00  0.00000000000e+00  0.00000000000e+00  0.00000000000e+00  0.00000000000e+00  0.00000000000e+00  0.00000000000e+00  0.00000000000e+00  0.00000000000e+00  0.00000000000e+00  0.00000000000e+00  0.00000000000e+00  0.00000000000e+00  0.00000000000e+00  0.00000000000e+00  0.00000000000e+00  0.00000000000e+00  0.00000000000e+00  0.00000000000e+00  0.00000000000e+00  0.00000000000e+00  0.00000000000e+00  0.00000000000e+00  0.00000000000e+00  0.00000000000e+00  0.00000000000e+00  0.00000000000e+00  0.00000000000e+00  0.00000000000e+00  0.00000000000e+00  0.00000000000e+00  0.00000000000e+00  0.00000000000e+00  0.00000000000e+00  0.00000000000e+00  0.00000000000e+00  0.00000000000e+00  0.00000000000e+00  0.00000000000e+00  0.00000000000e+00  0.00000000000e+00  0.00000000000e+00  0.00000000000e+00  0.00000000000e+00  0.00000000000e+00  0.00000000000e+00  0.00000000000e+00  0.00000000000e+00  0.00000000000e+00  0.00000000000e+00  0.00000000000e+00  0.00000000000e+00  0.00000000000e+00  0.00000000000e+00  0.00000000000e+00  0.00000000000e+00  0.00000000000e+00  0.00000000000e+00  0.00000000000e+00  0.00000000000e+00  0.00000000000e+00  0.00000000000e+00  0.00000000000e+00  0.00000000000e+00  0.00000000000e+00  0.00000000000e+00  0.00000000000e+00  0.00000000000e+00  0.00000000000e+00  0.00000000000e+00  0.00000000000e+00  0.00000000000e+00  0.00000000000e+00  0.00000000000e+00  4.14775277900e-02  0.00000000000e+00  0.00000000000e+00  0.00000000000e+00  0.00000000000e+00 -1.49444199323e-01  0.00000000000e+00  0.00000000000e+00  0.00000000000e+00  0.00000000000e+00  0.00000000000e+00  0.00000000000e+00  0.00000000000e+00  0.00000000000e+00  0.00000000000e+00  0.00000000000e+00  0.00000000000e+00  0.00000000000e+00  0.00000000000e+00  0.00000000000e+00  0.00000000000e+00  0.00000000000e+00  0.00000000000e+00  0.00000000000e+00  0.00000000000e+00  0.00000000000e+00  0.00000000000e+00  0.00000000000e+00  0.00000000000e+00  0.00000000000e+00  0.00000000000e+00  0.00000000000e+00  0.00000000000e+00  0.00000000000e+00  0.00000000000e+00
 0.00000000000e+00  0.00000000000e+00  0.00000000000e+00  0.00000000000e+00  0.00000000000e+00  0.00000000000e+00  0.00000000000e+00  0.00000000000e+00  0.00000000000e+00  0.00000000000e+00  0.00000000000e+00  0.00000000000e+00  0.00000000000e+00  0.00000000000e+00  0.00000000000e+00  0.00000000000e+00  0.00000000000e+00  0.00000000000e+00  0.00000000000e+00  0.00000000000e+00  0.00000000000e+00  0.00000000000e+00  0.00000000000e+00  0.00000000000e+00  0.00000000000e+00  0.00000000000e+00  0.00000000000e+00 -1.04138100182e-01  0.00000000000e+00  0.00000000000e+00  0.00000000000e+00  0.00000000000e+00  0.00000000000e+00  0.00000000000e+00  0.00000000000e+00  0.00000000000e+00  0.00000000000e+00  0.00000000000e+00  0.00000000000e+00  0.00000000000e+00  0.00000000000e+00  0.00000000000e+00  0.00000000000e+00  0.00000000000e+00  0.00000000000e+00  0.00000000000e+00  0.00000000000e+00  0.00000000000e+00  0.00000000000e+00  0.00000000000e+00  0.00000000000e+00  0.00000000000e+00  0.00000000000e+00  0.00000000000e+00  0.00000000000e+00  0.00000000000e+00  0.00000000000e+00  0.00000000000e+00  0.00000000000e+00  0.00000000000e+00  0.00000000000e+00  0.00000000000e+00  0.00000000000e+00  0.00000000000e+00  0.00000000000e+00  0.00000000000e+00  0.00000000000e+00  0.00000000000e+00  0.00000000000e+00  0.00000000000e+00  0.00000000000e+00  0.00000000000e+00  0.00000000000e+00  0.00000000000e+00  0.00000000000e+00  0.00000000000e+00  0.00000000000e+00  3.39400985670e-03  0.00000000000e+00  0.00000000000e+00  1.24864011344e+01  0.00000000000e+00  2.30793490725e+00  0.00000000000e+00  0.00000000000e+00  0.00000000000e+00  0.00000000000e+00  0.00000000000e+00  0.00000000000e+00  0.00000000000e+00  0.00000000000e+00  0.00000000000e+00  0.00000000000e+00  0.00000000000e+00  0.00000000000e+00  0.00000000000e+00  0.00000000000e+00  0.00000000000e+00  0.00000000000e+00  0.00000000000e+00  0.00000000000e+00  0.00000000000e+00  0.00000000000e+00  0.00000000000e+00  0.00000000000e+00  0.00000000000e+00  0.00000000000e+00  0.00000000000e+00  0.00000000000e+00  0.00000000000e+00  0.00000000000e+00  0.00000000000e+00  0.00000000000e+00  0.00000000000e+00  0.00000000000e+00  0.00000000000e+00  0.00000000000e+00  0.00000000000e+00  0.00000000000e+00  0.00000000000e+00  0.00000000000e+00  0.00000000000e+00  0.00000000000e+00  0.00000000000e+00  0.00000000000e+00  0.00000000000e+00  0.00000000000e+00  0.00000000000e+00  0.00000000000e+00  0.00000000000e+00  0.00000000000e+00  0.00000000000e+00  0.00000000000e+00  0.00000000000e+00  0.00000000000e+00  0.00000000000e+00  0.00000000000e+00  0.00000000000e+00  0.00000000000e+00  0.00000000000e+00  0.00000000000e+00  0.00000000000e+00  0.00000000000e+00  0.00000000000e+00  0.00000000000e+00  0.00000000000e+00  0.00000000000e+00  0.00000000000e+00  0.00000000000e+00  0.00000000000e+00  0.00000000000e+00  0.00000000000e+00  0.00000000000e+00  0.00000000000e+00  0.00000000000e+00  0.00000000000e+00  0.00000000000e+00  0.00000000000e+00  0.00000000000e+00  0.00000000000e+00  0.00000000000e+00  0.00000000000e+00  0.00000000000e+00  0.00000000000e+00  0.00000000000e+00  0.00000000000e+00  0.00000000000e+00  0.00000000000e+00  0.00000000000e+00  0.00000000000e+00  0.00000000000e+00  0.00000000000e+00  0.00000000000e+00  0.00000000000e+00  0.00000000000e+00  0.00000000000e+00  0.00000000000e+00  0.00000000000e+00  0.00000000000e+00  0.00000000000e+00  0.00000000000e+00  0.00000000000e+00  0.00000000000e+00  0.00000000000e+00  0.00000000000e+00  0.00000000000e+00  0.00000000000e+00  0.00000000000e+00  0.00000000000e+00  0.00000000000e+00  0.00000000000e+00  0.00000000000e+00  0.00000000000e+00  0.00000000000e+00  0.00000000000e+00  0.00000000000e+00  0.00000000000e+00  0.00000000000e+00  0.00000000000e+00  0.00000000000e+00  0.00000000000e+00  0.00000000000e+00  0.00000000000e+00  0.00000000000e+00  0.00000000000e+00  0.00000000000e+00  0.00000000000e+00  0.00000000000e+00  0.00000000000e+00  0.00000000000e+00  0.00000000000e+00  0.00000000000e+00  0.00000000000e+00  0.00000000000e+00  0.00000000000e+00  0.00000000000e+00  0.00000000000e+00  4.43610774037e-02  0.00000000000e+00  0.00000000000e+00  0.00000000000e+00  0.00000000000e+00  0.00000000000e+00  0.00000000000e+00  0.00000000000e+00  0.00000000000e+00  0.00000000000e+00  0.00000000000e+00  0.00000000000e+00  0.00000000000e+00  0.00000000000e+00  0.00000000000e+00  0.00000000000e+00  0.00000000000e+00  0.00000000000e+00  0.00000000000e+00  0.00000000000e+00  0.00000000000e+00  0.00000000000e+00  0.00000000000e+00  0.00000000000e+00  0.00000000000e+00  0.00000000000e+00  0.00000000000e+00  0.00000000000e+00  0.00000000000e+00  0.00000000000e+00  0.00000000000e+00  0.00000000000e+00  0.00000000000e+00  0.00000000000e+00  0.00000000000e+00  0.00000000000e+00  0.00000000000e+00  0.00000000000e+00  0.00000000000e+00
 0.00000000000e+00  0.00000000000e+00  0.00000000000e+00  0.00000000000e+00  0.00000000000e+00  0.00000000000e+00  0.00000000000e+00  0.00000000000e+00  0.00000000000e+00  0.00000000000e+00  0.00000000000e+00  0.00000000000e+00  0.00000000000e+00  0.00000000000e+00  0.00000000000e+00  0.00000000000e+00  0.00000000000e+00  0.00000000000e+00  0.00000000000e+00  0.00000000000e+00  0.00000000000e+00  0.00000000000e+00  0.00000000000e+00  0.00000000000e+00  0.00000000000e+00  0.00000000000e+00  0.00000000000e+00  0.00000000000e+00  0.00000000000e+00  0.00000000000e+00  0.00000000000e+00  0.00000000000e+00  0.00000000000e+00  0.00000000000e+00  0.00000000000e+00  0.00000000000e+00  0.00000000000e+00  0.00000000000e+00  0.00000000000e+00  0.00000000000e+00  0.00000000000e+00  0.00000000000e+00  0.00000000000e+00  0.00000000000e+00  0.00000000000e+00  0.00000000000e+00  0.00000000000e+00  0.00000000000e+00  0.00000000000e+00  0.00000000000e+00  0.00000000000e+00  0.00000000000e+00  0.00000000000e+00  0.00000000000e+00  0.00000000000e+00  0.00000000000e+00  0.00000000000e+00  0.00000000000e+00  0.00000000000e+00  0.00000000000e+00  0.00000000000e+00  0.00000000000e+00  0.00000000000e+00  0.00000000000e+00  0.00000000000e+00  0.00000000000e+00  0.00000000000e+00  0.00000000000e+00  0.00000000000e+00  0.00000000000e+00  0.00000000000e+00  0.00000000000e+00  0.00000000000e+00  0.00000000000e+00  0.00000000000e+00  0.00000000000e+00  0.00000000000e+00  0.00000000000e+00  0.00000000000e+00  0.00000000000e+00  0.00000000000e+00  9.91939930355e+00  1.37366464769e+00 -1.60108655993e+00  4.40509179143e-01  0.00000000000e+00  0.00000000000e+00  0.00000000000e+00  0.00000000000e+00  0.00000000000e+00  0.00000000000e+00  0.00000000000e+00  0.00000000000e+00  0.00000000000e+00  0.00000000000e+00  0.00000000000e+00  0.00000000000e+00  0.00000000000e+00  0.00000000000e+00  0.00000000000e+00  0.00000000000e+00  0.00000000000e+00  0.00000000000e+00  0.00000000000e+00  0.00000000000e+00  0.00000000000e+00  0.00000000000e+00  0.00000000000e+00  0.00000000000e+00  0.00000000000e+00  0.00000000000e+00  0.00000000000e+00  0.00000000000e+00  0.00000000000e+00  0.00000000000e+00  0.00000000000e+00  0.00000000000e+00  0.00000000000e+00  0.00000000000e+00  0.00000000000e+00  0.00000000000e+00  0.00000000000e+00  0.00000000000e+00  0.00000000000e+00  0.00000000000e+00  0.00000000000e+00  0.00000000000e+00  0.00000000000e+00  0.00000000000e+00  0.00000000000e+00  0.00000000000e+00  0.00000000000e+00  0.00000000000e+00  0.00000000000e+00  0.00000000000e+00  0.00000000000e+00  0.00000000000e+00  0.00000000000e+00  0.00000000000e+00  0.00000000000e+00  0.00000000000e+00  0.00000000000e+00  0.00000000000e+00  0.00000000000e+00  0.00000000000e+00  0.00000000000e+00  0.00000000000e+00  0.00000000000e+00  0.00000000000e+00  0.00000000000e+00  0.00000000000e+00  0.00000000000e+00  0.00000000000e+00  0.00000000000e+00  0.00000000000e+00  0.00000000000e+00  0.00000000000e+00  0.00000000000e+00  0.00000000000e+00  0.00000000000e+00  0.00000000000e+00  0.00000000000e+00  0.00000000000e+00  0.00000000000e+00  0.00000000000e+00  0.00000000000e+00  0.00000000000e+00  0.00000000000e+00  0.00000000000e+00  0.00000000000e+00  0.00000000000e+00  0.00000000000e+00  0.00000000000e+00  0.00000000000e+00  0.00000000000e+00  0.00000000000e+00  0.00000000000e+00  0.00000000000e+00  0.00000000000e+00  0.00000000000e+00  0.00000000000e+00  0.00000000000e+00  0.00000000000e+00  0.00000000000e+00  0.00000000000e+00  0.00000000000e+00  0.00000000000e+00  0.00000000000e+00  0.00000000000e+00  0.00000000000e+00  0.00000000000e+00  0.00000000000e+00  0.00000000000e+00  0.00000000000e+00  0.00000000000e+00  0.00000000000e+00  0.00000000000e+00  0.00000000000e+00  0.00000000000e+00  0.00000000000e+00  0.00000000000e+00  0.00000000000e+00  0.00000000000e+00  0.00000000000e+00  0.00000000000e+00  0.00000000000e+00  0.00000000000e+00  0.00000000000e+00  0.00000000000e+00  0.00000000000e+00  0.00000000000e+00  0.00000000000e+00  0.00000000000e+00  0.00000000000e+00  0.00000000000e+00  0.00000000000e+00  0.00000000000e+00  0.00000000000e+00  0.00000000000e+00  0.00000000000e+00  0.00000000000e+00  0.00000000000e+00  0.00000000000e+00  0.00000000000e+00  0.00000000000e+00  0.00000000000e+00  0.00000000000e+00  0.00000000000e+00  0.00000000000e+00  0.00000000000e+00  0.00000000000e+00  0.00000000000e+00  0.00000000000e+00  0.00000000000e+00  0.00000000000e+00  0.00000000000e+00  0.00000000000e+00  0.00000000000e+00  0.00000000000e+00  0.00000000000e+00  0.00000000000e+00  0.00000000000e+00  0.00000000000e+00  0.00000000000e+00  0.00000000000e+00  0.00000000000e+00  0.00000000000e+00  0.00000000000e+00  0.00000000000e+00  0.00000000000e+00  0.00000000000e+00  0.00000000000e+00  0.00000000000e+00  0.00000000000e+00  0.00000000000e+00  0.00000000000e+00
[truncated: 846,337 more chars]
