# Supplementary material for: Proximal Distance Algorithms: Theory and Practice
Source: J Mach Learn Res. Author manuscript; Available in PMC 2019 Oct 24. (PMC6812563)
Supplement: code [file NIHMS1053815-supplement-code.zip › proxdist-master/keys_zhou_lange_2019/misc/spm/rhos_16.txt]

0.00306
0.00306
0.00300
0.00312
0.00312
0.00300
0.00310
0.00300
0.00304
0.00300
