# Supplementary material for: Proximal Distance Algorithms: Theory and Practice
Source: J Mach Learn Res. Author manuscript; Available in PMC 2019 Oct 24. (PMC6812563)
Supplement: code [file NIHMS1053815-supplement-code.zip › proxdist-master/keys_zhou_lange_2019/misc/spm/X_256_2.txt]

 1.08088345505e-01  1.67813522177e-02 -8.22094742037e-03  9.51422621544e-03  2.93933759924e-03 -2.55948295491e-03 -6.10309740352e-04 -3.06675363475e-03  3.80221545752e-03 -6.88240626578e-03 -7.46259247261e-04 -2.33260301680e-03  8.63281339772e-04  7.79019823561e-04 -1.26295249650e-03 -1.38429872243e-03  1.41809933173e-03 -1.16966310630e-03 -6.82854774912e-04  3.39997831616e-03  2.52013361912e-03  8.32238699413e-04 -3.14351533173e-03 -4.67915540195e-03 -5.62284526905e-03  1.37024542914e-03 -2.52272705403e-04  1.66546373291e-03  2.33221310538e-03  4.81376057680e-04  5.28997627548e-04 -4.63078061911e-03 -1.92923524599e-03 -2.80208315235e-03 -2.02260831290e-03  1.31399001726e-03 -6.72963278880e-04  2.65961024354e-04 -5.95205157106e-04 -1.87485436377e-03  1.91782541466e-03  4.95959215359e-03  2.37656507492e-03  1.63530511475e-03 -1.95505981147e-03  2.28167631390e-03 -9.43098487397e-05  2.37675490896e-03  6.01928681939e-03  3.43473102868e-03  1.77153779614e-03 -4.22494451069e-04  2.43703291952e-03  9.35551631909e-03  4.22022163067e-03 -8.20557229437e-04  1.95176732403e-03 -1.54146283092e-03 -1.91026583531e-03  3.04521915084e-03 -4.74017285239e-03  5.94807530176e-03 -1.07338322042e-03  2.16622878003e-03 -2.31642617819e-03  4.75064609891e-04 -3.85138149210e-03  1.94428224076e-03 -4.16584697930e-04 -1.63592004599e-04 -1.38112265543e-03  7.78251611101e-03  4.61006313562e-03 -1.64736701548e-03 -4.34257726326e-03 -1.63885000967e-03 -1.96147461647e-03  2.18620267307e-03 -3.78133029835e-03  3.97184659379e-03  2.91756958531e-03  4.73999072762e-03  3.02735993496e-03  4.80600654563e-03  1.28149352851e-03  5.06775974992e-03 -7.54513093984e-03 -1.01293386527e-03  3.10937550805e-03 -5.63512036502e-04  2.29164341138e-03 -2.23094121890e-03  8.13237007834e-04  1.65685047129e-03 -1.98428235518e-03  5.54327817715e-03 -2.10138785598e-03 -1.18826915212e-03  5.93631820387e-04 -9.21814188020e-05  1.23363778636e-04 -5.28747823317e-04  4.57387701631e-03 -3.10894939630e-03 -1.99366148965e-03  5.65781152789e-05 -5.64498805369e-03 -1.97283268444e-03  4.39857685565e-03  2.91675413270e-04  1.80568116972e-03 -3.44985763502e-03  2.04332896794e-03  3.70616912939e-03  5.13275699464e-03 -3.22144425981e-04 -1.63266679112e-03 -8.03531386565e-04 -3.73288678177e-03 -2.73981711647e-03  2.80471965546e-03  2.14711563124e-03  1.58486021215e-03 -4.05305142299e-04  2.48530195999e-03 -1.35154291360e-04  1.29210325263e-04 -2.35484472953e-03 -8.27094678167e-04  1.66620195978e-03 -1.50294265341e-03  3.35820415286e-03  1.24157766704e-03 -3.13641196840e-03 -3.12471895017e-04 -1.32096563041e-03  4.17638925556e-03 -5.57598403552e-04  1.05249046521e-03  6.43145263161e-03  2.07891488794e-03 -1.74250967892e-03  3.04227799095e-03  3.51288265383e-03 -3.85373138113e-05  3.95155962481e-04  1.49050676668e-03  5.16045939266e-03  1.50246438415e-03 -1.29169690708e-04  4.02860046674e-03  3.33159557703e-03  8.89868843441e-04 -2.87544293380e-03 -2.59652335987e-03  1.51706328227e-03  5.26313698591e-03  1.21913706862e-04  1.12756277191e-04 -1.89522122751e-03 -7.20333185971e-04 -4.89001929238e-03  3.95282756140e-04 -1.24876087918e-03 -2.07467600182e-04  3.91099514916e-03 -4.36459712345e-03 -2.10553730920e-03  9.24027531825e-04  4.57341548053e-04  2.06017125935e-03  1.00916157618e-03 -1.56633394053e-03 -2.95291529984e-03  2.57577849465e-03 -7.71026495643e-04 -1.26432928707e-03 -2.26563884286e-03  1.59345518141e-03 -2.96434765944e-03 -4.61383005867e-04 -2.83975511789e-03  2.05353763888e-03 -2.93252898564e-03  2.77007913389e-03  4.27778227650e-03 -1.34128659533e-03 -4.24585088298e-03  1.94912952368e-03 -4.27512765443e-03  1.54526013549e-04 -2.29039046083e-03 -1.67059995358e-04 -1.73864953839e-03  1.79698584583e-03  5.23280947456e-03  1.02569194053e-03 -8.14891472696e-03 -3.12353297956e-03 -2.55185621231e-03 -5.05979415223e-03 -8.10374295985e-04  1.69155751969e-03  1.34492337531e-03 -1.81325998361e-03  3.44608536340e-03  1.84877313846e-03 -5.26305229601e-04 -2.07126866478e-03  2.67107976278e-03 -3.14614562748e-04  3.99253876087e-03  1.46220121717e-03  8.23442619350e-04 -4.12202400227e-03  2.36161526016e-03  3.59798646301e-03 -3.86086251953e-03 -7.22800173222e-04  5.14824562126e-03  2.23061069062e-05 -6.44829820979e-04  4.01235175049e-03 -2.28445351735e-03 -8.82809792886e-04  5.47598548965e-03  4.75695331891e-03  3.20270010609e-03 -3.37993154908e-03  4.44742483905e-04 -7.98270091636e-03 -1.11297470458e-04  7.27838358940e-04 -2.65898192824e-03 -8.79690829718e-04 -3.73783500868e-03  2.26502000245e-03  9.10771202078e-04 -1.95379296627e-03 -4.13471597654e-03 -3.94679222586e-03  4.14886720383e-03  1.29857604039e-03  9.74262073830e-06  9.59418383038e-05 -5.16705374003e-03  1.26027172572e-03  2.65428747477e-03 -1.30491131527e-03 -3.60569610888e-03  1.54133468719e-03  2.06175252118e-03  1.18553492557e-03 -2.15941703769e-03 -2.09154525515e-03 -1.25256087906e-05
 1.67813522177e-02  1.15823438037e-01 -2.40675523696e-03  5.54286727234e-03 -1.70663023322e-03 -6.50468599793e-03 -2.27659718819e-03  2.65693669776e-03  9.20140924440e-04 -9.01897608148e-04 -3.52869735949e-04  6.52056877875e-03 -3.41337582342e-03  2.12217986579e-03 -1.76041440939e-03 -2.55674444356e-03  4.92183614172e-04 -6.31400719811e-03  5.97734979224e-05 -4.28236390416e-04  1.26412396103e-03  3.88673977641e-03 -6.72451046107e-04  1.05895246990e-03 -3.68941432081e-03 -2.07110461160e-03 -2.16700088761e-03  3.27681822785e-04  6.18341670401e-04 -1.39971279832e-03  7.43975682848e-04 -9.62199495730e-04 -3.12694898095e-03 -1.19071650121e-03 -1.16949225914e-06  1.73822698190e-03 -1.45996844527e-03  3.98401169917e-03 -2.89620374805e-03  2.10964689700e-03  3.24738540784e-03  9.28802613899e-05 -2.72564116287e-03  2.64792520852e-03  8.38907320319e-04 -1.49594802789e-03  3.65651503287e-03 -1.42425877668e-03  4.12250063312e-03  1.11741309796e-03  3.43052395212e-03  9.38467057944e-04  4.56408856447e-03  2.28110053108e-03  7.75385289406e-03  4.48666787933e-04 -2.03590631762e-03  2.16304397637e-03 -1.23753827827e-03  3.49829890587e-03 -3.43067398366e-03 -4.35053943415e-04 -1.03942223347e-03 -6.51252764763e-04  3.28896580857e-03  5.37018904647e-03 -2.56702699534e-03  6.68841313368e-04  1.46723133894e-03  3.49349147187e-03 -1.15248395295e-03  4.86201652214e-03  5.27509435696e-04 -4.98201724205e-05 -4.08941550548e-04  1.99595159477e-03 -6.16595330770e-04  3.19403931690e-03  1.40489570811e-03  2.19881472087e-03  1.14752760633e-03  3.36562887619e-03 -2.21553984610e-03  2.21798921712e-04 -6.24224102431e-04 -2.36305863014e-03  5.49723635677e-05  8.29131209639e-04  1.87458901289e-03 -1.38007512651e-03  1.47231566101e-03 -1.91069046496e-03  2.32210333313e-03  4.68133271934e-03 -1.57120406918e-03  4.62408147377e-03 -6.06301047925e-03  7.14626253695e-05  4.76119175727e-03 -6.09339124743e-04  1.07123365588e-03  2.76038743655e-04 -7.78554089039e-04 -6.97911764137e-03 -7.83972758142e-04 -2.77213190285e-04 -1.53507109662e-03 -8.39918219812e-04  4.72708475814e-03  6.37762882722e-04  2.11216895646e-03 -4.97321198323e-03  1.54184098946e-03  4.62532004114e-03 -2.55476076151e-03 -2.72910801860e-03  9.07986437310e-04 -1.53907267563e-03 -8.84607341436e-04 -4.42866343617e-03  2.84633635794e-03  1.86183876902e-03  1.28242822629e-03 -8.24566108779e-03  6.98940903251e-03  2.48317644689e-03  7.80512947060e-05 -3.44474600511e-04 -6.23482999402e-03  1.86398507667e-03  3.07620869135e-03 -1.11644463784e-03 -3.68877661295e-03 -1.26712902284e-03  3.33133279574e-03  6.03094638436e-04  5.74544911279e-03  1.27173134765e-03  4.80282355463e-03 -2.13261310643e-03  3.23745365450e-03  1.75667953301e-03  2.83558540225e-04  1.82540566158e-03  1.95370497016e-03 -1.27131932801e-03  1.59325992076e-03  7.13467336564e-03  6.40661002211e-03 -5.56640013044e-03  4.62635530375e-03 -1.91949539522e-03  4.55900088995e-03 -3.56755041393e-03 -8.52454989220e-05 -3.35068716595e-03  7.33569608855e-04 -1.08798667977e-03 -1.19629794801e-03  4.81325397480e-04 -8.09242456694e-04  3.66099600132e-04  4.50677376130e-04  9.10101474319e-04  4.85446445160e-03 -1.67895135334e-03 -3.20879413717e-04 -1.36931373826e-03  1.31626458395e-03 -4.32826107375e-03  5.90882891349e-03 -3.47954595547e-03  3.19458870399e-04 -6.08380681697e-04 -2.48150507818e-03  1.94492590431e-03 -1.04927963764e-03  1.53616425548e-03 -2.55104884129e-04 -1.69599118697e-03  3.23620685950e-03 -2.04013543587e-03 -3.80996677765e-03  1.33288197184e-03  1.80309308141e-03  7.19206802901e-04 -2.60410516988e-04  3.68134215117e-03  9.49987698569e-04  4.72743949769e-05 -1.83625379968e-03 -1.28077957458e-03 -2.60749120790e-03  4.93032024316e-03  1.32594833281e-03  2.39546572544e-03  2.95768653049e-03 -9.33003491096e-04 -4.58982000442e-03  3.38491879901e-05  9.54306686206e-03  1.77805307032e-03  1.62137344049e-03  1.80953201883e-03 -4.14220782769e-03 -3.14252452055e-04  1.43589515944e-03  1.04655075911e-03  1.00909555443e-05  7.67723899910e-04 -3.77972848195e-03 -1.37495185337e-03  2.77038801036e-03  3.91161974138e-04 -2.79435971922e-04 -1.73562221173e-03 -3.53586955610e-04  1.63361716374e-05 -7.75921173791e-04 -9.28468135285e-05  5.76887908218e-06 -1.07468817319e-03 -4.20987477284e-03  1.05205435571e-03 -1.90018090032e-03 -2.03078044810e-03 -9.05802429665e-04 -1.50064209232e-03 -3.76995824140e-04  1.57404076507e-03 -4.23715650013e-03 -9.79397833260e-04  1.97103216902e-03 -1.91736594442e-03  1.83654397493e-03 -1.95315081008e-03  4.59992909575e-03 -5.50491756245e-03  7.20639904707e-03 -5.64370935684e-03 -5.75569575293e-03  4.37734107995e-03 -6.36599830272e-04  2.13946427685e-03  1.31041115694e-03 -3.09488172306e-03 -5.85024262874e-03  7.63067541166e-03 -1.42978319613e-03 -2.01546825731e-03  4.34190541898e-03  2.74405139153e-04  6.68248949650e-03 -9.28246863209e-03 -4.97909328986e-03 -3.13873723131e-03
-8.22094742037e-03 -2.40675523696e-03  1.22304387647e-01  1.06261453817e-02 -1.30871154496e-04  4.12071264353e-03  1.28755233011e-03  1.72488097337e-03  1.43468853562e-03  1.55203130081e-03  6.29739930175e-04  2.47983894696e-04 -2.92332093913e-03 -1.16694373634e-03 -3.68222486046e-04 -2.66900386239e-03 -6.51750744076e-04 -3.92544531908e-03  8.62168578042e-03  2.93383485746e-03  3.11356273388e-03 -3.46433332983e-03  3.07449529739e-05 -3.49193519448e-03 -6.27106027418e-04 -2.23676501678e-04  1.18615942172e-03  8.57701151542e-04  5.11823767832e-04 -8.03225229534e-04  7.86740332025e-04 -5.53989440247e-03  7.33290610052e-03  3.71275847445e-03  1.99133461674e-03 -2.56898108553e-03 -2.94045820031e-04  3.21259931307e-03 -2.90833689670e-04  5.50341444022e-04 -3.24793050922e-03 -2.80012730022e-03  9.22275012321e-04 -1.42575066187e-03  2.69712207309e-03  1.19375835067e-03  3.63907733449e-03  1.59129070346e-03  1.23768396779e-03  2.29492171930e-03  1.03172886962e-03  1.47066404175e-03  5.44955977921e-03 -2.48538723338e-03  1.11435668054e-03 -3.29483754537e-04  2.42573602415e-03  2.56091083503e-03  5.32146578943e-03  1.64545861525e-04 -1.50383546706e-03 -4.88482313602e-03 -5.06846839798e-04  5.61938433871e-03  4.07913116969e-03  5.11472641667e-03 -5.87378666584e-04  5.73819910332e-04  8.62115761433e-04 -5.51795203713e-04 -5.21850248452e-03  7.88499305821e-04 -2.42341897246e-03 -9.71236518070e-04  6.74394958509e-03 -5.89662940512e-04 -9.81520215197e-04 -5.04984244353e-03 -3.55417760551e-03 -3.06819479954e-04 -1.56322253870e-03  3.94975096936e-03  3.22455950541e-03  1.02605335902e-03  1.85255424093e-03 -5.19653682945e-03  4.46286615729e-03  2.88307829245e-03  1.52064764321e-03  2.06642663713e-03  2.49956653651e-03  4.34284484594e-03 -4.34659126747e-03  9.20701539882e-04  8.06311592552e-03 -1.02220866570e-02 -4.75683428236e-04 -5.33237523261e-03 -4.75836860592e-03  2.25229425023e-03  2.66175387740e-03 -4.88920750999e-03 -3.10478619723e-03 -3.47810373075e-03  3.12778042558e-05 -4.99054644164e-03  2.87429444219e-03  9.06336670056e-04 -3.59384188520e-03  5.89023327437e-04  2.97301818887e-03 -5.93975813346e-04  4.07772682197e-03 -4.39767582040e-03 -1.04693019065e-03 -3.07092354916e-03 -1.64222480481e-03 -4.35797696861e-03 -6.49294285349e-03  5.68813248751e-03  3.51430359386e-03 -2.85217694000e-03 -3.17009529824e-03 -2.87571087797e-03 -7.55146377206e-06  2.94727197696e-03 -3.81978545454e-03 -2.43259473116e-03  1.00018817059e-03  1.44213276227e-03  5.67283096105e-04  2.38302182006e-03  2.62513123659e-03  2.39048076640e-03 -2.67966345147e-03 -2.36499740874e-03  3.88367059649e-03 -2.09598161765e-03  3.81061274478e-03  6.37899317115e-03 -1.50132520641e-03  5.51322512252e-04 -3.50269386463e-03  2.57068536457e-03 -3.16068104086e-03 -3.45625201332e-04  4.98661411689e-03  1.23015637081e-03 -6.11714242097e-04  1.74566009975e-05  5.92264742527e-03  7.03938024991e-03 -5.20593264242e-04  1.39953743442e-03 -1.02082595273e-03 -3.33782129865e-03 -2.12186510804e-03 -5.53921847914e-04 -5.61552500932e-04  4.31102815240e-03 -4.38589152173e-03  2.25634938129e-03  1.27526535057e-03 -4.84711495796e-03 -5.68860555223e-03  5.55538334211e-04  6.66369194862e-04  3.68195764157e-03 -7.94855891564e-04  1.18183226802e-03 -1.50688358643e-04  5.11456580525e-03  7.24800805872e-04  2.35509024703e-03  5.48900319416e-03 -3.56880170700e-03 -1.97848646150e-03  6.89293082465e-03  1.06353454868e-03 -1.84933894258e-03 -3.81018036765e-04 -3.56673951453e-03 -3.62875740632e-03  1.12914554810e-03 -5.90733554068e-03 -6.08144345083e-04 -4.18265026203e-04 -2.78354664902e-04  1.03870264027e-04 -8.30312326326e-04 -4.38789925246e-04  2.08062954914e-03 -1.44397691065e-03  1.90636957472e-03  1.33407032493e-03 -1.17491490449e-03 -1.58694596124e-03 -2.32185651590e-03  3.91782753282e-03 -3.70934423580e-03 -4.26178959011e-03  1.59465853911e-03 -2.33731108123e-03 -3.62942350178e-03  3.25995245650e-03  1.23157259681e-03 -1.61252742401e-03 -3.54319006883e-03 -4.18827541849e-04 -1.76220477580e-03  4.74232976528e-03 -3.56053441746e-03  5.81848147312e-04  3.73897668328e-03 -1.06956194459e-03 -5.70056299353e-04  5.34029651651e-04 -6.00696261005e-03  9.51534939713e-05 -1.78903091729e-03  5.29710678015e-04  7.25604822658e-04  2.79989556893e-03 -1.80016789901e-03  2.80061877425e-03 -8.19083798085e-05 -2.19050448058e-03  3.23752145860e-03  2.22348892702e-03  1.82284227890e-03  1.70691033461e-03 -2.63486905025e-03  1.86845592781e-03  6.73187401759e-03 -1.66861460362e-03  5.13673750761e-03 -6.42065296838e-03 -7.71289894996e-04  4.00763846715e-03  6.25682275860e-03 -1.38757174069e-03 -1.42013548831e-03  4.48538924969e-04 -5.04446869516e-04  3.74413400779e-03  1.54071324043e-03  2.21812936074e-03 -2.17106569270e-03  2.23932751503e-03  4.31214659254e-04 -8.81208156559e-04 -2.90157765451e-03  1.00729310048e-04  1.67061485468e-03  1.39228458556e-03  1.36723497517e-03
 9.51422621544e-03  5.54286727234e-03  1.06261453817e-02  7.56313557220e-02  1.13452283977e-02  6.77461304222e-03  7.91718012275e-03  7.41782693303e-05 -1.52067338481e-03  7.33508531671e-04 -1.18231793592e-03 -7.46474661597e-04 -3.90239622128e-03  4.18417431474e-04  1.79012975868e-03 -2.20499390088e-03  8.81865747239e-04 -3.52428460993e-03  2.95861363758e-03  8.33244691955e-04  1.34250376001e-04 -4.26731427745e-04 -2.15091310134e-03 -3.80607193624e-03 -8.29959283767e-04  5.15447013910e-04 -4.85670886162e-04 -1.13693342036e-03  7.41909491433e-06 -3.46757037971e-05 -1.25617728553e-03 -2.87618866865e-03 -3.73311746819e-04  1.01039061715e-03 -2.24967176459e-03 -1.34798783988e-03  3.01107721516e-03  2.10632053108e-03  1.99219005687e-03  5.03510533689e-04 -1.24938310884e-03 -5.09707464862e-04  7.07844626791e-04  2.37400340330e-03 -2.57517596310e-04  2.76293456949e-05 -2.40846697288e-05 -3.11062887796e-03 -7.37828185844e-04 -8.86750418509e-04 -1.99691230816e-03 -3.89484901963e-03  6.57251367672e-04  3.04730179245e-04 -2.37518763298e-03 -2.65922856549e-03 -3.33994902835e-04  9.86496183309e-04  1.21902561574e-03 -9.89494355718e-04 -6.59065980620e-04 -4.86432854588e-04 -1.37493049303e-03 -5.40625935734e-04 -3.73833627735e-04  2.61017902486e-03 -2.03826700735e-03  3.13615421959e-03  5.71810695329e-04  7.23941766047e-04 -1.13248666620e-04  3.23444262248e-04 -1.40519716730e-03 -1.03977355339e-03 -5.70214700722e-03 -1.21598809309e-03  1.25165955396e-03 -2.47885511514e-03 -3.91335757365e-03  1.79809901415e-03  3.28675451951e-03  2.59263373642e-03 -1.58186665488e-04 -2.40090617142e-03  2.89707042464e-03 -3.37187901594e-03 -1.39047172856e-03  8.93895533383e-04  3.59045590892e-04 -1.08613969987e-03  4.06372440016e-03 -4.42506218275e-03 -1.21179921821e-03  8.97792918599e-04  1.04865336692e-03  8.53006403017e-04 -4.01400149304e-04 -3.24807345749e-03  9.40012172004e-05  2.48024427557e-04 -2.76112168757e-03  2.56987425874e-03  1.26379376920e-03 -2.91986900821e-03 -1.40030607299e-03  3.92360558880e-04  1.70868362797e-04 -1.55336410214e-03  3.68495814733e-03 -7.98057651890e-04  3.56633033493e-03 -2.43887350072e-04  4.24257702021e-04 -2.03221153347e-03 -3.76742540748e-03 -1.03052022017e-03  9.22553038996e-04 -2.07004058874e-03 -1.26037806745e-03  2.04062839105e-03  2.39011015641e-03  2.34839634694e-03 -4.26858217359e-04 -1.05858082868e-03 -3.78629861602e-04  2.31714857688e-03 -2.24608599603e-03 -1.74170886863e-03 -1.07509832223e-03  1.77420521351e-03 -3.26594012943e-04  2.45604098114e-03  3.54849444068e-03  1.91138701912e-03  2.24588210361e-03  2.25872284654e-03  7.64916365576e-03 -2.49741123842e-04  3.01484094128e-03  3.50025255336e-03  4.36174098617e-04  9.39191253618e-04 -2.39585747371e-03  4.38904016847e-03 -1.65218693397e-03  8.53899130737e-04  2.23925534381e-03 -1.18042966259e-03  1.09390450104e-03  2.53454924190e-03 -2.88587312543e-04 -1.91992370916e-03  1.01717151337e-05 -7.04199157128e-04 -1.02438396598e-03 -1.33628097448e-03  2.66862214884e-03  3.66728911298e-04  2.37873689120e-04 -1.74558736472e-04  2.00232037265e-03 -2.60908323420e-03 -5.10854320747e-04 -8.73083549926e-04 -2.32010064837e-03  6.97454741119e-04  1.39680690539e-03  1.37013541347e-03  2.38266720735e-03  2.51904308165e-03  2.12279402424e-04 -7.83050947631e-04 -2.64549720716e-03  1.44613388811e-03 -5.63833794640e-04 -9.04342132399e-05  1.47298975137e-03 -9.75821102694e-04  1.51837880530e-03 -7.79105570728e-04 -1.00206255192e-03  1.27799017871e-03 -2.86866593991e-03 -1.82589036235e-03  7.77624982011e-04  2.37551454575e-03  1.59488655792e-03  6.59508618518e-04  7.65389319756e-04 -3.51214045057e-04  1.94971168671e-03 -6.04599068729e-04 -8.36082426963e-04 -2.47494652845e-03 -3.68636506875e-03 -5.49464698928e-04  2.63694000441e-03  2.67181585870e-04  6.26847803088e-04  1.73853099548e-03 -6.29110969065e-04 -6.39796503625e-04  3.49682878495e-04  4.55821659122e-04  1.92502428410e-03 -4.99896431891e-04 -2.41809385935e-03  2.21157510488e-03  2.84291332790e-03  1.86778772432e-03  3.31793875228e-04  1.55380541769e-03  6.00795936330e-04  2.76962274592e-03 -1.49895622314e-03 -9.98526722750e-04 -1.12100671529e-03  6.28401520170e-04  3.19745700550e-04 -8.24121753470e-04  7.23892675441e-04 -5.54478138869e-04 -3.10127861784e-04 -9.71011678844e-04  8.00941203935e-04  1.91965271060e-03 -1.39082916307e-03  3.79548170339e-03 -3.36434645560e-03  1.62698676378e-03  8.31122086690e-04 -1.22366387071e-03 -2.35336166986e-03 -1.62573847256e-03 -1.21414569234e-03  1.35286210570e-03  8.94062545809e-04 -3.74674431536e-04 -5.96523929335e-05  3.12334134784e-03 -3.64328353232e-03  1.13737978297e-03  1.74088244616e-03  6.53808213362e-04  1.80224593279e-03  1.25143516857e-03  1.40207710913e-03 -8.85521326633e-04 -6.00714839269e-04  2.91651862938e-04  7.96874167075e-05  2.52758325360e-03  1.47104862627e-03 -7.26688774197e-04 -3.90275177474e-03  1.87402976392e-03
 2.93933759924e-03 -1.70663023322e-03 -1.30871154496e-04  1.13452283977e-02  7.81136070214e-02  3.64593527528e-03 -2.60077207111e-03 -2.38333074583e-03  6.33587342252e-04  3.26411653492e-03 -7.04128299842e-04 -1.09584254597e-03  4.12629712989e-04 -2.85456249700e-05  1.93220948592e-03  5.64271835917e-04 -1.28596402435e-03 -4.23208805256e-04  2.30552026765e-03 -3.45613457897e-03 -2.56012361556e-04 -2.18237724636e-03 -5.85509096435e-04 -4.05434567547e-03  3.18011915225e-03 -3.98275991087e-04 -1.47286444029e-03 -4.86058911128e-03  2.38818534496e-03  4.65501663306e-04  3.72718467878e-04  2.82367985712e-05 -2.20744250018e-03  9.86238118928e-05 -3.98242722980e-03  2.40756124844e-04  4.03082809786e-03  1.27308631164e-03 -7.28669126507e-05 -9.96504225799e-04 -1.07644325461e-03  4.71513846226e-03  1.73800982456e-03 -3.13429218420e-04 -2.17602526671e-03 -1.00708251689e-03 -1.74363556152e-03 -3.45331267854e-03 -2.20697367143e-03 -2.17057524966e-03 -5.62741313141e-03 -2.17614682163e-03 -1.38205574851e-03  3.27169045957e-03  1.99432018884e-03 -3.24483853230e-04  2.93506027298e-04  1.04233463173e-03  1.05237382272e-03 -1.78665188036e-04 -1.17224131020e-03 -1.23729210175e-03 -1.43009856368e-03 -2.07460389827e-03 -1.37017495703e-03 -3.25657677338e-03  2.02175360132e-03  5.70944125744e-03 -1.28684121456e-04  2.34775808323e-03  2.18391726455e-03 -3.59296161601e-03 -6.00950362106e-04  2.64572112366e-03 -3.75402737536e-03 -1.33512970675e-03  7.55991805584e-04  7.68270721147e-04 -1.24832658543e-03 -2.23584307711e-03  2.48294173578e-03  2.54502673209e-03 -8.42213872081e-04 -4.23260242436e-04  3.26384026535e-04  1.85206775977e-03  1.17083696779e-03 -4.11836276744e-04 -4.08962548024e-04 -9.07242881542e-04  3.17135597495e-03  1.97515300351e-03 -1.30324134402e-03  1.95992839803e-03  1.39570675671e-03  4.44780885321e-03  1.66677630077e-04 -3.12594460951e-03 -2.17310807854e-03  2.81128676634e-04 -1.88390979804e-03 -8.42686349325e-04  7.02707400307e-04  2.94103625497e-03  5.61115990428e-04  3.45400320213e-03 -2.81714807479e-03 -1.13958645614e-03  5.29783604874e-04 -1.46345269399e-03  1.13885259646e-04  2.04214063465e-03  4.41853284661e-04  1.75556723650e-03  1.65109716239e-04 -1.32599770504e-03 -4.53218644488e-04  1.56809564896e-03  4.07594589029e-03  3.95650641144e-03 -1.22611663324e-03  8.33390609115e-04  1.05308981863e-03  3.35523893662e-03 -9.25474607313e-04 -2.90602486779e-03  1.00850447967e-03  5.99903467276e-04 -8.16900759842e-04 -4.03019596087e-04 -1.56803581339e-03  1.18070380253e-03 -1.03139765893e-03  7.29721254451e-04 -1.42562001098e-03  1.91174160251e-03  7.78612123555e-04 -1.23453088270e-03  7.58454926759e-04 -1.00353596774e-03 -7.86280949622e-04  3.41592611442e-03 -4.54557961919e-04  5.08093397280e-03 -1.35255706025e-03  4.20929845453e-04  2.45707590304e-03 -4.15217830484e-04 -1.90885872395e-03  2.13906129862e-03  2.11543595993e-04 -8.70430401597e-04  1.11613155718e-03 -5.70513945477e-04  8.88112649138e-04  4.69540983322e-03  6.64471739081e-04 -3.12706272419e-03 -5.49291163427e-04  2.40643165669e-05  3.44987123783e-03 -2.04029192759e-03  2.28765053138e-03  3.57636466982e-03 -3.17658834613e-03  9.39791091334e-04  1.10108627333e-03 -8.50139486734e-04 -3.67279663301e-03  2.37417530274e-03  6.62913709979e-04 -1.16316454867e-03 -5.88639669558e-04  2.11578590482e-03  9.85315849157e-04 -1.96825041733e-03  7.09637034500e-04 -1.14628575517e-03  5.96392461777e-04  1.34397955632e-03  3.17418875331e-04  6.87326006754e-03 -2.16968684462e-04 -8.53241631375e-04  1.98418262202e-03  6.38321566373e-03  3.99652632433e-03  2.63408547472e-06  1.94518666686e-05  1.00092142727e-03  3.65275639053e-04  2.54973984838e-03 -2.25327690267e-03 -8.84152174980e-04 -2.32246390052e-03  5.16359816397e-04  1.95070152196e-03 -7.85395802048e-04 -2.08523300973e-03  2.92309050484e-03  5.75732055081e-03 -9.92341345096e-05 -8.46720712706e-04  3.38726461571e-04  3.02702919791e-04 -1.27622755166e-04  8.28022913352e-04  8.17269247183e-04  2.66349864341e-03 -5.83200123622e-04 -6.81748092593e-04 -7.22341982277e-04 -1.21593077301e-04  2.52594114693e-03 -3.44871218295e-03  1.50924418968e-03 -2.69337673454e-03  1.10896135959e-03 -5.78561082639e-04 -1.01471695231e-03  1.46432519598e-03 -3.98421802753e-03 -1.94356903209e-03  8.82733060783e-04 -8.18770772867e-04 -2.45549141254e-03 -4.07518710364e-03  7.48188258425e-04 -1.02780051697e-03 -1.17752110578e-03 -1.80225646119e-03 -1.87770069575e-03 -5.32239974718e-03 -3.78326034613e-04 -1.45858458840e-03  7.76784497166e-04 -1.93912931532e-03  3.40122089153e-03 -2.09090088415e-03  2.07236959686e-04  2.54278943539e-03 -2.48800550330e-03 -1.80052844661e-04  3.65802422356e-04 -1.25808832406e-03 -1.72885461946e-03  1.74193424996e-03 -2.49714113951e-04  7.53552145886e-04 -3.81139639971e-05 -1.51423764917e-03 -1.53394346473e-03  1.80918387550e-04  4.80534318559e-03 -2.65171628567e-04  2.81661875717e-03
-2.55948295491e-03 -6.50468599793e-03  4.12071264353e-03  6.77461304222e-03  3.64593527528e-03  7.95217768704e-02  1.27917124618e-02 -5.75888496168e-03 -2.00168855381e-04  1.74054093582e-03 -3.97941580206e-04 -2.49657729813e-03  2.75158792442e-04  1.25711795187e-03  6.48298133295e-03 -1.27654516225e-03 -2.66789635459e-03  1.15316638435e-03 -1.44427404632e-04 -8.90100504274e-04 -7.88610933573e-04  5.57896245123e-04 -3.57559176270e-04  1.72918402041e-03  9.63287143986e-04  3.18494150229e-04 -1.15349316347e-03 -3.37441991308e-03  2.52343232106e-03  5.85412569477e-04 -3.33316369599e-03  4.16788810482e-04  1.05757392291e-03  4.25747830383e-03 -3.63466454222e-03 -9.31068157190e-04  3.14422262413e-03 -5.97005475474e-04 -2.42353137067e-03 -3.90743068687e-04 -2.30565396666e-03  5.54428543784e-03  1.27534474349e-03 -1.83623441009e-03  1.41851939558e-03  7.98654687870e-04  2.08761879187e-03  1.95073114378e-03 -2.63869450702e-03  5.78648254419e-04 -1.92007833776e-03 -2.13498633293e-03 -4.98378556947e-04 -1.93141466451e-04  2.32592836373e-04 -3.39148367662e-03  2.16661866968e-03 -1.69270080070e-03 -3.78398370765e-04  1.44208272649e-03 -1.77432729969e-03 -1.84160355422e-03  4.14488543683e-04  6.92585507374e-04 -1.64034573862e-03 -2.88600851530e-04  2.32081478160e-04 -7.50760070454e-04  1.00139831102e-03 -2.60908102657e-03 -5.75616963087e-03 -1.55425300354e-03 -4.59327817691e-03 -1.26589362837e-03 -5.14444455740e-04 -2.22229799099e-03  2.44299660734e-04  1.89886782988e-03 -5.95638798728e-04 -9.92399652092e-04  6.17959697156e-03 -9.74981610081e-04  1.69533184484e-03  3.28660846784e-03  4.03679941699e-03 -5.59632146936e-03 -7.84497140143e-04 -5.96282613119e-04 -5.73863038080e-04 -4.44588086421e-04  2.17900709904e-03 -3.26025663681e-04  2.09704239957e-04  9.43743753093e-04 -8.97231915539e-04  4.60303437696e-03 -2.57693818280e-03 -3.11979675431e-03 -9.64679792158e-04 -1.89663447817e-04  3.35514854864e-03  1.02537619043e-03  6.39896692724e-04  2.29304698799e-04 -3.11456533678e-03 -1.80351714387e-03  1.16340973224e-03 -9.99216247402e-04  2.25700213804e-04  5.10100311930e-04  2.60119629186e-03 -1.11752723164e-04 -2.00704621364e-03  2.17034327888e-03  1.65630823678e-03  1.63779913305e-03  2.10154829464e-03 -2.88852700357e-04  2.88768836950e-03  4.32902538557e-03  1.97106323429e-03 -5.68233600813e-03 -3.86931356845e-03  8.62736517315e-04 -2.03685721929e-04 -2.13207069704e-05 -2.67701301901e-03  2.35463368986e-03 -7.04719639202e-04 -8.83125618855e-04 -1.35853344427e-03 -1.28905010908e-03 -1.56375191895e-03 -8.05450701756e-04  2.56506131995e-03  4.66219387125e-04  3.10525201982e-03 -6.18710207764e-04 -3.68177838227e-03 -1.41545731547e-03  3.11428547224e-03  1.77110113418e-04 -7.94406454098e-04 -2.78185531481e-04  5.28095889212e-04  7.61632831423e-04 -3.84183083076e-03 -1.97132532497e-03 -3.86954778337e-03  1.67201803510e-03  6.78438295981e-04 -4.40529923551e-03 -4.32977143621e-03  6.72589281475e-04 -6.74786305399e-04 -2.31271825985e-03  3.32028636106e-03 -7.88300963133e-04 -1.25260021255e-03 -3.18048263225e-04  3.79023608522e-04 -2.31654149018e-03  4.31538161915e-03  6.69278803066e-05 -2.67032044779e-03 -1.11130354483e-03  2.81623180404e-03  1.73092971836e-03  5.15133214153e-03  5.88171166846e-03 -1.80894101185e-03  1.05324833555e-03 -2.31929318925e-03  7.51383610186e-04  1.61314750156e-03 -7.42625519385e-04  2.01349761575e-03 -2.48580868212e-03  3.83476814737e-05 -3.71028757516e-05  3.41143682619e-05  1.98823434994e-03  7.14900858732e-04 -6.38813226425e-04 -1.26146382581e-03 -3.21895332779e-03 -1.75882342028e-03 -1.59549398879e-03  1.46431306729e-03 -1.37231028450e-03  3.91469612148e-03 -3.43054527856e-04  2.09215681346e-04  4.25904902027e-04 -3.40859832659e-03  6.06733610945e-04  3.91961787502e-03 -2.40029202852e-03 -4.26710169025e-03  2.94559065873e-03  1.47089771621e-03 -3.65446132249e-04 -1.63715144825e-03 -4.92811988677e-05  8.50127625613e-04  6.62397697830e-04 -8.31112226137e-04  2.94783149489e-03  2.36838143008e-03  2.31935225988e-03 -1.19415172850e-03 -1.30344998256e-03 -2.19258569328e-03  5.86653110156e-04 -5.93269229454e-04  8.53157645496e-04 -2.22395578729e-03  2.96728307440e-04 -1.48204349554e-03 -2.72512173617e-03  1.09981212468e-03 -1.13742300012e-03  4.35788832010e-04 -3.67367748460e-03 -9.68312306719e-04  5.60694939209e-04 -2.86903725398e-03  2.52127788738e-03  2.42484180351e-03  2.33477731320e-03  6.83808915468e-05 -4.76554105664e-04 -1.19755872904e-03  5.81795701726e-04 -3.71187824641e-03  3.26785562706e-03  4.39134662625e-04 -3.45138891174e-03  1.02723646988e-03  2.46141080425e-03  4.06002125995e-03 -1.69514527607e-03  6.54155163828e-04 -6.78352265961e-04 -1.29101320262e-03  2.49651090645e-03 -5.91556750234e-03  2.44785299893e-03  3.33804953661e-04  1.98879372367e-03  1.72384798848e-03 -2.51547035875e-03  1.55560017450e-03 -2.06400443061e-03 -1.99231254420e-03  3.24236993933e-04
-6.10309740352e-04 -2.27659718819e-03  1.28755233011e-03  7.91718012275e-03 -2.60077207111e-03  1.27917124618e-02  7.65442290215e-02  1.03666917687e-02 -1.16802956346e-02 -1.07077292321e-03 -9.09162400067e-04 -2.53735603476e-03  7.81839621776e-04  7.66265228725e-04  9.39388031575e-04 -2.21730680421e-06 -9.24123632956e-04 -3.44720952031e-03  1.31856181187e-03  5.96938873077e-04  9.02282810934e-04  2.42840526745e-03 -7.24990432433e-04  3.68521746847e-04  8.81398239247e-03  2.78809390993e-03 -6.52939502263e-04 -2.85707917704e-04 -1.02917703641e-04 -9.76250944815e-04 -1.86542687510e-03 -4.62760724170e-03  4.75302559043e-03 -1.43387976170e-04  1.12674903549e-03  1.02732082407e-03 -8.32773329645e-04 -8.20505658889e-04 -1.60027337777e-06  2.36757544809e-03 -6.12780429782e-04  4.39807890686e-03 -1.40439779801e-05  1.41384742501e-03  1.82940655076e-03 -7.27539371349e-04 -2.77833748328e-04  6.41646560827e-04 -5.36299786411e-06 -1.18534255410e-03 -1.91172195162e-03  7.29694209612e-04 -5.24399056298e-03  2.60303332209e-03 -3.98844593072e-04 -2.13109089804e-03  7.42119787477e-04  3.36899368386e-03  1.24713700002e-03 -3.74833059963e-03 -9.89279158759e-04  1.40159099282e-03 -1.12577322408e-03  8.48721047517e-04 -3.08728547755e-03 -1.44269654374e-03  3.96126703137e-04  3.52885396468e-04 -2.10157181100e-03  1.52732145665e-03  1.98193645225e-03 -1.62655380236e-04  2.74943260013e-03  2.36812834762e-03  1.33950085207e-03 -2.33045058498e-03  8.99446452942e-04 -2.50651519382e-05  7.10349154073e-04 -3.96821385482e-04 -5.49392230622e-04  3.67163545420e-03  5.24259725418e-05  4.21142805425e-03  4.00960867633e-03 -2.50125318638e-03  3.36570644106e-03  9.51443319729e-04 -2.05959261699e-03  1.44979396244e-03  2.53228078273e-03 -2.96523778897e-04  5.47547636951e-04 -5.26139700120e-04 -1.79964289956e-03  1.21896040747e-03  8.69966155325e-04 -1.54773228870e-03 -9.78326346936e-04  1.29564233992e-03 -6.48443533478e-04  5.13420185752e-03  4.90858263059e-03  5.67125754312e-04 -8.62020324107e-05 -7.01575683827e-04  3.61115147577e-03 -5.06019685027e-04 -1.08100728778e-03 -6.61267258240e-04 -2.03165436961e-03  2.73548201002e-03  2.44452057482e-03 -1.63120944011e-03 -3.62987633901e-03  2.54808912800e-03 -7.78104456548e-04 -1.83069751828e-03  3.01167550763e-03  2.44492688935e-03  2.31375130625e-03 -1.46771962502e-03 -1.65504539182e-03  2.44439991946e-03 -2.18040414821e-03  1.61645468932e-03  2.59197223966e-03 -3.27951570202e-03 -8.12316406913e-04  2.27982545521e-03  1.66591961096e-03 -5.83920892043e-04 -1.13107151012e-03  1.10040802242e-03 -6.23950551778e-04  2.90059516047e-03  3.86530255259e-03 -1.68945522257e-03 -1.05311147631e-03  1.40790349944e-03 -1.25799154294e-03  7.42605160715e-04 -1.79356878043e-03 -1.02540660366e-03  2.09034231742e-03  4.96523785891e-04 -2.32257534283e-03  4.47699098004e-04 -1.93746791966e-03  1.82804722917e-03  2.97646576804e-03 -2.72265240662e-03 -6.07537222367e-03 -1.85574041470e-03 -1.58125242500e-03  1.60283961549e-03  4.18807382815e-03  2.05812540529e-03  9.61329797893e-04 -2.22688876358e-03 -2.24360309382e-04 -1.58675257949e-03  6.25458526632e-04  1.64845635431e-04  1.10315612219e-03 -8.78764811444e-04  2.50183049367e-03  2.16327833338e-03  1.83416797246e-03  1.37677014640e-03 -2.31088306807e-03  1.11349581434e-03  3.26386743886e-03  1.05970617577e-03 -3.60311327356e-03 -3.32995706512e-03  1.13529655326e-03  4.22538943883e-04 -2.63583195977e-03 -1.71388602662e-03  2.35481350217e-03 -4.33410551145e-03  7.16709384149e-05  2.25190316317e-03 -2.14788376318e-03 -2.30670345693e-03  1.78277856435e-04  1.91836733096e-03 -2.21166675255e-04 -2.40125805834e-04  1.68855828189e-03 -3.92613978657e-03 -5.12340212047e-04  2.96923640057e-03 -5.93250462495e-03 -1.16626202731e-03  4.93355408615e-03  2.31954345265e-03 -1.76241564190e-03  7.64541567510e-04 -7.54169048333e-04 -2.14754900027e-03  4.05520638791e-03  2.50015459455e-04  5.95585380501e-03 -3.46099529160e-03 -3.71612459928e-03 -1.86225851983e-04 -1.02234007744e-03  6.31481433838e-03  2.23218133663e-03 -1.56512938816e-03 -6.68020817742e-04  6.61787250685e-03 -2.10340114854e-03  1.01984530893e-03  4.76875822251e-03  1.34801307141e-03  1.15383876407e-03 -2.22440676342e-03  6.99234303266e-04 -1.73701842664e-03 -2.96015448280e-03 -3.29438687904e-04  2.23878267942e-03  3.85831101010e-03  7.97909678185e-04  4.29732752985e-04  5.82944364739e-04  1.89315140966e-03 -1.18197969338e-04 -2.92602654966e-04  1.97609512627e-03  4.69510345367e-03 -2.35295432642e-03  6.53572592108e-04  2.26771503629e-03 -2.10695072768e-03 -6.36667500695e-04  2.45153762481e-03 -5.16989641144e-04  3.98599723654e-03  1.62625042175e-03  1.55708121208e-03  1.24224001595e-03  1.35823844553e-03  1.93253380057e-03  2.42251572352e-04  4.89334838018e-04  1.72671352066e-03  2.35287434980e-03 -1.24688296820e-03 -1.74462167955e-03 -3.23562772061e-03  2.81111123516e-04  3.11684881851e-03
-3.06675363475e-03  2.65693669776e-03  1.72488097337e-03  7.41782693303e-05 -2.38333074583e-03 -5.75888496168e-03  1.03666917687e-02  9.58836821939e-02  4.55843514756e-03 -9.18239826686e-03  1.09563372029e-02  9.69950733490e-04 -2.67126705884e-03  5.65116727575e-03 -1.60580477173e-03 -7.04502753792e-04  1.25806976315e-03 -8.01704014724e-04  1.86866530091e-03 -5.30418400948e-04  7.83396312083e-04  1.09642002495e-03  4.73310568023e-03  1.51761969531e-03  4.21589502925e-03 -8.49049578987e-04  4.09628384215e-04 -1.51789562667e-03 -1.09739331076e-03  3.40441603882e-03 -3.24680601513e-03 -3.74181509277e-03  4.83245683173e-03  5.90382254655e-03 -1.46836061346e-03 -5.45306286964e-03  1.19232952781e-03 -2.87992473411e-04  2.81279214155e-03  1.07323122882e-03 -1.36432459792e-03 -1.51576449979e-03 -2.07267772119e-03 -1.39035601097e-03  1.04628980484e-03 -2.31727368507e-03 -6.70306639781e-05 -5.98100769005e-03  1.54545867376e-03 -6.12070150159e-03  5.03348218530e-03  5.04648494666e-03 -1.54933405588e-04  6.31309215713e-04  9.23330371100e-04 -1.62868439414e-05 -4.95241475659e-03  5.12616563190e-03 -6.28363490739e-05 -1.61756511530e-03 -4.96641513144e-04 -5.58485468464e-04 -1.53930196917e-04  1.39644432012e-03 -2.82780141578e-03 -1.65778204267e-03  6.82997504865e-04  1.22202915327e-03  6.97679937545e-04  3.85393046167e-03  9.35948564102e-03 -2.61014454986e-04  1.63672097582e-03  4.07665813719e-03 -9.74365304585e-04 -5.96235055562e-04  2.82476612228e-03 -3.49769802126e-03 -4.26227358836e-03  2.32984098491e-03 -1.65093673768e-03  3.08416722725e-03 -1.20580268878e-03  1.18279082272e-03  1.75966424574e-04  4.53724170786e-05 -2.37989269999e-04  1.26233215487e-03 -3.64464810284e-04  7.80128461079e-04  2.31456991389e-03 -3.14692097699e-03 -3.45607792198e-03  5.25385029166e-05  1.36682459030e-03 -2.22183544614e-03  3.20768464245e-03 -4.63911072327e-04  2.52220156262e-03  3.18185226009e-03 -1.99980816275e-03  1.45155905323e-03  2.51201130617e-03 -7.44065440837e-04  5.37423528356e-03  1.80286833233e-03  3.51484546196e-03 -2.94798760871e-04 -7.38637233173e-03  7.87238930221e-04 -6.23298725008e-03 -1.13772174801e-03  1.86328262377e-03 -5.66044934410e-03 -6.28151055626e-03  1.96176997046e-03 -1.83998614689e-03 -2.81215704872e-03 -3.16952665645e-03 -2.80945311361e-03  6.78260770543e-04  1.41465532248e-03  3.46689972167e-03  1.19814057199e-03  6.45270438652e-04  1.30500442166e-03  4.14688292858e-03 -2.65677337680e-03 -1.54604242604e-03  1.80753607201e-03  7.11665506371e-05 -2.67895315122e-04  6.53853902775e-04  3.67745339650e-03 -2.91966796761e-03  1.13998946110e-03  1.34132262079e-03  8.92953896768e-04 -3.56551394334e-04  2.94255417893e-04 -3.08907547731e-03  1.09375065781e-03 -1.74757136559e-04 -3.11115316677e-03  2.47199266820e-03 -1.29129111986e-03 -1.38992036291e-03 -9.04509628193e-04  8.88747080888e-04 -2.18299844949e-03  3.30823732544e-03  3.70123756472e-03 -2.61360614849e-03  4.85613717177e-03  1.66424916686e-03  1.38766181609e-03 -1.21964962937e-03  1.74195544932e-03  1.79021206419e-03 -2.12740915658e-03  2.17878694461e-03  7.30574045187e-04  1.08451963285e-03 -3.35084440749e-04  1.41776032223e-03 -4.98347581704e-04  9.58961625995e-04  7.46285121778e-04  1.59907197066e-03 -1.05714328899e-03 -1.02081707067e-04 -1.35309097450e-03  2.01063236717e-03 -3.63783315445e-03  1.43091666625e-03  6.65067032000e-04  4.04622469907e-03 -9.90200032370e-04 -7.76200947365e-03 -5.41730131202e-04  2.87916026162e-03 -4.53432836018e-03  2.32177910080e-03  1.78840588383e-03 -1.18884587902e-03  5.41747432255e-04 -1.69349768672e-03 -7.84514730451e-05  1.80541541680e-03  4.28607007976e-04  1.98082223106e-03 -3.19958704821e-03 -2.77750460289e-03 -6.18121445942e-04  1.23166881263e-03  1.43538560688e-03 -6.91779395120e-04  2.25873363608e-03 -1.77809278283e-03 -4.77404423463e-03  3.18878774550e-03  4.48236271210e-03  2.69399114487e-03  6.12129529955e-03  4.09772000244e-03 -1.95803301960e-03  1.13650293349e-03 -1.28468882501e-03 -1.85159952889e-03  2.27379818209e-03  1.40678001752e-03  4.16295506941e-04  1.22940983110e-03  3.89592056229e-03  1.11287534327e-03 -2.10924228759e-03  1.68615141709e-03 -3.77930446017e-03 -1.01095053405e-03  1.85753061175e-03  5.24743671908e-04 -2.44135357662e-03 -3.19943763222e-04  1.46100914826e-03  1.58259114402e-03 -4.16317690675e-04 -1.86177144461e-03  8.33323404450e-04 -2.26593255813e-03 -3.09296275409e-03 -2.67788942346e-03 -2.29367439083e-03 -1.24345452669e-03  2.05581476553e-03  2.96533924671e-03 -8.66773598725e-04 -1.64619345440e-03 -9.48566085405e-04 -3.39802102766e-04  4.38537515016e-04 -1.93527543367e-03  3.06515762540e-03  2.19888111270e-03  1.51202445133e-03  1.88188570596e-03  1.97291392601e-04  2.50089846978e-04  1.11724969412e-03  6.30788619512e-05  1.23515506992e-03 -1.40291018592e-03  1.61889497891e-03 -2.26647388108e-03  8.61048612393e-04  1.26838197162e-03 -2.14843131497e-03
 3.80221545752e-03  9.20140924440e-04  1.43468853562e-03 -1.52067338481e-03  6.33587342252e-04 -2.00168855381e-04 -1.16802956346e-02  4.55843514756e-03  9.31378045478e-02 -2.66679372497e-02  1.36218371570e-02 -6.61108701681e-05 -4.74192839978e-03  1.68030838699e-03  9.98754348637e-05 -3.34873220984e-05 -7.73177722042e-04 -2.96097659168e-03  7.74700279625e-03  1.15578295325e-03  2.91879553457e-03 -7.96611047931e-04  2.58385929870e-03  1.93609167400e-03 -4.27964590729e-03  4.36482486097e-03  8.90738680617e-04  2.25014740090e-03 -1.14794176607e-03  2.50777908014e-03 -1.52265384311e-03  2.44598536122e-03 -2.47363640193e-03 -1.58434119688e-04 -1.74622777314e-03 -2.81807545370e-03  4.60513448793e-03 -1.76985091442e-03  5.02035313773e-03  8.93561528559e-04  4.48124667221e-03 -1.08141588831e-03 -8.45419685443e-04  6.39448314210e-04 -1.36921040464e-03 -9.42888721310e-04  1.42652187596e-03 -3.37408378042e-03 -4.38535502982e-03 -5.35249586422e-03  3.89656933113e-03 -2.44949394719e-03  4.70042795068e-04  9.88406644629e-04 -1.51684720000e-03  7.71574371412e-03 -1.35763150123e-03 -3.23772802561e-03 -1.99564181201e-03 -2.54676749160e-03 -2.74774582196e-03 -1.57804621494e-03  1.13041555700e-03  1.68854430949e-04  4.21051855461e-03  1.01434170723e-05  1.73545834348e-03 -1.82841709030e-03  1.21559781159e-03  2.21313271538e-03  3.40394628938e-03  1.56668276546e-03  4.20492291784e-03  4.88169586856e-03  1.47617466106e-03 -3.26904198230e-03  4.45164663223e-03  2.23863018989e-03  7.31702937471e-04  2.46262991167e-03  2.13348373786e-03 -3.16189117077e-03 -2.82932293351e-04 -2.34034209274e-03 -5.91176659598e-03  3.74009665330e-03  2.16615741282e-03  2.79651500580e-04 -1.62980791340e-03 -4.89819363410e-04 -2.44833228089e-03 -4.60066241057e-03  3.24584449636e-04 -1.05514314986e-03 -5.24534094384e-04  4.31275518060e-03 -6.58092115930e-03 -2.33903437238e-03  5.89850394430e-04 -1.38824133682e-03  1.21275375107e-04 -2.63525307397e-03  4.12332181451e-04  3.44681148000e-03  8.01810514119e-04  2.55641752028e-03 -4.86710976092e-03 -2.04162544363e-03  1.60398995666e-03  1.28792464397e-03 -2.25683812202e-03 -6.24198258218e-03  4.47542043560e-03 -1.51566313584e-03 -4.78667461501e-04 -1.06693104437e-03  4.15916295355e-04  9.79917690141e-04 -2.20524898737e-03 -1.97650006635e-03  9.71067865167e-04 -3.21901418292e-04  1.53318521851e-03 -2.28604831275e-03  8.92775909773e-04  4.26807097837e-04 -1.04647614782e-03 -1.70074979169e-03  9.82551350747e-04 -4.97615824146e-05 -3.55042745886e-03  2.62613016915e-03 -5.27160396691e-04 -1.85133312480e-03  6.80785835367e-04 -4.99874347400e-03 -3.54724662356e-03  6.31235909727e-03  2.53630955307e-03 -1.42553455374e-03  4.99942682948e-03 -1.88293002295e-03  2.05893255773e-03 -5.08098887386e-05  7.34576969782e-04 -5.36233090768e-04 -1.89882179574e-03 -6.28252612422e-03 -2.26320513568e-03  5.53495424649e-04 -1.47285341391e-03  1.00934290036e-03  5.36864465455e-03 -8.77058761730e-04 -8.37327733887e-04 -1.14811973118e-03 -1.22457267993e-03  1.71206054303e-03 -6.11106491370e-04  5.98433637397e-04 -2.67358547258e-03  1.04313806221e-03 -6.92267458273e-04 -2.19667663955e-03  7.90158969878e-04  9.01024998948e-04  2.37532265919e-03 -3.47941251333e-03  4.92129774584e-03  1.68192140017e-03  4.32064582736e-03 -2.90543870648e-03 -4.94543206791e-03 -2.93126911947e-03  1.24087697467e-03 -1.85525129096e-03 -2.97090682171e-04  2.33462990785e-03  1.37290646431e-03 -5.83944395686e-04 -8.17088398893e-04  4.57776028635e-04 -5.06754740778e-04  3.06968637723e-03  3.55757183360e-03  2.20280143488e-03 -4.38106504844e-03 -3.78007828108e-03  4.68260436582e-03 -2.44803489851e-03  1.09188568278e-03  3.46571643494e-03  2.53775341132e-03 -1.38067463986e-03 -3.18856272769e-03 -6.72128868011e-04 -4.22923885167e-03 -3.39170978958e-03  6.31462227157e-03  2.11726217432e-03  2.00998147928e-03  3.22359770004e-03  1.41921780589e-03  1.28961732147e-03 -1.90761977161e-03  2.40624708139e-03  2.53589653252e-03  2.78047669458e-03 -7.10427527382e-03  4.65567889563e-03 -4.27418574457e-04  3.82639105581e-03  1.16770255070e-03 -7.45650299802e-04  6.77128443744e-03 -5.97889141052e-03 -1.45129435798e-03 -1.23507165160e-03  4.39335616591e-04  1.29810538463e-03  1.90332151642e-03  3.86121568984e-03  4.96729922420e-03  1.99023015092e-03 -9.97852602469e-04  1.68354016079e-03 -2.95860086567e-03 -2.47967478026e-03  8.24419217003e-04  4.49261587847e-04  3.76199805556e-03 -3.88922706422e-03 -1.58755696707e-03 -2.09101967693e-03  1.36784612210e-03 -1.09342591756e-03 -1.12398985843e-05  1.10640409358e-03  3.54988106198e-03 -3.48176265890e-03 -4.76420048839e-03  1.44170855961e-03 -9.74503879619e-05  2.33292319058e-03  6.20492335212e-04 -9.93825980381e-04 -2.11262515161e-03 -1.20961772209e-03 -7.59624420306e-04  1.17464703511e-03  5.90845431365e-04 -1.43304272836e-04 -1.81458499608e-03  1.11244473995e-03  9.80648682653e-04 -2.28868498151e-03
-6.88240626578e-03 -9.01897608148e-04  1.55203130081e-03  7.33508531671e-04  3.26411653492e-03  1.74054093582e-03 -1.07077292321e-03 -9.18239826686e-03 -2.66679372497e-02  1.06708953622e-01  6.42164902436e-03 -4.11427189014e-03  3.58049786868e-03 -1.30298273420e-03 -2.75872812530e-05  1.64891138467e-03 -1.68056398248e-03  2.64664850605e-03 -7.72281041686e-03 -2.16727119623e-04 -3.25130292118e-03  2.99678484773e-03 -1.64029736173e-03 -2.07671359464e-03  2.45620132702e-03 -3.24704836077e-03 -1.52178778902e-04 -4.18721257190e-03  3.20808893664e-04  6.66976895545e-04  4.33690667445e-04  3.66318009959e-03  9.00192603649e-04 -2.03754325246e-03 -2.85180924549e-04 -4.59422860824e-04 -4.01467353642e-03  4.04830526193e-03 -5.37027032183e-03  5.53977840203e-04 -9.90533807510e-04  1.07837248338e-03 -7.70265812957e-04 -5.40059080319e-03 -1.03355911371e-03 -9.86742559289e-04 -2.53862404337e-03  4.87396660483e-04 -2.56962783134e-03  3.42676746306e-04 -5.93203912702e-03  3.55079694837e-04 -2.46369560050e-03 -6.34040178241e-04  2.66040178789e-03 -6.82855091156e-03  9.83727895254e-04  2.09958139790e-03  3.89866119877e-04  4.53982668074e-04 -1.23463281346e-03  5.86848633040e-05 -3.26296526830e-04  1.57195375678e-03 -5.04114691086e-03 -4.20339805182e-03  1.07059147859e-03  8.26324030681e-05 -2.63542161519e-03  1.85192182890e-03 -4.72694896500e-03 -4.03395407509e-03 -5.75450275789e-03 -7.99998908049e-04  1.84710388522e-03  1.52139181460e-03 -3.67951170077e-03 -6.97968345775e-05  3.35108306092e-03 -6.41806130365e-03 -2.12231992502e-03 -1.02060973712e-03  6.10227080724e-03 -2.18266693297e-03  1.04351974632e-03 -8.59856683899e-03 -5.06668523856e-03 -1.85396140637e-03  5.63515958340e-04 -1.76363106847e-03  3.84767156799e-03  1.00825599938e-03  6.07383438209e-04  3.52533254615e-03  5.51746990050e-03 -1.86048975900e-03  1.39125733306e-03  2.70212525655e-03 -3.12409483696e-03 -2.09804338559e-03 -1.18480588687e-03  4.20675878951e-03  1.18398747940e-03 -6.84701212968e-04 -2.97505859936e-03 -6.64742361054e-03  1.70502088415e-04  2.10722609200e-03 -2.18736059845e-03  2.78768771633e-03 -1.68186352039e-03  4.31710680418e-03 -6.85925086573e-03  2.07563960124e-03  1.68941797781e-03  2.79915503324e-03 -2.00346419547e-03  1.25589651310e-03  2.60611526576e-03  2.91470993010e-03  4.45270261446e-03 -1.68751040103e-03 -3.48451844922e-03  1.80073563040e-03  2.32348344923e-03 -4.76183490243e-03 -4.12591068383e-03  2.40042079251e-03 -1.33603558712e-03 -2.07271662388e-03  1.31787268719e-03 -3.40963212449e-03 -7.83912011848e-03 -2.69753914983e-03 -1.44130858209e-03 -1.42085814153e-03  1.32899154844e-03 -3.16710326118e-03 -3.17364874663e-03  2.38862391392e-03 -1.99838479751e-03  6.64714762836e-04 -1.75963931509e-03  4.49468558809e-03 -2.98850935638e-03 -2.94183902344e-04  3.71584002243e-03  3.63311745486e-03  6.31259044239e-03 -5.43512360346e-03  2.84994569168e-03  2.65371520202e-05 -4.60678213195e-03  1.95950316893e-03  4.23678129036e-04  3.41411208450e-03  2.41541309255e-03 -2.73153404249e-03  1.86220157450e-04  1.76746576685e-03 -3.51483656077e-03  1.95233424603e-03  2.58236684964e-04 -4.15933563162e-03  2.61464604921e-03 -1.26458353321e-03  1.20161615140e-03  1.83812756795e-04 -6.28092556281e-03  2.73201586950e-03 -2.63100677985e-03  4.95562699828e-04  1.33732519353e-03  3.51701804484e-03  7.50289895572e-04  2.25506011773e-04  1.34076661100e-03 -1.28143517788e-03 -1.76169019071e-03  2.03121986277e-03 -4.99250808801e-03  2.47995891804e-03  1.07191752409e-03 -1.93512393020e-03 -5.18337361138e-03  2.56684696322e-03  1.50936649697e-03  5.14924800492e-03 -2.37475911751e-03  2.30385899422e-03 -2.44661181332e-03  2.48904828895e-04 -1.01019500754e-03  1.62847441328e-03  3.81251006086e-03  9.65977973708e-05  1.81304209679e-03  6.97977450589e-03 -2.76596637664e-03  2.76283087469e-03 -7.28594646285e-04 -5.81951536461e-03 -2.31050253534e-03 -2.87324025594e-03 -1.18534586151e-03 -4.34695371616e-04 -1.86342934571e-04 -2.20598360088e-03  6.58785229844e-03 -9.01277591714e-05  5.07215942113e-06 -4.21904827480e-03  2.69770931637e-05 -6.88994645098e-05  7.64370350591e-04  5.10857799799e-03 -1.26219780438e-03 -2.08856007172e-03 -1.03076435749e-04 -4.01478971460e-03 -1.43393733695e-03 -4.80727975969e-04 -2.96085132931e-03 -1.56437965484e-03  1.72723111043e-03 -3.85025569460e-04  4.84760557746e-04 -1.07319830204e-03  3.79780369266e-03  6.39539711787e-04 -5.38508758877e-03  3.50387754909e-03 -4.46681322399e-03  4.75232409719e-03 -4.22766464640e-03  5.30693864740e-03  1.66444752814e-03 -5.21446035329e-03 -2.91809824226e-03  5.45032328074e-04  2.35905906092e-03 -6.58945461743e-03 -1.42416748178e-03  1.24039068158e-03  6.45342121076e-03 -2.33958806146e-04  3.37022214130e-03  1.39529401571e-03  3.56931891897e-04 -3.74395532844e-03 -9.75265643495e-04 -3.24866751194e-03  2.21366466577e-03  2.57564397458e-03  2.77013249747e-03 -2.35572569295e-03
-7.46259247261e-04 -3.52869735949e-04  6.29739930175e-04 -1.18231793592e-03 -7.04128299842e-04 -3.97941580206e-04 -9.09162400067e-04  1.09563372029e-02  1.36218371570e-02  6.42164902436e-03  7.42691586742e-02 -1.46203527698e-02 -9.38483427864e-03  5.52296205334e-03  1.39256687668e-04 -4.80204554034e-04  1.36482457353e-03  5.08225358848e-03  5.77610349266e-04 -3.57890396311e-03 -2.27783590369e-03  9.06411883154e-05  1.53616737412e-03  5.46661975816e-04  1.82205334021e-04  1.93900253904e-03  3.36847285653e-04 -2.82847223435e-03 -1.13753062089e-03  1.97286201922e-03 -2.53138318824e-03 -2.28318982460e-03 -1.92474655539e-03  4.78333823305e-04 -1.57630010597e-03 -1.01603635480e-03  1.69435794316e-03 -1.30956822879e-03  5.68519164424e-04  1.67045604450e-03  3.85221461844e-03  1.39416704572e-03 -1.79089458197e-03 -2.82129634382e-04  6.04580068365e-04 -9.15011821754e-04  3.52259960391e-04  4.91606051357e-04  3.73289832834e-04 -9.19298880769e-04  1.89238382952e-03 -4.14284089417e-04 -1.07487005262e-03 -1.50781390908e-03 -7.37137404833e-04 -1.65992539683e-03 -4.43137330252e-03 -1.22392730863e-03 -1.37144860748e-03 -1.68642533455e-03  7.96686618531e-05  1.76027547789e-03  1.06856628999e-03  1.58751611756e-03 -6.13383799079e-04 -5.84451612175e-04 -1.00837728749e-03  9.47859661101e-04  1.55890886449e-03  1.59143482242e-04  2.94420884271e-03 -2.12113351487e-03  1.10133906434e-03  5.09578404972e-04  3.30632321491e-03 -2.64664419814e-03  2.37739080443e-03  3.11296678958e-04  7.29867532611e-04 -1.62135939241e-04 -1.19707279247e-03 -1.41271626618e-03  1.94137815210e-03 -4.77180267839e-03 -2.09979792464e-03 -1.97719101251e-03  2.82653344322e-03 -1.34584451290e-03 -3.28000040129e-04 -5.51039415756e-04  3.89560240306e-04 -1.42751696538e-03 -1.20272183603e-04  2.72644548952e-03  1.54634764063e-03  2.89691116566e-03 -2.92629689914e-03  2.60226206647e-03 -1.57460759448e-03  2.86707545807e-04 -2.70700394589e-03  4.05498650541e-04  1.78481934315e-03  2.80788526798e-04 -9.55652702749e-04 -1.75478914993e-04 -1.56142918690e-03  4.56502890085e-04 -6.33929835797e-03  2.99405110111e-03 -2.37685680211e-03 -9.59600674091e-04 -1.67995699057e-05 -1.91111905621e-03 -1.35679216019e-03 -1.76514648938e-03  1.69762788072e-03 -1.57977177876e-03 -7.13734879720e-04 -1.24123027681e-04  4.35177292644e-03 -1.49429135260e-03 -2.77391650504e-03 -2.93457896526e-03 -8.23418004373e-04 -1.43993170571e-03  1.18248622484e-03 -1.38538437584e-03 -4.00009941551e-03 -1.45574601516e-03 -4.26309004509e-04  1.15481480027e-03 -3.19395959147e-03 -1.12610147352e-03 -6.02933322263e-04 -1.15399434076e-03 -3.44563402405e-03  2.81706963108e-03  1.22954813226e-03  1.54355062543e-03  3.87056451818e-03 -4.13631448409e-03 -3.01421224312e-04 -5.72309033287e-04 -1.36235033383e-03 -7.91054229087e-04 -1.12856070792e-03 -3.13585673352e-03  1.41623549746e-03 -1.72727998429e-03  4.11913767974e-05  2.19148582799e-04  1.57353878005e-03  1.64807284911e-03 -8.19704901704e-04  1.03200147053e-03  1.09261015528e-03  1.98287521090e-03 -8.38745198317e-04  9.17005117884e-04 -1.23835116444e-03  3.29265608239e-03 -7.63511428420e-04 -3.26282306927e-03  2.34944104999e-03  3.37553111095e-04  1.66532347989e-03 -3.54649815870e-03 -1.37762510599e-03  1.16657160721e-04  3.68018711062e-03 -3.40519476587e-03  3.35586925874e-03 -1.31498630463e-03  1.87577343399e-03  1.94132612702e-03  1.75613932662e-03 -4.01988271056e-04 -1.07429298182e-03 -3.35645387573e-03 -1.95610882339e-03 -1.76202596801e-03  1.92297033465e-03  2.77667449607e-03  1.31552720390e-03  4.46379781704e-03 -1.85002331390e-03 -1.86418117461e-03  2.71181844013e-03 -7.33329720811e-04  1.66918783986e-04  2.07280644657e-03 -4.19212709322e-05 -7.36913756944e-04  3.39542906364e-03  1.37372867007e-03 -2.91169728002e-03  1.46337116460e-03  1.58655309413e-03  1.58758337560e-03  3.20202181585e-03  1.82975546092e-04  1.50707688312e-03  2.34431998333e-04 -5.60058481031e-03  6.01441027876e-04  9.42968749834e-04 -1.58600877141e-03  1.40144803507e-03  3.71421009861e-03 -1.69502627938e-03  4.10310386597e-03  5.59979525249e-04 -6.93406434872e-03  6.78963076171e-03 -3.65436875747e-03  5.64182693720e-04 -4.67586642658e-03  2.85805977834e-04  1.11184060755e-03 -1.79540649944e-03  1.22443611978e-03  4.02391579725e-05  1.76698351425e-03  1.10508776992e-03 -1.83406345727e-06  6.33637854158e-04 -4.21871447178e-04 -6.53939276489e-05 -1.63953363650e-03 -3.38239530119e-03 -1.47844711962e-03 -1.18378664111e-03  2.71826263118e-03 -3.22803725794e-03  2.49849228742e-03  8.19647868771e-04 -2.01586201081e-03  1.86557716628e-03  1.07481990927e-03  3.42490219582e-04 -3.31213113389e-03  9.87280533592e-04  8.06017172562e-04  1.59913389190e-03  1.79776614876e-03 -1.31534059725e-03 -1.99184768291e-03 -3.05383098767e-03  1.49560179337e-03  1.47790834921e-03 -2.94950801458e-03  2.30143577537e-03  2.10817555361e-04  6.32332967243e-05 -9.07805372323e-04
-2.33260301680e-03  6.52056877875e-03  2.47983894696e-04 -7.46474661597e-04 -1.09584254597e-03 -2.49657729813e-03 -2.53735603476e-03  9.69950733490e-04 -6.61108701681e-05 -4.11427189014e-03 -1.46203527698e-02  1.13126429348e-01 -1.73430457659e-02  7.62483643112e-03 -3.25112300530e-03  6.36805712833e-03 -3.79317453808e-03 -3.57932398845e-04  4.46934487524e-03  1.81464802585e-03  1.24419005831e-03  5.21810066121e-04  3.99402067243e-03  6.14618013834e-04  5.38232880101e-03 -4.97897330480e-04 -1.16694211911e-03  3.09025062719e-03 -6.32629045695e-03 -2.09106142970e-03  1.56624353328e-04  5.69407812858e-04  4.63007566573e-04 -2.90175541460e-03 -1.17566946123e-03  2.14525144608e-03 -3.05814357033e-03  3.11699087653e-03 -1.00491961998e-04 -2.22448017838e-03  1.61292927222e-03 -3.02482398278e-03 -3.41591257404e-03 -2.51062426724e-03 -4.76785391750e-03 -6.83637015445e-04 -1.48550753682e-03  7.26221025527e-04 -3.47187005377e-03 -4.27808995245e-03  2.49074749260e-04 -5.52705616494e-04  4.46815952263e-03  5.74761632914e-03  4.96462746137e-03  3.39735735681e-03  4.49225738607e-03 -6.09282025740e-04  2.90704568697e-03  4.20435486107e-04 -4.67556927899e-03 -2.38194865759e-04  4.30939447682e-04  6.85588051520e-04  3.28476640057e-03  6.52996326898e-03  1.23612654049e-03 -4.37479997396e-04  2.58087177145e-03  1.29051178863e-03 -3.43977609138e-04  2.76180076352e-03  1.10487718628e-03 -3.53792393047e-04  2.32007782543e-03  1.31566959927e-03  3.87188931307e-03  3.81377990185e-03 -4.40053660575e-03  6.58905304976e-03  8.26239908721e-04  1.07745755508e-03 -1.05197507501e-03 -1.85271959428e-04  1.72683547053e-03  2.34174869806e-03  3.93285397951e-03  8.35818421638e-04 -4.15411759403e-03  2.15453518216e-03  2.50439164714e-03  1.88068016523e-03 -2.80610583476e-03 -5.35313243096e-03 -1.01010089636e-03 -4.54014157857e-03  2.17359656743e-03  1.06108050723e-03  3.21568619882e-03  4.27119427036e-04  2.41409846560e-03 -2.89092632363e-03 -1.19595418246e-03 -1.45643453433e-03 -9.50481593877e-04  8.05815296296e-04  1.48021413512e-03  2.07297162053e-03  2.24953146710e-03 -1.13755188332e-03 -5.83154794340e-04 -6.21024343387e-04  9.13102056268e-04  9.07889662923e-04 -3.63128784023e-03 -9.08521431489e-04 -1.83481420877e-03 -6.24124053241e-04 -2.55068095470e-03 -6.05513088677e-03 -3.57579155849e-04  8.62387541424e-04  3.97221701813e-03  4.61070776944e-03  2.53323250963e-03 -2.19098758109e-03  1.44684081179e-03  4.34638714788e-03  2.18636216766e-03  1.82309082274e-03 -4.51940358265e-04 -1.12341864738e-03  2.44235072874e-03 -1.86702197757e-03  3.19304946836e-03 -5.53102781184e-04 -2.75319820018e-03  6.98995395072e-04 -4.50674649771e-03 -6.60052037547e-03  5.04774169152e-03  3.09394141221e-03 -5.84929271643e-03  2.40810288874e-03  3.96940567079e-03 -6.89629936386e-04 -1.91369238147e-03 -4.77862111197e-03  4.93876309657e-04 -6.15221133254e-05 -6.13944105908e-03 -5.11046910967e-05 -1.11439732329e-03  6.41869627648e-04  2.82192776809e-04 -1.84577459795e-03  3.29989742442e-03 -1.51040528042e-03 -7.52391370412e-04 -3.07223265279e-03  3.16415441215e-03 -1.55492897427e-03  7.06504600678e-04  2.53883232696e-03 -3.38444019551e-03 -1.33520081522e-03 -3.78988716113e-04  1.33224994228e-03  4.14281981112e-03 -4.08183742487e-05 -3.33782792452e-03  1.51665067275e-03  1.86918532354e-04  7.27381006087e-04 -1.68899893341e-03  2.17221002070e-03 -1.33850908511e-03  3.23271361499e-03  8.38693174796e-04 -8.10132508823e-04 -5.91123931217e-04  8.64723587963e-04 -3.51564758155e-03 -1.56340424911e-03 -6.11686316734e-03 -9.27284176296e-03  6.83899685781e-04  3.00763624523e-03 -3.04919388554e-03  3.29679161056e-03  4.50721644996e-03  1.43262178798e-03 -2.03651324515e-03 -1.76252924652e-03 -8.93072817081e-03  2.48944048408e-03  2.06116271038e-03 -1.50837940092e-03 -4.29929826097e-03 -1.78711340813e-03  3.28258687660e-03  1.88979644229e-03  1.44203814304e-03  1.63074571733e-03  3.23840359730e-03  5.75981574501e-04  2.24876110146e-04 -3.65699991704e-03 -1.10036673907e-02  1.42018527188e-03  1.93246505113e-04  4.88145793846e-04  5.49470333347e-04 -2.48153128715e-03 -3.13567029887e-03  1.03242157029e-03 -9.63064944440e-04  9.45682682688e-04  2.14816421860e-04  2.59824250566e-03  1.46070376727e-03  1.94187488874e-03 -2.01092961517e-05 -1.73535445725e-03 -2.28242503731e-03  9.01861017316e-04 -4.10569422659e-03  1.99346616357e-04 -1.59616165007e-03 -1.96308002823e-04  2.36569834674e-03 -1.00735754497e-03  1.09275402908e-03 -8.32576908272e-04 -2.79359722896e-03  5.41326828732e-03 -1.47119904136e-03 -2.58497615534e-03  1.74202165447e-03  2.81006572336e-03  6.66532238374e-05 -4.36686472739e-03 -3.09775374231e-03 -3.95716596330e-03 -1.72032815491e-03  3.36561740001e-04 -1.21840550766e-03 -1.86721383017e-03 -1.40457800235e-03 -1.25910433095e-03 -4.56470838473e-03 -9.33384099576e-04  6.68347606625e-04  4.22310090933e-03  1.60050495117e-03  1.49694552131e-03
 8.63281339772e-04 -3.41337582342e-03 -2.92332093913e-03 -3.90239622128e-03  4.12629712989e-04  2.75158792442e-04  7.81839621776e-04 -2.67126705884e-03 -4.74192839978e-03  3.58049786868e-03 -9.38483427864e-03 -1.73430457659e-02  1.02628127978e-01 -1.44916278140e-03 -5.52163732396e-03 -4.81001102384e-03  1.92876480848e-03 -1.91532182172e-03 -7.08668697134e-03  6.81750260509e-04  9.83925369763e-04 -3.10834696658e-03 -6.57718458333e-04  5.86765547124e-04 -6.20310664799e-03 -3.56010617309e-03  4.20399947567e-03  2.45673889364e-03  7.01194989486e-03  3.24569359155e-03  1.76786792416e-04  6.74708923307e-03  2.66141493165e-03 -1.66387517859e-03  8.79147196027e-04 -6.91904446862e-04 -2.40223690834e-03  2.73032629827e-03 -4.38471724623e-03  2.62831300658e-03 -4.97220931293e-03 -7.06072516918e-03 -1.53591973255e-04 -4.50692987825e-03  4.08187892171e-04  3.08360693258e-03 -9.60133055940e-04  3.06894682369e-03  6.71265716742e-04 -1.01081132718e-03  3.75119944884e-04  4.24435548573e-04 -2.87878992781e-05 -3.30565186689e-03 -4.73556569743e-03 -7.13719117391e-04  9.74340347598e-04  7.45293352479e-04 -7.79058181296e-04  2.41049065846e-03 -1.16401725583e-03 -2.42968245832e-04  9.26629718157e-04 -3.53177689940e-03 -3.21109647259e-03 -2.43147811839e-03 -3.61519327461e-04 -3.76962049910e-03  1.70823215360e-05 -3.18807096844e-03 -2.45682532141e-03  1.12069070869e-03  1.09349726855e-03  4.42404691335e-04 -3.23826930796e-03 -2.40417725291e-05 -3.23421340732e-03 -4.39318050021e-03  4.33267609311e-03 -8.00126272330e-03  1.62366473499e-03 -2.41688256010e-03 -2.85431509457e-03  4.57666955425e-03 -7.20824769637e-04 -2.98298812406e-03 -3.71059530900e-03  2.06267033520e-03  3.22217061929e-03 -1.33002359976e-03 -7.93015736565e-04  9.05263436548e-04  1.38461295570e-03  1.25032880282e-03 -5.49560648214e-04  2.64904557832e-03 -2.22958028196e-03 -1.09153358022e-03 -1.28950474120e-03 -5.34659231931e-04  3.00401588566e-03 -6.75754222771e-04 -4.20053053654e-03  8.62889202495e-04  5.65400334743e-03  3.61531574802e-04  2.88839417651e-03 -1.65279108742e-03  3.31882469898e-04  2.72129282475e-03  1.13150333401e-03 -3.54669419554e-03 -4.42084534474e-05  2.69131617566e-04  4.24869562806e-03  6.26365658514e-05 -4.00622716293e-03 -1.82555936562e-04 -3.10235435525e-03  2.66548027526e-03 -2.10355639034e-03  5.04557897165e-03  2.39126220835e-03  2.27425612890e-03 -3.28633422009e-03 -1.68921958412e-03  3.65765765209e-04  1.46807531217e-05  5.21305585207e-03  7.10352568791e-04 -1.12273028883e-04  2.26419237900e-03 -1.15181290844e-04  3.62173136017e-03 -2.38046888306e-03  5.05092328669e-04 -1.75404496569e-03 -1.80819276529e-03 -2.63938138656e-03  3.61631302207e-03 -2.48130633319e-03 -3.59954048027e-03  4.99804852105e-03 -5.58917223734e-03  7.80180838353e-04  1.14293711401e-03  6.47219563846e-04  5.04023696348e-03 -2.13979733148e-03 -9.43782411710e-04  3.94453436551e-03  2.59673282633e-03 -1.68307997671e-03  2.16700640610e-03 -2.81679826407e-04  4.81876824887e-03  2.65576954179e-03  1.79259835360e-03  1.07344739104e-03 -2.38481356391e-04  2.20153488832e-03  1.14864312136e-03  5.31484161357e-03  6.17358134474e-03  2.88536870055e-03 -4.23338906696e-04  1.11930332789e-03  2.09464220191e-03  1.72171198553e-03 -5.82708821020e-04 -1.13480916690e-03 -2.72227006339e-03 -4.05164765569e-03 -9.53344682588e-04  3.75847246781e-03 -2.38281142868e-03 -1.53503984622e-03 -1.83252063250e-03  2.25319132690e-03  3.89418499663e-03  1.52656677273e-03  2.26748003722e-03 -8.86500331657e-04  1.78610323121e-03 -3.36035358963e-03  5.48018579864e-03 -1.87351336454e-03 -1.64061507433e-04 -8.86936369455e-04 -3.30444140331e-03 -4.11801991474e-03 -6.46616285831e-03 -9.87276872055e-04 -1.45389097690e-04  5.27488360646e-03  2.74242576174e-03 -4.60647882440e-04  2.06093875187e-03  2.41214296905e-03  3.04329088523e-04 -2.19651126923e-04 -2.24123892887e-03 -2.60536135372e-03 -1.43799082812e-03  1.86617040114e-03 -3.46866908229e-04 -8.95618134724e-04  3.82577576592e-03  1.38416134837e-03 -2.65637661901e-03 -3.18302572980e-04 -3.64062302776e-03  2.72635424534e-04  3.62059977203e-03 -8.98738506624e-04 -1.02892038987e-03 -2.25865244201e-03  6.33073274447e-03 -1.70715876358e-03  2.72553144477e-04  1.80581764353e-03 -1.46093297752e-03  4.45626120395e-04  3.89752242511e-04  1.68912574515e-03  3.21008027745e-03  3.68610275559e-03 -8.81655786989e-04 -3.79673985012e-04 -5.38305501601e-03 -2.95562554696e-03  2.17541789604e-03 -2.13857730090e-03  7.74274486651e-04  7.26370512005e-04 -1.76225873668e-03 -2.29843036951e-03  1.65700273385e-03 -6.36987863001e-04 -2.41375619469e-03  5.03105070010e-03  5.54591105829e-03  8.06235666205e-04  1.23274374422e-03  1.11386836175e-03 -2.31722952379e-03  1.59088793286e-03 -1.33477179523e-03  3.75914773019e-03  6.94226416400e-05 -3.50493525518e-04 -1.07166057381e-03 -1.87537477256e-03  7.73316027949e-04  1.13893413329e-03  2.69680759721e-03
 7.79019823561e-04  2.12217986579e-03 -1.16694373634e-03  4.18417431474e-04 -2.85456249700e-05  1.25711795187e-03  7.66265228725e-04  5.65116727575e-03  1.68030838699e-03 -1.30298273420e-03  5.52296205334e-03  7.62483643112e-03 -1.44916278140e-03  5.50663009513e-02  1.04574461095e-03  8.03983817136e-03 -3.89074500474e-04  1.46784669136e-03  3.41861448299e-03 -2.05780801075e-04  1.58532452077e-03 -1.80115611812e-04  1.48687262553e-03  7.99983674359e-04 -1.91228474884e-03 -7.16558625346e-04  4.44762422135e-04  1.36403996827e-04 -1.32487656850e-03  2.20801337796e-04 -1.47878788138e-03 -3.23901090303e-03  3.78405315423e-03 -5.33138501775e-04 -1.16949858740e-03  2.27974357268e-03 -3.34886878880e-04  6.98551315842e-04  1.87401258974e-03 -7.22489427050e-04  9.28385942626e-05 -2.76522323370e-03 -3.75363134144e-03 -2.42928802704e-03 -5.14021395571e-03  2.65626188678e-03 -1.10588052930e-03  5.88515471449e-04 -3.23987884989e-03 -2.23291020825e-03  2.21822339280e-03 -6.89209204327e-04  4.10028081876e-04  4.49295128796e-03  1.97564333320e-03  1.89274233855e-03 -1.44982762855e-03 -1.77422354332e-04 -6.75588722525e-04 -1.01249391245e-03 -1.08972909172e-03  6.91777019955e-04  6.98257957666e-04  4.33767616296e-04 -1.30580675492e-03 -2.22018430704e-03 -5.24014952788e-05  1.84843233682e-04 -1.11436725126e-04  2.06829023228e-03  2.44745526574e-03 -9.01015742416e-04  1.53165180734e-03 -1.21627273278e-03  6.66371374887e-05  1.30060094801e-03 -1.87559967153e-04  2.35051174404e-03 -7.00598024991e-04  2.38730492558e-03 -6.51781568867e-04  1.25923233749e-03 -1.63714997867e-03 -6.23699823760e-04 -7.23039303702e-04  1.72175320775e-03  3.36313735152e-03 -5.80610105689e-04 -3.36643391233e-03  2.65124536446e-04  1.05577375836e-03  4.92141979648e-04 -6.10066337789e-04  1.42727946674e-03  6.69134177655e-04  1.26975101247e-03 -1.58304557606e-04  1.80721259275e-03  4.71757424188e-05  2.31313011000e-04  2.21127218797e-04 -5.66412808908e-04  3.96875192181e-04  1.11795619823e-03 -4.29646279136e-04  1.89558681644e-03  2.38593855369e-03  1.07140229212e-03 -1.82217307380e-03 -1.13742124101e-03  1.78518232849e-04 -2.49257694042e-04 -6.44714880355e-04 -6.30197982379e-04  3.43963198611e-04  5.55079544124e-04 -2.75612577566e-04 -1.79193266599e-03 -8.22154115708e-04 -7.39206631591e-04  1.67071602275e-03 -1.34403848574e-03  1.02139532231e-03  1.33177331520e-03 -8.56006140197e-04  1.82825987449e-03  9.77828673416e-04 -1.90713491789e-03  9.97767510795e-04  1.62865445399e-03 -6.41987712594e-05  4.39830674670e-04  2.38369345898e-03  1.49313019350e-03 -2.55340167830e-03 -1.50723536243e-03 -1.82064904696e-03 -2.51107985084e-04 -1.59373337761e-03 -1.82277963935e-03  2.28692829950e-03 -3.44392711848e-04 -4.80002997212e-04  1.06568184942e-03 -1.43467918336e-03 -7.49377449524e-04  2.06860539015e-03 -1.35791217927e-03 -8.57568026976e-04 -8.85430270462e-04  1.93961195080e-03 -5.55473569213e-04 -5.37538514434e-04 -3.03865166318e-05  5.79023227617e-06  1.38368014392e-03  1.72328872468e-03 -1.75529605247e-04  1.80738673089e-04 -2.13257452009e-03  2.21402721763e-03  2.35379604027e-03 -1.37266452710e-03 -2.11689017602e-03 -1.49063753383e-03  4.55622767207e-05  3.03299856706e-04 -1.75181809604e-03  7.25457995947e-04 -2.55647554155e-03  1.53271692628e-03 -3.47781997018e-03  9.51186251105e-04 -1.09930963273e-03 -1.60090853953e-04  2.62574034806e-03 -1.12769464575e-04 -1.60169940868e-03 -1.04044044515e-03  9.17370973757e-04  4.60068676263e-04  1.41056485364e-03 -1.85331180237e-03  3.75874362700e-04 -2.35125077795e-03  1.19554150055e-03 -1.27874997289e-03  1.30568721024e-05 -9.76070480090e-04  1.33925361251e-03 -2.46456366824e-04 -1.11525573561e-03 -2.22439001415e-03  8.57105133924e-04  1.41460203514e-03  1.17678979232e-04 -1.86426985877e-03 -6.61695424749e-05  4.71191890423e-04  1.44071719466e-04  1.70564771111e-03  1.02580287702e-03  1.70432902325e-03  9.73026301541e-04  3.09314521999e-03 -2.86298718590e-04 -1.17095624833e-03 -5.89274457604e-04 -8.64535406294e-04  3.23029776402e-03  1.17142822089e-03 -6.69520742126e-04 -5.10993535816e-05 -7.22872037085e-04 -2.05658951282e-03 -1.04699011729e-03 -1.97020972922e-03 -1.88779845811e-04 -5.49199069457e-04  1.89752893123e-03 -4.08130094142e-04  1.92831292069e-03 -2.67297920722e-03 -3.05094311382e-04 -3.52943843692e-04 -1.18546446431e-03  6.84289002629e-05  3.87148699301e-04 -3.64388411710e-03 -1.09549049543e-03  4.56670795593e-03 -3.30747915750e-03 -1.42746805431e-03  3.04938842683e-03 -7.54762612140e-04  1.14624256719e-03 -1.23490138348e-03 -2.04117373585e-04  1.17227889028e-03 -1.05081514249e-03  5.93301029886e-04 -2.08600810527e-04 -9.13803367619e-04 -8.93892971138e-04  1.24187174142e-03 -8.11776802621e-05 -1.68135024311e-03  1.68412460024e-03 -7.11500926332e-04  2.04788735193e-04 -3.82818272882e-04  1.28225836315e-03 -6.06453057025e-04  2.12968647991e-06 -1.33196103357e-03 -8.74732544661e-04
-1.26295249650e-03 -1.76041440939e-03 -3.68222486046e-04  1.79012975868e-03  1.93220948592e-03  6.48298133295e-03  9.39388031575e-04 -1.60580477173e-03  9.98754348637e-05 -2.75872812530e-05  1.39256687668e-04 -3.25112300530e-03 -5.52163732396e-03  1.04574461095e-03  1.27033358793e-01  2.09678719444e-03  5.59322602699e-03  9.88237697703e-04  2.64579417682e-03 -4.32274679956e-03 -4.87855071039e-04 -3.52941988687e-03 -5.37704059346e-03 -2.41361802655e-03  6.30352576623e-03  3.17314231440e-03 -5.70687591396e-04 -8.57298974428e-03 -3.52639025189e-03 -3.23461586250e-04  1.98478282867e-03  1.15869605202e-03  3.86103494245e-03  3.42659518022e-03 -5.88112612878e-03 -7.90185910788e-05  4.04742713058e-03 -8.35756217680e-04  3.18040492716e-03 -1.50473457332e-03 -1.91951201814e-03 -7.80516335688e-03 -1.73162261453e-03  1.63165551471e-03 -8.08292591177e-04 -2.43552526000e-03 -2.19244692721e-03 -1.07112490034e-03  7.76271417265e-04  1.46224451002e-03 -7.42846204429e-04  3.81785398342e-03 -5.39498241885e-04 -2.42557259644e-03 -2.45604962695e-04 -2.74383546373e-03  8.45981807071e-04 -6.87664101619e-04 -1.75112484334e-03  4.14463579369e-03  1.65983455396e-03  6.23856286374e-03 -2.62882559830e-04 -4.30837078825e-03  7.15873243907e-03  2.49959569766e-03 -8.31407598072e-03  8.98619481879e-04  6.45860654335e-03  3.46927742232e-03 -4.21935205958e-03 -6.50007155755e-03 -4.68156373084e-03  2.89149870220e-04 -9.25543321996e-05 -1.84453424467e-04  1.61315122648e-04  4.94485468137e-03 -1.19032318567e-03  8.90861591275e-04  2.14901458062e-03 -3.01437023605e-03 -6.55217039434e-04 -6.23237071872e-03  2.59038378607e-03 -8.51039491822e-03 -9.42869531420e-04 -4.87302768610e-03 -4.76153825457e-03 -2.06685538515e-03  1.12551840496e-03  6.28410597410e-03  1.58802370582e-03 -1.21830111379e-03  2.09786281949e-03 -1.33868602611e-03  2.70864236097e-03 -6.22732128345e-03 -1.20563642771e-03  5.63054578413e-03 -4.45778561362e-03 -3.91050166123e-03  2.66902094731e-03  2.78415416547e-03 -6.70353902268e-04 -4.22973139320e-03 -1.91984206345e-04 -2.76875392793e-03 -7.55734862452e-04  1.85182021077e-03  2.65143897904e-03  5.42673591082e-03 -5.31957226400e-03  2.32243987269e-04 -4.37029497633e-04  1.12606893350e-03  1.46044005650e-03  4.34106052087e-03  6.62868775871e-03  1.19410281906e-03 -2.15512684511e-03 -2.76029254277e-03 -2.02626861753e-03  2.74437589594e-03  8.83068488561e-04  3.02839136596e-03 -2.15235557008e-04  2.12760815184e-03 -1.82203606146e-03 -2.21882638891e-03 -8.72838997524e-05  2.51197200445e-04  3.70422720441e-03  1.38842547816e-03  4.88417878674e-04  5.47262099179e-04  2.81617226513e-03 -1.83397763303e-03 -2.91227778234e-03  1.83629763771e-03  2.25829142759e-03  6.97296246022e-04  8.38211990427e-04  3.10914422819e-04 -3.18837880605e-03 -7.02020947654e-04 -7.93055789391e-03  1.91513956313e-03 -3.76314806684e-03  7.60036440799e-04  8.04574998415e-03 -4.45581407322e-03 -9.04080186117e-03  1.36287013295e-03  2.25881644729e-03  2.10815192865e-03 -5.93340036762e-04 -2.28021473758e-03 -9.51001324402e-04  8.82839446249e-04  4.03606341482e-04  3.27397411164e-03 -1.66152583605e-03 -3.77339944532e-03  2.30402494700e-03 -5.93461915563e-03  4.78321067915e-03  3.97519584049e-03 -1.90047073276e-03 -2.51604443434e-03 -8.84247523698e-04 -8.90401460871e-04  3.86328370813e-03 -6.41418485475e-04  5.78248373562e-03  4.50693160325e-03 -2.89797298306e-05  6.64311585963e-03  2.44077775309e-03 -6.29578744931e-04 -2.37422866942e-03  1.48553125240e-03  3.34180009267e-03 -4.95455899041e-03  5.05376203541e-03 -8.71729514772e-04  6.47720137509e-03  7.42554618419e-04 -8.93869169131e-04 -3.63536787103e-03  1.32725283631e-03  1.03679056087e-02 -6.27946458417e-04  5.28651753023e-03 -2.87179434332e-03 -5.55341872354e-05  1.14767172428e-03 -1.46715600228e-03  1.55917481684e-03  6.87029290333e-03  1.61983006379e-03 -2.71414377219e-03 -6.11202296238e-03  1.13924138670e-03  1.59229344242e-03 -8.87158528568e-04  2.46418765219e-03 -4.61120349023e-03  6.30367961548e-03  6.17132861899e-03 -5.70585350960e-04  2.18422654516e-03 -4.18222715359e-04 -3.54806929794e-03  2.87729494226e-03 -8.07518983611e-04 -1.29373314591e-03 -1.86447356772e-03  4.22843273953e-03 -7.93989026529e-03 -3.77661534662e-03  3.27364291521e-03 -4.51490742326e-04 -1.24983323078e-03 -4.27883551058e-03 -2.44959964688e-03 -2.67967267989e-03 -1.45420423245e-03  4.32642831324e-03 -3.29781312882e-03  4.53956116474e-03 -5.48081823578e-03 -4.25100408089e-03 -5.73471022484e-03  4.68094829198e-03 -1.54831489696e-03  5.07394686931e-03 -1.80129734246e-03 -7.27193203232e-04  2.92824071907e-03 -4.49389469145e-04 -5.08278519376e-03 -2.45106648333e-03 -1.21843413098e-03  2.32376626130e-03 -1.17449415932e-04  3.72593628548e-03  5.26362144859e-04  6.43535263381e-05  1.85481428350e-03 -1.51167008804e-05 -2.47518033396e-03 -1.84775342264e-03  1.61001699658e-03 -1.69757479989e-03 -2.55599203588e-03
-1.38429872243e-03 -2.55674444356e-03 -2.66900386239e-03 -2.20499390088e-03  5.64271835917e-04 -1.27654516225e-03 -2.21730680421e-06 -7.04502753792e-04 -3.34873220984e-05  1.64891138467e-03 -4.80204554034e-04  6.36805712833e-03 -4.81001102384e-03  8.03983817136e-03  2.09678719444e-03  9.15591498382e-02 -1.51804732801e-02  3.06311347875e-03  9.70064783856e-03 -1.87676259824e-03 -2.13447000065e-03 -1.29701331258e-03  4.50454346641e-04  1.46673131104e-03  3.01930545973e-03  1.79172022701e-03 -3.15713449067e-03 -2.38249736966e-03 -3.50912938298e-03 -4.76419624907e-03  2.51142741541e-03 -5.85756712553e-03  4.81867372926e-03 -3.02911682384e-04 -8.03409760402e-04  2.53931417726e-03 -3.01025774982e-03  1.42318534825e-03  1.96351395978e-03 -3.70793585516e-04  1.53518102355e-03 -2.41240433277e-03 -2.64842509873e-03 -2.46079149501e-03 -4.69371904652e-03  3.06714485565e-03 -1.38107964263e-03  1.64029648553e-03 -3.00278631925e-03 -3.34279218506e-03  2.13510932568e-03  8.21078795712e-04  4.14109784812e-04 -1.92875824882e-04  2.71974671488e-03  1.69717818257e-03  1.14559238894e-03  2.43678052781e-04  1.09690222220e-03 -1.51365301374e-04  2.48412379248e-04  1.03106192181e-03  8.78047918925e-04 -1.75762915605e-03 -1.16310148323e-03 -1.28235812579e-03  1.24077768361e-03  1.41148788973e-03  4.22754142776e-04  4.08692780546e-03  4.01759819166e-03 -4.35441933541e-03 -6.80620376328e-04 -8.73265709183e-04 -5.15096585057e-04  1.19555209262e-03  3.54224312379e-04  2.54898158848e-03 -2.76832818747e-03  7.00211348483e-04 -3.34149683639e-03  1.04942681838e-03 -3.17203966113e-04  3.49676669714e-03 -4.39544400113e-03 -4.83437869440e-04 -2.69155630612e-06 -1.83719070919e-03 -2.21924805407e-03  7.33098245108e-04  5.47947834654e-04  5.00987537942e-03 -2.39464630677e-03 -8.01767003359e-04 -1.99495661877e-03 -3.32879057295e-03 -1.06644269816e-03  2.03544324168e-03  6.35606443292e-04 -4.98833108491e-03 -8.58266428667e-03  1.21697979874e-03 -1.83007912248e-03  6.11275535925e-04 -1.14590599156e-03 -9.50000154946e-04  6.86966404071e-04  2.37954760420e-03  3.35520374840e-04 -1.58487643687e-03 -3.33355563187e-03 -9.62905464702e-04 -1.43407025903e-03  3.55714085765e-04 -2.92880266639e-03 -1.13330855727e-04  5.21748627498e-04 -2.07626866767e-03  4.52840281470e-03 -3.17356060352e-03 -8.72620838489e-04  2.08271709360e-03  7.39821908477e-04 -5.43643745034e-03  3.93105654728e-03 -5.50920254921e-05 -4.49628769342e-04 -4.01146050436e-03  1.22454709568e-03  2.26607540769e-03  3.15605002263e-03 -8.14839111757e-04  4.70578988210e-04  3.45714608119e-03 -2.03352504709e-03 -1.59986806132e-03 -1.99864222060e-04  2.03321504925e-03  1.54141224271e-04 -1.94525465700e-03  3.00233671088e-04 -1.46307808654e-03  1.89875060537e-03  3.69599545889e-03 -4.69919309604e-03  7.95101570089e-04  2.48548003196e-03 -4.44973294139e-03 -4.19934348336e-03  2.91341277070e-03 -3.67018358786e-03 -5.57920374355e-04  1.44496790050e-03  1.55452166353e-03 -1.29785081857e-03 -2.81414667097e-03  2.84008677419e-03 -2.03707007776e-03 -2.43247831360e-03 -2.08484638587e-03  5.22681801620e-03 -9.97581234450e-04 -7.74898690497e-04  1.15369695317e-03 -1.60811368335e-03  3.16046022099e-03 -4.68064441680e-03 -3.04342599728e-03  2.74923468357e-03  3.95684921128e-03 -3.87093402655e-03 -3.22302982342e-03 -9.51510473022e-04 -4.59823344340e-03 -2.14180303809e-03  3.90829367936e-03 -2.08914075827e-03 -1.17808182100e-03  2.90752575372e-03  1.54206185099e-05 -3.39147245940e-04  1.38583720054e-03 -3.26556179881e-03 -7.27324029383e-04 -5.46930285035e-04  3.15945328694e-03  1.01981345112e-03  1.78690703856e-04 -2.56598303527e-03  4.50497700136e-03  3.35689348651e-03  6.00775462849e-03 -2.93594069779e-05 -3.20323038636e-03 -2.81858316695e-03 -1.41903129506e-03 -2.19066144969e-03  3.35063139942e-03  4.35239030973e-03 -8.84517560131e-04 -1.38368167812e-04  2.42402487648e-03  1.07873935086e-03  1.05498535809e-03  7.21504810329e-04 -3.09369813056e-03  8.58449697733e-04 -4.55260064155e-04 -1.41103667306e-03  1.39357246243e-04  3.42747589417e-04 -1.56128540716e-03 -2.99150634141e-03 -1.16819689186e-03 -4.50115223638e-04  1.58854883195e-03  4.89398800665e-03  1.97959542634e-03  8.57734314999e-05  3.05197519624e-03 -7.14327597873e-04 -7.20719982557e-04 -1.41725553821e-03 -1.54196644557e-03  1.77162130991e-03  5.10356333248e-03  3.46296799045e-03  6.70303529725e-04  1.05007540409e-03  3.66572127827e-03  4.71498861661e-03 -3.97755088423e-03 -2.27521264215e-03  1.76513668620e-04 -1.60020731027e-03  2.71005036013e-03 -3.69754225096e-03  3.90347265158e-04 -2.20925847453e-03 -3.19186569922e-04 -2.36845190592e-03 -4.27051261386e-04 -4.47219993847e-04 -1.61000395325e-03 -3.81245563644e-04  8.53209650186e-04 -8.44467965818e-04 -1.85087710542e-03  2.38670507254e-03  2.74739161377e-03 -1.72691889621e-03  6.11636620609e-03 -2.93283451943e-04  3.36708294407e-03  2.81833386981e-03 -2.98016784248e-04
 1.41809933173e-03  4.92183614172e-04 -6.51750744076e-04  8.81865747239e-04 -1.28596402435e-03 -2.66789635459e-03 -9.24123632956e-04  1.25806976315e-03 -7.73177722042e-04 -1.68056398248e-03  1.36482457353e-03 -3.79317453808e-03  1.92876480848e-03 -3.89074500474e-04  5.59322602699e-03 -1.51804732801e-02  6.67434608780e-02  5.46803803402e-04  7.40451295957e-04 -5.61002377490e-03 -2.51927054031e-03  5.63725712415e-04 -8.00389197096e-04 -3.09874910041e-03  2.85192756488e-03 -1.12332302014e-03  1.36937514628e-03 -1.61716562283e-03  1.79072980206e-04  1.17523040285e-03 -6.61603708461e-04  4.74389024060e-03 -3.60173877020e-03 -5.41063688478e-04 -2.26411084840e-04  9.40014776310e-05  6.39463243835e-04 -1.05442377968e-03  2.24500905030e-04 -1.84694576954e-03  8.05738776085e-04 -2.16480347138e-03 -2.40658823879e-03  5.45631565214e-04  2.25785701547e-03 -1.89526874068e-03 -3.71928413336e-04 -7.63634434198e-05  1.85558502593e-04  2.53109254146e-03 -1.68375808754e-03 -3.22764659951e-03  1.32665771193e-03 -1.96123906995e-03 -6.65301349866e-04 -2.68701950145e-05 -1.59045477498e-03 -1.96360106518e-04 -1.07818932956e-03  4.36604602960e-03 -1.87083237416e-04 -8.39708582450e-04 -9.41316226215e-06  3.87018981560e-04 -2.35474461164e-04  3.26492252920e-03 -3.09023370861e-04 -4.57238065106e-04  6.02222903231e-04 -1.49770049011e-03  2.37654895825e-03  1.28636087068e-03 -1.38284113752e-03  1.60271768070e-03 -7.85297039823e-04 -7.14387321937e-04  9.28908518081e-04 -5.17774913861e-03 -2.13660151057e-03 -2.14027852056e-03  1.02368552765e-03 -1.83703563141e-03  8.80202001795e-04  2.75460359769e-04 -1.32830163001e-03  1.33882792369e-03 -2.05564249465e-03 -9.55357206749e-05  1.92257991083e-03  3.05124926670e-04 -2.24434344956e-03 -1.16781396976e-03  1.23226543536e-03 -1.55061313870e-03 -5.05735964533e-04 -4.59915340293e-04 -5.13966183460e-04 -1.44826246319e-03  1.12923928536e-03  8.24381707676e-04  2.47622477645e-03  3.47262277634e-03 -1.41929716513e-03  2.14794003707e-03 -4.46400319256e-04  3.25984446665e-03 -2.98399928136e-04 -1.73233195981e-04 -1.20406516227e-03  6.43738441952e-04  1.52095953311e-03 -4.72753210226e-03  4.51834094509e-03 -2.14455176518e-03 -1.60826833129e-04 -9.00757741211e-04 -1.47316017848e-03 -1.45875050705e-04 -1.45388938283e-03  1.43311941776e-03 -6.24376408298e-04 -1.81069647548e-03 -1.37811515873e-03 -8.18585139669e-04 -1.98638736010e-03  5.81102816627e-04  9.58763156038e-04  2.68673401112e-03 -2.94799322291e-03 -7.21513251293e-04 -1.40522703918e-03  6.22918793474e-04  1.76533393405e-03 -9.41544615464e-04  1.20102412602e-03  2.98151064415e-03 -9.85035900181e-04 -7.77361546405e-04 -1.16031117186e-03  3.26980872254e-03  9.77326246885e-04  7.59944940475e-04 -1.67858490461e-03 -2.76103833614e-03  1.16525854253e-03 -5.17382351417e-04 -3.39893336107e-04  4.87976812657e-03  1.48633858287e-03 -2.33629911073e-03  5.29075926727e-03 -1.14104091861e-03 -2.36081633731e-03 -2.18811590709e-03 -3.75439059220e-04  8.55799753816e-04 -3.47025996089e-03  1.14359448997e-03  1.41703174931e-03  1.18402430093e-03 -4.07247409490e-03 -1.28421265465e-03  2.76923602324e-04 -8.55043145375e-05 -1.31462243206e-03 -9.68286409070e-04  2.40555038297e-03  7.62283429476e-04 -2.47767829315e-03 -1.94291006216e-03  1.64391840757e-03  1.21683570685e-03  1.02785292629e-03  1.32711274188e-03 -1.84104116943e-03  6.34493815765e-04  4.19126100938e-04  1.95966832960e-03 -2.30038349962e-03  8.31081274031e-04  1.51487503700e-03 -2.92996943802e-03  1.11310438666e-03  1.77898514411e-03 -3.30206257564e-03  1.22803649796e-03  1.36923745211e-03  2.65531232642e-04  1.67015552441e-03 -2.52030047485e-03  1.67144053743e-03 -4.70217889798e-03 -2.38866398309e-03 -5.04305490706e-04  8.65135883738e-04  1.68162324146e-03  4.74039138747e-05  1.14259345263e-03 -1.35848580433e-03  2.29300072166e-03  3.37976436363e-03 -2.74752388854e-04  5.20622082818e-03 -1.68487128145e-03  8.72745408891e-04  4.86045863932e-04 -6.71365728364e-04 -1.75789870840e-03  2.68756290285e-03  1.92913719642e-03  1.57974481542e-03  8.72215426718e-04  1.59953298170e-03 -5.28511889815e-03  1.02886041829e-03  1.07627401850e-04 -2.28007048718e-03 -1.86606365858e-03 -2.73419201206e-04 -1.86647635244e-03  5.06593809725e-04  3.03578498850e-03  1.94024614195e-03  4.66586097139e-03 -4.43081326953e-03 -8.82564356133e-04 -8.71487700839e-04  1.29896513982e-03 -2.14957743223e-04 -3.04200756028e-03 -1.12770665184e-03  1.69359419388e-03 -2.74472627405e-03 -1.38199655684e-03 -1.38630138151e-03  1.06969969244e-03  1.59656579773e-03 -1.38636595520e-03  1.50338576272e-03 -1.65116426802e-03 -7.78115849247e-04  2.12134491679e-03 -1.97046426139e-04  5.07009515638e-04 -1.62777279842e-03 -6.28832649127e-04  4.02989204757e-04  2.77871150905e-04  1.86384311414e-03 -1.60259020184e-03 -1.48489321127e-03 -2.67017330323e-03 -1.37565063928e-05  6.06703527859e-05 -2.50783708896e-03 -7.86782247888e-04
-1.16966310630e-03 -6.31400719811e-03 -3.92544531908e-03 -3.52428460993e-03 -4.23208805256e-04  1.15316638435e-03 -3.44720952031e-03 -8.01704014724e-04 -2.96097659168e-03  2.64664850605e-03  5.08225358848e-03 -3.57932398845e-04 -1.91532182172e-03  1.46784669136e-03  9.88237697703e-04  3.06311347875e-03  5.46803803402e-04  9.43500204817e-02  1.52902658032e-03 -1.21158085410e-02 -1.03779765386e-02 -3.75593275479e-03  9.09251596082e-04 -1.94836796588e-03 -5.55585099047e-05 -9.43795291752e-04 -1.78875867638e-03  1.72742226795e-03 -6.50329530530e-03 -1.68939158361e-04 -5.42900115870e-04  7.08375166869e-04 -3.45110226029e-03  6.53253894109e-04 -3.09944978891e-04 -6.12326818437e-04 -1.68681961631e-03 -1.77697507598e-03  1.93159305048e-03 -4.91303264514e-03 -2.06823322581e-03 -1.02096911980e-03 -1.63481140418e-04 -1.24183916041e-03 -2.21971532784e-03  2.52429700571e-03 -2.10996195779e-03  7.78080493005e-04 -1.86221559043e-03  1.57519753604e-03  2.95017841875e-03  2.58010670705e-03 -2.97606041267e-04  3.95532881327e-04 -1.03652721459e-04  1.01670805916e-03 -1.31034000417e-03  3.36050915652e-03 -2.61144905922e-04 -2.58356406823e-03  3.49097640611e-03 -2.36736202503e-03 -2.34219632209e-03 -2.60454315658e-03 -1.02247898975e-03 -3.68380058452e-03  2.04962205637e-03 -3.40366766585e-03 -7.24196494760e-04  9.88849543103e-04 -1.54967360463e-03 -1.26563371306e-03 -3.76255121803e-03  2.02821908376e-03 -1.27018923567e-03 -2.94633697153e-03 -3.86689213865e-03  1.05084795617e-03 -4.78913457120e-04 -1.83766139631e-03 -4.33190551147e-03 -3.79568843913e-03  2.10778808968e-03 -8.87873119395e-04 -7.40572624163e-04 -2.13040338907e-03 -7.44246348176e-03  5.51895809663e-04  8.48800930736e-04 -1.66799448477e-03 -1.94903499467e-03  2.29226611893e-03  1.71888846409e-03  1.51627988724e-05  4.15755438172e-03 -5.61991566708e-03 -1.09805247535e-03  8.52478972292e-05  3.11093764646e-03  7.76889484171e-04  1.90685408137e-03  1.17389135635e-03  3.57469791529e-03 -1.54863529475e-03  4.84457859301e-04 -3.07524392586e-03  1.98279230118e-03 -3.40867333982e-03 -3.11388438793e-03  1.13329710528e-03  4.35239175803e-03 -4.79018954855e-04 -4.96725646167e-04 -2.65054364674e-03  1.06966020006e-04 -7.14670514627e-04 -8.65493498948e-04  5.35073136375e-04 -8.69686503807e-04 -1.04666163768e-03 -7.91078570159e-04 -1.84101093152e-03 -1.56174252743e-03  1.66986055673e-03 -1.27446818610e-03  5.41110757642e-03  1.13406441471e-03 -4.39712319328e-04  6.29237545994e-04 -8.61929637829e-04  2.03310817687e-03  1.87744981156e-03 -3.90498383000e-03  1.58409346954e-03  3.98833931613e-04 -7.50809439817e-04 -2.03438939660e-03 -2.33177419657e-04  2.00831265598e-03  3.43763367716e-03  1.26639525199e-03 -2.92658368287e-03  1.06253775072e-04 -7.23419102009e-04 -9.87571270393e-04  1.90991560613e-03  1.38294658404e-03 -6.39205290206e-03 -2.97213817146e-03  1.47543738507e-03 -6.13300901245e-03 -3.48512951539e-03  2.61874089950e-04  2.57668215776e-03  6.69644072164e-05  2.88713853053e-03 -7.82263585203e-03 -2.17514521872e-03 -8.06326656516e-04  8.50140980801e-04 -1.85096811677e-03 -3.73704265114e-04 -1.08604365553e-03 -1.94876811710e-05  5.32967810418e-03 -1.75612296733e-03 -6.05219448076e-04 -1.57524345189e-04 -1.10249378723e-03  6.17572396215e-04  9.82103022050e-04  6.90164371340e-04  3.76251609112e-03 -3.03376714957e-03 -2.09876325159e-03  1.26190200525e-03 -2.04493145934e-03 -2.18090761524e-03 -7.67788089418e-04 -1.98399789740e-03  5.78553681262e-04  2.69417054304e-04  4.33786253041e-03 -2.83403536117e-03  4.84769946681e-03 -6.54582363654e-03 -3.07402272177e-03 -3.63961232110e-03 -2.04794353497e-03  4.92477059268e-04  1.14925216622e-03 -1.86071048423e-03  4.42665536319e-04 -3.47318387145e-03  2.35755757362e-03  2.85623978624e-03 -1.37187696752e-04 -9.63122934687e-04 -1.92507573606e-03 -2.16608219954e-03  1.30337377255e-03  1.65666491789e-03 -2.66441771718e-03  9.52103468474e-04  7.77044345225e-04 -1.09075652548e-03 -5.78284363489e-04  2.76634886544e-03  3.32473995543e-03  1.47074282984e-03  2.99660167146e-03  2.16879276611e-03  1.41721180170e-03 -6.38786367875e-03 -1.83445300100e-04  3.72840601057e-03  3.56167825806e-03  6.07659147583e-05 -4.37443654348e-04  8.06224767134e-04 -2.92261099803e-03 -1.04463066044e-03  1.78084419384e-03  7.62339983386e-04 -2.43758901918e-03  1.55647973878e-03 -1.75765355371e-03  7.50970182131e-04 -1.34223015065e-03 -3.20563732720e-03  2.43452021159e-03  9.18591425173e-04  3.14093728944e-03  3.59365588910e-03 -5.29824399364e-04  5.89914309078e-04  2.91094619115e-03 -1.34722669222e-03 -1.66093636701e-04  4.45590856234e-03  4.33777111861e-03 -3.96420464873e-03 -6.61050353425e-04 -1.17610540167e-03 -4.61399044748e-03  2.67144168614e-03  4.40072514700e-04 -3.10276702465e-03 -2.59183383873e-03 -2.44083484078e-03  1.35674620824e-03 -2.44182892788e-03  4.66884674563e-03  1.26655534442e-03 -1.36220590093e-03  8.30467165151e-04
-6.82854774912e-04  5.97734979224e-05  8.62168578042e-03  2.95861363758e-03  2.30552026765e-03 -1.44427404632e-04  1.31856181187e-03  1.86866530091e-03  7.74700279625e-03 -7.72281041686e-03  5.77610349266e-04  4.46934487524e-03 -7.08668697134e-03  3.41861448299e-03  2.64579417682e-03  9.70064783856e-03  7.40451295957e-04  1.52902658032e-03  1.11406216747e-01 -1.01109243038e-02  1.00257851398e-02 -1.92471880038e-03  4.11836278453e-03  1.54218128545e-03  3.24903895172e-03  6.97398408330e-03 -2.41055599268e-04 -3.35861528504e-03 -3.16363687034e-04 -2.36950259320e-04  1.45952907556e-03  2.92983212979e-04  1.19900609738e-03 -1.90552899580e-03 -7.25121831460e-04  2.00992049012e-03  9.60288945127e-05 -2.09058056610e-04  2.85230733776e-03  5.24801522352e-04  1.42652533111e-03 -8.82494144305e-04 -3.57633753069e-03  1.07762813288e-03 -1.28593669160e-03  1.76683396669e-03  1.17366484982e-03 -1.09490945984e-05 -4.93053689151e-03 -1.85010617276e-03  6.21635676873e-04 -3.34735640443e-03 -1.93594338070e-03 -2.72862900960e-03  4.40028803740e-03  9.30019708911e-04 -9.98757569709e-04  3.44880549536e-03  3.23306767158e-03  8.95000090425e-04 -1.25641779412e-03 -4.89160241507e-03  4.44275282298e-04  1.89578774736e-03  2.89915688295e-03  3.18844076433e-03  1.87422718893e-03  3.43816446624e-03  1.59998161541e-03  2.29185252895e-03  1.06401750650e-04 -6.76089910085e-03  3.31203637412e-03 -1.40712366087e-03  2.78781595416e-03 -5.57031859034e-04  3.35157729032e-03  4.35296955288e-04 -6.52364369832e-04  2.22851071271e-03  1.14035523707e-03  3.60498612970e-03 -7.66023348363e-04 -3.44476723453e-03  2.30394165115e-04  3.43280495885e-03  3.15172671912e-03 -1.32321298793e-03 -1.96289296648e-03 -2.88282297121e-03  8.62761649842e-04  1.91746813686e-03  1.66305119041e-03 -5.58362129733e-03 -3.65711455237e-03 -3.07810593027e-03 -2.32581256971e-03 -3.51523884028e-03  1.26328323866e-03 -1.77333962016e-03 -1.03566810082e-02 -2.69888664262e-03  3.01851850837e-03  5.42730087795e-03 -5.26840470093e-03 -5.96863965248e-05 -6.28916137666e-03 -4.91878579026e-03 -5.09118441064e-03  1.95471810767e-03  2.31634370668e-04 -3.38788133448e-03 -1.35145270244e-03 -1.82794230767e-04 -3.15134566972e-03 -1.24432752103e-03  1.34628361885e-04 -1.36622927884e-03  8.19010881750e-03 -3.17484054419e-03  2.52533777127e-03 -4.73587539771e-03 -3.51295658602e-03 -4.04902229826e-03 -1.40425721537e-03  1.50980722845e-03 -3.03926474098e-03  1.42796880125e-03  2.57818561518e-03  2.33291022379e-04 -1.38135750820e-03 -1.86485165142e-03 -3.03375639807e-03  2.30538639712e-03  4.03043586184e-04  8.40437820283e-04  1.80127120567e-03 -7.84401873115e-04  3.91529457150e-03 -4.82920392760e-03  2.20956478097e-03  2.16976161592e-03 -4.11030424917e-03  3.90380356773e-03 -9.65716650128e-04  5.66566543787e-04  1.81959051429e-03 -4.56669499984e-03 -3.84086371939e-03  3.11143017341e-03 -3.54314785736e-03 -4.70915809455e-04 -1.81779143855e-03 -2.06972912204e-03  1.24783546263e-03  7.93977741020e-04  2.86727156223e-04  1.55210451149e-03  1.32814617422e-03 -3.12742999526e-03  6.03945705613e-03  2.25236757257e-03 -3.51107203931e-03 -3.77196792496e-03 -3.65984087783e-04  2.55363878156e-03 -4.22732983179e-03 -3.45821246782e-03 -1.75342330661e-03 -1.57550253315e-03  5.15192093014e-03  4.98457796032e-03 -2.76548361798e-03 -2.00378307739e-03 -4.10912307434e-03 -2.64667774454e-03 -1.40098818618e-03 -1.69852147515e-03  3.27032755701e-03 -3.59510827698e-03  4.57752441348e-04 -4.91378468991e-03  1.44159128833e-04 -2.60657465839e-03 -4.11562114128e-03  3.58934097774e-03 -5.49365492488e-04  2.44364246238e-03 -1.71822343146e-03 -1.32057231360e-03  1.51501421607e-03  6.14948560031e-03 -1.84661364698e-03 -1.89798966822e-03 -2.51380150726e-03 -5.81384046221e-03 -1.40741823118e-03 -1.23080213517e-03  1.05100415787e-03 -3.94256541230e-03 -1.07359600733e-03  2.26556864742e-03  5.04565727707e-03  5.30219287669e-04  1.00150098429e-03 -5.61788376702e-04 -2.32856614211e-03 -1.87859064616e-03 -1.83040599240e-03  6.89633356963e-04 -3.46007215154e-03  1.58587476919e-03 -8.55019582132e-04  6.86171587682e-03 -1.45670384410e-04 -1.99594376228e-03 -5.22485922919e-04 -1.77061047967e-03 -4.33294351710e-04  9.44142763273e-05  4.86677525594e-05 -2.36565042978e-03 -2.50119578250e-03  8.10752132487e-05 -2.00705463671e-03 -1.08461453231e-03 -1.73767867661e-04  3.65544710820e-03  2.38752512029e-03  1.25303519811e-03  3.70455368636e-03  5.80317844087e-04 -7.91425265360e-04  1.20935895936e-03 -5.37991437617e-03  3.51679815902e-03  4.99237474990e-03 -2.78807168972e-03  5.91951232510e-03 -2.72725319444e-03 -1.94755925558e-03  3.71817332490e-03 -1.32107927370e-03 -1.65426152022e-03 -3.76633608299e-03  3.09213712811e-03 -3.67256025816e-03  2.41154228206e-03  1.52219124841e-04  7.48101978256e-04 -6.04048028610e-04  5.57566744783e-03  4.21825600026e-04  3.22412584088e-03 -3.28210092301e-04  1.23742794265e-03
 3.39997831616e-03 -4.28236390416e-04  2.93383485746e-03  8.33244691955e-04 -3.45613457897e-03 -8.90100504274e-04  5.96938873077e-04 -5.30418400948e-04  1.15578295325e-03 -2.16727119623e-04 -3.57890396311e-03  1.81464802585e-03  6.81750260509e-04 -2.05780801075e-04 -4.32274679956e-03 -1.87676259824e-03 -5.61002377490e-03 -1.21158085410e-02 -1.01109243038e-02  8.45231173236e-02  2.60361618907e-02  6.77449534645e-03 -7.22805890185e-03  2.71608341668e-03  7.41952222503e-04 -4.28351353567e-04 -2.50991032571e-03  2.35100238386e-03  3.00793063883e-03 -3.53374533921e-03  1.30578081518e-03  2.35247680458e-03  3.52715566578e-03  8.46731497075e-04 -1.37265961764e-03  5.37083852986e-04 -1.01719342763e-03  9.60697314666e-04  8.90091549261e-04 -3.90361855091e-04 -5.75779764339e-04 -7.93247201844e-03 -1.88434913530e-03 -5.48245330769e-04  3.21953505118e-04 -5.58822290546e-04  3.60406236745e-04 -4.04241176231e-03  1.39389581569e-03 -2.20074626499e-03  1.75397982794e-05  6.58851622887e-04  2.13041246360e-03  3.28758522606e-03 -2.77708421245e-03  1.59107960887e-03  8.04704082531e-04  1.51504329844e-03  1.82961542229e-03  9.26419349578e-04 -7.58295808747e-04 -2.40276647215e-04  7.99842819392e-04 -8.11243712954e-04  1.96823031082e-03 -6.47094990635e-04 -5.26498645755e-03  8.03731591562e-04  2.18761085860e-03  3.30506635374e-03 -1.80207052202e-03  3.43067462082e-03  2.36906215841e-04 -1.23154226596e-04  3.01971575754e-04 -1.40563708472e-03 -1.61527380860e-03  3.37230596825e-03  3.04140824123e-04  2.41700671437e-03 -8.71067935504e-04  6.52988937969e-03 -2.13976970017e-03  5.21817742361e-03  5.01197820565e-03  2.51776897262e-03  2.64159968293e-03  3.71516372766e-03  7.57362360337e-04  9.00846357092e-04 -5.64378417563e-04 -3.40937628207e-04 -2.46856340252e-05  1.99430293174e-03  1.51840276238e-04  5.69130128037e-04  1.97254936887e-03 -3.27876850360e-04 -5.10181510466e-03  1.54707102696e-03  4.03539457351e-03  4.63855199229e-03 -1.34625017960e-03  1.35524086650e-03  3.08727040625e-03  7.46550172152e-04 -1.53669815601e-03  2.58762086405e-03 -1.56610552799e-03 -1.05082797461e-03 -2.30016926962e-04 -2.46003843703e-03 -6.71096356121e-05  2.94513761623e-03  5.98199581720e-03 -2.59429716263e-03  2.23509206608e-03 -2.03609818652e-03 -3.01709625898e-03 -3.56146976541e-04 -7.07008272255e-04 -1.05473533449e-03  3.14075070431e-03 -1.60330227742e-03  5.39480317778e-04  1.29270983908e-03  2.10181410375e-03  4.68209626524e-04 -2.63568801529e-03  3.55087525620e-03 -1.79261847679e-05 -1.13153044316e-03  1.32886633716e-03  1.46520618464e-04 -1.08601026844e-03 -1.83077753829e-03 -1.17936845742e-03  1.55509723069e-03  2.31892793131e-03  3.33072710240e-04  2.05476918195e-03 -7.31919115539e-04 -1.66144049710e-03 -7.38524939604e-04  1.15488112899e-03  1.31724530399e-03 -3.14770961094e-04  2.98419060865e-03 -9.60710902618e-05  1.52250507501e-03  1.55586097971e-03  5.90297767147e-04 -2.95243449377e-03 -8.07641857899e-04 -1.14977543758e-03 -7.24786030636e-04 -1.64177388549e-03  3.34758644135e-04 -1.09592174980e-03 -1.30806272125e-03  1.93446103847e-03  7.47644461860e-04 -9.21869668587e-04  7.15528431526e-04  1.02202814007e-03  9.12757422761e-06  3.01435854900e-04 -3.20621141453e-03  3.29937620098e-03  2.07252830506e-03 -2.88184442740e-05  2.24427037776e-03  3.11163241795e-03  3.58767077959e-03  2.68408908647e-03 -3.62730115712e-03 -5.26590760693e-04 -2.91452360366e-04 -6.29904176568e-04  8.35234769085e-04  3.69028022384e-03 -1.94858583037e-03 -2.93044260435e-03  1.83580916856e-05 -4.54371429112e-05 -1.24665722905e-03 -1.51502734442e-03  3.34528610810e-03  1.66276638318e-03  3.16365290322e-03  3.16330747632e-03  2.10184451833e-03  3.46904073896e-03  6.77685549593e-04 -8.39941619694e-04 -5.64299438397e-04 -8.51910050813e-04  3.42586467884e-04  2.95165461166e-03 -2.21666393270e-03 -7.41113247497e-03 -2.07421135938e-03 -1.69080927492e-03  1.15231503311e-03  4.50621397370e-03 -1.69346393386e-03 -8.24498521506e-04 -2.68876978216e-03 -5.74202327161e-03  2.06071043178e-03  1.36168969408e-03 -3.36667540229e-04  1.37591990599e-03  2.67899418272e-03  2.61800119956e-03 -7.26279493616e-04 -1.97715254281e-03  1.00402815556e-03 -7.72008583636e-04 -7.07333850785e-04  2.75175583920e-04 -2.23453872853e-04 -6.59710046168e-04 -2.16149832588e-03 -2.57230805475e-04 -1.25852058196e-04  3.02989137625e-04 -5.46444037236e-03  2.37071180005e-03  4.61607271244e-03  8.77617792792e-05 -1.24180596891e-03  2.03113237380e-03 -1.02704930010e-03  8.40202033799e-03 -5.62642871592e-03 -6.21548846912e-04 -4.03204576923e-04 -2.00658183626e-03  2.22701661993e-03 -4.38303784269e-03  3.45361347364e-03  1.25703030726e-03  3.56457963492e-03  1.72064686946e-03 -5.34347730516e-04  4.21412225185e-03 -3.38153078219e-03  8.38057000957e-05  1.96301402749e-04  1.14585555390e-03  1.77805346307e-03  2.31005854931e-03 -8.55290734479e-04  3.57333089516e-03 -8.99352498702e-04
 2.52013361912e-03  1.26412396103e-03  3.11356273388e-03  1.34250376001e-04 -2.56012361556e-04 -7.88610933573e-04  9.02282810934e-04  7.83396312083e-04  2.91879553457e-03 -3.25130292118e-03 -2.27783590369e-03  1.24419005831e-03  9.83925369763e-04  1.58532452077e-03 -4.87855071039e-04 -2.13447000065e-03 -2.51927054031e-03 -1.03779765386e-02  1.00257851398e-02  2.60361618907e-02  7.40546860329e-02  4.35038004395e-03 -3.39422428837e-03  7.91217960127e-03  1.65163648733e-03  6.65119191949e-04 -7.49183733140e-04  6.59896266204e-04  3.94893242323e-03 -2.67301836015e-03  1.62612695367e-03 -2.66489867267e-04 -2.06070072123e-04 -7.24888212434e-04  1.11441959910e-03  6.93286813808e-04 -2.14464866657e-03 -2.96919460076e-04  3.51712049848e-03  1.89646862626e-03  2.86554430929e-03 -4.91644092815e-03 -9.81203407393e-04 -8.00717711059e-04 -6.59587768699e-04  8.43076657557e-05  1.26943696714e-04 -1.43168693081e-04 -1.72510197749e-03  3.44733818136e-04 -1.57259978144e-04 -2.46832310073e-04 -5.25656564953e-04  8.48918210639e-04 -8.37170059933e-04  1.60648640119e-03  4.11197284110e-04  1.62221652650e-03  1.69799690063e-03  3.06120156613e-03 -2.36005182681e-03  1.16605239445e-03  2.39637385122e-04 -9.19596360650e-04  3.45310131938e-03 -1.22734540644e-04 -3.39536525270e-03 -5.31506248007e-04 -1.13853947046e-03  4.13683582015e-05  3.99358341372e-04  2.13079752769e-03  2.15672537942e-03  1.52092509473e-05  6.05257667030e-04 -1.05425010839e-03 -8.37517895746e-04  1.86602393501e-03 -1.26263885133e-03  3.79702312706e-04 -1.17608289832e-03  3.63783441584e-03 -1.69586619455e-03  1.33713050642e-03  3.26556947087e-03  3.64937155115e-03  3.23846064622e-03  1.69194268978e-03 -1.90722936982e-03  1.46639616728e-03  8.79538311951e-04  5.11982118446e-04 -1.14943916047e-03 -1.69856678656e-03 -8.02832322027e-04  1.12029098190e-04  5.08078147265e-04  1.99754712213e-03 -3.55925667523e-03 -6.15455988929e-06  1.99126189230e-03  1.26350503334e-03  3.76189165629e-04  2.65420142386e-03  2.32760850750e-03  1.78341205568e-03 -3.46321804838e-03  2.41741652192e-03 -2.20780538065e-03 -1.86461585760e-03  5.60566554593e-04 -1.94460726356e-03 -2.16074927435e-03  4.40891347429e-03  4.00903630798e-03 -2.49790009270e-03  3.73417115438e-04 -2.47939040769e-03 -1.73909559737e-03 -6.52014331628e-04 -2.66498290868e-04  1.64965584697e-03  4.00547991077e-03  3.34326670716e-04 -1.31401591961e-03 -7.34453204084e-04  2.18683400867e-03  8.28829790612e-04 -1.64395692572e-03  4.30117844721e-03 -3.27728866910e-03 -2.90364607929e-04 -6.47009441869e-05  1.71633662580e-04 -2.77482657123e-04  1.40781445292e-03  8.09978062020e-04 -3.49576347860e-04  5.19825317382e-03 -4.77435724284e-04  4.30318575899e-03  2.27434947551e-03 -2.72157254291e-03  2.03053779246e-03  2.11528967596e-04 -8.10570612771e-04 -4.58959070175e-05  1.49951858327e-03 -1.26668395632e-03  1.19167972865e-03 -7.19754172880e-04  1.42120550527e-03 -1.21057162864e-03  8.93622050519e-04 -3.57520141037e-04  2.01741813736e-03  2.22023138328e-03 -4.43848925525e-04 -1.32014592033e-03 -1.67251358896e-03  2.75083234367e-03  6.24242103901e-04 -1.90517959959e-03  7.75320317570e-05  3.25199676302e-04  3.17824037661e-04  1.11034132230e-03 -3.25011240369e-03  1.36674539041e-03 -3.22019111697e-03  3.47698733447e-03  2.63435891500e-03  1.10065163079e-03 -1.93796197747e-03  1.22123728281e-03 -1.11582430083e-03  6.31184642219e-05 -1.01224564884e-03  5.39076439525e-04 -2.60689734334e-03  9.20336535453e-04  1.72691083888e-03 -7.95197124145e-04  3.13727049346e-04 -3.49208203441e-03  9.11638044076e-05  4.49886439257e-04  3.49832960430e-03 -6.66760799991e-04 -2.50927782052e-04 -2.41855474703e-03  3.08687316445e-03  1.75708227903e-03 -5.86875723562e-04  2.28047983961e-03 -2.00031004509e-03 -2.88295378995e-03  2.42260636450e-03  6.03335914471e-03  3.69711193663e-04 -3.86232466726e-03  1.21866695689e-03 -1.52519099039e-03  5.40223438338e-04  2.70969422607e-03 -1.58442768635e-03 -7.07587206944e-04 -5.06453597110e-04 -1.96233097334e-03  2.91145243099e-03  1.59266895781e-03 -3.68499164477e-04  2.62541247563e-03  1.37407913040e-03  3.12756318751e-03 -4.91416383352e-04  7.75009173823e-04 -2.22198155869e-03  1.95498348867e-04 -6.85703288818e-04 -1.17605103635e-03 -1.84081588052e-04  1.28979124161e-03 -1.86447889402e-03 -3.25617048075e-03 -1.27221893988e-03 -8.50634474404e-05 -2.41412080758e-03 -2.26122286572e-04  1.58152964051e-03  1.30307491250e-03 -2.07144488141e-03  3.90328959345e-04 -1.89414253053e-03  4.54656282174e-03 -4.65718462602e-04  8.94280609742e-04 -1.37893864211e-03  1.35419301596e-03  1.72382299821e-03 -2.39278115842e-03  2.67072290922e-03  4.96628985405e-04 -8.66403395446e-04 -1.82344129555e-03  4.02550995883e-04 -4.16059784377e-05 -1.94774472945e-03  1.46411193012e-03  9.55417853838e-04  7.91794130770e-04  2.68031558017e-03  1.12244476980e-04 -1.49903656308e-03 -4.17476151141e-05 -7.37369246884e-04
 8.32238699413e-04  3.88673977641e-03 -3.46433332983e-03 -4.26731427745e-04 -2.18237724636e-03  5.57896245123e-04  2.42840526745e-03  1.09642002495e-03 -7.96611047931e-04  2.99678484773e-03  9.06411883154e-05  5.21810066121e-04 -3.10834696658e-03 -1.80115611812e-04 -3.52941988687e-03 -1.29701331258e-03  5.63725712415e-04 -3.75593275479e-03 -1.92471880038e-03  6.77449534645e-03  4.35038004395e-03  6.87609324395e-02 -6.85647828518e-03  8.72533264690e-03  1.22736345227e-02 -2.96529069115e-03 -1.27115695819e-04 -2.72588305214e-03 -1.31383208376e-03  5.07652853963e-05  1.26604206226e-03 -2.42299776445e-04  6.06937163134e-04 -2.81311526812e-04  5.16927809410e-06  8.95895432405e-04 -3.95705492260e-04  1.87285751933e-04 -4.78140472371e-04  4.54718070405e-03  8.73033638497e-03  2.35435434340e-04 -6.24438785086e-04 -1.46845056007e-04  1.14825550347e-03 -5.03598656199e-04  7.56433150500e-04 -3.05690641118e-03 -9.71470266739e-05 -7.18286736489e-04  1.26399427499e-03 -7.57122283999e-04  2.35394486927e-03  2.32956828528e-03 -6.29661901394e-04  1.60653059346e-03  1.08975078585e-03  9.50499126673e-05  1.34114495315e-04  1.43565643926e-03  1.60441023003e-03 -2.38869123327e-03  1.15030241688e-03  1.37778356855e-03 -3.89416412624e-04 -1.58033327435e-03  1.11915725797e-03 -6.54997381347e-04  1.51766555362e-03  1.90093612625e-03  2.26132350535e-03  2.78913794389e-04 -3.76597787906e-05  9.62924640422e-04  1.57874661207e-03  1.39110608965e-03 -2.78690834112e-03  1.99721302893e-03  1.94249768339e-03 -1.38187252776e-03 -1.91516343750e-03  7.01428561175e-03 -3.79262983726e-03 -1.31523806579e-03  1.10559639675e-03  1.32589320348e-03  2.44338014807e-03 -5.97838676739e-04 -2.72296904709e-04 -1.31021272249e-03  5.78075041541e-04 -3.66183091329e-04 -1.52510521890e-04  5.15700221634e-05  1.66090430429e-03  3.42237923466e-03  2.55589537278e-03 -4.04543927609e-03  1.02778240180e-03  5.38654339149e-04  1.68056843561e-03  1.54246366213e-03 -9.38205259989e-04 -8.56339353569e-04  2.62828345277e-03  3.18047276174e-03 -3.06197698342e-03 -7.10083382521e-04 -1.73898029833e-03  5.68770862064e-04 -2.35489522454e-03 -7.48192050094e-04 -1.21282016257e-03 -1.23409469976e-04  1.75034372453e-04 -1.56503861622e-03 -3.86798521403e-05 -1.44014883627e-03  8.92786795015e-04  2.38322932414e-04 -1.37540296625e-03 -7.43667191392e-04  1.13138212076e-03 -1.16993150878e-03  2.06801592960e-03 -1.82023455395e-03  6.44130052703e-05  3.35172775462e-03 -4.62924113037e-04 -6.42000017110e-04 -6.17101486551e-04  5.47212407001e-04  1.73341949596e-03 -4.76156556386e-04  1.78370867870e-03  1.66794813523e-03  1.09085194480e-03  1.99618179005e-03  7.90096196150e-04 -2.86847003258e-03 -1.67218983460e-03  2.21713234650e-03 -6.19335768620e-04 -1.20692653938e-03  2.69771089968e-03  7.52578506206e-05  6.49913636757e-04  2.90620060312e-03  1.96239806160e-03 -8.91214124823e-04  1.90282951046e-03 -6.37386678127e-04 -2.21375530877e-03 -1.02678532228e-03  4.90064572867e-04  2.18977160640e-03 -1.73198111066e-03 -2.74591088212e-03 -2.12185582065e-03 -1.87538975491e-03 -5.38527870274e-05 -1.52533619873e-03  4.17217181832e-04  2.28173714899e-04  1.73345523839e-04 -3.90735771864e-03  4.02282333025e-03  1.25444298975e-04 -2.70665202035e-03  1.71945945725e-03 -2.10768512756e-03  7.65884221942e-05  1.38979128740e-03 -1.37551654476e-04  7.10144769253e-04 -2.61050468601e-03  3.77048560232e-03  4.02005383965e-03 -3.55563478500e-03 -8.68943570944e-04 -2.24545728116e-03  2.11145750035e-03  1.14685159722e-04  4.49129726708e-04  4.51556808183e-04  1.94253977433e-03  1.22782915980e-03 -1.53424997819e-03  1.23502349002e-03 -1.26730570521e-03  1.47285305731e-04  1.32845635700e-03  7.05978668244e-04  1.40313844441e-03 -6.28270167189e-04 -3.23662396727e-03  6.96846907057e-04 -7.36199147557e-05 -1.19436440119e-03  9.23619076708e-05 -1.73014894916e-03  1.08067160840e-03  1.78028387779e-03  3.75756012826e-03  3.23213066106e-03 -1.67920391711e-03 -4.75876869212e-04  1.27799246852e-03  1.83695059718e-03 -1.07096022320e-03 -8.71323938415e-04 -1.77942924770e-03 -4.14797205206e-04  2.85805821956e-03 -2.09792605300e-03 -4.68393200278e-04 -1.47022819582e-04  9.35471619017e-04  9.74197423717e-04 -8.60772309706e-04  2.56692253569e-03  1.64739253528e-03 -8.70505361733e-04  6.68403574497e-04 -1.86299546439e-03 -1.29000448023e-03  1.53423018899e-03  4.95058340601e-04 -1.75213298044e-03  9.17435774886e-04  6.28931116928e-04 -3.15445165633e-05  3.59990194229e-03 -1.50926673379e-03  3.06416503955e-03 -3.40005018475e-03  3.23250172737e-03  9.20033425285e-04 -6.88415418957e-04 -5.52505219890e-04 -2.25151936050e-03 -7.40667480139e-04  2.27326591054e-03  6.41186782887e-04  1.21047896141e-03 -2.54269590885e-03 -9.59461063840e-05  2.15140396539e-03  2.09113865263e-06  3.08508882938e-04 -1.93315336100e-03  5.35433303251e-03 -1.76359271977e-04 -3.46981954346e-04  3.27308224000e-04 -1.17327654862e-03
-3.14351533173e-03 -6.72451046107e-04  3.07449529739e-05 -2.15091310134e-03 -5.85509096435e-04 -3.57559176270e-04 -7.24990432433e-04  4.73310568023e-03  2.58385929870e-03 -1.64029736173e-03  1.53616737412e-03  3.99402067243e-03 -6.57718458333e-04  1.48687262553e-03 -5.37704059346e-03  4.50454346641e-04 -8.00389197096e-04  9.09251596082e-04  4.11836278453e-03 -7.22805890185e-03 -3.39422428837e-03 -6.85647828518e-03  1.01328822354e-01  1.71424762572e-02  6.63622667254e-03  3.01022364231e-03  7.94606520948e-05 -3.24555206840e-03 -1.88135971784e-03 -1.49814536569e-03 -2.56786272486e-04 -1.03046999979e-03 -2.52824933267e-04  5.57020136993e-03 -2.17091584439e-03 -3.17464001021e-03 -1.33122478035e-03  3.12515675100e-03 -3.56530661679e-03 -2.61628626036e-03  6.95685464183e-04  4.17841623098e-03 -2.02301057103e-05 -1.30267275691e-03 -2.84409062155e-03  2.36870530249e-03  1.31741686199e-03 -2.68218363568e-03 -6.48787681367e-03 -8.73113165558e-03 -1.37487623680e-03  2.70216759105e-03 -2.89482377629e-03 -1.33556270285e-03  9.02316483993e-04 -8.62137134168e-04 -1.55560025228e-04  5.80587490088e-04  6.68722273651e-04  7.00702268325e-04 -2.16312308771e-03  3.08984291865e-04  1.77424276991e-03 -2.07942092202e-03 -1.59493197486e-04 -7.02132766313e-04  3.24756330748e-03 -2.27517495660e-03  1.63786623089e-03  1.48470090648e-03  1.61967819495e-03  1.60089088101e-04  1.70262375165e-03  8.32125488276e-04 -9.37747634772e-04  8.13045108629e-04 -5.81990087072e-03 -1.37922398432e-03  1.81213572867e-03  1.21252509747e-03  2.77608027783e-03 -3.27953057294e-03  9.19317983056e-04 -4.64589101446e-04 -5.06174832496e-03 -1.25264507432e-03  1.55211618793e-03  4.42618468949e-04 -6.95912448520e-04 -1.00012116932e-04 -2.17353700660e-03 -1.82533639112e-03  7.19516548336e-04 -1.07229557068e-03 -6.26914024434e-04 -2.09082046362e-03 -2.36307260801e-03  1.60972071882e-03  7.97550113874e-04 -3.87732763814e-03  5.35792066488e-03  2.89195079015e-03  8.12621223831e-04 -2.83459557238e-03 -2.43196356195e-03 -4.13498753518e-04  3.15015434130e-03  5.89191504429e-04 -1.62647309770e-03 -8.80533813460e-04 -2.84639484223e-03  1.42495381801e-04 -2.54319460490e-03  2.72034126130e-04  4.46198115587e-04  4.04178727541e-04  5.95776957737e-04  5.73156957901e-03  2.14130831407e-03 -3.78605424927e-03 -1.21558021397e-03  2.70426163511e-03  2.24501987847e-03  4.21983957664e-03  8.24861957312e-04 -4.93772591947e-03  2.77919219047e-03  3.22987598947e-04  2.51101309430e-03 -2.40039645922e-03  1.57619891671e-03  1.12906632706e-03  9.71125156021e-05 -2.05462411683e-03  4.12912635641e-03  1.60816371285e-03  1.62739575629e-03 -2.12822925640e-04 -1.84364044482e-03  1.50803173412e-03 -1.58057976236e-03 -5.56286509364e-04 -2.44837445209e-03  2.68267530956e-03 -5.99437673912e-04 -1.41174748468e-03  4.64254591704e-03 -3.44223885236e-03 -9.22766042236e-04 -3.49786595375e-03  8.69610540354e-04  1.02713207833e-03  1.97862087589e-03 -2.41788849787e-03  6.86282047172e-04  2.62294276017e-03  5.80479009642e-05  2.44678360006e-03  1.80434717471e-03 -2.93193222275e-03  2.61819663093e-03 -1.27189447157e-03  2.13103965500e-03  3.91840723726e-03  1.36398399855e-03  2.07719165375e-03 -3.02077895568e-03  4.28582992212e-04 -1.36052245814e-03  1.55104360432e-03 -2.29092876802e-03 -5.15927618801e-04 -1.23488249648e-03 -3.26210972380e-03 -1.94269883117e-03 -5.32565330186e-04 -3.94057900719e-03 -2.34186599493e-05 -2.08508461693e-03  2.36747682379e-03  1.72776009338e-04  3.54643162445e-03 -4.64793277187e-04 -1.65077588302e-03 -2.26522422839e-03  2.05747624437e-03 -1.23062454593e-03  8.62029595558e-05 -6.11128923718e-04  5.35844315118e-03  1.90713428783e-03  1.84004169982e-03  2.73751325573e-04  1.12605911228e-03  1.03116742979e-03  3.65842741953e-04  1.29387535209e-03  3.78826507293e-04 -1.98618641383e-03  2.99726977617e-03  4.80446143889e-04 -1.27155153872e-03 -1.57769012062e-03  9.12495661775e-04  2.09305017019e-03  2.35170396266e-03  1.28186799386e-03 -1.91393942041e-03 -8.01333108817e-03 -3.63702339266e-03  7.37675866043e-04  1.85663475341e-03 -4.13494933407e-03  1.78494635469e-04  7.58330629694e-05 -1.11458882422e-03 -1.63105475146e-03  1.48839836465e-03 -2.73486788098e-03  2.35495561614e-03  2.34569794920e-03  1.96800431017e-03  4.00839703095e-03  3.61279329856e-03 -2.19987833354e-03 -1.68816523523e-03  2.94287906601e-03  2.48164900743e-03  1.99715690159e-05 -6.27265152238e-03 -4.87623650127e-04  1.97181486260e-03  2.39680663348e-03  3.20996344205e-03 -2.20681670773e-03  4.74484140546e-04 -1.29862735327e-03  2.13125295233e-03  1.13261160562e-03 -2.84241595379e-03  4.90140378353e-03  6.87646275688e-03 -2.12723060402e-03  1.40931344792e-03 -3.77610887296e-03  1.59610843702e-03 -5.60055039879e-03 -2.39695866830e-03 -2.36499807059e-03 -9.97053347187e-04 -2.34928134875e-03 -1.71577978077e-03 -1.98136168950e-03  1.85079904973e-03  5.71373687290e-04  2.01309251153e-03
-4.67915540195e-03  1.05895246990e-03 -3.49193519448e-03 -3.80607193624e-03 -4.05434567547e-03  1.72918402041e-03  3.68521746847e-04  1.51761969531e-03  1.93609167400e-03 -2.07671359464e-03  5.46661975816e-04  6.14618013834e-04  5.86765547124e-04  7.99983674359e-04 -2.41361802655e-03  1.46673131104e-03 -3.09874910041e-03 -1.94836796588e-03  1.54218128545e-03  2.71608341668e-03  7.91217960127e-03  8.72533264690e-03  1.71424762572e-02  1.07077651420e-01 -7.88938954600e-03 -1.20912887735e-02  2.03430019834e-03  2.06933164171e-03  4.25269935324e-03 -1.87983812488e-04 -7.72196461065e-05 -2.24575427331e-03  5.14078595220e-03  1.12865992422e-03  1.63029807600e-03 -3.59706284493e-04 -1.53361798031e-03  2.16307572515e-03 -2.69868304274e-03 -7.66852322223e-04  2.51739394238e-03 -1.33543029158e-03  2.76082925117e-03  4.27088509614e-04 -2.08627777211e-04  5.10445471003e-04  2.62972978198e-03 -6.00848195942e-03 -4.04415349145e-03 -1.99689354262e-04  9.77686950582e-04  1.69125539487e-03  2.33997133572e-03  3.00487475686e-03 -1.10335128092e-03  1.62999343999e-03 -1.80899717855e-03  2.45158840281e-03 -8.26908974259e-04  5.12595775294e-03  1.37487411943e-03 -4.31247908705e-03  5.09984650496e-04  6.31597197475e-04  1.92011769849e-03  2.78627204836e-03 -3.23722568148e-03 -1.21710833915e-03  8.35890604484e-03 -4.34976903767e-04  7.49106215080e-03  1.53609298881e-03  3.39227683962e-03  8.03859899132e-05 -3.32496969882e-03  1.07607012167e-03 -5.89078514482e-03 -1.21594315247e-03  1.18427746088e-03 -6.12099464755e-04 -2.90190061923e-04  8.69211782295e-03 -1.49922548466e-04  2.56059173707e-03 -1.26353787633e-03  6.04331639195e-03  5.94950078335e-03 -2.26288245247e-03 -1.38041320875e-03  4.36063814480e-03 -1.56926929431e-03 -5.19319460518e-04 -5.84766257984e-03  4.58223255947e-03  2.67350115207e-03  3.67938307928e-03  2.85632008343e-03 -7.95064231764e-04 -4.70446727035e-04 -3.00484499455e-03  7.41199671586e-03  2.11958479989e-03  2.09657957033e-03  2.24003695181e-03  4.73552722282e-03  8.11224139676e-04  1.99583605644e-04  1.92255899382e-03 -4.70366199791e-03  2.55637937962e-03 -4.42661298872e-03  2.30025868335e-03 -2.96474768377e-03  1.06189557151e-03  4.00696486168e-03 -7.63852664767e-04 -1.30971851060e-03 -4.22391110552e-04 -8.00371989047e-03 -2.94845270017e-03 -6.93830881878e-04 -5.64373049217e-04  1.69901079671e-03 -4.42842558865e-03 -6.29447016172e-04 -7.97001855046e-03  3.88348466023e-03 -1.52154730429e-03 -1.54186302303e-03  3.84665739384e-03 -2.57216022434e-03 -4.16498002672e-04  6.03874759451e-03 -1.86795435218e-03  2.45617257202e-03  2.51338372622e-03  2.27352508456e-03  1.21714445237e-03  2.01227663847e-03  3.93937304494e-04  1.04408212811e-03  2.94436712326e-03 -3.04024325055e-03 -2.20926360585e-03  3.48903684364e-03 -1.77604061376e-03  1.44259300509e-03 -3.30481623459e-03 -3.53727661567e-04 -2.91200085176e-03  4.52398960120e-03 -3.64238324210e-03 -1.22379180444e-03  3.49594232357e-04  2.60771486101e-03  9.00643164483e-03  5.20605518509e-04 -6.92454236986e-04  9.92746946107e-04 -2.29693735061e-03  4.23373964727e-03 -4.96818284570e-03  3.38278394256e-03  3.91182541579e-03 -2.62670402981e-03  3.72719587757e-04  5.58093737934e-05 -1.22207092219e-03  3.06308498517e-03 -1.43010039243e-03  1.97825143475e-03 -3.99911686962e-04  5.61717111522e-03 -2.12568460227e-03 -1.82555958576e-03  3.48474078980e-03 -6.41187656389e-03  1.04807936872e-02 -3.82390650794e-03  2.36493890691e-03  5.69825399167e-04  7.45165775178e-03  2.26274703819e-04  1.60508506840e-04 -3.54094348898e-03  1.92911094642e-04  2.14268269085e-04 -6.67807967371e-04  2.86262565455e-03  2.61523421884e-03  1.96572094567e-03  7.22443679863e-03  1.00153943131e-03  1.44451220388e-03 -1.03924190212e-03 -1.57970832559e-03  4.96218403365e-04  3.95424330012e-03 -2.42636163324e-03 -7.58545179850e-03 -4.48535770555e-03  1.17454498913e-03  2.71789888668e-03  6.69838135346e-04 -9.33815280151e-04 -8.69358402566e-04 -1.61625595113e-03 -5.04509603038e-04  7.62097923523e-04 -2.57474503189e-03  2.82107459461e-03  1.90598978427e-04 -2.67049463915e-03 -5.59315915053e-03  2.02356551661e-03 -1.04217107225e-03 -5.45963900707e-03 -2.39229668160e-03 -1.81688123338e-03  5.01926826605e-03 -2.06592617309e-03 -5.56261529052e-04  1.49914714319e-03  2.49813522338e-03 -6.85035272999e-04 -3.93771009511e-03 -4.34527208905e-03 -4.14671700598e-03 -1.47234867225e-03 -2.55343024952e-03 -3.49288868339e-03 -1.30144950102e-03  9.13443059419e-03  5.20132251816e-03 -8.83845218645e-04 -4.14354258983e-03  1.84089121451e-03  5.41218326534e-04 -1.15970698504e-03 -4.09220856737e-03 -2.47703355726e-03  2.87795032827e-03  1.93381956823e-03 -1.04668423856e-04 -2.24984246387e-03  8.78250284011e-04 -1.59653753097e-03 -3.62429884536e-03 -3.13894124702e-03 -2.88492579843e-03 -3.44101123744e-03  3.86485941659e-03  8.62924019697e-04  2.55480614345e-03  5.67982771205e-03 -1.30315348855e-03
-5.62284526905e-03 -3.68941432081e-03 -6.27106027418e-04 -8.29959283767e-04  3.18011915225e-03  9.63287143986e-04  8.81398239247e-03  4.21589502925e-03 -4.27964590729e-03  2.45620132702e-03  1.82205334021e-04  5.38232880101e-03 -6.20310664799e-03 -1.91228474884e-03  6.30352576623e-03  3.01930545973e-03  2.85192756488e-03 -5.55585099047e-05  3.24903895172e-03  7.41952222503e-04  1.65163648733e-03  1.22736345227e-02  6.63622667254e-03 -7.88938954600e-03  9.68965772343e-02 -8.66783124218e-03  6.75999977953e-03  1.38824971593e-03 -1.43306513299e-03  3.50212809384e-03 -2.14489411909e-03 -1.40219944245e-03  3.64642020118e-03  3.49189820296e-03 -4.05083213436e-03  6.60557800066e-04  4.06641784291e-03 -1.06726143328e-03 -2.85473575200e-03  2.58445159387e-03  3.53851399624e-03 -4.48444443523e-04  3.54912082306e-04 -1.46468217719e-04 -1.64815052068e-03  3.05692952136e-03  4.27085089760e-04  6.97473801403e-04  7.54173387804e-06  4.19645585441e-04 -4.89046971835e-03 -3.12563881491e-04 -2.67398782023e-03  5.83792172961e-04 -1.04103359511e-03  4.73656546810e-04  6.78444404442e-04  1.95739447803e-03  1.15523216848e-03 -1.05634404216e-03  1.67482210042e-03 -4.75928890724e-04  5.64979821033e-04  1.19235241766e-03  2.85276290591e-03  1.83980802414e-03  3.41124451944e-03  4.02142187740e-04  4.64019979843e-04  4.45658009704e-03 -2.48772125522e-03 -4.67028983399e-03 -8.97647907386e-04  4.91476990401e-03 -2.27947063725e-04  1.36365804097e-03 -5.29850834260e-04 -8.40894450299e-04  7.72526455962e-04 -2.01637238202e-03 -7.73929525927e-04  2.96550017806e-03 -1.39387587639e-03 -2.74857888113e-03  2.10004267492e-03 -2.32948079065e-03 -2.88199799426e-03  1.60644700831e-03 -9.67480415636e-04 -3.16234744407e-03  1.65980484658e-03  4.11252305102e-03  3.26254602428e-03 -2.11843194700e-03  6.55347440049e-04 -5.94678832381e-04 -3.81170894286e-04 -5.43486597218e-03  1.87399659228e-03  3.11189097383e-04 -1.47092400498e-03  2.99322418670e-03 -1.70156771399e-03 -2.56221060374e-04  4.15653297405e-04  2.29646113646e-03 -2.17040480017e-03 -1.23584073485e-03 -4.54207864457e-03 -1.78518653313e-04 -1.62064746925e-03 -2.01224882073e-03  1.39816104135e-03 -2.01181212121e-03 -3.07725142549e-03  1.59080532664e-03  1.45547775097e-03  4.35052988426e-04  1.94627654374e-03  3.54279198992e-03  3.46250729598e-03 -1.38357859965e-04 -1.79486232088e-03  1.56778491644e-03  2.21004843688e-03 -3.28070505926e-03  2.85457811649e-03  4.51621878652e-03  3.97651418667e-03 -1.02970240288e-03 -6.72829022966e-03  2.02700118770e-03  4.24954991163e-03  7.81373400071e-04 -3.74460211029e-03  8.10386080441e-04 -5.00177226430e-03 -2.29786743857e-03 -7.09043451333e-03  1.43499876273e-03 -2.27680138402e-03  2.08982951604e-03  2.94080098272e-03 -2.42464629493e-03  6.46463524322e-03  2.02820103371e-03  4.15309787256e-03 -1.37194148117e-03 -2.15720721657e-03  2.29273025475e-03  1.96044295409e-04 -2.52976706220e-03 -6.08920459284e-03 -1.73891207356e-04 -1.17894052182e-04 -2.45290409017e-03  2.57438611060e-03  6.19303967964e-04  8.45060740356e-05 -2.11029979594e-03 -1.44397720925e-03 -7.22886165529e-05  3.12570247276e-03 -9.91477107029e-04 -1.61118833783e-03 -5.09874260547e-03  5.22309765929e-03  5.13353092776e-03 -4.24773660813e-03  1.09853681670e-03  3.38916215685e-04  4.97212899680e-04  4.04468603052e-04  2.78348654632e-03 -3.05744785681e-03 -3.75112743345e-03  7.54599122931e-03 -3.65824948589e-03 -1.27864924150e-03 -2.73046526080e-03 -1.68314898680e-03 -1.48416461921e-03  3.77328814643e-03  4.36319276392e-03  1.72947880781e-03  4.06146340784e-03  2.27973259257e-03 -1.72622196514e-03  7.53619419387e-04  4.84682040270e-04 -2.95659091710e-04  2.45589294049e-04 -3.93145610272e-03  3.13234636031e-03  5.51376167034e-04 -5.35330133470e-03 -6.77191398412e-04 -5.48053757113e-04  2.27510665020e-03 -1.87979077757e-03  1.82028871676e-03  1.60823826127e-03 -2.49673679993e-04  4.07376761735e-03  5.38306878788e-03 -6.56804618615e-04  9.02736535025e-04 -5.39830674574e-04  1.26528743240e-03  2.88134709736e-03 -2.37989164033e-03  3.07721239034e-03  1.04081631166e-03  2.58709520946e-03 -1.71713983691e-03 -2.72073986124e-04  9.67833586520e-03 -1.23278071927e-03  4.65546629466e-03 -4.46295808459e-03 -2.29750955489e-03 -1.15218286377e-03 -3.18032457115e-03 -1.28783200574e-03  1.05215118858e-03  1.13798287617e-03  2.50132139165e-03 -1.30697863628e-03  2.69375949093e-03 -3.06798931302e-03 -4.54474611609e-04  1.76849282112e-03  3.13726761871e-03  1.35427916425e-03  3.61808272950e-03  3.48605748517e-04 -1.39935483100e-03 -1.63515753552e-04 -3.78238365353e-04 -2.58757170402e-03  1.16966685622e-03 -1.11278466480e-04  2.72552708047e-03 -1.83800991846e-04  2.71741761163e-03  2.10171197050e-04  8.88729849180e-03 -4.32900065290e-03  4.25340182956e-03  2.08466777079e-03 -2.04176608523e-03  4.84982126486e-05 -3.50183585122e-03  4.82950219975e-04 -1.61633485360e-03  3.89582820121e-03
 1.37024542914e-03 -2.07110461160e-03 -2.23676501678e-04  5.15447013910e-04 -3.98275991087e-04  3.18494150229e-04  2.78809390993e-03 -8.49049578987e-04  4.36482486097e-03 -3.24704836077e-03  1.93900253904e-03 -4.97897330480e-04 -3.56010617309e-03 -7.16558625346e-04  3.17314231440e-03  1.79172022701e-03 -1.12332302014e-03 -9.43795291752e-04  6.97398408330e-03 -4.28351353567e-04  6.65119191949e-04 -2.96529069115e-03  3.01022364231e-03 -1.20912887735e-02 -8.66783124218e-03  9.72414775328e-02 -1.84466825831e-02 -1.14908548348e-02 -1.48813882060e-02 -4.33003275758e-03  2.23051617149e-03  2.20525402483e-03 -2.76315178006e-03 -1.91112395807e-03 -1.97459435494e-04 -2.49267966845e-03 -6.36268384003e-04  5.61063984249e-04  5.29167514048e-03 -2.50459892480e-03 -5.07228337657e-03 -2.29539045682e-03 -4.84756050456e-03  4.26901680768e-04 -1.92466599149e-05  1.51449359191e-03  1.55716611307e-03  3.90986617654e-03 -3.92742580076e-04  2.30389696731e-03 -8.18838295837e-04 -7.06758150434e-04 -4.74997164086e-03 -7.18704443262e-04 -6.80091458487e-05  9.97514592856e-04  1.55097697016e-03 -3.65846107327e-05  2.26140469835e-03 -8.03264740069e-03  2.56583016245e-04 -1.98490657111e-03 -1.22914941388e-04 -3.09985908797e-03  1.25202704769e-03  3.74516288916e-04 -1.72282854660e-03  1.85808028868e-03 -1.33437049427e-03  1.19734708179e-03 -3.11622939980e-03 -4.41378218009e-03  2.99041405031e-03 -1.45543538358e-03  3.13965161088e-03 -2.25406435335e-03  1.23895088832e-03 -2.55368355437e-03  5.79864558855e-05 -1.98464826482e-03  6.24460013758e-04 -4.33701079481e-03 -4.29001385470e-04 -1.94128258248e-03  1.77754926234e-03  1.08731040729e-02  8.09137348879e-05 -9.85797785952e-04  3.22761163593e-03 -3.33580675723e-03  1.87741214867e-03 -4.22629921932e-03  5.38638667877e-03 -1.84903771715e-03 -9.30631359554e-05 -2.82858121879e-03  3.93143926810e-03  5.14464758360e-03  5.27702021727e-03 -2.53720950577e-03 -1.27463301871e-03  4.15970022293e-03  3.22911717872e-03  2.61294767261e-03 -2.53124024423e-03  2.54079178933e-03 -3.03960563188e-03 -2.46740617734e-03  4.46500133449e-03 -1.14392167783e-03 -5.24485070981e-04  6.22555091533e-04  3.96108630372e-03  5.89011945929e-03  1.90364705130e-03  1.59271804591e-04  1.04964619857e-03  3.50802191831e-03  4.81353510516e-03 -3.18496160346e-03 -5.24927972261e-03  4.94213705028e-03  2.52784037705e-03  6.23504892928e-03 -2.28701082731e-03  6.60578843670e-03  1.34595963038e-03 -6.63797539331e-04 -9.90072412065e-03 -7.25425779571e-04  3.43522606711e-03 -6.14483107391e-04 -3.34424163789e-03 -1.91523652335e-03  2.68923480276e-03 -2.89235935190e-04  4.60067829160e-03  1.81364325975e-03  3.05181759401e-03 -1.36817013763e-03  1.63621806717e-03 -1.25808781522e-03 -2.15634828999e-04  2.48340296773e-03 -2.56760763424e-03  1.28853211741e-04 -1.39605797424e-03 -1.12506740840e-03 -2.15752596598e-03  2.54416950421e-03 -1.42101423805e-03  5.44504109975e-05 -5.36374833110e-04  1.55169492432e-03  1.13360581230e-03  2.79772185054e-04 -1.30899654785e-03  2.97271855766e-04  2.63971117002e-03 -5.72120988385e-04 -4.28466605309e-03  3.49978261625e-03 -1.09753702996e-03  2.37920390819e-03  1.77227116281e-03  4.04948710362e-03 -5.28724895149e-03 -2.10151789845e-03  4.39950401400e-04 -3.36874013380e-03  3.14519381017e-04  1.26887288548e-03 -1.98753645233e-03 -3.60858540743e-03  1.30289293101e-05  5.04131617849e-04 -4.84710637004e-03  6.95176968661e-03  3.35693360123e-03 -1.37322877852e-03 -1.36919601230e-03 -3.00146113419e-03 -4.74531639229e-03 -4.18628249069e-04 -8.72948268960e-04  1.95265385883e-03  3.49429987864e-03  4.51607587690e-03  1.41259556114e-04  2.66560887130e-03  5.05845277027e-03 -4.58719909892e-03  2.98493135134e-03 -2.09613900644e-03 -2.59010424496e-03 -1.80884671866e-03 -4.53521317563e-04 -2.00646415318e-03 -1.24476387753e-03  5.91455032823e-03  3.60650693468e-03 -2.46542610923e-03 -3.97858723849e-03 -1.20826022566e-03  9.38471624142e-04 -6.14397099007e-05 -1.92960365313e-03  2.40855129387e-03 -3.37915703414e-03 -2.87780283860e-03  4.15110098203e-03 -2.47431181710e-03 -9.58690341946e-04  1.02227771625e-03  2.06005801874e-04  9.71411178078e-04 -3.10876087549e-03  8.23882454060e-04 -3.93453147282e-04 -2.46718837436e-03  1.86348149033e-03  1.87918956466e-03  1.14069816767e-03  9.90540647768e-04 -2.29711181218e-03 -2.14109877682e-04  2.14565266790e-04  2.21830673884e-03  3.09024359150e-03  3.61176139935e-03  3.68004554192e-03 -4.07307141104e-03 -2.22072258668e-03  1.19592073788e-03 -1.81509610455e-04 -1.20376760065e-03 -2.70096854891e-03 -2.56897310015e-03  2.81017274795e-04  3.01121522953e-03  4.54597097536e-04  2.85128669735e-04 -1.22716826137e-03 -1.88606593446e-03 -5.98610064940e-03 -6.23848962076e-04  2.41601934484e-03  8.11410946651e-04 -2.56273521732e-03  3.91556950163e-04  9.98419895337e-04  4.02018465454e-03  2.54276750253e-03 -9.10256351822e-04 -5.68871736393e-03 -3.13821148827e-03
-2.52272705403e-04 -2.16700088761e-03  1.18615942172e-03 -4.85670886162e-04 -1.47286444029e-03 -1.15349316347e-03 -6.52939502263e-04  4.09628384215e-04  8.90738680617e-04 -1.52178778902e-04  3.36847285653e-04 -1.16694211911e-03  4.20399947567e-03  4.44762422135e-04 -5.70687591396e-04 -3.15713449067e-03  1.36937514628e-03 -1.78875867638e-03 -2.41055599268e-04 -2.50991032571e-03 -7.49183733140e-04 -1.27115695819e-04  7.94606520948e-05  2.03430019834e-03  6.75999977953e-03 -1.84466825831e-02  6.16345862856e-02  9.43372731218e-03  4.90701790014e-03  1.98933061127e-02 -8.08451175663e-03 -5.17890443020e-04  1.65562891058e-03  9.29085768289e-04  1.83076031202e-05  4.89220909262e-04  7.02423316065e-04 -3.06904979823e-06 -3.28226014445e-03  1.73163055265e-03  3.99887027016e-04  1.24415219046e-04 -1.75673849211e-04 -5.09312421533e-04  1.95102003178e-05 -1.23561721868e-03 -2.13558951445e-03 -2.70747442849e-03  1.97624202142e-03 -1.88659788883e-03  2.36899300004e-03 -9.45010656891e-05  2.42970798226e-03  1.70061992832e-04 -7.11535624113e-05  1.25622711768e-04 -3.14955367531e-04  6.31530691326e-04 -1.16817393782e-03  1.73934077552e-04  5.82887145932e-05  8.38411584240e-04  1.06559694404e-03  2.83853620183e-03 -6.02832583076e-04  1.63856383146e-03  2.72813406591e-03 -1.49770381112e-03 -5.12372369811e-04 -2.27044447712e-03  4.86971350796e-04  2.25401529746e-03  1.21739804988e-04 -1.52441623422e-03 -7.20972686066e-04  1.47830934140e-03 -4.91131954552e-03 -1.02088519249e-03  3.89887021830e-04  1.92971284967e-03 -4.14265838300e-03  2.22511928109e-03  1.10338615865e-03 -7.88797784673e-04  4.39383760003e-04 -2.48708336764e-03 -1.88455634578e-04  1.78410511584e-03  1.06194376807e-03  1.54389149544e-03 -1.27132960945e-03  3.35645573431e-03 -4.06847925807e-04  2.49356515778e-04 -1.22979004640e-03  2.98147183274e-03 -2.93118095531e-03 -4.33703435650e-03 -2.34506548368e-03  6.58283194466e-05  9.91540606616e-04  8.85658197342e-04  6.54265250503e-04  7.52270571673e-04  2.62605980973e-03 -1.02987150731e-03  1.34878925789e-03  4.94140612656e-04  2.36013626246e-03  5.91113357194e-04 -5.08023902691e-04  1.11122150322e-03  1.41503371937e-03 -3.73915124510e-03 -5.32727216398e-05 -1.77752096414e-04 -3.25178331335e-03 -6.00655472709e-05 -3.23893568062e-04  2.66750647151e-03  2.65046647583e-03 -3.02803770955e-03 -1.93047416235e-03 -5.70112747826e-03  3.05324786440e-03 -4.89852085782e-03 -2.12032225988e-03  2.57523021120e-03  4.10501623211e-03 -4.45520808836e-04 -3.19056647261e-03  4.27388919536e-03  1.47556290945e-03  1.27050277207e-03 -9.56805026883e-04  1.49586622767e-04 -9.90410705364e-04 -1.95528649572e-03 -2.04873912114e-03 -1.43558441544e-03 -9.49600969017e-04 -6.92519102421e-05  1.45816191401e-03 -2.29867591146e-03  3.24009831325e-03  4.19233450955e-05 -2.89150170147e-04  3.43532205396e-04  1.45744698025e-03 -2.79229926714e-04 -1.29339634463e-03  1.62702059103e-04  2.20265057479e-04  6.47769169229e-04 -7.19827039505e-04 -1.98289043487e-04  1.18537603679e-03 -6.51764027350e-04  1.43673414866e-04 -1.49951939291e-03  8.25312575275e-04 -1.31171287260e-03 -5.43682325125e-04  2.70137161400e-03 -1.56124307226e-03  3.32750595711e-05 -5.42752710371e-04  3.93069887228e-04  1.14929393587e-04  1.22421297661e-03  2.65349683501e-04 -5.32232084309e-04  9.75695785197e-05 -2.89635915749e-04 -5.45027215861e-04 -8.63031276752e-04  1.51023269837e-03 -4.22872235543e-03  6.68518214630e-05  4.19807381165e-05  4.43570071162e-05 -2.73175208054e-03  2.13697365240e-03  1.93409369067e-03  1.23976125414e-03  3.35795562502e-04  6.58897046693e-04 -4.36466506274e-03  1.58470591543e-03 -4.64332674563e-03 -1.69446580601e-03  2.63080984795e-03 -3.92226110550e-03 -2.77634578352e-03  2.62798987855e-03  2.76047765357e-03 -2.11345541823e-04  1.07920295549e-03  1.49862544313e-03  3.20628446553e-04 -2.16132789440e-03 -3.72024756863e-04 -1.01737046251e-03  3.14658164263e-04  1.31030999730e-03 -9.81992934662e-04  5.01954027826e-04  4.36215370875e-04  3.79859827269e-03  1.20453288303e-03 -1.65101090779e-03  1.75069427899e-03  4.07349031092e-04  4.74071179094e-03 -9.83576210423e-05  3.95718588224e-04  3.16718630361e-03  8.31268067578e-04  6.79417307423e-04  1.15982409043e-03 -1.96054539527e-03 -2.99227352850e-03  1.96837334484e-03  2.81685456955e-04 -5.31954794149e-04 -6.29566981795e-05 -1.93259721562e-03 -1.94103362942e-03 -1.22218457725e-03 -4.10827849293e-03  9.40459950330e-04 -1.78821440617e-04  5.54045124844e-04  2.00237384793e-03 -5.29029156156e-04 -3.56043767356e-04  9.63525094583e-04  1.58338368542e-03  6.69546160837e-04 -3.72640610007e-04  1.35001965055e-03  2.53290056397e-03  2.06462138573e-03  9.13914013564e-04 -1.59556591784e-04  1.05834166018e-03  8.12632946413e-04 -4.96110572587e-03  7.62477377124e-04  5.97432892486e-04 -1.25715182419e-03 -4.93186129728e-03 -3.45674050728e-03  1.87516866599e-03  1.35247956862e-03  4.73244792312e-04
 1.66546373291e-03  3.27681822785e-04  8.57701151542e-04 -1.13693342036e-03 -4.86058911128e-03 -3.37441991308e-03 -2.85707917704e-04 -1.51789562667e-03  2.25014740090e-03 -4.18721257190e-03 -2.82847223435e-03  3.09025062719e-03  2.45673889364e-03  1.36403996827e-04 -8.57298974428e-03 -2.38249736966e-03 -1.61716562283e-03  1.72742226795e-03 -3.35861528504e-03  2.35100238386e-03  6.59896266204e-04 -2.72588305214e-03 -3.24555206840e-03  2.06933164171e-03  1.38824971593e-03 -1.14908548348e-02  9.43372731218e-03  9.95713582244e-02 -1.44199193868e-03 -6.74000499634e-03 -3.98715165060e-03 -8.92321933430e-04 -3.29484835007e-03 -2.95596420150e-03 -1.35344347763e-03  2.96390844797e-03  1.23177472452e-03 -2.00810454027e-03 -6.46643333085e-03 -1.67990733342e-03 -8.82455422322e-06  2.04569360815e-03  1.59597172843e-04 -1.83740479233e-03 -3.32120611887e-03  2.27155119554e-03 -9.04781830731e-04 -6.83594900404e-04 -3.45549145572e-03  1.94965669168e-03 -2.68305180083e-04 -1.41959219108e-03  1.20593009008e-04 -3.20947891357e-03 -8.21218603347e-04  8.68608038080e-04 -8.01747268839e-04  1.37001033315e-03 -1.13871656833e-03 -2.10829573211e-03  2.49140435245e-03 -2.68270667849e-03  8.42895399346e-04  1.17322481288e-03 -2.36461498829e-03  1.14882775730e-03 -1.65314614671e-03  3.25607230665e-03 -1.70014693528e-03 -3.69699419733e-03 -1.80096229524e-03  5.73959924044e-03 -3.42102338155e-03 -3.25704131580e-03  3.00750452727e-03  1.70187732040e-03 -6.47306110726e-03 -8.41942230111e-04  1.07071622804e-03  4.57986009381e-04 -2.24002011322e-03 -2.85277156600e-03 -1.72815325798e-03 -3.37808186553e-04  6.13493207520e-04  1.58214326144e-03  2.74441613107e-03  4.06238537141e-03 -7.66892471999e-04  1.38032545390e-03 -2.12099157901e-04 -4.89349410755e-04 -1.39285138377e-03  1.63989731954e-03  5.76215737082e-04  2.82992507337e-05 -1.79392092398e-03 -1.31762154975e-03 -1.66237388118e-03  2.69082467387e-03  2.75024882883e-03 -1.65856927173e-04 -1.20627994411e-03  1.50191517213e-03  6.63599760021e-03 -2.28646398745e-03  3.53863503231e-03  1.27923424395e-03 -2.19005805986e-03 -1.75521355535e-03  2.13347876824e-04  2.00819950804e-03 -8.55558927957e-04  3.20887005457e-04  1.06646573475e-04  8.86061803971e-04 -5.12766652272e-04 -1.01678952298e-03 -4.55210314415e-03  8.02022703018e-03  1.95590021589e-03 -2.18058507120e-04  2.06932078400e-03 -3.86082712091e-03  4.78720099258e-03 -3.35397703970e-03 -1.46372009349e-03  4.06780875079e-03  1.16085407644e-02 -1.56200475208e-03 -1.64615074713e-03  1.58985373588e-03 -1.38798504380e-03  2.04678543812e-03 -2.19379064090e-04 -2.19418412458e-04 -2.56625723558e-03  2.36461314827e-04 -1.44008483133e-03 -6.15504125224e-03  4.10902800925e-03 -4.77589329558e-03  4.94520426745e-03  8.48571178335e-04  8.80201617975e-04 -1.26553560834e-04 -1.07286402605e-03 -2.10554572062e-03 -9.00809779305e-04  2.50940943536e-03 -1.65013281773e-03  2.21878987895e-03  2.79690538883e-03  3.05398507774e-03  4.30119775425e-04 -2.07685819852e-03  3.16535631024e-03  2.79977164013e-03 -1.30715407271e-03  9.45103941651e-04 -3.62469566975e-04 -5.62422378859e-05 -3.09949391737e-03  4.40702373373e-04 -1.52653143448e-03  4.50208534733e-04 -1.56280355390e-03  3.69299204160e-03 -1.64489622006e-03 -1.64517392816e-03  1.69845787962e-03 -2.92967273067e-03 -4.42068527385e-03  2.61224383933e-04 -7.51003697489e-04  3.45409802393e-03 -3.04077476968e-04 -5.68514921515e-03 -3.24866308950e-03  2.46246176469e-03  3.80864794595e-03 -4.18729019610e-03  1.33883498401e-03 -4.46678394837e-04  5.01552092309e-04 -3.56179834711e-03  1.16522815586e-03 -2.23321633237e-03 -1.70935010363e-03 -1.67629952109e-03 -1.96843272407e-03  5.04519131132e-04 -2.93104524884e-03 -6.07723099983e-03  2.13287299958e-03  4.88388285513e-03 -4.30464035233e-04 -2.84029899723e-03  6.83153079627e-04 -7.10688976768e-03 -3.76610367374e-03  2.34147933630e-03  3.74239352586e-05  4.70679871264e-03 -2.66028300991e-03 -6.43672484895e-05 -9.58502175612e-04 -2.92788991720e-03  1.75573806934e-03  1.01491377129e-03  1.59267387371e-03 -6.05119437447e-04 -1.78958631953e-04 -1.25305026640e-03 -1.45624074806e-03  3.12596232216e-03  1.75543798998e-04  2.78392938540e-03 -1.65950515678e-03  4.51070525150e-03 -1.77523866301e-04 -3.47818677650e-03  1.18784901260e-03  2.16792958696e-03  8.03493499785e-05  2.10396228842e-03 -4.20475239100e-03 -2.49664646992e-03  4.37578713377e-04  2.92263480514e-04 -3.56131678236e-03  3.00922271918e-03  2.02081651628e-03  1.23204175856e-03 -1.42562107730e-03 -5.22254162623e-04 -4.16163055726e-03  4.40998816179e-03  1.98853775376e-03 -3.87554160284e-03  2.19461147027e-03 -1.86134900209e-03 -6.08568641136e-04  4.79965472001e-04  1.64200568973e-03 -2.75321819092e-03 -2.30946548097e-03  3.15466349794e-04 -1.59783233171e-03  2.27163487813e-03  4.11577688467e-03 -2.38807251264e-03 -2.43194973738e-03  1.95414999112e-03  3.11633490655e-03  2.19312044024e-03
 2.33221310538e-03  6.18341670401e-04  5.11823767832e-04  7.41909491433e-06  2.38818534496e-03  2.52343232106e-03 -1.02917703641e-04 -1.09739331076e-03 -1.14794176607e-03  3.20808893664e-04 -1.13753062089e-03 -6.32629045695e-03  7.01194989486e-03 -1.32487656850e-03 -3.52639025189e-03 -3.50912938298e-03  1.79072980206e-04 -6.50329530530e-03 -3.16363687034e-04  3.00793063883e-03  3.94893242323e-03 -1.31383208376e-03 -1.88135971784e-03  4.25269935324e-03 -1.43306513299e-03 -1.48813882060e-02  4.90701790014e-03 -1.44199193868e-03  1.02336011606e-01  4.37439485793e-04  7.15522180206e-05 -1.34542129155e-03 -1.76474444913e-04  1.10068320473e-03  2.63349428454e-03  8.20123571886e-04  4.64830311345e-04 -3.17568201831e-03 -1.39484381964e-03  2.04390496340e-03 -5.52326976705e-03  4.27107054821e-03  4.92361126427e-03 -2.76079368437e-03  7.77865351709e-05  8.61654859217e-05  2.09402204846e-03 -2.27027151998e-03  4.78816273297e-03  8.43977436411e-04  1.81491984706e-03  5.18549889296e-03 -3.03184722573e-04  2.99334995555e-03 -2.60275419574e-03 -1.23145640549e-03 -1.94802631677e-03 -4.32862717297e-05 -2.49899664063e-03  5.20753741639e-03  2.64625465374e-03 -8.42376176893e-04  3.10572279003e-04  3.60540928856e-03 -1.24774353427e-03 -1.83116062440e-03  2.72638101804e-03 -3.28474248085e-03  6.74112408239e-04 -1.24453256840e-03 -5.15741842847e-04  4.50501193145e-03 -1.08815348652e-03 -6.72732024829e-03  2.98402450845e-04  9.36824505566e-05  3.17835110602e-03  2.20324970377e-03  4.83733891466e-04  2.35350951141e-03 -6.77407135042e-04  6.82027559843e-03  1.75396219136e-03  3.27831395607e-03  8.49415307218e-04  1.77052759218e-03 -4.47046914251e-03  1.44488507065e-03  1.94551422292e-03 -2.59049615120e-03 -1.72161336134e-03 -7.77001003827e-04  1.61218082037e-03 -3.33646152742e-03 -4.24300130505e-03  3.17321612484e-03  1.84191936553e-03  3.20229375706e-03 -3.10642708228e-03 -3.60365598815e-03 -1.42668262171e-03  2.07469187055e-03 -4.98653185063e-03  7.69938122135e-04  3.30498821182e-03  7.76985339986e-04  1.08156791773e-04 -4.74991822598e-04 -2.76185834318e-04  3.37835058452e-05  7.14354227894e-04  1.19599125652e-03 -1.12572003693e-03 -2.32758829488e-03  5.76755468687e-03 -2.76990511149e-04 -3.78346308477e-03 -1.93998938996e-03 -4.14268583156e-03  2.64569925424e-03  5.05286719485e-04  1.68195672546e-03 -9.98977110200e-04 -1.91869882840e-03 -4.62668439213e-04 -3.66768120371e-03 -4.32468422660e-03 -2.11021539682e-03 -1.40166899175e-03  3.81580654695e-03 -1.70337658960e-03  2.59266145191e-03  1.12416083321e-03  4.32790532055e-03 -4.26260506933e-03 -3.28890565395e-03  1.48333894770e-03  1.28962704515e-03 -2.87992383497e-03 -5.90904400947e-05 -7.54683344117e-04  6.10045521247e-04  1.78518660867e-03 -2.75260610041e-03  4.01373969681e-04 -3.25184699736e-04 -1.42846578392e-03  4.89084641021e-03  1.34288744939e-03 -1.13811570822e-03  2.78350609666e-03  1.58305666996e-03  2.07312412098e-03 -2.44354681492e-03 -8.06498141166e-04  1.98550224397e-03 -1.18280973823e-03 -2.56142454427e-03  8.78720438537e-04 -9.27763851418e-04  5.36322673056e-03  1.41956324861e-03  1.07562737938e-03  1.78532101249e-03 -6.43862315875e-04  2.32032724496e-03 -1.01112852738e-05 -3.44151370626e-03 -2.20507558969e-03 -1.81218377817e-03  5.80871283402e-03 -3.62853968026e-05  3.60384143250e-03 -6.59586140373e-04  3.67675289520e-03  2.63761767166e-03 -3.16879683207e-03 -2.41677522864e-03  6.58494971807e-04  2.54051867983e-03  4.60782042404e-03  2.00580417755e-03 -9.93749096757e-04  3.38474836473e-03 -5.75343296461e-03  5.61998869562e-03 -1.04827984000e-03  4.11977008312e-04  6.09506842367e-04 -2.42396207180e-03 -1.32092081250e-03 -1.96274357668e-04 -2.11750386423e-03  1.56133687340e-03  6.28289006929e-03  9.57039476407e-04  5.62361466771e-04  2.27841484019e-03  1.01587353906e-03 -1.43831291966e-03 -2.12288961170e-06 -2.17410017726e-03  6.09580557652e-03  2.06078076059e-03  3.19023870171e-03 -1.44707613855e-03 -7.84173249472e-04  9.21249393511e-04  3.05856695854e-03 -3.39106291732e-03 -1.22540716778e-03  1.63413820302e-03 -2.98393574770e-03  8.28831121732e-03 -4.15872645502e-03  8.83345066719e-04 -4.19520471884e-03 -2.11365131904e-03 -2.29939414251e-03  5.20685834229e-03  7.64731347645e-04 -2.24870223182e-04 -2.55698709137e-04  1.16066613526e-03 -2.14656692542e-03 -1.33181960647e-03  5.99867679345e-03 -5.42814748403e-03 -4.62810916968e-04 -4.70153716689e-03 -8.11876898664e-04  2.60082021751e-03  7.08411950405e-04  5.43140278798e-04 -2.05119844222e-03 -2.45635661166e-03  2.06181728691e-03 -2.55769197268e-04  8.35468224890e-04  1.09256832647e-03 -1.36643984528e-03  7.58071455615e-03 -7.44338245169e-04  2.18379179578e-03  7.75064676180e-04  3.36180338316e-03 -2.98246195284e-03 -1.53913338433e-03  1.34614676963e-03 -1.60750897934e-03 -1.80463385972e-03 -3.71423095076e-03 -2.02518996222e-03 -1.34329897002e-04 -1.91436724273e-03  1.13325401454e-03
 4.81376057680e-04 -1.39971279832e-03 -8.03225229534e-04 -3.46757037971e-05  4.65501663306e-04  5.85412569477e-04 -9.76250944815e-04  3.40441603882e-03  2.50777908014e-03  6.66976895545e-04  1.97286201922e-03 -2.09106142970e-03  3.24569359155e-03  2.20801337796e-04 -3.23461586250e-04 -4.76419624907e-03  1.17523040285e-03 -1.68939158361e-04 -2.36950259320e-04 -3.53374533921e-03 -2.67301836015e-03  5.07652853963e-05 -1.49814536569e-03 -1.87983812488e-04  3.50212809384e-03 -4.33003275758e-03  1.98933061127e-02 -6.74000499634e-03  4.37439485793e-04  6.34078485143e-02 -1.85446272947e-02  4.55983765879e-03  5.20009570525e-03  1.99518434981e-03  1.17529831866e-03 -9.71171639735e-04  1.95966449806e-03 -1.14137261587e-03 -6.05246185695e-04  1.94734348951e-03 -1.65216651838e-03 -2.06012469496e-03  1.93381449570e-04  6.65876263959e-04 -1.27814592313e-03 -3.18277011801e-03 -7.72178117137e-04 -2.87188829914e-03  2.21717473592e-03 -1.68456861943e-03  2.50407855976e-03  1.34930637572e-03 -7.61188700230e-04  1.70590921970e-03 -7.90225488334e-04  1.92036680307e-04  2.23559448093e-03 -1.67966325599e-03  4.75728141957e-04 -9.20571146859e-04 -1.44733912939e-03 -2.21421772720e-03 -7.92706488742e-05  2.46877522746e-03 -6.95013310645e-04  8.76635935423e-04  3.99361709475e-03 -1.75817991406e-03  2.15100347171e-03  1.71678337089e-03  3.25387999027e-03  3.29833955435e-03  4.95221858857e-03 -1.67371158608e-04 -1.56561420773e-03 -1.06417684364e-03 -2.76526505183e-03  1.43192776574e-04  1.69353278224e-03  2.15839666896e-03 -3.37075563856e-03  2.21369637154e-03  1.84199815484e-03  2.36547474551e-03  1.04054026388e-03 -2.83772147130e-03  8.48508261177e-04  2.20774194780e-04 -7.80096556267e-05  3.86723858297e-04 -8.85117094170e-04 -1.07023750646e-04  5.87237484741e-05  8.62883343888e-05  2.06454696309e-04  3.40159488404e-03 -1.19236197422e-03  2.67823685469e-04 -2.50944332940e-03 -2.27672841602e-03  1.75025692992e-03 -1.48934879124e-03 -9.34343736536e-04 -1.07360604518e-04  6.57357811516e-04  1.84111853416e-03 -1.49809400814e-03 -4.05499211035e-03  3.17778099329e-04  2.32464360024e-03  5.61332046318e-04  2.45625549717e-03  5.24153299463e-04 -2.17791266719e-03  9.93245618813e-04 -1.20568398484e-03 -3.03330216241e-03 -7.45893329872e-04  1.41328823177e-03  5.97816907697e-04  1.78014044124e-03  1.96250255364e-04 -3.07905827571e-03 -1.85624047854e-03 -4.18025071121e-04 -1.20583899696e-03  3.10920066896e-04  3.40114452601e-03 -2.35422232655e-03 -2.76492181304e-03 -1.03434326970e-03  1.65024102157e-03 -7.63984473443e-04  9.19281539489e-04 -7.95813097688e-04 -3.57295478604e-04  1.49384228848e-03 -1.58520750042e-03 -4.04037628612e-03  1.37920438360e-03 -1.06082633561e-03  5.82937337306e-04  7.88837822963e-04 -1.40625559829e-03  2.54230263091e-03 -2.02434828382e-04  8.01043276440e-04 -1.05031107189e-04 -3.10302863351e-05  1.58532532567e-03 -3.10533279475e-03 -5.14649688375e-04  1.13402537902e-03  1.77208947312e-03  1.16899181273e-04  9.15662613209e-04 -8.57555751785e-05  9.93801372298e-04  1.23899386454e-03  7.83298130062e-04 -7.11576863310e-04 -1.88097001065e-03  4.20315216217e-04  5.55665384541e-03 -1.58954829687e-03  1.26793361756e-03 -2.23413039245e-04 -1.12307450513e-03 -1.44277607594e-03 -1.73357581829e-03  7.58937799267e-04 -1.55393153592e-04 -7.42243923300e-04 -7.64912464414e-04  8.49110741758e-04 -4.99676030802e-04 -4.01892997579e-04 -2.17259119151e-03  2.04277141443e-04 -5.31721236806e-04 -1.68616534463e-03 -3.02953404932e-03  2.15793272697e-03  2.26634571749e-03  1.76517289068e-03  1.12682367859e-03  6.27873697882e-04 -1.18769995541e-03  1.89011644060e-03 -2.96296166801e-03  1.04501545154e-03 -9.31608399715e-04  6.35086465153e-05  9.47562349250e-06  5.82391240820e-04 -2.84637906403e-04 -3.69999148160e-04  1.48006585261e-03  2.00593322660e-04  1.32660443333e-03  1.29859984998e-03  6.01907349273e-04 -5.54381838012e-04  5.60722140407e-04  4.18824168124e-03 -1.97552055898e-03  5.09924014581e-04 -2.00602970114e-04  1.94707534376e-03 -1.97183247174e-03 -2.52679148424e-03  2.18420932914e-03  2.11900166244e-03  1.44465514864e-03  1.47990940376e-03  3.35657515622e-04  4.41901634469e-03  1.45227747101e-03  2.03655690346e-04  2.95916092489e-03 -7.91802959001e-04 -3.57627510302e-03 -2.01163102205e-05 -9.15538182561e-04 -2.37154437715e-03 -9.78453326814e-04 -8.32089630980e-04 -1.07610469481e-03 -1.14466653956e-03 -3.80175369309e-03  4.64329784706e-04 -1.36798088745e-03 -1.13491511532e-03  1.14913636893e-03 -8.05793344938e-04  1.28948934352e-03  1.36316046408e-03 -2.41427825866e-03 -1.05259190760e-03 -1.17177343122e-03  8.54971645248e-04  2.18889476395e-03  2.60765195351e-03  4.54520119665e-04  1.41193292720e-03  2.50654666843e-03  3.45502256512e-03 -5.12392805673e-03  1.89649608991e-03 -1.10134059703e-03 -1.47344467434e-03 -3.71329310202e-03 -1.37550116110e-03  2.03160048227e-03 -1.54165017608e-03 -1.06364989678e-03
 5.28997627548e-04  7.43975682848e-04  7.86740332025e-04 -1.25617728553e-03  3.72718467878e-04 -3.33316369599e-03 -1.86542687510e-03 -3.24680601513e-03 -1.52265384311e-03  4.33690667445e-04 -2.53138318824e-03  1.56624353328e-04  1.76786792416e-04 -1.47878788138e-03  1.98478282867e-03  2.51142741541e-03 -6.61603708461e-04 -5.42900115870e-04  1.45952907556e-03  1.30578081518e-03  1.62612695367e-03  1.26604206226e-03 -2.56786272486e-04 -7.72196461065e-05 -2.14489411909e-03  2.23051617149e-03 -8.08451175663e-03 -3.98715165060e-03  7.15522180206e-05 -1.85446272947e-02  7.39897048481e-02  1.11626057336e-03 -2.22066831402e-03 -1.52498576645e-03  1.89466656014e-03  6.22386374306e-04 -8.76775889667e-04 -1.01573378336e-03  1.32578891767e-03  6.80325592028e-04 -1.22355731422e-03 -1.45884050814e-03 -2.48696657390e-03  2.39631746347e-04  1.17682091154e-03  9.23555425919e-04 -1.28027981251e-03  4.51470275118e-03 -5.58737558517e-04  1.51801097742e-03 -1.65295399556e-03  1.93737579729e-03 -2.24657194086e-03 -2.29807841691e-03 -1.43714392131e-05  2.17433128863e-03 -2.90216288039e-03  2.58880834738e-03 -1.53686396545e-03 -2.64087049749e-03  5.37169648576e-04  3.04261982374e-03  1.98296473359e-04 -4.49846018953e-03  1.51338613226e-03 -2.63020583466e-03 -4.29434823834e-03 -1.46945015383e-03  1.38978941970e-04 -1.27564452855e-03  3.01786967417e-04 -3.43956417954e-03 -2.31069026420e-03  2.77390587599e-03  1.69062110801e-04  1.82872713860e-04  1.79522621466e-03  5.09578394046e-04  5.34183581880e-04 -1.73003963498e-03  3.26501889800e-03 -2.35208498024e-03 -6.99775500516e-04 -1.62562336546e-03 -2.11046875382e-03  4.74942383688e-03 -3.52105161054e-03 -1.00491170956e-03 -3.56370497123e-04 -1.33052315964e-03  2.08108753794e-04  7.91064846243e-04  2.69799199088e-04  1.84631944851e-03  2.29295060540e-03 -3.09119505974e-03  5.09847615026e-04 -4.81411436402e-04  2.15424448510e-03  4.45271869203e-03  3.08519058128e-04  8.65092271493e-04 -4.25675766212e-04 -3.56583951976e-04  2.04373307240e-03 -1.25338679831e-03  1.12985571722e-03  4.69207457081e-04 -1.57374937770e-04 -3.89896044618e-03  1.49907886311e-03  1.05251898586e-03 -1.69855805075e-03  8.67547169305e-04  4.48018243683e-06  7.44745026568e-04  6.09988969017e-04  3.51189774162e-04  2.25904484342e-03 -1.30697532319e-03 -6.27944386069e-04  8.35981955296e-04  5.49059225607e-04  1.41542269872e-03  8.09035676763e-04  2.55091842079e-03 -2.24218561640e-03 -2.32207425657e-03  9.93723688795e-04  2.29889578064e-03 -1.33037731651e-03 -2.75546516106e-03  7.24929920080e-04 -2.22923959298e-03  5.25233173161e-04 -9.27722970753e-04 -1.99116822747e-03 -9.34869759046e-04  5.90507056964e-04  4.22875835518e-04 -6.42697113206e-04  9.12213818467e-04 -3.80379609303e-03 -2.17821930864e-03  2.03387270321e-03  3.97559557956e-04  3.80683188872e-04  9.43551397329e-04 -1.38840999799e-03 -6.17283736450e-05  4.18081946236e-03  1.35002067666e-04 -1.06573852601e-03 -2.81369641917e-03  5.23266444974e-04  8.85178108355e-04 -8.61795685361e-04 -3.14557759930e-04 -1.44405639686e-03  8.24314407202e-04  1.43330579147e-03 -1.56508462135e-03 -2.59943296316e-03 -3.51463467235e-03 -1.93583678923e-03 -1.31922023548e-03 -4.63932413047e-04  1.44273983258e-03  6.02739977544e-03 -1.17943070359e-03  2.65273124512e-04 -5.93788883807e-04  1.49354900677e-03 -2.53706876089e-04  4.59971194102e-04 -6.64909154999e-04 -6.12173362698e-04  2.04198820328e-03 -1.23032174806e-03 -5.49128853655e-04  1.89799103109e-03  1.56051140820e-03 -1.33069157343e-03 -3.13393675281e-03 -2.74754720952e-03  1.80483964492e-03  2.27541641279e-03  3.79837135748e-05 -4.85812164987e-03  2.26898000065e-03 -2.27174361374e-03  1.62110610015e-03  1.00341398356e-03  2.61927849796e-03 -2.28863791846e-04 -7.31655594803e-04  1.91051862189e-03  3.68163109511e-03 -2.01634334540e-03 -2.07953488027e-03 -3.60579450600e-03 -1.34196856463e-03  3.80936782744e-03 -4.65517460113e-04 -2.30864312498e-03  1.50276450811e-03  1.90543781840e-03  4.97093793394e-04  2.61665291036e-04  3.53335692013e-03  4.90082701825e-03  2.31494880755e-03  3.12555609076e-04 -5.15600694652e-03  2.19361323836e-03  4.86902494852e-04 -2.27212110019e-03 -3.66915346587e-03  1.95019295944e-04 -1.97499293894e-03 -2.62339177074e-03  3.39937336523e-03  1.79659985053e-03  2.42955838202e-04 -1.33105760136e-03  4.76415254860e-04  1.71496195603e-03  4.52931398886e-03  7.67437161666e-05  1.62734010948e-03 -2.93370540558e-05  2.85188326486e-03 -3.56711783308e-04 -4.96993523269e-04 -1.24538573586e-03  1.50984562870e-03  3.83352624132e-03 -6.50565436056e-04  1.35608484918e-03 -6.40642038088e-04  8.97493281735e-05  3.70202937439e-04 -1.55279461850e-03  2.88812008400e-04  2.42283817420e-04 -2.33968711692e-03  1.13785794944e-03  3.24496540113e-03 -8.76224215204e-04 -5.32908667997e-04 -3.22532017451e-03  5.78076515663e-03  1.36350224836e-03  5.24006237918e-04  2.36877284940e-03  2.14757413650e-03
-4.63078061911e-03 -9.62199495730e-04 -5.53989440247e-03 -2.87618866865e-03  2.82367985712e-05  4.16788810482e-04 -4.62760724170e-03 -3.74181509277e-03  2.44598536122e-03  3.66318009959e-03 -2.28318982460e-03  5.69407812858e-04  6.74708923307e-03 -3.23901090303e-03  1.15869605202e-03 -5.85756712553e-03  4.74389024060e-03  7.08375166869e-04  2.92983212979e-04  2.35247680458e-03 -2.66489867267e-04 -2.42299776445e-04 -1.03046999979e-03 -2.24575427331e-03 -1.40219944245e-03  2.20525402483e-03 -5.17890443020e-04 -8.92321933430e-04 -1.34542129155e-03  4.55983765879e-03  1.11626057336e-03  1.17878250705e-01 -1.03751889741e-02 -1.69975553092e-03 -6.71101512236e-05 -2.68281778111e-03 -2.36138352824e-03  2.12620839856e-03 -2.32052719053e-03  7.08487337472e-04 -7.33953841869e-04  5.72982291406e-04 -1.57015053439e-03  1.28476226866e-04 -3.70446098595e-03  2.62868216196e-03 -3.48998349370e-03  5.12211427809e-03 -7.86127679433e-03 -4.88592217403e-03 -2.73229955836e-03 -2.11363727870e-03 -1.71473038781e-06 -4.39804514079e-03 -4.61218377565e-04 -5.74134279905e-04  1.18843732186e-03  6.69855283003e-04  2.67387150785e-04  1.28929516229e-03  5.18338028902e-03 -4.42782099153e-03  1.23471840950e-03 -2.63906457930e-03 -1.84035400808e-05 -1.22377861195e-03  1.68136448102e-03 -5.33817443916e-04  5.27981729445e-04  1.31758273910e-03  1.01203492989e-04  5.01913411438e-03  7.53957360566e-04  1.03343038173e-03  1.99935168637e-03 -2.07893527695e-03 -3.29019270311e-03  5.45994750654e-03  4.91176917068e-03 -5.94377867298e-03  3.25701887272e-03 -2.99031762909e-03 -3.04891888988e-03 -2.55671110088e-03  3.19374771703e-04  4.33178668071e-03 -1.18762755620e-03  9.01652493762e-04  2.70468017660e-03  3.92476820152e-04 -1.93192737281e-03 -1.02448693170e-03 -1.41488920639e-03  4.04102594806e-05 -1.38836136267e-03  3.28577821329e-03 -4.21720901391e-03 -2.01380706051e-03 -1.58754229521e-03 -3.32603326871e-03 -2.07611503905e-03 -6.01588750742e-04 -3.84307791033e-03  1.93566753705e-03  1.79814788609e-03  2.67215442573e-03 -5.76351514071e-04 -2.61891757705e-03 -2.73464389294e-03  1.43898638489e-03  2.18935461037e-03 -4.97064784970e-03  2.33523720474e-03 -6.37740480236e-04  3.06905184437e-03 -1.75784624535e-03  2.85426036773e-03 -2.66690958702e-04  5.93504748448e-03  1.99208994852e-04  4.69287187957e-03  1.49800054332e-03  6.50107659328e-04  3.58591711192e-04  1.21053676299e-03  1.76281727996e-03  4.69135946183e-03  4.45990040126e-03  2.87976336375e-03 -3.37233435528e-04  7.43712855282e-04 -1.14280144817e-03 -5.28377855045e-03  5.33907558227e-04 -4.47408870979e-04 -2.05674318695e-03  4.56926767219e-03  2.37757854309e-03 -1.61508239652e-03 -1.30426573609e-03  5.62601282191e-03  1.60527028850e-03 -7.42037647715e-03 -3.91297050729e-03  8.15211948400e-03  1.37680758888e-04  4.02001433343e-03  2.12472374935e-03  2.24930889236e-03  6.03947323853e-04 -4.61563037532e-03 -5.40609783269e-03 -6.02501281704e-04 -2.64303376571e-03 -1.85602270453e-03  5.89644443493e-04 -1.38821742463e-02 -1.67178912358e-03 -1.78164726414e-03  3.27357531097e-03 -6.54416329356e-03  4.99642726106e-04  4.92714297219e-03  2.67076169670e-03 -1.19172057753e-03  1.85303548688e-03 -1.42509946202e-03  2.07891024918e-03  7.55638957036e-04 -2.14002803107e-03 -1.14196163617e-03 -8.97988022760e-04  5.53651949986e-03 -1.43633834371e-03  2.59815295406e-04  7.57747180704e-04  4.57002480911e-03 -2.57233052188e-03  2.92056887698e-03 -1.56677761886e-03  1.87176847077e-04  5.25980556612e-03 -1.93725038105e-03  1.64714823165e-03 -9.86036348840e-03 -2.39995820656e-03  2.72728792098e-03  1.86810475897e-03  2.64362897486e-03 -7.64195904195e-04 -5.09026512377e-04 -4.49759589785e-03  3.33012151116e-03 -5.19936466408e-03  9.61801875334e-05 -2.57554489233e-04  1.49031612199e-03  4.16076784011e-04 -6.30571153350e-03  2.84704544527e-04 -9.89092225838e-04 -1.75923817406e-03 -1.16691367656e-03 -8.74421276873e-03  4.71824121894e-04  1.71877965941e-03 -6.90159416854e-04 -3.33955406199e-03 -4.35809426039e-03 -7.01845249650e-03  6.82184854115e-04 -2.01553416918e-03 -2.37337981290e-03 -2.10379053787e-03  1.77262162758e-03 -1.49067543686e-03 -7.88342208689e-03  4.32071216225e-03 -2.44216691969e-03  3.76725734405e-03 -1.91594258593e-04  1.38369697914e-03  2.72487665917e-03  2.82264902962e-04 -3.20068695110e-03 -4.56239319382e-03 -4.17387768632e-03 -3.41045092194e-03  2.83848785605e-03  1.45634556107e-03  2.14545971124e-03  2.67431154691e-03 -3.24124607283e-03 -5.11663082718e-03 -1.35717815434e-03 -3.48748236358e-04  7.75915695896e-03 -2.84974075017e-03 -1.98208367454e-04 -3.97077242006e-03  5.20953204538e-03  1.18780723829e-03 -3.18069886647e-03  3.17080871070e-04 -5.02601567383e-03 -5.17258621795e-03 -7.88145732962e-04  4.30840916404e-03  7.20075371068e-03  1.88571738495e-03 -3.57673841622e-03 -1.29822377317e-03 -3.23972702086e-03  5.73665721880e-03  3.15392842620e-03  7.66440953700e-04
-1.92923524599e-03 -3.12694898095e-03  7.33290610052e-03 -3.73311746819e-04 -2.20744250018e-03  1.05757392291e-03  4.75302559043e-03  4.83245683173e-03 -2.47363640193e-03  9.00192603649e-04 -1.92474655539e-03  4.63007566573e-04  2.66141493165e-03  3.78405315423e-03  3.86103494245e-03  4.81867372926e-03 -3.60173877020e-03 -3.45110226029e-03  1.19900609738e-03  3.52715566578e-03 -2.06070072123e-04  6.06937163134e-04 -2.52824933267e-04  5.14078595220e-03  3.64642020118e-03 -2.76315178006e-03  1.65562891058e-03 -3.29484835007e-03 -1.76474444913e-04  5.20009570525e-03 -2.22066831402e-03 -1.03751889741e-02  1.02593337543e-01  2.38118781946e-03  4.26492974448e-03  1.29854707671e-02 -2.94322061215e-03 -3.20974930062e-03  1.02672718926e-03  6.78946935140e-04 -4.15701985032e-03 -2.34895847678e-03 -2.34870999640e-03 -3.58536825002e-03 -1.47208145169e-03 -2.01364921828e-03 -2.27610381982e-03 -2.92305106121e-03  6.97912882880e-03  7.15619723031e-05  5.25616658427e-03  3.30087648455e-03  3.35498891294e-03 -1.97244653270e-04  2.72902235038e-04  3.77640684138e-03  2.32978382900e-03  2.86216164549e-03  6.06776480151e-04 -4.46168568183e-03  4.97189645121e-03 -4.48364529108e-03 -8.21079487588e-04  2.13240608516e-03 -3.83349062314e-03 -6.67194361482e-03 -1.29499313822e-03  1.33641300447e-03  1.74825534976e-04  3.69811164170e-03  4.43891376014e-03 -1.56094050151e-03  8.58053228545e-05  3.38235182978e-03 -4.50535141693e-03  1.43721380517e-03  3.23979864462e-03  1.30325389994e-03  3.20387905205e-03  1.37084528575e-03  8.19056017834e-04  2.76637201810e-03  2.73360813813e-03  7.78856122268e-04  3.14185973521e-03 -6.32146269982e-03 -1.37914212022e-03  1.10971696536e-03  8.82596845748e-04 -9.94371499916e-04  3.22152212206e-04 -9.28346001850e-04  1.71112429970e-03  1.72116450625e-04 -3.62963987243e-05 -2.90118533106e-03  4.42800167086e-03 -3.32468071164e-03  1.55211343451e-03  2.22943586729e-03  1.88227256669e-03  7.64310452092e-04 -2.77150503917e-03 -3.00107203111e-03  4.80472935851e-03  4.38762527151e-04  1.33969773731e-03  8.16597979990e-04 -2.29808502675e-03  1.61756301008e-03  1.55787740402e-03  4.03747611069e-03 -3.42861246657e-03 -6.55401765547e-03 -4.48440788919e-03  1.93146911133e-03 -1.06669352105e-03 -2.69911556217e-04 -1.72992066128e-03  1.37916318014e-03  5.07212478967e-04 -3.18001060330e-03 -1.89268481289e-03 -2.87497181919e-03  2.47118426304e-03 -2.98119461953e-03  4.36630458763e-03  1.99931304609e-03 -1.22966216703e-03 -6.29335678598e-04 -5.87135867725e-04 -4.64505345630e-03 -2.97693755404e-03 -1.95211603247e-03  1.03486418854e-03 -1.14701047368e-03 -2.02976728603e-03 -1.75468971054e-03 -3.79498898862e-03 -6.80708885232e-04 -6.42692916116e-03  5.37547827632e-03 -2.96251380024e-04 -3.23744289625e-03  1.69667658134e-03  1.19291499964e-04  4.56525091659e-03  1.72422495909e-05  1.74744988838e-03 -3.58868176000e-04 -2.79261916511e-04 -2.63955867058e-03 -5.01961433889e-03  3.19120848584e-04 -1.61068976749e-03 -5.60994027867e-03 -1.83162943389e-03  2.23804904254e-03 -5.77850980627e-04  4.84548970845e-04  2.24603680819e-03 -2.49407586770e-04  5.77855618138e-04  1.42820562598e-03  1.34949475277e-03 -1.43683500815e-03  1.23668747259e-04 -2.63290828398e-03  2.38581208370e-04  5.85796167119e-03  1.70759538013e-05  7.06416259977e-04 -4.58334222959e-04  1.82388069081e-03  6.39396944161e-03 -1.03761188263e-03 -8.95966308503e-04  4.94948799955e-03 -4.54894228896e-03  5.36421202314e-03 -2.33500090577e-03 -4.80958936665e-03  2.26586865244e-03  5.26408845764e-04  1.12818292258e-03  6.21078002894e-03  2.89043721229e-03 -2.99611057761e-03  7.77239492705e-04  2.07226916176e-03  5.15526854566e-03  1.01840416954e-03 -2.27673042404e-03 -1.39820278056e-03  2.30661095771e-03 -2.27882344963e-03 -3.11726427000e-03  2.43003077759e-04  2.55652071820e-03  1.65165097064e-03  1.84106987890e-03 -3.59327320318e-04 -2.89165825036e-03  4.17618439171e-03 -1.24454669392e-03 -2.80790862542e-03  7.57607836471e-04  3.14775184396e-03 -5.27620239323e-03 -8.17892238302e-05  7.19348295174e-04 -4.78315299652e-04  6.25157396261e-04  2.15142522978e-03 -8.01106526313e-06  1.93081199686e-03  3.62989908894e-04  9.77242945582e-04 -6.56856538896e-04  3.39562124653e-03 -1.49063398319e-03 -1.37447358810e-03  2.78147506314e-03 -9.23610086208e-04  1.81678719126e-03  4.39400015264e-04 -6.04723769618e-03 -1.21989824321e-04 -2.02166215383e-04 -4.43078382602e-04  3.59291430121e-03  7.77609593925e-04  1.20014425704e-03  4.38788803360e-04  2.06190934165e-03 -1.25825971982e-03 -2.17753534996e-04  1.22805455079e-03 -4.16302649267e-04  2.20813915490e-03 -3.11515939681e-04  1.97340057847e-03  3.91280249270e-05 -2.61511290427e-03  2.43493340928e-03  2.15950300327e-03  9.94124034858e-03 -3.35290046520e-03  1.03560568635e-03 -2.16545238522e-03 -7.54990794337e-03  1.31634036537e-02 -9.53597472986e-04 -8.99204105183e-04 -5.75642146869e-04  4.52967779521e-03
-2.80208315235e-03 -1.19071650121e-03  3.71275847445e-03  1.01039061715e-03  9.86238118928e-05  4.25747830383e-03 -1.43387976170e-04  5.90382254655e-03 -1.58434119688e-04 -2.03754325246e-03  4.78333823305e-04 -2.90175541460e-03 -1.66387517859e-03 -5.33138501775e-04  3.42659518022e-03 -3.02911682384e-04 -5.41063688478e-04  6.53253894109e-04 -1.90552899580e-03  8.46731497075e-04 -7.24888212434e-04 -2.81311526812e-04  5.57020136993e-03  1.12865992422e-03  3.49189820296e-03 -1.91112395807e-03  9.29085768289e-04 -2.95596420150e-03  1.10068320473e-03  1.99518434981e-03 -1.52498576645e-03 -1.69975553092e-03  2.38118781946e-03  7.77279217362e-02 -4.91431434466e-03 -2.93130590822e-02  6.52121527487e-03  1.96831558545e-03 -1.48832550295e-03  1.90070296038e-05  4.35983258559e-03 -5.53441903739e-04  1.53135130648e-03 -3.80108864757e-03 -7.55954035824e-04  6.94205069714e-04 -1.42070992118e-03 -1.89936170961e-03 -1.21149191521e-03 -2.23329597018e-03  1.96293276533e-03 -1.77545868921e-03 -1.92257449664e-03  6.32874138781e-04 -3.87643635489e-04 -1.34621963115e-03 -5.51301604310e-05 -5.08312718291e-04  1.10123542632e-03  2.64361655310e-04  1.88954037616e-03 -2.97567297922e-03 -1.73127115760e-03 -3.81405278999e-03  4.63157121950e-03 -1.92430666326e-04  3.41049795840e-03  2.12215405826e-03 -4.39685099754e-04 -1.38017304564e-04 -3.41229755234e-03  2.39393983780e-04 -1.04655298517e-03  8.07564430118e-05 -3.99910607860e-03  3.05778367721e-03 -7.74869207575e-04  4.16814989373e-04  2.79296741896e-04  1.10459142177e-03 -3.00886888052e-04  7.21984881939e-04  4.32238300706e-04  1.32896711219e-03  1.90440300844e-03 -1.31200646753e-03  2.07258930372e-03  1.25480130652e-03  1.84775589946e-05 -4.25994812221e-04  3.29581906206e-03 -5.43276857728e-04 -1.23642082563e-03  9.28242462361e-05  5.79370217664e-06 -2.95221070715e-04 -4.57011299267e-04 -8.90110706025e-04 -7.77037925574e-04 -4.00593051873e-03  1.42348187528e-03  2.98177506107e-03 -2.59522812791e-03 -1.95210085685e-03 -4.06414502019e-03 -1.22640709367e-04 -2.72421493969e-03  1.11144017859e-03 -8.82155676978e-04 -1.42132198141e-03 -7.46579193152e-04 -1.20818401068e-03 -2.35281192593e-03 -2.95196812591e-03  1.92015290720e-03 -2.50874519222e-04  1.86427455255e-03  1.24943933776e-03 -3.75277778662e-03  1.59751770345e-03  2.44531644498e-03  1.16278324827e-03  2.10580796539e-03  3.16028237020e-03 -1.24351218515e-03 -2.41260556980e-03  4.38511547613e-03 -1.21845796115e-04  3.80580796661e-04 -3.80346161765e-04 -1.30219285303e-03 -3.39090424357e-03 -3.90581033882e-03  9.54347771705e-04 -1.25959770123e-03 -6.80470835613e-04  1.81632085059e-03 -2.20891049265e-03 -2.38522512547e-03 -2.55716497700e-04 -1.40571679520e-03  1.11127397219e-03  9.18668280239e-04 -2.90628170280e-03  1.76941403039e-03  1.25650147150e-03  2.10036294427e-03 -3.48162916292e-03 -1.33595219269e-03  2.87019746005e-04  9.49413785461e-04  3.87700994444e-03  4.17779295138e-04  2.51873334939e-03  6.69358923801e-04 -4.31554249111e-04  2.81456722781e-03  2.18393237792e-03  2.26012306756e-03 -4.63946592136e-05  1.21185736619e-03 -3.50043257721e-04  1.52448832422e-03  2.42621013013e-03 -3.25696708375e-05  5.18807988196e-04  8.29126494620e-04  1.76190893074e-03  4.59403993373e-03 -2.65573786052e-03  1.18340947877e-03  7.43499925371e-04 -2.13961638212e-03 -1.96379220783e-03 -9.11327088157e-04  6.10524882230e-04  9.47836329257e-04  2.86137793139e-03 -3.08362594952e-04 -1.59058098919e-03  3.10694194441e-03  7.58824686155e-04  2.64992369454e-03  5.96455040689e-04 -1.19554931623e-04  5.92833094851e-03 -1.63721437329e-03 -2.06222174239e-03  4.04199032339e-03  2.49999947006e-04  3.65686764845e-03  3.92702797030e-03  3.49385584171e-03  1.70841493683e-03  6.19071974780e-03 -5.74579801715e-04 -1.09539833457e-04 -2.62744064355e-03  1.68364010755e-03 -4.63243748372e-03 -2.67124033269e-03  2.49994105934e-03 -6.44373932320e-04  2.20476037216e-03 -2.39113588114e-03  9.29498127003e-04 -2.80556949487e-04  2.79719808209e-04  1.59266128746e-03 -8.22757599896e-04  1.92060819556e-03  1.12581019514e-03  1.60460898276e-03  2.25109157651e-03  7.14238974697e-04  5.11443769642e-07  4.36941311028e-03 -2.97483394112e-03 -1.31517196014e-03 -1.64539373840e-03  1.38801281693e-03 -1.28187829621e-03 -6.63586497579e-04 -1.38448308258e-03 -2.87908558308e-03  7.12946785106e-04  6.29070140885e-03  1.96708925967e-03 -2.53998689977e-03 -2.32028752891e-03  2.16559925146e-03  1.15994652830e-03  7.86909907505e-04  1.29926521507e-03 -1.14750743418e-03 -1.47564155086e-03  8.97657176167e-04  3.63011162957e-03 -2.29814743960e-03  3.30923589385e-04 -2.60999960038e-03  1.23422716067e-03  1.39873375895e-04  5.72974636650e-04 -1.47324187848e-03  6.46321213380e-04 -1.59347476552e-04  6.04176109194e-04 -3.18696410203e-04 -2.69257253408e-03  2.53373028051e-03 -2.84941765436e-03  2.44958734770e-03 -5.70720636769e-04 -3.84609301235e-03  2.14566813946e-03
-2.02260831290e-03 -1.16949225914e-06  1.99133461674e-03 -2.24967176459e-03 -3.98242722980e-03 -3.63466454222e-03  1.12674903549e-03 -1.46836061346e-03 -1.74622777314e-03 -2.85180924549e-04 -1.57630010597e-03 -1.17566946123e-03  8.79147196027e-04 -1.16949858740e-03 -5.88112612878e-03 -8.03409760402e-04 -2.26411084840e-04 -3.09944978891e-04 -7.25121831460e-04 -1.37265961764e-03  1.11441959910e-03  5.16927809410e-06 -2.17091584439e-03  1.63029807600e-03 -4.05083213436e-03 -1.97459435494e-04  1.83076031202e-05 -1.35344347763e-03  2.63349428454e-03  1.17529831866e-03  1.89466656014e-03 -6.71101512236e-05  4.26492974448e-03 -4.91431434466e-03  9.73993819330e-02 -1.28231014368e-03 -1.13119515435e-02 -8.06593652522e-04 -2.38501540582e-05  8.93988579782e-04 -2.60702234944e-03 -1.20541489069e-03 -9.04358647343e-04 -4.41409802956e-03  2.43758300238e-03 -1.20056817050e-03 -5.83211536163e-04 -2.41786044912e-03  8.70374671009e-04  4.14447504533e-03 -1.19272384197e-03  2.08194376300e-03  3.86613960087e-03  3.63628861926e-04 -1.56958848845e-03  3.60703316746e-04  1.06027778020e-03  1.30579451688e-04 -2.17529157473e-04  2.26570385584e-03 -9.74464993233e-04 -3.38613637336e-04  2.12186833549e-03  3.56452393212e-03 -1.24510091051e-03  2.89062491669e-03  2.22356075744e-04 -2.02233222591e-03  2.40191958438e-03 -4.27636727730e-04  2.52773984553e-03  3.32938657897e-03 -4.13209517730e-03 -5.77860666535e-03  6.24266926087e-03 -2.73133467874e-03  7.19961519806e-03  9.69430302030e-04  3.29318496641e-03 -4.51814039459e-03 -2.60483785412e-03  1.68799226318e-03 -2.91123250387e-03  4.15559019218e-04  1.44565616382e-03  2.17803534787e-03 -1.88467996748e-04  6.39941881225e-04 -4.58374070280e-04  2.55416814596e-03 -2.07668813812e-03  6.13299993713e-03  7.77634101760e-04  1.49312001128e-03  9.82902701296e-04  2.28340070595e-03 -1.14279251147e-03  2.22067043245e-03  3.23395215252e-03  3.42878387016e-03 -1.84155698011e-03  2.75252675621e-03 -1.87176994846e-04 -2.64624476502e-03 -2.17690641040e-03  3.70410581294e-03 -2.48310115064e-03  1.16956198981e-03 -3.93667576565e-03  2.38477372605e-03  1.09307999806e-03  8.29340671462e-04  6.86480559260e-03 -9.08730393783e-04 -4.77788159043e-03 -1.01540008510e-04  2.20416063698e-03  2.01187928673e-03 -8.39532168658e-04 -2.25537717325e-03 -1.43033520529e-03 -6.00203518489e-04  2.31793016670e-03  1.91775837150e-03 -1.74330513426e-03 -2.04939867131e-03 -3.99072464323e-03  1.15007965610e-04 -4.16149381017e-03  4.04132045306e-04 -2.02603355891e-03  6.32832166028e-04 -2.34282638101e-03  1.79168919770e-03 -2.21559443733e-03  2.44607843174e-04 -7.16175504188e-04 -1.20102173550e-03  3.15666400141e-03  1.89856054271e-03 -3.40990400276e-03  2.57204657781e-04  7.28105602399e-04  9.41589536358e-04 -5.92217694674e-04 -1.57262074149e-03 -5.69743505290e-03  2.46907482183e-03  1.17154621764e-03  8.18120836320e-05 -1.87756487552e-03 -4.42045160854e-03  3.81759397797e-03  1.68210066980e-03 -2.62707728643e-03 -5.86055176502e-03 -7.99700803433e-04 -2.90823362760e-03 -2.52557921081e-03  4.28186682214e-04 -4.33593508745e-03  1.72927924034e-03  2.01090370041e-03 -1.03159138427e-03 -3.15155163904e-03  7.79485329941e-05 -1.62073436308e-03  1.83573844309e-03 -2.56393527647e-03 -2.20256443901e-03 -1.61663860428e-03 -3.66980086092e-04 -1.30471978852e-03  7.64204364811e-04  5.82297063357e-03 -1.60008399637e-03  1.58844936918e-03  3.71011812646e-04 -8.06978078073e-04 -3.52802620879e-04 -1.39176182149e-03 -3.72372782004e-05 -3.61895332416e-04 -2.71096688938e-03  3.33576127178e-04  4.54736261861e-05 -1.20769819760e-03  3.48381190758e-03 -8.31932975649e-05  1.08471416873e-03  1.50408535809e-03 -4.84317611857e-03  4.16961194234e-03  2.71497966299e-03  1.31516294457e-03 -1.48531557426e-03  1.55397234481e-03 -8.14006467666e-04 -1.65179861265e-03 -1.11467948847e-03  2.30521950876e-03 -3.47872421957e-04  4.98925723425e-03  1.29448596097e-03 -1.38905141813e-03 -2.19233501790e-03  4.88098705834e-04 -2.83516314230e-04 -4.19333142853e-03 -3.91008287367e-03  2.97605101329e-03 -4.53321558713e-04 -4.67989122738e-03  2.50408502902e-03 -1.16278390374e-03 -4.66669380264e-03  3.56040394469e-03  1.14714036423e-03  9.49260058580e-04  4.24829967079e-03 -3.64629663222e-03 -5.49974234599e-03 -1.79716724934e-03 -1.32696911718e-05  2.75865683127e-03  6.78719892487e-04 -1.55357584653e-04  2.30254317984e-03  3.02608149788e-03 -5.24041271462e-04 -6.42492371373e-04  2.69943345665e-04  1.14398882520e-04 -2.15249436574e-03  4.15883936826e-03 -4.68163927025e-04  4.25300458772e-03 -2.07411004092e-03  3.71247659526e-03 -5.37043948836e-03 -1.95576446440e-03 -1.24972875029e-03 -3.00832481467e-03 -1.79775988446e-03  1.14776140432e-03  2.13665286829e-03  1.96862976844e-03 -1.45071462190e-03 -4.79096282580e-04  2.23180796271e-04 -1.71642845430e-03 -3.19669928833e-03 -5.01161806996e-03  6.07550144979e-04  1.45685033032e-03 -5.76509216938e-04
 1.31399001726e-03  1.73822698190e-03 -2.56898108553e-03 -1.34798783988e-03  2.40756124844e-04 -9.31068157190e-04  1.02732082407e-03 -5.45306286964e-03 -2.81807545370e-03 -4.59422860824e-04 -1.01603635480e-03  2.14525144608e-03 -6.91904446862e-04  2.27974357268e-03 -7.90185910788e-05  2.53931417726e-03  9.40014776310e-05 -6.12326818437e-04  2.00992049012e-03  5.37083852986e-04  6.93286813808e-04  8.95895432405e-04 -3.17464001021e-03 -3.59706284493e-04  6.60557800066e-04 -2.49267966845e-03  4.89220909262e-04  2.96390844797e-03  8.20123571886e-04 -9.71171639735e-04  6.22386374306e-04 -2.68281778111e-03  1.29854707671e-02 -2.93130590822e-02 -1.28231014368e-03  7.18438743424e-02 -5.58862644354e-03  2.88044465533e-05  1.94133114021e-03  1.27834723093e-03 -1.96780346332e-03 -4.47526505716e-05  3.78019378934e-04  1.45582077127e-03 -6.58617033640e-04 -2.49626617840e-03 -1.25567948759e-03  4.47592818272e-04  1.34984994418e-03 -1.68603039798e-03  1.96306281214e-03  1.21601649790e-03  3.09351100778e-03 -1.18333802481e-03 -6.39210183487e-04 -2.57407282151e-03 -1.39014369956e-03  2.91320720525e-03 -7.33663780878e-04 -1.54853042624e-03 -4.38062824671e-04  2.35853225255e-03  6.99027790931e-04  1.80381521244e-03 -1.10345896321e-03 -2.09448844758e-03 -2.75361857915e-03  7.48626550690e-04 -1.96569444636e-03  1.49917410619e-03  2.67909196492e-03 -1.69564873686e-03 -6.57062095307e-04  1.99284277333e-03  1.06724686399e-04  4.10430044373e-04 -2.75030878358e-03 -7.17774677201e-04 -7.36513735552e-04 -1.78558832471e-03  1.66171352347e-03  4.18702426917e-03 -4.44118058381e-04  2.23794482592e-03 -1.29744231532e-03  7.21409404900e-04 -4.93745493452e-04 -1.32526070544e-04 -1.08761232961e-03 -1.49956785005e-04 -2.91111909604e-03  2.47331711777e-03  2.41557225758e-03  2.94315147334e-04 -9.30148056406e-04 -2.60245957959e-03  1.81863718371e-03 -5.16389249496e-04  6.99008656788e-04  2.13142321071e-03 -1.10525937941e-03 -4.11294384722e-03  1.95206326053e-04  4.92625437006e-04  5.53411568484e-03  6.23965700177e-04  4.70864530476e-03 -5.59845032217e-04  3.77630003411e-04  1.84879055881e-03  4.69858888070e-04  1.25496284830e-03 -2.47924550627e-03 -2.18023105800e-03 -4.97465181053e-03  6.17184574943e-04 -8.26090168244e-04 -2.26593583637e-03  2.85061991856e-03  1.51051087617e-03 -9.16593621314e-05 -1.58397501424e-03 -1.13244764066e-03 -3.79043199509e-03 -5.29784414810e-05  8.13441178282e-04  3.87134332324e-04  4.02832319651e-03 -2.70504110639e-04 -1.25578454801e-03  4.25554960992e-03 -3.22560158005e-04  3.65302095901e-03 -6.46328933243e-04 -8.30460759248e-04  1.84395357474e-04 -4.28827742099e-03 -8.64051566103e-04 -2.90442545411e-03 -2.04410264186e-03 -4.72272535652e-04 -6.47050512188e-04 -2.03220282438e-03  2.85039513773e-03 -3.39049200102e-03 -1.02438174119e-03  5.24148528297e-05  4.35579491708e-03  1.12368694342e-04  6.83597099516e-04 -6.69275398505e-04 -4.86380268695e-03 -3.86719489993e-03 -2.82407074473e-04  8.28619699948e-04 -2.59673278729e-03 -5.68350358838e-04 -6.53401351997e-04 -3.15261689812e-03  1.32807288422e-03  1.19253450709e-04 -1.50224909916e-03  1.87763080043e-03  1.33511746038e-04  2.21585130228e-03 -2.03025982061e-03 -9.44140290352e-04 -1.39805605801e-03 -2.34830678930e-03  2.22302154239e-03  7.88599238114e-04 -3.01153528514e-05  1.51128210660e-03  3.64908352972e-04 -2.28974463851e-03  1.81854763262e-03  1.17688328828e-04 -5.28351456872e-03 -1.14434005757e-03  1.07078112510e-03 -6.94868065146e-04 -2.73349194745e-03 -2.53841154274e-03 -2.57922083807e-03  4.22197379906e-03  7.92995893911e-04  2.85404704682e-04 -1.30525486268e-03 -2.60090150827e-03  2.56682785315e-04 -2.19936858946e-03 -4.36101766240e-03 -3.66713788806e-03 -2.10551593154e-03 -2.74533140209e-03 -7.85722859118e-04 -1.84313038612e-04  9.49295962170e-04 -2.40711346123e-03  1.82564362720e-03  1.00652374836e-03 -3.23839015605e-03  2.33505524279e-03 -2.88001651847e-03  3.27514677670e-03 -1.15233210473e-03 -1.08905412546e-03  1.42250454116e-03 -3.17336527102e-03  2.99653661144e-03 -4.31433303593e-03  1.00815871281e-03  5.68729559061e-04 -3.30075799765e-03  7.88518872124e-04 -1.77438716525e-03 -3.92416149490e-03  3.44644594086e-03  1.63805236542e-03  1.12736009201e-03 -2.38064547087e-03  2.35129046722e-03  1.18600745030e-03  2.07572770667e-03  3.69273844497e-03  7.94290017732e-04 -4.87931560802e-03 -1.31322470123e-03  1.18878447377e-03  2.78635615860e-03 -2.82827457082e-05  2.80587427580e-04  2.34651277416e-05 -1.03969058759e-03  1.39815227823e-03 -1.23370420101e-03  5.43247024451e-04 -8.74929827194e-04  1.81254135395e-03 -1.26289544554e-03  2.72034425954e-03 -1.94459023165e-03 -2.95643573231e-04 -7.54447841803e-04  3.34295687710e-03 -2.14448841198e-04  3.35394338938e-03 -1.24385714681e-03 -3.70420596832e-04  1.47257933712e-03 -3.61043344126e-03  1.54456420536e-03 -1.83195353777e-03  4.45865947375e-03  2.28807776515e-03  4.83493787506e-03
-6.72963278880e-04 -1.45996844527e-03 -2.94045820031e-04  3.01107721516e-03  4.03082809786e-03  3.14422262413e-03 -8.32773329645e-04  1.19232952781e-03  4.60513448793e-03 -4.01467353642e-03  1.69435794316e-03 -3.05814357033e-03 -2.40223690834e-03 -3.34886878880e-04  4.04742713058e-03 -3.01025774982e-03  6.39463243835e-04 -1.68681961631e-03  9.60288945127e-05 -1.01719342763e-03 -2.14464866657e-03 -3.95705492260e-04 -1.33122478035e-03 -1.53361798031e-03  4.06641784291e-03 -6.36268384003e-04  7.02423316065e-04  1.23177472452e-03  4.64830311345e-04  1.95966449806e-03 -8.76775889667e-04 -2.36138352824e-03 -2.94322061215e-03  6.52121527487e-03 -1.13119515435e-02 -5.58862644354e-03  9.98502253624e-02 -6.66393494277e-03  4.96740080266e-03  4.84561250102e-04 -2.61361390646e-03 -2.16163223989e-03 -1.86457245325e-03 -1.15694035535e-03 -2.15690237699e-03  1.37810874956e-03 -1.54293968098e-03  2.34896708532e-03  4.07482549073e-03  2.48214634349e-03 -4.44515655314e-03 -6.72402275280e-03 -1.88169229802e-03 -1.31506840964e-03 -8.94224185561e-03 -2.15632907895e-03 -6.39342988853e-05 -1.88887111963e-03  1.22283372583e-04  2.44013756513e-03 -1.93200686331e-05  9.47712051138e-04  5.45833780956e-04  1.17509128113e-03  2.47664918402e-03  8.95047629762e-04  5.11489757873e-04  6.64452513954e-03  9.56023084753e-04  4.13190225640e-03  1.72446547800e-03 -7.34608699009e-03 -4.52349666402e-04  2.92256677432e-03 -3.40305779183e-03  5.34853204402e-04  6.10699712379e-04 -1.32523838463e-03 -1.88429902296e-03  5.41418685399e-04  2.63980139541e-03 -3.04301047616e-03  5.67690096714e-04  8.08644985556e-04  1.26306337932e-03  2.87154876637e-04  1.96281867144e-03  1.39564375840e-03  1.51368088616e-04 -4.21706300674e-05 -6.91398388416e-04  5.03910883295e-03  1.48980427707e-03 -3.42595114096e-03 -1.51113891910e-03 -2.94796391184e-03  1.13174571547e-03 -3.07844219693e-03 -9.76726056355e-04  2.01638960309e-03 -8.17643310587e-04  5.19128372711e-03  1.90440336710e-03  5.60275519479e-03  1.02256725449e-03  2.10768570680e-03  3.60987871036e-05 -1.35261607681e-03  2.52105562590e-03  1.63761635904e-03  1.26018070597e-03  3.64853753985e-04 -9.33509604582e-04 -4.93449855254e-05 -5.65185842645e-04  1.98191936873e-03  8.33207369147e-04  2.23961571711e-03  1.67539778574e-03  8.98335844816e-04 -1.40716635964e-03  2.17686417524e-03 -2.85349669376e-03  3.00348724476e-04  6.18067391538e-04  6.16560415904e-03 -6.16380398315e-04  1.08188034752e-03  1.97045336194e-03 -3.03301240582e-03 -1.52748861515e-04  5.31664271861e-04  1.31051973194e-03 -7.27795206388e-04 -1.71364159511e-03 -1.96154013518e-03 -1.48721274576e-03 -2.94133217346e-04  2.44697697118e-04 -1.00036460262e-03  4.54805465508e-03  1.06635119184e-03  1.73138771670e-03 -2.52401916294e-03  2.65990164604e-03 -1.23350739034e-03  4.64777590402e-04 -2.47265447918e-03  1.89372920212e-03 -1.79409629721e-03  1.16282903552e-03  5.81551168003e-03 -3.15738707148e-03  9.46386844678e-04  2.83839337499e-03  1.12502447804e-02  2.99038619340e-04  6.20544169728e-04  2.29853761433e-03 -2.39858810646e-03  7.01029079206e-05 -1.87258399697e-03 -2.28591438294e-03 -1.82274374857e-03 -3.23025042385e-03 -2.20786696018e-03  2.48107099834e-03 -1.39110044500e-03  3.70018531645e-03 -7.87809763999e-04  4.44220760553e-03  8.87892463015e-04  5.71713417229e-04  4.83599118704e-04 -1.76534347296e-03  3.29228014281e-04  3.06697721973e-03 -1.95971683280e-03 -3.51543647895e-03  6.89421213502e-04  1.66818997901e-03 -2.81059861843e-03 -1.69738318013e-03  6.86964521434e-04 -2.90784240620e-04  2.73820934974e-03  3.07538845027e-03  5.53624889000e-04  2.86578041311e-03  5.31013147588e-03  1.91766637574e-03  6.67695258115e-04  2.29502878254e-03  1.43208629588e-03 -4.12393298364e-03  2.97907508129e-03  4.59613638836e-03 -5.86656262662e-04 -9.68130486534e-04 -5.18461816974e-04  7.80470612977e-04  3.11216997108e-03  2.47702187295e-03  2.13311733415e-04 -3.82312785631e-03  7.46892911672e-04  1.85452825166e-04  7.06173199604e-04  7.41121129813e-03  8.91855130770e-03  3.92903851055e-03 -2.96112677987e-03 -1.17191375191e-03 -1.78292562989e-04 -6.10018400977e-04  6.16332027277e-04 -4.02127323739e-04 -4.29712726828e-03 -5.24646680317e-05 -3.16040565394e-03 -2.44494468574e-03 -6.31673390732e-04  4.23264893786e-03 -6.11919168115e-04 -6.80274054325e-03 -1.57398150984e-03  2.82521032972e-04  2.70434154514e-03 -1.42842682031e-03  2.18951008483e-03  3.31522138407e-03  4.56235603445e-03  1.33323906864e-03 -1.39947741690e-03  1.15125926417e-04 -5.18516673505e-03 -2.37069632536e-03  4.44385880192e-03 -1.82765420269e-03  1.46141375695e-03  1.87189968908e-03 -2.57997648718e-05  3.17386184143e-03  1.32705427651e-03 -1.82651270287e-03 -2.60805222425e-05  1.98440033633e-03 -7.57592814767e-04 -1.76090835075e-03 -1.52214939225e-04  4.01661236827e-03  6.30934225870e-04  2.23042998384e-03  4.35759927102e-04 -1.41287469530e-03  4.69076162809e-04
 2.65961024354e-04  3.98401169917e-03  3.21259931307e-03  2.10632053108e-03  1.27308631164e-03 -5.97005475474e-04 -8.20505658889e-04 -2.87992473411e-04 -1.76985091442e-03  4.04830526193e-03 -1.30956822879e-03  3.11699087653e-03  2.73032629827e-03  6.98551315842e-04 -8.35756217680e-04  1.42318534825e-03 -1.05442377968e-03 -1.77697507598e-03 -2.09058056610e-04  9.60697314666e-04 -2.96919460076e-04  1.87285751933e-04  3.12515675100e-03  2.16307572515e-03 -1.06726143328e-03  5.61063984249e-04 -3.06904979823e-06 -2.00810454027e-03 -3.17568201831e-03 -1.14137261587e-03 -1.01573378336e-03  2.12620839856e-03 -3.20974930062e-03  1.96831558545e-03 -8.06593652522e-04  2.88044465533e-05 -6.66393494277e-03  8.18257426460e-02 -1.36634570489e-02 -2.70931052884e-04  3.13590996555e-03 -2.11345298501e-04  1.26920197684e-03 -1.81545263543e-03 -1.32996713002e-03  1.31824202667e-03 -2.71857130622e-04 -4.11193822031e-03 -2.63128025868e-03 -6.12959755311e-03  3.90977395562e-04  3.20402220656e-03 -1.99089284294e-03  7.68872701653e-04  2.00705277603e-03 -2.23605497944e-03 -7.19935168273e-04  3.40501203210e-03  1.12427210686e-03 -5.00266674687e-03  1.32244886151e-03 -3.92554476524e-04 -1.47926242386e-03 -1.57616410551e-03  1.30893336596e-03  3.51467089928e-03  3.19773788084e-04 -1.60454227139e-03 -7.12990017865e-04  5.75078811759e-04 -1.91231413571e-03  2.13726335236e-03 -1.96521698324e-03 -2.41823124446e-03  3.48611372070e-04 -2.56786397842e-04  9.23098851000e-06 -1.19428552125e-03 -3.60310652742e-04 -1.58933950737e-04 -4.98618865944e-05 -1.82016352806e-04 -2.62104803341e-04 -3.74468016164e-03 -1.76648852750e-03 -5.13722452075e-05 -7.35987040368e-04 -9.90600615755e-04  2.00941284119e-03  9.73158441795e-05 -8.64503435622e-04  1.11404503504e-03  1.89285236692e-03 -1.51894419310e-03 -2.17945105168e-03  1.87746445989e-04 -3.54638704033e-03 -1.78926025935e-05 -8.17072403278e-04  1.46873132401e-03  2.14676013706e-03 -2.75111680668e-03  1.33663063573e-03 -3.07611447716e-03 -3.03181376294e-03 -7.66759808353e-04 -5.60549030494e-04  3.27235633127e-03 -1.50999944304e-04 -1.07619916091e-04 -2.41896178414e-03  7.20276575030e-04  9.82623934792e-04  3.05807765798e-04  1.06250180266e-03 -1.53582161728e-03  1.35247068295e-03  8.06769579454e-04  2.39384975286e-03 -3.59109281206e-03  8.73212203635e-04 -9.60861684458e-04  5.27900386041e-03  4.59510007275e-04  2.79299260938e-03 -6.40156243477e-03 -1.07494360708e-03  3.10257407802e-03  1.58254796227e-03 -1.95937217191e-03 -2.53035133170e-04 -1.85631295425e-03 -2.11452831073e-03  6.21738524462e-04  1.33701540808e-03  2.38683276884e-04  1.34217084507e-03  2.68179265403e-03  3.52792622307e-03 -5.48596244920e-04 -1.33903195179e-04 -1.24094395659e-03 -1.34440752385e-03 -8.52575766363e-04  6.57186324715e-04  3.04699562085e-04 -6.27465778336e-04  4.98052510804e-03 -1.60772391671e-03  6.46047260365e-04  4.82972514567e-03  2.82357036956e-04 -4.76153632180e-04  5.23250363692e-04 -9.00001572432e-04  1.12864242057e-03  1.19543566228e-03 -2.14853515388e-03 -7.79994257969e-04  2.58937480554e-04  2.04063622472e-03 -2.28963470695e-03  2.61355235371e-03  2.17270627852e-04  1.28305610828e-03 -3.74669749582e-03  4.96981579347e-03  2.27676861872e-03 -1.89835019742e-03  2.25755796468e-03 -3.13006249940e-03 -1.45456818092e-03 -2.69609795568e-03 -4.50930258538e-03 -1.36732171670e-04  1.39197017061e-03  2.42904912185e-03  7.48771135461e-04 -1.98369760440e-03  1.89364393459e-04  1.90004356557e-03  3.46433146263e-03 -3.22413156323e-04 -1.01385012871e-03  1.53885175278e-03 -6.57417204118e-04  1.19652827785e-03 -3.47393847491e-04 -2.76443674835e-05  1.45968090283e-03  9.70870974098e-04 -5.77332933956e-04 -1.51735516489e-03 -2.66797980953e-03 -1.57975504438e-03  1.33207431159e-03  1.07331268337e-03  4.15650665994e-04 -2.20500621795e-03 -3.48572909431e-04 -1.28016876744e-03 -1.40893305465e-03 -2.78477058937e-04 -3.35924732668e-04 -5.30267809048e-04 -1.20377443929e-03 -1.48781199496e-03  5.48198352157e-03 -3.44435399349e-03 -5.99136767349e-03 -1.55988898796e-03 -1.18217741621e-03 -2.00215300276e-04  2.80446262595e-03 -1.66910944047e-03  3.00183159995e-03  1.22207298451e-03  5.22359665001e-03 -1.61215002774e-03  2.23033104809e-03  5.28270218395e-03 -2.10034495413e-04 -5.25209271518e-04 -3.91540284504e-05  3.48717434932e-03  4.42117399391e-04  1.95011616336e-03 -1.48287513111e-03 -1.22375066785e-03 -3.56385697207e-03  3.31800397973e-03 -1.98190659450e-03  1.33328453580e-03 -1.90619746058e-03 -6.18332810886e-04  7.77773670808e-04  2.35634457323e-03 -8.86208919911e-04 -7.45440589311e-04 -3.32972500884e-03  2.26345194540e-03 -1.48777066799e-03 -4.42785112433e-04 -9.41321048065e-04  4.19710470624e-03  8.79568883987e-04 -2.49832868592e-03  2.61425403209e-03  4.50978516592e-04  1.36925166045e-03  1.32617619257e-03  1.68172116448e-03 -9.95930404783e-04  2.50875151464e-03  1.82237898918e-03 -1.41847915687e-03
-5.95205157106e-04 -2.89620374805e-03 -2.90833689670e-04  1.99219005687e-03 -7.28669126507e-05 -2.42353137067e-03 -1.60027337777e-06  2.81279214155e-03  5.02035313773e-03 -5.37027032183e-03  5.68519164424e-04 -1.00491961998e-04 -4.38471724623e-03  1.87401258974e-03  3.18040492716e-03  1.96351395978e-03  2.24500905030e-04  1.93159305048e-03  2.85230733776e-03  8.90091549261e-04  3.51712049848e-03 -4.78140472371e-04 -3.56530661679e-03 -2.69868304274e-03 -2.85473575200e-03  5.29167514048e-03 -3.28226014445e-03 -6.46643333085e-03 -1.39484381964e-03 -6.05246185695e-04  1.32578891767e-03 -2.32052719053e-03  1.02672718926e-03 -1.48832550295e-03 -2.38501540582e-05  1.94133114021e-03  4.96740080266e-03 -1.36634570489e-02  8.94004582851e-02 -1.41787588046e-02 -1.68344462342e-04 -3.05693873800e-03  4.70473278776e-04  1.30751727158e-03  5.99542575896e-04 -2.37602804608e-03 -1.70995774980e-03  1.12033676190e-03  1.39909672310e-03 -1.56652295925e-03 -9.74808591895e-04  6.13523364054e-04 -6.93548233720e-04  2.16584124761e-03 -4.99235999497e-04 -2.36050261080e-03  2.63567017946e-04 -1.35579324768e-03  6.63545746320e-04  2.62098223179e-04  4.77303990535e-03 -8.60944510457e-04  2.27202105974e-04 -2.98003918649e-03  8.93659986084e-04 -1.77249606558e-03  4.17497052783e-04 -4.95016134903e-05  4.61096698561e-04  2.81803214222e-03  1.29439238928e-03 -3.23177702940e-03  3.09416149042e-03  2.38999014460e-03  2.86574198223e-04  3.64679905363e-04 -3.54139660764e-03 -1.29605635785e-05 -2.33725167915e-03 -9.08041641420e-05 -1.62819576059e-04  5.15428855946e-04  1.14530658753e-03  3.71974483714e-03 -4.09353404039e-03 -1.69902935925e-03  4.22908366265e-03 -6.97072241413e-04 -4.30536901369e-03 -8.57808960043e-04  1.99868364601e-03 -1.19522225952e-03 -1.16786826821e-03 -1.28319535553e-03 -1.04833407956e-05  3.94077651194e-04  2.09038479975e-03 -3.06383903505e-04  5.48452699327e-04  6.80543223684e-04 -3.84328996684e-03  4.50248919434e-04  1.21833170953e-03  4.81700526322e-04  1.61223730049e-03 -7.30370171552e-04 -4.09562537009e-03 -3.36234127881e-03  3.80329171872e-03 -1.14363587330e-03  3.14792090911e-03  7.28356450703e-04 -2.58973851505e-03 -1.76440067614e-03 -2.08193092392e-03 -2.21104355680e-03  2.09526031342e-04  1.57987299860e-03 -3.67500294631e-03 -8.12723071250e-04 -1.29374170302e-03  6.53175893969e-04 -4.10296108021e-03  2.22822445166e-03 -3.11677102167e-03 -1.15190645982e-03  1.51145897026e-03 -2.68989572790e-03 -7.25090221322e-03  9.30375829814e-04  4.10075591915e-03 -1.25228841261e-03  1.74361540714e-03 -2.09572808712e-03 -3.84541114732e-03 -2.01218272612e-03 -3.63581478306e-03 -9.95740150927e-04  1.85096709752e-03 -1.68237836963e-03  1.69582349573e-03 -2.94786730441e-04 -1.06797938264e-03  3.75222897570e-03 -4.68264993985e-03  4.18204290985e-04  1.15319251914e-03 -1.30164818921e-03  3.34200770726e-05 -1.72887288549e-04 -2.29412494442e-03  4.30500926493e-04  3.63199960391e-03 -7.91100369510e-04 -4.55058325592e-04  2.02901673201e-03 -2.89173798132e-03 -7.44779872707e-04  6.57175039355e-05  2.14671561709e-03  2.40116933724e-03 -5.90965619682e-05 -1.61001255923e-03 -2.86595541480e-03  1.38988266501e-03  2.66936241307e-03 -6.42872722123e-03 -2.97692139199e-03 -8.12529396054e-04  4.03431869130e-03 -3.39252992317e-03  1.89197528161e-03 -1.49991740785e-03  2.88695326565e-03  1.15529598553e-03  5.77461858678e-04 -2.80311701230e-03  2.73273823225e-03  1.09531872225e-03  4.48518821139e-03  1.14893173502e-03 -3.18671759792e-03 -3.04048669392e-03 -2.24882022282e-04 -8.23776362026e-04 -6.44233655637e-04 -3.15283922308e-04  2.64045131998e-03 -7.63157856982e-04 -1.01456547243e-03  5.67637668780e-06 -2.33474850249e-03 -4.46182592693e-03 -8.53837701139e-04 -7.91629644589e-04 -2.96692827013e-03 -3.13924227482e-03 -2.54734938163e-03  2.47979382708e-03  1.16897280285e-03  4.34658320667e-03  2.97443505559e-03  1.23649120290e-03  3.01667487115e-04  2.41988854174e-03  3.94781431588e-04 -4.68683080900e-04  1.31467581103e-03  1.33989819138e-03  2.75784792136e-03  2.80083856956e-03  1.30616754127e-03 -1.24960587456e-03  2.16497792848e-03 -8.38631922642e-04 -4.21421937765e-03 -2.89816247303e-04 -3.15763381734e-03  1.83821432621e-03 -1.56659324733e-03 -5.92399054874e-03 -2.68832412319e-03  6.18164515562e-05 -3.78236858083e-04 -5.88968880193e-06  6.72895962316e-04 -4.56518987452e-03  4.33618917617e-04  3.27483495537e-03 -4.89396019355e-04  3.89329988081e-03 -9.70783612661e-04 -1.26446341405e-03  2.80775170393e-03 -2.47662782974e-03  5.21245595723e-04  4.21875166718e-04  1.36178610922e-04 -2.69993855319e-04 -3.74751352854e-03  1.97427268002e-03  6.90177018393e-04  8.77886796261e-05 -5.13332135055e-04 -2.90835991609e-03  1.11441566450e-03 -1.76114697857e-04 -2.32222485897e-03 -3.35476426185e-04  2.48490530723e-03  1.39763826619e-03  7.50622087540e-04  3.49332128355e-04 -2.75445864020e-03 -2.85750321955e-04  8.83989438044e-04
-1.87485436377e-03  2.10964689700e-03  5.50341444022e-04  5.03510533689e-04 -9.96504225799e-04 -3.90743068687e-04  2.36757544809e-03  1.07323122882e-03  8.93561528559e-04  5.53977840203e-04  1.67045604450e-03 -2.22448017838e-03  2.62831300658e-03 -7.22489427050e-04 -1.50473457332e-03 -3.70793585516e-04 -1.84694576954e-03 -4.91303264514e-03  5.24801522352e-04 -3.90361855091e-04  1.89646862626e-03  4.54718070405e-03 -2.61628626036e-03 -7.66852322223e-04  2.58445159387e-03 -2.50459892480e-03  1.73163055265e-03 -1.67990733342e-03  2.04390496340e-03  1.94734348951e-03  6.80325592028e-04  7.08487337472e-04  6.78946935140e-04  1.90070296038e-05  8.93988579782e-04  1.27834723093e-03  4.84561250102e-04 -2.70931052884e-04 -1.41787588046e-02  9.03554576899e-02  2.08619978987e-02  2.90170433267e-03 -2.62172357062e-03 -1.01779159448e-03  7.09540616187e-04  7.86344934479e-04  2.37355722134e-03  1.75984128621e-03 -9.41323208842e-04 -9.64657728749e-04  3.54305768496e-03 -2.18542987092e-03 -1.42795630594e-03 -2.90762751907e-03 -3.43596050226e-04  4.05741513417e-04 -2.68625545872e-03  1.62195548574e-03  5.08847984048e-04 -1.24473398342e-03 -5.56836706857e-03  2.47373292570e-03  1.81353829449e-03  3.88706452161e-03 -1.85846919341e-03 -2.68066115057e-03  9.18940805835e-04 -7.38860113663e-05  4.10872349093e-04  1.83163889252e-03  4.75437551732e-04  3.08276406321e-03 -1.69701696997e-03 -1.51365293374e-03 -1.72783319092e-03  2.38733130893e-03 -1.78898851963e-03  3.07122014281e-03  3.09345500240e-03 -7.35603093175e-04  1.90144094371e-03 -1.48057686870e-03 -5.27781661850e-04  6.04228783318e-04  1.21202058632e-03 -3.18483333485e-04 -8.25771021060e-04  1.59738911352e-04 -1.60201566066e-04 -1.14355918923e-03 -8.87760406359e-04  3.28331966171e-04  3.33470936993e-03 -6.90437819981e-04 -2.17497362864e-03  3.73889789420e-03  9.38896333094e-04  1.98505929905e-03 -1.28802806095e-03  9.38900304985e-04  2.00605335788e-03 -4.15307315932e-04 -5.88137527901e-04 -8.90307155848e-04 -5.81123140868e-03  4.52022871656e-03 -2.21378642078e-03  5.47213469432e-04 -1.19849705461e-03 -1.44484271190e-03  3.37736937496e-03  1.54294582657e-04  3.40671188251e-03  1.23285999940e-03 -1.21253042273e-03  2.74361524521e-03  8.94618937305e-04 -1.13551791854e-03  3.02625710996e-03 -1.30585688242e-03  1.88519715059e-03 -1.85737275640e-03  4.72733758882e-03  7.81407991489e-04  7.30664664574e-04  4.23064374831e-03  8.02129295330e-04  4.93662383818e-03  3.03025212898e-03  8.41630656969e-04  1.46428437200e-03  2.06099510441e-03  4.25441206174e-04 -1.28746313220e-04  1.16259145331e-03 -3.67337182204e-04  2.22395426412e-03 -1.60728413812e-03 -1.14991461759e-03 -1.94250735994e-03  2.82280751095e-03  2.37220652075e-03  1.14461037107e-03  8.33198202727e-04  4.62783391477e-04  9.54298623503e-04 -4.34732526137e-03 -1.46579315295e-04 -9.90223103029e-04  4.92778393907e-04  6.96707365010e-04  8.01624254317e-05 -6.15430999130e-04 -1.76351326585e-03 -1.43008833938e-03  1.82810439170e-03  5.09960921559e-03 -1.77434164808e-03 -1.21206552369e-04 -2.41964736537e-03  3.84922256600e-03  2.21569231541e-03 -4.23184051246e-03  2.76765246510e-03  8.96197880564e-04  1.20509326639e-04  2.82058789764e-03  1.60755595641e-03 -3.87764414381e-04  1.38795702047e-03 -2.28037510503e-03  7.95584978771e-05 -1.83480780431e-03  9.46457118539e-04  1.02418710805e-03  2.62621005693e-03  1.32831750423e-03 -2.11753860843e-03 -3.17760246447e-03  9.77756904652e-04 -3.49622642657e-03 -1.22225970523e-03 -1.04615626941e-03  1.19570300335e-03 -2.13669839332e-04 -1.25259554622e-03  1.68354933768e-03  5.60659866357e-05  2.99952920184e-03  3.07732581834e-04  3.10091195441e-03  2.53981256660e-04  4.17132212038e-03  5.78582330185e-03 -1.66115583296e-03 -8.32564374078e-04  1.47543438639e-03 -4.66933203150e-03  6.64387739741e-04 -8.12293700802e-04  1.62779289742e-03  6.00164476666e-04 -1.59014099547e-03 -2.25029427487e-03 -4.10861412941e-03  1.17883095770e-03  3.52129417984e-04 -6.14775635647e-04 -4.85559445564e-03 -1.07494325195e-03 -5.96662418820e-03 -1.44764852610e-03  6.56541249405e-04 -1.61909993220e-05  2.31188861924e-03 -1.74289796684e-03  7.81555110314e-04 -4.81375663262e-04  5.64374227365e-04  8.19358646567e-04 -1.77114270373e-03  6.69608172856e-04 -7.05190528561e-05 -6.31142140226e-04 -2.55759531961e-05 -1.76370435375e-03  1.08760637573e-03  1.94141081171e-03 -2.38921943448e-04  5.43729089758e-03 -1.86773777458e-03 -9.49040105285e-04  2.64767408707e-03 -5.44732219386e-04  1.49746363086e-03  1.95082429632e-03  1.48328365606e-03 -5.34847844487e-03  1.62381987769e-03  4.38389707131e-03 -3.73505574949e-03 -2.31162770985e-03  1.27345055846e-03 -1.96639234121e-03  3.25202446297e-03 -9.15838199004e-04  1.50144289160e-03  2.31850132950e-03 -2.04984568720e-04  6.57125826912e-04 -1.13687909349e-03  2.93565353084e-03 -3.82019289617e-03  3.17349750984e-03  3.91092919463e-04  1.38279188077e-04
 1.91782541466e-03  3.24738540784e-03 -3.24793050922e-03 -1.24938310884e-03 -1.07644325461e-03 -2.30565396666e-03 -6.12780429782e-04 -1.36432459792e-03  4.48124667221e-03 -9.90533807510e-04  3.85221461844e-03  1.61292927222e-03 -4.97220931293e-03  9.28385942626e-05 -1.91951201814e-03  1.53518102355e-03  8.05738776085e-04 -2.06823322581e-03  1.42652533111e-03 -5.75779764339e-04  2.86554430929e-03  8.73033638497e-03  6.95685464183e-04  2.51739394238e-03  3.53851399624e-03 -5.07228337657e-03  3.99887027016e-04 -8.82455422322e-06 -5.52326976705e-03 -1.65216651838e-03 -1.22355731422e-03 -7.33953841869e-04 -4.15701985032e-03  4.35983258559e-03 -2.60702234944e-03 -1.96780346332e-03 -2.61361390646e-03  3.13590996555e-03 -1.68344462342e-04  2.08619978987e-02  9.65982306226e-02  7.21818438464e-03 -1.79828107876e-03 -2.13635410149e-04 -7.66528331033e-04 -8.94832621106e-04  9.47599961952e-04  4.69718662857e-03 -5.05870599527e-03 -4.02533198325e-03  3.13080981095e-03  1.32641858047e-03  8.53507106961e-05 -3.90271146314e-04  3.54480590918e-03  2.04249570648e-04 -2.49639942761e-03  5.55435747695e-04  1.00220608967e-03  2.85586952841e-03 -2.60200521992e-03 -1.09878726090e-03 -2.03209358160e-05  1.07428700214e-03  2.59905185428e-04 -3.62899831983e-04 -6.40809563423e-04 -5.51064557196e-04  1.43652663542e-04  1.11061027100e-03 -4.60749115263e-03  3.08584598564e-03 -1.90067826515e-03  1.58987581033e-04 -1.30036866043e-03  3.84956559100e-05 -3.16728481111e-03  3.36985120819e-03 -1.31312481839e-03  1.75350706927e-03 -1.24082371899e-03 -1.48030728283e-03  1.33768288028e-03  8.69575350101e-05 -2.97064700947e-03 -3.83835707451e-03  4.32216853358e-03 -2.40365963375e-03 -3.57365898864e-04  1.95569404343e-03 -2.80626367639e-03 -5.26008257627e-04  4.70276438696e-04 -5.60547071302e-04 -2.78037936539e-03  3.47665552136e-03  2.41618069022e-03 -8.63819629632e-04 -7.37917148426e-04  2.47510655782e-04  1.39710159728e-03 -5.92986896980e-03 -1.00749277199e-03 -3.16982739633e-03 -2.29384614062e-03  1.07532643565e-03 -6.79203713814e-03  6.72978253651e-03  3.47643762235e-05 -4.63812191200e-03 -3.29424470422e-03 -2.93138179499e-03 -3.83266668693e-04  1.37381214665e-03 -5.59216055991e-04  4.23196658442e-04 -4.25016379255e-04 -9.97796494117e-04  8.46272433531e-04 -3.15755301888e-03  8.93802508006e-04 -2.06338842410e-03  3.96726553410e-03  2.60497248643e-03  7.43015129667e-04 -4.55731905727e-04 -1.50792002739e-03  2.18770826967e-04  1.60551416367e-03  1.21612901094e-03 -3.54801258591e-03  4.00132710174e-04 -3.54272084799e-03  2.39526133780e-04  1.41614151839e-03  4.19844196564e-04 -2.24426099878e-04  2.25961116815e-03 -2.78730304531e-03 -4.44337089143e-03  6.01718054949e-03  1.57484328227e-03  2.78775437778e-04  5.73075964844e-04  4.08852050443e-04  1.32104007694e-03  2.24694675028e-03 -2.34021300313e-03 -3.53896891124e-03  3.80464664394e-03  6.06407778405e-04  1.24718612907e-03  1.89025286572e-03 -1.38741354686e-03 -1.19375792092e-03 -2.18990062146e-03  3.81548034943e-03 -2.16272526127e-04  3.09833643494e-03 -5.37450037294e-03  4.70762275336e-03  4.05116525991e-04 -8.84146895505e-04 -2.20595376800e-03  1.92796970166e-03  1.20738814539e-03  2.13300133137e-03 -3.88575481960e-03 -7.58790343957e-03  4.15732549216e-03 -1.44236029801e-03  2.37829922121e-03 -5.61266711550e-03  1.22527052432e-03 -4.38325317856e-03  2.04881990411e-04  8.58672922274e-04 -2.94154506058e-03 -6.19071899298e-03 -3.21370993589e-04 -2.60718589603e-03 -1.15064055152e-04 -8.94668446022e-04 -3.10824844832e-03  1.57139496459e-03 -2.73774153457e-03  9.72257615715e-04 -3.96485530948e-03 -3.50114649788e-04 -1.37862464987e-03 -8.00373923869e-04  4.18398769542e-03  1.82792910942e-03  6.05359459643e-03  6.89777994035e-04 -1.82124130070e-03  1.18958583585e-04 -6.36798076039e-03  3.20605737675e-05 -2.46935356730e-03  6.22739435918e-04 -5.90895396426e-04 -2.77844108965e-03  9.29870334982e-04 -3.57235267045e-03  8.69368576761e-04  1.72979585069e-04  4.21095381822e-03 -7.16269183677e-03 -2.81113499217e-04 -5.56447858402e-03 -1.10916365703e-04  1.34259832299e-03 -2.55367875481e-04  4.30831465698e-04 -4.01596747259e-03  3.95488136255e-04 -1.81999155305e-03 -4.13902867795e-04 -8.66324332716e-04  4.77117237759e-04 -1.95209205301e-03 -3.29473428702e-03 -2.08045208605e-03 -3.15492211645e-03  2.09695294708e-03  4.68952798636e-03  2.62553160172e-03  1.69827726858e-04  1.16181785143e-03 -3.35527394123e-03 -1.92040016077e-03  3.18028826965e-03  3.68970335113e-03 -1.57856030323e-03  1.83474802801e-03  8.85578960742e-05 -1.95301159054e-03 -6.88612608327e-04 -2.27316586862e-03 -3.04931914053e-03 -2.12321068581e-03  5.31784503150e-04  2.53028634555e-04  1.01603138454e-03 -5.91969988391e-04 -2.78583187226e-04  1.77975973228e-03  2.48778002652e-04  3.27450907157e-03  2.61604014413e-04  3.11209240642e-03 -5.81835563351e-03  2.56434605796e-04  2.53553952944e-03 -3.30065269011e-03
 4.95959215359e-03  9.28802613899e-05 -2.80012730022e-03 -5.09707464862e-04  4.71513846226e-03  5.54428543784e-03  4.39807890686e-03 -1.51576449979e-03 -1.08141588831e-03  1.07837248338e-03  1.39416704572e-03 -3.02482398278e-03 -7.06072516918e-03 -2.76522323370e-03 -7.80516335688e-03 -2.41240433277e-03 -2.16480347138e-03 -1.02096911980e-03 -8.82494144305e-04 -7.93247201844e-03 -4.91644092815e-03  2.35435434340e-04  4.17841623098e-03 -1.33543029158e-03 -4.48444443523e-04 -2.29539045682e-03  1.24415219046e-04  2.04569360815e-03  4.27107054821e-03 -2.06012469496e-03 -1.45884050814e-03  5.72982291406e-04 -2.34895847678e-03 -5.53441903739e-04 -1.20541489069e-03 -4.47526505716e-05 -2.16163223989e-03 -2.11345298501e-04 -3.05693873800e-03  2.90170433267e-03  7.21818438464e-03  1.10841287056e-01  3.32027033346e-03 -4.37715464307e-03  2.68557626097e-03 -4.35628112364e-03  3.88658501796e-03 -3.70859283567e-04  2.51413160690e-03  3.05772609110e-03 -5.47324334253e-04 -1.87522489495e-04  4.32831856365e-03  5.50144984411e-03  2.96823291140e-03 -2.16067389246e-03  9.34728932980e-04 -1.79753394170e-03  2.21192550486e-03  1.64625965933e-03 -6.24064369434e-03 -5.31896924792e-03 -1.26980381887e-03  3.60404068013e-03 -1.91477778572e-04  2.82898698585e-03  2.70585685976e-03 -2.31834189292e-03  4.21752756236e-04 -3.98746355220e-03 -5.08248611463e-03  1.83987691745e-03 -7.78984169173e-03  5.41198282364e-03 -2.29138721831e-03 -8.44964935295e-04  2.35062250488e-03 -3.53557253911e-03 -5.08779329482e-03 -7.27925568079e-04  2.38069900103e-03  5.71056360559e-04  2.98670634070e-03  4.93919734171e-05  2.19486901532e-03  6.23770825483e-03 -7.34449210731e-03 -2.63296916786e-03  3.30523583559e-03 -1.38915494497e-03 -5.21188459640e-04 -2.33898230963e-03  4.32687338967e-03  9.54736321647e-05 -2.97898290887e-03  2.90951753033e-03  1.43979690335e-03 -3.96824255504e-03  5.09113188007e-05 -3.39648658679e-03 -1.07734950911e-03 -1.17966602314e-03  3.68800197017e-04 -3.61358445204e-03 -2.49834604582e-03  1.94625248668e-03 -5.89991399913e-03  2.89771383418e-03  2.85903385717e-03 -1.17835668750e-03  1.00048288763e-03 -5.10573247626e-03  1.04977870402e-03 -2.50341989046e-03  2.86829098320e-03  2.97452860182e-03  3.23764858228e-03 -5.25458188907e-04 -1.08944218534e-04  6.59741734545e-04  6.08026177092e-04 -7.58264013431e-04  8.91408394093e-04  6.17752303676e-05  1.23596191469e-03 -2.51163697013e-03 -1.32040147607e-03  1.47261614114e-03  1.70599330192e-03 -1.09682455450e-04  2.83213369859e-03 -1.65126079428e-03 -3.35473168856e-03  7.70390295711e-04  3.01389023315e-03  7.64691908314e-04  4.87606055944e-03  2.66298827547e-03  6.33228926130e-04  1.93436152376e-03  1.86561039829e-03 -1.43891066957e-03 -1.50462828262e-03  2.53413207010e-03 -5.79183487909e-04  2.89067491237e-03 -6.83099094124e-03  1.23204014900e-04 -3.73842195216e-03  4.20159092877e-03 -4.65934957927e-03 -2.21969241768e-03  1.13045939911e-03 -2.70758275453e-03 -1.15848492352e-03 -5.62361890285e-03  3.41814496920e-03  4.41219835396e-04 -9.32807931348e-04 -2.97882269426e-04  3.53933484388e-03  9.32600980485e-04 -2.86012389499e-04  4.10659569086e-03  1.40507563254e-03  1.33634056266e-03  1.06728572761e-03 -2.53738160741e-03  2.42026721195e-04  1.19419729626e-03  1.54526881416e-03 -9.67050521620e-06  1.13207903280e-03  3.68840339229e-03 -1.57157826392e-03 -7.10950538465e-03  1.99710163584e-04  1.62697145131e-03  8.26007560447e-05  4.62752447756e-04  1.03257079613e-03  7.06465858932e-03  1.57496624298e-03 -2.64634850491e-03 -8.54109354663e-04 -8.21440840445e-03  8.08632877692e-04 -1.23490814753e-03  4.14236505658e-03 -1.70807016499e-03  5.17506135794e-03  1.55391530560e-03 -1.91772087073e-03 -3.48235096878e-03 -3.02755649850e-03  1.31188199037e-03  9.34435003777e-04 -3.67919925970e-03 -3.28310813152e-03  1.66542832256e-03  5.25579449964e-03  1.32749627593e-03 -4.56020722427e-03  3.82521949464e-03 -7.92406711563e-03  2.86318343679e-03  1.14627030970e-03 -1.65870826317e-03 -6.20210145780e-03 -1.29995527948e-03 -2.02502723666e-03  3.08127094036e-04 -4.71028205778e-04  4.80652631015e-03 -2.20750223971e-03 -3.02967812206e-03 -6.80448822427e-04 -3.17414733400e-03 -9.55272740539e-04 -2.26748462793e-03 -2.82837404391e-04 -6.31774192324e-04  3.38003647555e-03  8.07369427012e-04  1.19168490574e-03 -1.68985640733e-03 -1.58973963336e-03  2.48254325088e-03 -8.42630739687e-04  1.45682023588e-03 -1.82658420219e-03 -9.92633621661e-04 -7.52870425285e-04 -2.09470652560e-03 -2.07968153862e-03 -4.48581594324e-04  2.28025831081e-03 -3.71850591215e-03 -2.72478022495e-03 -2.53191364431e-04  6.60631423954e-03 -3.34089586310e-03 -1.25696553298e-03 -2.17642563145e-03 -9.56368126140e-04 -1.28275415037e-03 -6.18164184078e-03  2.71073671542e-03  1.26682830695e-03  3.69376586658e-03  8.64545806958e-04 -2.40872651820e-03 -1.85505501956e-03 -2.95200478855e-03 -7.35885384119e-04  2.65990743421e-03
 2.37656507492e-03 -2.72564116287e-03  9.22275012321e-04  7.07844626791e-04  1.73800982456e-03  1.27534474349e-03 -1.40439779801e-05 -2.07267772119e-03 -8.45419685443e-04 -7.70265812957e-04 -1.79089458197e-03 -3.41591257404e-03 -1.53591973255e-04 -3.75363134144e-03 -1.73162261453e-03 -2.64842509873e-03 -2.40658823879e-03 -1.63481140418e-04 -3.57633753069e-03 -1.88434913530e-03 -9.81203407393e-04 -6.24438785086e-04 -2.02301057103e-05  2.76082925117e-03  3.54912082306e-04 -4.84756050456e-03 -1.75673849211e-04  1.59597172843e-04  4.92361126427e-03  1.93381449570e-04 -2.48696657390e-03 -1.57015053439e-03 -2.34870999640e-03  1.53135130648e-03 -9.04358647343e-04  3.78019378934e-04 -1.86457245325e-03  1.26920197684e-03  4.70473278776e-04 -2.62172357062e-03 -1.79828107876e-03  3.32027033346e-03  9.18100684229e-02  1.66138223793e-02  9.70605758364e-03 -1.82104380652e-03  1.71087731692e-03 -2.93000334674e-03  2.20397095196e-03 -9.02346228537e-04 -4.43247999856e-03 -1.94987644910e-03 -3.96360692477e-03  2.72346846625e-03 -2.05775577443e-03  3.94235051422e-04  2.15238170264e-04  7.46681075061e-04 -2.42505234418e-04  5.78257169201e-04  4.46543362839e-05 -5.45066977183e-03 -3.66545789828e-03 -4.27158866147e-03  1.25419490993e-05  1.68196447551e-03  1.57707909228e-03  1.05950524053e-03 -2.48563292790e-04 -3.49668231740e-03 -2.62812490207e-03  3.52617780039e-03 -1.62897705869e-04 -1.64125938690e-03 -2.72303788464e-03  3.74175660821e-04 -2.20368359572e-03  4.01657472498e-04  3.90196237053e-03 -1.10825566893e-03 -4.09784936860e-04  4.62931493017e-03  8.04417157281e-04  1.76062018070e-03  3.15884768736e-03 -3.97861489265e-04 -4.71098832155e-03 -1.46477623242e-03 -3.81718639059e-03  3.31617462660e-03  1.67343816655e-03  4.51569388208e-04 -4.52635232685e-03 -1.34031566310e-03  2.64572477453e-03 -3.19073482154e-03 -2.76342546319e-03 -3.19645817491e-03 -2.13014470020e-03 -2.44162139862e-03  2.77835430528e-03 -4.40016942372e-03 -2.32263471426e-03  1.09398039386e-04  4.63852821341e-03  1.60474193366e-03  1.94438680013e-03 -3.42214984467e-03 -3.37228600911e-03  2.36537894665e-03  1.85578541895e-03  2.93881048383e-03 -2.07083734529e-03 -4.31882268639e-03  2.94213992539e-03 -2.08304745220e-03  4.02247661025e-03  5.48435251087e-04 -1.36316622998e-03  9.21771649389e-04  2.36748551368e-04 -5.54096463106e-03 -2.79622226526e-04  1.67303048209e-03  5.26277867455e-03  7.40239913483e-04 -4.35866886362e-04  1.75176812757e-03 -1.54948805904e-03 -3.46138925186e-03 -5.43977597343e-04  2.26493635433e-04 -6.74463624378e-03  5.66876522802e-04 -4.01767033021e-03 -3.55339287111e-03 -3.45508412578e-03 -2.74414034727e-03  1.21603167093e-03  3.34417714117e-03  1.45890463092e-04 -8.66021914830e-04  1.03101019093e-03 -1.45674567191e-03  7.29625033088e-04 -2.23781277996e-03 -3.04077106151e-03 -4.57159052287e-04  2.09959774197e-03  4.07874057280e-04 -1.65957647887e-04  2.80238271316e-03 -1.97839242955e-03  2.47110699469e-04  7.99686722911e-04  3.95560591593e-03  7.59460776412e-04  2.17876760103e-03  2.46794032240e-03 -9.14169369352e-04  9.48248455183e-04 -9.80196790746e-04  1.56268920536e-03  1.12163374512e-03  3.55364344483e-03 -1.14819558108e-03  1.66727917577e-03 -1.63317363901e-03 -4.44894060899e-03  6.66573266119e-03 -4.47439108688e-03 -4.06774257769e-04 -1.09125333298e-03 -5.91113133935e-03 -3.86398162943e-03  4.11548800908e-04 -2.68312044083e-04 -2.40796506240e-03  7.86034572295e-04  1.03509795735e-03  6.82892407120e-04  2.70430498801e-03 -3.32607996499e-04  2.05496681135e-04  1.25013859834e-03 -1.85509483406e-03  3.82985969765e-03  1.33082355579e-03  1.74361702054e-03 -2.66566916041e-03 -6.99968840060e-04  9.18140044782e-05 -3.05668461735e-03 -1.70407073939e-03  4.13794544963e-04 -5.26597198071e-03 -2.26203267888e-03  2.68595595434e-03  1.12779627139e-03 -5.18228111094e-03 -9.59181151025e-04 -2.35171413748e-04  7.42008002005e-04 -3.50777381453e-03  3.25208453708e-03  2.25481898237e-03 -1.10917996147e-03 -8.35855497042e-04  2.49878212998e-04  7.52129328682e-04 -4.57075190547e-03  2.36044967542e-04 -9.12325131733e-04  5.84973193588e-04 -3.35544104334e-03  1.18278906644e-03  1.36575008710e-03  6.33656724027e-03  4.56545498040e-04  3.98099493072e-03  5.23791454854e-04  2.89874483265e-04  1.58386016968e-03 -1.62067341597e-03  3.00567741111e-03  2.91678279119e-04 -1.98261763172e-03 -2.57535745912e-03  3.54019237199e-03  1.07233624792e-03  7.93528196511e-05  4.93554244267e-05 -3.32712081431e-03 -2.15010950550e-03 -1.61184132930e-03  7.25661926047e-04  2.29787725834e-03  1.43406326356e-03  1.19467273515e-03 -8.73086528653e-04 -3.20209319048e-03 -5.27557403800e-04  8.88076969917e-04 -1.35213750820e-03  5.67208608423e-04  6.97870477076e-04  1.79483152255e-03 -2.02562635730e-03  1.73238778095e-03 -1.37416581261e-03  2.54736735833e-03 -8.90839390475e-03  6.47553960417e-04 -2.87840736215e-03 -3.45684252476e-04 -8.64680319119e-04
 1.63530511475e-03  2.64792520852e-03 -1.42575066187e-03  2.37400340330e-03 -3.13429218420e-04 -1.83623441009e-03  1.41384742501e-03 -1.39035601097e-03  6.39448314210e-04 -5.40059080319e-03 -2.82129634382e-04 -2.51062426724e-03 -4.50692987825e-03 -2.42928802704e-03  1.63165551471e-03 -2.46079149501e-03  5.45631565214e-04 -1.24183916041e-03  1.07762813288e-03 -5.48245330769e-04 -8.00717711059e-04 -1.46845056007e-04 -1.30267275691e-03  4.27088509614e-04 -1.46468217719e-04  4.26901680768e-04 -5.09312421533e-04 -1.83740479233e-03 -2.76079368437e-03  6.65876263959e-04  2.39631746347e-04  1.28476226866e-04 -3.58536825002e-03 -3.80108864757e-03 -4.41409802956e-03  1.45582077127e-03 -1.15694035535e-03 -1.81545263543e-03  1.30751727158e-03 -1.01779159448e-03 -2.13635410149e-04 -4.37715464307e-03  1.66138223793e-02  8.72057294792e-02  9.38051843084e-03 -2.52868036318e-03  7.38861927494e-04 -1.04303267489e-03  3.52875712811e-04 -2.87303239733e-04  3.13416056261e-04  3.62000782595e-04 -1.24829135434e-03  2.18103025981e-03  6.37122924575e-04  3.41929369583e-03 -1.76699719174e-03  1.71605952507e-04 -1.08209653035e-03  1.14431080352e-03 -4.09309210439e-03 -3.43926155788e-04 -8.71383938831e-04 -1.87199789874e-03  6.62489799306e-04 -2.31301000731e-03 -7.19500879691e-04  1.20514236442e-03  7.93742610690e-04  2.81882033054e-03  2.84126864859e-03  6.99119832961e-04  1.20320094396e-03 -6.17202734715e-04  2.07196582414e-03  2.00955616336e-03 -2.02269027403e-03 -4.07259471479e-03 -3.75012690723e-03  1.19493691222e-03  1.07286901136e-03  2.75295950125e-03 -5.75748587801e-04  2.99122707419e-03 -2.07476672414e-03  3.75459388678e-03  1.38241291583e-04 -1.74072185602e-03 -7.96854284611e-04  3.62978283988e-03 -1.53094332701e-03 -1.86235489206e-03 -1.90317076596e-03 -8.04034594669e-04  5.50864045410e-04  1.09468390200e-03 -6.06034358121e-03 -2.68980385197e-03 -2.43205673619e-03 -1.87178696146e-03  7.40009505194e-04 -1.75835532791e-03  3.30013228125e-03 -6.96214752780e-04  5.17692005782e-04 -1.56060379853e-03  4.14906542637e-04 -2.93511003425e-03 -2.58181508457e-03  2.41466159122e-03  1.58175575400e-03  4.14725723952e-03 -3.30039416202e-03  9.23864844884e-04 -1.16069064534e-03 -1.08257889343e-03  3.69982368024e-03  1.89146347042e-03  1.99266482034e-03  1.41881942521e-03 -3.27419525553e-03 -3.21268739771e-03 -4.67704257455e-04 -8.45344536311e-04 -2.02407639197e-03 -1.51205164217e-03 -2.65627992040e-05 -1.40509871998e-03  8.02687455789e-04 -4.06184978132e-04 -7.09672200964e-04 -2.57830996033e-04  3.13959133452e-03 -4.98555417669e-04 -1.44737141606e-03 -2.15933484007e-04 -6.48151582036e-04 -1.75243256621e-03  1.21193500244e-03  4.05189352558e-03  2.12748098357e-03 -2.83141713677e-04 -1.19207740613e-03  2.99523921244e-03 -2.56915909848e-03 -2.31252060165e-04 -1.68922066461e-03  1.33369377957e-03  1.20698110412e-03 -1.13650248523e-03  3.36272630705e-03  2.40109983108e-03  9.70938811418e-04 -3.50726812938e-03  2.10775268407e-03  2.29578703671e-03 -2.15865020216e-03  1.16880921193e-03  1.47648084725e-03 -1.59103439153e-03  1.61202262312e-03  2.46943556053e-03 -4.06580887951e-04  2.71127907451e-04  6.12337673009e-03 -5.11955242216e-05  3.97887895413e-04 -2.69361123984e-03 -4.58002027548e-03  5.87899585373e-04  7.88264975235e-04 -1.82491701477e-03 -6.90612308761e-04  5.21588411659e-04  2.15322256970e-03  2.32935192453e-03 -2.84199650235e-03  2.50370455004e-03  3.39745541411e-03 -5.91853838414e-04 -2.95300457766e-03  1.95352325426e-04  8.62239099942e-04 -1.22302535839e-03  1.43754749792e-03 -5.55673155956e-03  2.13300717974e-03  1.37283449301e-03 -4.97185804295e-04 -1.65060315416e-03 -1.34073547900e-03  2.47856109798e-04 -5.74657160454e-03 -3.05472757479e-04 -2.63715620092e-03 -3.36968372659e-03 -2.41200187144e-03 -3.58111222161e-03 -1.39413981279e-03 -1.07789983133e-03 -4.46872893740e-04 -4.15782130479e-03 -1.78080082772e-03 -4.14116851991e-03 -1.46402114125e-03  2.01959441161e-06 -1.38422442472e-03 -4.08745429759e-03 -3.10290104297e-03  2.34936870045e-03 -1.19799514414e-03 -6.38166658335e-04  4.66351046832e-04 -5.24804153567e-03  2.79245871425e-03  1.64297153829e-04  3.64088615147e-03  6.48809308684e-05  8.59542121837e-04  3.59999790160e-04  1.95582584868e-03 -2.96379610407e-03 -7.39685802753e-06 -1.06483543216e-03 -2.95246350413e-03 -4.01243098627e-03 -5.03521132238e-03 -1.27081413626e-03  4.47366534679e-03  2.51391865825e-03  7.10018991103e-04  1.67924256662e-03  9.08919210855e-04  1.62288928821e-03  3.86353353280e-03  2.56596624368e-03 -3.32932661135e-03 -6.17148007023e-04  4.27472623388e-04  5.17408485642e-03 -1.41002974739e-03 -5.62416123302e-04  9.67874132396e-04  1.39444171634e-03  1.73567699517e-04  1.75882294135e-03  9.37986902175e-04 -3.54560271364e-03  2.66571998602e-03  1.65079925802e-03  1.09651522122e-04 -4.59818321872e-03  4.02888878024e-03  4.93974522694e-04 -2.14659415981e-03 -7.05265608026e-04
-1.95505981147e-03  8.38907320319e-04  2.69712207309e-03 -2.57517596310e-04 -2.17602526671e-03  1.41851939558e-03  1.82940655076e-03  1.04628980484e-03 -1.36921040464e-03 -1.03355911371e-03  6.04580068365e-04 -4.76785391750e-03  4.08187892171e-04 -5.14021395571e-03 -8.08292591177e-04 -4.69371904652e-03  2.25785701547e-03 -2.21971532784e-03 -1.28593669160e-03  3.21953505118e-04 -6.59587768699e-04  1.14825550347e-03 -2.84409062155e-03 -2.08627777211e-04 -1.64815052068e-03 -1.92466599149e-05  1.95102003178e-05 -3.32120611887e-03  7.77865351709e-05 -1.27814592313e-03  1.17682091154e-03 -3.70446098595e-03 -1.47208145169e-03 -7.55954035824e-04  2.43758300238e-03 -6.58617033640e-04 -2.15690237699e-03 -1.32996713002e-03  5.99542575896e-04  7.09540616187e-04 -7.66528331033e-04  2.68557626097e-03  9.70605758364e-03  9.38051843084e-03  8.60039527639e-02 -2.27100270294e-02  1.70932553131e-02  3.21499711326e-04  1.39678483842e-02  6.33120280176e-03  1.59312193908e-03  1.23211584171e-03  2.21364048010e-03  1.31584872614e-03  1.28053664559e-03  2.90123901060e-03 -2.86674320552e-03  4.41094648265e-03 -2.07686154585e-04 -3.21711037858e-03 -5.78477989219e-03  6.70985130945e-04 -8.27798202750e-04 -2.15431924268e-03  1.26549041235e-03  1.61102293649e-03  3.75875407214e-03 -1.81490031097e-04  1.02974029067e-03 -1.98052053874e-03  1.90161449141e-04 -4.41361353950e-04 -9.60497874438e-04  2.26730985890e-03  1.55999487238e-03 -3.14417368527e-03  7.96886664435e-04 -6.93493251933e-04 -2.93019745959e-03  3.19359355138e-04 -6.16173944548e-04 -2.53401943140e-03  4.20517394671e-04 -1.28890369371e-03  1.54700881394e-03 -4.06887958592e-04 -4.60209775062e-03  3.06628127052e-03  3.40888481032e-03 -2.85646276920e-04 -1.22499325396e-04  3.14771649188e-03  2.84666324412e-03 -1.75129806608e-03 -1.49548241739e-03 -4.26584019605e-04  1.38263572138e-04 -1.34870475704e-03 -4.32871843221e-04  4.85524569868e-04  2.42969600599e-03  1.87460400310e-03  2.45934012373e-03 -2.04487655782e-03  5.55032898288e-03 -1.31349277552e-03 -2.82954091620e-03 -1.33163753944e-03 -1.58677856743e-03  2.10592116253e-03  2.24971743629e-03  4.27571138513e-03 -2.70724831417e-03 -2.07585719984e-03  1.72260491988e-03 -6.83317004353e-04  1.10919017811e-03  1.38846512315e-03 -7.51282375110e-04  3.10226999418e-03 -2.99957725156e-03 -2.84517807254e-03 -1.40024030311e-03 -9.93446325239e-04 -4.74930433539e-03 -4.41232542340e-03  3.93545795928e-04 -3.68142058010e-03  5.52657086793e-04  4.20775201197e-03 -4.54281751638e-03 -1.72731491972e-03  2.77566663288e-03  1.96367328146e-03 -1.39974307806e-03 -1.24977294418e-03 -7.84738484039e-04 -3.47361914349e-03  1.15887374840e-03  2.34127758720e-03 -2.33106877241e-03  1.50449755863e-03  3.09175623571e-03 -5.11568750250e-04 -1.51332298361e-03 -7.25348086397e-05 -4.81750640615e-03  4.61158348317e-03 -3.59695985238e-03  3.52414999948e-03  2.87729302297e-03  7.24219356168e-04  1.37010374696e-03 -2.18426242418e-03 -2.31117762616e-03  4.31319031957e-03 -6.00414842519e-03  9.67449257355e-04 -2.35089787005e-04  1.22647818158e-03 -1.10629161115e-03 -5.82478377739e-04 -1.28708142818e-03 -9.40381138615e-04  5.93911136692e-03 -8.00874874564e-04  3.84209632586e-03  3.93685704375e-04 -7.96311777547e-04  3.23462214776e-04  7.75586862178e-04 -9.62283670129e-04  1.60358956119e-03 -1.53089111151e-03  2.44388318698e-03  1.56040159909e-03  2.92923536850e-04  3.22098202240e-03  2.12106668444e-03 -3.19581404825e-03  2.60540916696e-03 -4.03826763499e-03  1.54620788616e-03 -1.46662381503e-03 -5.73784404035e-04 -2.26375195181e-03  2.84758553946e-03  2.91647886439e-03 -3.13614261802e-03 -2.08415676414e-03 -3.27480915263e-03 -3.98404486165e-03 -2.06987569437e-03 -4.73971771424e-06 -2.37328379315e-03 -2.41578054419e-03  1.07623006018e-04 -3.32385923240e-03  1.82681800301e-03 -5.25396829558e-03 -2.16500113703e-03  8.77587665372e-04  2.35013444357e-03 -1.75124864458e-03 -9.93016044588e-04 -8.18448990980e-04 -3.67229039213e-04 -1.41103456513e-03 -3.15315338168e-04 -3.30095303699e-03 -2.77160206701e-03  1.27139056093e-04  7.45721414694e-04 -3.24848080681e-03  3.47178688136e-03 -3.78257225720e-04  5.81306976552e-03  1.07327680388e-03  1.18063868237e-03 -4.73407654808e-03  2.46436147581e-03  2.12963257379e-04 -1.78173559347e-03  1.75868397476e-03  1.95814325895e-03 -1.99252268311e-04 -2.63446466129e-03 -5.57240776940e-04  2.59838519760e-03  5.01172035819e-04 -1.57949327936e-03 -1.07071022482e-03 -7.45721384125e-04 -1.65760524027e-03  4.80089902782e-03 -1.82759328166e-03  2.84937448206e-03 -4.07348182083e-03  1.20290171668e-03 -3.21125168260e-03  2.67520280369e-03  1.80846459035e-03 -1.49869768383e-04  1.10823558206e-03  1.76204073785e-03  5.03588738168e-04  1.37162115795e-03 -1.81816880485e-03 -5.15642197640e-04  9.39820966399e-04  2.54720036153e-03 -1.93742552417e-03  2.25039368585e-04 -2.85947222771e-03 -1.80986961689e-03  7.78122991221e-04
 2.28167631390e-03 -1.49594802789e-03  1.19375835067e-03  2.76293456949e-05 -1.00708251689e-03  7.98654687870e-04 -7.27539371349e-04 -2.31727368507e-03 -9.42888721310e-04 -9.86742559289e-04 -9.15011821754e-04 -6.83637015445e-04  3.08360693258e-03  2.65626188678e-03 -2.43552526000e-03  3.06714485565e-03 -1.89526874068e-03  2.52429700571e-03  1.76683396669e-03 -5.58822290546e-04  8.43076657557e-05 -5.03598656199e-04  2.36870530249e-03  5.10445471003e-04  3.05692952136e-03  1.51449359191e-03 -1.23561721868e-03  2.27155119554e-03  8.61654859217e-05 -3.18277011801e-03  9.23555425919e-04  2.62868216196e-03 -2.01364921828e-03  6.94205069714e-04 -1.20056817050e-03 -2.49626617840e-03  1.37810874956e-03  1.31824202667e-03 -2.37602804608e-03  7.86344934479e-04 -8.94832621106e-04 -4.35628112364e-03 -1.82104380652e-03 -2.52868036318e-03 -2.27100270294e-02  7.26816940165e-02  4.30043534167e-03  1.35206926586e-02 -1.69792315974e-02 -2.80670808171e-03 -3.47309425916e-03 -2.12043412347e-03 -3.16209502649e-03 -2.38789518886e-03 -2.64572362737e-03 -9.64419261773e-05  1.31526847079e-04 -1.17495027033e-03 -6.99923644823e-04 -1.36452042593e-03  2.42306805724e-03  1.25649888082e-03  1.38645728481e-03  2.82651511540e-03 -2.00976784504e-03 -2.68262998921e-03  2.06268156653e-03 -5.91505300821e-04 -1.22489718548e-03  2.54482159191e-03  2.12003922811e-04  1.68136442071e-03  4.72722858885e-03 -4.58517617379e-04  2.94016970440e-04 -2.01300140311e-04 -3.04520684788e-03  7.23315520139e-04  1.21936148093e-03  2.46373538942e-03  3.20107522419e-03 -2.96206579437e-03 -4.48623782242e-04  3.75750441755e-03  3.15783533706e-04  3.28617887780e-03 -3.90248176867e-04 -2.69724296838e-03 -3.02880771012e-03  2.57412929920e-03 -7.58907120503e-04 -7.46376044346e-04 -3.36689650298e-03  6.69932145070e-04  1.22239034337e-03 -2.86367426159e-03 -9.77743230747e-04  9.62084761836e-04  1.60037369797e-03 -5.90874788086e-04 -3.13360991673e-04  1.32417920814e-03  2.39534476094e-03 -1.21332716724e-04 -9.27801007523e-04 -5.49639979556e-04  2.03529115331e-03 -1.75056968036e-03 -3.62362548483e-04  1.15577014901e-03 -1.77368257935e-03 -1.46242273091e-04 -4.16674381647e-04  4.09277825578e-03 -1.16052374291e-03 -8.23097086519e-04 -1.91537905578e-03 -2.35076028679e-03  1.99515128021e-03  1.96905363181e-04  3.49984521857e-03  6.00716727577e-04 -1.33610115892e-04 -7.03887557601e-04  2.67386902009e-03  5.82059270013e-03 -2.44983545410e-03  2.93463739396e-05  4.95037094081e-03 -1.47710331784e-03 -3.55654070877e-04  6.04693812632e-04 -2.31625637536e-03  7.48830314442e-04  6.51497293049e-04  2.55827994312e-03  1.15540078780e-03 -4.43339307460e-04  3.87880177151e-04  3.40600351015e-03 -5.35271258143e-04 -1.18324960168e-03  8.34400916318e-04 -8.49280065232e-04  2.12002493286e-03  1.72223816099e-03  6.62993192351e-06 -3.93065817066e-03  2.38578012816e-03 -4.67043264697e-03  1.62408874630e-03  2.99921926553e-04 -2.48992387661e-03 -7.47487419775e-04  7.52013010453e-04 -1.39268824367e-03  2.30511399591e-04 -1.27857607523e-03  6.38326789818e-04 -1.04626294876e-03  2.29865097988e-03  2.82142664069e-03  4.18208554125e-04 -1.75539013991e-03 -4.48266905676e-03 -1.23886121225e-04 -3.16199730907e-03  1.69027443809e-03  2.58921211735e-03  2.48462729194e-03 -2.57578178683e-04 -1.20722320014e-03  7.32998448535e-04  1.41041698918e-03  4.07958129987e-03 -5.58254078728e-03 -1.71703066572e-03 -2.49108741138e-03  9.51364807722e-05  1.13265352766e-03 -2.25086269554e-03  3.27993521444e-03  9.62188074332e-04  3.29220103897e-03 -3.55095289156e-04 -7.72980361911e-04 -2.72822791691e-03 -5.77527880025e-04  1.81990280218e-03  6.75608781131e-04  2.67618865126e-03 -7.70338466175e-05 -6.29781464246e-04  1.25491872932e-03  1.51111453968e-03  1.77573469551e-03  1.39306889996e-03  3.77301961903e-04  1.84229622439e-03  6.62203856773e-03  2.16333658816e-03 -1.27495899612e-03 -2.95551020042e-03  1.12425903991e-03 -1.29183415638e-04  7.82879907692e-04 -5.47513595452e-04 -1.10728837096e-03  4.58984420363e-04  4.06528119565e-03 -8.92397013370e-04  7.18206309091e-04 -6.96531622815e-04 -1.03278261242e-03  3.68314106315e-04 -1.25640788409e-03  1.19554848369e-03  6.90970307432e-04  4.82910849655e-04  1.49849529236e-03 -3.52149437314e-03 -1.24019057910e-03 -8.52989134806e-04  5.69044261614e-04 -3.32494481344e-03 -2.71409678511e-03 -1.75053425899e-03 -1.95240031410e-04  1.22669942177e-04  3.45094995059e-03 -9.24679643125e-04 -1.07239046955e-03  1.69472873945e-03  9.57337286910e-04 -1.74399630791e-04  7.53743334415e-05 -1.97401052423e-03  4.01038797712e-03 -7.39683584692e-04 -3.69014284493e-04 -2.63705035913e-03  1.63177098579e-05  1.14574385009e-03 -1.00622702787e-03 -3.95742521152e-03 -9.47834931217e-04 -3.80388347572e-03  7.51243845494e-04 -3.26117195010e-04  1.17158571252e-03  1.74509174368e-03  1.50061434329e-03 -1.02180250830e-03  1.65012277997e-03 -6.37803408422e-04 -4.87072686184e-04
-9.43098487397e-05  3.65651503287e-03  3.63907733449e-03 -2.40846697288e-05 -1.74363556152e-03  2.08761879187e-03 -2.77833748328e-04 -6.70306639781e-05  1.42652187596e-03 -2.53862404337e-03  3.52259960391e-04 -1.48550753682e-03 -9.60133055940e-04 -1.10588052930e-03 -2.19244692721e-03 -1.38107964263e-03 -3.71928413336e-04 -2.10996195779e-03  1.17366484982e-03  3.60406236745e-04  1.26943696714e-04  7.56433150500e-04  1.31741686199e-03  2.62972978198e-03  4.27085089760e-04  1.55716611307e-03 -2.13558951445e-03 -9.04781830731e-04  2.09402204846e-03 -7.72178117137e-04 -1.28027981251e-03 -3.48998349370e-03 -2.27610381982e-03 -1.42070992118e-03 -5.83211536163e-04 -1.25567948759e-03 -1.54293968098e-03 -2.71857130622e-04 -1.70995774980e-03  2.37355722134e-03  9.47599961952e-04  3.88658501796e-03  1.71087731692e-03  7.38861927494e-04  1.70932553131e-02  4.30043534167e-03  6.34952887916e-02  4.17631363563e-03  3.18850198436e-04  4.81357190851e-03  1.12461235369e-03  1.17111065102e-03  2.14671297656e-03  2.26088879146e-03  3.84712995433e-04  3.72747559701e-03 -8.99733340430e-04  8.64353176746e-04 -4.99981155886e-04 -2.24038283987e-03 -4.11527786854e-04  1.03623025072e-03 -9.42842033469e-04 -3.39880638310e-03  1.62039894945e-03 -5.17966496270e-04  3.59183369486e-03 -2.73626389270e-03  3.75435903760e-05 -2.58836893268e-03 -4.17785576965e-03 -1.98883930819e-04  1.91707775711e-03  1.71669347350e-03 -1.00566203073e-03 -2.20520613249e-03 -7.09578533814e-04 -2.04528343812e-03 -5.27179572742e-03  1.07213161809e-03  1.98175611386e-03  1.24662846109e-03 -1.21633510506e-03  1.00682362086e-03  1.70658978854e-03  5.18966344212e-04 -2.80676730956e-03 -4.49840639320e-04  5.24869111358e-04 -1.11556709974e-03 -5.98759260464e-04 -2.77405907245e-03  2.55100996202e-03  1.15403389284e-03  2.78380844723e-04  1.02156006195e-03 -5.41301257939e-04  4.21480924151e-04  1.37875946814e-03 -7.95328891773e-04  2.68718727268e-03  1.84117768894e-03  1.32226227873e-03 -3.12690535443e-03 -1.50590386149e-03 -1.90433296099e-03 -5.36459952076e-04  9.45429465152e-04 -8.38210022103e-04  3.43164004039e-04  4.60872390207e-04 -4.82039335041e-04 -1.97540971989e-04 -7.77261486217e-04  2.03906349806e-03 -1.62790854240e-03 -1.06291074367e-03 -4.18570227197e-04  5.41001625545e-04  6.23347631303e-04 -8.96589115220e-04 -9.19545840319e-04  7.23570358419e-04 -1.27430058863e-03 -2.13877101724e-03  2.08945081996e-03 -1.30723446254e-03 -3.37549938040e-03  3.96190311200e-03  2.08514719246e-03 -2.69653592292e-03 -1.14988239793e-03 -1.45492263117e-03  1.17037768651e-03  2.19703284237e-03  8.09045254298e-04  2.78986020270e-03 -1.02804243174e-03  1.10085397733e-03  1.38768360060e-03 -3.12520763808e-03  2.44630402633e-03  8.02807745032e-04 -1.12895737204e-03  2.14357051903e-03 -8.63364061129e-04 -2.92323138995e-03 -1.57252556020e-03  1.30352845141e-03 -6.88388180617e-04  5.11574745055e-04  1.85011940162e-04 -9.32863259132e-04  4.29345082940e-04  1.11291439813e-03  2.45674123634e-03 -4.61956406980e-03 -1.68183963688e-04 -9.53102010219e-05  1.45198159829e-04  4.69023785829e-04  7.30379463643e-04 -2.21395610493e-03 -1.50574797969e-03 -3.23952558659e-03  1.07566755198e-03  1.56962203143e-03  7.71835910284e-04  3.88357370025e-04 -1.86975701619e-03  1.19090052736e-03 -7.39106325931e-04  8.31228411840e-04  4.39746746551e-04  2.23747523913e-03 -3.66786043583e-04  1.12346093805e-03  3.20688763205e-03 -1.56764278689e-04 -1.84799748176e-03  1.12967717026e-03  7.72970226774e-05  8.19953330782e-04  1.03112149709e-04 -1.62170006904e-03 -1.22716520230e-03  2.13834886765e-03  4.33663986938e-03 -2.02749528929e-03 -2.55443824771e-04  5.16041081894e-04 -8.22910647302e-04 -3.31105892396e-04 -4.70291621112e-04  2.60571215877e-03  9.33834710985e-04  4.36330279957e-04 -1.98115404504e-03  3.48675893452e-03  2.02105521560e-03 -2.69040883555e-03 -3.38252898254e-03 -1.90320212064e-03 -2.81464327161e-03 -1.57565467576e-03  2.15266125201e-04 -2.34966857360e-04  7.00683487812e-04 -3.74739574416e-03 -2.33367767962e-03 -1.02860388271e-03  2.11567004777e-03  4.54179047203e-04 -2.31492724776e-03  2.68397222835e-03 -1.18838442637e-03  3.81654501201e-03  7.64334913840e-04  7.11011310979e-04 -1.11375034127e-03  3.07927483065e-04  3.11056250225e-04 -8.94258985144e-04  1.51664203524e-03  5.35485723731e-04  1.22356850401e-03 -2.37557604524e-04  1.18829197009e-04  7.25664205352e-04  5.56612553354e-04 -3.35940951984e-03 -1.20360762618e-03  1.43448606206e-03  2.78434611464e-03  4.79885789052e-04  8.78210989786e-04 -1.72046205746e-03 -5.29017261875e-04  2.19749005851e-03 -1.25447007540e-03  3.54949546442e-03  1.70833741768e-03  1.10502447556e-03 -9.42323954572e-04 -1.59290627524e-03 -1.75831460247e-03 -9.95975218067e-04  9.97535181489e-04  1.03179789704e-03  1.01209352351e-03  7.51401675072e-04 -1.66124096744e-03  1.11299493586e-04 -1.58063265623e-03 -2.87876548456e-04  1.35975822131e-03
 2.37675490896e-03 -1.42425877668e-03  1.59129070346e-03 -3.11062887796e-03 -3.45331267854e-03  1.95073114378e-03  6.41646560827e-04 -5.98100769005e-03 -3.37408378042e-03  4.87396660483e-04  4.91606051357e-04  7.26221025527e-04  3.06894682369e-03  5.88515471449e-04 -1.07112490034e-03  1.64029648553e-03 -7.63634434198e-05  7.78080493005e-04 -1.09490945984e-05 -4.04241176231e-03 -1.43168693081e-04 -3.05690641118e-03 -2.68218363568e-03 -6.00848195942e-03  6.97473801403e-04  3.90986617654e-03 -2.70747442849e-03 -6.83594900404e-04 -2.27027151998e-03 -2.87188829914e-03  4.51470275118e-03  5.12211427809e-03 -2.92305106121e-03 -1.89936170961e-03 -2.41786044912e-03  4.47592818272e-04  2.34896708532e-03 -4.11193822031e-03  1.12033676190e-03  1.75984128621e-03  4.69718662857e-03 -3.70859283567e-04 -2.93000334674e-03 -1.04303267489e-03  3.21499711326e-04  1.35206926586e-02  4.17631363563e-03  1.05183559569e-01  1.00203942993e-02  7.19826937342e-03 -4.87916651803e-04 -5.19283473647e-03  2.56323404526e-03 -3.56605120545e-03 -9.57189531973e-04 -3.09281383993e-03 -5.21219795070e-04  2.02661692045e-03  1.35412180592e-03 -2.87841714173e-03  1.15926730650e-03 -2.21997043926e-03 -5.40538473005e-04 -6.71883965769e-04 -1.99236271601e-03  5.29784948113e-04  1.69356046232e-03 -3.81481417846e-03 -6.48632367564e-04 -9.82037196313e-04 -1.33123098182e-03 -1.43160173068e-03 -2.74077458093e-04 -7.20146928344e-04  6.72239818434e-03  2.51391315432e-03 -7.31942994719e-04 -1.17688687860e-03 -3.16701253286e-03  2.33345803221e-04  6.27864843190e-03 -4.31948609591e-03 -2.15321893613e-03  5.38533732296e-03  3.95072571511e-05  1.15175079514e-02 -2.42687928862e-03 -1.84746404018e-04 -1.14395630983e-03  4.21293238665e-04 -1.42876992020e-03 -2.57755635387e-04  1.69053143156e-03 -1.63090932570e-03 -2.24986881282e-04 -5.24665785067e-03 -4.23322033014e-03  5.19413177679e-04  6.73246854844e-04 -4.53955682821e-03  4.83311746453e-03  7.76955275561e-04 -3.65074466188e-03 -5.66255233395e-03  2.20161771579e-03 -5.35682476046e-03 -6.02432319171e-04 -1.22522689276e-03 -3.03667689202e-04 -1.62118440607e-03  6.20285284734e-03 -4.29654377095e-03  3.69211986262e-03  5.73678771746e-03 -1.99600571046e-03  9.59728295060e-04  2.10389127579e-03  7.50200769048e-04  3.05636239648e-03  3.57166639629e-04  6.06243927542e-04  2.84745353794e-04 -1.58449482925e-03  7.80925011455e-04  3.16949776813e-04  3.68501736340e-03 -1.21156329299e-03  3.23897260803e-04 -3.72803326615e-04 -3.27079039177e-03 -5.77788813808e-03 -2.98669133644e-03 -3.59077529654e-03  1.82038476606e-03 -1.08670351497e-03 -3.84184891622e-04 -4.31387841169e-03 -1.24223330584e-03 -7.35626396234e-03 -1.30801431482e-03 -1.28697301855e-03 -1.11896230176e-03 -2.18226619352e-03 -6.18396012406e-05  1.89852838468e-03  5.65822206186e-04  1.42638198475e-03 -6.23175092071e-04 -1.10639826599e-03  2.83491499716e-03  4.81844681268e-04  4.84484800613e-04 -1.56703180020e-03 -4.32800574538e-03 -2.89901476634e-03 -6.60643781024e-04 -8.18755824663e-03 -1.52458571028e-03 -1.73111290851e-03  1.24462912512e-03 -5.40344469494e-03  5.45298155774e-03 -2.30242347421e-03 -2.58495353290e-03 -6.60600854811e-03  3.34596542600e-03 -2.63310968915e-03  1.39676446746e-03  5.40096923830e-03  1.49053785816e-03 -2.43064425404e-04  1.72973719857e-03  4.61922946042e-03  3.36447608626e-03 -3.82585729982e-03 -3.68400114699e-03 -2.09073452167e-03  8.24503016727e-04  1.90475938926e-05  2.83538142474e-03 -2.24379017686e-03  4.59596419777e-03 -1.64420597759e-03  8.13990988617e-04 -5.00203420796e-03  9.22820182019e-04 -1.40879346106e-03  4.97292587890e-03  1.58542586614e-04  2.53645576327e-03  7.03279857228e-04 -1.45014198900e-03 -5.60409969669e-03 -2.48808753464e-03 -8.56916203642e-04 -1.18524104245e-03  5.90070618631e-05 -4.11978579873e-03 -1.67075579957e-03  4.40541389308e-03  2.86671104932e-03 -3.41563573055e-04 -8.63273218543e-04 -3.69999677813e-03  1.11751952180e-03  6.83347123949e-04  6.61080594146e-04 -1.13404096041e-03 -2.23120773858e-03  8.13362380622e-03  2.16101877718e-05  3.59283177285e-03 -1.49870732101e-03 -1.34481860982e-03 -1.00032257169e-03 -8.75624940565e-04 -4.43998923640e-04 -1.61501541828e-03  3.18327146947e-03 -5.23152026410e-03 -2.40805241742e-03  1.60473033198e-03  2.78553131751e-03 -8.72604606192e-04 -6.66327654043e-03  8.56805868306e-04 -6.24477540813e-03  6.31357531452e-05 -1.57373867412e-04  8.40653827432e-03 -4.17291152644e-03 -8.68373614830e-04  2.65127561105e-03  1.27147134403e-03 -4.14144848260e-03 -7.80237905796e-05  5.21059760823e-04 -1.09305151543e-03  2.10595770717e-03 -4.36158752898e-03 -5.26370195224e-04 -2.16607179192e-03  7.16626944262e-04 -2.26835129035e-03 -3.39810370685e-03 -1.09398453854e-03 -4.17523237698e-03  5.56666662428e-03 -2.46255942538e-03 -1.32862238153e-03  3.27400715998e-03 -2.53336817225e-03 -1.66263492487e-03 -5.30214153549e-04  3.17465783983e-03 -4.72469379068e-03
 6.01928681939e-03  4.12250063312e-03  1.23768396779e-03 -7.37828185844e-04 -2.20697367143e-03 -2.63869450702e-03 -5.36299786411e-06  1.54545867376e-03 -4.38535502982e-03 -2.56962783134e-03  3.73289832834e-04 -3.47187005377e-03  6.71265716742e-04 -3.23987884989e-03  7.76271417265e-04 -3.00278631925e-03  1.85558502593e-04 -1.86221559043e-03 -4.93053689151e-03  1.39389581569e-03 -1.72510197749e-03 -9.71470266739e-05 -6.48787681367e-03 -4.04415349145e-03  7.54173387804e-06 -3.92742580076e-04  1.97624202142e-03 -3.45549145572e-03  4.78816273297e-03  2.21717473592e-03 -5.58737558517e-04 -7.86127679433e-03  6.97912882880e-03 -1.21149191521e-03  8.70374671009e-04  1.34984994418e-03  4.07482549073e-03 -2.63128025868e-03  1.39909672310e-03 -9.41323208842e-04 -5.05870599527e-03  2.51413160690e-03  2.20397095196e-03  3.52875712811e-04  1.39678483842e-02 -1.69792315974e-02  3.18850198436e-04  1.00203942993e-02  9.90808755459e-02  2.28937605006e-02  1.40695957828e-02 -3.36071494652e-03  9.48331819493e-03 -8.29210864637e-04 -7.55493086385e-04 -7.18716084168e-03 -9.86124607373e-04  3.21199565470e-03  1.95840451502e-03 -2.59932623757e-03 -5.17504401802e-03 -1.59068523095e-03 -2.60782457221e-03 -1.03670679064e-03  3.84883472666e-03  4.53763066048e-03  9.91108095026e-04 -9.69754663454e-04  8.06721098502e-04 -7.77777290089e-04 -1.88887918982e-03  3.44157671892e-03 -3.09317438191e-03  3.05465246052e-03  4.54368376464e-04 -2.34591166499e-03  4.05704461491e-03 -1.11831233378e-03 -4.52858233529e-05 -1.69073094228e-03  1.77865225236e-03  6.68281978269e-03  1.66196244013e-03  4.66205730265e-03  1.27705462632e-03  2.44448507670e-03 -2.93937842631e-03  1.93514375059e-03  4.14190630860e-03 -3.04272394259e-04  6.58464399263e-05  1.45837862624e-03  2.04319307184e-03 -3.15504376346e-03 -8.21293129515e-05 -4.09490156316e-03  2.56723367617e-03  2.37104071238e-04  3.22610606286e-03  1.68285852862e-03 -2.84857809705e-03  4.36223204846e-03  1.47681846071e-03 -3.95334792496e-03  4.76574017175e-03 -5.12682667819e-03 -4.01314697013e-03 -2.01119780691e-03  3.34777338484e-03  6.25529973616e-04  4.67829309362e-03 -4.94687167854e-03  1.22969656314e-03 -3.25251451220e-03  9.53443743771e-06 -1.62970934115e-03  4.12469560718e-04 -1.41411795614e-03 -1.92031983473e-03 -1.37302796049e-03 -7.68885676096e-04 -2.14867429302e-03 -3.64471657159e-03 -3.30918002351e-03 -6.50251683640e-03  6.61603322790e-04  1.89931872666e-04  1.61256958481e-03 -3.45505973904e-03  3.24807674083e-03 -5.45169452759e-03  1.37838257911e-03  6.72078931713e-03 -3.82232183993e-03  5.82336910189e-04 -2.45948751313e-03 -1.42044554731e-03 -2.52969123281e-03 -3.41766717351e-03  6.41239768100e-04 -4.98721790372e-04  3.06453654157e-04 -3.39044269650e-03 -8.26484587600e-04  2.12466871665e-04 -1.51192550927e-03  8.31694732842e-04  4.95647587817e-03  3.67045005853e-03 -6.96473098110e-05  1.83148570498e-03  1.94994778485e-03 -9.33316225056e-05 -2.03481344357e-03  2.39913510678e-04  5.78815482833e-04 -4.52643327047e-03  1.55143414220e-03 -2.31805774995e-03  1.18612840894e-03  2.40173615349e-03 -1.53100483541e-03 -1.16696855158e-03  8.16283721613e-04 -6.92827572890e-04  1.63113918951e-03 -2.55407116443e-03 -1.81720002424e-03 -1.98932197925e-03  1.26602421887e-03  5.09022291053e-04  3.04221878314e-03  1.71038405688e-03  4.60043064365e-03 -3.69431782274e-03 -2.56470992030e-03  1.31862044692e-04  9.13637439819e-04 -1.54474563213e-03  1.27607381775e-03  2.97021675237e-03 -7.26406865184e-03  1.59313297893e-03 -1.92598249571e-03  2.67009760321e-03  3.40160976473e-03  2.29663080267e-04  2.40055734353e-03 -2.74831978871e-03  1.15530743778e-03 -1.63072627047e-05 -1.97942369014e-03 -1.98628968770e-03 -1.23686874830e-03 -1.06575926295e-04 -3.42898184387e-03  1.82344264687e-04 -5.95083321168e-03 -3.86121788867e-03 -5.18942453675e-03 -4.76450292354e-04  2.51143638518e-03 -4.95532852184e-04 -4.72265816243e-04 -1.99548043349e-03  1.06655977578e-03 -2.09709220173e-03  3.48418293580e-04 -6.71676740502e-04 -2.35783518192e-03  8.97078502073e-04 -6.90197384704e-04  1.19533475498e-03  2.84347582557e-03 -1.38975816497e-04 -1.35895578122e-03 -3.50454636021e-03 -7.05870799974e-04  4.28583384276e-04 -2.18736427379e-03 -1.44682840635e-03 -2.09741573143e-03  3.61644481982e-03 -1.26639722320e-03  3.02729643754e-04  5.82009113634e-03  4.68092151350e-03  1.18453092660e-03 -3.20518740829e-03 -1.16985398148e-03 -4.56253678858e-03  5.67505607501e-03  2.02682366559e-03 -2.01053091549e-03 -4.47348978715e-05 -3.01968289673e-03 -8.46315856412e-04 -7.84793985406e-03 -6.16708582700e-04 -6.81801972646e-04  5.56642720685e-04  2.49915986202e-03 -1.28252390935e-03  1.14846679214e-03  5.35405861634e-04  9.89641109128e-04  4.93001358987e-03 -5.55482967978e-03 -2.16757421670e-03  4.15112690772e-04 -1.40971097938e-04  4.21585388302e-03 -1.11843654532e-03 -3.34048660593e-03  2.25643676667e-03 -7.81603979090e-04
 3.43473102868e-03  1.11741309796e-03  2.29492171930e-03 -8.86750418509e-04 -2.17057524966e-03  5.78648254419e-04 -1.18534255410e-03 -6.12070150159e-03 -5.35249586422e-03  3.42676746306e-04 -9.19298880769e-04 -4.27808995245e-03 -1.01081132718e-03 -2.23291020825e-03  1.46224451002e-03 -3.34279218506e-03  2.53109254146e-03  1.57519753604e-03 -1.85010617276e-03 -2.20074626499e-03  3.44733818136e-04 -7.18286736489e-04 -8.73113165558e-03 -1.99689354262e-04  4.19645585441e-04  2.30389696731e-03 -1.88659788883e-03  1.94965669168e-03  8.43977436411e-04 -1.68456861943e-03  1.51801097742e-03 -4.88592217403e-03  7.15619723031e-05 -2.23329597018e-03  4.14447504533e-03 -1.68603039798e-03  2.48214634349e-03 -6.12959755311e-03 -1.56652295925e-03 -9.64657728749e-04 -4.02533198325e-03  3.05772609110e-03 -9.02346228537e-04 -2.87303239733e-04  6.33120280176e-03 -2.80670808171e-03  4.81357190851e-03  7.19826937342e-03  2.28937605006e-02  1.02150185157e-01 -4.75835764789e-04  7.22969210333e-03  3.61459401922e-03 -8.27697138395e-04 -2.80258213878e-03 -4.67423247379e-04  1.78240931615e-04  9.94898955458e-06 -2.52952120501e-03 -1.62013780700e-03  2.01334792258e-03  2.47395454015e-03 -4.56877419932e-04 -2.75499492394e-04  1.00224003871e-03  1.73668396380e-03  4.27470227781e-03  8.16066938568e-04 -4.66593609159e-04 -1.52760018110e-03 -8.61199519471e-03 -6.54533797745e-03 -2.36934122935e-03 -1.02364494071e-04  4.72021080053e-03  6.86713741549e-05  3.49201449803e-03 -8.66072482281e-04  1.16683849271e-03 -1.45710389515e-03 -2.06051652750e-03 -1.95180833485e-03  1.77419391798e-03  1.40398692739e-04  9.04210723183e-04  2.24033865157e-03 -7.10097159554e-04  5.15178796449e-04  5.12096186566e-04  5.26996053385e-04  1.67896831734e-03 -9.52366810621e-04  8.49985467287e-04  1.28373469472e-03  2.40308450604e-03 -3.65809848426e-03  5.24512257381e-03 -1.08051674849e-03  4.40277506271e-03 -3.31169915129e-03 -6.70267081033e-04  2.89328041344e-03 -4.73182610391e-04 -3.05258196509e-03  7.36287116462e-04 -3.15281042212e-03 -3.74071506468e-03 -3.52256394767e-03  4.27901670764e-03  6.71787818953e-03  2.64138170255e-03 -9.62843628830e-04  9.59768952210e-04 -9.08798301390e-05 -4.28448063002e-04  5.58222046111e-04 -2.42681863759e-03 -1.60347271823e-03 -3.99595308593e-03  3.04183728148e-03 -1.32712171062e-03 -6.21951450290e-04 -5.92227277889e-03  2.75127694153e-03 -3.99626070094e-03 -1.10584973759e-04 -6.23857375112e-04  6.69603087489e-04 -3.21371105985e-03  2.19624451352e-03 -8.83403030619e-03  2.25845250982e-03 -2.41191683521e-03  6.98299200088e-04  3.12703851956e-03  1.19679581995e-03  1.46179587951e-03  1.72346019430e-03  3.51716575821e-03 -8.33801221279e-05  2.87096856606e-03 -1.98166549440e-03 -2.22776389174e-03  1.99739282420e-03  2.05325320693e-03  2.33708478594e-04  5.13213156362e-03 -2.00257963046e-03  4.87296429111e-03 -1.52241319008e-03 -2.85608948044e-03 -2.21716495938e-03 -3.05763749678e-03  2.63543528607e-03  1.96224793655e-04  2.26561796529e-04 -5.35923351856e-03  1.14917649656e-03 -9.75224866136e-04  4.11227420707e-03 -1.79345828257e-03 -5.25823022138e-03  1.09586056955e-03  2.64435090043e-04 -4.18887650414e-03  5.40973088897e-04 -1.14902632191e-03 -4.57954835340e-04 -2.75754113733e-04  9.14969254824e-04 -2.21771892964e-03  6.22596842701e-04  1.59961586565e-03  1.34399694397e-03  2.32940126562e-03  4.27702909438e-05 -9.56617831097e-05  1.75032800956e-04  5.11315597340e-04  2.69481541423e-03  1.51028914182e-03 -2.34526129589e-03  3.67648939728e-03 -1.15009068709e-03 -2.35336591221e-03  1.45069352171e-03  2.64889478611e-03  5.68117014451e-03 -4.29887404779e-03  4.48201798984e-03 -1.15106173834e-03 -2.61289431305e-03 -3.42680191996e-03  3.76552858856e-03  6.85773092092e-04 -9.74290107132e-04  1.38497367520e-03 -5.74114999867e-03 -2.92806120634e-03  5.04745650345e-04  5.20523650859e-03  8.21709696495e-04  3.11710192077e-03 -1.64748223044e-03 -2.87533261873e-03  1.13880235843e-03 -2.35646661352e-03  2.24137201711e-03 -2.03653314794e-03  1.27071705550e-04  2.47924890584e-03 -2.10857827405e-03  3.04451436071e-03 -5.39963360210e-03 -1.59515856171e-03  1.86663255854e-03  1.77249270182e-03 -5.38707500713e-03  3.95989738224e-04 -1.93772519534e-04 -1.67185462054e-03  1.02836023075e-03  3.17393155078e-03 -8.70134798021e-04 -5.62492714356e-03  3.97241142839e-03  2.50832343538e-03  1.74317549918e-03 -6.58257790757e-03 -1.93044601090e-03 -5.15666760692e-03  1.76612876957e-03  4.09216152948e-03  4.20735802712e-04  1.75761400386e-03  1.84584934692e-04  3.31162951166e-03 -3.09406434919e-03  2.62687872487e-03 -1.68871785362e-04  7.84075389842e-04  3.67261501226e-03  9.35612030914e-04  6.32588357496e-04 -1.25262156334e-03 -1.59399678790e-03  2.30807792336e-03 -4.83564657247e-03 -1.35604876965e-03 -2.21241562179e-03  1.20185243874e-03 -1.21697479093e-03 -1.35961209882e-03 -2.91058254360e-04  1.92871978344e-03 -9.89845069244e-04
 1.77153779614e-03  3.43052395212e-03  1.03172886962e-03 -1.99691230816e-03 -5.62741313141e-03 -1.92007833776e-03 -1.91172195162e-03  5.03348218530e-03  3.89656933113e-03 -5.93203912702e-03  1.89238382952e-03  2.49074749260e-04  3.75119944884e-04  2.21822339280e-03 -7.42846204429e-04  2.13510932568e-03 -1.68375808754e-03  2.95017841875e-03  6.21635676873e-04  1.75397982794e-05 -1.57259978144e-04  1.26399427499e-03 -1.37487623680e-03  9.77686950582e-04 -4.89046971835e-03 -8.18838295837e-04  2.36899300004e-03 -2.68305180083e-04  1.81491984706e-03  2.50407855976e-03 -1.65295399556e-03 -2.73229955836e-03  5.25616658427e-03  1.96293276533e-03 -1.19272384197e-03  1.96306281214e-03 -4.44515655314e-03  3.90977395562e-04 -9.74808591895e-04  3.54305768496e-03  3.13080981095e-03 -5.47324334253e-04 -4.43247999856e-03  3.13416056261e-04  1.59312193908e-03 -3.47309425916e-03  1.12461235369e-03 -4.87916651803e-04  1.40695957828e-02 -4.75835764789e-04  9.80202153659e-02  9.32070665435e-03  2.50209655359e-02  2.06006519480e-03  5.26974321316e-03  1.69139467102e-03  1.99933248695e-03  2.32835806645e-03  2.22269932228e-03  2.34949629205e-03  9.36222835300e-04 -2.37802256336e-03  8.79511657558e-04 -1.32855740236e-03  1.22458827604e-03 -3.36731325034e-03 -2.70570189140e-03  2.37124701549e-03 -8.31472156770e-04  8.96357084756e-04  3.27650769228e-03  2.47870692851e-03 -3.24242380479e-03 -3.44907701818e-03 -1.86100420607e-03 -1.43610908312e-03 -8.81180237583e-04 -3.35788459852e-04  3.95661185894e-03 -1.55749809462e-03 -2.90514638858e-03  1.15330428959e-03  2.42531261504e-03  8.52674015816e-04 -2.17405348683e-03  9.81472061387e-04  5.75299481464e-03 -5.98215513420e-04 -3.00383434832e-03  1.78145991749e-05 -1.42017368666e-03 -3.31128930311e-03  1.82437785192e-03  2.43005330661e-03  4.53696532846e-04 -3.25890009912e-03 -7.53867063435e-04 -1.44992275975e-03  2.12647693138e-03  4.64170868686e-05  3.05205244974e-03 -4.22984664952e-03 -1.22515376163e-04 -4.12949868621e-03  6.36784773995e-03  7.85030785785e-04 -1.03419332633e-03 -1.22721527085e-03  5.47099617091e-03  1.85710148160e-03 -4.69136250749e-03 -4.73277711876e-03  2.91368309660e-03  1.37579905527e-03 -3.48456102896e-03 -1.48594864248e-03  4.88316150963e-03 -5.24606124908e-03 -2.17195326631e-04 -3.07417070239e-03  1.48012476058e-03 -1.23288289726e-03  2.96817050487e-03 -2.31065861002e-03 -5.12075721583e-04  1.74835466200e-03  1.61253653577e-03  5.57162198618e-04  5.45715234016e-03  5.58468357978e-04  1.66045210011e-03  1.01581175797e-03  8.98190786725e-04 -2.12925013454e-03  4.16043741936e-04  1.95931654315e-04  1.89402438569e-04 -1.16594891674e-03  3.57428463114e-03 -2.43919077344e-03  1.80622466850e-04 -1.39978029529e-03  4.04262361438e-04 -2.14291667090e-03 -7.20344276731e-04 -7.42677246306e-05  2.89083718665e-03  2.48491150418e-03  2.11538008277e-03  8.82779805958e-04 -2.33249319041e-03 -7.27618949868e-04  2.42468777289e-03 -3.52618066575e-03  7.73483969885e-04  2.06506060764e-03 -2.12000101757e-03 -1.85033186205e-03 -2.71603070180e-05 -1.16843776339e-03  1.52406668581e-03 -1.00940452431e-03 -2.24737625344e-03 -1.54433905442e-03 -8.96000171042e-04  9.89605856430e-04  9.40527319498e-04 -5.68660992522e-05  3.71741106180e-04 -3.95575171616e-03  2.52506507620e-03  3.98019106207e-03  9.95620076966e-04  7.80584625739e-04 -2.67773110615e-03  2.97386787292e-03 -1.51877576270e-03 -1.57766532882e-03 -8.19946385418e-04 -3.40874186790e-04  1.75961300265e-03 -2.71089558984e-03  2.32669232705e-03 -4.46966782803e-03 -7.14026975312e-04 -3.23695979047e-03 -3.15487793810e-03  1.02352092184e-03 -2.23901874400e-03 -1.11495386899e-03  3.44541655146e-04  4.73254404224e-03 -1.82445362690e-03 -1.61278698374e-03 -4.64010703113e-04 -3.02071054081e-03 -1.00560274536e-03 -3.05312850568e-03  4.53042150190e-04  1.11543120700e-03 -3.71623384405e-03  1.55567408083e-03 -2.12853622907e-03  1.57783651793e-03 -4.33838282005e-03  1.19957614669e-03  2.69604010645e-03  1.53193947234e-03 -5.05171228331e-03 -2.42094515005e-03  2.62469894099e-03 -3.29722192358e-03 -1.59393606033e-03  3.44716675367e-03 -1.22622278940e-03 -5.20539248817e-04 -2.99843490196e-03  1.38385988252e-05 -2.04090146290e-03  6.09429186680e-04  9.37544908048e-04 -1.93562141616e-04 -8.98057889816e-04  2.04298495907e-03  1.67886590663e-03 -2.05990475777e-03  5.72432555170e-04 -2.57538685309e-03  8.45738666241e-04  4.54095030427e-03 -2.29720959914e-03 -1.83196427235e-03 -2.33291936931e-03  6.05287613091e-04 -1.41498155484e-03  1.76625198876e-03  2.44059293690e-03 -4.67820159246e-03  1.21300485368e-03  3.86977600325e-03  3.70468728701e-03  1.72125574955e-03  4.78404460749e-03 -7.91509972743e-04  1.48624171590e-03  1.36898956908e-03  8.49530553618e-04 -5.01605538461e-03  2.27155555533e-04  1.40698061659e-03 -1.41312874486e-03  5.36424864249e-03  6.87711755535e-04 -1.64698622851e-03 -2.07322148336e-03  7.84786861622e-04
-4.22494451069e-04  9.38467057944e-04  1.47066404175e-03 -3.89484901963e-03 -2.17614682163e-03 -2.13498633293e-03  7.29694209612e-04  5.04648494666e-03 -2.44949394719e-03  3.55079694837e-04 -4.14284089417e-04 -5.52705616494e-04  4.24435548573e-04 -6.89209204327e-04  3.81785398342e-03  8.21078795712e-04 -3.22764659951e-03  2.58010670705e-03 -3.34735640443e-03  6.58851622887e-04 -2.46832310073e-04 -7.57122283999e-04  2.70216759105e-03  1.69125539487e-03 -3.12563881491e-04 -7.06758150434e-04 -9.45010656891e-05 -1.41959219108e-03  5.18549889296e-03  1.34930637572e-03  1.93737579729e-03 -2.11363727870e-03  3.30087648455e-03 -1.77545868921e-03  2.08194376300e-03  1.21601649790e-03 -6.72402275280e-03  3.20402220656e-03  6.13523364054e-04 -2.18542987092e-03  1.32641858047e-03 -1.87522489495e-04 -1.94987644910e-03  3.62000782595e-04  1.23211584171e-03 -2.12043412347e-03  1.17111065102e-03 -5.19283473647e-03 -3.36071494652e-03  7.22969210333e-03  9.32070665435e-03  9.36381505470e-02 -1.10551685663e-02  7.81155889557e-03  1.01978842709e-03  1.30800037934e-03  2.30835665845e-04 -3.50308251947e-04 -4.02191735137e-03  2.26365546365e-03  5.62300357363e-03  1.53756643510e-03  1.16512237582e-03 -7.66609209535e-04  6.09516238800e-03 -8.12820915541e-04 -2.02865618545e-03  4.14784308787e-04  8.77194912601e-04 -2.49278954566e-04 -1.57130227661e-03  4.73677139802e-04 -3.04508468098e-03  2.62014204548e-03 -1.85179670602e-03  1.52740161653e-04 -2.19508896294e-03 -5.47545204729e-04  1.47745331870e-03 -1.65134974634e-05 -4.43928286085e-03  3.48353739794e-04 -2.18311371664e-03 -1.19751438806e-03  5.62684478495e-04 -4.29699034786e-03  8.61620829001e-04  3.51331281748e-04 -1.97309190945e-03 -7.65338447047e-04  1.82418975172e-03  1.59638019205e-03  2.73798388613e-03 -1.60724835771e-04 -3.51099524739e-04 -4.02488182209e-04 -2.40426819282e-04 -2.62024989623e-03 -4.98429872225e-04 -6.53077768780e-04  2.23980810117e-03 -9.89176164261e-04 -5.35189189289e-04 -5.64156382330e-03  7.87766215123e-04  1.47185073592e-03  1.88287301853e-03 -4.85272195517e-03  4.30110881207e-04  3.62820435136e-03 -2.63133171103e-03  2.30303746272e-03 -8.38308125851e-04 -3.73736664868e-03  8.09590995933e-04  2.72590725871e-03 -5.75584139680e-03 -9.86813099899e-04 -4.90325979227e-03 -1.56963268842e-03  1.94751535045e-03  1.21604062704e-03  1.28372558257e-03  1.75674765736e-03  2.64173214739e-05 -6.66692394314e-03 -3.19525007554e-03  2.05894170155e-03  1.23838304901e-04 -1.15680400826e-03 -5.13238112790e-03  7.30657829392e-04 -5.50822492184e-03  2.40047579622e-03 -1.74682185456e-03  3.96542256895e-03  2.03192084850e-03 -2.92590434611e-03  8.05254160233e-04  9.11710233011e-04  8.85038172546e-04 -2.78815351012e-03  6.03268356235e-03 -3.05474898711e-03 -1.68777894135e-04 -2.78196097409e-04  6.21884830142e-04 -2.26089347511e-03  5.59915185327e-04  1.42301491081e-03 -2.19581566084e-03 -8.47145341152e-05  1.30944137892e-03 -4.53452737516e-06  8.67477801128e-04  2.55142324633e-03 -5.44908664918e-03 -3.29964673823e-03 -4.94442585567e-04 -7.67619734687e-04  3.07619570985e-03 -1.06126272566e-03 -2.35639566864e-04  3.51641303537e-03  4.72370371085e-05  1.05057050546e-03  1.74554755043e-03  3.33875685325e-05  1.39030196687e-03 -5.93383371288e-03  3.14573137006e-04 -6.21454082953e-04  5.03934063422e-03 -4.35350237501e-03 -7.14101602019e-04  4.12728918699e-03  8.96850638197e-04  1.08574453223e-03  4.22799628980e-03 -3.07215682724e-03  2.01943491194e-03  1.88523586900e-03  8.28231053934e-04 -2.56244661982e-03 -4.45279485744e-03  1.43935990477e-03  1.46870955384e-03  4.92436416702e-03 -4.39937301982e-03  3.84908115589e-03 -2.95402789797e-03 -2.94357842796e-03  1.11829942640e-03  4.72535091558e-03 -1.10033389023e-03 -2.97574526739e-05  1.68771480277e-03 -1.44278971946e-03 -9.50263883699e-04  1.66373236246e-03 -2.72658095608e-04 -2.85963658352e-03  6.03328803820e-03  3.03599934481e-03  2.90397556630e-04 -9.42313679403e-04  1.86089337442e-04  2.15227368934e-03  2.66435962468e-04  9.07614160379e-04  1.03117073617e-03  1.03589659983e-03  2.21686856512e-03  1.11923007993e-03 -2.60166296334e-04  1.33706811907e-03 -2.08543116564e-03  6.77537208834e-04 -1.15007521198e-03 -2.94365441421e-03  2.28572475547e-04  5.03770665016e-04 -9.74019477279e-04 -1.76988609843e-03  7.50382641198e-04 -2.54801106201e-03 -1.13930340666e-04 -3.03901749126e-04 -6.14362558103e-04 -1.57208713907e-03 -1.72248865067e-03 -1.79218568469e-03  2.49424757289e-03  6.82845739379e-04  2.73730328189e-03  9.61318812623e-04 -1.27038438094e-03 -1.73279081803e-03  1.84304865611e-07 -4.01448341246e-04  2.90882280599e-03  5.28027002314e-03  3.58496324782e-03  2.79929603675e-03 -2.49617024925e-03 -8.26742490554e-04 -3.25740015171e-03  2.47553930603e-04 -1.00763234290e-03 -4.00855225259e-05  2.12507548360e-04 -2.73533573833e-03 -6.57957660527e-04  1.05463766129e-03  2.81430221209e-04  2.45254197230e-03
 2.43703291952e-03  4.56408856447e-03  5.44955977921e-03  6.57251367672e-04 -1.38205574851e-03 -4.98378556947e-04 -5.24399056298e-03 -1.54933405588e-04  4.70042795068e-04 -2.46369560050e-03 -1.07487005262e-03  4.46815952263e-03 -2.87878992781e-05  4.10028081876e-04 -5.39498241885e-04  4.14109784812e-04  1.32665771193e-03 -2.97606041267e-04 -1.93594338070e-03  2.13041246360e-03 -5.25656564953e-04  2.35394486927e-03 -2.89482377629e-03  2.33997133572e-03 -2.67398782023e-03 -4.74997164086e-03  2.42970798226e-03  1.20593009008e-04 -3.03184722573e-04 -7.61188700230e-04 -2.24657194086e-03 -1.71473038781e-06  3.35498891294e-03 -1.92257449664e-03  3.86613960087e-03  3.09351100778e-03 -1.88169229802e-03 -1.99089284294e-03 -6.93548233720e-04 -1.42795630594e-03  8.53507106961e-05  4.32831856365e-03 -3.96360692477e-03 -1.24829135434e-03  2.21364048010e-03 -3.16209502649e-03  2.14671297656e-03  2.56323404526e-03  9.48331819493e-03  3.61459401922e-03  2.50209655359e-02 -1.10551685663e-02  8.87367786820e-02  9.17858250600e-05  4.02127454062e-03  2.32598888682e-03  2.26302494142e-03 -2.57241830864e-04  1.98990661503e-03  2.23868712958e-03  2.75976625134e-04 -4.99443661796e-03  4.56621538345e-04  1.55926574628e-03  3.19095683449e-03  1.32479059601e-03 -2.04226584836e-03  7.93549184322e-04  1.44638832314e-03 -2.23441047613e-03  2.69449509664e-03  1.42725404790e-03  9.10279924702e-04 -1.74453690388e-03  3.03060686568e-03 -3.20698357421e-04  2.56081465041e-03 -5.50089252034e-03 -1.97806688050e-03 -1.09741111553e-03 -1.34313200743e-03  4.57452671625e-03  2.78503764036e-04 -2.32556491392e-03  6.09043360591e-04  9.52365050769e-04  5.28183953735e-06  6.92803526344e-04  1.31640572936e-03  2.02945168261e-03 -4.71033688113e-03 -8.11202511299e-04 -1.13337708133e-03  4.44819084604e-03  1.55547149968e-03 -1.05765043952e-03  3.03800774388e-03  5.22512819026e-04  3.65992439290e-03 -1.28402323264e-03  2.75753014426e-03  1.10583267103e-03 -1.08317401982e-03 -5.44438116725e-04 -7.44292736247e-04  1.54042190110e-04 -1.03776365014e-03  2.53211649390e-03  1.49222302152e-03 -7.08700078999e-04 -3.54527651253e-03 -4.47585562850e-03  2.81820036659e-03  1.70794180153e-03 -2.31567837270e-03 -2.86444790291e-04  4.48489950514e-03 -3.59926335590e-03 -6.78813293198e-04  5.15406949419e-05  5.37255813863e-04 -2.09335802488e-03 -1.90721932234e-03 -4.12898074154e-03  1.44091021496e-03  4.09747684372e-03  3.11610797676e-04 -8.46494065949e-05  3.36335408178e-04  2.76462618080e-03 -1.25302525405e-03 -2.77167793069e-04 -7.37087945704e-04 -4.85591431148e-04  2.81929289827e-04 -2.40502138991e-03  4.60567767616e-04  5.04725813448e-04  4.28044176445e-03 -1.59604463774e-03  3.83617666499e-03 -1.56787930316e-03 -2.19228892531e-03 -1.31198427472e-03 -7.83549525914e-04 -7.73566552347e-04 -2.01495169152e-03  5.31768529498e-04  2.47178682813e-04  1.06677923469e-03  3.05075563334e-04 -7.10946602130e-04 -1.74136125389e-03 -3.87586263019e-03  6.13297667093e-04 -9.08135637890e-04  1.65704490362e-03 -1.98152459403e-04 -9.11549783994e-04  1.22223562128e-03 -6.25601279456e-04 -1.30873196175e-03 -2.65230818319e-04 -1.58797924016e-03 -1.29264566295e-03 -1.20137450854e-03  1.19846362722e-03 -5.70854254776e-04 -9.85674811474e-04 -2.71145732199e-03  2.28073994212e-03  3.39326949845e-03 -5.90272693117e-03 -9.21507218727e-05 -2.48121379310e-03 -3.32315651392e-03 -2.85458941234e-03  2.78478090794e-03 -6.16292758828e-04  5.24109910839e-04 -1.42229899420e-03  1.97074428116e-03 -4.26558991652e-04 -2.20524298488e-03 -1.74591837140e-03 -4.93331750327e-03 -2.26474856108e-03  8.60093726447e-04 -1.02017052270e-03 -2.38854019839e-03  1.79874750554e-03  2.26736637030e-03  1.86464817594e-04 -1.14804570673e-03  3.83846937150e-03  6.89137972504e-05 -1.10131178616e-03 -2.99557990724e-03 -3.25551381092e-03  2.57836956981e-04 -1.16352043764e-03  6.90471263525e-04 -6.62125643862e-03 -3.54630568200e-04 -3.50764467023e-03  3.15219496544e-04 -2.41658543371e-05  1.76889965513e-03 -4.48333888421e-03  6.65520682848e-04 -1.28387785363e-04 -1.06704452129e-03 -2.73981414574e-03  5.62267491321e-03 -1.57128744128e-04 -1.26684774523e-03  1.79388866448e-04 -1.26139105430e-03 -1.71246999900e-05  4.50172329782e-03  5.93448318989e-05 -7.51818414121e-05  1.01144052866e-04  5.37880394991e-04 -5.02275915544e-03  3.57670987310e-04 -1.04105905688e-03 -2.07125435752e-03 -1.52156129554e-03  1.04474502220e-03  8.13551851914e-04 -4.50733048365e-04 -2.29277643325e-03 -3.24539233642e-05  5.27773113627e-04  1.51805434582e-03  3.89161451728e-03 -4.66699693181e-03  3.35875051325e-04 -2.37961852901e-03 -2.65411946927e-03 -1.01274883154e-03  3.55421052896e-03  6.95226784699e-04  4.02857171231e-03  1.37463886886e-03  1.25681483176e-03 -2.99391251057e-03  7.59073005266e-04  1.98045104159e-03 -3.04977917086e-03  3.38581875414e-04 -4.00568508567e-03  1.03113417975e-03 -1.51020742886e-03  2.48622761771e-03
 9.35551631909e-03  2.28110053108e-03 -2.48538723338e-03  3.04730179245e-04  3.27169045957e-03 -1.93141466451e-04  2.60303332209e-03  6.31309215713e-04  9.88406644629e-04 -6.34040178241e-04 -1.50781390908e-03  5.74761632914e-03 -3.30565186689e-03  4.49295128796e-03 -2.42557259644e-03 -1.92875824882e-04 -1.96123906995e-03  3.95532881327e-04 -2.72862900960e-03  3.28758522606e-03  8.48918210639e-04  2.32956828528e-03 -1.33556270285e-03  3.00487475686e-03  5.83792172961e-04 -7.18704443262e-04  1.70061992832e-04 -3.20947891357e-03  2.99334995555e-03  1.70590921970e-03 -2.29807841691e-03 -4.39804514079e-03 -1.97244653270e-04  6.32874138781e-04  3.63628861926e-04 -1.18333802481e-03 -1.31506840964e-03  7.68872701653e-04  2.16584124761e-03 -2.90762751907e-03 -3.90271146314e-04  5.50144984411e-03  2.72346846625e-03  2.18103025981e-03  1.31584872614e-03 -2.38789518886e-03  2.26088879146e-03 -3.56605120545e-03 -8.29210864637e-04 -8.27697138395e-04  2.06006519480e-03  7.81155889557e-03  9.17858250600e-05  9.05659309962e-02  1.32745126600e-02  1.17025477020e-02  2.94948358151e-03 -2.37975629848e-03 -2.53882727908e-03  2.00450821308e-03  1.62799530954e-03  1.02779392569e-03 -1.07929007393e-03 -1.59405918607e-03  1.60074329665e-03 -3.10400257459e-03 -3.78724639376e-04  7.96077059158e-04  2.51661959251e-05 -8.00722281401e-04  1.78299451696e-03  3.83828103719e-03 -9.62375429150e-04  1.54142378770e-03 -3.65109159939e-03 -5.06164784625e-04 -5.99496957618e-04 -1.52167185253e-03 -1.10110189099e-03 -1.34775672195e-03 -1.16273893849e-03 -9.95226623233e-04  2.58630525291e-03  1.15993062249e-03  1.37966732398e-03  1.66630271766e-03 -1.39289639775e-04 -2.23539692367e-04  1.49707042817e-03 -3.16072958143e-03 -3.07669616503e-04  1.75640311798e-03  1.11997636151e-03  3.19251102605e-03  7.33291905861e-04  1.52333663182e-03  3.78653601353e-03  3.05964818669e-03  3.79940660835e-03 -6.54789645666e-04  1.52495594718e-03  3.47276596048e-04  1.96599719630e-03  3.50243806771e-03 -1.29039441760e-03  3.04141679008e-03 -1.25620848178e-03 -6.28675373248e-03 -6.46347302795e-04  6.20653282289e-04  2.17170903186e-03  3.57384260850e-03 -4.32551661049e-03 -5.06908824362e-03  2.88477287093e-03  1.70426627981e-03 -3.66590740850e-04  1.27641600867e-03 -3.86625709086e-03  1.54492666085e-03  2.35915435275e-04 -2.33455480358e-04 -1.27981572029e-03  1.45384564835e-03 -1.75188750927e-03 -1.65757387161e-03  1.65953271715e-03 -3.25688591562e-03 -6.89564617646e-04  3.70581410554e-03 -6.98692392190e-04 -3.50721604319e-06  1.23541769124e-04  1.01461048412e-03 -3.27454563376e-03 -1.71209720806e-03 -1.76548499441e-03 -3.41527003151e-04  1.69666172950e-03 -1.18896219274e-03 -6.47521827968e-03  7.11052924125e-04  3.07339377843e-03 -6.66678881161e-04  1.05789515392e-04  5.74567969250e-04  2.12225958894e-03 -1.22810260609e-03 -1.71934503346e-03  4.63475197228e-03 -1.30504887545e-06 -8.22866530169e-04 -9.87614810379e-04 -1.61442274536e-03 -3.47170935108e-04  1.44842079426e-03  1.38990011648e-03 -2.09386996705e-03 -1.46812293415e-03 -6.96860023985e-04  3.01101422810e-03  2.11501637417e-03 -4.52269941191e-04  1.01424162047e-03  4.84664482574e-04 -2.40504514825e-03  1.73082126866e-03  7.28773177056e-04 -1.59072678042e-03 -3.90236325417e-03  1.28735658855e-03  7.23845697937e-04  9.42974086732e-06 -1.69407017823e-03 -7.64131951603e-03 -1.47371701003e-03 -3.31774839043e-03 -1.98093599830e-03  1.47129808632e-03 -5.04063680350e-04 -2.14810827848e-04 -1.20789057029e-03  8.44571712963e-04 -8.37053427471e-04 -1.73129348711e-03  2.70247960547e-05 -2.85937015293e-03  3.42240791346e-03  1.40226850372e-03  2.13510007043e-03 -8.19108651551e-04 -4.36873815293e-03  1.51477967880e-03  1.99430404697e-04 -1.93168500189e-03 -7.58748866222e-04  8.37446987552e-04 -2.20699094135e-03 -7.88471431503e-03 -7.15394899372e-03  3.01449188104e-03  1.17217260078e-04  3.38499236063e-03 -5.20442525223e-04 -7.71492040648e-04  1.39521250334e-03  1.82027480760e-03 -5.30103115194e-04 -5.68735275947e-04 -1.31386547834e-03 -2.11270999524e-03 -3.57939819950e-04  1.85204033954e-03  9.48024172367e-03 -3.78414572713e-03  2.28059449775e-03  1.82716039502e-04 -1.76688023487e-03 -1.12943965268e-03  2.33281685615e-03  1.82275973334e-03 -3.55706305726e-04 -3.21026921948e-03 -1.13217276799e-03  2.27270828718e-03 -7.67882567864e-04 -5.61960162172e-04 -3.90752231724e-03 -2.16610950801e-03 -3.85286136048e-03  1.71339652599e-03 -1.72655190749e-03  1.28692566189e-03 -9.35054815290e-04  7.97795877467e-03 -4.62662087389e-04 -1.45323333771e-03 -2.05457444372e-03  3.43776129817e-04 -2.14334082568e-03 -4.66829825271e-03  1.61408264661e-03  3.50138683898e-03  1.25194089054e-03  1.07265767048e-03  3.34085628271e-03  1.02403671736e-04  3.62285652012e-05 -1.62132588089e-03 -2.16372228044e-03 -9.24758225570e-04 -4.38698542180e-03  3.16724069710e-04 -1.09917478853e-03 -2.64339969462e-03 -2.96839280006e-03
 4.22022163067e-03  7.75385289406e-03  1.11435668054e-03 -2.37518763298e-03  1.99432018884e-03  2.32592836373e-04 -3.98844593072e-04  9.23330371100e-04 -1.51684720000e-03  2.66040178789e-03 -7.37137404833e-04  4.96462746137e-03 -4.73556569743e-03  1.97564333320e-03 -2.45604962695e-04  2.71974671488e-03 -6.65301349866e-04 -1.03652721459e-04  4.40028803740e-03 -2.77708421245e-03 -8.37170059933e-04 -6.29661901394e-04  9.02316483993e-04 -1.10335128092e-03 -1.04103359511e-03 -6.80091458487e-05 -7.11535624113e-05 -8.21218603347e-04 -2.60275419574e-03 -7.90225488334e-04 -1.43714392131e-05 -4.61218377565e-04  2.72902235038e-04 -3.87643635489e-04 -1.56958848845e-03 -6.39210183487e-04 -8.94224185561e-03  2.00705277603e-03 -4.99235999497e-04 -3.43596050226e-04  3.54480590918e-03  2.96823291140e-03 -2.05775577443e-03  6.37122924575e-04  1.28053664559e-03 -2.64572362737e-03  3.84712995433e-04 -9.57189531973e-04 -7.55493086385e-04 -2.80258213878e-03  5.26974321316e-03  1.01978842709e-03  4.02127454062e-03  1.32745126600e-02  1.04614289516e-01  3.11895979068e-03 -3.30121605894e-03  4.82686713520e-03 -5.04015435135e-04 -6.02838083087e-04  1.92095547355e-03 -2.65851144328e-03 -5.71910305873e-04 -2.88552971897e-03 -2.17776880388e-03 -2.67111057248e-03 -2.92975685656e-03  1.57632468052e-03  2.03604097904e-03 -6.65983067001e-03 -2.32822900467e-03 -5.73165075554e-04  4.96537451759e-03  5.22618391672e-04  1.76545130054e-03  1.77985274391e-03 -3.88685170497e-03 -9.30881724052e-04  1.08146633045e-04 -1.61898150178e-03  2.38891149555e-03 -3.31485843846e-03  1.02829246901e-03  4.35367638185e-05  6.91692454119e-04 -1.81481803665e-03 -2.42164071924e-03 -1.33807896253e-03 -1.01893898323e-03 -2.72366443350e-03  2.30726622568e-03 -4.15769782359e-03  1.84029972265e-03 -2.14337072271e-04 -3.25906549144e-03  3.91829785565e-03  2.92299368540e-03  3.40186689000e-03 -1.19612557225e-04 -1.66996529507e-03 -3.76255408298e-03 -6.64909248492e-03 -1.98519070473e-03 -3.07846314410e-03  1.33595255584e-03 -1.86228070039e-03 -2.38188001405e-03 -3.37177151416e-03 -2.98474196152e-03 -7.67403167853e-04 -3.16420902274e-03 -3.14820699647e-03 -5.33810830155e-03 -1.35705615301e-03 -4.26017332723e-03  2.86766772218e-03 -6.55285870624e-04  9.12538180696e-04  1.64749187190e-03 -3.26452880326e-03 -3.68661335438e-03  6.06997363264e-04  3.91108394600e-03  4.45449603600e-03  1.48861970427e-03 -3.67206564866e-03 -7.94853197123e-03 -1.91910234936e-03  5.58388517100e-03  1.32045312461e-03 -6.89426919762e-04 -3.13661175001e-05 -2.11061440738e-03  8.76527502971e-04 -1.47512695478e-03 -1.88498026903e-03 -3.03721498709e-03  3.33949066815e-04 -5.15040957986e-03  6.09162479390e-04  8.01833024704e-04 -6.26591283518e-04 -3.05215283427e-04  3.73803443317e-03 -3.68234820189e-03  8.05478592085e-04  3.76336644663e-03  1.37964729296e-03 -1.96287953418e-03  4.54718934155e-03  3.45148143708e-03 -1.21784478469e-03 -2.48216495734e-03 -4.23939259168e-03  9.86741760172e-04 -1.97764302978e-03  1.05550128473e-03 -2.79998451893e-03 -1.30614579755e-04 -4.49793706999e-04 -2.27462105058e-03  6.74311655757e-04 -1.76795468700e-03 -1.35783238896e-03  1.27779515974e-03 -4.93170340715e-04 -5.28824072277e-03 -4.13727546975e-04 -1.69338116893e-03  7.07354298837e-04 -2.65762288726e-03  1.60822290174e-03 -8.88921877197e-04 -8.98570331391e-04 -2.48729999742e-03 -1.88745687243e-03 -3.91305600104e-03  1.32357619623e-03  4.67968675092e-03 -4.15369845637e-03 -2.30788849754e-03  3.87923843988e-03  2.54777698383e-03 -5.53671864009e-03 -3.87328187482e-03  7.40751783004e-04  2.91397736032e-04  4.38366757357e-03 -6.80635382668e-04  2.88280422203e-04 -2.30899313127e-03  3.16321785023e-03 -2.74283954135e-03 -4.97911646858e-05  3.88048267212e-05 -1.38281896012e-03 -1.10926434815e-03  1.39626634030e-03  3.81761142718e-04 -2.48221167889e-03 -3.31932063112e-03 -4.35698645143e-04  2.63993661241e-03  1.02477141954e-03 -4.36814494772e-03 -7.54820766230e-04  3.12789277629e-03  1.10392198302e-03 -4.15727687450e-03 -4.35368646486e-03 -5.60695831992e-03 -1.08893730633e-03  5.18787209279e-04  4.87489296814e-03 -4.91696636081e-03  1.49944636294e-03 -2.09109481933e-03 -1.50419705369e-03 -9.82875352778e-04 -1.17829162508e-03  1.15079114710e-03  9.43557584304e-05 -4.53583697372e-03  3.21554639815e-03 -6.99367968124e-03 -3.99198198978e-03  3.16611847271e-03 -1.15077127230e-03 -2.89862601364e-03  3.48582152531e-03  3.95673300550e-03 -2.21130496224e-03  4.02592328368e-03  2.15462468382e-03  2.49123161656e-03  5.96179707130e-03 -2.69613742915e-04 -2.78134283402e-03 -2.55863727630e-03 -3.96559555973e-03  5.77837937632e-03 -3.77636358484e-03 -6.32049910428e-04 -1.61805065868e-03  2.23833127029e-03  1.07886680779e-03 -4.71391106898e-03  4.02202675336e-03  1.63881936251e-03  1.65007625705e-03 -5.51328224261e-06 -3.89851473179e-03  1.29954670161e-03 -1.66242529881e-03 -4.17147075269e-03  7.51464269450e-04
-8.20557229437e-04  4.48666787933e-04 -3.29483754537e-04 -2.65922856549e-03 -3.24483853230e-04 -3.39148367662e-03 -2.13109089804e-03 -1.62868439414e-05  7.71574371412e-03 -6.82855091156e-03 -1.65992539683e-03  3.39735735681e-03 -7.13719117391e-04  1.89274233855e-03 -2.74383546373e-03  1.69717818257e-03 -2.68701950145e-05  1.01670805916e-03  9.30019708911e-04  1.59107960887e-03  1.60648640119e-03  1.60653059346e-03 -8.62137134168e-04  1.62999343999e-03  4.73656546810e-04  9.97514592856e-04  1.25622711768e-04  8.68608038080e-04 -1.23145640549e-03  1.92036680307e-04  2.17433128863e-03 -5.74134279905e-04  3.77640684138e-03 -1.34621963115e-03  3.60703316746e-04 -2.57407282151e-03 -2.15632907895e-03 -2.23605497944e-03 -2.36050261080e-03  4.05741513417e-04  2.04249570648e-04 -2.16067389246e-03  3.94235051422e-04  3.41929369583e-03  2.90123901060e-03 -9.64419261773e-05  3.72747559701e-03 -3.09281383993e-03 -7.18716084168e-03 -4.67423247379e-04  1.69139467102e-03  1.30800037934e-03  2.32598888682e-03  1.17025477020e-02  3.11895979068e-03  8.35612501149e-02  3.44673031319e-04 -9.97770868185e-03 -7.70150675020e-03  2.88438517993e-03  2.08546556093e-04 -4.39179418002e-03 -1.21972805718e-04 -1.47459355282e-03  2.52854948438e-03  1.59703684179e-03  2.16684021626e-03 -1.99940410318e-03  3.58807039729e-03  2.66680163173e-03  3.95178597277e-03  7.28110840436e-04  1.43580087216e-03 -1.11093665618e-03  2.14433947099e-04  1.31935851647e-03 -3.14243732313e-03 -1.01853641556e-03  1.47329920079e-04  9.03654651607e-05  8.48280949148e-04  4.96799837363e-04 -1.07764906455e-03 -4.92101749547e-03 -2.91409654081e-03  4.66483615636e-03  7.65136753320e-05 -1.41463712049e-03 -2.30250876528e-03 -2.13828239560e-03  2.42790454420e-04 -1.93636232792e-03  1.77517143807e-03  3.60398445670e-03  6.85155365142e-04 -2.90514676509e-03  1.33301079777e-03  1.92895668732e-03  5.18790381421e-04  1.14417413234e-04 -1.44636991513e-03 -4.67183718872e-04  5.70817215062e-04  3.07709823213e-03 -2.98457601082e-03  3.24390158170e-03 -1.48213792996e-04 -6.81288353986e-03  1.54942148513e-03  3.28326739787e-04  3.03136094333e-03  2.43254127426e-03  3.06599131586e-03  3.06728882548e-04  1.24388980751e-03 -2.70113867859e-04 -1.44179988843e-03 -1.30613621694e-03 -1.00807274912e-03 -1.80042180647e-03 -1.35500413947e-03  1.58578400411e-03 -1.45920165411e-03 -1.11118986338e-03 -5.26627051426e-03  9.93363429258e-04  3.01517957683e-03 -4.71021152553e-03  1.44369053736e-04  2.92914125154e-03 -2.06514147991e-04 -7.39673872684e-04  6.76440231643e-04  2.49965068285e-04  1.20727156800e-03  3.14237379013e-04 -8.44499266293e-04  1.69638543607e-03  2.07310575561e-03 -1.43315402613e-03 -1.51215996568e-03 -1.07294445423e-03  1.81426121831e-03 -2.57146267175e-03  1.73295373631e-03 -9.76501505656e-04  3.40446320568e-03 -1.89587559835e-03 -1.56951631361e-03  3.12422846788e-03 -9.60905685526e-04  4.10233198109e-03  4.92473328064e-04  2.16427065714e-03  1.23911949934e-03 -1.68592215026e-03 -9.90273166252e-04  2.66007662505e-03 -2.12268333119e-03  1.70962021425e-03 -1.48470521605e-03 -1.06588960104e-03  5.06012299009e-04  5.82214877660e-03  2.21124576305e-03 -1.66407038546e-03 -1.90669618529e-04 -1.81987607638e-03 -1.45557149469e-03 -2.00141463176e-03  4.56246597012e-03 -2.99288242023e-03 -8.04673109549e-03 -3.58020168030e-04  1.36540628652e-03 -2.60751895189e-03  1.42372304160e-03  1.40143529285e-03  8.69844830448e-04 -2.07407838666e-03  6.52267117791e-04  5.21268211728e-04  2.80809187426e-03  3.35563000455e-03 -1.46956813840e-03 -1.23460332483e-03 -5.00221330745e-04  3.95388637659e-03 -1.84555968343e-04  1.45761993342e-03  3.19760267460e-04 -4.47344923471e-04 -2.90300981641e-03 -3.08430248098e-03 -1.69513440794e-03 -4.29495209148e-03 -2.85595186656e-03 -2.21091510869e-03  3.42032169830e-03  1.15199679679e-03 -3.63527032186e-04  9.33063137790e-04 -3.55987392676e-03 -5.29942718130e-04 -3.64361813456e-03 -5.39535684963e-04  4.39540956403e-03  6.91679589321e-04 -3.47264303572e-03  6.16591797078e-04 -4.63294286635e-04 -7.43114833526e-05  2.08056816754e-03  6.47348592626e-04 -2.76779642952e-03  2.74264950634e-03  2.64814219879e-03 -1.25410765509e-03  5.29462033474e-04  1.04358542007e-03 -3.62670360748e-03 -8.65670116606e-04 -1.51760430224e-04  2.93127930540e-04 -3.83985624589e-04  4.66564185063e-03  1.53264296921e-03  5.85871752756e-04  4.67149388633e-04  2.88500765780e-04  6.69380778332e-03 -1.95743186122e-03 -2.27768300088e-03  1.33716728625e-03  4.10232758115e-03  2.55321132615e-03 -7.31214292851e-04  2.18961686995e-03 -4.53067636166e-04  1.48864229608e-03  1.98498117196e-03 -2.90083821300e-03  2.94053104942e-05  7.38761993829e-04  1.20519264607e-03 -9.40923149476e-04 -8.51419764343e-04  4.66960265667e-03 -5.42425487178e-05  2.44089965433e-03 -1.44762331475e-03  2.31326689811e-03 -2.35734146880e-03 -3.27724429546e-03 -2.98758302803e-03 -5.29757911300e-03
 1.95176732403e-03 -2.03590631762e-03  2.42573602415e-03 -3.33994902835e-04  2.93506027298e-04  2.16661866968e-03  7.42119787477e-04 -4.95241475659e-03 -1.35763150123e-03  9.83727895254e-04 -4.43137330252e-03  4.49225738607e-03  9.74340347598e-04 -1.44982762855e-03  8.45981807071e-04  1.14559238894e-03 -1.59045477498e-03 -1.31034000417e-03 -9.98757569709e-04  8.04704082531e-04  4.11197284110e-04  1.08975078585e-03 -1.55560025228e-04 -1.80899717855e-03  6.78444404442e-04  1.55097697016e-03 -3.14955367531e-04 -8.01747268839e-04 -1.94802631677e-03  2.23559448093e-03 -2.90216288039e-03  1.18843732186e-03  2.32978382900e-03 -5.51301604310e-05  1.06027778020e-03 -1.39014369956e-03 -6.39342988853e-05 -7.19935168273e-04  2.63567017946e-04 -2.68625545872e-03 -2.49639942761e-03  9.34728932980e-04  2.15238170264e-04 -1.76699719174e-03 -2.86674320552e-03  1.31526847079e-04 -8.99733340430e-04 -5.21219795070e-04 -9.86124607373e-04  1.78240931615e-04  1.99933248695e-03  2.30835665845e-04  2.26302494142e-03  2.94948358151e-03 -3.30121605894e-03  3.44673031319e-04  6.61516808111e-02 -1.13273953440e-02  3.73984841889e-03  2.81131688227e-03 -6.22849701905e-03 -7.88523212845e-04 -2.05487790153e-04  3.48537792119e-03 -3.17650818732e-04  1.45031091922e-03  1.80132930800e-03  1.36392512569e-03 -2.06091341243e-03 -9.84435320737e-04 -8.04379525356e-04  1.06280010498e-03 -7.44498993987e-04  1.52005504017e-03 -2.56943463273e-03  7.80442806625e-04 -9.22869766003e-04  1.56563055243e-04 -6.54434225734e-04  1.13406754360e-03 -1.94490920622e-03 -4.27957349597e-04  5.96277442013e-04  1.33455698977e-03  2.84246202224e-03  5.84536367077e-04  1.61757777852e-04  5.77829439898e-04  2.20900763031e-03 -9.41952833570e-04 -1.56895992213e-03 -3.63601745359e-03  1.82266106597e-03 -1.96651533096e-03 -9.48121756631e-04 -1.43187399884e-03 -1.36370571090e-03 -3.10876241743e-03 -2.15920250145e-03 -7.19696430575e-04 -1.05453115986e-03  2.79820692034e-03  7.72277508592e-04  4.22563978470e-03  8.71397617779e-04  8.33484712456e-04  1.95267258982e-03  1.46297667020e-03  9.83370537048e-04 -6.38663917356e-04  6.83432462372e-04  5.62982636168e-04  3.07463409211e-04  1.56044647834e-03  4.97684149473e-03 -1.81550385690e-03  1.02332069588e-03 -1.06878770764e-03 -7.23278278056e-04 -2.80361273884e-04  1.97881161751e-03  2.91116753170e-03  1.12201028009e-03  1.77008188941e-03 -3.09434015093e-03 -2.29697522240e-03  6.98807635257e-04 -1.05507880800e-03  2.09475491229e-03  5.53780179945e-04  2.48466758658e-03 -3.36100343719e-04  1.82811024890e-03 -3.30851518359e-03  2.13512628524e-03 -1.73752255201e-04  4.11162578482e-04  1.22085337397e-03  3.28195508381e-03 -7.11015069381e-04  1.29793566342e-04 -8.92600334366e-06  2.24358691272e-04 -7.92020753408e-04  2.49164408467e-03  1.08711220709e-03 -8.51486814652e-04 -2.21523251625e-03 -2.45678317066e-04  2.74911200894e-04 -3.58480882478e-03 -3.15089317249e-04 -4.28645210021e-03  3.14578561657e-03  5.57333774440e-04  3.46490415864e-03  4.41543856607e-04  2.51212678597e-04  7.82458089764e-04 -5.30675472844e-05 -5.17804375316e-04  1.52560002344e-03  2.18785275572e-03  3.20079597103e-03 -7.01252296204e-04 -5.08444764166e-04  8.13436942677e-04  6.42128485648e-04 -3.10219166889e-03  1.53394550513e-03 -9.70177652647e-04  5.35171470637e-04  6.36576876323e-04 -2.74809677381e-03 -2.86585528520e-03  8.08198270327e-04 -1.22565237584e-03 -9.49899164398e-04 -4.21143479123e-04 -9.78791745265e-05  1.18570342244e-04 -1.35425537903e-03 -8.85992440451e-04 -1.59446350695e-03 -5.40995817372e-05 -1.38003557570e-03 -1.61129814222e-04 -2.87768825811e-04  8.12796167924e-04 -3.16489911015e-04  1.29103546937e-03  3.81604575574e-03  8.50721968308e-04 -2.08091288505e-03 -3.91362848308e-03  4.59657505680e-04  1.13516695342e-04 -1.79209332363e-03 -1.31252644695e-03  7.47131663198e-04  6.02117547857e-04 -5.60858095333e-04 -2.37644239513e-03 -4.40121619636e-04  4.01053693108e-05  3.15104729743e-04 -1.15697454760e-03  3.07703355086e-04  6.65847264550e-04  5.96159850994e-04  5.97134494050e-04 -2.25002379507e-04  2.64854000602e-04  2.57784666623e-03 -4.56841264240e-04 -9.05965472024e-04  1.50731951316e-04  1.59207126393e-03 -5.38172367540e-04  7.96798913933e-04  2.87223494891e-03  3.14288260352e-03  5.77346719824e-04  2.17438321705e-04 -1.70426053687e-03 -8.08716379880e-04  9.46871332197e-04  1.62293478259e-04  1.23468636511e-03  7.69354916270e-04  2.26053236936e-03  1.95493967349e-03  3.63093131716e-03 -1.94208774094e-03  3.04869760492e-03 -2.34884814757e-03 -1.14131414274e-03  2.12316487787e-03  7.33549783492e-04 -1.80059680507e-03 -2.49952381624e-03 -7.22147622982e-04 -1.44684874118e-03 -5.51323975077e-04 -2.36386761370e-03  2.01417975116e-03  2.07807282462e-04 -3.53716618867e-03 -1.42719986399e-03  1.78716070402e-03  3.99602533231e-04 -4.81777955494e-04 -7.04857618429e-04  3.17008574412e-04  9.66923654241e-04 -1.46391452583e-03
-1.54146283092e-03  2.16304397637e-03  2.56091083503e-03  9.86496183309e-04  1.04233463173e-03 -1.69270080070e-03  3.36899368386e-03  5.12616563190e-03 -3.23772802561e-03  2.09958139790e-03 -1.22392730863e-03 -6.09282025740e-04  7.45293352479e-04 -1.77422354332e-04 -6.87664101619e-04  2.43678052781e-04 -1.96360106518e-04  3.36050915652e-03  3.44880549536e-03  1.51504329844e-03  1.62221652650e-03  9.50499126673e-05  5.80587490088e-04  2.45158840281e-03  1.95739447803e-03 -3.65846107327e-05  6.31530691326e-04  1.37001033315e-03 -4.32862717297e-05 -1.67966325599e-03  2.58880834738e-03  6.69855283003e-04  2.86216164549e-03 -5.08312718291e-04  1.30579451688e-04  2.91320720525e-03 -1.88887111963e-03  3.40501203210e-03 -1.35579324768e-03  1.62195548574e-03  5.55435747695e-04 -1.79753394170e-03  7.46681075061e-04  1.71605952507e-04  4.41094648265e-03 -1.17495027033e-03  8.64353176746e-04  2.02661692045e-03  3.21199565470e-03  9.94898955458e-06  2.32835806645e-03 -3.50308251947e-04 -2.57241830864e-04 -2.37975629848e-03  4.82686713520e-03 -9.97770868185e-03 -1.13273953440e-02  7.33902684608e-02  9.77327838451e-03 -1.69253498555e-02  3.59477959099e-04  2.25207914891e-03 -2.00685444910e-03 -9.19777896680e-05 -2.37870482854e-03 -3.06578591740e-03 -4.05716416881e-04 -8.13708928461e-04  1.11486680129e-03  4.24137061177e-04  2.99014444149e-03 -2.20185965304e-03 -2.20168469463e-03 -8.82517575754e-04  1.73689254917e-03 -1.26708354508e-03  2.59714324961e-03  3.13556930960e-04 -5.05438775234e-04 -6.16999631062e-04  2.01621341742e-03 -8.52283708083e-04 -2.56934840420e-04  1.60211841673e-03 -2.39075830767e-03 -1.51928661031e-03 -3.20289008114e-04  2.28027474646e-03  1.07659375760e-03 -3.52749993245e-04  1.42214346653e-04  2.88001866920e-04 -4.83119012032e-04 -2.58143209495e-04 -6.08847281203e-04  3.30194823870e-04  1.37986335376e-03  8.63564931816e-04  8.11881756948e-04 -1.80055607384e-03  2.14868847021e-03 -1.35850019869e-03 -1.00436608049e-04 -2.15841636543e-03 -3.95866093284e-03  1.76612809973e-03 -1.82690405896e-03  7.96580884215e-04 -7.11782575902e-03  1.35556651698e-03 -1.17703601231e-03 -1.30720869990e-03 -2.77651301541e-03 -6.32742196541e-04 -1.11582627073e-03  4.57917002469e-04  1.68756305870e-03 -1.35483555560e-03  1.02188667690e-03  2.00110569299e-04  7.13344545911e-05 -2.38056045007e-04  8.07425661473e-04  1.77267614345e-03 -4.76829833257e-04 -3.44138421521e-03  1.83345829676e-04  1.64833925634e-03  1.22536872595e-03  1.29657519685e-03 -5.92970349494e-04 -2.10394004865e-03  1.26363909947e-03  1.84943209985e-03  2.33197158394e-03  1.80361347632e-03 -1.54602530557e-03 -9.48088207662e-04 -2.57612953582e-03  1.31470034149e-03  3.88203176293e-03 -2.25981501708e-03 -1.76289767403e-03  5.23845635516e-03 -4.77505514135e-03  6.96060119643e-04 -4.77606123812e-03  1.55989170571e-03  1.71000766087e-03 -2.45795029183e-03  1.29567167030e-03 -2.21887975458e-03  2.13693342862e-04 -3.83130609470e-03 -7.23467865846e-05 -5.50579087244e-04 -1.34094217107e-03 -3.89390207372e-03 -2.07541434214e-03  1.22893057988e-03  9.18341725972e-04  4.11139677305e-03 -2.40224953349e-03 -1.25610405246e-03 -4.15132624639e-03  9.35706775230e-04 -2.49862360778e-03 -8.09170721322e-04  8.64154184889e-04  9.92675200433e-04 -1.79009781616e-03  5.42315429518e-04  3.79546759602e-03  8.89039428952e-05  3.98133970499e-03  1.41805499114e-03 -6.19635312299e-04 -1.70318848219e-03  1.60564299251e-03  1.83292756428e-03  1.19825191678e-03  4.33334658662e-05 -2.86296635933e-04 -3.12893350634e-04 -1.29527746882e-03  2.18739980447e-04  1.15671789842e-03  3.29484206671e-03 -1.67654754136e-04  2.23005419070e-03  3.88098375865e-03  4.62732456794e-04 -1.68914618812e-03 -3.68006033304e-03  1.37612809751e-03 -9.56559549452e-04 -1.60042564342e-03  2.60038251682e-03 -7.31166831300e-04  4.39749620106e-05 -1.76422270438e-04  2.07432953001e-03 -1.33639139092e-03 -2.47372320154e-04 -3.69364847300e-04 -6.29202256900e-04 -2.65872335855e-03 -5.36686381684e-04 -2.37461616988e-03  1.16383972228e-03 -1.82909498732e-03 -3.33613840010e-04  9.65191764093e-04 -2.29326352325e-03  1.13180882058e-03  3.32186089569e-04  3.50568390410e-03  3.22752460953e-03  1.51503165218e-03 -6.92572453229e-04  9.62125982796e-04  2.34836471603e-03  3.31844100999e-03  1.00218716092e-03 -2.81831300797e-03  2.26084087088e-03 -3.65315342538e-03 -1.87850879801e-03  1.22638045407e-04  2.58913604984e-03 -1.73297015581e-03 -1.03947636813e-03  7.72340158045e-04  2.31078518300e-03  1.90930499917e-03 -1.23489655448e-03 -1.20635139975e-03 -5.46153704118e-04  1.26696040830e-03  5.31705271295e-03  2.38096627963e-03  7.51822626595e-04  1.36187574869e-03  1.47574371409e-04  1.83113395577e-03 -1.35922044263e-04  2.25301498957e-03 -2.85108334652e-03  1.25696620157e-03  6.09203109225e-04 -8.40771780654e-04  4.03782332308e-03 -2.66331058960e-04  6.67784477898e-04  8.46208651465e-04  3.25574709278e-03
-1.91026583531e-03 -1.23753827827e-03  5.32146578943e-03  1.21902561574e-03  1.05237382272e-03 -3.78398370765e-04  1.24713700002e-03 -6.28363490739e-05 -1.99564181201e-03  3.89866119877e-04 -1.37144860748e-03  2.90704568697e-03 -7.79058181296e-04 -6.75588722525e-04 -1.75112484334e-03  1.09690222220e-03 -1.07818932956e-03 -2.61144905922e-04  3.23306767158e-03  1.82961542229e-03  1.69799690063e-03  1.34114495315e-04  6.68722273651e-04 -8.26908974259e-04  1.15523216848e-03  2.26140469835e-03 -1.16817393782e-03 -1.13871656833e-03 -2.49899664063e-03  4.75728141957e-04 -1.53686396545e-03  2.67387150785e-04  6.06776480151e-04  1.10123542632e-03 -2.17529157473e-04 -7.33663780878e-04  1.22283372583e-04  1.12427210686e-03  6.63545746320e-04  5.08847984048e-04  1.00220608967e-03  2.21192550486e-03 -2.42505234418e-04 -1.08209653035e-03 -2.07686154585e-04 -6.99923644823e-04 -4.99981155886e-04  1.35412180592e-03  1.95840451502e-03 -2.52952120501e-03  2.22269932228e-03 -4.02191735137e-03  1.98990661503e-03 -2.53882727908e-03 -5.04015435135e-04 -7.70150675020e-03  3.73984841889e-03  9.77327838451e-03  5.56486018616e-02 -1.15281169389e-03 -6.32006955745e-03 -1.10707546229e-02 -1.82199923606e-03  1.43480674044e-03  3.75962790908e-04 -1.05193911273e-03 -1.61304771670e-03  1.05455284337e-03  1.29911695461e-03 -1.58126905571e-04  2.85736144581e-04  1.26059344454e-03 -2.30681236912e-03  7.22653520022e-04  7.70984915186e-04 -7.71377668241e-04  1.25695212155e-03  1.21032960127e-03  9.27858632054e-04  3.86582810979e-04 -1.12334683069e-03 -1.00887878041e-03  4.87866454721e-04  3.18834845028e-03  1.25352096011e-04  1.19591466926e-03  1.17606853396e-03  4.53183531839e-04  5.06149266530e-04 -4.35027180068e-05 -1.88794348040e-03  1.51037260963e-04  1.95445477793e-03 -1.06731092628e-03 -1.83642951612e-03  1.87868200487e-03 -2.07530793627e-03  1.41558610719e-04 -3.23791542859e-03 -1.75723600956e-04  1.28388093653e-03  1.96552951582e-03 -9.13458724996e-04  3.35738939662e-03 -8.44485895606e-04  1.55533445036e-03  5.65517853352e-04  2.31924575105e-03 -3.08164878581e-04 -7.71937070456e-04  7.46935185690e-04  9.36239644664e-04 -2.04699043373e-03 -5.16515491259e-04 -1.22197679188e-03 -1.66619081374e-03  1.97778896791e-03 -4.68437171752e-07 -9.78646225121e-04 -1.57733993277e-04 -4.63394835193e-04  1.98425718202e-03  2.52432774371e-03 -4.97358712760e-04  8.53241570448e-05  1.17451785505e-03 -1.22944627337e-03  2.74262854657e-03  2.01484207642e-03 -6.54929695125e-04 -1.06178707636e-03  6.34770557925e-05 -1.71688718122e-04 -3.23259449405e-04  1.16528437483e-03 -3.58758741184e-04  7.29862743587e-04 -1.48449013840e-03  4.40599753248e-04  1.34273067471e-03  1.98081163548e-03 -1.07898230984e-03 -1.73428992505e-03  2.19536498584e-03 -1.95631429100e-04  6.51753032103e-04 -3.23947554727e-03  8.45612063111e-04 -5.53146181784e-04  3.69625082032e-04 -3.94442240755e-04  5.87776188665e-04 -3.66824560671e-04 -5.14730803033e-04 -2.92207937900e-04  2.56455703242e-04  1.60386416656e-03  7.15536841315e-05 -1.57322840055e-03  2.64765395383e-03 -2.06904288403e-03  3.03634348183e-03 -1.51677011852e-03 -1.63321289365e-03 -1.25947795817e-04 -1.97967570363e-03  5.98623433473e-04  9.37704376973e-04 -3.74869131072e-03  1.46045873128e-03 -1.73557365275e-03  2.17910599757e-03 -2.67205261237e-03  2.15663367761e-03 -5.29690265891e-04 -1.83367702453e-03  3.72369782875e-04 -4.58235111780e-04 -2.11317859832e-04 -3.80007670670e-04  4.17361270224e-04 -9.68336253329e-04 -7.51732087357e-05 -1.42245522293e-03  3.67583392129e-04 -9.52009153751e-04  1.59648518674e-03  4.13590974198e-03  5.08818576214e-04  2.12689784883e-03  3.47706488241e-03  2.76738588129e-03  1.28072698590e-03 -1.50851438089e-03 -3.88860270863e-04  5.87610113999e-04  1.31543028165e-03  1.50618558714e-03  8.73054777900e-05  3.53995080242e-03  5.98298119914e-04 -3.88028121553e-04 -3.26763797140e-04 -2.48531957330e-04  1.09646312661e-03  1.17948860014e-03 -1.09627168033e-03 -3.14645226514e-03 -1.39829961012e-03  3.54831262791e-03  3.02536252112e-03  1.41044136462e-03 -1.67782928229e-04  1.50357095300e-03 -9.14435095703e-04 -7.27990888132e-05  1.99553136141e-03  2.00759987538e-03  4.62643319858e-04 -1.81899995616e-03 -1.38774985470e-03  2.19431278187e-05  1.84250694862e-03 -4.18317938718e-04  8.96520486258e-04 -1.73001456530e-04 -5.06610113061e-04  7.37332858434e-04  1.39041079204e-03  4.05289936429e-03 -3.18725294861e-04 -5.71573266781e-04  1.61968900164e-03  9.80605268869e-04  1.29643568110e-03 -1.11666018462e-04 -4.68532778613e-04 -7.77892015800e-04  1.41588057111e-03  7.89200574259e-04  7.42870214464e-04 -1.09513190998e-03 -1.18367683118e-03 -1.43600286737e-03 -6.64093120982e-05  2.17122954274e-03  3.99137966038e-04 -5.42277605989e-03 -5.42891849734e-04  2.64369950877e-03 -1.91002934046e-03  8.03695563717e-04 -1.42651312168e-03  1.77324235812e-03  1.79974854315e-03  4.90251235305e-04
 3.04521915084e-03  3.49829890587e-03  1.64545861525e-04 -9.89494355718e-04 -1.78665188036e-04  1.44208272649e-03 -3.74833059963e-03 -1.61756511530e-03 -2.54676749160e-03  4.53982668074e-04 -1.68642533455e-03  4.20435486107e-04  2.41049065846e-03 -1.01249391245e-03  4.14463579369e-03 -1.51365301374e-04  4.36604602960e-03 -2.58356406823e-03  8.95000090425e-04  9.26419349578e-04  3.06120156613e-03  1.43565643926e-03  7.00702268325e-04  5.12595775294e-03 -1.05634404216e-03 -8.03264740069e-03  1.73934077552e-04 -2.10829573211e-03  5.20753741639e-03 -9.20571146859e-04 -2.64087049749e-03  1.28929516229e-03 -4.46168568183e-03  2.64361655310e-04  2.26570385584e-03 -1.54853042624e-03  2.44013756513e-03 -5.00266674687e-03  2.62098223179e-04 -1.24473398342e-03  2.85586952841e-03  1.64625965933e-03  5.78257169201e-04  1.14431080352e-03 -3.21711037858e-03 -1.36452042593e-03 -2.24038283987e-03 -2.87841714173e-03 -2.59932623757e-03 -1.62013780700e-03  2.34949629205e-03  2.26365546365e-03  2.23868712958e-03  2.00450821308e-03 -6.02838083087e-04  2.88438517993e-03  2.81131688227e-03 -1.69253498555e-02 -1.15281169389e-03  9.72548538764e-02  4.36230761142e-03 -6.88310136695e-03  7.04193533137e-03  1.92415115669e-03  2.42882910249e-03  3.65478418083e-03 -2.02942895298e-03  1.18511208600e-04  1.77395911881e-03  5.67415492042e-05 -2.18897085227e-04  3.54031712706e-04 -2.07789083860e-03  2.54737481869e-05 -4.44634801439e-03  2.39413666347e-04 -9.19490736260e-04  8.56874657974e-04 -3.67498819475e-04  2.81254965580e-03 -2.08324138431e-03  1.68463887392e-03  1.32345992645e-03  3.68253725502e-04 -1.00640930920e-03 -2.76732273478e-03  2.29178389491e-03 -4.36988765332e-03  2.77379070760e-04  1.48738275143e-03 -4.04454962913e-03  6.42835694599e-04 -7.99748497598e-04  1.79483582940e-04 -2.56302957341e-04  3.50471187289e-03 -3.34865299130e-03 -7.04587162807e-04 -1.48698046182e-03 -1.08946978089e-03  4.26289570773e-04 -2.04120111892e-03 -5.14985102468e-03  3.90277589953e-03 -3.90734049139e-03 -2.17713247879e-04 -7.97372638786e-04  7.33078550441e-04  8.36433356755e-04 -3.15409056735e-04 -2.24288328930e-03 -2.43808881433e-03  4.01432671768e-04 -5.36593191084e-04  1.70221125718e-03 -2.54681346747e-03 -2.90385269113e-03 -3.91405883305e-03 -3.38676037330e-03 -1.37263271840e-03  2.81851966186e-03 -1.99378406385e-03 -1.76234416317e-03 -3.51452330192e-03  4.03210654009e-04  6.36999023970e-03 -1.15398153382e-03 -2.24663869831e-04  3.12957056913e-03  1.67456453818e-03 -3.22740324184e-03  1.44519789854e-04 -5.63456851475e-03 -1.18449465511e-03 -3.07198277768e-03 -7.85928412821e-04  4.06458055906e-03 -8.08017268924e-04  2.25238597067e-03 -1.20428698146e-03  4.94205784236e-04  3.99168255197e-04 -1.06556873387e-03 -2.53224764713e-03  1.97729536550e-03 -6.28123365471e-05  2.69584448964e-03 -2.53686276693e-03 -2.79084967035e-03 -3.02880198307e-04  8.66277842125e-04  3.08787693373e-03  1.64528527369e-04  6.17670353157e-04  3.64132199541e-04  4.27595364605e-03  6.41921432458e-04 -3.66515897372e-04  4.45025884124e-03 -6.26135007740e-03  4.51838522533e-03 -1.93266743080e-03  2.15036751052e-03 -2.11331339278e-03 -6.82346191101e-04 -1.69574795439e-03 -7.31248496894e-04 -3.86728750950e-05 -1.03939624144e-03 -3.12267560122e-03  1.93862009552e-03 -5.70567442058e-04 -5.59876478509e-05 -4.87955445958e-04 -1.67545446109e-03 -1.97642957377e-03  2.63437409384e-03  5.29429188278e-03  1.91781552495e-03 -6.23039844716e-03 -2.16299501081e-04  4.65097394480e-03  4.40508483675e-04 -4.56272716365e-03  5.71247835436e-05  2.56865813085e-03 -1.00880236208e-03 -1.20779721609e-03  1.97695246004e-03 -2.80145719909e-03 -2.20736113186e-03  5.33331579669e-03  4.62436074662e-03  1.49734926819e-03  5.29222558912e-03  2.20772379312e-03 -2.29254365288e-04  2.20995079835e-03 -1.59146281009e-03 -4.94692350245e-03 -3.73402947002e-03 -5.52319943765e-04  7.08386164687e-03 -4.67228079220e-04  1.49831620303e-03 -8.12036469359e-04  1.16338796946e-03  3.09095303147e-04 -3.62106599292e-06 -5.11373775856e-03 -3.37111637268e-03 -1.70033120525e-03 -4.24116656113e-03  1.99045016310e-03 -8.80601869679e-04 -1.30606799358e-03 -2.30736900066e-03 -4.89971637126e-03 -3.06509713121e-04 -1.74204483060e-03 -6.17887326268e-04 -4.66268551958e-04 -2.25000221108e-03 -1.67236754721e-04 -2.76110926619e-03 -2.86544417325e-03  3.42641747378e-03 -3.85644078666e-04  2.45735264823e-03 -3.81352690546e-03 -3.03863416669e-03 -1.23027239980e-03  6.27899391270e-04 -2.47355110460e-05 -3.52862566587e-03  2.28105321752e-03  9.03966670513e-04  1.74036757914e-04  1.54544293932e-04 -3.44616483703e-03 -9.47623532367e-04 -1.52502451458e-03 -7.98246322424e-04 -6.10461687067e-04 -4.71091560106e-03  3.12057128876e-03 -3.24342281786e-03 -3.77406617000e-03 -6.10670705160e-04  2.52890807372e-03  1.83627263128e-03 -9.30825750129e-03  4.36480622177e-03 -8.16139264210e-04  1.32502436574e-03 -8.23804805554e-04
-4.74017285239e-03 -3.43067398366e-03 -1.50383546706e-03 -6.59065980620e-04 -1.17224131020e-03 -1.77432729969e-03 -9.89279158759e-04 -4.96641513144e-04 -2.74774582196e-03 -1.23463281346e-03  7.96686618531e-05 -4.67556927899e-03 -1.16401725583e-03 -1.08972909172e-03  1.65983455396e-03  2.48412379248e-04 -1.87083237416e-04  3.49097640611e-03 -1.25641779412e-03 -7.58295808747e-04 -2.36005182681e-03  1.60441023003e-03 -2.16312308771e-03  1.37487411943e-03  1.67482210042e-03  2.56583016245e-04  5.82887145932e-05  2.49140435245e-03  2.64625465374e-03 -1.44733912939e-03  5.37169648576e-04  5.18338028902e-03  4.97189645121e-03  1.88954037616e-03 -9.74464993233e-04 -4.38062824671e-04 -1.93200686331e-05  1.32244886151e-03  4.77303990535e-03 -5.56836706857e-03 -2.60200521992e-03 -6.24064369434e-03  4.46543362839e-05 -4.09309210439e-03 -5.78477989219e-03  2.42306805724e-03 -4.11527786854e-04  1.15926730650e-03 -5.17504401802e-03  2.01334792258e-03  9.36222835300e-04  5.62300357363e-03  2.75976625134e-04  1.62799530954e-03  1.92095547355e-03  2.08546556093e-04 -6.22849701905e-03  3.59477959099e-04 -6.32006955745e-03  4.36230761142e-03  1.10361420952e-01 -1.59092049128e-03  1.06370713340e-02 -1.39479844198e-02  1.62032671098e-03 -3.28566731162e-03 -6.66006218422e-03  6.17397562033e-04  4.80445072115e-03 -3.92747098752e-03  1.77720663110e-03 -3.91282877347e-04 -1.94711222392e-03 -2.82015675237e-03  3.87195666075e-03  9.96716525177e-04 -9.64460717625e-03 -2.14627836214e-03  6.95679193495e-03 -2.59891625568e-03 -2.80466813166e-03  3.68751133605e-03 -6.52213450091e-04 -4.95812141887e-03  7.17035395979e-04  7.96021676358e-04  3.13817597693e-04 -1.78269202234e-03  2.96850408829e-04 -1.15580792140e-03  1.24845757299e-03 -3.23110675796e-04  2.83434690765e-03  2.82995006009e-03  3.03508007859e-03 -8.74974834597e-04  1.67059476834e-03 -1.55622947566e-03  2.56597572050e-03 -1.03105721577e-03 -5.83076814114e-04  4.57886230606e-04 -1.22954608743e-03 -5.78019892459e-03 -3.08556717723e-03 -2.59272218043e-03  8.28530654848e-04  1.03951358437e-03  1.15323610264e-03  2.04935889810e-03 -7.39108212030e-03 -9.47496628650e-04  1.20964771826e-04 -3.00177855881e-03  1.15332616021e-03 -2.82388866424e-03 -7.42693174288e-04  2.99143447678e-03 -1.14534901098e-03  1.22409684227e-03 -2.08982406414e-03  1.86945734983e-03  3.89652229247e-03 -3.79980557377e-03 -1.45012239413e-03 -6.75109316800e-03 -3.02673055655e-04  1.67554708439e-03 -2.73694320495e-03 -1.70770220168e-03  2.70566538639e-03 -1.70084853633e-03 -8.74739221430e-03  5.93447292492e-03 -4.16821296484e-03  1.07656380292e-03  1.70415280037e-03 -1.27593801985e-03 -2.94820390866e-04 -3.14131953303e-03 -1.46210185753e-04  1.19650992666e-03  3.58852438318e-04 -2.15356509159e-03  1.51239887888e-03  9.76379073400e-04  6.69461925254e-03  1.86663785532e-03 -3.94611435231e-04  3.11624899759e-03 -5.44496366781e-03 -2.12631287001e-03  1.16816185148e-03  1.93835660087e-03  2.88007497097e-04 -4.05821795772e-04 -4.13096830665e-03 -2.80190982970e-03  1.64707142797e-03 -2.13897803880e-03  4.06070275321e-03 -2.17922063349e-03 -1.60237487197e-03 -7.25989383913e-04  2.23404777060e-03 -9.29204750958e-04 -8.93673965538e-04  3.55697640071e-03  5.04336602048e-03 -7.74535933945e-03  4.80186941728e-03 -8.27664830060e-04  3.28383173799e-03  1.07622128681e-05 -2.87369337035e-03 -1.06444381448e-03  2.86490342217e-04  6.23178294991e-03 -1.80651613447e-03  2.19205443844e-05  1.78446766032e-03  3.71603820107e-03 -8.03581078924e-04 -3.72031247942e-03  1.46960966798e-05  2.04421173445e-03  2.38038237788e-03 -1.00063547822e-03 -1.93387870455e-03 -2.31473195577e-04 -6.17226784726e-03  5.59346724426e-03 -1.41528961987e-03  1.56133183464e-03  4.92172892717e-03 -7.63159680594e-04 -1.16017623448e-03  3.22527714350e-04  8.22859192341e-04 -1.81557400777e-03 -2.38419807055e-03 -2.44253597451e-03  4.84349998455e-04 -1.26491737241e-03  9.57263682174e-04 -8.67364702131e-04 -8.29274043222e-04  3.21975628073e-03  4.22518007500e-03 -7.36367031255e-03 -2.02759101324e-03 -3.07320347768e-04  1.12748176019e-03  2.50364077283e-04  7.14423516704e-04  1.89342116203e-03  4.17531993591e-03  1.65259270590e-03  6.33558832116e-04  3.18431502303e-03  1.86105905794e-03  1.81070527874e-03 -1.77333404426e-03  2.00261463593e-03 -1.82999592804e-04  6.44297810194e-04 -4.59595400284e-04 -2.60223476155e-03 -7.81960114426e-04 -6.73585825341e-04  8.00562960284e-03 -1.65861270101e-03 -2.52616976032e-03  5.77413767830e-03 -3.49468985130e-03  2.71288003403e-03  1.41941360305e-03  7.08073597816e-03 -4.68812121686e-03  1.17192556778e-03  1.48975661311e-03  4.14517809002e-04 -8.70109379998e-04 -3.55492226267e-03  7.03457415933e-04 -7.69695827535e-04  8.78805101224e-04  3.61929990887e-03  2.64100831104e-03 -2.90201615594e-03 -1.77492697241e-03  3.95947083753e-03  1.63459939763e-03 -2.39262758606e-03 -3.66262674105e-03  4.05950681338e-03
 5.94807530176e-03 -4.35053943415e-04 -4.88482313602e-03 -4.86432854588e-04 -1.23729210175e-03 -1.84160355422e-03  1.40159099282e-03 -5.58485468464e-04 -1.57804621494e-03  5.86848633040e-05  1.76027547789e-03 -2.38194865759e-04 -2.42968245832e-04  6.91777019955e-04  6.23856286374e-03  1.03106192181e-03 -8.39708582450e-04 -2.36736202503e-03 -4.89160241507e-03 -2.40276647215e-04  1.16605239445e-03 -2.38869123327e-03  3.08984291865e-04 -4.31247908705e-03 -4.75928890724e-04 -1.98490657111e-03  8.38411584240e-04 -2.68270667849e-03 -8.42376176893e-04 -2.21421772720e-03  3.04261982374e-03 -4.42782099153e-03 -4.48364529108e-03 -2.97567297922e-03 -3.38613637336e-04  2.35853225255e-03  9.47712051138e-04 -3.92554476524e-04 -8.60944510457e-04  2.47373292570e-03 -1.09878726090e-03 -5.31896924792e-03 -5.45066977183e-03 -3.43926155788e-04  6.70985130945e-04  1.25649888082e-03  1.03623025072e-03 -2.21997043926e-03 -1.59068523095e-03  2.47395454015e-03 -2.37802256336e-03  1.53756643510e-03 -4.99443661796e-03  1.02779392569e-03 -2.65851144328e-03 -4.39179418002e-03 -7.88523212845e-04  2.25207914891e-03 -1.10707546229e-02 -6.88310136695e-03 -1.59092049128e-03  9.27602722286e-02  1.16751291177e-02  4.13103689089e-03 -4.92735533592e-03 -4.06355667219e-03  5.55102851010e-04 -2.09105443782e-03 -2.65047924952e-03  2.62910594589e-03  1.04250707613e-03 -2.57887246431e-03 -2.59793940688e-03  6.74602220536e-04  9.41751538972e-04 -3.03448352592e-03  1.61916513210e-03 -4.75323622104e-04 -7.56967367856e-04 -7.76125833159e-04  1.65413221149e-03 -5.20024988251e-03 -3.88554539340e-04 -1.22712484155e-05 -2.71884500716e-03 -3.88293800380e-03 -2.85297350488e-03  1.14872960528e-03  5.30888251132e-03 -2.83003528220e-03  2.08515882581e-04  8.64036918072e-04  1.72764912385e-03  2.14938531324e-03  8.06764990036e-04 -2.29141722692e-03 -6.94740486374e-05  3.33443365694e-03  1.59237029514e-03  1.30361832840e-03  3.16787522839e-03  4.44181779599e-03  6.64922118833e-03  8.62060995959e-04  1.71599764838e-03 -2.39429341873e-03 -2.57293592224e-04 -7.05946398028e-04  7.88304470566e-04 -4.24481568285e-04 -5.60004181394e-04  4.48518402448e-04 -9.19208254237e-04 -5.35506402392e-04 -5.15629434665e-03  3.81313802593e-03 -4.05406898056e-03  1.43524668464e-03 -1.05996968797e-03  2.27492567284e-03  1.17474450956e-03 -1.24546764553e-03 -2.36987588775e-03 -3.15650247272e-04 -2.03655586728e-03 -1.31326376704e-03 -8.52080387053e-04 -2.79154172232e-03 -2.39146819412e-03 -3.25640593522e-04  2.36161958394e-03 -4.07305341352e-04  3.22144009377e-03 -2.51568675587e-03 -1.60122504071e-04 -1.07727636190e-03 -1.13820410792e-03  4.79126492716e-03  5.53787935639e-04 -4.29264139713e-03 -2.62071508012e-03  1.44773914420e-03 -1.41166267368e-03 -7.14088148331e-04 -1.83013444303e-03 -1.65930902277e-03 -1.04287479142e-04 -2.14673597715e-03  2.54034599627e-03 -1.18266108253e-03 -9.40281691567e-04 -2.41564877216e-04  2.92248000402e-04  3.07281677496e-03 -2.65059272468e-03 -4.16142464266e-03  2.26164176769e-03 -2.20111305408e-03  1.37797283976e-03 -3.03212643320e-03 -1.28574022400e-03  1.23255995099e-03  1.79770255954e-03  2.22520079222e-04  1.30915733288e-03 -1.53905796151e-03  1.28647987764e-04  2.35798943416e-03  8.86139713794e-03 -4.60524658693e-04 -1.70482686699e-03 -3.91409387815e-03  1.20105112453e-02 -3.20415338077e-03  3.43772943209e-03 -3.63384346405e-04 -1.11946907012e-03 -1.86292801443e-03  2.07638387148e-03  1.15975283022e-03 -1.19027350847e-03 -2.29984597501e-03  2.81941693308e-03  4.67740211194e-05  2.19807418129e-03  1.22912416207e-03 -2.63657849824e-03 -7.56520929911e-03 -1.30741223850e-03 -2.91860691427e-03 -5.83117528876e-03 -1.65023741173e-03  1.80308687528e-03  3.90449032186e-03  4.38962843448e-03  6.59310251529e-03  2.78110616392e-03  8.43536924755e-04  1.33294188561e-03 -2.24316200589e-04  8.93781514158e-04  1.25140240330e-04  4.68114571595e-04 -7.03241754742e-04  2.70862559798e-04  1.12754321968e-05  2.61063143433e-03  3.50952046518e-03 -5.84228471055e-04  8.18206955739e-04  5.39877028908e-04  2.01136321748e-03  2.51148186680e-03 -5.91009527088e-03  3.87791059494e-03  3.96025745748e-03  3.15772967895e-03 -4.21265340575e-03  1.16773278266e-03  1.67744823057e-04 -3.43257064267e-04  1.09680649899e-04 -8.26103512024e-04  1.50937986415e-03  3.93887236680e-03  7.00064861266e-04  1.16788466017e-03  1.71134679215e-03 -6.39680907869e-04 -1.62854329705e-03 -5.07410652953e-03  2.44397901181e-05 -1.90542408397e-03 -1.80745849157e-03 -9.82658290909e-04  1.86574656822e-03 -1.34833649705e-03  2.66907461962e-03 -2.64851783456e-04  1.18472933654e-03 -3.05283240153e-03  3.95189873467e-03  3.73199023663e-03  3.05813232880e-03  4.32865637798e-03 -2.24145659039e-04  6.48936300394e-03 -1.52675895234e-03 -1.77476902852e-03 -1.91052250245e-03 -1.74666498765e-03  3.54647188237e-03  2.30849048304e-03 -2.04965202502e-04 -2.38355849393e-03  1.54312234151e-03
-1.07338322042e-03 -1.03942223347e-03 -5.06846839798e-04 -1.37493049303e-03 -1.43009856368e-03  4.14488543683e-04 -1.12577322408e-03 -1.53930196917e-04  1.13041555700e-03 -3.26296526830e-04  1.06856628999e-03  4.30939447682e-04  9.26629718157e-04  6.98257957666e-04 -2.62882559830e-04  8.78047918925e-04 -9.41316226215e-06 -2.34219632209e-03  4.44275282298e-04  7.99842819392e-04  2.39637385122e-04  1.15030241688e-03  1.77424276991e-03  5.09984650496e-04  5.64979821033e-04 -1.22914941388e-04  1.06559694404e-03  8.42895399346e-04  3.10572279003e-04 -7.92706488742e-05  1.98296473359e-04  1.23471840950e-03 -8.21079487588e-04 -1.73127115760e-03  2.12186833549e-03  6.99027790931e-04  5.45833780956e-04 -1.47926242386e-03  2.27202105974e-04  1.81353829449e-03 -2.03209358160e-05 -1.26980381887e-03 -3.66545789828e-03 -8.71383938831e-04 -8.27798202750e-04  1.38645728481e-03 -9.42842033469e-04 -5.40538473005e-04 -2.60782457221e-03 -4.56877419932e-04  8.79511657558e-04  1.16512237582e-03  4.56621538345e-04 -1.07929007393e-03 -5.71910305873e-04 -1.21972805718e-04 -2.05487790153e-04 -2.00685444910e-03 -1.82199923606e-03  7.04193533137e-03  1.06370713340e-02  1.16751291177e-02  5.77396717695e-02  1.62360585084e-02 -3.94605506373e-03  5.03335863098e-03 -1.09093782753e-03  5.99684483849e-04 -2.86165936701e-05  7.12810834653e-05 -1.08329227099e-04  4.62827947585e-03 -1.37659088916e-03  1.32322782600e-04  9.19689160388e-04  7.44908269120e-04 -2.73224186639e-03  5.90708074334e-04  2.63191502818e-03 -1.40216040071e-03  6.58377161706e-04 -1.13260216025e-03  3.46531825476e-04  1.93900646039e-03 -1.23838420507e-03 -1.02737766070e-03 -7.25219026042e-04 -1.87163099300e-03  1.81516826421e-03 -1.40411462281e-03 -2.24952281227e-03 -2.66911308143e-03  3.00606721502e-03  2.95356242395e-03 -7.98954361981e-04  2.13779835336e-04 -2.07832992491e-03 -1.87346626825e-04 -2.78772890493e-04 -1.32631186326e-03  2.73720442263e-03  1.47845140510e-03  1.84704091820e-03 -9.06921250983e-05 -1.32872739670e-03 -1.80147376082e-03  9.60587746650e-04  1.54970129844e-04 -1.09663049105e-04  1.07918496057e-04 -2.00305113097e-05 -8.13245898646e-04  5.11720640052e-04 -2.81714779316e-05  4.45543020040e-03 -5.48450288855e-04 -2.85253188085e-03  3.14441282249e-04  8.74080916274e-04 -4.05409158591e-04  1.28747784243e-03  1.09817984618e-03 -1.82215323101e-04 -2.51075511386e-03 -2.01795930208e-03 -5.77786412504e-04 -1.17186900861e-03  3.43691367387e-03 -1.60474587589e-04 -3.80615976434e-04 -3.23209178646e-03  1.45855873519e-03  2.04287580710e-03 -1.60041270800e-03 -9.57908139125e-04  1.66552547751e-03 -2.47770857733e-03 -5.63165131022e-04 -1.93918674885e-03 -4.85765375567e-04 -3.69914930937e-03  1.90896561371e-03 -1.09195169853e-04 -3.63113904119e-03  1.18550858056e-03 -2.32418464862e-04 -1.41679796230e-04  5.26101073971e-04  3.83522276766e-04 -2.01545793129e-04  9.87643606782e-05  2.03902277355e-03  1.94190917496e-04  2.64924984289e-03 -7.11835275326e-04 -2.15222428627e-03  7.34683520832e-04  4.89215165453e-05  3.19377753923e-04 -7.05211809648e-04  1.30310717979e-03  1.05094371230e-03 -4.14596884154e-04  2.46428160431e-03 -1.49941068405e-03  1.43738532728e-03 -3.91382496476e-03  2.58313399268e-04  6.67318648596e-04  2.29272363886e-04 -6.13723456797e-04 -2.50962296282e-03  2.59295876571e-03  3.05792405270e-04  1.13851021243e-03  6.86956083643e-04  8.88617981006e-04  2.26872001539e-03  3.25279727574e-03  1.56830605166e-04 -1.61985863079e-03  1.03664713373e-03  4.76758915008e-04  9.17530396459e-05 -3.52182246601e-04 -1.34221571930e-03 -9.27235601401e-04 -2.91400560511e-03  1.21497030939e-03 -1.67994742055e-03 -7.94743087636e-04  1.83378452796e-03  6.91780487332e-04  5.70324649574e-03  1.70442438235e-03  9.52680712202e-05  3.07656394900e-04  6.55737460380e-04 -2.65584325176e-04 -3.80345949918e-03 -2.97909768211e-04  7.73368136513e-04  5.16268585945e-04  1.80121152745e-05 -1.60739325599e-04 -4.40278651353e-04  1.05102180082e-04 -2.11671724329e-03 -1.76690586860e-03  1.99025070221e-03 -5.36440253524e-04  7.91568052600e-04 -3.93269623702e-04  2.81029736305e-03  2.69148766434e-03 -1.32510312806e-04  3.29666797016e-04 -1.27455484042e-03  9.69387157638e-04 -1.29521225841e-04  2.83797994813e-05 -1.46034893021e-03 -5.43638187744e-04 -5.14392135371e-05  1.24450645767e-03  6.63827115966e-04 -6.15637603972e-04 -4.25699797444e-04  1.34098483868e-03 -1.84397265776e-03  9.32381906597e-04  3.03200200970e-04 -1.55937305101e-03  1.80096769809e-03 -1.62315613619e-03  2.10675700228e-03  6.68710146824e-04  7.06544737223e-04  6.23070247643e-04 -1.09593206021e-03 -1.15770002466e-03  1.06524974503e-03  4.30032730870e-04  4.57912650115e-04  2.36146655186e-03  1.43970530406e-03  1.11166059114e-03 -1.25780292160e-03 -1.79185672402e-03 -1.90970580236e-03 -7.25630983254e-04 -5.34943810426e-04  1.69818693671e-03  1.68469417396e-03 -8.83825553066e-04  1.90393970968e-03
 2.16622878003e-03 -6.51252764763e-04  5.61938433871e-03 -5.40625935734e-04 -2.07460389827e-03  6.92585507374e-04  8.48721047517e-04  1.39644432012e-03  1.68854430949e-04  1.57195375678e-03  1.58751611756e-03  6.85588051520e-04 -3.53177689940e-03  4.33767616296e-04 -4.30837078825e-03 -1.75762915605e-03  3.87018981560e-04 -2.60454315658e-03  1.89578774736e-03 -8.11243712954e-04 -9.19596360650e-04  1.37778356855e-03 -2.07942092202e-03  6.31597197475e-04  1.19235241766e-03 -3.09985908797e-03  2.83853620183e-03  1.17322481288e-03  3.60540928856e-03  2.46877522746e-03 -4.49846018953e-03 -2.63906457930e-03  2.13240608516e-03 -3.81405278999e-03  3.56452393212e-03  1.80381521244e-03  1.17509128113e-03 -1.57616410551e-03 -2.98003918649e-03  3.88706452161e-03  1.07428700214e-03  3.60404068013e-03 -4.27158866147e-03 -1.87199789874e-03 -2.15431924268e-03  2.82651511540e-03 -3.39880638310e-03 -6.71883965769e-04 -1.03670679064e-03 -2.75499492394e-04 -1.32855740236e-03 -7.66609209535e-04  1.55926574628e-03 -1.59405918607e-03 -2.88552971897e-03 -1.47459355282e-03  3.48537792119e-03 -9.19777896680e-05  1.43480674044e-03  1.92415115669e-03 -1.39479844198e-02  4.13103689089e-03  1.62360585084e-02  8.22448542889e-02 -1.65013686150e-02  1.20162801895e-02 -5.31727664782e-03 -2.73937987587e-03  6.24261496437e-04  9.42470980019e-04  4.80409952813e-03  7.20640496687e-03 -1.04271267232e-04  2.56948493356e-04 -2.25167606305e-03  4.08862408749e-05  1.34634197251e-03  2.75947206451e-03 -5.94935177658e-04  3.23793845441e-04  6.14355926670e-04 -1.49925620742e-03  2.80923808552e-03  4.97191057343e-03  1.56514742507e-03 -2.19237004992e-03  1.47175482989e-03 -2.00023365058e-03  5.53821486207e-04 -9.06955818448e-04 -3.74818411348e-03 -4.28258321558e-03  2.43073813345e-03  3.07431493553e-03 -9.92649029563e-05  9.74238996150e-04 -2.33537333781e-03 -3.13099108701e-03 -2.31434944733e-03 -6.38596821818e-04 -8.76786481256e-04  6.70459622247e-04  2.43506093053e-03  2.02323419926e-03 -7.06925156667e-04 -2.89833240468e-03 -1.38196500018e-03  1.27518746401e-03 -2.72798683110e-05 -3.40083385707e-04  4.00039075855e-03  1.42340960799e-03  6.06683402123e-03  4.44288622703e-03 -1.05915389615e-04  1.70878764622e-03 -4.17136809240e-03  1.58193006696e-03 -2.22764671305e-03  1.83066585524e-03  4.15955302013e-03  1.15927874217e-03 -5.60218517208e-03 -9.26560581654e-04 -3.54448347939e-03  7.51094427687e-03  2.35770705472e-04  2.25172400844e-03  2.95790591240e-04 -1.90154081253e-03  1.62627037761e-04  3.29990333176e-03  2.17083579626e-03 -8.40546776233e-04 -1.16368994251e-03 -2.57838143588e-04 -8.00376692900e-04  9.03091763756e-04 -1.76383416880e-03 -1.19390039578e-03 -4.14679822430e-03  4.22402227373e-04  2.24965083860e-03 -3.61805299999e-03  2.45391717003e-03  5.71211276579e-04  2.25342332761e-03 -8.53225531373e-04  2.69759271274e-05 -2.32232346411e-03  2.10755320291e-03  2.16930580906e-03 -6.94405303671e-04  2.89851567762e-03  1.28329228407e-03 -2.14437852708e-03  2.63783402792e-03  1.07881195492e-04 -1.08535399179e-03  1.39579382536e-03 -2.74990219316e-03  2.38243149895e-03  7.10786991861e-04  5.47259583861e-03 -5.97009636382e-03  5.70840750672e-04 -7.44500990248e-04 -1.11822836205e-03 -2.68703512203e-03  4.26866284855e-03 -3.95451544833e-03 -2.57048358457e-03  3.46244666907e-03  4.20729122969e-03  2.44226803159e-03 -1.09878535352e-04 -7.10912624276e-04  8.08685639978e-04  2.75081590426e-03 -1.39044640817e-03 -4.07409098174e-03 -3.03617575569e-03  3.38991522655e-05  3.92892887777e-03 -1.68325421564e-03 -4.79262949118e-03 -2.12062759960e-03 -1.22880317892e-03  2.05468535545e-03 -1.40714975435e-03 -8.05365104612e-04 -4.43513231690e-05  1.04181035661e-03  3.84894586917e-03  2.65360063960e-03  2.25514296760e-03 -5.46942454176e-05 -3.30750675074e-03 -1.47456411608e-03 -5.03506194095e-03  5.31936461352e-04  1.31641394808e-03  1.23434530537e-03  4.80118863911e-04 -1.42194235580e-03 -7.45890707308e-04 -1.60372917963e-03 -3.16657092196e-03  1.69375852906e-03  4.88352075546e-03 -8.39416051081e-04  1.40868137097e-03 -5.19999050203e-04  6.36746542205e-03  1.28339536881e-03 -2.22026706464e-03 -8.68091642563e-05 -2.32397944631e-03 -5.33139069742e-05  3.13669163280e-03 -1.08664581860e-03 -3.07078987180e-03  1.28017257627e-04  1.21746333120e-03  2.64933380419e-03 -1.53710106073e-03 -3.89651603182e-03 -2.47463034794e-04  4.54869171889e-04 -2.69735161605e-03 -1.69922281745e-03 -1.13402113718e-04  1.82269442693e-03  2.97578467740e-03 -1.51279997358e-03 -7.92077771618e-04  2.02858259006e-04  7.74903359647e-04  1.94947187608e-03  3.91474268783e-04 -2.24636177029e-03  8.86307351214e-04  1.24798864374e-03  1.50601951268e-03  1.32352103283e-03  9.82002143274e-04  1.02566454368e-03 -1.42010444820e-03 -5.33757190423e-04  6.00420071662e-05  1.01194936742e-03  9.18049968585e-04  2.96549196035e-03 -1.24041485715e-03 -4.78548599959e-04 -1.85371028301e-04
-2.31642617819e-03  3.28896580857e-03  4.07913116969e-03 -3.73833627735e-04 -1.37017495703e-03 -1.64034573862e-03 -3.08728547755e-03 -2.82780141578e-03  4.21051855461e-03 -5.04114691086e-03 -6.13383799079e-04  3.28476640057e-03 -3.21109647259e-03 -1.30580675492e-03  7.15873243907e-03 -1.16310148323e-03 -2.35474461164e-04 -1.02247898975e-03  2.89915688295e-03  1.96823031082e-03  3.45310131938e-03 -3.89416412624e-04 -1.59493197486e-04  1.92011769849e-03  2.85276290591e-03  1.25202704769e-03 -6.02832583076e-04 -2.36461498829e-03 -1.24774353427e-03 -6.95013310645e-04  1.51338613226e-03 -1.84035400808e-05 -3.83349062314e-03  4.63157121950e-03 -1.24510091051e-03 -1.10345896321e-03  2.47664918402e-03  1.30893336596e-03  8.93659986084e-04 -1.85846919341e-03  2.59905185428e-04 -1.91477778572e-04  1.25419490993e-05  6.62489799306e-04  1.26549041235e-03 -2.00976784504e-03  1.62039894945e-03 -1.99236271601e-03  3.84883472666e-03  1.00224003871e-03  1.22458827604e-03  6.09516238800e-03  3.19095683449e-03  1.60074329665e-03 -2.17776880388e-03  2.52854948438e-03 -3.17650818732e-04 -2.37870482854e-03  3.75962790908e-04  2.42882910249e-03  1.62032671098e-03 -4.92735533592e-03 -3.94605506373e-03 -1.65013686150e-02  8.18136452135e-02  2.06912995370e-02 -5.78294119520e-03  4.44189974957e-03  2.46184172516e-03 -1.98500219248e-03 -4.46406118951e-03 -4.84902196597e-03 -4.86427869128e-04 -6.89939727975e-04  1.56733864772e-03 -5.06026176877e-04  1.29355648575e-03 -1.32985801836e-03 -2.45500303791e-03  6.44191906170e-04 -2.13625503666e-03  3.40024493440e-03  1.08948485398e-04 -4.20290494292e-03 -2.89273261819e-03  2.77947768014e-03  2.63906863112e-04  1.74206633335e-04  2.72704599728e-03 -9.81691805140e-04  1.15752482066e-03  4.68020811540e-03  9.58128028226e-04 -3.22593894721e-04  7.33660306646e-04 -1.77363943418e-03  5.51851316685e-03  9.44778474706e-04  3.77949735407e-03  1.85649582486e-03  1.86629830119e-03  6.19066198873e-04 -4.30128139290e-03  7.27534316902e-04  2.76529652011e-03  1.13298923555e-03 -1.44183931040e-03 -7.37827303812e-04  1.39219841122e-03  3.52602132813e-05  5.01518511174e-04 -3.40783828053e-03 -2.07415262225e-03 -4.25222291888e-03 -1.28512916150e-03 -4.33993809332e-04 -7.61939168664e-04 -3.05435907554e-04  1.88444291300e-03 -4.39939906443e-03 -9.05494595651e-04 -2.33516149717e-03  3.83753314685e-03  3.36280762627e-03  2.14392635285e-03  5.30780189554e-03  2.05296976345e-03  4.46379377877e-05 -1.81238380214e-03  2.42535787765e-03  9.22810170443e-04  2.53745440664e-04 -5.59333562271e-04 -6.31988353098e-04  1.40045816004e-03 -8.23469364717e-04 -1.26797426695e-03  1.43923514604e-03  6.00748980053e-03 -4.51971011244e-04  4.69601904787e-03 -5.88844590875e-04 -3.84629757813e-04 -2.69020580023e-03  2.37499099757e-05  6.42157960155e-04 -3.58606381572e-03  5.49178347980e-04 -9.75708102422e-04  1.13931982385e-03 -3.37116661118e-03  1.76745087151e-03  1.39416433177e-03  3.20940957648e-03  2.43569460826e-03 -9.52897945365e-05 -1.53750577240e-04  2.06678598297e-03  2.63740682536e-03  5.33217566427e-04 -7.01363533839e-05  2.16799330814e-03 -1.55991980504e-03 -3.31680949929e-03  2.95989262599e-04 -8.55324474211e-04 -1.22591260578e-03 -2.91781226975e-03  9.07055807147e-04 -3.72208504350e-03  3.22682768410e-03  1.30823623206e-04  6.13879876542e-04 -2.23772879297e-03 -3.55825974113e-03 -4.79350465045e-04 -3.55085815722e-04  2.26180602647e-03  1.04696934088e-03 -1.64039649226e-03  2.91591334537e-03  3.14782004440e-03  6.36050460397e-05 -3.34247162852e-03  3.07023860980e-03 -1.29765717916e-03  1.64050744843e-03  4.75754161464e-04 -1.88644037569e-03 -5.64532567538e-04 -1.56465415138e-03  2.17621680183e-03 -6.23970861379e-04  1.02427173452e-03  1.62831976088e-04 -5.51801738483e-03 -7.21796266050e-04 -1.18080457637e-03  1.48746104366e-03  1.44199654348e-04 -1.34661299497e-03  1.08906329198e-04 -1.33586708210e-03  7.17159464516e-04 -2.73675048419e-05  4.89494797241e-04 -8.48108810157e-05  4.15062917703e-03  9.23425868644e-04  9.10226628553e-04  3.10354107932e-03 -3.57168985165e-04  1.38342274192e-03  1.80032159903e-03  9.06847666619e-04 -1.45990270220e-03 -3.17184361398e-03  5.28069905884e-04  2.31270171414e-04 -4.11683455922e-03 -7.72924124616e-04 -1.14232928792e-03 -3.09391786741e-03 -2.53725789219e-03 -3.06659572497e-03  8.76809700942e-04  9.19241539262e-03  1.69422673366e-03 -6.31684451820e-04  8.14233013563e-04  4.47663568526e-03 -2.72201454557e-03  2.59217415924e-04 -2.38281669425e-03 -1.79137090366e-03  2.34025441837e-03  1.16216637145e-03 -3.68928036978e-03  4.21124119242e-03  2.59241038022e-03 -3.66243353026e-03 -1.49620448552e-03  1.28982271149e-03  7.73743819637e-04 -1.77025466755e-03 -1.02687256334e-03  8.21533019823e-04  3.56961064246e-04  1.21396530151e-03  8.78895897389e-05 -1.57953217321e-03  3.56957639808e-03  5.79032690721e-04 -9.14623336984e-04 -3.21632240266e-03 -2.13363902939e-03
 4.75064609891e-04  5.37018904647e-03  5.11472641667e-03  2.61017902486e-03 -3.25657677338e-03 -2.88600851530e-04 -1.44269654374e-03 -1.65778204267e-03  1.01434170723e-05 -4.20339805182e-03 -5.84451612175e-04  6.52996326898e-03 -2.43147811839e-03 -2.22018430704e-03  2.49959569766e-03 -1.28235812579e-03  3.26492252920e-03 -3.68380058452e-03  3.18844076433e-03 -6.47094990635e-04 -1.22734540644e-04 -1.58033327435e-03 -7.02132766313e-04  2.78627204836e-03  1.83980802414e-03  3.74516288916e-04  1.63856383146e-03  1.14882775730e-03 -1.83116062440e-03  8.76635935423e-04 -2.63020583466e-03 -1.22377861195e-03 -6.67194361482e-03 -1.92430666326e-04  2.89062491669e-03 -2.09448844758e-03  8.95047629762e-04  3.51467089928e-03 -1.77249606558e-03 -2.68066115057e-03 -3.62899831983e-04  2.82898698585e-03  1.68196447551e-03 -2.31301000731e-03  1.61102293649e-03 -2.68262998921e-03 -5.17966496270e-04  5.29784948113e-04  4.53763066048e-03  1.73668396380e-03 -3.36731325034e-03 -8.12820915541e-04  1.32479059601e-03 -3.10400257459e-03 -2.67111057248e-03  1.59703684179e-03  1.45031091922e-03 -3.06578591740e-03 -1.05193911273e-03  3.65478418083e-03 -3.28566731162e-03 -4.06355667219e-03  5.03335863098e-03  1.20162801895e-02  2.06912995370e-02  1.04986334367e-01 -2.17930685192e-03 -2.96333402045e-03  8.41717610292e-03 -4.99620643594e-03 -2.04434872458e-03  4.57539234921e-03 -1.26425463708e-03 -2.33928602148e-04  2.54061340429e-03 -8.08752925069e-04  4.94422406834e-03 -1.22951258172e-03 -5.68168121969e-03  4.10258259242e-03 -2.03196052419e-03 -4.84169196891e-04 -8.34487038181e-04 -1.96811088329e-03 -3.21816870994e-03 -3.01239962015e-03  8.44985658118e-04 -4.74817522499e-05  2.71808721640e-03  1.39831255354e-04 -7.99976563826e-04  5.36853281756e-03  1.61468160660e-03 -5.90746493972e-04  3.16336079468e-04 -4.21127877864e-03 -2.41096011431e-03 -2.52270092787e-03 -1.12121873088e-04 -1.02810109142e-03  2.17037834338e-03  5.30504863142e-04 -5.08020697428e-03  2.56377540846e-03  5.11132208371e-03  9.80740343450e-04  4.66024595775e-04  2.59929974104e-03 -1.28653291477e-03 -7.70773744855e-04  7.66153110831e-04 -7.05477947951e-04  7.43055175579e-03  3.08811936124e-03  6.35322633137e-03 -1.92769206249e-03 -3.68217788937e-03  1.29812613221e-03  3.86480572512e-03 -3.23243110302e-03  8.58983076338e-04 -3.00570019156e-03 -4.60662146692e-03 -4.13439121027e-03  2.91920976477e-03  4.06394422017e-03 -4.00083690744e-03  2.23200966378e-03  8.40025797784e-04 -5.90856452398e-04  1.43533813345e-03  3.71301697318e-03  1.36588107647e-03 -1.89869465613e-03  1.55643548880e-04 -1.22622959275e-03 -3.15295010425e-04  3.17790428179e-03  3.90773905720e-04  5.18642343886e-04 -1.47717806018e-04 -2.84012731511e-03  3.54517473320e-03 -4.56248447158e-03  2.22279989129e-03  4.71312847103e-04  1.01933310775e-03  1.79367856284e-03 -2.32051331643e-03  1.51464549399e-03 -2.19148871197e-03  3.12524998244e-03 -3.44664897659e-03  2.73287365343e-03  9.19967395667e-04 -3.63398516093e-03 -1.21449953151e-03  3.61781031849e-03 -1.07825789111e-03  3.60653077596e-03 -4.84995925499e-04  1.56274145941e-03  5.48934625200e-04 -2.99217090997e-04 -1.76676009285e-03 -1.09025232891e-03 -1.71465384446e-03 -1.79698539154e-03  2.95900932602e-03 -7.93741625234e-04  3.27580376198e-05 -1.59894368282e-03 -3.69679721252e-04 -4.76593455412e-04 -2.16686778341e-03 -1.36694923650e-03  4.29301859433e-04  3.56616013764e-03 -1.62184110035e-03 -1.52908450377e-04  4.92952017219e-03  1.50207306886e-03  3.81258341355e-04 -2.47258963304e-03  5.82830907584e-03 -3.78464046848e-03  2.63036736785e-04 -1.56468683225e-03  1.49859791593e-03 -3.31583347075e-03 -1.64553305947e-05  2.24882182092e-03  2.86952324103e-03 -2.81208089297e-03 -5.10538890134e-03 -3.48739097453e-03  1.24787815852e-04 -4.18149085655e-03 -6.29398521941e-04 -2.16816416793e-03 -1.75565005531e-04  3.22868541521e-03 -1.52235823592e-03  1.72081897512e-03 -3.10777525634e-03 -3.02210828606e-03 -1.66345145901e-03  5.33807495605e-03  2.31717811383e-03 -3.07822137933e-04 -1.02381844357e-03 -1.53081045932e-03  5.08941499114e-03  1.10330617374e-03  1.46134494349e-03 -1.77369220416e-03 -6.58703947241e-04 -8.15908037578e-04 -1.07278310962e-03  4.52588889483e-04  4.83154587255e-04 -8.55603814392e-04 -4.72089119821e-06 -1.07209100355e-03 -2.22660155762e-05  1.62934143757e-04  5.36485648758e-03  1.83630980689e-03 -1.48314640913e-04 -1.35525916823e-03 -1.84179353596e-03  3.47549849224e-04  3.99556325169e-03 -8.19350121474e-04 -5.70508550280e-04  1.99020425841e-04  2.01120739652e-03 -6.98745097534e-03  9.86850907760e-04 -4.39164524650e-04 -8.09683405049e-03  9.06135788614e-04 -4.50114537081e-04  3.03869696087e-04 -1.62048742412e-03  5.21125317079e-04  1.04518506166e-03  1.70191013582e-03 -6.43734272230e-04  3.11091396392e-03 -1.20768312675e-03  1.39584574365e-03 -1.32225143722e-03 -2.27262022691e-03 -1.17223323567e-03 -3.99650873509e-03
-3.85138149210e-03 -2.56702699534e-03 -5.87378666584e-04 -2.03826700735e-03  2.02175360132e-03  2.32081478160e-04  3.96126703137e-04  6.82997504865e-04  1.73545834348e-03  1.07059147859e-03 -1.00837728749e-03  1.23612654049e-03 -3.61519327461e-04 -5.24014952788e-05 -8.31407598072e-03  1.24077768361e-03 -3.09023370861e-04  2.04962205637e-03  1.87422718893e-03 -5.26498645755e-03 -3.39536525270e-03  1.11915725797e-03  3.24756330748e-03 -3.23722568148e-03  3.41124451944e-03 -1.72282854660e-03  2.72813406591e-03 -1.65314614671e-03  2.72638101804e-03  3.99361709475e-03 -4.29434823834e-03  1.68136448102e-03 -1.29499313822e-03  3.41049795840e-03  2.22356075744e-04 -2.75361857915e-03  5.11489757873e-04  3.19773788084e-04  4.17497052783e-04  9.18940805835e-04 -6.40809563423e-04  2.70585685976e-03  1.57707909228e-03 -7.19500879691e-04  3.75875407214e-03  2.06268156653e-03  3.59183369486e-03  1.69356046232e-03  9.91108095026e-04  4.27470227781e-03 -2.70570189140e-03 -2.02865618545e-03 -2.04226584836e-03 -3.78724639376e-04 -2.92975685656e-03  2.16684021626e-03  1.80132930800e-03 -4.05716416881e-04 -1.61304771670e-03 -2.02942895298e-03 -6.66006218422e-03  5.55102851010e-04 -1.09093782753e-03 -5.31727664782e-03 -5.78294119520e-03 -2.17930685192e-03  1.17267667904e-01 -8.29691209454e-03 -8.99078008560e-03  2.02673828011e-03  1.49512344825e-03  2.13757827775e-03  3.44685429527e-03  4.13392195517e-04  8.73461601698e-04 -9.98471700763e-04  5.41628593500e-03  4.72129313354e-03  1.88899525298e-03  4.64098107048e-03 -3.12558425215e-03 -8.45985822889e-04 -1.12179380938e-03 -2.00328086071e-03  5.78868800743e-04 -1.24438983251e-03 -2.16761309240e-03  6.29053446397e-04  5.99150051469e-07  6.67772672329e-04  1.68548702286e-03 -1.47545085219e-03 -3.26204376783e-03 -5.39761714140e-03  8.90649825452e-05 -2.42100848497e-03  4.85651639140e-03  2.10525898686e-03  5.22371068547e-03 -4.46254128534e-03  2.33908277768e-03 -4.53584361359e-03  1.35063775982e-03 -4.14456480864e-03  5.93264326783e-03 -2.97308848202e-03 -5.78077799408e-03 -4.14197214419e-03  1.28299254576e-03  1.25229858813e-04  1.20616519622e-03 -4.84598655638e-04  8.00902398986e-04  3.26737153327e-03 -1.04683936705e-03 -4.24396614638e-04 -3.05069064488e-03 -5.24654001238e-03 -2.18580057135e-03 -3.45003174055e-03  2.03876041324e-03  1.28201450542e-03 -1.11389783487e-03 -1.05725777450e-03 -4.96900497619e-04 -1.00081578901e-04 -5.43636302053e-03 -4.72742158342e-03  5.08723438272e-04 -2.30609388789e-03 -7.33260951719e-04  1.13158775427e-03 -3.98033386288e-03 -1.56943990821e-03 -6.09279714589e-04  1.80645432669e-04 -3.69457161201e-04  8.86510863595e-04 -3.68855964655e-03 -1.38094829055e-03 -7.23410180217e-04  1.40637062132e-04 -4.99096041948e-04 -2.08086202439e-03 -6.65661760011e-04 -1.73485733645e-03  4.74381515841e-03  2.63073503265e-04  2.41053269270e-03 -1.79445142400e-03  8.86979531836e-04 -9.71560594579e-04  2.90362474314e-04 -1.82523763240e-03 -2.47838140186e-03 -2.27398995137e-03 -6.44882465754e-03 -4.32801204563e-04 -1.19871073553e-03 -4.49188978063e-04  2.01095560183e-03 -4.97377531369e-03  3.42876286604e-03 -3.20991471183e-03  7.10475679616e-04  7.94924818889e-04  2.60320265480e-03 -3.64851423141e-03 -2.03981530472e-04  4.17860183533e-03 -4.58767030218e-03  3.66184025855e-03 -8.56238947564e-04 -1.38014477364e-04  2.47175984671e-03 -8.31172482276e-03 -5.76162582221e-03  2.78582839932e-03  1.72216594893e-03  3.72824576984e-03 -5.07648368501e-04 -2.54202381026e-03  8.78673905425e-04  4.86631454338e-03 -1.73271933347e-04  1.67139079229e-03 -9.19930310170e-04 -3.19008008375e-03  4.33095291129e-03 -8.10553252683e-04  1.58409088953e-03  2.48992138905e-03 -1.38686453527e-03 -5.55565651497e-03 -1.77345388163e-03  3.55870741703e-03  1.57812143244e-03 -2.91654396769e-05 -6.09917020621e-04  6.21759941925e-03  6.33597580415e-03  1.11800107898e-03  4.48740166721e-04  4.11140964159e-04 -1.84203617122e-03  9.70495923089e-04  1.19413127679e-03  3.43763449772e-04 -4.00306715830e-03  1.64862880862e-03  1.20830775544e-03  4.39843379601e-03 -3.06842419909e-03  2.14151436390e-04 -5.48258953965e-03  2.98056018580e-03  1.60520527527e-03 -1.21507546920e-03  2.93772794678e-04  1.84372405550e-03 -1.70497642372e-03 -9.03241558329e-04  1.91417760327e-03  1.08591264151e-03  6.84009967373e-04 -2.75703802697e-03 -3.82287866135e-03 -2.81966126935e-03  3.39094375956e-03 -4.19396142601e-03 -2.33819660160e-03  3.16267091792e-03 -6.45252157808e-04  3.59677415738e-03 -2.35864154344e-03  1.59914862603e-03 -9.78033527271e-04 -1.94187202482e-04 -1.22591595191e-03 -6.51064367205e-03  2.14698136214e-03  4.29741745954e-03 -3.32395011266e-03  1.20398558245e-03 -1.62568113555e-03  6.62046747491e-03 -7.58921323819e-03 -1.13558113267e-03  4.88081939868e-04  2.98003786253e-03 -3.64616702454e-04 -2.82208773092e-03 -5.08850588157e-04  1.19519666553e-03 -1.88600335205e-03  3.64305504390e-04
 1.94428224076e-03  6.68841313368e-04  5.73819910332e-04  3.13615421959e-03  5.70944125744e-03 -7.50760070454e-04  3.52885396468e-04  1.22202915327e-03 -1.82841709030e-03  8.26324030681e-05  9.47859661101e-04 -4.37479997396e-04 -3.76962049910e-03  1.84843233682e-04  8.98619481879e-04  1.41148788973e-03 -4.57238065106e-04 -3.40366766585e-03  3.43816446624e-03  8.03731591562e-04 -5.31506248007e-04 -6.54997381347e-04 -2.27517495660e-03 -1.21710833915e-03  4.02142187740e-04  1.85808028868e-03 -1.49770381112e-03  3.25607230665e-03 -3.28474248085e-03 -1.75817991406e-03 -1.46945015383e-03 -5.33817443916e-04  1.33641300447e-03  2.12215405826e-03 -2.02233222591e-03  7.48626550690e-04  6.64452513954e-03 -1.60454227139e-03 -4.95016134903e-05 -7.38860113663e-05 -5.51064557196e-04 -2.31834189292e-03  1.05950524053e-03  1.20514236442e-03 -1.81490031097e-04 -5.91505300821e-04 -2.73626389270e-03 -3.81481417846e-03 -9.69754663454e-04  8.16066938568e-04  2.37124701549e-03  4.14784308787e-04  7.93549184322e-04  7.96077059158e-04  1.57632468052e-03 -1.99940410318e-03  1.36392512569e-03 -8.13708928461e-04  1.05455284337e-03  1.18511208600e-04  6.17397562033e-04 -2.09105443782e-03  5.99684483849e-04 -2.73937987587e-03  4.44189974957e-03 -2.96333402045e-03 -8.29691209454e-03  7.79906910001e-02  7.39956633401e-04  1.30201840663e-02 -1.22345900134e-03  2.59075202026e-03  1.19299690001e-03 -9.40656920279e-04  2.78451633482e-03  3.03995603186e-03  4.13234276721e-03 -2.15847631760e-03 -4.94137557572e-04  2.17858068391e-03 -4.24416917344e-03  3.82098170598e-03  9.44667132407e-04 -9.40920508080e-04  2.58074523962e-03  1.09644602612e-03  8.13155832019e-03  1.45417562961e-03 -2.02588302549e-03  1.45892340879e-03  1.54965336729e-03  2.78465435539e-04 -1.61506364198e-03 -7.48339272606e-04 -1.82621769727e-04 -2.35854751549e-03 -4.29018060910e-04 -3.76151290816e-03 -2.26744560312e-03  5.76458020394e-04 -3.96806522211e-03 -1.02018005156e-03  1.11632274112e-03  2.92596651758e-03 -4.35560931364e-03  1.84872582609e-03 -3.26486778769e-04  2.93231072062e-04 -7.04408883526e-04 -3.37169241806e-04 -1.79211856649e-03 -2.15666670432e-03 -2.39199700258e-03 -2.19551745513e-03  1.86806676313e-03 -1.58866564719e-03 -2.01122525010e-03 -9.10498350475e-04  1.83420865761e-03  2.15969512695e-03  3.43443692822e-03 -2.89156824917e-03 -1.15228040206e-04  2.65467642067e-03 -3.54859076779e-05 -2.88030134158e-03  3.32305078600e-03 -4.37944312486e-04 -1.08160866161e-04  7.80420031256e-04  1.58954358738e-03 -1.67295322799e-03  1.38569460211e-03  1.29453337480e-03 -4.70111512666e-04  9.89027448903e-04  1.71923363129e-03 -1.26247486120e-03 -1.40065258468e-03  7.79445924029e-04 -1.86655001548e-03  1.26255220490e-03  2.80067283848e-03 -1.20036330192e-03  6.47704260168e-04  7.89127200907e-04 -1.00785843367e-03 -2.58991190745e-03 -1.35279175401e-03 -1.04374034098e-05  1.53419929578e-03  3.98081403550e-03  2.55361941599e-03 -9.02459207113e-04 -2.79173804667e-04  2.15292883743e-03 -5.11700183795e-04 -2.34515654058e-03  1.25639095601e-04 -1.43408592817e-03 -5.22324609796e-04 -3.16435115211e-03  7.21301406660e-04 -5.44545247007e-03 -8.53329163941e-04 -4.25334941192e-04  1.14413805665e-03 -5.04567334543e-05  6.60829389911e-05  1.19925218601e-03 -2.21271043842e-03 -3.49390630167e-04  4.40785213732e-03  2.28412334005e-03 -1.28718308764e-03 -3.95477358102e-03  6.05323912501e-04  3.18810371768e-03 -1.31847367661e-03  1.88372737107e-04 -1.46083715985e-03 -1.46766455221e-03  8.25570180779e-04 -1.89916504742e-03  2.10561729332e-04  2.56124540251e-03 -1.00205647782e-03 -1.54660939609e-03  1.92510534691e-03 -2.37386514690e-03  1.22122008333e-03  1.28069322788e-03 -1.49088516615e-04  3.50942987462e-03 -6.90941344141e-04  5.85436456109e-04  7.38650919934e-04  2.74604171173e-03 -3.57167989656e-03 -5.13880494391e-03 -5.36806855533e-03 -1.75999506419e-03  1.25144662683e-03 -9.12343814161e-04 -2.24768663703e-03 -3.23153368712e-05  3.14174367109e-04  1.41143671163e-03  1.45239622912e-03 -2.88370521472e-04  9.88188903728e-04  5.32283591663e-04 -1.58693095876e-03 -2.92045004187e-03 -6.23668919866e-04 -2.67526552446e-03  9.95714467822e-04 -1.01404869575e-03  9.39782359101e-04 -1.75521516291e-03  2.31121425008e-03 -2.33110485164e-03 -1.92939978080e-03 -1.43000651262e-03  8.37671971077e-04 -1.63507819352e-03 -2.79575761319e-03 -2.71366453819e-03 -8.87025838856e-04 -7.92833215656e-04 -2.50749458528e-03  5.02581514917e-05 -2.50125047731e-03 -1.17636779955e-03 -7.74367393370e-04 -1.37312361957e-03 -7.00012636884e-04  3.33676069459e-03 -3.14211454886e-04 -1.03830867819e-03  4.57689494701e-03 -6.84975521106e-03  2.41264007810e-04 -2.82771110728e-03 -2.13230635616e-03 -1.71544376165e-03  2.32573549810e-03  6.24299712242e-04  1.14891561509e-03 -1.59332060650e-03  2.73180319934e-04 -3.25769725069e-03  6.68424260914e-04 -2.01865499118e-03 -1.31964237606e-03  2.33050857879e-03
-4.16584697930e-04  1.46723133894e-03  8.62115761433e-04  5.71810695329e-04 -1.28684121456e-04  1.00139831102e-03 -2.10157181100e-03  6.97679937545e-04  1.21559781159e-03 -2.63542161519e-03  1.55890886449e-03  2.58087177145e-03  1.70823215360e-05 -1.11436725126e-04  6.45860654335e-03  4.22754142776e-04  6.02222903231e-04 -7.24196494760e-04  1.59998161541e-03  2.18761085860e-03 -1.13853947046e-03  1.51766555362e-03  1.63786623089e-03  8.35890604484e-03  4.64019979843e-04 -1.33437049427e-03 -5.12372369811e-04 -1.70014693528e-03  6.74112408239e-04  2.15100347171e-03  1.38978941970e-04  5.27981729445e-04  1.74825534976e-04 -4.39685099754e-04  2.40191958438e-03 -1.96569444636e-03  9.56023084753e-04 -7.12990017865e-04  4.61096698561e-04  4.10872349093e-04  1.43652663542e-04  4.21752756236e-04 -2.48563292790e-04  7.93742610690e-04  1.02974029067e-03 -1.22489718548e-03  3.75435903760e-05 -6.48632367564e-04  8.06721098502e-04 -4.66593609159e-04 -8.31472156770e-04  8.77194912601e-04  1.44638832314e-03  2.51661959251e-05  2.03604097904e-03  3.58807039729e-03 -2.06091341243e-03  1.11486680129e-03  1.29911695461e-03  1.77395911881e-03  4.80445072115e-03 -2.65047924952e-03 -2.86165936701e-05  6.24261496437e-04  2.46184172516e-03  8.41717610292e-03 -8.99078008560e-03  7.39956633401e-04  7.59312855261e-02  4.27079168132e-03  7.53883898626e-03  4.02767419644e-03 -2.31974401668e-03 -6.00149363658e-04  2.70006290869e-03 -1.56782202007e-03 -8.53442839569e-04  2.35090056516e-03  1.33754940180e-03  2.97277732894e-03  4.47296307992e-04 -9.59367419070e-04  5.44959122779e-04 -4.58359385513e-03 -4.96132630031e-04  1.11991602415e-04  9.10050380914e-06 -2.61059711451e-03 -1.41258466283e-03 -1.51163462495e-04 -7.65343170216e-04  2.80966989026e-03  1.41481989367e-03  7.86433591453e-04 -4.63287942244e-04  2.46371016959e-03 -4.41097033907e-04 -1.37494631537e-03  1.93745689580e-04  1.16387528052e-04 -4.05474458294e-03 -1.25089522175e-03 -9.62227649504e-04 -2.83187386307e-03 -4.76188378968e-04 -7.59459387775e-04  2.24239187969e-03 -1.05555586826e-03  2.50717547038e-03  1.01240056558e-03  3.74891440494e-04  3.20055861289e-03  7.15954149535e-04  9.51188893048e-04 -2.92936877504e-04  3.65611508418e-04 -3.53460261551e-04  1.47217878246e-03  3.81223827797e-04 -4.20812435265e-03 -2.42049770493e-03 -7.57207059917e-04  2.23955681061e-03  2.52227916005e-04  3.09822696191e-04 -3.58746976992e-03 -1.02258688765e-03  1.26716981695e-04 -2.68585322578e-03  2.59613767995e-04 -1.32428094496e-03 -8.02272450780e-05  5.14870522851e-04 -1.59286867746e-03  1.62007165288e-03  1.56083800010e-03  1.70971838495e-03 -1.60618491330e-03  4.34346719164e-04  2.95008173476e-04  1.65036440881e-03 -3.28273847051e-04 -9.42295357729e-04 -1.15655070155e-03  1.50310557687e-03 -1.43878360452e-03 -2.13983813382e-03  1.79315272911e-03 -1.10282823265e-04 -1.28475431649e-03  3.93757305012e-03  1.16769917097e-03 -1.53938307009e-03 -3.92287615288e-03  1.18121546630e-03 -1.17855151509e-03 -2.41522831598e-03  1.56994819733e-03 -8.10751994827e-04  7.46219519323e-04  2.28293691961e-03  1.74181486404e-03 -6.88473516553e-05  5.34671696245e-03 -6.58107458579e-04 -4.90197732635e-04  1.44316985554e-03  1.44772501347e-03 -1.68279062255e-03  9.45384027941e-04 -1.09953444016e-03 -6.35244182485e-04  5.01733318433e-04  5.44418064306e-04  3.03808384007e-03  1.93549389016e-03 -6.33293435522e-04  1.45264991646e-03  6.82699500287e-04  3.19294717368e-04  2.29158122364e-03  4.75664294859e-03  2.25093639061e-04  5.85439954546e-04  3.29737344332e-03  1.54255214845e-03  2.15600170065e-03 -1.03400524573e-03  7.98521066707e-04  1.94600350923e-04  9.04341565131e-04  2.80810276740e-03  3.27380207821e-03 -4.80204654345e-03  5.09677257114e-04 -5.27614661032e-03 -5.39422933767e-03 -4.37871658442e-03  4.48979019844e-03 -5.58665123701e-03 -7.60782371927e-04  1.35388466952e-03  1.44537488868e-03  2.45195274327e-04  3.32010941038e-03 -5.61477924989e-04 -6.76306704391e-04  3.27727034413e-04  3.08296411373e-03 -3.39045529730e-03  1.63155951672e-03  1.05497346712e-03  5.40112856822e-04 -3.11555842477e-03  1.51558163787e-03 -9.72696902683e-04  3.59079216052e-03  5.90269518720e-04 -1.29156569767e-04 -6.34672471584e-04  1.60384406057e-03  2.73306356582e-03  4.85042595301e-04  3.07192452616e-03 -1.03844846091e-03 -9.65765075860e-04 -3.31070237811e-03 -6.22002966737e-05 -6.46867997482e-04 -4.37478236091e-04 -3.94238618128e-03 -2.86854227547e-03  7.68089460031e-04 -1.95568440975e-03  1.72255326030e-03 -2.72633238683e-03  5.07312032714e-03 -2.81641787653e-03  1.64114116091e-03 -6.48786795792e-05 -1.26992620146e-03  1.94326696223e-03 -3.29019297423e-04 -2.42115665253e-04  1.34578864638e-03  1.99699473720e-03 -2.28970247214e-05 -2.19316669164e-03 -7.27786238240e-05 -2.95475237070e-03 -3.26361918947e-04  1.47948021956e-03 -1.09982134435e-05 -3.16892061771e-04 -2.90018778724e-03  2.01823014700e-04
-1.63592004599e-04  3.49349147187e-03 -5.51795203713e-04  7.23941766047e-04  2.34775808323e-03 -2.60908102657e-03  1.52732145665e-03  3.85393046167e-03  2.21313271538e-03  1.85192182890e-03  1.59143482242e-04  1.29051178863e-03 -3.18807096844e-03  2.06829023228e-03  3.46927742232e-03  4.08692780546e-03 -1.49770049011e-03  9.88849543103e-04  2.29185252895e-03  3.30506635374e-03  4.13683582015e-05  1.90093612625e-03  1.48470090648e-03 -4.34976903767e-04  4.45658009704e-03  1.19734708179e-03 -2.27044447712e-03 -3.69699419733e-03 -1.24453256840e-03  1.71678337089e-03 -1.27564452855e-03  1.31758273910e-03  3.69811164170e-03 -1.38017304564e-04 -4.27636727730e-04  1.49917410619e-03  4.13190225640e-03  5.75078811759e-04  2.81803214222e-03  1.83163889252e-03  1.11061027100e-03 -3.98746355220e-03 -3.49668231740e-03  2.81882033054e-03 -1.98052053874e-03  2.54482159191e-03 -2.58836893268e-03 -9.82037196313e-04 -7.77777290089e-04 -1.52760018110e-03  8.96357084756e-04 -2.49278954566e-04 -2.23441047613e-03 -8.00722281401e-04 -6.65983067001e-03  2.66680163173e-03 -9.84435320737e-04  4.24137061177e-04 -1.58126905571e-04  5.67415492042e-05 -3.92747098752e-03  2.62910594589e-03  7.12810834653e-05  9.42470980019e-04 -1.98500219248e-03 -4.99620643594e-03  2.02673828011e-03  1.30201840663e-02  4.27079168132e-03  9.31714924620e-02  1.34030699446e-02 -5.91482871611e-04 -4.64783306384e-04 -5.08082625302e-04 -2.44195383100e-04 -1.14699837900e-03  2.44128606942e-03  2.50909517860e-03  3.37831611845e-03  3.32247490260e-03 -2.42431489600e-03  2.22953048655e-03  4.17453536292e-03  5.64781196364e-03 -2.00405478312e-03 -4.66306044750e-04  4.53234618719e-03 -3.38089097306e-03 -4.63317144328e-03 -5.55934047509e-04 -9.48830871960e-04 -5.19244764877e-03 -1.74627266002e-03 -9.00913103010e-04 -7.97835156435e-04  4.21201633282e-03 -2.49591480679e-03 -3.10038098789e-03  2.15426423911e-03  2.29170690418e-04 -8.08041530021e-04 -1.88307882502e-03  2.42985014267e-03  6.98757937099e-04 -1.65067346775e-03 -4.53357628528e-05 -8.54351247806e-04 -3.11798164007e-04  2.27078395392e-03  5.41273353517e-03 -2.26860466385e-03 -1.62723798437e-04  5.51323861855e-04  1.04340242982e-03 -8.66695097782e-04 -2.77176322039e-03  2.64344647060e-03 -1.88277896475e-03  6.27143406325e-04 -2.72650935047e-03  2.24977121193e-03 -2.73477072855e-03  2.09772304629e-04  2.53781263728e-03  1.14312934177e-03  1.50050404178e-03  8.05926772227e-03 -8.30289439928e-04 -2.13702169279e-03 -3.58534085909e-04  2.83204435365e-03 -2.96688529733e-04  3.92953879499e-03  3.70745290607e-03 -6.08899748812e-03 -2.52410117154e-03 -2.64245435513e-03 -2.46115834432e-03 -4.10936428343e-03  1.27395917276e-03  2.54415491683e-03 -5.91713533141e-04 -1.00769777212e-03 -1.83266757383e-04 -6.42450505136e-04  1.07997681483e-04  1.15640897786e-03  1.38808980079e-05  9.38765949766e-04 -1.52943859999e-03  3.23844707560e-03 -2.49830191538e-04 -2.16685715411e-03  2.02758240894e-03  1.00630019161e-03  4.80331486953e-03 -5.33749898054e-04 -1.56855275439e-03 -5.84149384576e-04 -6.64994181478e-04 -1.26488778722e-03 -2.41201163367e-03 -3.54776161424e-04  2.26445219941e-03  6.82052800659e-03 -7.98560785688e-04  1.25699201243e-04 -3.31675692344e-03  7.79809516009e-04  7.17173156750e-04 -2.44360197006e-03  1.15680362107e-03  9.71473966248e-04  6.85909527620e-03  5.38806052269e-03 -2.82331506577e-03 -1.37647673275e-04  7.68010572193e-04 -2.41832325938e-04 -1.34111549041e-03 -1.40687792324e-03 -2.61489978357e-04  1.02836227685e-03  1.42347338334e-03  5.20278901530e-03  3.49212138777e-03  1.02493912579e-03 -4.52002723944e-03  2.58139504412e-03 -3.12521625314e-03 -5.60432558717e-04  3.46935154838e-04  3.11724178058e-03  3.31372772367e-03 -3.94799325447e-04  2.38185045247e-03  2.56635979794e-03 -5.22989629556e-04 -1.11446694916e-03  1.71468741748e-03  1.25402320855e-03 -2.60772381431e-03  2.83196940577e-03 -2.63283852447e-03 -1.14807976736e-03 -1.06163259162e-03 -1.04860368793e-03  3.38448554548e-03 -9.33373272022e-04  6.83054978643e-04  1.84840782627e-03  2.35538103317e-03 -8.32596599510e-04 -4.14889690062e-03  1.54060470263e-03  6.98748519157e-04  1.46480648554e-03 -1.47512367382e-03  1.37950710197e-03 -2.62437196957e-03 -5.24925603396e-04 -4.51620162317e-04 -2.43382456932e-03 -3.55584233619e-03  3.61767297929e-03 -5.84068555926e-05 -3.02398209709e-03 -1.26901666339e-03  4.03956495080e-03  2.85388311180e-03 -3.75988534657e-03  1.20663739420e-03 -4.27293759311e-04  1.09247252765e-03  1.18319189361e-03 -1.20963908122e-03  1.89899922053e-03  2.29955184194e-03  1.68543810357e-03 -1.49343199611e-03 -3.19331394179e-04  3.65559318505e-03  2.35311178335e-03  1.68748956785e-03 -9.13953449576e-04  5.57787541066e-04  4.10144402578e-03  3.34307996770e-03 -1.61160734019e-03 -3.58039404310e-03 -1.07409903370e-04  2.42444204446e-03  4.51762271963e-04 -2.49479122000e-03 -1.22467773241e-03 -3.46428100812e-04
-1.38112265543e-03 -1.15248395295e-03 -5.21850248452e-03 -1.13248666620e-04  2.18391726455e-03 -5.75616963087e-03  1.98193645225e-03  9.35948564102e-03  3.40394628938e-03 -4.72694896500e-03  2.94420884271e-03 -3.43977609138e-04 -2.45682532141e-03  2.44745526574e-03 -4.21935205958e-03  4.01759819166e-03  2.37654895825e-03 -1.54967360463e-03  1.06401750650e-04 -1.80207052202e-03  3.99358341372e-04  2.26132350535e-03  1.61967819495e-03  7.49106215080e-03 -2.48772125522e-03 -3.11622939980e-03  4.86971350796e-04 -1.80096229524e-03 -5.15741842847e-04  3.25387999027e-03  3.01786967417e-04  1.01203492989e-04  4.43891376014e-03 -3.41229755234e-03  2.52773984553e-03  2.67909196492e-03  1.72446547800e-03 -1.91231413571e-03  1.29439238928e-03  4.75437551732e-04 -4.60749115263e-03 -5.08248611463e-03 -2.62812490207e-03  2.84126864859e-03  1.90161449141e-04  2.12003922811e-04 -4.17785576965e-03 -1.33123098182e-03 -1.88887918982e-03 -8.61199519471e-03  3.27650769228e-03 -1.57130227661e-03  2.69449509664e-03  1.78299451696e-03 -2.32822900467e-03  3.95178597277e-03 -8.04379525356e-04  2.99014444149e-03  2.85736144581e-04 -2.18897085227e-04  1.77720663110e-03  1.04250707613e-03 -1.08329227099e-04  4.80409952813e-03 -4.46406118951e-03 -2.04434872458e-03  1.49512344825e-03 -1.22345900134e-03  7.53883898626e-03  1.34030699446e-02  1.10441653717e-01 -2.94459721734e-03  2.21758430526e-03 -1.04678359593e-04  4.75534414061e-03 -9.02474146003e-04 -1.44267275516e-03 -8.44591885640e-04 -6.38944018507e-04  2.85611969594e-04  2.79728996218e-03 -7.68447097361e-05 -9.05039799406e-05  2.16022258639e-03 -2.32414067248e-03  3.09803833261e-03  6.94398848709e-03  1.38586730852e-04  1.45819020960e-03  1.67918740684e-03  7.41466590567e-05 -5.36104587019e-03 -8.36689417487e-04  3.21314893138e-03  8.96654008649e-04  1.33361542907e-03 -3.47491597838e-03  1.41395996366e-03 -1.33793926319e-03  9.42045658207e-04 -3.31981080047e-03  2.99599680205e-03  2.06673970363e-03  1.84212338703e-03 -1.29685856771e-03  5.48618761994e-03 -8.98558352294e-04  3.55889872982e-03 -1.33482503528e-03  9.94147104024e-04 -6.44149262149e-03  4.49671676280e-04  3.19616221206e-03 -1.33080700721e-03 -8.13760798275e-03 -1.90193434165e-04 -9.47471358070e-04 -2.61388426462e-03 -1.51934230464e-03  1.96040171991e-04  3.07427212570e-03 -2.69389354801e-04 -8.94970015800e-04 -1.07620808499e-03  1.58376017298e-04  2.12399593060e-03  7.55010205482e-03 -2.42302424467e-03  2.41610801892e-03  6.82711040050e-03 -3.63997549426e-04  1.45712864178e-03  7.02415130059e-03  1.34774386726e-03 -2.09777628396e-03 -1.48830863018e-04 -3.52477324802e-03 -7.90845176430e-05  5.03312898601e-03 -1.81558407474e-03  3.90994131965e-03 -1.03601631505e-03 -5.52256058470e-04 -2.48548810648e-03  2.69972187498e-03 -7.60347785979e-04  1.95129799473e-03  1.46582458897e-03 -1.40773961668e-03  1.87829750649e-03  1.56136637548e-03  1.10106364513e-03  4.28893235982e-03 -2.68931497466e-03  2.72094826458e-04  3.71468290950e-03 -2.29506227639e-03 -6.38653550719e-03 -3.57130224531e-03 -2.83489706386e-04  4.92439301476e-04  3.97887277813e-04 -3.69245419517e-03 -2.87898423652e-04 -7.10561436376e-04 -3.02783439276e-03  4.09371233266e-03  5.41050961420e-04 -6.75674985095e-04 -3.50524295318e-03  3.32990756152e-03 -6.23862458776e-04  4.11578103626e-03  3.63856096835e-03  4.52668904747e-03  1.44985801165e-03  6.60365761441e-04  2.03883675966e-03  4.40802125817e-04 -1.27111473569e-03 -1.81557916013e-03  4.05850037456e-03 -1.46871701389e-03  3.79512712714e-04 -4.38883926495e-03  4.63356408120e-03  2.42228631311e-03 -3.95365173741e-03  1.27055437998e-04 -4.06877245716e-03 -4.06537059094e-03 -2.25304168320e-03  4.63740482943e-03 -4.34943189227e-03  6.12328240053e-03  5.46906893829e-03  3.92521445228e-04  2.12041347188e-03 -2.49699170869e-03 -1.94128450688e-03  4.15221357163e-03  8.98042022800e-04  1.10168960273e-03 -2.55411797511e-03  2.65188320007e-03 -2.33430945606e-03 -1.83673989050e-03  8.28502366965e-04  6.76787153343e-03 -1.13117854815e-03  1.87728391137e-03  3.01927185785e-03 -8.53291196318e-04 -5.28850127367e-03  5.52094179477e-04  1.04551303462e-03  4.19972599546e-03  2.48364663544e-03  6.72043629299e-04  4.78124441588e-03  2.67313341553e-04  2.44576055723e-03 -2.43506777073e-03  1.59775083734e-03  1.22355409585e-03 -6.18781809246e-03 -3.27848949389e-03  1.66245661256e-04 -3.77772734930e-04 -1.01556742436e-03  2.07812248939e-03 -3.27480828031e-04  4.95573159061e-03 -6.88636165394e-04  2.12033237314e-03 -4.50392117144e-03  4.52226261120e-03  3.36502297810e-03 -4.03167085068e-03 -2.03058945639e-03 -9.24798584255e-04  5.59562026644e-03  2.00290210220e-04  2.74548804974e-03 -4.12568391774e-05 -1.22570505643e-03  3.53000875821e-03  1.84737914309e-03  3.53818579572e-04 -2.24353483914e-04 -2.28442867414e-03  4.58431083972e-03 -2.60225514241e-03 -1.55921489068e-03  2.67546778968e-03  2.94329966293e-03
 7.78251611101e-03  4.86201652214e-03  7.88499305821e-04  3.23444262248e-04 -3.59296161601e-03 -1.55425300354e-03 -1.62655380236e-04 -2.61014454986e-04  1.56668276546e-03 -4.03395407509e-03 -2.12113351487e-03  2.76180076352e-03  1.12069070869e-03 -9.01015742416e-04 -6.50007155755e-03 -4.35441933541e-03  1.28636087068e-03 -1.26563371306e-03 -6.76089910085e-03  3.43067462082e-03  2.13079752769e-03  2.78913794389e-04  1.60089088101e-04  1.53609298881e-03 -4.67028983399e-03 -4.41378218009e-03  2.25401529746e-03  5.73959924044e-03  4.50501193145e-03  3.29833955435e-03 -3.43956417954e-03  5.01913411438e-03 -1.56094050151e-03  2.39393983780e-04  3.32938657897e-03 -1.69564873686e-03 -7.34608699009e-03  2.13726335236e-03 -3.23177702940e-03  3.08276406321e-03  3.08584598564e-03  1.83987691745e-03  3.52617780039e-03  6.99119832961e-04 -4.41361353950e-04  1.68136442071e-03 -1.98883930819e-04 -1.43160173068e-03  3.44157671892e-03 -6.54533797745e-03  2.47870692851e-03  4.73677139802e-04  1.42725404790e-03  3.83828103719e-03 -5.73165075554e-04  7.28110840436e-04  1.06280010498e-03 -2.20185965304e-03  1.26059344454e-03  3.54031712706e-04 -3.91282877347e-04 -2.57887246431e-03  4.62827947585e-03  7.20640496687e-03 -4.84902196597e-03  4.57539234921e-03  2.13757827775e-03  2.59075202026e-03  4.02767419644e-03 -5.91482871611e-04 -2.94459721734e-03  1.11558201281e-01  1.16449492293e-03 -4.78643899318e-03 -2.24994571418e-03  1.34928744390e-03 -3.28929689303e-03  2.12417360526e-03  2.06719871916e-04  2.71093814508e-04  7.55476627012e-04  4.77875376325e-03 -2.92859305999e-03  4.15802853456e-04  6.79637963303e-04  4.33527032243e-03  5.34835235757e-04 -1.47909965084e-03 -6.68407745409e-04  1.60562680411e-03 -5.36022239126e-03  1.92748361449e-04  6.49127772706e-04  6.90916298454e-03  1.46632524652e-03 -1.67156659427e-03 -8.49035784029e-03  4.29782661171e-03 -3.93911121118e-03  1.35383625522e-03 -1.44439687752e-03 -1.69195099381e-03  9.03025879276e-04  3.02167874260e-03  1.63565459575e-03  1.27355727989e-03 -8.82759626181e-04 -1.33370679016e-03  6.53240770233e-03 -2.48357977373e-03  1.53196542701e-03  4.98175619066e-03 -3.81152404947e-03  5.40591996022e-05  1.94535274736e-03 -8.77004708258e-04  1.01196053162e-03 -5.15155808750e-03 -1.25100893546e-03 -2.09357772120e-04  4.19553748324e-03  4.50533405324e-03 -2.35246789655e-03 -5.85394346630e-03 -4.15128082028e-04  3.21311535829e-03  2.08388322091e-03 -2.14315259618e-04  1.58156319879e-04 -2.44897944791e-03  3.04100563442e-03 -2.08278486761e-04 -4.16848185245e-04  3.41689806514e-04 -6.14346438247e-04  5.27582138792e-04  3.36589036553e-03  1.86898005880e-03 -1.23492830027e-03  2.95472585592e-03 -3.07354423584e-03  1.48665464695e-03 -3.24006822113e-04 -5.66771158920e-03  1.55511465466e-03 -4.37717451388e-04 -2.53448145081e-03  3.71462042771e-03 -3.14363297634e-03  3.58119398086e-03  2.40080623883e-03  2.69986228905e-03  2.70989278152e-03 -9.92510114267e-04 -4.49349035157e-04 -2.83551233801e-03 -5.62952427726e-03 -5.53720279119e-04 -6.00625433241e-04  1.61278901355e-03  2.67387981711e-03  1.86373156395e-03  2.75396274505e-03  6.05802563006e-03 -3.03086411794e-03  4.02982091153e-03 -4.44603951224e-03 -1.54467771936e-04 -7.22740375079e-03  4.21637399745e-03 -5.33333925403e-03 -6.07851358200e-04 -1.51989460193e-03 -3.01875021661e-03 -7.44786607229e-03 -5.20699979645e-03 -2.71887182294e-03 -1.50095726713e-03 -9.48707258663e-04  2.48883977065e-03 -4.71223298151e-05 -9.36727724791e-04 -2.24770986069e-03  6.81126990057e-04  3.11595794014e-03 -5.46961063821e-03 -6.08836592177e-03 -2.48834856869e-03  2.85018167305e-03 -3.69139710907e-03 -8.53102715464e-04  2.69090464701e-03  5.38331663425e-03 -4.91849329731e-03  3.79425140584e-04  2.76159592926e-04  8.76353426283e-04 -4.83034129035e-03 -1.99702460712e-03 -2.07136330732e-03 -3.31406628247e-03  7.13180348731e-04  1.39554591733e-03  4.07716497368e-03 -1.27934005218e-03  3.71979376878e-03  3.54774972806e-03 -3.80932291063e-03 -6.79298814255e-03 -6.58156934411e-03  3.05466760581e-03 -1.74214763134e-03  8.33444032409e-04 -1.31360788353e-03 -2.28569992552e-03 -3.16750457649e-04  2.11245279786e-03  1.54808722971e-03 -9.57315636131e-04  7.38575384179e-03 -8.61509140602e-04  6.73471450176e-04  9.23260202409e-04 -4.79142358867e-04 -1.46901765351e-03 -7.99044330503e-04  1.69823808446e-03  1.68909094781e-03  1.79673014296e-03  5.04614684590e-04  2.47194846240e-03  9.55164823514e-05 -9.45770603208e-04  1.98859481722e-03  6.36160039227e-04 -3.38359496337e-03  3.03840650277e-03 -3.84682885181e-05  1.94655553837e-03 -5.56238268355e-03  8.48746411791e-04  3.49478401698e-03 -4.02959631176e-04 -4.60203531373e-04 -1.46508805706e-03  1.10204938495e-03 -5.26146656814e-04 -2.79617142021e-03  1.03868407991e-03  1.36416941641e-03  1.54603605090e-03 -8.01724921446e-03  3.75643936937e-04 -2.19530947556e-03 -1.51073983280e-03 -2.71864652437e-04
 4.61006313562e-03  5.27509435696e-04 -2.42341897246e-03 -1.40519716730e-03 -6.00950362106e-04 -4.59327817691e-03  2.74943260013e-03  1.63672097582e-03  4.20492291784e-03 -5.75450275789e-03  1.10133906434e-03  1.10487718628e-03  1.09349726855e-03  1.53165180734e-03 -4.68156373084e-03 -6.80620376328e-04 -1.38284113752e-03 -3.76255121803e-03  3.31203637412e-03  2.36906215841e-04  2.15672537942e-03 -3.76597787906e-05  1.70262375165e-03  3.39227683962e-03 -8.97647907386e-04  2.99041405031e-03  1.21739804988e-04 -3.42102338155e-03 -1.08815348652e-03  4.95221858857e-03 -2.31069026420e-03  7.53957360566e-04  8.58053228545e-05 -1.04655298517e-03 -4.13209517730e-03 -6.57062095307e-04 -4.52349666402e-04 -1.96521698324e-03  3.09416149042e-03 -1.69701696997e-03 -1.90067826515e-03 -7.78984169173e-03 -1.62897705869e-04  1.20320094396e-03 -9.60497874438e-04  4.72722858885e-03  1.91707775711e-03 -2.74077458093e-04 -3.09317438191e-03 -2.36934122935e-03 -3.24242380479e-03 -3.04508468098e-03  9.10279924702e-04 -9.62375429150e-04  4.96537451759e-03  1.43580087216e-03 -7.44498993987e-04 -2.20168469463e-03 -2.30681236912e-03 -2.07789083860e-03 -1.94711222392e-03 -2.59793940688e-03 -1.37659088916e-03 -1.04271267232e-04 -4.86427869128e-04 -1.26425463708e-03  3.44685429527e-03  1.19299690001e-03 -2.31974401668e-03 -4.64783306384e-04  2.21758430526e-03  1.16449492293e-03  1.04895965762e-01  7.24152989872e-04 -4.53757399972e-03 -8.45161951002e-03  3.72116787766e-03 -9.86158077545e-04  3.92476387907e-03  1.21011371221e-03 -7.35671552896e-04  2.37898879013e-03 -2.35413460030e-03  4.21213989299e-03 -4.49529940530e-03 -2.01908610259e-03  1.24301499117e-03  1.34416949917e-03 -2.09415888598e-04 -3.26230833600e-04  1.72145575118e-03 -4.56011892517e-03 -2.47765931852e-03  3.49630466269e-03  3.97886519225e-03  2.16062527593e-03  4.70325213953e-04  1.79696222233e-03 -9.55805767171e-04 -3.51358138010e-03  6.93426314420e-03 -4.54620219284e-03 -1.51831997106e-03 -1.42102872356e-03 -2.99467317359e-03  1.94811615570e-03  7.19183246087e-04  7.22892609422e-04 -4.21009252550e-03  1.63534785533e-04 -1.30307445934e-03 -2.20979425060e-03 -1.54065426254e-03  1.50699333968e-03 -3.14809168855e-03  1.36129409405e-03 -4.73679592990e-03 -1.43700813465e-03 -5.57762436160e-04  2.42186341856e-04 -9.36708833516e-04 -2.86575024303e-03 -4.54394172181e-03 -2.41813884029e-03 -4.33394901439e-03  3.40040902493e-03 -1.36303513709e-03 -8.56272732623e-04 -1.43044639331e-03 -4.06710949068e-03  4.98371553846e-03  3.51609364757e-04  1.53537954165e-03 -8.09264750232e-04  1.14417016794e-03 -9.54052098777e-04 -1.11084431704e-03 -7.41994745248e-04  3.53874752644e-03  4.32915457230e-03 -1.62805432181e-03  4.24327525779e-03 -4.10534179744e-03  3.06093491150e-03  1.57489436829e-03  1.40426796721e-03  7.66687035566e-03  1.44137869468e-03  1.19583829119e-04 -8.31625418895e-05  1.54748466323e-03  4.05472638318e-04 -5.56013614144e-03 -4.42844482021e-04  3.23924845944e-03  4.74948107849e-03 -1.41609670117e-03  1.01326503200e-04  2.10863446253e-03  2.47588606323e-03  2.00697617628e-03 -2.60774106345e-03 -1.46038393038e-04 -3.81495435726e-04  2.83454847359e-03  4.51319911396e-03 -1.85588033169e-03 -4.44894152453e-03  1.08564329704e-03  6.15372600820e-03  5.44511241519e-04 -3.17393637217e-03 -2.18875472791e-03  2.16939521225e-03  1.52237772618e-03 -2.45517731086e-03 -2.33776643956e-03  4.85177563473e-03  5.41419403268e-04  4.22875919600e-04 -5.67593725807e-04  3.65072741682e-03 -2.14104856464e-03  6.09484859074e-03 -4.93436026799e-03  7.90792817856e-03 -6.40823294379e-04  1.04869764128e-03  7.79397216250e-04  5.22251229972e-04 -1.99981344184e-03  1.13206626913e-03 -2.98096934103e-03 -3.69052386779e-04 -3.23963968661e-03 -7.32397509809e-03 -3.17010931672e-03  3.71046139736e-03  2.37644077330e-03  2.93587366256e-03  3.11680870919e-03 -2.72534255128e-04  6.32846671330e-04  4.37846597139e-03  3.63384973609e-03 -1.19730048132e-03  9.02394896000e-04 -7.46417721732e-04 -3.55073374966e-03  4.52370109282e-03  4.47833041600e-03 -1.04523453850e-03  5.59780786298e-04 -8.55092579775e-04  2.08461881034e-03 -1.32124855604e-03 -1.04160212251e-03  6.07401525381e-04 -1.54513030662e-04  4.34111853432e-03  8.58685448410e-04  3.11807073433e-03 -1.46600099903e-03 -8.64771652680e-04 -4.25890797802e-04  1.54679570233e-03 -4.99133385941e-04 -3.48058781745e-03 -3.57993226791e-03  3.97421138284e-03 -1.37063300246e-03 -3.02805823946e-03 -2.39482485435e-03 -1.24545566333e-03 -5.24135367666e-03 -1.35431179915e-03  3.64052602788e-03 -1.16556451868e-03  9.23015622468e-05 -4.40438894473e-03 -4.70598680762e-03 -9.65267781367e-04 -1.45450483863e-03  1.65791542766e-04  1.11314544576e-03  4.78831445111e-04  1.90417549653e-03 -2.33968977428e-03 -1.80432433682e-03 -1.04505959128e-03 -9.05105405729e-04  3.09022781553e-03 -4.38997001617e-04  2.76728540798e-03 -2.76945995036e-04  4.08312447774e-03
-1.64736701548e-03 -4.98201724205e-05 -9.71236518070e-04 -1.03977355339e-03  2.64572112366e-03 -1.26589362837e-03  2.36812834762e-03  4.07665813719e-03  4.88169586856e-03 -7.99998908049e-04  5.09578404972e-04 -3.53792393047e-04  4.42404691335e-04 -1.21627273278e-03  2.89149870220e-04 -8.73265709183e-04  1.60271768070e-03  2.02821908376e-03 -1.40712366087e-03 -1.23154226596e-04  1.52092509473e-05  9.62924640422e-04  8.32125488276e-04  8.03859899132e-05  4.91476990401e-03 -1.45543538358e-03 -1.52441623422e-03 -3.25704131580e-03 -6.72732024829e-03 -1.67371158608e-04  2.77390587599e-03  1.03343038173e-03  3.38235182978e-03  8.07564430118e-05 -5.77860666535e-03  1.99284277333e-03  2.92256677432e-03 -2.41823124446e-03  2.38999014460e-03 -1.51365293374e-03  1.58987581033e-04  5.41198282364e-03 -1.64125938690e-03 -6.17202734715e-04  2.26730985890e-03 -4.58517617379e-04  1.71669347350e-03 -7.20146928344e-04  3.05465246052e-03 -1.02364494071e-04 -3.44907701818e-03  2.62014204548e-03 -1.74453690388e-03  1.54142378770e-03  5.22618391672e-04 -1.11093665618e-03  1.52005504017e-03 -8.82517575754e-04  7.22653520022e-04  2.54737481869e-05 -2.82015675237e-03  6.74602220536e-04  1.32322782600e-04  2.56948493356e-04 -6.89939727975e-04 -2.33928602148e-04  4.13392195517e-04 -9.40656920279e-04 -6.00149363658e-04 -5.08082625302e-04 -1.04678359593e-04 -4.78643899318e-03  7.24152989872e-04  8.81026766227e-02 -2.47255532471e-03 -5.94036625016e-04 -7.21271769560e-03  3.65221962608e-03 -3.13468898329e-05  9.61705440218e-04  2.50791976931e-03 -4.87428515820e-03  1.18219074909e-03  1.88231749019e-03 -2.86070541213e-03  1.32158638365e-03 -1.84555485407e-03  9.19699928907e-05  3.62877789738e-06 -3.48831159579e-03  1.22628658863e-03 -2.38170647959e-03  3.92883921501e-03 -5.33080979094e-03 -8.74264399682e-04 -3.77105783015e-03  2.43063803651e-03 -7.69025624266e-05  3.62498841562e-03 -1.08950364638e-03 -2.16698474878e-03  3.12038981835e-03  1.15212732230e-03 -1.41553122513e-04  3.29742923983e-03 -1.57393424750e-03 -1.41645031472e-03  3.11377245085e-04 -1.73035168026e-03 -1.06881671166e-03  1.22439560689e-03  7.79400488675e-04 -1.37096505617e-03 -3.46197674218e-03 -6.58074348110e-04 -1.84468764122e-03  8.01757474292e-04 -1.03578804246e-03  1.20231766820e-04 -7.56100830211e-04 -2.88069258517e-03  1.71935817726e-04  4.02012608504e-04  2.42035466612e-03  3.39013184783e-04  2.39255853390e-03 -1.87542598136e-03  3.40559962209e-03 -3.85263288141e-03 -1.34772252410e-03 -5.56037911400e-04 -1.98608089539e-03  3.74686799332e-03 -3.45822315396e-03  2.48451973874e-03 -2.08685993693e-03 -5.33466100670e-03  2.05857810145e-03  7.18524093532e-04 -3.41391906583e-03  4.03630414212e-03  7.84916409760e-04  5.25317064729e-04  1.97773568282e-03  2.14401309759e-03  1.22904637836e-03 -5.28921007612e-04  1.52163156577e-03  1.41890627611e-03 -3.17790775210e-03  1.84906949932e-03 -1.99225037618e-03 -1.47874763330e-03 -3.20832142651e-03 -1.54254204502e-04 -2.15346213846e-03  2.76571443342e-03  6.27367658984e-04  5.97534878246e-04  4.15052229036e-04 -5.63711698131e-04 -2.13916728848e-03  9.44258542084e-04 -7.33681109956e-04  8.75685721567e-04 -1.81935793668e-03  2.35836080817e-03  5.15283653220e-04  5.22367214648e-03 -1.21604926043e-03  2.30687316010e-04 -2.53907725721e-03  1.94328681971e-03 -1.95924699790e-03 -1.38621292562e-03 -1.30118910892e-03  4.06255376937e-03  2.62089015565e-03 -4.46238476171e-03  8.26784314298e-05 -2.36744286828e-04 -3.14099543718e-03 -6.10912550992e-05  2.96519086412e-03  3.44177274661e-04 -1.68090020016e-03  1.46410118036e-04  2.98768614802e-03 -1.77657221610e-03 -2.79194443242e-04 -6.93173616552e-04 -2.46330847596e-03  1.41625322696e-03  1.92971744380e-03 -1.45668845882e-03 -3.57500629162e-04 -1.30181454616e-03  2.15238177981e-03  4.68693149778e-04  1.93232311152e-03 -6.28278724829e-04 -1.38429833010e-04 -2.60523549717e-03 -8.21345769772e-05 -3.89376912688e-03  1.98289934962e-03  1.16215202079e-03 -2.19016033267e-03 -7.67286064843e-06  5.41434295367e-03  2.56602096383e-03  2.40549822852e-03  1.62771916143e-03 -3.82446605305e-04  3.15484867751e-03 -2.02908799353e-03 -1.20663646026e-04  1.32050047481e-03  2.50319287549e-04 -5.93676034158e-03  1.45009014229e-03  3.73217298916e-03 -5.53777917631e-04  2.79721037234e-03  4.77710383319e-04  2.07847567112e-03 -2.27390863338e-03 -4.78066622842e-04  1.51848373778e-03  2.62039703936e-03 -3.09891986003e-03  2.17470962776e-03 -3.75924669480e-03  2.50253364061e-03 -2.34949297913e-03  3.96295946245e-03 -1.59222407902e-03 -1.52906079200e-04  2.28894525820e-03 -4.31388728726e-03  2.54623800390e-03 -4.50325515741e-03 -1.18079167304e-03 -1.97028574094e-03  2.84172991036e-04 -2.40105557173e-03  7.26545645312e-04  4.25047673783e-04  8.66134560844e-04 -6.90208209578e-04  1.34095632463e-03  1.15249918003e-03  2.39754580525e-03  9.29490173877e-05  8.14326036163e-04  2.66228856613e-03
-4.34257726326e-03 -4.08941550548e-04  6.74394958509e-03 -5.70214700722e-03 -3.75402737536e-03 -5.14444455740e-04  1.33950085207e-03 -9.74365304585e-04  1.47617466106e-03  1.84710388522e-03  3.30632321491e-03  2.32007782543e-03 -3.23826930796e-03  6.66371374887e-05 -9.25543321996e-05 -5.15096585057e-04 -7.85297039823e-04 -1.27018923567e-03  2.78781595416e-03  3.01971575754e-04  6.05257667030e-04  1.57874661207e-03 -9.37747634772e-04 -3.32496969882e-03 -2.27947063725e-04  3.13965161088e-03 -7.20972686066e-04  3.00750452727e-03  2.98402450845e-04 -1.56561420773e-03  1.69062110801e-04  1.99935168637e-03 -4.50535141693e-03 -3.99910607860e-03  6.24266926087e-03  1.06724686399e-04 -3.40305779183e-03  3.48611372070e-04  2.86574198223e-04 -1.72783319092e-03 -1.30036866043e-03 -2.29138721831e-03 -2.72303788464e-03  2.07196582414e-03  1.55999487238e-03  2.94016970440e-04 -1.00566203073e-03  6.72239818434e-03  4.54368376464e-04  4.72021080053e-03 -1.86100420607e-03 -1.85179670602e-03  3.03060686568e-03 -3.65109159939e-03  1.76545130054e-03  2.14433947099e-04 -2.56943463273e-03  1.73689254917e-03  7.70984915186e-04 -4.44634801439e-03  3.87195666075e-03  9.41751538972e-04  9.19689160388e-04 -2.25167606305e-03  1.56733864772e-03  2.54061340429e-03  8.73461601698e-04  2.78451633482e-03  2.70006290869e-03 -2.44195383100e-04  4.75534414061e-03 -2.24994571418e-03 -4.53757399972e-03 -2.47255532471e-03  1.04207184434e-01 -3.50828490382e-03  6.06609427436e-03  4.54578939630e-03  3.05502378930e-03 -5.11755218058e-04 -1.41444233036e-03 -2.54358554994e-03 -4.69414310771e-04 -2.27765056952e-03  2.41365862353e-03  1.84437900032e-03  2.68512565428e-04 -1.14794004694e-03  3.65715418285e-03  1.97348580082e-03 -7.52867748287e-04  4.62931632286e-03 -1.99783052182e-03 -1.14948635187e-04  1.05835036722e-03  1.59698121409e-04  4.05445120511e-03 -6.39100371183e-05  6.55333315426e-03  5.22603535673e-03 -4.00295904001e-03  2.94709026261e-04  3.17978367696e-03  1.23919227350e-03  2.82092597229e-04 -2.45200036913e-04 -1.96021229975e-03 -8.34195204143e-04 -3.07165235896e-03  3.37896923572e-03 -2.71432830936e-03  2.55347584929e-03 -2.93646135965e-03 -1.05501990999e-03 -3.56072399410e-03  1.77528311455e-03  4.52573503063e-04  3.74844839723e-04  5.37887579702e-04  2.39259437372e-03  1.66144648018e-03 -2.01616083909e-03  5.06316033689e-04 -1.37509259606e-03  2.94393564020e-03 -1.56430947819e-03 -3.80432343857e-03  2.17452521318e-03 -2.74886859746e-03 -1.93051287595e-03  4.96751881755e-04 -1.28262178286e-05 -5.58333458468e-03  1.57625019547e-03 -1.01918779407e-03  1.49947082572e-03  4.36314285197e-04 -1.34894342166e-03  8.85372887820e-05 -4.97223802174e-03  1.79637907182e-03  1.11575416296e-04  1.26450273887e-04  3.96376099371e-05 -2.04856475078e-04 -3.54218765080e-05 -7.79223359502e-03  2.83358398893e-03  1.07352978264e-04  2.26921829907e-04  1.98280982620e-03  2.09854025226e-03 -2.24937649470e-04  4.73937460547e-04 -1.28006669348e-03 -7.49446531518e-03  8.09081169024e-05  9.57540001106e-04 -4.22017285571e-03  1.93692357483e-03  9.36707366142e-04 -2.87309198951e-03  1.89604866557e-03 -2.03061015968e-04 -1.82872697203e-03 -1.21432382277e-03  1.37979944186e-03  2.67814435088e-03  6.07664938695e-03 -3.40925389103e-03 -1.87650616015e-05 -3.95113415866e-04  2.01678665373e-04 -1.12518284098e-04  5.68528896583e-03  1.37611021580e-03  1.15456008938e-03  3.96685467326e-03  4.27096693181e-03 -7.06790693275e-04  2.41045684962e-03 -9.37030032458e-04 -7.21129538851e-05 -3.39514531234e-03 -1.53466699075e-03  9.11226075223e-05 -1.59257919755e-03 -3.17801609937e-03 -2.25248632301e-03  1.57900713285e-03 -1.22154976128e-03  1.10467014224e-03 -3.93705262932e-03  3.28545836628e-03 -2.02500155253e-03 -5.19511816367e-03  7.61719875612e-04  3.14559489189e-04 -2.04915971399e-03 -5.65047668484e-04  5.52421614720e-03  1.65959751228e-03  2.77871550354e-03 -5.52222979769e-03 -2.76408783672e-03  2.29164436785e-03 -2.31874191633e-03 -2.49022588685e-03 -8.66090154680e-04  4.39027475190e-04  4.76313629135e-04  2.91859319804e-04  1.56626453901e-03 -1.02759781141e-03 -4.05012132085e-03  4.68388800013e-03  1.01471864932e-03 -1.81560385801e-03 -9.50089392855e-05 -2.10221273620e-03 -2.86747175894e-04  1.36931587501e-03 -5.73102079687e-04  8.56806904039e-04  4.76965398351e-04 -3.22368776723e-03 -1.24400956034e-03  4.45407348099e-03 -6.59103273017e-03 -4.70179545764e-04 -7.43249308951e-04 -1.90015205905e-03  2.20423675054e-03  2.27514328413e-03  2.84412449452e-03  1.62782406837e-03  3.61247559528e-04 -9.17267591754e-04 -1.02213720245e-03 -2.35931482482e-03 -2.69447211451e-03  6.01788292352e-04 -7.88742822951e-04 -2.05615781675e-03 -3.33739666431e-03 -9.39657632796e-04 -2.16483298247e-03  3.78232335684e-03 -1.28459574406e-03 -3.51860032505e-03  1.43552365783e-03 -5.56812714928e-04 -9.61220961961e-04 -6.24512778170e-04  5.66507031903e-03 -3.51624796205e-03
-1.63885000967e-03  1.99595159477e-03 -5.89662940512e-04 -1.21598809309e-03 -1.33512970675e-03 -2.22229799099e-03 -2.33045058498e-03 -5.96235055562e-04 -3.26904198230e-03  1.52139181460e-03 -2.64664419814e-03  1.31566959927e-03 -2.40417725291e-05  1.30060094801e-03 -1.84453424467e-04  1.19555209262e-03 -7.14387321937e-04 -2.94633697153e-03 -5.57031859034e-04 -1.40563708472e-03 -1.05425010839e-03  1.39110608965e-03  8.13045108629e-04  1.07607012167e-03  1.36365804097e-03 -2.25406435335e-03  1.47830934140e-03  1.70187732040e-03  9.36824505566e-05 -1.06417684364e-03  1.82872713860e-04 -2.07893527695e-03  1.43721380517e-03  3.05778367721e-03 -2.73133467874e-03  4.10430044373e-04  5.34853204402e-04 -2.56786397842e-04  3.64679905363e-04  2.38733130893e-03  3.84956559100e-05 -8.44964935295e-04  3.74175660821e-04  2.00955616336e-03 -3.14417368527e-03 -2.01300140311e-04 -2.20520613249e-03  2.51391315432e-03 -2.34591166499e-03  6.86713741549e-05 -1.43610908312e-03  1.52740161653e-04 -3.20698357421e-04 -5.06164784625e-04  1.77985274391e-03  1.31935851647e-03  7.80442806625e-04 -1.26708354508e-03 -7.71377668241e-04  2.39413666347e-04  9.96716525177e-04 -3.03448352592e-03  7.44908269120e-04  4.08862408749e-05 -5.06026176877e-04 -8.08752925069e-04 -9.98471700763e-04  3.03995603186e-03 -1.56782202007e-03 -1.14699837900e-03 -9.02474146003e-04  1.34928744390e-03 -8.45161951002e-03 -5.94036625016e-04 -3.50828490382e-03  6.43256197910e-02 -7.70912817334e-03 -3.87301611235e-03 -2.74390160020e-03  3.84361063414e-04  7.55350623586e-04 -1.26395957282e-03  4.25790708500e-05 -1.78773372880e-04 -9.75308284224e-04  2.65408033658e-03  1.93774540197e-03 -1.65089535903e-03 -1.57701020038e-03 -2.00949280030e-03  2.52048472733e-03 -1.73509381623e-03  1.33442368247e-03 -8.17331386121e-04 -1.09321999008e-03  2.09421813456e-03  2.72005053555e-03  4.40363206679e-04 -5.39044321953e-05 -2.19530668536e-03 -1.19517248030e-03  9.56994993295e-04  1.39444798455e-03  3.06259701261e-03  6.99551477848e-04 -1.49434774906e-03  9.91744917867e-04 -1.28347388402e-03  7.28512404983e-04 -3.37476404706e-04  1.94923182251e-03  2.61368889917e-03 -8.81363953489e-04 -2.00279248387e-03  1.14545980486e-04 -1.86565184705e-03  7.27853715244e-04  1.05111419071e-03  2.10642879574e-03 -1.62296091459e-03  3.84197348866e-04  2.14919095700e-04  1.96375158338e-03 -7.33469587494e-04  2.27061857681e-03 -1.59055585002e-03 -1.63385727961e-03  1.46296935368e-03  3.01024818972e-03 -7.88183543481e-05  9.13277340207e-04  8.71641428987e-04  2.77989541925e-03 -1.78686712063e-03  1.27390211204e-03  5.57132084533e-05  1.84139786381e-04 -2.49303832059e-03 -1.34496699081e-04  3.67895023192e-03 -4.77091973774e-04 -3.30541470278e-03  1.67454248995e-03  5.88409371303e-04 -3.18207405037e-03 -1.90820423411e-04 -1.73473087692e-04  1.41370749445e-03 -1.16165158047e-03  6.81461355833e-04  8.19393529434e-04  7.07250700834e-04  4.62030355854e-04  1.53160457962e-03  8.93243397235e-04  9.10476856872e-04  1.75589909193e-03 -4.72082430458e-04  1.03269600567e-03  3.78639025315e-04 -9.47146269011e-04 -3.75052352174e-04  3.19353203263e-03  3.04786257186e-03 -2.41757847396e-03  1.97347043807e-03  1.03541182894e-03  1.91747246794e-03 -1.36482064622e-03  1.87435601384e-04 -2.63460059317e-03  8.72653898291e-04  7.56285772829e-04 -3.95048153461e-03 -4.19106283186e-03 -3.86834911619e-04 -3.72122147991e-03 -1.55192205201e-04  7.51078796134e-07  1.71733789890e-03 -3.55622222650e-03  1.48329694791e-04  9.84809598203e-04 -2.14648342112e-03  1.60007119836e-04 -1.22585256999e-03  7.96073823334e-04 -4.07524377349e-04 -1.48403788431e-03 -9.78966161485e-04 -7.52859796572e-04  2.23850467387e-03  9.93041989482e-04 -1.87479185520e-03  2.15780940972e-04  1.02439804077e-03 -1.57468663933e-03  1.10998639665e-03  2.12622093027e-03  1.39587188193e-03  2.23873431824e-03  1.26200671177e-03 -7.51057116558e-04  6.66184539386e-04 -2.22893749543e-03  2.72627646648e-04 -4.24672987365e-04  6.88414551617e-05 -1.37143203311e-03  3.20954524553e-04  2.78952993394e-04 -2.99542166453e-04 -8.90813226185e-04  2.65800396459e-03 -2.29350576362e-03  5.88530219216e-04  3.16365788318e-03 -9.96389699227e-04  4.68600196593e-04  2.11345499634e-04 -2.77466582191e-03 -9.31262430193e-04  2.57887936108e-03 -1.03716011262e-03  1.34100264647e-03  1.16628419408e-03  1.31082075475e-03  1.57823583250e-03  2.80697939745e-03  1.18579444752e-03  1.13840424768e-03 -1.46043829741e-03 -1.64133092955e-03  2.28115492390e-03 -2.88631877587e-04  3.32104083094e-03 -5.49408062327e-04 -1.95484712208e-04  1.33461505492e-03 -2.57599294765e-03  1.90970212879e-03 -7.32477038896e-04 -2.87437503363e-04 -3.13743920947e-03  3.48116685296e-04 -2.03449783424e-03  1.59492347559e-03  2.30311901581e-03 -6.57195959561e-05  4.10131330844e-04  2.13137496843e-03  1.66255628639e-03  8.63390129645e-04  1.34424783966e-03  2.73692772317e-03 -1.48196850998e-03
-1.96147461647e-03 -6.16595330770e-04 -9.81520215197e-04  1.25165955396e-03  7.55991805584e-04  2.44299660734e-04  8.99446452942e-04  2.82476612228e-03  4.45164663223e-03 -3.67951170077e-03  2.37739080443e-03  3.87188931307e-03 -3.23421340732e-03 -1.87559967153e-04  1.61315122648e-04  3.54224312379e-04  9.28908518081e-04 -3.86689213865e-03  3.35157729032e-03 -1.61527380860e-03 -8.37517895746e-04 -2.78690834112e-03 -5.81990087072e-03 -5.89078514482e-03 -5.29850834260e-04  1.23895088832e-03 -4.91131954552e-03 -6.47306110726e-03  3.17835110602e-03 -2.76526505183e-03  1.79522621466e-03 -3.29019270311e-03  3.23979864462e-03 -7.74869207575e-04  7.19961519806e-03 -2.75030878358e-03  6.10699712379e-04  9.23098851000e-06 -3.54139660764e-03 -1.78898851963e-03 -3.16728481111e-03  2.35062250488e-03 -2.20368359572e-03 -2.02269027403e-03  7.96886664435e-04 -3.04520684788e-03 -7.09578533814e-04 -7.31942994719e-04  4.05704461491e-03  3.49201449803e-03 -8.81180237583e-04 -2.19508896294e-03  2.56081465041e-03 -5.99496957618e-04 -3.88685170497e-03 -3.14243732313e-03 -9.22869766003e-04  2.59714324961e-03  1.25695212155e-03 -9.19490736260e-04 -9.64460717625e-03  1.61916513210e-03 -2.73224186639e-03  1.34634197251e-03  1.29355648575e-03  4.94422406834e-03  5.41628593500e-03  4.13234276721e-03 -8.53442839569e-04  2.44128606942e-03 -1.44267275516e-03 -3.28929689303e-03  3.72116787766e-03 -7.21271769560e-03  6.06609427436e-03 -7.70912817334e-03  1.11053963894e-01 -8.84135207829e-03 -5.25613664501e-03  6.92354189553e-03  2.54697990349e-03 -2.61647338631e-03 -1.78081787085e-04 -5.99305728428e-03  5.28746461474e-03 -4.49418956761e-03  1.01882647396e-03  1.87646267548e-03 -3.00971583898e-04  3.52214336480e-04  1.36428895870e-03  7.09790904964e-04 -2.09401401222e-03 -5.43419143423e-04  8.15110360733e-04 -6.06714761481e-03 -1.17462410799e-03  7.83149095796e-04  5.98308173176e-03  3.21139477211e-03 -3.22198734887e-03 -1.43489838356e-03 -7.38854032338e-04  3.88496326962e-03  2.24934784118e-03  1.91100970422e-03 -1.55304572010e-03 -4.03427288368e-04  8.78795257780e-04  2.57131623528e-03  2.02545588679e-04  2.46466043001e-03  9.49912544766e-04 -1.31927068658e-03 -2.54273135005e-03  7.80430062150e-04  5.73982317000e-04  1.95269522367e-03  3.70922663432e-03  1.00066814234e-03 -4.54819341394e-03  2.87764520562e-03 -4.68406012829e-04 -5.75310463358e-03  2.04936401216e-03 -3.30923637352e-03 -7.68328917761e-03 -1.19919766817e-04 -5.95812477848e-03 -1.25318349444e-03 -7.50032156006e-03 -1.57185171457e-03 -5.12962587249e-03 -3.68265374866e-05  2.62601747851e-04  3.56390768971e-04 -2.59601198147e-03  3.74245209911e-03  4.89054393837e-04 -4.23002982317e-03  2.03096255432e-04  4.74282002618e-03 -3.51130475164e-03 -4.43754667163e-03  5.00874242734e-03  1.49714606176e-03 -4.78756458069e-03 -2.01618398192e-03 -3.83901728872e-03  1.11183661137e-03 -1.39907072508e-03  3.47325099793e-03  2.72629385342e-03 -3.14463258569e-03 -2.01969634880e-03 -3.96521450386e-03  5.04744825279e-03  3.41954660217e-04 -1.81981520420e-03 -2.38912151705e-03  2.24561468088e-03  1.04892680701e-03  2.65320552934e-03 -5.89815035997e-03  1.64078176708e-03 -5.24952740136e-03  3.42811371219e-03  2.61242446141e-03 -2.04226255704e-03  3.65342623857e-03 -4.69053909518e-03 -1.98803564728e-03  3.35440725602e-03 -1.41329479733e-04  3.23298188113e-03  1.95628917799e-03  3.71433536434e-03  2.23927755224e-03 -4.33909380951e-03  1.74069933626e-03  2.66980082170e-03 -1.97298525414e-03 -4.01946238753e-03  1.82807585991e-03  9.08564473301e-04  1.57334169426e-03 -3.34412351836e-03 -4.41795548216e-04  1.44805452164e-03 -3.10144620592e-04  2.42974109064e-03 -2.80133330193e-03  4.58200542197e-03  3.15281707262e-03  1.86945231306e-03 -2.08468261765e-03 -6.47281787236e-05  1.46491882833e-03 -2.21708014454e-03 -7.35066557756e-03  4.88485547099e-03  6.26438047043e-03  3.28300615819e-03  2.77810222987e-03 -1.48648434444e-05  2.41687292206e-03  4.97442596125e-05  1.88852935242e-03 -3.10785087009e-03  5.82409553511e-03  4.83485893735e-03  3.16370234409e-03 -2.06840485724e-03 -1.82142105682e-03 -3.02216800768e-03  1.52151566126e-03 -2.80266972388e-03 -4.33999536278e-03 -6.21920694175e-04 -7.60790402698e-04  1.46851730235e-03  3.27730524137e-03  1.01264312306e-02  6.52860288712e-04  1.43320121517e-03  9.05435600108e-04  4.97233542766e-03 -1.57753514658e-03 -5.69219628699e-03 -1.62801257637e-03 -4.56325286983e-03 -5.76657288384e-04  1.99086389855e-03 -2.17112898934e-03  6.14101639172e-05  6.47093477494e-04 -2.20112456629e-04 -1.72639952552e-03  3.29307856844e-03  6.29970976752e-04 -6.03210500451e-03 -1.00487972756e-03 -1.46368235822e-03 -4.93735238052e-04 -5.40643934400e-03  6.17425056939e-04 -1.57948112158e-03 -1.33346547282e-03  1.21187037612e-03  2.10565745602e-04 -3.79301070124e-04 -3.75835158801e-03  7.54880689966e-04  7.99235157957e-04  1.93920198382e-03  2.80014339657e-05
 2.18620267307e-03  3.19403931690e-03 -5.04984244353e-03 -2.47885511514e-03  7.68270721147e-04  1.89886782988e-03 -2.50651519382e-05 -3.49769802126e-03  2.23863018989e-03 -6.97968345775e-05  3.11296678958e-04  3.81377990185e-03 -4.39318050021e-03  2.35051174404e-03  4.94485468137e-03  2.54898158848e-03 -5.17774913861e-03  1.05084795617e-03  4.35296955288e-04  3.37230596825e-03  1.86602393501e-03  1.99721302893e-03 -1.37922398432e-03 -1.21594315247e-03 -8.40894450299e-04 -2.55368355437e-03 -1.02088519249e-03 -8.41942230111e-04  2.20324970377e-03  1.43192776574e-04  5.09578394046e-04  5.45994750654e-03  1.30325389994e-03  4.16814989373e-04  9.69430302030e-04 -7.17774677201e-04 -1.32523838463e-03 -1.19428552125e-03 -1.29605635785e-05  3.07122014281e-03  3.36985120819e-03 -3.53557253911e-03  4.01657472498e-04 -4.07259471479e-03 -6.93493251933e-04  7.23315520139e-04 -2.04528343812e-03 -1.17688687860e-03 -1.11831233378e-03 -8.66072482281e-04 -3.35788459852e-04 -5.47545204729e-04 -5.50089252034e-03 -1.52167185253e-03 -9.30881724052e-04 -1.01853641556e-03  1.56563055243e-04  3.13556930960e-04  1.21032960127e-03  8.56874657974e-04 -2.14627836214e-03 -4.75323622104e-04  5.90708074334e-04  2.75947206451e-03 -1.32985801836e-03 -1.22951258172e-03  4.72129313354e-03 -2.15847631760e-03  2.35090056516e-03  2.50909517860e-03 -8.44591885640e-04  2.12417360526e-03 -9.86158077545e-04  3.65221962608e-03  4.54578939630e-03 -3.87301611235e-03 -8.84135207829e-03  8.83020220806e-02  1.92629269734e-02  1.42302947603e-02 -1.25233673820e-03 -2.82590753319e-03  1.74179942724e-03 -3.01530922556e-03 -6.02578141970e-04  7.81923472250e-04 -1.12789745019e-03 -1.62505656285e-03  6.93234246285e-04 -1.46663783599e-03 -2.61479152133e-03 -8.68583144560e-04  3.66413555293e-03 -1.10036490927e-03 -3.45602911511e-03  5.51193315185e-03  3.62538030823e-03  1.05918272384e-04 -4.15537160936e-04 -2.56034034371e-03  4.75136161337e-05 -4.23649257258e-03 -5.98510892353e-04  1.61817410213e-03 -8.24317256771e-04 -7.42653168295e-04 -1.59519083197e-03 -1.90167817857e-03 -2.41389969376e-03  2.60116763892e-03 -4.17182144481e-04  2.53215130932e-03 -3.99829803278e-03 -1.56152207610e-03 -2.30901679634e-03 -2.09885474019e-03  9.99665596021e-04 -1.27808695502e-03 -3.71057225083e-04 -1.11642386042e-03 -1.94317213303e-03 -4.64149417139e-03 -2.19901032853e-03  1.48426684567e-03  3.59603081776e-04  1.61415727660e-03 -8.57045260879e-04  4.48608196817e-04  1.96804724349e-03 -2.07737898606e-03  3.18544399345e-03  3.16193435494e-04 -2.69736824661e-03 -3.28369677002e-03 -1.33763011527e-03 -4.38466645034e-03 -5.06854399462e-03 -9.37481911618e-04 -3.36206850806e-03 -3.20752479103e-03 -2.39680585098e-03  1.23306025495e-03 -5.51289631221e-04 -2.46586015380e-03  4.47088642098e-03  5.83988273116e-04 -2.12385184025e-03  1.86466701748e-03  3.90633962582e-03 -3.24488721322e-03  5.26161457979e-04 -1.10472478104e-03  2.31254845698e-03 -1.13670421340e-03 -9.51466966028e-04 -4.14068220315e-03  1.24069580987e-03  2.67160583738e-04 -3.00693403826e-03  1.17872032462e-03 -1.01459268268e-03 -2.12813673788e-03 -2.87658978667e-03  2.87410482182e-03 -2.46757633223e-03  4.28143017634e-03 -7.45318525373e-04 -4.54519310954e-03  6.71557295271e-04  2.16589232227e-04  2.19726399663e-03  2.69805288523e-03 -1.41697568242e-04 -7.02397913980e-04  5.75737342172e-03  4.86558998035e-03  2.59862751011e-03  3.20861581761e-03  2.76018641533e-03 -5.12794593188e-03 -1.38862426126e-03 -3.49475634279e-03 -1.68703120981e-03 -7.81751360544e-04  3.64801758698e-03 -1.47350993353e-03  2.84401582817e-03 -3.26184736196e-03  6.99206433931e-04 -1.07467661585e-03  2.01027559267e-04  5.52126105728e-03 -1.97219381329e-04  4.37620264796e-03 -1.69748035605e-04 -3.15972852076e-03 -1.44803132496e-03 -2.32292655849e-03 -1.20050903173e-03  1.44931152756e-03  2.44362004698e-03 -1.32272761007e-03  2.65983760312e-03  1.57516504705e-03  1.41610388594e-03 -3.31152325856e-04  3.66132683385e-04 -3.60176904052e-03  2.83829830729e-03 -1.47574725710e-03 -6.57712533770e-03  1.25039761900e-03  1.42780079396e-03  1.65535322100e-03  2.58624125346e-03 -1.28512616989e-03  6.47466866467e-06  3.13502709547e-03  2.58440505757e-03 -1.77308369164e-03 -1.58790337947e-03  2.34388605135e-03 -1.64376211754e-03 -1.35658143091e-03  3.86105264448e-03 -1.32225710151e-03 -2.91354366573e-03  1.78414495953e-04  8.79678173594e-05 -4.14564300823e-03  2.89865584772e-03 -3.16836744767e-03 -8.34077837470e-05 -6.79108068176e-04 -1.04128907462e-04 -2.10710207578e-03  1.21248971451e-03  2.85868969796e-03 -1.55243536163e-03 -3.24608097985e-03 -1.89020995415e-03 -1.73402001811e-03 -1.66017266868e-03 -8.80397413072e-04  1.80180130929e-04  1.00666817066e-03 -5.79766325152e-03  3.90217729222e-03 -2.16051116518e-03 -1.20850813726e-03  9.58549938905e-05  4.80968554514e-03  3.60952530967e-03 -4.35298631615e-03 -2.18425319382e-03 -2.07639291906e-03
-3.78133029835e-03  1.40489570811e-03 -3.55417760551e-03 -3.91335757365e-03 -1.24832658543e-03 -5.95638798728e-04  7.10349154073e-04 -4.26227358836e-03  7.31702937471e-04  3.35108306092e-03  7.29867532611e-04 -4.40053660575e-03  4.33267609311e-03 -7.00598024991e-04 -1.19032318567e-03 -2.76832818747e-03 -2.13660151057e-03 -4.78913457120e-04 -6.52364369832e-04  3.04140824123e-04 -1.26263885133e-03  1.94249768339e-03  1.81213572867e-03  1.18427746088e-03  7.72526455962e-04  5.79864558855e-05  3.89887021830e-04  1.07071622804e-03  4.83733891466e-04  1.69353278224e-03  5.34183581880e-04  4.91176917068e-03  3.20387905205e-03  2.79296741896e-04  3.29318496641e-03 -7.36513735552e-04 -1.88429902296e-03 -3.60310652742e-04 -2.33725167915e-03  3.09345500240e-03 -1.31312481839e-03 -5.08779329482e-03  3.90196237053e-03 -3.75012690723e-03 -2.93019745959e-03  1.21936148093e-03 -5.27179572742e-03 -3.16701253286e-03 -4.52858233529e-05  1.16683849271e-03  3.95661185894e-03  1.47745331870e-03 -1.97806688050e-03 -1.10110189099e-03  1.08146633045e-04  1.47329920079e-04 -6.54434225734e-04 -5.05438775234e-04  9.27858632054e-04 -3.67498819475e-04  6.95679193495e-03 -7.56967367856e-04  2.63191502818e-03 -5.94935177658e-04 -2.45500303791e-03 -5.68168121969e-03  1.88899525298e-03 -4.94137557572e-04  1.33754940180e-03  3.37831611845e-03 -6.38944018507e-04  2.06719871916e-04  3.92476387907e-03 -3.13468898329e-05  3.05502378930e-03 -2.74390160020e-03 -5.25613664501e-03  1.92629269734e-02  9.26917101688e-02 -2.02736242463e-02 -1.30504948834e-02 -5.81440131546e-03  1.63262188354e-03 -2.38634952232e-03 -4.15046512181e-03  1.01861029444e-03  5.56515993927e-04 -4.39292495209e-03 -3.50271106119e-03 -2.50908475868e-03 -2.31353907766e-03 -3.73674089884e-03  3.04762962692e-03  3.24480639312e-03  1.57567210814e-03  3.47022585289e-03  4.09674173226e-03 -1.24352297608e-03  1.47811577233e-03  4.77681245866e-03  1.75637434945e-03 -9.75257097912e-04  1.68064179327e-03 -7.42769295979e-04 -2.86215078812e-03 -6.02044941016e-03 -9.71664747053e-04 -6.18228445014e-03 -3.23092136906e-03  4.98160617882e-03  2.42991438875e-03  3.26250669251e-03 -1.22668627789e-03  7.35368803531e-04  1.00069668875e-03 -1.86587527775e-03 -1.64552475261e-03  1.53478607833e-03 -1.74510071465e-03 -1.12799657210e-03 -3.32218537576e-03  3.94603958743e-04 -3.55625441227e-03 -6.39935114766e-05 -1.91815816367e-03  2.10624026531e-03 -8.45724224892e-04  3.84214839736e-03  5.21531903930e-04 -3.20249936714e-03  2.26296980192e-04  7.17089948934e-04 -1.92893753671e-03 -3.10477183647e-03  8.45389040308e-04 -1.17125221352e-03 -6.72037895850e-03  1.63920230158e-03 -8.61312741450e-05 -5.89771246125e-04 -4.68954272007e-03 -1.21468564257e-03  2.03660188457e-03 -3.86405113590e-04  6.20412400417e-04  1.92226244408e-03 -1.11066822223e-03  1.04921213281e-03  2.06169691951e-03 -3.78599503031e-03  2.51855100287e-03 -7.56453927574e-05  3.54480501857e-03 -8.66043127412e-04  1.50525806096e-03  3.94833322095e-03  5.71686182318e-03 -9.54656027531e-04  1.04235556774e-03 -6.36008275962e-04  1.24522311443e-03 -3.36792909067e-03  2.37091680110e-03  2.49207768326e-03 -1.69539992168e-03  2.73337000885e-03  7.09019824046e-05 -3.33390304536e-03  4.02301398237e-04 -5.25476376806e-04  2.91388277082e-03 -6.88657430206e-04  2.18137652803e-03  2.57641463488e-03 -1.17930592625e-03  2.88300721869e-03 -2.29188447000e-03  6.78261958936e-03  2.29611409972e-03 -3.48410464800e-03 -5.34880183027e-03  2.93263862475e-03 -1.42819018536e-04  2.69339732988e-04  4.11774331909e-03 -8.08388386752e-04  4.73197345381e-04 -4.06336086400e-03  9.28932529915e-04 -2.13340752387e-03 -9.79469281023e-04  1.06545826601e-03  2.28232892663e-03  2.54877718021e-03  5.61565564654e-03 -1.94204588149e-03 -7.05285049017e-04  6.62872364514e-03  1.44133045537e-03 -5.87618726472e-05 -1.21211352950e-03 -1.00168660844e-03  1.83939445257e-03  7.02357616844e-05  2.14768451654e-03  8.05730468620e-05  9.03811916213e-04  1.48009296659e-03  3.83123929010e-03 -2.11051399503e-03 -3.67070323057e-03  8.23689773167e-04  3.58154742105e-03 -2.26247626512e-04  2.91435295915e-03  2.22843495300e-03 -4.23184663357e-03  1.03782582673e-03 -1.01313500217e-03 -3.84372078477e-03 -1.62532341366e-03 -1.02792377537e-03 -7.73125239504e-03 -2.81939372573e-03  6.74787331445e-03 -1.16828006275e-03 -3.82724235824e-03 -1.08912744326e-03  5.80624118832e-05 -1.18719639300e-03  6.72125798237e-03 -3.33423613080e-03 -1.15621426623e-03  1.51592903769e-03  4.73878233935e-03  1.34110142503e-03  9.57525391828e-04 -5.65540067941e-04  3.44900409605e-04 -3.22569364133e-03  3.77146724441e-03 -1.71503624379e-03  7.01606822802e-04  1.34652629462e-03  4.58404553065e-03  2.91688849317e-03 -1.71588319214e-03 -4.41500490160e-04 -1.65573167392e-03 -1.83592142886e-03  5.25971209844e-04  1.34279869992e-03 -1.63800098021e-03 -1.07082333975e-03 -5.65357770486e-04  6.67796894845e-05
 3.97184659379e-03  2.19881472087e-03 -3.06819479954e-04  1.79809901415e-03 -2.23584307711e-03 -9.92399652092e-04 -3.96821385482e-04  2.32984098491e-03  2.46262991167e-03 -6.41806130365e-03 -1.62135939241e-04  6.58905304976e-03 -8.00126272330e-03  2.38730492558e-03  8.90861591275e-04  7.00211348483e-04 -2.14027852056e-03 -1.83766139631e-03  2.22851071271e-03  2.41700671437e-03  3.79702312706e-04 -1.38187252776e-03  1.21252509747e-03 -6.12099464755e-04 -2.01637238202e-03 -1.98464826482e-03  1.92971284967e-03  4.57986009381e-04  2.35350951141e-03  2.15839666896e-03 -1.73003963498e-03 -5.94377867298e-03  1.37084528575e-03  1.10459142177e-03 -4.51814039459e-03 -1.78558832471e-03  5.41418685399e-04 -1.58933950737e-04 -9.08041641420e-05 -7.35603093175e-04  1.75350706927e-03 -7.27925568079e-04 -1.10825566893e-03  1.19493691222e-03  3.19359355138e-04  2.46373538942e-03  1.07213161809e-03  2.33345803221e-04 -1.69073094228e-03 -1.45710389515e-03 -1.55749809462e-03 -1.65134974634e-05 -1.09741111553e-03 -1.34775672195e-03 -1.61898150178e-03  9.03654651607e-05  1.13406754360e-03 -6.16999631062e-04  3.86582810979e-04  2.81254965580e-03 -2.59891625568e-03 -7.76125833159e-04 -1.40216040071e-03  3.23793845441e-04  6.44191906170e-04  4.10258259242e-03  4.64098107048e-03  2.17858068391e-03  2.97277732894e-03  3.32247490260e-03  2.85611969594e-04  2.71093814508e-04  1.21011371221e-03  9.61705440218e-04 -5.11755218058e-04  3.84361063414e-04  6.92354189553e-03  1.42302947603e-02 -2.02736242463e-02  7.73684360174e-02 -8.22581815102e-03  4.61453380433e-03  5.11289984273e-03 -1.37558304359e-03  4.20134288524e-03 -1.18876685473e-03 -1.47269074284e-03  7.88902576475e-04  6.71898461313e-04  2.13453959375e-03 -1.71336457170e-03 -1.97497116742e-05 -1.93184652690e-03 -2.74032582833e-03 -1.50297924891e-03  2.40042193223e-03 -1.14049522603e-03  6.23802875248e-05 -7.66047002979e-04 -4.46311746454e-03 -7.86649999615e-04  4.80728553504e-04  1.79260311549e-03  2.44467573851e-03  2.97292799655e-03  2.52879445934e-03  1.10356965191e-03  2.68418203928e-03  4.65140149542e-03 -7.14612700496e-04 -4.41234927693e-03  1.41924825825e-03 -1.68759855284e-03  5.29021137738e-04 -1.89158140971e-03  1.26387897937e-04 -1.40617030819e-03 -4.53928900822e-03 -4.50410654493e-04 -1.61565761659e-04  1.83500952554e-03 -4.61734920479e-03 -1.45730698894e-04 -7.03597790946e-04  2.51060037938e-03 -2.09760210074e-03 -6.82850734321e-04 -1.52871258428e-03 -1.69081073289e-03 -1.57318560762e-03 -6.31403101788e-04 -6.92241274428e-04 -1.01669236028e-03  2.64951008520e-03 -4.24081465277e-03 -2.56815026602e-03  3.20620702819e-03 -3.10396993943e-03 -4.42349420458e-03  1.16124572960e-03  6.17693146868e-04  9.62577370091e-04 -4.14570196016e-04 -9.57130784098e-04  8.73879237470e-04  1.37237170954e-04 -2.35969997618e-03 -3.41718635127e-04 -6.26578951858e-05  2.21309526717e-03 -2.63116271863e-03 -1.59711069381e-04  1.89631896352e-03 -5.86303355659e-04  3.27397694894e-04 -3.47807625641e-03  7.60472057573e-04  1.77656859127e-03  5.52993649569e-04 -1.31524480001e-03  2.13785873936e-03  7.08748102255e-04 -4.13745585353e-03 -1.63511071569e-04  8.60458703682e-04 -1.06718649973e-03  4.61332464534e-04 -1.69539253185e-03  9.15623707437e-05  2.00652838118e-04  1.20916267195e-03  8.17487401671e-04 -2.41929877956e-04  1.25196664655e-04  2.32756837278e-03  2.34938717678e-03 -2.16653568020e-03 -1.27645208326e-03  6.20876712084e-04  2.28179376672e-03  2.02152507879e-03 -4.51745211866e-03 -1.15940055594e-03 -1.05611259577e-03  9.65608420969e-06 -1.10965395708e-03  1.30367257940e-03  3.67884571320e-04  2.16409970470e-03  4.74269299582e-04  3.53193333745e-03  5.09731751373e-03  9.29597422704e-04 -4.23252083829e-03  1.68511832140e-03  2.22172824926e-03 -3.26150499099e-03 -2.27341988284e-03  2.65900593217e-03  1.29266805981e-04  8.90199684698e-04  2.13248733829e-03 -3.30576349343e-05  9.77575865967e-04 -1.91533265326e-03  5.91875167709e-04  6.11286764316e-04  7.37631251859e-05 -2.57270749618e-03 -2.32156308537e-04 -9.48524903914e-04 -5.30387320784e-04  2.40138337512e-04  2.89319545800e-03 -2.17552905842e-03  2.04929888126e-04  3.45353637205e-04  2.67967629650e-04 -1.16544685001e-04  1.41578718988e-03  1.16592337334e-03 -8.09570623512e-04  4.38337362908e-03 -4.29209034421e-04  1.01929953171e-03 -1.19045873551e-04  3.53758312235e-03 -5.72794771716e-04  7.31220625236e-04 -1.11881195588e-03 -1.26944468617e-03  1.10027144436e-04  1.07671354985e-03  3.68561272067e-04 -2.67657101612e-03 -2.49933523788e-03  2.04783480985e-03  2.50469623783e-03 -2.77984368788e-03  2.26632478237e-03 -4.94592671681e-03  1.62637504510e-04 -5.83429532826e-04 -6.27779528414e-04 -1.59916360082e-03  1.66036090266e-03 -1.60282803820e-03 -2.07510001471e-04  3.29062499020e-04 -1.58928127025e-03 -6.42007238668e-04 -1.40591636120e-03  2.12432544378e-03 -1.03355657866e-03 -5.70228696111e-04 -2.99493438332e-03
 2.91756958531e-03  1.14752760633e-03 -1.56322253870e-03  3.28675451951e-03  2.48294173578e-03  6.17959697156e-03 -5.49392230622e-04 -1.65093673768e-03  2.13348373786e-03 -2.12231992502e-03 -1.19707279247e-03  8.26239908721e-04  1.62366473499e-03 -6.51781568867e-04  2.14901458062e-03 -3.34149683639e-03  1.02368552765e-03 -4.33190551147e-03  1.14035523707e-03 -8.71067935504e-04 -1.17608289832e-03 -1.91516343750e-03  2.77608027783e-03 -2.90190061923e-04 -7.73929525927e-04  6.24460013758e-04 -4.14265838300e-03 -2.24002011322e-03 -6.77407135042e-04 -3.37075563856e-03  3.26501889800e-03  3.25701887272e-03  8.19056017834e-04 -3.00886888052e-04 -2.60483785412e-03  1.66171352347e-03  2.63980139541e-03 -4.98618865944e-05 -1.62819576059e-04  1.90144094371e-03 -1.24082371899e-03  2.38069900103e-03 -4.09784936860e-04  1.07286901136e-03 -6.16173944548e-04  3.20107522419e-03  1.98175611386e-03  6.27864843190e-03  1.77865225236e-03 -2.06051652750e-03 -2.90514638858e-03 -4.43928286085e-03 -1.34313200743e-03 -1.16273893849e-03  2.38891149555e-03  8.48280949148e-04 -1.94490920622e-03  2.01621341742e-03 -1.12334683069e-03 -2.08324138431e-03 -2.80466813166e-03  1.65413221149e-03  6.58377161706e-04  6.14355926670e-04 -2.13625503666e-03 -2.03196052419e-03 -3.12558425215e-03 -4.24416917344e-03  4.47296307992e-04 -2.42431489600e-03  2.79728996218e-03  7.55476627012e-04 -7.35671552896e-04  2.50791976931e-03 -1.41444233036e-03  7.55350623586e-04  2.54697990349e-03 -1.25233673820e-03 -1.30504948834e-02 -8.22581815102e-03  9.56965492948e-02 -6.29344844837e-03 -5.78968744884e-03  7.05084893145e-03 -3.51030238129e-03  5.25552328844e-03  2.42471026058e-03 -1.16405389125e-03 -2.48341612769e-03 -1.03926903328e-03  2.05985095186e-03  5.11300850341e-03  1.28935723000e-03 -4.56820627894e-03 -1.68127693450e-03 -1.88070018399e-03 -2.41888854790e-03  4.02771162359e-03 -6.75186399973e-04  2.40637257028e-03 -1.14477291907e-04 -7.07169669475e-03  1.51948885775e-03 -4.19291418741e-03 -1.89053535089e-03 -4.20536723919e-04  9.26808069450e-04 -2.08922564195e-03 -9.80516506940e-03 -4.59782683638e-04  4.99144740463e-03 -4.47599994304e-03  2.25847324989e-03  4.02141705081e-04  1.83553949853e-04 -3.80585130792e-04  6.19250844477e-03  1.50106104054e-03  4.13102582516e-03 -1.76593669451e-03  1.60838552758e-03  3.97619274416e-03  8.67618162142e-04  1.29683798090e-03 -4.66715569343e-03 -2.19492764926e-03 -2.27168154570e-03  4.98651813574e-04  2.75350032789e-03 -1.09727787119e-03 -4.93469272741e-05 -3.21880458431e-03  4.54593314243e-03 -6.50362258718e-04  2.66355745539e-03  2.50131623362e-03  2.36849398069e-03  2.57703637323e-03 -1.23754921167e-03  2.87760841574e-03  1.54214445557e-03 -2.81567947808e-03  6.88942729830e-04  9.21119825736e-04 -1.40741282387e-03 -1.96073820351e-03 -1.14484753779e-03  7.37102112924e-03 -5.39278096491e-04 -2.03839934381e-03  7.17479000597e-03  2.59259599794e-03 -5.33918128696e-05 -4.65206525770e-03 -1.85987961190e-03 -2.37355325455e-03 -3.15599644309e-03 -1.02841169694e-03 -2.17087223748e-03  1.09060074928e-03  1.56338545791e-03  4.94501357663e-03 -2.22809387626e-03 -9.35428948303e-04 -5.55803701627e-03 -3.52113000931e-04  7.63455385583e-06  1.58916171266e-03 -6.82810020583e-04  2.08342699057e-03 -2.65939181907e-03 -6.58826958658e-04 -6.21523976031e-03 -1.07473427577e-03  1.48191485382e-03  1.54763193487e-03  1.81811326205e-03 -5.46327981799e-03 -8.10568751541e-04  3.81009065070e-03  6.47297279715e-04  3.76302290176e-03 -7.46028894156e-04 -5.83567467899e-04 -1.57512485385e-03  6.94300813458e-03 -4.03107088646e-03 -2.22213683010e-03 -6.68526746753e-04  9.25094616009e-04  2.41269290825e-03 -1.27453244869e-03 -4.46414624514e-03 -5.58573611873e-04 -5.53163248631e-03 -2.90305813878e-03  4.39257885884e-04 -4.76566876223e-03 -2.57325721056e-03  1.85324016691e-05  1.08892512918e-03 -1.97865691273e-03 -3.19557099860e-04 -2.89026013780e-04 -4.46204164280e-03  2.57036689620e-03 -2.08072866852e-03  2.39964174262e-03 -2.71176378012e-03  5.83493457586e-03  4.37398785100e-04  1.54786940991e-03  5.31289884754e-04 -6.17890520865e-03 -2.93819479566e-03 -5.35833531529e-04  1.88288772839e-03 -4.20625995344e-04  1.21107150553e-03 -3.92085922516e-05 -1.60258886728e-03  3.01500726883e-03  1.84464789079e-03  2.62233315429e-03 -3.22657576934e-03 -3.75831311989e-03 -4.62203309985e-03  2.57136584153e-03 -1.76834975361e-03  1.31029746954e-04 -2.21246409340e-04  2.59636361422e-03  1.58680294384e-04  4.17735107324e-04 -3.69955130246e-04  3.11379509468e-04 -1.17276269718e-03 -2.56397922166e-03  1.71226441679e-03 -2.56502215133e-03  2.53236045578e-03 -1.42521334442e-03 -1.48145281246e-03 -3.08914428270e-03 -3.63876428372e-03 -7.02687474837e-04 -2.87722556290e-03  2.15070027827e-03  9.64468700947e-04  5.15273562752e-03  9.63093970300e-04  4.30723512234e-03 -1.24403388345e-03  1.53949159410e-03  3.20694450026e-04  4.30911773891e-03
 4.73999072762e-03  3.36562887619e-03  3.94975096936e-03  2.59263373642e-03  2.54502673209e-03 -9.74981610081e-04  3.67163545420e-03  3.08416722725e-03 -3.16189117077e-03 -1.02060973712e-03 -1.41271626618e-03  1.07745755508e-03 -2.41688256010e-03  1.25923233749e-03 -3.01437023605e-03  1.04942681838e-03 -1.83703563141e-03 -3.79568843913e-03  3.60498612970e-03  6.52988937969e-03  3.63783441584e-03  7.01428561175e-03 -3.27953057294e-03  8.69211782295e-03  2.96550017806e-03 -4.33701079481e-03  2.22511928109e-03 -2.85277156600e-03  6.82027559843e-03  2.21369637154e-03 -2.35208498024e-03 -2.99031762909e-03  2.76637201810e-03  7.21984881939e-04  1.68799226318e-03  4.18702426917e-03 -3.04301047616e-03 -1.82016352806e-04  5.15428855946e-04 -1.48057686870e-03 -1.48030728283e-03  5.71056360559e-04  4.62931493017e-03  2.75295950125e-03 -2.53401943140e-03 -2.96206579437e-03  1.24662846109e-03 -4.31948609591e-03  6.68281978269e-03 -1.95180833485e-03  1.15330428959e-03  3.48353739794e-04  4.57452671625e-03 -9.95226623233e-04 -3.31485843846e-03  4.96799837363e-04 -4.27957349597e-04 -8.52283708083e-04 -1.00887878041e-03  1.68463887392e-03  3.68751133605e-03 -5.20024988251e-03 -1.13260216025e-03 -1.49925620742e-03  3.40024493440e-03 -4.84169196891e-04 -8.45985822889e-04  3.82098170598e-03 -9.59367419070e-04  2.22953048655e-03 -7.68447097361e-05  4.77875376325e-03  2.37898879013e-03 -4.87428515820e-03 -2.54358554994e-03 -1.26395957282e-03 -2.61647338631e-03 -2.82590753319e-03 -5.81440131546e-03  4.61453380433e-03 -6.29344844837e-03  1.09847736205e-01 -1.04849741436e-02  9.03641009912e-03  1.17764239012e-02  1.64649851218e-03 -6.91430648022e-04  2.98332598302e-03  4.77682743258e-03  5.10374892546e-05  3.41839486436e-04 -2.46435658681e-03 -3.16917241357e-04  6.12288140924e-03  4.80646126751e-03  5.58427643643e-03 -4.01606428817e-03  2.15752689436e-03  1.89092056173e-03  4.14706867311e-03 -2.18071652319e-03  3.62425053639e-03  2.90002860481e-03 -4.22465067018e-04  1.12934185594e-03  1.41292739991e-03 -9.53680580013e-04 -5.60595314734e-04  2.35832964865e-03 -1.71981225043e-04 -9.13269308734e-04  3.34017355211e-03 -3.09198164277e-03  1.85003411383e-03 -1.54784186012e-03 -6.50984881279e-04 -5.89263610023e-03 -6.69277517407e-03 -4.17846203859e-03 -3.00640850726e-03  4.43159491653e-03 -3.90592359016e-03 -1.24681135686e-03 -7.93348012531e-04  8.28051541214e-05  1.03377463078e-03  5.63029718276e-03 -3.02989173180e-03 -1.44738595598e-04  2.07768616988e-03 -2.32562254540e-03 -7.31468330586e-04 -2.24240579509e-03  1.31583048912e-03 -2.73147464942e-03 -1.76080115271e-04  5.75185940902e-03 -2.52505847723e-03  2.33711796669e-03  2.50557219217e-03 -6.60204279643e-04  4.44648015230e-04 -3.85681093643e-03 -1.42739613660e-03  3.25061389512e-04  1.76054414018e-03  1.45270267831e-03 -9.01370017073e-04 -3.52582117039e-03  5.02873141700e-03 -2.30568175847e-03  5.83943276043e-04  2.70011856211e-04  3.42210248472e-03  1.29288507299e-03 -3.55441472170e-03 -2.54475769168e-03 -4.56399909450e-04 -8.72171091189e-04  8.62668112675e-04  4.29905706587e-03 -1.56668441829e-03 -3.26850816476e-04  9.34141581910e-04  1.08883417831e-03 -1.02534261045e-04 -1.89370115624e-03 -2.40432253229e-03 -2.10274967150e-03  2.51467339025e-03  1.25942548567e-03  4.30933714693e-03  6.23465207978e-03 -5.28861571776e-03 -1.82825789702e-03 -3.66115796136e-03 -1.71801246615e-03  1.44938317164e-04 -4.81864094634e-03  3.78711799853e-03  1.35599268785e-03  7.23246356684e-04 -6.94069139648e-03  6.31953664948e-03  1.31267233252e-03  4.49904448759e-03 -6.07410854931e-04  2.34971804333e-04  2.90280454199e-03 -2.14779143576e-03  2.85130844094e-03  4.81128357836e-03 -1.57107930626e-03  2.66510771982e-04  3.35243219712e-03 -4.13300508865e-03 -3.32947893951e-05  2.79746401618e-03  9.11905894955e-04 -5.92167924345e-03 -1.76139985865e-03 -2.23395086953e-03  3.82564829177e-03 -1.77121785708e-05  2.67799875314e-03 -8.68143210611e-04 -2.81087917737e-03 -1.16128631560e-03 -2.80649373432e-03  3.04777435152e-03 -2.73950592518e-03 -5.35860954657e-03 -1.19578615009e-03  9.64347689879e-03 -5.39406839426e-03  1.31969401982e-04 -8.33391016041e-04 -4.20526297139e-03 -2.68914561114e-03  7.36368752675e-03  1.83490184380e-04 -4.95211605295e-03  1.13377892426e-03 -1.76145669743e-03  4.35524511404e-03 -4.29462153425e-03  1.60738467035e-03 -8.57141316245e-04 -3.24816993493e-03  1.83489093392e-03 -2.99272184294e-03  2.41451066347e-03  1.05365307169e-03  8.99480113349e-04  4.36467604005e-04 -6.33945983200e-03  3.43915994845e-03  5.61132195317e-03 -1.40733903363e-03  1.80079222690e-04 -1.07049252734e-03  1.09880048881e-03 -8.22339926094e-04  1.11145557697e-03 -7.19428450750e-04 -4.21006253906e-03  9.74403487784e-04  8.18899261863e-04  4.26092103301e-03 -1.55542326865e-03 -1.81549459419e-03 -3.49627917550e-03 -5.59858025070e-04 -2.33330785796e-03  4.27773350967e-03 -1.87960541652e-03
[truncated: 846,337 more chars]
