# Supplementary material for: Proximal Distance Algorithms: Theory and Practice
Source: J Mach Learn Res. Author manuscript; Available in PMC 2019 Oct 24. (PMC6812563)
Supplement: code [file NIHMS1053815-supplement-code.zip › proxdist-master/keys_zhou_lange_2019/misc/spm/X_256_6.txt]

 9.87219843959e-02  1.88498007101e-02  9.37048066298e-03 -1.71975128767e-02 -2.36980021594e-03  9.53573458303e-04 -2.69468986793e-03  2.07576628893e-04  8.21695845431e-03 -1.97171708185e-03  2.34261262465e-03  2.33822171841e-03  3.00116409069e-03  1.00215528716e-04 -5.21180585492e-03 -5.49720814111e-03 -1.97841292901e-03  2.39269796065e-04  1.02828842571e-03 -1.49120104262e-03 -1.87860605556e-03  3.14653605113e-03 -1.92194996093e-03  2.61624267771e-03  2.09954515259e-03 -4.00455163909e-03 -1.84688808845e-03 -5.72996518098e-03 -2.24243785831e-03 -4.01612703093e-03 -2.73146969303e-03  3.23891974459e-03 -4.48676966653e-04  2.05511139145e-03 -2.03981384085e-03  1.52267986269e-03 -1.70253605876e-03  1.97261664783e-03 -3.10120259946e-03  3.65597929315e-03  7.71173814902e-04 -2.19881980148e-03  2.43136530754e-04 -2.32043240686e-03  4.59404919199e-03 -7.46429221455e-04  2.25217923510e-03  1.03939792498e-03 -6.34414972069e-05 -2.09408442342e-03 -3.81246455907e-03  2.86529255878e-03 -1.33032459650e-03 -2.04738575420e-03  2.18996935010e-03  1.66228624102e-04 -2.36468121880e-03 -2.89707876708e-03 -8.57315174654e-04 -8.84791443288e-03 -3.51162466201e-03 -6.95983723273e-03 -5.20935789781e-03 -2.78484808643e-03 -3.02742484574e-03 -2.00858281757e-03  2.14169162275e-03 -4.88072457206e-04  4.46578980103e-04  7.96307737833e-04  5.44922792093e-03 -3.23253803146e-03 -9.67930977444e-04  2.87701903531e-03 -9.08091816465e-04 -4.42936482811e-04  1.29294573233e-03 -2.00967962883e-03 -1.38174538937e-03  1.14639417072e-03 -1.90439257335e-03 -6.68213102650e-03  1.70844937225e-04 -1.78966742466e-04  1.59318076818e-03 -2.88399883506e-03  1.72553777078e-03 -2.67522264368e-03 -4.22930494952e-03 -1.70995928507e-03 -6.21978659972e-03  1.01351660447e-03  2.01338649989e-03  2.75061965012e-03 -4.66874553264e-04 -8.06204312906e-04  9.48400235119e-04  1.88221639919e-03 -2.70325332404e-03 -2.58118041580e-03  8.25257290775e-04  1.00157551874e-03 -7.98167774813e-04  3.03647338942e-03  1.41330452613e-03  4.36075635812e-03 -1.93702879163e-03  1.32442895413e-03 -3.79362256072e-04 -4.08726492498e-03  1.54590697200e-03  1.30199691407e-03 -3.44566084642e-03 -5.52333134679e-03 -2.97617669759e-03 -1.43430968456e-03  6.90817196188e-04 -1.72139267299e-03  1.21873137808e-03 -1.40791493614e-03  1.07446818101e-03 -1.06762013491e-03 -2.60303962893e-03 -3.04081904500e-03  3.15380667400e-03  4.80213331491e-03  2.85647403410e-03  7.27392563768e-04 -2.30842587671e-03 -4.42651018489e-04  2.54803738615e-03 -4.54191268496e-03  2.50857234434e-03 -5.18791948111e-03  9.29216140659e-04  2.36351119796e-03  3.50918614714e-04 -2.81044721679e-04  4.02035845142e-04 -2.26498436479e-03 -2.17545737158e-04 -2.99008863960e-03  2.48796072158e-03  1.43121648995e-03  5.00537538950e-03  1.05795128992e-03 -2.19913142837e-03  3.85655510387e-04  3.52182053017e-04 -3.68162023965e-03  2.65193917212e-03 -1.64179959160e-03 -4.96197253229e-03 -2.06573826613e-03 -3.86385512145e-04 -2.19668410158e-03 -1.50240733346e-03 -2.43027990534e-03 -5.43921446454e-04 -2.56391843583e-03 -1.51944707642e-03  5.16859943932e-03 -8.89449652553e-04  1.57909379921e-03 -1.23425848186e-03 -1.48783558474e-03  2.40814721332e-03 -5.87054823958e-03  3.68308096408e-03  1.82442833400e-03  3.01782646202e-03 -3.49655456861e-03 -5.55437072981e-04 -2.52793438412e-03 -2.87800257955e-03 -2.07725099323e-03  1.94135768118e-03  2.87509736820e-03 -7.14392866779e-04 -8.71179145010e-05 -2.07234229335e-03  4.84118163036e-04 -2.43577322157e-03 -9.36138271317e-04 -2.53348063140e-04  3.07544117867e-03  3.80458846383e-03  4.80328693545e-03  1.14922558915e-03  8.76787518320e-04 -3.15137177878e-04  8.62678238763e-04  1.23538080259e-03  1.20272527613e-03 -6.62887137566e-04 -1.34640696229e-03  5.12376065628e-03 -2.41554947681e-03  3.99676349223e-03  1.63192008599e-03  2.52402391522e-03  3.42934077584e-03  2.61278566282e-03  1.92417293779e-03  8.79609805753e-05  2.03220293353e-03 -2.96298928251e-04  1.64246322878e-03  7.15612773180e-04  1.73116071043e-04 -2.32032801211e-03  2.57546548334e-05  4.87387024026e-03 -1.95443590459e-03 -2.42648388680e-03 -4.67976533438e-04  1.92994659323e-03  1.42398231174e-03 -7.85184366593e-04 -1.43061702798e-03  6.35339844634e-04  3.84822940270e-03 -2.98260674960e-03  4.97994657591e-03  9.46976351035e-04  8.10154693955e-04  8.29587680760e-04 -5.08780365449e-04  1.51067994184e-03 -5.12721936003e-03 -5.36652581857e-04 -2.83012409014e-03 -3.13407411849e-03  3.63629955345e-03  4.62716852076e-03  3.97892922037e-03 -1.18062305933e-03  1.77036800144e-03  4.79405397771e-03  1.23815847111e-03 -5.21600054163e-04 -1.61525552218e-03 -1.11224789517e-03  7.04093302220e-04  8.83802862396e-05  1.63881778787e-03 -1.84142183795e-03 -9.17583177983e-05  3.61236318868e-03  6.05032953047e-04  1.91139392134e-03 -5.13431128891e-03 -5.88749925381e-03 -2.35556780909e-04 -4.44283036174e-04  4.14401881990e-06
 1.88498007101e-02  1.03575940469e-01 -4.35918569966e-03  1.54926376060e-02 -1.32157742717e-02 -1.79542287981e-03 -5.18904572478e-03 -5.15106454019e-03 -3.93315065814e-04  1.11320240780e-03 -7.63594271890e-03  2.24875354286e-03 -3.92165276710e-03  8.14676413186e-04 -3.46963483372e-03 -1.13088811278e-03 -1.81194526020e-03  8.56339507601e-04 -2.86303923579e-04  1.56045373608e-03 -3.05792277038e-03 -4.50035546520e-03  9.14930659007e-04 -4.70514583619e-03 -1.82310399972e-03 -4.25947618481e-04  8.24208815816e-04  9.81706329388e-06  1.23843859064e-04  4.50660009773e-04  9.10607739985e-04  1.86443411021e-03  2.50473365294e-03  2.86186553965e-03  1.13091308160e-03 -2.53823604959e-04  2.99035593283e-03  8.19974141658e-03 -3.61515305687e-03 -2.10731838535e-03  2.91685943932e-03 -5.63493866039e-03 -2.58371394394e-03  1.04350854303e-03  2.41372514250e-03 -1.03045195944e-03  2.20935744134e-03  2.22702040567e-03 -1.82879807254e-03 -1.76546905494e-03 -7.89857655946e-04 -8.02826125216e-04 -3.49502276394e-04 -1.23120003855e-04 -9.60265608017e-04  1.30300922076e-03  1.71276949384e-03 -6.74589986783e-03  3.91688269023e-03 -2.51782893423e-03 -2.63898289236e-03 -3.32712449421e-03 -6.88154634934e-03 -7.63070356907e-03  1.16793268044e-03 -1.52393106169e-03  7.69311309324e-04  1.46858869489e-03  1.23231317436e-03  7.49022505149e-04  1.54272863642e-03 -3.98974463472e-03  9.12318321692e-03  8.65777106543e-04 -7.92608534362e-04  2.66376376951e-04 -1.91398170234e-03  5.55134281843e-03 -1.09552858238e-04 -7.94171892187e-04  1.49817024423e-03 -2.07627508749e-03  2.63029978693e-03  1.03102935183e-03 -5.60858863982e-04 -1.06637471164e-04 -2.59714754866e-03 -2.18042826277e-03  9.30378095232e-04  4.86847479344e-03 -3.79282955004e-03 -1.05194737445e-03  2.75610259596e-03  1.52633199564e-03 -1.79466357815e-03 -2.81148344861e-03  1.56480363930e-03 -2.75815072278e-03 -1.51872897810e-03 -1.18456863396e-03  1.97610526214e-03 -1.21862443359e-03 -3.00313636362e-03  5.23101992265e-03  1.41668262525e-03 -1.19070032913e-03  4.81934405565e-03 -1.00437985543e-03  1.94517977708e-03 -3.79135832937e-03  2.49637030336e-03  4.29665608006e-04  3.77731360376e-03 -9.63068796336e-04 -2.73077979116e-03 -9.15021997593e-04 -5.80723470594e-05 -3.39082666632e-03  2.75919036283e-04  2.30754215971e-04  2.16889005105e-03 -7.84521179697e-04  3.61821973897e-03  1.50310099089e-04  1.66298493086e-03  8.99319395984e-04 -6.79601118477e-04 -2.74930637783e-03  1.28031897468e-03 -2.56525601485e-03  1.45909456796e-03 -1.22613099898e-03  1.42390087273e-03 -1.65542353442e-04  2.95509912855e-04  8.22183095291e-04 -1.95962782008e-03  5.71650564179e-04  5.22558136010e-03 -1.67002481727e-03 -3.05060010694e-03  4.33348800501e-03  1.84344026888e-03  6.12173947052e-03  2.39148156426e-04  1.26936760020e-03 -1.87141975776e-03  3.89530225605e-03  3.81861300284e-03 -2.01209647953e-03  2.23683677083e-03  6.48862023868e-03  3.89770928955e-04 -3.16172172610e-03 -6.13811249097e-04 -1.12816448542e-03 -3.40690099515e-03 -2.69815755106e-03  1.23734737306e-03 -2.15088416802e-03  5.51976479563e-03 -5.47551627313e-04 -1.33424054064e-03  6.64048378440e-03  5.23765386932e-03  1.62973883138e-03  8.10596926285e-04 -2.64242471623e-03  1.78880553075e-03 -3.87743603027e-03  2.48580002364e-03 -4.85574000387e-03 -8.37140683411e-04  4.08500495778e-04 -7.24281552889e-04  5.45050738105e-04  4.13344738028e-03  7.14153190742e-03  1.20675510232e-03  3.35749466097e-03 -2.18713792447e-03 -4.60125680128e-04 -1.10623162084e-03  6.53267327234e-05 -1.34598289347e-03  5.04933370301e-03 -6.64645699291e-04  1.62833655895e-03 -8.55059065931e-03 -4.11848488609e-03 -3.22110025113e-04 -7.68914873608e-04 -1.50420267864e-03  2.57399944322e-03  3.32258706782e-03 -7.67152847457e-03  5.70255361507e-03  3.71498491696e-04  9.82265514532e-03  1.13797354688e-03 -1.30748655882e-03  1.40545850559e-03  1.66568103965e-03  1.01026554500e-03  2.74297004026e-03 -8.34568523554e-04  3.77909797676e-04  2.24626294049e-03  1.47277580172e-03 -2.49603103931e-03 -2.18249881448e-03 -3.26636518549e-04  3.89198824748e-03 -3.12197894370e-03 -1.74116439414e-04 -2.35952360884e-03  1.75650508961e-03 -3.12917178529e-03  3.29850073205e-03 -1.45419448142e-03 -1.64592327723e-03  1.59631238464e-03 -3.82574896973e-04  4.96213754479e-04  1.59861800234e-03 -3.55903390881e-04  2.22513942930e-04 -4.30110648952e-04 -1.39833177412e-03 -2.64731813742e-03 -1.39273772048e-03 -1.03335738311e-03 -7.69994585662e-04  2.76934520367e-03  1.17284157107e-03  8.05312575984e-03 -1.47570513004e-03 -3.73258696018e-04  1.19347605408e-03  1.77536085902e-04 -8.96605734245e-04 -1.31870640483e-03 -2.60555358242e-03 -1.73198035455e-04  2.19906092015e-03 -8.59074869896e-05  1.10059041961e-03 -1.38268726637e-03  2.01600740239e-03  7.40562227352e-04  2.21835574468e-03 -3.94771958007e-03 -1.30016986410e-03  3.77751147020e-03 -7.91322986068e-03  4.12736182993e-04
 9.37048066298e-03 -4.35918569966e-03  1.00657266309e-01  8.53856517766e-04  7.31830170770e-03 -3.90962309310e-03  1.07059213642e-03 -4.36985481315e-04  4.10866028755e-03 -2.94517410772e-03 -1.71021301686e-03  5.88534562849e-04 -2.06097259365e-03  6.62877234161e-03 -1.69996071353e-03  3.19866749106e-04  5.52161945089e-03  1.52106025539e-03 -3.28411382632e-03 -2.93526462707e-04  7.23809176815e-04  2.86500227174e-03  2.95077233983e-04  4.09834576325e-03  7.97073508973e-04 -2.17723182249e-03 -4.87025161014e-03 -2.37333740522e-03  2.85893653132e-03 -3.00759119704e-03 -3.76928204747e-03 -5.26748088491e-04 -1.80366507737e-04 -2.47947997187e-03 -1.84374044427e-03  2.88940812065e-03  2.45997821656e-03 -7.03734798300e-03 -5.55506181126e-03  3.43746085410e-03 -1.28181561964e-03  5.68836115607e-03  1.28654939391e-04  2.47767382515e-03  3.76764877750e-03 -2.00247142350e-03  5.88219181669e-04  5.30415898172e-03 -2.75468684453e-03  6.82329821352e-04  4.91310771556e-04  4.23185187565e-04 -1.14266408638e-03 -3.16306242151e-03  3.95313864266e-03  1.72475486921e-03  3.21074144650e-03 -1.93533764339e-03  2.81639183559e-03  1.34223494128e-03 -1.37815832451e-03  1.63525326998e-03  3.24437123419e-03  4.48684984501e-03 -3.74965309865e-03  1.90631395990e-03  7.29638133913e-05 -1.93502497735e-03  2.18138749842e-03  3.80795651925e-04 -6.16779955054e-04 -2.43847019228e-03 -6.64428621937e-03  2.53708075243e-03  1.35016863982e-03 -1.22030138971e-03  5.53499190006e-03  1.09897714462e-04 -6.50118894177e-04  1.05963690796e-03 -2.16320593024e-03 -4.72834390580e-03 -4.87117726451e-04 -9.25034201444e-04 -1.60318603636e-03 -7.26916866980e-03  5.04608466359e-04 -1.47974315628e-03 -6.48096821664e-03 -2.47721947923e-03 -1.18166204855e-04  1.20550930679e-03  4.26491741213e-03  1.09130569932e-03 -2.20693633621e-03 -3.97552070858e-03  1.24884937280e-03  2.36512855090e-03 -3.72350107177e-03  4.57628049627e-04  2.09406761520e-03  2.01208852168e-03 -4.34782864019e-04  2.06278917266e-03  9.02296724410e-04  1.70583169696e-03 -1.40850314937e-03 -7.80533135364e-04 -5.02368849212e-04 -2.37565890332e-03 -8.03622030586e-04  1.93536292241e-03 -1.18138486480e-03 -1.51088135064e-03  4.62245333436e-03  2.78458404135e-04 -1.64658118865e-03  1.96840401500e-03  9.13333046056e-04  1.78237875507e-03 -2.72368721182e-03 -7.68767606513e-04 -1.81511737122e-03 -1.99715381875e-03  1.91333363104e-03  5.03770650176e-03 -4.85995117361e-03 -1.87106974371e-03  1.61404270612e-03 -2.14806704829e-03 -1.30755673994e-03  4.86693303877e-03 -7.98981301424e-04 -2.89802007775e-03  3.81603424458e-03  8.42461381437e-04 -1.88053130201e-03 -3.36534118065e-03  1.07937225234e-03  5.16742103010e-04  1.60555079745e-03 -1.08970992797e-03 -1.63219375643e-03 -4.04213424581e-03  6.33699245949e-04 -2.18784160000e-03 -9.33010527672e-04 -2.70804167760e-03 -2.57096547628e-03 -2.85240672965e-03  6.15417708243e-04 -3.40737563030e-03 -2.69514909976e-04  1.50668106348e-04 -2.10385983889e-03  6.22707235266e-04  2.44473712633e-03  6.77518090373e-03  9.08462316623e-04 -1.47191927371e-03 -7.56552661018e-04  2.24910440129e-03 -2.10084719665e-03 -3.74839331766e-03 -3.91083258316e-03 -6.60661550908e-03  8.37388479119e-04 -6.27911704308e-04  2.18001627159e-04  1.77695424652e-03  2.68404236050e-03 -2.17299758591e-04 -5.28240833357e-04  1.56061078121e-03  2.70340588220e-04 -1.53005771346e-03 -1.25167838366e-04 -4.25712551662e-03  4.91142228882e-03  9.32783403393e-04  4.81652751470e-04  1.99575335410e-03 -4.82006542014e-04  6.70214640357e-04 -2.48655506605e-03  1.33715025879e-03 -1.55569626069e-05 -4.17500188822e-03 -6.12959727486e-04  5.07379154997e-03 -6.08101379483e-03  2.96079452416e-04 -7.65219710531e-04  9.53065896053e-04  3.91104724868e-03  9.97802507713e-05  1.51690148688e-03  2.42616474914e-03  4.05735227196e-03 -2.35245127686e-03  1.69687197774e-03  3.59087216786e-03  1.71449946516e-03  3.45420692565e-05 -4.00247994284e-04  1.88869936935e-03  1.80987077520e-03 -2.48844773392e-04  4.72317437670e-03  2.85405926834e-03  2.43503760127e-03  2.08405990774e-03  4.27723460345e-03 -1.71715330583e-03 -4.16977257954e-03 -3.09974869231e-03 -6.19881823788e-03 -6.24511785111e-03 -6.78041581542e-05  1.01574406243e-03 -2.84430331394e-03  4.16359514306e-03 -2.25577918383e-03  4.57634856870e-04  1.45726581303e-03  1.16400344580e-03 -1.33510638945e-03  1.34582860370e-03 -8.46441249563e-04 -5.83005215182e-03 -2.08396019652e-03 -1.61598951849e-03  3.54558793105e-04 -3.13631796404e-03 -4.76289128269e-04 -8.95694839235e-04  1.80778330954e-04 -4.10228205920e-03  2.76935389999e-03  5.25364020480e-03  1.23336457446e-03  2.86175431756e-03  2.23502614420e-03 -2.22382687838e-03  3.53799010093e-03 -2.90945553591e-03 -7.01648479586e-03  2.87645908690e-04  2.90209603066e-04 -1.68166138445e-03  1.85102532770e-03 -7.70611556314e-04 -9.17403712441e-04  2.18513633861e-03 -3.07104712237e-03 -1.45201981968e-03
-1.71975128767e-02  1.54926376060e-02  8.53856517766e-04  9.83531300894e-02 -1.90601169494e-03 -5.11761209872e-03  2.65701069184e-03  6.78478493044e-06 -2.80422649385e-04 -2.12401950718e-04 -5.49606403037e-03 -2.86053802487e-04 -2.46170782905e-03  3.15208674214e-03  3.27651128551e-04  4.16127860869e-03  3.32029797193e-04  2.16363573107e-03 -3.92308621919e-03 -1.07100691273e-03 -4.12153151044e-03  1.91498689218e-03  1.17110560032e-03  7.64805761661e-04  2.21770554378e-03  1.77652920715e-03  4.48468552600e-03  1.68264603513e-03  4.50532929868e-03  2.71596210917e-03  1.36283628130e-04 -2.14408352248e-04 -7.77213334814e-04 -1.04942129363e-04  1.01016782231e-03  2.10292882214e-03  1.03146406880e-03  1.07312683404e-03 -5.64768950296e-04 -2.28668778833e-03 -2.93294985835e-03 -2.15021088462e-03 -3.56952693471e-03  1.19752206354e-03 -6.11596254474e-03  2.77131417481e-03  5.19174208525e-04 -4.37955865948e-03  1.10280751702e-03 -4.21774366169e-04  3.20916949926e-03 -3.33051818969e-03 -1.26060438409e-03  1.60305387658e-03 -1.05282200645e-03  1.04292926173e-05  5.53322576146e-03 -1.86743857267e-03  3.92938456796e-03  1.52117708767e-03  1.88576730679e-03  7.34023940983e-04 -2.34819750235e-03 -2.86306407610e-03  1.87290258718e-03  1.34950561735e-03 -2.78833941642e-03 -2.60296639268e-04  6.75067390190e-04  1.30209478494e-03  1.16414164198e-03 -5.09174869755e-04  3.03736158516e-03 -2.88435427845e-03 -2.02354354494e-03  2.07471191379e-03 -1.94015155630e-03 -1.42158141901e-05  1.11598090679e-03 -8.22279341838e-04  2.44594157985e-03  6.66403994916e-04 -3.40331952767e-04 -1.63028716275e-03  1.25253320684e-03 -3.49702570831e-05  1.96244862948e-03  1.88731645611e-03  2.28902462328e-03  3.55611719552e-03 -5.57639794517e-04 -1.09233476709e-03 -3.51146374282e-03  4.40912505670e-03  5.35057901568e-03 -2.94176261944e-03  9.40127421445e-03  4.72662544392e-04 -2.30612687758e-03  9.39277179037e-04 -1.05901927101e-03 -1.69675166222e-03  2.39774486537e-03 -1.50645429062e-03 -1.70385217184e-04 -4.15824419065e-03  3.99020631832e-03 -1.44070186088e-03 -2.46929622708e-03 -1.46304299002e-03  6.82125889900e-04 -8.36377810516e-04  2.01926332498e-03  1.47506761567e-03 -1.77492871130e-03  2.56104861114e-03  1.86169714867e-03  6.37915489744e-04 -2.95432505811e-03  5.77038357311e-03  1.97575542927e-03  3.18410841229e-03  2.87875831538e-03 -3.15424793912e-03 -7.31966365065e-04  2.58097997557e-03 -3.23327004717e-03 -2.54176795409e-03  4.60799231447e-03 -1.37045605644e-03  4.04361200653e-03 -2.91691547448e-04 -5.75634210655e-04  6.70315013461e-03  2.14820641643e-03 -7.89115120834e-04 -1.05958986518e-03  4.18258827986e-04 -5.72633673346e-04 -1.03958306929e-03  1.47574207039e-03 -1.04654134291e-03 -1.07881044105e-03  1.15953308344e-03  1.40374030766e-03  3.38487664322e-03  2.29743199396e-03  3.96080998999e-03 -4.44790830431e-04  1.44699751088e-03  3.74752357930e-05 -6.31585331140e-04  2.43458219977e-03 -9.08417472996e-04 -4.59035065961e-03 -2.48057080401e-03 -5.63170695843e-03 -2.10454219729e-04 -5.16952829286e-04  3.17356254058e-04  2.50326566230e-03 -4.16897070578e-03  3.73880008634e-04  1.74689908438e-03  2.21658279646e-03  2.37239631627e-03  1.98324501198e-03  4.48397388978e-03 -1.14904609946e-03 -4.25771229795e-03  1.22343401149e-03  2.07565614597e-03  6.59842050381e-04  8.98839129613e-04  4.69994493240e-03  3.26480525360e-03 -3.76085448245e-04 -1.38483602614e-03  1.83574020409e-03  5.01987722367e-03 -1.04378398999e-03  7.76899691310e-04  1.55280979523e-03  1.02070384990e-04 -5.30545448350e-04  1.60569538250e-03  9.57926163781e-04  7.07165357080e-04 -9.41104998132e-04 -2.34025587116e-04  8.59487134018e-04  1.89451360113e-03 -1.81394424066e-03  4.43128594308e-03  6.97216001009e-03 -9.86772428820e-04 -2.12494580109e-03  1.71531862839e-03  2.09497445768e-03 -1.31947178612e-03 -5.57209393175e-04  3.41946282532e-04 -4.96922275007e-03 -3.50675060511e-03  4.53067052361e-03 -5.68064122807e-03  7.26785514464e-04 -1.74704628073e-03  6.02609864796e-04 -3.44833335383e-03  4.97816855641e-03 -1.79481465744e-03  3.81792683667e-04  2.09284614294e-03 -4.32095779272e-04 -1.06390552103e-04  3.79125193694e-03  1.84094586862e-04  1.44242549921e-03 -1.82220652735e-03  1.69931983245e-03 -1.43837869658e-03  6.56714433572e-04 -1.62045461742e-03  9.37251221697e-04 -1.76547188033e-03  1.48272265026e-03  3.64970808082e-03 -4.19668299675e-03  4.31860864791e-03  1.73631787379e-03  4.54457937941e-03  8.44302938251e-04 -1.00080940098e-03 -2.88673513725e-03  2.86088424087e-03  1.42966712158e-03 -3.58326916855e-03  9.60970909660e-04  2.03658213442e-03  5.39542324709e-03  3.09835149344e-03  1.90511255421e-03  9.77156422487e-04 -1.96159415199e-04  2.93942941892e-03 -2.21985279238e-03 -3.69058081618e-04 -5.64154174019e-04  6.66286177828e-04  5.30459490695e-04 -4.49210396961e-04  2.87004406136e-03  3.10998644542e-03 -1.97525719333e-03  2.67487076068e-03
-2.36980021594e-03 -1.32157742717e-02  7.31830170770e-03 -1.90601169494e-03  6.73227783141e-02 -9.31312232342e-03  1.52400043847e-02 -2.86562537191e-04 -2.10621645861e-03 -1.31055432983e-03 -1.60674849489e-03 -1.81005326741e-03  1.28931574100e-03  9.33769643372e-05  3.42877845464e-03  4.11151164036e-04 -6.85355738260e-05  7.39544022861e-04 -1.22296044754e-03  9.93768791850e-04 -6.90150914278e-04 -2.41532890985e-05  7.90205846346e-04 -2.61008002819e-03 -1.04831748666e-03 -4.53113640503e-04  8.15120042152e-04 -1.36534352028e-03  1.31252738441e-03 -1.78981469061e-03 -1.56677959352e-03  1.84086962185e-03  2.09014860769e-04 -1.15663678010e-03 -3.14470925601e-05  1.26414144436e-03 -5.20639091992e-03 -1.67276786248e-03  3.26150798559e-03  3.25157462979e-03  5.57126902451e-04 -2.51854283344e-03 -8.45504277115e-06 -1.57687114989e-03 -1.36010435883e-03 -1.69572603722e-03  3.07263807293e-04 -1.39918730010e-03 -1.16320205309e-03 -1.13907515068e-03 -2.58572137939e-04  2.59085239716e-03 -3.19332416722e-04  2.19226637506e-03 -2.41827587019e-04 -9.00659094369e-04 -9.47382710254e-04  1.45742960320e-03  1.08741367772e-03  1.66718527719e-03 -9.29426590441e-04  2.65885442990e-04  1.76350946403e-03  2.17778736341e-03  2.57467337456e-04 -1.23175406063e-03  3.55609569332e-05 -1.13029063518e-03 -9.46056298176e-04 -2.60723721339e-04 -1.79699886973e-03  1.65883456622e-03 -4.97948807079e-03  7.54446616773e-04  3.28215479110e-03 -6.68592474754e-04  5.36751648100e-03 -3.80970101301e-03  8.70799436194e-04 -3.38713609247e-03  8.89269756475e-04  1.27779320252e-03  5.84045989933e-04  1.57551660352e-03  5.13889868773e-05 -3.41181936415e-04  1.19837461136e-03  1.03157502384e-03  9.53758892426e-05 -7.21208272944e-04 -7.72252434197e-04 -7.46621828157e-04 -9.35178381893e-04  1.74197309224e-03  1.15702082399e-03 -6.56200098590e-04  1.59685899528e-03 -1.82523124403e-03  1.04878357217e-03  1.07470656222e-03 -1.45239672972e-03  2.15955068867e-03  1.84576676948e-03 -9.60845876144e-04  6.34582233495e-04 -6.30167939434e-04 -2.21677872660e-03 -1.21959643947e-03 -4.38124749117e-03  2.70434223598e-03 -2.00659902935e-03 -1.07071857951e-03 -5.39767030123e-04  1.57748060908e-03  1.29963775826e-03 -2.43803603029e-03  2.11182067896e-03  2.90610217245e-03 -2.84837220778e-04 -8.77682651406e-04 -2.52128746227e-03  1.09448187361e-03 -2.13791156047e-03 -3.08650237320e-03 -1.48749326746e-03 -3.77275410265e-05 -4.95667595068e-04  6.40587031759e-04  9.35803357883e-04  1.16359240337e-03 -3.55339359883e-04  1.66977395349e-03  5.85493364063e-04  1.67017791356e-03 -1.29759861413e-03  7.49867738597e-04 -1.23439583407e-03 -1.15701439731e-03 -2.77883818011e-04  3.07820788524e-03 -5.34129023771e-04 -4.39079496396e-04  2.29757300518e-03 -3.48108440871e-03  3.39579487347e-04 -1.99604081960e-03  2.45190724870e-03 -1.69214645206e-04 -1.38006123395e-03  2.29026901526e-03  2.59098129732e-05 -1.80663702719e-03 -9.04667942014e-04  4.34674251665e-03  1.02567289441e-03  1.34454161399e-03  1.45460809477e-03 -1.32245359645e-03 -1.60449671946e-03  2.44405180965e-04 -2.71755355168e-03  7.12961999414e-04  2.89424707551e-03 -2.38135201139e-03 -5.52096423252e-04 -1.65911847660e-03  9.45119431904e-04  2.37488135309e-03  1.17521010740e-03  2.17014575152e-03 -6.74759782045e-04 -5.58587612733e-05  1.31027204511e-03 -2.19968316662e-04 -3.13053803419e-04 -5.74768757923e-04  1.06412817498e-03  2.04729206582e-03 -2.58985534690e-04  1.04897790714e-03  8.20913852421e-04  1.19046172606e-03 -1.23535850928e-03  2.96256202472e-04 -1.54880087565e-03  2.02267568811e-04 -9.82223136291e-04 -2.98450385202e-03  3.90117738469e-03  1.93596206830e-03  1.65147447919e-04  1.22802440712e-03  2.64739402795e-04 -9.95786160342e-04  1.04898368594e-03  2.74187596654e-03 -3.95433741024e-03 -6.98513451644e-05 -2.09080594449e-03 -1.17948779241e-03  2.42028623386e-03  1.81953569272e-03 -4.14193041377e-04  4.26088607352e-04 -1.31169175343e-03 -2.63429842429e-03 -7.99728436919e-04 -3.90674810475e-03  1.05599902792e-03  3.41650764719e-05 -9.80219880776e-04  1.13330590998e-03 -2.52601692399e-03 -3.11612710195e-03 -1.39869696505e-03  3.72020035909e-03 -9.41769075366e-04  1.48883433641e-03 -2.98705768448e-03  6.90969012995e-04 -9.09875291867e-04  7.98626343471e-04  1.74596819289e-03 -2.88405118038e-03 -5.96895327798e-04 -1.97166244032e-03  4.89016068460e-05  2.84467141347e-04 -1.20954582087e-03 -2.22122166530e-03 -2.58636156980e-03  4.73940864261e-05  1.58197970696e-03 -1.43886049399e-03 -7.09766333926e-04 -1.78804194297e-03 -3.39858223447e-04 -7.32389461204e-04 -1.79352303191e-03 -2.74868417071e-04  2.07983408009e-04  3.75909317339e-04  1.60902384314e-03  1.88445122370e-03  1.12023854815e-04  2.64175672501e-03 -4.00324323339e-03  2.95422475847e-03 -4.25164177125e-04 -1.94271829961e-03  2.15006627808e-03  1.50695079277e-03  3.01458391149e-04  7.87122932935e-04  4.64114861049e-04  9.45758335624e-04
 9.53573458303e-04 -1.79542287981e-03 -3.90962309310e-03 -5.11761209872e-03 -9.31312232342e-03  1.12326699586e-01 -2.67884928209e-03  2.60542011064e-02 -8.69663040964e-03 -2.52831542674e-03 -5.36065858583e-03 -6.36884708796e-04  4.48274919157e-04 -1.61589657118e-03  1.47394350850e-03 -5.34748751236e-04  1.65810571744e-03 -1.96027789234e-03 -6.00130744953e-04  4.47652401898e-04  3.69617835566e-03  6.66895403842e-03 -9.06025044271e-04  4.15391757057e-04 -7.66961269606e-03  1.97638322033e-04 -8.22285948259e-04  5.41910753021e-05  3.96358362499e-03  6.50805787186e-03  4.71079102175e-03  1.91125304670e-03 -2.85493390023e-03  3.16606003745e-03 -2.05812763894e-03  8.13214915568e-05  2.41280561196e-03  7.31989567726e-04 -4.58007353097e-03 -1.48006091344e-03 -3.70519597754e-03  1.48138225622e-03  2.88903750102e-03  2.66235614037e-03  2.32720477972e-03  4.74146337362e-03 -5.06895302837e-03  1.28844411520e-03 -3.47078309886e-04 -3.43279026427e-03 -8.63657675927e-04  2.84753173285e-03 -5.30530709259e-04  6.15556809191e-03  4.70754739072e-03 -4.10480941503e-04  1.30899772634e-03 -8.33752425037e-04  9.08869881671e-03  7.05624096486e-03  1.88272909754e-03  2.86252148279e-03 -9.40731714255e-04  3.01614892852e-03  7.26089698771e-03 -3.98206997433e-03 -2.57929507267e-03 -1.00084205369e-03 -7.63696214727e-04 -2.09383667233e-03  1.30869409831e-03  1.02171799720e-03  2.75043338448e-03  4.08450459017e-04 -6.05355654108e-04 -1.57171931266e-03 -4.84893914948e-03  2.90647072754e-03  1.65876074446e-03  7.57341173998e-04  2.80296438736e-03  1.19638482077e-04 -1.28856099283e-03 -5.06781638533e-03 -1.76881135186e-03  5.14418038227e-05 -2.97233189053e-03 -3.71141180063e-03 -3.87070670585e-03 -4.43281321277e-04  2.47047934094e-03 -3.19369090761e-03  3.39990491987e-04 -9.10495063884e-05 -1.47440122316e-04  1.33879487401e-03 -2.39090604331e-03  2.79213561028e-03  4.23960373767e-03 -5.60188917886e-03 -1.22944035428e-03  1.05508058823e-03 -2.19597693914e-03 -6.41630437148e-04  1.22651160210e-03  3.22764094440e-03  1.48677460417e-04  2.83692451528e-03  8.38699054032e-04  6.66557272331e-04  2.52156835547e-03  8.32816101326e-04  4.42244298356e-03 -3.89679073594e-03  4.13056130398e-04  2.51003930074e-03  2.37073161500e-04 -3.62523425773e-03 -3.34277853856e-03  1.57179244781e-03  1.01219653828e-03 -1.82928782844e-03  1.08087345691e-05  3.71984283560e-03  3.41800216969e-03 -4.19585017620e-04 -4.01641007105e-03 -2.79524177705e-04  2.40801915925e-03 -1.79613626861e-03 -3.65104170951e-04 -8.88350251529e-04  1.51962171962e-04  1.58121110493e-04 -2.23993455404e-03 -6.41580128352e-04  7.62736225617e-05 -3.40894446918e-03  1.05992882182e-03  2.23268502813e-03 -3.12565113331e-03  4.76178285459e-03  1.24228390428e-03  1.49921489781e-03 -1.85323441065e-03  2.21659850790e-03 -3.71560633598e-04 -1.02293875908e-03 -7.76329260454e-03 -9.70886256274e-04 -3.49173022525e-03 -4.40477815747e-03  8.70050715345e-03 -4.17122783127e-03  7.62316186405e-03  4.96657352909e-03  9.86418887220e-05  1.76617328481e-03 -1.61824027562e-03  3.22985173466e-03 -4.80132748215e-03 -9.93151069273e-04  2.95686839546e-03 -1.19652241369e-03 -4.67267525597e-04 -3.79346214000e-04 -6.42030387819e-04  3.42225315691e-03 -2.22249693245e-03 -2.52231608526e-03  4.97429384813e-03  1.44845238848e-05  1.99903910028e-03  1.59098270031e-03 -1.97080049419e-03  1.28346176683e-03 -5.33353026898e-04 -3.97388526437e-03 -3.00247752873e-03 -1.10797412185e-03 -1.71678748099e-03  5.33368799037e-04  5.28136909926e-03 -3.92396400870e-03 -1.83307476917e-05 -8.10822422294e-03 -3.76722994257e-03  6.33993748489e-03  1.87664670470e-03 -1.70568671175e-03  1.17366769963e-03 -7.49011760989e-04 -4.04808550283e-04  5.87839709152e-04  9.54216541950e-04 -5.25160914667e-03  2.75973239106e-03  6.97237066427e-03  1.90619105711e-03  2.46687376323e-03  4.21113521772e-03 -1.53564729007e-03 -5.86406199888e-03  4.54029976558e-04 -1.34150637358e-03 -7.32877734933e-03  2.61610796383e-03  4.43786852363e-03 -1.43130785394e-03  2.15219827312e-03 -3.44337295023e-05 -6.08082000416e-03  1.36980986860e-04  4.32538737954e-03  2.06920234628e-03 -3.06968936078e-03  6.68365245473e-04  3.12660154837e-03  3.41111987776e-03  4.92105275497e-04 -3.15118064799e-03  5.54161624500e-03 -8.69174530723e-04  3.27681667264e-03 -1.38623180208e-03  4.07454424019e-04  1.22145072512e-03 -2.27937740599e-03  1.27132340486e-03  1.48748628015e-03  2.43169504945e-03 -1.64869681295e-03  1.78678660432e-03  2.49721852006e-03  1.68389621197e-03  1.20798528297e-03 -7.68402611667e-04  2.21041378162e-03 -1.44715723074e-03  4.10575240027e-03 -5.91589293246e-04  3.19470546664e-03 -1.93791261434e-03 -2.61797519253e-03 -3.78037355864e-03 -6.56503333286e-03  4.95235484515e-03  9.40471283603e-04  1.93015981337e-03 -4.26622818198e-04  4.56304764056e-04  7.97367034226e-03 -3.21181939659e-03  2.81020972571e-03  1.63596616396e-03 -1.22587667336e-04
-2.69468986793e-03 -5.18904572478e-03  1.07059213642e-03  2.65701069184e-03  1.52400043847e-02 -2.67884928209e-03  8.39236277701e-02  7.64532705550e-03 -6.88947863397e-03 -8.25669184991e-04 -3.29184296909e-03 -2.58618861314e-03 -5.41922740262e-04 -2.14459598883e-03  3.08244044088e-03  3.72371217898e-04  2.19815460600e-03 -5.28672261212e-05 -3.35427951886e-04 -1.04081030774e-03 -9.31789025126e-04  4.64472389142e-04  7.86676426938e-04 -3.29825999369e-03  3.65242419193e-03  1.49623657718e-03  1.98313511519e-03 -2.77206515922e-03 -8.75880451837e-04  1.89208626387e-04 -9.22877496487e-05  3.48128920680e-03  4.55080171474e-04  3.15929277430e-03 -3.77448103428e-04  7.29524984408e-04 -4.04992084436e-03 -5.09443357621e-04  1.90306192577e-03  2.79773034677e-03  5.19521231743e-03  3.52522424218e-05  2.17506719669e-03  1.80527332496e-03 -1.16356464300e-03  7.34522666730e-04  1.12513607835e-03 -3.86291722975e-03  5.18106839784e-05  1.32744740071e-03  4.00254917945e-03 -5.30064099146e-03 -2.14669644822e-03  5.10179953261e-04 -1.20081640351e-03 -1.87433462746e-04  2.93695816009e-03 -3.38886639016e-03 -1.62708107649e-05  1.15299152612e-03 -1.79020942449e-03 -2.23518097893e-03  5.34701839512e-03  2.76807490071e-03  2.68731566678e-03 -1.70834733226e-03 -1.53596557389e-03  2.61833503004e-03  9.52437632895e-04 -5.34269696534e-04 -1.12639543624e-03  9.62582281035e-04 -3.53186304013e-03  4.39988905814e-03  2.91601702844e-03 -1.45329938066e-03  3.86699659667e-03 -5.32951999152e-03 -2.59376736238e-04 -2.10369917477e-03  1.91653802890e-03  2.44444352866e-03  1.36231541344e-03  1.04441317880e-03  4.35142019677e-04  3.63891124309e-05  1.50683061952e-03  8.42516610492e-04  1.88787061507e-03 -6.04283135772e-04 -3.06118411216e-03 -4.03813151802e-04  5.79353555302e-04  3.37059736622e-03 -7.47896934947e-04 -3.35965108248e-03 -4.77399374983e-03 -1.33406813587e-04  2.86285129013e-03  3.22424052305e-03 -1.87685708920e-04  1.80083717760e-03  1.93701498578e-03 -2.28081708926e-03 -1.38932019454e-03  4.50480204970e-04 -1.28801107036e-03  4.23894322930e-05 -2.52694326738e-03 -5.98006113958e-04  6.93587383959e-04 -3.61525037365e-03 -4.61711606032e-04  2.43684825869e-04  8.72801687025e-04 -4.08433353055e-04 -7.94108884413e-05  4.09579838872e-03 -5.10078308875e-04 -1.63560238105e-03 -1.44374448529e-03  3.30528277536e-04 -2.53757867551e-04 -1.71368949690e-03  8.83295728337e-04  3.47763192072e-04 -1.95937435779e-03  1.80389186616e-03  3.79805706364e-04 -4.97810620256e-04 -2.68885200433e-03  2.77532320865e-03 -6.26873391578e-03  7.28889235889e-04  1.56999658015e-03 -1.50569098848e-03 -1.09171028058e-03 -1.23386980050e-03 -1.84691081563e-04  1.53594341357e-03 -7.48875667383e-04 -1.43759349090e-03  1.47524514478e-04 -4.05324745671e-03 -8.04405038822e-04 -8.23588434618e-04  1.00787597081e-04  3.47781924987e-04 -3.02280970899e-03  2.02990115043e-03  1.11518571642e-03 -8.16941751605e-04  3.62248271674e-04  1.83682084644e-03 -4.30985283967e-04 -1.25540101249e-03  5.71596236016e-04  2.88003907008e-03 -8.62775853503e-04 -6.21371231620e-04  2.94270118462e-03 -2.18326905918e-03  1.98475394498e-03  7.51545882562e-04 -5.52402551043e-04 -1.11672268523e-03  7.85704204381e-04  4.95354472310e-03 -1.32899740849e-03 -1.15155015756e-04 -1.10242212095e-03 -8.10625654361e-04  1.84951015535e-03 -3.08895142685e-03 -1.75942719712e-03  1.27899895286e-04 -2.13289497299e-03 -6.09518213609e-04 -6.25086236626e-04 -3.80419834693e-05 -1.53667233594e-03  1.19032784806e-03  1.21930051895e-03  3.60486321948e-03 -9.93817885868e-04 -1.44135453615e-03  9.94543715626e-04  1.79468396348e-03  4.88370794775e-03  3.42308330871e-03 -2.06128992721e-03  7.69912851753e-04  3.51175089117e-04 -1.46112907978e-03 -2.85124693960e-03  1.14485409137e-03 -5.69056165941e-03  5.29702466477e-04 -9.58653196874e-05 -2.43540356834e-03 -2.48730850052e-03  1.02337412622e-03 -4.68635940474e-05  5.45491856790e-04  1.02226233355e-03 -3.96143323292e-03 -2.55201007726e-04 -2.91874483409e-03  5.20242664435e-04 -6.31725053898e-04 -6.42341576700e-04  9.73810665801e-04 -2.19937201754e-03 -1.96811528923e-04 -2.44617340963e-04  3.73643123161e-03 -8.68195154986e-05 -2.58543808492e-03 -1.05204845232e-03  2.36870874812e-04  9.96862713840e-04 -1.67674541307e-03  4.10531568712e-03 -2.84494432171e-03  3.03384233633e-05 -3.66503374123e-03 -5.49543033990e-05 -4.95410498535e-04  1.82706838965e-03  1.05914341620e-03 -3.64595154824e-03  3.61852177410e-04  4.49576733660e-04 -3.68124592874e-03  2.26767855191e-03 -1.85110711809e-04 -2.59476341226e-04 -6.38233397143e-04 -1.37027096898e-03 -3.05516925355e-03 -2.16351700200e-04  3.32588017282e-05  1.46187478236e-03  3.16518233607e-03 -3.00854852653e-03  7.10293855010e-03 -3.32282817404e-04  1.26428142982e-03 -3.93814790334e-04 -1.09111120981e-03  5.02153003179e-03  1.16158080042e-03  1.51169482344e-03  3.64177385282e-03 -6.85738048735e-04  3.02319282389e-03
 2.07576628893e-04 -5.15106454019e-03 -4.36985481315e-04  6.78478493044e-06 -2.86562537191e-04  2.60542011064e-02  7.64532705550e-03  9.36351114551e-02  5.17577029695e-03  1.11907107294e-03 -6.77434062149e-03 -1.55477341579e-04 -4.24430472020e-03  4.69243234695e-04 -2.26335828478e-04 -1.89650272627e-04 -4.60050798151e-03  1.91311908627e-03  1.51507645896e-03 -1.43971837968e-03 -2.57440084961e-03 -5.65332714039e-04  1.31103641015e-03  4.99213608290e-03  5.08960517642e-04 -1.60129311824e-03  1.26889641390e-03  7.62864673363e-05  4.08229896976e-03 -4.21444921869e-03  3.42163001600e-03  1.80643532961e-03  1.03732841293e-03  1.24479243180e-03 -9.25902750211e-04 -1.84642458863e-03  1.56338099796e-03 -3.83765407088e-03 -3.69746427087e-03 -5.02201479894e-04  5.94243178717e-04 -2.26136124502e-03 -8.31914290391e-04  8.37866487542e-04  1.73598931293e-04  4.31564891681e-03 -2.62560241482e-03 -5.03299106100e-04 -1.08862594234e-03 -3.79574113195e-03  3.70088198235e-04  3.34947363718e-03 -5.71947169385e-06  4.68261343949e-03  1.79075671630e-03 -5.28516980147e-04 -1.58582714802e-03  1.59664313130e-03  6.61986812460e-03  3.64599761492e-03  1.07235703312e-03  4.47406535842e-04  3.65243380788e-03  1.06589922992e-03  2.44772816165e-03 -4.10174247816e-03 -4.63759293383e-04  2.48728220058e-03 -4.34298042043e-03  4.46567649952e-03 -6.89114808482e-04  1.62619863341e-03  2.53055292860e-03  1.67323781113e-03 -1.46197313117e-03  9.21550307906e-04 -7.77097434297e-04  2.63718872829e-03  1.43337442974e-04  5.95487166864e-04 -8.56031388447e-04 -1.34329465576e-03 -1.09481467258e-03  1.28116106190e-03  1.93441965327e-03  2.57805177289e-03  1.69383413148e-03 -1.99227253394e-03 -6.44138043931e-03 -4.46173552723e-04  5.31190266616e-04  6.37624331653e-04  1.53658468871e-03 -2.79247336473e-03 -1.69933334795e-03  5.66911926033e-03  6.72754278931e-04 -1.30342123876e-03 -1.80483482515e-05 -2.73277989741e-03 -5.99655168411e-04 -2.13089317350e-03 -1.37171147611e-03 -7.16086786571e-05 -3.61028484853e-03  6.03358674846e-03 -4.68587945353e-03  5.14284000137e-04 -2.51156008645e-04  1.31811763744e-03 -2.58583570957e-03  1.98961121031e-03  1.61533870292e-03  2.94798897027e-03 -2.81783567736e-04  6.02373336169e-04  7.42909210826e-05  1.39810696562e-05 -1.43899883610e-03 -7.46839645838e-03  1.35778673747e-04  2.24408278218e-03  2.00378606980e-03  8.62032986055e-04  1.82993173159e-03  1.21819328582e-04 -2.56089075808e-03  5.99230400662e-04  3.30634371379e-03 -1.53181124877e-03 -1.18116835278e-03  2.20820892769e-03  1.84951551171e-03  1.95394561608e-03 -1.34433378980e-04  1.70170087641e-03 -4.72748157259e-04 -2.43729286511e-03 -2.39466145775e-03  3.11844357850e-04 -1.82227266151e-03  4.40788307151e-03  3.63522997395e-03  3.13411841076e-03 -4.19528659808e-03  3.47255413368e-03 -1.09830756873e-03 -1.21662127934e-03 -6.56840366371e-03  1.31882105201e-03 -7.30547297692e-03 -8.50950793051e-04  5.56771701656e-03  1.38575018826e-03 -2.26848515615e-04  2.83027065148e-03 -1.15241848504e-03  9.41692474774e-04  5.09619693479e-04  1.66528194694e-03 -3.03210800146e-03 -5.67819450522e-05  2.46320125577e-03 -1.08001473405e-03 -1.82732898173e-03 -8.47632488903e-04  9.08641990292e-04  1.40985501484e-03 -1.22505829505e-03 -5.30467801261e-04  2.18622412668e-03 -2.17707288372e-03  1.44849875107e-03  2.17914561987e-04  1.52387959916e-03  8.37684637972e-04  6.22357332225e-04 -5.43091148874e-03 -7.18826544865e-04 -7.41974112079e-04 -1.27728881720e-03  3.60163828227e-04  4.52961728257e-04 -3.00761212486e-03  2.23670553038e-03  7.12749059478e-04  1.78229625897e-03  4.75838832268e-04 -2.63177716894e-03  3.94831322428e-03  2.93044747063e-03  4.17333730125e-04  2.69302288877e-03  2.17326194498e-03 -1.59962380223e-03  7.02307567733e-04 -2.22737219443e-03  2.85871276408e-03 -1.78345962143e-03  2.61819179861e-03 -4.48764126532e-03  3.28913926194e-04 -2.95794304398e-03  2.53057867846e-03 -3.09253561612e-03 -5.33750482287e-03  5.79464961636e-04  4.51773552720e-03 -3.70830350200e-03  1.95357636539e-03 -1.68677813117e-03 -1.76941538686e-03 -1.12549292521e-03 -3.53667942485e-03  2.36857740243e-03  5.89289191528e-05 -1.34918598357e-04  3.71746434029e-03 -8.56465153092e-05 -5.68235416693e-04 -5.69655350564e-04 -2.10728175117e-04 -3.24793584559e-04 -6.98718799404e-04  8.14210351074e-04 -8.45468566904e-04 -1.83575810559e-03 -1.65640423221e-03  6.60934612971e-04  2.74799063199e-03  1.15813530780e-03  2.07522907497e-03  5.78314731192e-04 -5.68780656440e-03 -1.37086657950e-03  6.14752124642e-04 -1.07605483990e-04 -6.14865864677e-04 -3.88773402378e-04 -2.96745888825e-03  2.33927748496e-03  2.54743872071e-03  2.39595469920e-03 -3.14693944546e-03 -5.01757915443e-03  1.59722477512e-03 -3.68172096271e-03 -9.26309480342e-04 -1.16952182232e-03 -1.44575288827e-03  1.02047556058e-03  8.76647833098e-04  3.09077133645e-04 -2.51009817972e-03  1.73047941363e-03 -2.96563100798e-03
 8.21695845431e-03 -3.93315065814e-04  4.10866028755e-03 -2.80422649385e-04 -2.10621645861e-03 -8.69663040964e-03 -6.88947863397e-03  5.17577029695e-03  9.70029101923e-02 -8.65662487809e-03  1.28447903671e-02  9.16628949777e-04 -1.45913793364e-04 -2.41383908478e-04 -7.81726243108e-04 -1.41401136587e-03 -6.13405411491e-03  3.92139270516e-03  1.78041846243e-03  1.53446177454e-03  1.52669906070e-03 -1.21047795698e-03 -1.88007077974e-04  6.37182260779e-03 -1.18360707439e-03  5.30525557463e-04 -1.24305358500e-03  1.08472902458e-04 -2.46062353791e-03 -1.61676571346e-03 -1.18190938063e-03 -1.79969520979e-03  3.14878930855e-03 -1.19515814588e-03  9.00329412783e-04 -3.38327268440e-03 -1.43509179094e-03  9.86363078149e-04  1.65896956672e-03  2.14136990367e-03  1.43574830485e-03 -1.77090405913e-03 -6.51138859950e-03  3.26411868933e-04  3.98102004454e-03 -1.69726372174e-03  4.20323933014e-03 -5.91988357933e-04 -1.20719314650e-03 -1.35392151616e-03  7.87395559827e-04  9.92859155050e-04  2.00837772290e-04  4.51026559657e-04  4.12427961583e-04 -2.09568832652e-03 -2.29950307179e-04  3.70701048784e-03  3.95251820425e-04 -2.45113537977e-03 -1.95711161954e-03 -3.91612141618e-03  3.52240157054e-04 -7.82498615121e-04 -3.39507141465e-03 -4.53136849577e-04  1.11373102826e-03 -1.69878977676e-03 -1.32764244647e-03 -1.61804991235e-03 -3.09825981892e-04  6.65587283292e-04 -2.06571322468e-03 -2.01847996191e-03 -3.67440405137e-03  2.85754476559e-03  8.22035757281e-03  3.66368819500e-03  2.50304338644e-03 -1.16233499688e-03 -5.96301400900e-04 -2.43428767682e-03  4.90080114234e-04  2.24047538242e-03  9.48614307986e-04 -1.96422421288e-03  1.67893106103e-03 -1.02277615015e-03 -8.01325091660e-04 -5.42921505279e-05 -5.87740070653e-03 -7.59715165128e-04 -2.69605479950e-03  1.64041592596e-03  4.36063019458e-03  3.90775227297e-03  1.10825740095e-02  1.02617315497e-03 -3.41022538939e-03  1.18600264633e-03  1.77817025896e-03 -3.45858296777e-04  5.55359340724e-04 -6.52757012972e-05  1.11906718116e-03  1.74595146993e-03 -8.51180647302e-04 -3.40240415042e-03  8.39893632300e-04  2.48701986469e-03 -1.62151146411e-03 -7.69530754158e-04 -9.59884780022e-05  1.33297240228e-03  3.28376255733e-03 -3.42340494977e-03 -3.00433569509e-04  1.00953152831e-03 -5.91343216584e-04 -2.01421671480e-03  4.14714894748e-03  7.44539999872e-05  4.91769093312e-04 -5.03057140043e-04  9.98985829130e-04  3.54260630918e-03  9.92371608238e-04 -3.19345993584e-03  1.95797344446e-03  3.10662585714e-03  7.70204287910e-04  9.31602921974e-06  2.37254347252e-03 -1.84332552187e-03 -4.85818713547e-03 -1.44333877601e-03  2.29362793955e-03 -2.08015520633e-03  2.97813913205e-03  1.76067699538e-06  3.61246115940e-04  2.56286684745e-03 -1.22348580072e-03 -7.11140187279e-04 -1.69802537719e-03 -5.79219826169e-04  2.16571491526e-04 -3.06213885936e-03 -9.64308945507e-04 -2.46469293768e-03 -1.53932064985e-03 -1.27759457078e-03 -8.02852573036e-04  2.93434872711e-03 -4.39028691432e-03 -1.80259823387e-03  4.44230601081e-04 -1.04915475739e-03  1.52004533052e-03 -2.83939120898e-03 -4.43027389122e-03  8.61775866791e-04  2.25603289896e-03  9.18055163156e-04 -1.49119119923e-03 -3.99819346773e-04  4.62177350305e-04 -5.12603595864e-04  4.05912725196e-03  2.35435776295e-03  4.93896652384e-03 -2.37354604832e-03  1.51626013640e-04 -5.80326506857e-03  3.37697503816e-03 -2.09886307814e-03  9.44228672408e-04  1.06963612016e-03 -6.27828844126e-04 -3.47833163210e-03 -2.07566332680e-03  2.31266931005e-03  1.05635967186e-03  4.37782439723e-03 -4.08135281617e-03  8.08648069731e-04  6.82959488149e-04 -4.46396354915e-03  1.64542072343e-04  7.54065724420e-03 -1.93908588748e-03 -3.68558610213e-04  5.30025781269e-03  3.88346255198e-04  4.73891729826e-03  6.47925473903e-04 -2.23954053586e-04  2.02088716162e-03 -2.18846829794e-03  2.20120172190e-03 -2.46090604142e-03  8.48302436484e-04  6.55697071092e-03 -1.83363410785e-03 -5.62087225584e-03  8.24826397123e-03 -1.41203426512e-03 -2.35904025222e-03 -1.00962667487e-03  4.96408430271e-04  3.55164948808e-03  3.07619759277e-04  2.39406476936e-03 -6.48622548842e-03  1.74095874807e-04 -2.10604787993e-03 -5.53262385529e-04  6.43180560584e-04 -3.85979925655e-03  3.14259243628e-03  4.67942624687e-04  1.60415275814e-04 -1.95850550393e-03 -1.20784454985e-03 -2.67770149481e-03  6.44340266010e-03  3.33895862605e-04 -1.45138283378e-03 -4.15475204959e-03  2.30667653458e-03  4.08071560783e-03  3.01594494469e-03  1.92720646612e-03  1.72448791328e-03 -2.61900379822e-03  1.02966527484e-03 -3.96605415425e-03  7.10059751881e-05 -3.64033832676e-04 -1.61358508301e-03 -2.05690684912e-03  1.45367312542e-03  3.78478336983e-03 -6.74035089330e-05 -1.94331931083e-03  7.95926693478e-03 -8.44164335846e-04  4.26300361669e-03 -2.85924711006e-03 -7.97352743912e-04  8.51983414985e-04 -1.46048719962e-03  7.09827280808e-04 -3.13960774722e-03  2.21654027983e-03  7.47675434429e-04
-1.97171708185e-03  1.11320240780e-03 -2.94517410772e-03 -2.12401950718e-04 -1.31055432983e-03 -2.52831542674e-03 -8.25669184991e-04  1.11907107294e-03 -8.65662487809e-03  6.31374761391e-02  8.45727330683e-03  6.50862269978e-03 -2.58822903362e-02  3.09046587728e-03 -2.95966729318e-03 -1.48864379103e-04  1.88467807732e-03 -2.58061846573e-03  3.09238968751e-03  9.48747584814e-04 -1.64833346578e-04  4.22670988213e-03 -1.20760617769e-04  1.24442081849e-03 -2.03587616946e-03  5.13808021830e-05 -3.36687570297e-03  3.23785760829e-03 -3.38275892288e-03 -2.28350652977e-03  1.28313983682e-03 -1.01642293443e-03 -3.43119232885e-03 -1.95143936171e-03 -1.23954168517e-04  1.36131849596e-04  1.49598478316e-03 -1.82709977109e-04 -8.84435360931e-04  6.49955954678e-04  1.04039297658e-04  3.27096329447e-03  7.16143485650e-04 -8.83833663908e-04  1.84395449345e-03 -1.67838189431e-04  5.64395749772e-04 -1.16572113841e-03  6.32272254426e-04  1.66485101489e-03  7.93016502565e-04 -6.97855248701e-04 -1.24264350629e-03 -2.19281910095e-03  8.09382269972e-04  5.75928318369e-04 -9.41605091867e-04 -1.32891676588e-03  7.67580272712e-04  1.92057073790e-03 -1.68333057606e-04  7.78420018944e-04  2.27995415048e-04 -1.27764074937e-03  1.73265220536e-03 -1.44311284560e-03 -8.15884830551e-04  2.56557768903e-03 -1.40711374152e-03  1.14285381168e-03 -1.22757314691e-03 -1.97013554368e-03  4.40653618128e-04 -1.48836474893e-03  1.52452344569e-03 -2.98857419801e-05 -1.18616495150e-03  1.37420981691e-03 -1.46103688012e-03  2.38644960030e-03 -7.46195395239e-04  5.29030909739e-04 -9.93230581190e-04 -3.59863309292e-04 -4.86369123811e-04  3.73752243411e-04  1.38649105118e-03  5.55265441261e-03  2.92401393612e-03  6.22071362741e-04 -1.39301312025e-03 -1.38442401286e-03  1.21170620265e-03 -3.40711887563e-04 -3.62271432496e-03  1.66563871714e-03  2.00157471226e-03  9.21280698102e-04  1.37928821466e-03 -2.72079054676e-04 -8.66576805561e-04  3.06311579020e-06  3.78706932920e-03  2.32183389595e-03 -2.12621510781e-03  2.21773434093e-03 -6.09479190850e-04  5.62151835824e-04 -1.34924754241e-03 -7.31830448286e-04  4.47670809423e-03  2.01536423630e-03  2.31197250557e-03 -2.32225686513e-03 -2.93040606729e-03  1.24717922341e-03 -3.71878632255e-03  5.46127124272e-03  2.49789916202e-03 -2.16787326501e-03 -1.28978839458e-03  1.26757742395e-03 -8.33120006201e-04  2.70093895804e-04  1.43099614553e-03 -2.86383109535e-03  3.21239824319e-03  4.60958369629e-05 -6.05617341703e-04 -3.63008245506e-04 -4.64065528807e-04 -2.19825930558e-03  2.56619340702e-03 -1.41815341288e-03 -1.27890862032e-03  1.89080214035e-03 -3.66133837885e-03  1.17781771109e-03 -2.51670457729e-03 -9.00936713069e-04  1.19529383652e-03 -1.91966441721e-03  2.52683867216e-03  6.40937631434e-04 -1.28577000064e-04 -6.75702803029e-04  1.35632039643e-03  2.32584618546e-03  4.39471958490e-03  2.02480019130e-03 -2.06307940957e-03 -1.22764464485e-03  3.02975864683e-03 -1.77730887501e-03  4.65495254375e-03 -2.88418055247e-03  1.01891573383e-03 -4.26621518621e-04 -2.23912297393e-03 -1.12757537560e-03 -8.53355169185e-04  1.27527696925e-03  6.91862508293e-04  4.87671335022e-04  1.12509454069e-04  1.38878618922e-03  2.10050931704e-04 -4.55347805212e-03  5.75259504108e-04 -8.69685666345e-04 -7.02934701305e-04 -2.21247002356e-03  2.15695872899e-04 -9.09673550896e-04  8.31363679544e-04  1.59763306629e-03 -4.33135287499e-04  9.99618628445e-04  1.37223707756e-03 -1.13701330852e-03  2.47089310588e-03 -5.91733371569e-04 -5.40075636151e-05 -1.65905959634e-03 -1.20175716494e-03  3.25915106264e-04  2.66263688140e-04 -5.82022486838e-04  2.18702594184e-04 -2.67650328120e-03  3.51232853621e-03  2.51706750366e-03 -6.36247839111e-04  2.52216469816e-03 -9.02619827295e-06 -1.24757792665e-07 -1.94061020693e-03  2.34651493681e-03 -1.90489060628e-03 -1.03347633121e-03 -1.00013269562e-03 -4.00634086770e-04 -1.82818017716e-03 -3.79979192542e-03  2.95502326870e-03 -3.32677948694e-03  3.09268907737e-04  1.33376392478e-03 -1.27295910759e-03  2.01430553765e-03 -1.42153369959e-03  1.30767776919e-03  1.25211561357e-03 -7.26739740296e-04  5.42800191146e-04 -3.29927260050e-03  1.22980368743e-03  1.98071767704e-03 -6.64841191387e-04  3.90265694779e-04  1.29769129299e-03 -8.83698596700e-04 -2.58851012683e-03 -3.83764604497e-03  2.66820974920e-03 -3.93444748794e-03  2.08669669285e-04 -1.07916746721e-03 -1.82225369885e-03  2.60086091003e-04  1.00268478028e-03  1.26305310193e-03  1.45275706537e-03  4.87403601643e-05  5.91349041500e-04  6.63804484308e-04  9.63387799026e-04 -9.51170411129e-05  3.40235606076e-03 -2.11310409250e-03  9.56575257095e-04 -1.19023291521e-03 -1.10836265375e-03 -1.26628353285e-03 -2.83581519163e-04 -1.43716012853e-03 -1.49616533891e-03 -1.13243345544e-03  1.67702351577e-03 -1.52605272265e-03 -1.64047799376e-03 -8.65385063193e-04 -1.82870338458e-03  9.24845258567e-04 -3.60851796406e-04 -2.43718980933e-03
 2.34261262465e-03 -7.63594271890e-03 -1.71021301686e-03 -5.49606403037e-03 -1.60674849489e-03 -5.36065858583e-03 -3.29184296909e-03 -6.77434062149e-03  1.28447903671e-02  8.45727330683e-03  1.07113884481e-01  3.81731304723e-03  1.11684453205e-03  2.37299271115e-04  2.19437271587e-04 -2.15552735767e-03  2.58168914963e-03 -1.60241696844e-03  2.30749714061e-03  3.58148178785e-03 -1.43460793061e-03  4.44732467718e-03  1.18286604834e-03  9.05653704613e-03  1.01116446617e-03 -1.13823071565e-03 -1.30971723305e-03 -1.48879448865e-03 -5.65194558588e-03 -3.78185623059e-03 -2.78758676046e-04 -3.43920981968e-04  5.17237102929e-04 -1.56741804222e-03 -1.66298359839e-03  2.82619848480e-03 -3.73029400746e-03 -1.20607195517e-03 -2.34276238253e-05  3.05796417004e-03  4.63621607338e-04 -3.41213626220e-03 -6.94371513530e-04 -8.84718121199e-04 -4.09993617189e-03 -1.06943635466e-03  1.13267921801e-03 -1.36158082485e-03 -9.11073903308e-04 -2.74832846418e-03  1.01993148995e-03 -1.23417481211e-04  2.65232150803e-04  2.72817310358e-03 -3.38099054717e-03 -1.57153968638e-03 -2.26576236411e-03  1.26370764692e-03 -3.46857890691e-03 -4.88887992366e-03 -9.48109135802e-04 -1.15570454879e-03 -4.20202732213e-03  3.79933328148e-03  8.59064803629e-03 -2.00525227277e-03 -3.61498003053e-03  2.81963042733e-03  2.59880897969e-03 -3.00686844524e-03 -3.70734329263e-03 -7.99783388360e-07 -4.56051047509e-03 -3.86771099071e-03 -2.01898277366e-04  8.81172443630e-04 -1.15856637687e-04  4.42414135218e-03 -3.17018388477e-03 -6.90967685610e-04 -1.78084845954e-03  1.41637772550e-03 -8.10046125413e-04  1.70013071228e-03  3.47904048212e-03  1.80313410074e-03  6.07916263578e-04 -5.38231860818e-05 -1.76637588903e-03 -1.79163160710e-03 -7.87583545816e-03  9.21475112298e-04 -2.29948581357e-03  4.68570601861e-03 -1.36150723606e-03 -3.03647951121e-03  7.00792795771e-03  1.24976572447e-03 -2.69168347850e-03 -1.26627524989e-03 -6.94042513849e-04  6.63941827722e-04  1.94752382979e-03 -1.07266517678e-03 -1.06962817092e-03 -3.79238018711e-03  1.84164115605e-03  3.91004111332e-03 -8.45265457561e-04  2.35018251715e-03  1.04725828054e-03 -1.16496712895e-03 -1.36635296619e-04 -3.43228206789e-03  4.03174397135e-04  1.16312692344e-03 -4.37710084876e-03  3.07468525995e-03  4.53747710675e-03 -2.58544327519e-04  2.43229636250e-03  4.88485937847e-03  1.91397708446e-03 -1.77940790434e-03  4.14109826712e-04  3.29340294901e-03  4.89602213033e-03  1.49562715723e-03 -3.20910837368e-03 -3.54858544371e-03 -5.00652870781e-03 -1.65618735576e-03  2.79749468532e-03  7.19804070667e-04 -2.58340275487e-03 -2.03276945636e-03  2.45515202338e-03 -1.29180378252e-03 -8.31750824047e-04 -2.99290066315e-03 -1.58493702581e-03 -6.47372378600e-04 -1.71383278527e-03 -6.02390625280e-04 -5.91201361757e-04 -4.68446749918e-03 -5.52921983684e-05 -1.29243863523e-03  3.15727531060e-03 -1.28650817647e-03  3.85021083086e-03  5.37345855265e-03 -1.95193192775e-03  5.47181497410e-03  6.08337151877e-04  8.14935832371e-04  1.98093729986e-03  2.00400516767e-03  2.26501845885e-03 -1.81086040146e-03 -1.84466307720e-03  8.34154444954e-04  2.62086078036e-03 -1.85721219816e-03 -1.52452341648e-03  3.15564715965e-03 -3.23376644003e-03 -1.88698350487e-03  3.64168385686e-03  2.94529206878e-03 -4.87094728849e-04 -1.62832843566e-03  4.30263929510e-03  3.32274718294e-03  2.54281361324e-03 -1.64925997127e-03 -9.78057567031e-04  1.01562556657e-03 -5.05259800655e-04  1.99077151674e-03  3.68981752341e-03  5.23830852605e-04 -4.85914748567e-04 -1.01469111988e-03 -2.59445928524e-03  5.28458023880e-06 -4.75350417028e-03 -3.52918448361e-03  5.90253359699e-03  1.71851551086e-03  3.12514395947e-03  4.82340607048e-03  2.46132115037e-03  1.52112142423e-03  1.33627966307e-03 -8.25011065957e-04 -1.45288144207e-03  1.31203140271e-03 -5.14883398399e-03  1.90153630230e-04  1.53541787225e-04 -6.82864434669e-03  2.84649989331e-03 -6.97286148889e-03  3.76778353258e-04 -1.20812825485e-03  4.57874460613e-03  6.19935018565e-03 -2.79498947742e-03 -5.08819715203e-03  4.73457338616e-03  2.63971882837e-03 -2.35106983311e-03  2.52845822247e-03 -2.45870482750e-03  1.52242798507e-03  3.74393395823e-03  2.30774897148e-03 -5.99282002306e-03 -4.11858404663e-06  1.06802976251e-04  3.39064097037e-04 -3.45531448220e-03  3.75345039856e-03  2.29286587774e-03 -4.82535645046e-03  1.39253462727e-03  2.54655700523e-03 -1.51827028392e-05  1.18297790599e-03  3.36065935757e-04 -2.50915109316e-03  1.84669069061e-03  2.58454716498e-03 -5.11587763442e-04 -6.51259346509e-03  2.58796676507e-04 -1.07706491721e-04  3.37754535147e-03 -8.02969802685e-04 -1.76762062604e-03 -1.84783439094e-03  4.45010191043e-03  2.04983727501e-03  4.55987906037e-04  2.49844736442e-03  2.74779520638e-03  1.77806941222e-03 -3.37119225523e-03 -1.20331879679e-03  4.79787535252e-03  6.23214212534e-04  2.34395537682e-03 -2.28956367438e-03  5.98431676631e-03  2.44246831752e-03
 2.33822171841e-03  2.24875354286e-03  5.88534562849e-04 -2.86053802487e-04 -1.81005326741e-03 -6.36884708796e-04 -2.58618861314e-03 -1.55477341579e-04  9.16628949777e-04  6.50862269978e-03  3.81731304723e-03  4.87272706903e-02 -1.67046183619e-04  1.06008086949e-02 -3.31294553222e-03 -1.72194477490e-04  2.87174140854e-03 -2.13137913501e-03  5.78643616946e-04 -6.67872024477e-04  2.03929622944e-03  3.14986511239e-03 -6.64282196864e-04  1.87762317296e-03 -5.98464805488e-04 -1.26204787230e-03 -2.28807308457e-03  7.22702043148e-04 -1.24875869160e-03 -1.86230984783e-03 -2.24199419737e-04  1.24551364786e-03 -3.68528646417e-04  1.95528387828e-03 -9.77610326314e-04 -6.13363136666e-04  1.31905407174e-03 -1.54104726754e-03 -1.81622647092e-03  1.05509047310e-03  4.87860880684e-04  8.38256445031e-04 -7.05024436661e-05 -9.12291142796e-05  9.00132836126e-04 -3.91065629541e-04 -5.73334595250e-04  1.00139508930e-03  1.89005941890e-03 -1.30744555155e-04  2.11909690911e-03 -9.77610013156e-04 -2.22214120501e-03 -9.04560002878e-04  1.62265093064e-03  6.24914135098e-04 -1.67250483456e-03  2.41876471929e-04 -2.28185447473e-04 -2.48709863278e-03 -1.27897098216e-03 -1.87795688662e-03 -3.40201860649e-03 -2.20474486417e-03 -6.50410355860e-04  2.07981659625e-04  2.96597772216e-04  3.54322553061e-03 -1.67712070534e-03  2.75532247295e-03  8.58913071291e-05 -5.58663814490e-04  2.97076665828e-05 -4.40979156707e-04 -2.32845217749e-03  4.04058470998e-04 -1.29849568764e-03  1.40337706069e-04 -5.10257733290e-04 -1.15589912338e-03  3.10196852745e-04 -1.82531790656e-04  2.21959726502e-04 -1.62769223677e-03  8.78252475504e-05  4.67689043105e-04 -1.17280421821e-03 -2.09551876248e-03 -2.84410015422e-03 -1.39272034237e-03 -1.55116767398e-03  1.77665487998e-03  1.23842757241e-03 -5.93663948287e-04 -1.87658082435e-03  2.08432606653e-04 -9.52520020692e-04  3.40527800201e-03 -8.72924054558e-04 -1.37338874214e-03 -2.60946442646e-04 -5.04009860020e-04  3.00210464373e-03  8.64016396592e-04  5.22151091294e-04  2.46504966746e-03 -2.26196321673e-03 -5.55419774712e-04 -7.93762581862e-04  3.43787176680e-04  9.89226572726e-04  6.40302814551e-04  1.15247227891e-03  7.50548140614e-04 -1.46835534502e-03 -6.57733742752e-04  1.06274337703e-03  3.65273083072e-03 -4.95400343438e-04  1.47736812366e-03  1.70801998779e-03  4.37422386742e-04  8.41137713028e-04  7.11571537537e-04  1.03889562430e-03  1.92496464728e-04  2.68863478026e-03  2.47811521085e-04  4.37722156127e-04  6.35661584369e-04  3.63711074951e-04  3.19848957498e-04 -1.21915761588e-03 -3.02474521171e-03 -1.76126963401e-03 -3.60530037605e-03  6.45743203385e-04  1.21782379544e-03  1.59240439730e-03 -5.19520085241e-04 -3.94387035480e-04  3.11004750307e-03  6.13013593023e-04  1.24130464917e-03 -2.70992671171e-03 -8.05519632476e-05  4.45527067924e-04  8.54912135054e-04 -3.54562055757e-04  1.29325630935e-03 -3.24398693938e-04 -2.24147194429e-04 -3.11034078650e-04 -5.51693246559e-04  1.92909700563e-03 -5.02465118152e-04  1.30097485100e-03  1.45882389344e-03  2.14075905335e-04 -6.55338613505e-04 -3.99143658991e-03  1.80155057023e-03 -1.77049314517e-03  1.43464706593e-03 -1.14081506491e-03 -1.23394045219e-03  1.55950723588e-03  6.84718640719e-04 -3.36408504134e-04 -1.92693234150e-04 -7.10948671199e-04 -5.61413358214e-05  7.46244291573e-05 -5.59628006640e-04 -7.90644682362e-04  2.25299564938e-04 -6.36202187975e-04  2.99083088433e-03 -8.17749438462e-04  1.66987757464e-03  9.65432815602e-04 -9.75256788794e-05 -1.44491942157e-03  5.35028811505e-05 -4.38863297510e-04 -1.16056723305e-03 -2.28268361638e-03 -1.26443916487e-04  1.50070367592e-03  3.37377399294e-05 -5.63229671284e-04 -1.13379908358e-03 -1.22498153572e-03  1.04986100130e-03  3.63274563140e-03 -5.40430469477e-04  1.75755210959e-03  3.97285073303e-04  4.06584324281e-04 -3.07692399459e-04  2.56728378219e-03  3.91318395425e-06 -8.68393761145e-05 -8.47476389262e-04  9.22292117548e-04 -1.02532689056e-03  2.98771609978e-04  1.03749789067e-03 -9.48829597696e-04  1.16130184906e-03  4.88928396317e-04  1.41862576876e-03  6.12846145220e-04  3.11144973065e-04  6.16645497078e-04  1.36927052517e-03  1.73291257060e-04  1.52129548856e-04  3.32795764500e-05 -7.60787482582e-04 -4.96662479018e-04 -4.18287558367e-04 -3.54980287351e-03  3.19105059441e-04  3.30760334172e-04 -1.12739510096e-03  2.22271736656e-03 -5.97998057398e-04  1.30063882191e-03  1.60734295875e-03 -2.21483781029e-04  1.04935156841e-03  5.19543131764e-04  1.93536482303e-03  1.21696449679e-03 -5.25054032851e-04 -1.37009998434e-03 -8.38739812653e-04  1.62172752575e-03  1.09474213790e-03  1.09636424577e-03  1.63333340894e-03  1.40757669549e-03  6.37860482302e-04  1.50947346902e-03 -1.54674807226e-03  2.14074317834e-04  4.92231833168e-04  2.38955013526e-04 -1.92139218254e-04  5.38962769124e-04 -7.18261591208e-04 -7.46632930182e-04  2.62419974796e-04 -8.96834565204e-04  1.80034999903e-03
 3.00116409069e-03 -3.92165276710e-03 -2.06097259365e-03 -2.46170782905e-03  1.28931574100e-03  4.48274919157e-04 -5.41922740262e-04 -4.24430472020e-03 -1.45913793364e-04 -2.58822903362e-02  1.11684453205e-03 -1.67046183619e-04  9.66337242676e-02  1.83632884291e-03  4.96825003669e-04 -8.77881296751e-04 -1.63524572178e-03 -2.03076019556e-03  1.68013371441e-04  1.41979738196e-03  3.13459726614e-04 -4.37880450114e-03  9.49211859975e-04  2.34821068935e-03  6.28527365182e-03  5.11217935873e-04  1.77584237372e-03 -5.33998547572e-03  1.36518467595e-03  4.78024582956e-03 -3.75278303976e-03  3.06394847891e-03  4.74233417410e-03  3.38429718396e-03 -4.21760953549e-04 -3.16644151455e-04 -5.47384760331e-03  2.22262087626e-03  3.15774480330e-03  1.85250403965e-03  2.55509164117e-04 -2.08512639008e-03  1.57826522420e-03 -3.62739358721e-04 -8.26404625845e-04  2.67338163162e-03 -2.00640379016e-03 -1.27776952020e-03 -1.78116057595e-03 -2.42298244567e-03  9.84668802474e-04 -2.05297784688e-03 -1.36003991217e-04 -3.28776578920e-03 -4.39190118627e-03 -1.05805040267e-03 -2.54057566486e-03  9.00629662373e-04 -4.43135292257e-03 -3.45783436144e-03 -4.47347826236e-05 -2.12869793778e-03 -5.28294351334e-03  9.62386388857e-04 -1.27508980204e-03  2.29549059583e-03 -1.91718628729e-03 -1.78104660471e-03  6.05953289843e-03 -1.56876603822e-03  8.44925331258e-04  2.86855178649e-04 -5.39339325144e-04  1.25772321541e-03  2.77788269043e-03 -1.42600894796e-03  1.06676846307e-03 -5.31635190924e-03  3.67127744680e-03 -2.58608814946e-03  4.05081330189e-04 -3.38794894732e-04  2.07018218835e-03  8.05122991782e-04  7.52873146737e-05  1.49357992145e-03 -1.83986768967e-03 -9.83560802870e-03 -2.60394229717e-03 -1.97615801107e-03  3.28226497367e-03 -1.89561766369e-03 -4.05801711914e-04  3.97285536300e-04  2.20870824524e-03 -1.76667668300e-03  3.96884850017e-03  4.47250913949e-04 -4.45187654041e-03 -9.30755739913e-04  1.18349160720e-03  1.36094696407e-04 -4.94485691597e-03 -3.65065348639e-03  6.79010305349e-04 -4.40591690520e-03  1.52302960808e-04 -6.77024765018e-04 -4.85009579795e-03 -2.53817905830e-03 -3.55169782917e-03 -2.45400510996e-03 -2.70885483384e-03  3.55798076319e-03  3.73652956110e-03 -7.79096243285e-04  2.94847739991e-03 -4.27659259007e-03 -2.23600608503e-03  2.36629799709e-03  6.61085470342e-03  7.45871745965e-04  8.43061829394e-04 -2.43023806928e-03 -1.60458860019e-03  2.93354681271e-03  1.41121074377e-03  4.25329697540e-03 -1.01070182951e-03  1.41980387648e-03 -1.29038028570e-03 -1.26473423441e-03 -4.56735095812e-03  2.06878941163e-03  1.15294934911e-03 -2.45693696955e-03  6.42386753390e-03 -2.41401391495e-03  4.65334696687e-03  1.01339614797e-03  2.22516606079e-03 -3.60350955916e-03 -3.61433852992e-03  5.05427412384e-03 -9.22194743068e-04  9.71128878059e-04 -3.62708118466e-03 -3.89076322849e-03 -5.10766932759e-03 -2.96464367623e-03  1.88857844876e-03  1.88250638042e-03 -2.80124248931e-03 -1.12780353357e-03 -6.78482334219e-04  3.74819137631e-03 -9.98462262054e-04  1.55026310534e-03 -2.02926975131e-03  3.37116996489e-03 -2.28167037102e-03 -7.31148132724e-04  1.02132493867e-03  2.00508771571e-03 -2.10723413111e-03 -1.91799775374e-03  1.68564520015e-05  3.58489971925e-03 -1.10849637022e-03  2.18807063762e-04 -3.39087907016e-03  3.06537496777e-03  3.37691736001e-03 -1.25975621550e-04  1.18091271430e-05  9.17203848258e-04 -3.08133671411e-03  2.71964017535e-03 -6.75826136569e-03  2.78154207724e-03  6.33901031832e-04 -1.54351912686e-03  3.64349682778e-03  1.21080630855e-03  2.50220709492e-03  4.24812427423e-04 -3.48794611754e-03  1.22766173617e-03 -1.25929907669e-03  5.47878498131e-03 -7.06434614515e-03 -2.34682976138e-03 -3.34698714108e-04 -4.66965931104e-03  3.71168885256e-04  3.15004512913e-04  1.39791026225e-03 -6.49896513949e-03  1.61406209920e-03  3.88184865239e-03 -1.74668858515e-04  1.33879388085e-03  9.14484698227e-04  4.68248171716e-03  3.63575727463e-04 -4.14169045419e-04  2.63026146308e-03  4.24409933114e-03 -1.45954851100e-03 -2.68871294521e-03 -3.58111441957e-03 -2.10192480504e-03 -5.05207650506e-04  7.84909546580e-03  2.77938264892e-04 -8.81228556785e-04 -1.76027689093e-03 -1.41594614749e-03  3.22780839286e-05 -2.56484144730e-03  1.14292982357e-03  1.01718196037e-04  3.77176964494e-03  2.56519361220e-03 -1.46543840652e-03  3.16958263555e-03  3.19311885655e-03  2.71630455832e-03  5.75907955626e-03 -1.08641191508e-03 -1.33792102998e-03 -1.87388875118e-03 -2.24675801736e-03  1.74643116477e-03  2.13525143377e-04 -1.71382024802e-04 -7.96059628140e-07  2.73986281757e-03 -6.88265754687e-03 -4.49192681933e-04 -1.84235790652e-03 -8.64615331952e-04  2.17325971715e-03  2.33014843553e-03  3.75600213764e-03 -2.81827867599e-03 -5.73312119881e-04  1.62838050069e-03 -1.61715887999e-03  1.44704195127e-03  1.15466987258e-03  5.94097527727e-05  1.37755123355e-03 -2.70561483311e-04  2.28619254873e-03  5.11234630241e-04
 1.00215528716e-04  8.14676413186e-04  6.62877234161e-03  3.15208674214e-03  9.33769643372e-05 -1.61589657118e-03 -2.14459598883e-03  4.69243234695e-04 -2.41383908478e-04  3.09046587728e-03  2.37299271115e-04  1.06008086949e-02  1.83632884291e-03  1.04390871171e-01 -2.15269475853e-02 -5.32410663334e-03  5.89936356389e-03 -5.69059496546e-03  2.08635019125e-03  6.04825391751e-05  4.96675745199e-04  4.23170712611e-03  2.94692512474e-03  4.73386117449e-03  7.18987309817e-04 -7.18821686978e-04  1.13657370227e-03 -1.05132653419e-03  1.25332326948e-04  4.38615777122e-03  8.55556985550e-04 -1.69583854068e-03  1.86317818560e-03  4.57192673747e-04 -8.98264989814e-04 -2.39575176472e-03 -4.59042304812e-03  7.71446410843e-03  2.59728300264e-03 -8.59908099506e-04 -1.29088242951e-03  4.31927794897e-03 -2.09706696456e-03 -1.17367007569e-03 -3.01537696651e-04  2.83030519127e-03 -1.71481499794e-03 -1.27733933550e-03  3.15433397635e-03 -1.93836154883e-03  7.55795579562e-03  9.18858086845e-04  1.26550796174e-03 -1.35300864426e-03  2.58683097023e-03  1.11857449966e-03 -2.04322546552e-03 -3.05754702250e-04  1.52470666167e-03 -5.93205742262e-03 -4.60648666830e-03 -4.10729398350e-03 -6.27904136080e-04 -7.07732737593e-04 -6.92588184235e-03  3.60535395351e-03  7.85680046867e-04  1.80259038295e-03 -2.71661859445e-03  2.67561732166e-03  9.65645379573e-04 -2.72466281732e-03  1.62134740639e-03 -1.93764194340e-03 -1.03410546788e-03  1.87333689481e-03 -3.41084631841e-03  1.50258973289e-03  3.02282002638e-03 -3.19033507913e-03 -6.87813485571e-04 -1.03018420250e-03  9.95396633908e-04  3.72639143826e-03  3.50550955241e-04  6.45327205600e-03 -1.58483241474e-03 -1.61896534801e-03 -6.24360399994e-03 -4.93197827743e-03 -3.36805798577e-03  6.16463204462e-03  1.17144601332e-03 -6.44766658806e-04 -2.08467527576e-03 -1.30839198754e-03 -2.91853821490e-03 -5.16649209654e-04 -1.46663554379e-03 -4.38030338364e-05  4.35716277725e-04 -1.77406474507e-03  5.88091387260e-03  2.81025629664e-03 -2.28749502499e-03  2.70360595684e-03 -2.99764267741e-03  5.20317246723e-03  3.47655387244e-03  1.12899098045e-05 -1.76432282392e-03  3.25826116852e-03  4.51170877510e-04 -2.45122521256e-03  1.53071068905e-03 -2.56094465666e-03  2.04310162478e-03  5.36985730089e-03  1.62898612208e-03  4.19081428145e-03  9.03071539386e-04  2.05551910083e-03  1.17163931309e-03  6.38764140276e-04  5.91009830548e-03  2.87547041102e-04  9.01777796369e-04 -2.55292087541e-03  1.21571082166e-03  2.54532893010e-03  1.47936195916e-03  1.95076581631e-03 -2.24365228191e-04  1.00325721714e-03 -2.69407993336e-03  1.47222117451e-03 -2.68188225927e-03 -1.45915607283e-03  5.54474468977e-03 -1.87555551839e-03  2.13683170443e-03 -1.53955175398e-03 -2.56963132880e-03 -1.75284921983e-03 -1.26512168223e-03  4.19327978182e-03 -8.03471629532e-04  1.93779174515e-03 -1.69193832780e-03 -3.15866802447e-04  1.35408067887e-03  8.58651720883e-04  2.43475737329e-03  1.52622241350e-03  1.78537811723e-03  4.91217368053e-04 -1.53490224075e-03 -3.08617488325e-03 -1.90530808365e-04 -2.77049779048e-03 -4.67931736381e-03  9.47317244085e-04 -1.39828868077e-03  7.99898267633e-04  3.24977904358e-03  3.84615898360e-04  2.06028814824e-03 -3.06641347697e-03  1.99567197901e-03 -2.55397005241e-04 -3.98837070932e-04  3.06328866038e-03 -3.80999157970e-03  9.57705224369e-05 -2.90312881305e-03  1.78079207118e-04  2.04148456884e-03 -1.91075028786e-03  5.96810065406e-03  2.36101333691e-03 -5.13465466526e-03  4.49673426325e-03 -1.33126976906e-03 -3.88171112373e-03 -1.80907727868e-03 -4.07629082503e-03  1.76291142121e-03  1.04154111856e-03  6.19570323420e-04  5.18330546224e-04 -1.64434666195e-03 -1.61737457017e-03 -1.07209121518e-03 -2.83726391112e-03  1.17855294414e-03  3.42034629462e-03  4.44331048256e-04  1.88036648852e-03  1.84659037423e-03 -1.52897663417e-03  5.66537444186e-03  3.27729330968e-03  1.24306164024e-03 -2.36134363939e-03  1.70834089124e-03  1.53073419367e-03 -5.09840538951e-04  2.01349719980e-03 -1.16364156368e-03  2.02612280960e-03 -2.97263713194e-03  2.65115765261e-03  1.87262534493e-03 -1.93325140663e-03 -3.06406417032e-03  9.24698939011e-04  2.85310390686e-03 -7.75321513849e-05 -3.70941395614e-03 -1.53390250334e-03  2.78003075628e-03 -2.32857212263e-03 -4.88053803681e-04  2.37126361042e-04  2.24516841787e-03 -1.68447212777e-03 -5.78201302729e-04 -9.26689479911e-04  5.06285110324e-03 -9.58393477533e-04 -4.45053344043e-03 -2.35200494470e-03  6.34426356307e-04  1.00811070076e-03  2.96696567918e-03 -8.15820231917e-04  7.94464162126e-04 -9.78030577512e-05  2.99792781140e-03  3.44512467673e-04  7.31335301516e-04  3.23936729737e-03  5.06093186567e-03 -4.82537038163e-03  6.86869092609e-03 -3.05459253447e-03 -7.82240465138e-03  7.78121546831e-04  3.10846009145e-03 -1.61584782799e-04 -3.64510261774e-03 -6.52385309354e-05 -3.97082673109e-03  2.89172120796e-03 -1.90910111187e-03  4.13576933494e-03
-5.21180585492e-03 -3.46963483372e-03 -1.69996071353e-03  3.27651128551e-04  3.42877845464e-03  1.47394350850e-03  3.08244044088e-03 -2.26335828478e-04 -7.81726243108e-04 -2.95966729318e-03  2.19437271587e-04 -3.31294553222e-03  4.96825003669e-04 -2.15269475853e-02  8.97676150391e-02 -1.02121397429e-02 -1.19358550681e-02  3.34390558747e-03  4.82728127525e-04  1.74492115183e-03 -1.12999926140e-03 -6.67172130088e-04  9.19669929760e-04 -5.07161109679e-04 -1.71951820133e-03 -1.24833418068e-03  3.07676884073e-03 -2.46735576562e-03  1.22714088487e-03 -3.30747669809e-03  8.42024871145e-04 -2.36136657797e-04 -3.18173040393e-03 -1.01034047875e-03 -1.92833778677e-03 -4.47482947993e-03  3.75005561418e-03 -3.84313049878e-03 -8.09595881120e-04 -6.47292414184e-04  2.10587239959e-03 -4.92155303017e-03 -2.49061324130e-03  2.11616191386e-03 -1.98964558356e-03  7.19077208249e-04  3.27801321860e-04  4.00957428108e-04 -7.70498230500e-04  1.64063846757e-03 -3.45374993486e-03  4.65126742475e-04 -8.21811474469e-04  2.70624174961e-03 -3.19628969341e-03 -4.40375839328e-04  1.15782757279e-03  7.99216648033e-04 -4.76605872113e-03  1.75782971691e-03  2.17428172203e-03  5.76564183302e-03 -7.02876023591e-05  1.89035849283e-03  3.66361999109e-03 -3.09413545163e-03 -1.56533518580e-03  1.88251748795e-03  3.83866856659e-03  2.12497899587e-03 -6.09743914285e-03  3.09662884269e-03  1.46546797984e-03  1.13648908822e-03  2.22610861390e-03 -2.71754879786e-04  1.06265419185e-03 -5.41811776075e-04  1.58981593980e-06 -7.59028433941e-04  1.01627845159e-03 -1.19183214142e-04 -1.99780163475e-03  2.25234271292e-03  5.61735890625e-04 -6.30878721668e-03 -5.91139158779e-04  4.86600419288e-04  5.67073689555e-03  1.12418000673e-03  1.01041368165e-04 -3.18526328725e-03 -2.13025552598e-03 -2.23115485433e-03  4.70842439606e-04  3.31645892002e-03  4.64143375900e-03 -2.48875445763e-03  9.03290246801e-04  2.45209756089e-03 -1.42469843773e-03 -1.94099804452e-03 -4.20145979478e-03 -2.23919246220e-03  3.60303126047e-03 -5.78063308724e-04  2.08067943082e-03 -6.91628406161e-03 -4.10340037779e-03  5.89387736176e-03  2.33543675516e-03  2.34360368035e-03  2.32016007667e-03  2.54471921455e-03 -2.66670082451e-03  1.15025709196e-03 -1.11942072251e-03  1.36655821737e-04 -1.26808991320e-03  4.39495001733e-03  4.29895392350e-05  5.15166304842e-04 -1.44215762566e-05 -2.29619286369e-03 -4.42656679747e-03 -1.26489224341e-03  2.11038255300e-03  4.59761994198e-03 -1.36698288586e-03 -4.43794314291e-03 -2.15416738925e-03  1.53066769709e-03  5.50566928420e-03  7.36028659359e-03  1.34639454714e-03  3.62492340011e-03 -1.52638030509e-03  2.75677407288e-03 -3.04821808508e-03  1.00079651006e-03  1.13110274888e-03  4.59629570830e-04  2.50089170703e-03  3.39234771329e-05  5.73661448047e-04 -1.21369868721e-03  1.99705616717e-03 -1.29790446627e-04 -4.60193857977e-03  1.35591971584e-03  1.66020374743e-03 -7.31113503839e-05  2.10686763506e-04  1.55336741545e-03  3.08652095160e-03 -1.12231216911e-03  5.10486457880e-03  1.48473240218e-03 -5.17567670951e-04  1.56460382776e-03  1.77718845299e-03 -1.03936013261e-05  9.46165055827e-04 -3.36536231226e-05 -2.91264467618e-03 -4.03700691173e-03 -1.91078332537e-03  2.43499637272e-03 -1.75133951031e-03  2.31544446741e-03 -2.99318070298e-03 -1.31965867615e-03  2.73215203281e-03  1.02562257656e-04  1.96345637335e-03 -1.90140509035e-03  2.39251691999e-03 -3.32728222285e-04  5.29811822018e-03  4.15406048710e-03 -8.40530288041e-04 -3.34390817835e-04 -2.72780995039e-04 -7.31480418619e-04  3.14207040134e-04  1.52334088158e-03 -2.49264843148e-03 -1.33077033198e-03  2.98916825207e-03 -7.87062169581e-04  2.07733565210e-03  8.73643881741e-04 -2.82499544733e-04  3.77216815869e-03 -1.59933210928e-03 -3.58571331740e-03 -2.33705973081e-03 -2.07410151992e-03  7.24017649265e-04  2.48093495824e-03 -5.92533887073e-03 -1.54225810357e-04  6.17736135540e-04 -9.25056230467e-04  2.66830775902e-03 -3.36178087259e-03  3.00972285441e-03 -5.18792527360e-04  3.08488006588e-03  1.82253918439e-04 -1.26549026394e-03 -9.03685383009e-04 -1.02205670897e-03 -8.35193298472e-04  2.31988167741e-03  3.38743771296e-03  7.91451337259e-04 -1.16649662196e-03  3.88274132004e-03  1.36512282940e-03 -2.50631528248e-03  6.84341275868e-04  1.94072863199e-03  1.50565217460e-03 -7.54233301184e-04  2.35677360995e-03  1.54199137547e-03  7.84435248401e-04  2.54345036608e-03  4.50836414535e-03  3.24666529153e-03  4.59375767413e-04 -3.64508801518e-04  5.88688455916e-03  7.29726865495e-04 -5.88699858669e-04 -2.30100534228e-03  2.25203095364e-04 -1.71183953537e-03  2.88384226978e-03 -4.23810726236e-03  4.80923198646e-04  6.96697743976e-04 -1.98080825255e-03  1.42959000007e-03  1.01137801900e-03  2.11823541472e-03  4.01460185688e-03 -8.84768083315e-04 -1.52244005563e-03 -4.22351938294e-04 -1.33194142314e-03  2.17758935526e-03  1.29024885046e-03 -3.97913072115e-03  1.96463327691e-04
-5.49720814111e-03 -1.13088811278e-03  3.19866749106e-04  4.16127860869e-03  4.11151164036e-04 -5.34748751236e-04  3.72371217898e-04 -1.89650272627e-04 -1.41401136587e-03 -1.48864379103e-04 -2.15552735767e-03 -1.72194477490e-04 -8.77881296751e-04 -5.32410663334e-03 -1.02121397429e-02  8.52137807002e-02  9.39190127295e-03 -3.68281949888e-03 -7.82341696298e-03 -1.84625013015e-03  2.23211831998e-03  1.74357721310e-04 -3.88973952700e-03  1.82432263433e-03  3.79857423916e-04  3.18343620399e-03 -2.10684548847e-03  2.99223098155e-03 -1.97794387113e-03  1.79246691305e-03 -2.69809501249e-04 -2.37969943472e-03  3.01457618004e-03 -1.49379058981e-03  3.15896081054e-04  1.27669259817e-03 -4.90032305878e-04  3.94503232427e-04 -2.55058212765e-03 -3.70901890530e-03  2.16617652967e-03  4.29407942129e-03  4.32604656851e-03 -2.89410667936e-03 -2.08052176281e-03 -1.72080970558e-03  2.71169927487e-03  1.67636139108e-03  5.57611471923e-04 -2.79326778933e-04  1.50400179817e-03 -1.18839660091e-03  2.68197209145e-03 -1.81331076786e-03 -1.22663496078e-03 -1.16542986630e-03  4.01968535871e-03  4.80740034079e-03  1.41931296595e-03  4.35667742213e-03  2.54469675447e-03  3.01165991372e-03  3.68859427839e-03 -3.09782541700e-03 -3.73965988395e-03 -1.36975767825e-04  1.11800133599e-03  2.55494905992e-03 -1.56954552825e-03 -4.47686168828e-03 -3.59976889577e-03  1.78562300661e-03 -5.38577490352e-03 -6.78744925954e-04 -1.67628705039e-03 -9.32746656397e-04  8.16186127036e-04 -2.79135166977e-03 -8.07841748842e-04  5.57458976509e-04  8.84974358406e-04  3.93463210558e-03 -3.62085273003e-04  9.97273041413e-04  3.39848213619e-03 -1.78477537263e-03  3.48713843871e-03 -2.08753226267e-03  1.55732379615e-03  4.76551478970e-03  8.83912451334e-04 -8.36627893372e-04  4.53551638938e-03  3.22755869633e-04  4.34782896540e-04 -2.66033029796e-03 -2.12484561655e-03 -2.49056534548e-03  1.43686034186e-03 -1.43755775607e-03 -2.18874252473e-03  5.85519812937e-04 -7.73288965940e-04  5.41642938192e-04  5.02579162318e-04  1.99518854174e-03 -2.96270802087e-03  1.65087920233e-03  2.09842818743e-03 -3.31754627974e-03 -3.34109022769e-03 -3.64267977544e-03 -2.50163102838e-03 -1.86552537128e-04 -6.10900808939e-04  6.24741956699e-04  2.76020685239e-04 -1.95422498161e-03  2.08947672816e-03 -1.34125947193e-03  6.97664709096e-04 -1.30638151449e-03 -6.61270698390e-04  3.78125440392e-03 -3.70180206870e-03 -5.50990124342e-03 -2.18446957938e-03 -2.46108999931e-03  7.50734783859e-04 -9.89401016869e-04  1.01936247474e-03 -1.47659658920e-03 -1.11844353498e-03  1.36333646872e-04  1.39082729208e-03  2.34995454148e-05  8.73563951491e-05 -2.06319004560e-03 -1.16989788663e-03  1.46661486168e-04 -2.48240084825e-03  1.62038526447e-05 -5.50286848560e-04 -1.83976011106e-03  2.38309416442e-03 -3.11452335541e-03  1.29997326722e-03  2.03491664741e-03  7.86523244051e-03 -1.72918740539e-03 -1.25434779748e-03  5.80924809914e-04  1.35778321985e-04 -2.52592391358e-03 -2.72078955286e-03  6.05122843908e-04 -5.64242581938e-03 -5.54282030583e-04 -1.29430240300e-03  2.62061056687e-04  3.21183872090e-03 -9.57461650552e-04 -1.20247453823e-03  1.27975198105e-03 -3.25786315234e-03 -7.49043944562e-05 -5.47881050386e-03 -4.46173144162e-03 -2.58626659586e-04 -1.43426732442e-03  9.27233749130e-04 -2.25455725135e-04 -1.23160451710e-03 -4.72192783023e-03  1.06496463582e-03 -5.70505822983e-04  1.78290111022e-04 -5.55822342690e-04 -3.68633686978e-03 -2.54761929075e-03 -2.12919701827e-04  7.04958903045e-04 -4.24341465816e-04  4.53647145085e-03 -2.17400956768e-03  3.91138417574e-03  2.01169435909e-03  5.99747920802e-04  3.93050496471e-03  3.24088936755e-04  2.56375672754e-03  1.33948554741e-04 -2.04270321594e-03 -1.21297932462e-03  3.49440561105e-03 -5.92467810334e-04 -2.00014416703e-03 -6.06581150938e-03  2.01040457572e-03 -2.51343892101e-03  5.24999787933e-04 -3.41939527798e-03 -7.14900411398e-04 -2.27366268703e-03 -2.16692401893e-03  2.06680873867e-03 -7.96312344894e-04  2.78638141308e-03 -1.94495149867e-04 -2.30582198538e-03 -2.12696697135e-04 -2.09109759129e-03  3.73815402923e-04  2.06579342954e-03  2.27135392070e-04 -2.26172107173e-03  2.78938838659e-03  4.32021010146e-03 -2.10701863425e-03  4.45564099787e-04 -6.54215835494e-04 -8.62059644010e-04 -1.29800526438e-03  1.40629219296e-03 -2.74032238883e-04  1.33173936231e-03  1.86839093846e-03 -1.48101961194e-03 -3.12653683120e-03 -1.22765430851e-03 -8.04735215605e-04  2.71973258304e-03  2.16266761615e-03 -1.45891424131e-03 -1.46665231956e-03 -3.76914833128e-04  1.79621511765e-03 -6.34709364339e-04  1.36193324846e-03  4.19735075697e-03 -1.40060304158e-04 -2.53080475634e-03 -3.30539424362e-03  1.86276529372e-03  1.50031624811e-03  4.45886662917e-03  9.09076162860e-04 -1.11193989368e-03  1.90337818068e-03 -8.54393295255e-04 -3.91012434832e-03 -1.76963132220e-03  4.99024068388e-04  1.14886516331e-03  8.05739224162e-05 -1.16499695692e-03
-1.97841292901e-03 -1.81194526020e-03  5.52161945089e-03  3.32029797193e-04 -6.85355738260e-05  1.65810571744e-03  2.19815460600e-03 -4.60050798151e-03 -6.13405411491e-03  1.88467807732e-03  2.58168914963e-03  2.87174140854e-03 -1.63524572178e-03  5.89936356389e-03 -1.19358550681e-02  9.39190127295e-03  9.69774076236e-02 -2.04390824695e-02 -1.07099863349e-03 -1.49137485476e-04  5.06235932105e-04  3.33419930234e-03 -1.93283096794e-03 -3.76958279789e-03 -1.06084854873e-03 -1.89561769910e-03 -2.11782793393e-03 -3.33873327666e-03  8.36304527896e-04  2.42848496568e-03  2.30796355874e-04  2.32222768237e-03  4.28734533481e-03  1.05104104197e-03  6.78565498858e-04  3.78955832705e-03 -2.47567361375e-03 -9.76639143809e-04  6.02155608970e-05 -1.29711633904e-03  1.52436522949e-03  5.73964651185e-03  4.78471045358e-03 -3.82944196471e-04 -1.80025939252e-03  2.68797676987e-03  1.73517522214e-03 -4.52460923954e-03  1.86230845703e-04  1.63969459881e-03  4.23063778624e-03 -4.07654816458e-03 -2.81789193316e-03 -1.35100104200e-03  3.21340241913e-03  5.89168678595e-04 -1.98152065130e-03  2.08155556588e-03 -5.06234568789e-04  6.14569354432e-03  3.69757472211e-03 -3.99265416407e-03 -2.91736935409e-03  1.40191172166e-03  5.14697601504e-04  1.22714967790e-03  5.01919033750e-04 -8.74838912379e-04 -1.38443458766e-03 -2.63644942839e-03 -3.97230882436e-03 -1.87298830856e-03 -3.51856500071e-03 -3.78613959848e-03 -2.31624314142e-03  1.95220322375e-03 -3.28552527263e-03 -3.91606327599e-03 -5.86751160477e-04 -7.66879807194e-05 -1.35668175822e-03 -5.47604631892e-04 -2.34773510780e-04 -4.02292425296e-03 -3.00382715024e-04 -1.14389399931e-03 -2.80692343393e-03 -1.34677733267e-03 -3.98189690346e-03  9.94446483404e-04 -8.75598944419e-04  8.80433376197e-04  4.55967639954e-03 -3.28414360730e-04  1.03599291814e-03  1.50803149654e-03 -7.23149291326e-03 -1.01568646405e-03  1.83231819815e-03 -3.97875340477e-03 -1.35047418449e-03 -3.41445548253e-03 -2.85531564277e-04 -5.30388878794e-04  2.17122139719e-03 -1.94811001000e-03 -2.44339601019e-03  3.77962971005e-03 -2.24301002766e-03  3.11085136183e-04 -1.30028431801e-03 -6.23833386316e-04 -9.85653566421e-04 -2.64924789344e-03  1.74621110959e-03  2.53581852993e-03 -3.55052913209e-04  6.77868463170e-03  1.72082346241e-03  7.02890521590e-03 -1.41727799706e-03 -3.52068356727e-04 -1.29754484952e-03  3.34124257061e-03  8.71531322348e-03  1.98338288845e-03 -3.51205916988e-03 -8.71242574180e-04  3.97150253201e-03  1.13150247426e-03  1.50008774551e-03  3.90170589277e-03 -6.79052328090e-04  1.04694823649e-03 -1.52596176665e-04  1.51112299605e-03  2.12613324234e-03 -2.68912934495e-03  2.18453873603e-03 -2.45549777201e-03 -3.98728197563e-03  2.86449428585e-03 -4.15460216256e-04 -1.16380099833e-03 -4.23532912810e-03 -6.75570942789e-04 -8.19481669282e-04 -9.94693778913e-04  2.46911552305e-03  4.88854295523e-03 -3.63237276750e-04 -2.68410688522e-03  1.68251201343e-03 -4.35521751013e-03 -1.22092953439e-03 -1.27030692285e-04 -3.01486771643e-03 -7.68066519209e-04 -1.21328002358e-03  2.49879874381e-03  2.52753217563e-03 -2.77271923634e-03 -4.00701272345e-03  3.52941403149e-03  1.22669872902e-03  1.67122638327e-03 -9.38331797582e-04 -2.48649991645e-03 -2.65776014052e-03 -1.98333532094e-03 -6.19744754432e-04 -2.33505021189e-03  6.07836633201e-04  1.32642129630e-03  2.78263678094e-03  1.51216530665e-03 -3.96900511706e-03 -4.54430429671e-03 -2.02002157860e-03 -7.65585190170e-03  1.05238661850e-03  5.05751131862e-03  2.10632568899e-03  1.37245209190e-03  2.80517070082e-03 -1.64718513478e-03 -3.21439387180e-03  2.55755942817e-03 -2.88916525143e-04 -4.77762227081e-03 -7.48277038828e-03 -9.34719254838e-04 -3.53981269673e-03 -1.01196104923e-03  4.69270402613e-03  2.19595723258e-03 -7.51924137506e-04  3.42463496105e-03  1.95090494356e-04 -1.63997559026e-03 -1.39335596538e-03 -3.92897662386e-03  1.46136385357e-03  1.31072278056e-03  1.53774869301e-03 -8.48611671753e-04  9.93897460433e-04 -2.19208039133e-04 -1.77947412397e-03  2.13614209174e-03  4.08258506539e-03  1.35847155191e-03 -1.81141971537e-03 -1.53217888356e-04  2.33317139497e-03 -1.28868406050e-03 -1.34531771765e-03 -1.41247290352e-05 -3.03531036789e-03 -1.11848797802e-03 -2.05789247124e-04  3.61155613109e-03 -3.30777460490e-03  2.87697558244e-03  1.12323036090e-03 -2.11862444298e-03 -1.55659697712e-03  8.92295959368e-04  2.28948834892e-03 -5.99839147824e-03 -5.63944542273e-03 -1.41771658782e-03  3.93120977996e-03 -2.08922071032e-03 -3.75214645743e-03 -2.99121761733e-03  4.46680248892e-03 -2.04116197180e-03  3.46312083995e-03  3.42825156461e-03  2.58445714516e-03  1.85633958677e-04 -2.95551951874e-04  1.38190070531e-04  4.09519721258e-05  8.29442299015e-04 -2.41055867697e-03 -2.31126764330e-03  2.65787493095e-03 -2.43855993955e-04 -2.17855886084e-03  4.95893577095e-03 -6.66680768644e-04 -1.47675445032e-03  2.16917573596e-03 -1.48013580139e-03
 2.39269796065e-04  8.56339507601e-04  1.52106025539e-03  2.16363573107e-03  7.39544022861e-04 -1.96027789234e-03 -5.28672261212e-05  1.91311908627e-03  3.92139270516e-03 -2.58061846573e-03 -1.60241696844e-03 -2.13137913501e-03 -2.03076019556e-03 -5.69059496546e-03  3.34390558747e-03 -3.68281949888e-03 -2.04390824695e-02  7.41295389179e-02 -2.30260490689e-02 -2.92764532436e-03 -1.64609918427e-03  1.24884258828e-03  2.73837323484e-03  2.82159205979e-03 -1.55611680693e-03 -1.15745302224e-03  3.15999762476e-03 -3.10147838845e-03 -9.47792601266e-04 -1.59437551054e-03  1.24141914783e-03 -1.12142467280e-03 -2.16791385370e-03 -1.36411819009e-03 -4.66396830432e-04 -9.45625774312e-04  1.05788722568e-03 -1.91059552904e-04  1.85586480908e-03 -6.88851489311e-04  8.09547690831e-04 -2.93568525333e-03 -3.86754720905e-03 -8.27901996402e-04  7.88051966024e-04  1.20576170155e-03 -3.73256746011e-03 -7.29300677913e-04  2.58678114214e-04 -2.15483250544e-04 -1.16231392422e-03  1.83366625749e-03  1.79785392268e-04 -1.94705608213e-03 -2.52928191736e-03  2.09867063494e-03  3.23604116548e-03 -1.14500457696e-03  1.25308400953e-03 -3.54095099737e-03  5.88982341855e-04  1.20971043797e-03  2.94718912392e-04 -3.43980348547e-04 -1.01363074334e-04  1.51028778432e-03 -4.46693311952e-03 -1.19942686606e-03 -1.04925934380e-03  1.28761552647e-03 -1.82542341285e-03  8.75690958449e-04 -2.52789387206e-03  1.67143931500e-03  2.60702120899e-03 -9.36147618918e-04  1.48423634326e-03  1.69880090288e-03 -1.87712210907e-03  2.19109945361e-03  2.81227742829e-05 -1.23396119840e-03  1.20042013206e-03  9.12029764272e-04 -3.23945339109e-04 -9.44253882768e-04 -2.53311651303e-03  1.36336207692e-03 -1.78224797040e-04  2.52433182290e-03 -1.76594679719e-03 -1.94864740897e-03 -1.85162839833e-03 -1.45392045383e-03 -2.68804496421e-03  2.47772454782e-03  5.49629848508e-03  1.64792337900e-03 -2.40171762038e-04  1.60644792025e-03  1.22635848804e-03  1.35954750023e-03 -1.09633168584e-03  1.62356858981e-03  4.53483295424e-05 -4.11991562545e-04  6.38647040354e-05 -2.08030138166e-03 -1.66547111913e-03 -1.41923489360e-03  7.45135407140e-04 -1.09895764098e-03 -1.21169086342e-03 -1.17129875970e-03  1.18976191007e-03 -1.41851546827e-04 -1.60073916643e-04  2.64629269985e-03 -1.06167621106e-03 -1.64020768674e-03  4.42810416585e-05  1.49705140981e-04 -8.46833570361e-04 -5.78669849928e-05 -3.15606926832e-03 -2.38488702865e-04 -3.17054013463e-03 -2.47187221214e-03  1.27895820373e-03  1.08265682460e-03 -5.84666038417e-04 -2.50652376256e-03 -6.09369049089e-04 -1.56727406068e-03  3.04830849869e-03 -8.43724486906e-06 -2.45870905420e-03  2.40702189029e-03 -1.64160381858e-03  2.00865518239e-03  4.15975126826e-04 -5.34097450575e-04 -8.46379272173e-04  1.49076310134e-03 -1.52075800012e-03  3.07261883649e-03 -1.10722046249e-04  1.42427051772e-03 -1.84638268261e-03 -2.92712431344e-03  2.42361615810e-03  2.72070636872e-03  1.68046190187e-03 -5.86368963392e-04 -9.44826240029e-04  3.78733806919e-03  1.34430418836e-03 -1.72028345163e-03  2.30300467288e-03 -2.13903919934e-03  1.52318787610e-03  1.06761038733e-03  1.39462865078e-03 -1.40988964803e-04  5.29952903915e-04  4.81733842968e-04 -1.78617546541e-03  2.82925865660e-03 -2.38339173137e-03 -8.10998461917e-04 -1.78187283631e-03  9.33116460286e-04 -1.35875023939e-03  5.95482088113e-03  1.26574092171e-03  9.42517456912e-04  4.71919211680e-04  1.76829345592e-03 -1.44031147553e-03  2.28964276691e-03 -2.11159976261e-03 -2.05215489925e-03  2.26164254430e-03 -2.72427384198e-03  9.41646277970e-04  1.81863905286e-03  2.29719938608e-03  9.23179873691e-05  1.67698884085e-03  1.47229039948e-03  3.12465271249e-03  1.07420030834e-03  2.84015505209e-04  2.09484357109e-04 -3.67106995267e-03 -2.72232333975e-03 -1.85657847534e-03 -3.89489123362e-04 -3.82128585564e-03  5.25379841373e-04  2.56263417601e-03  9.92329244174e-04  9.24844522294e-04 -1.58291002721e-03 -1.91694223390e-03  3.62226245866e-04 -9.89553511313e-04  1.35173677603e-04  1.88918825952e-04 -9.44043673723e-04 -6.13015813121e-03 -2.35961039608e-03 -4.46526795381e-04  2.22215752939e-03  9.09940752390e-04 -1.92144669092e-04  7.85329581163e-04  2.41780408631e-03  1.16177799538e-03 -1.89381968489e-03  5.35553766807e-05 -3.01728875257e-04  3.21129608768e-03 -1.35137179174e-03  1.71470465584e-04  1.09063943820e-03 -1.45869043452e-03 -1.64555176462e-03  5.34124690972e-04  9.92271760980e-04  5.68471166525e-05 -2.62584156552e-04 -1.73654741013e-03 -3.30823279765e-03  1.36125847644e-03 -7.32540004858e-04 -5.23710644761e-03  9.87070393623e-04 -1.95544026523e-03 -1.43280881538e-03  1.39818810117e-03 -5.45273817008e-05 -1.21107992758e-03  7.97801669757e-04 -5.72824645035e-04 -1.26861309133e-03  2.54185040479e-03  1.02897893743e-03 -1.66304521488e-03 -7.83423237690e-04  3.74395581591e-04 -3.23886284853e-03 -2.90817376717e-03  6.14211343748e-04  2.73721655361e-03  2.60440055526e-03
 1.02828842571e-03 -2.86303923579e-04 -3.28411382632e-03 -3.92308621919e-03 -1.22296044754e-03 -6.00130744953e-04 -3.35427951886e-04  1.51507645896e-03  1.78041846243e-03  3.09238968751e-03  2.30749714061e-03  5.78643616946e-04  1.68013371441e-04  2.08635019125e-03  4.82728127525e-04 -7.82341696298e-03 -1.07099863349e-03 -2.30260490689e-02  1.05407907837e-01  5.55059950037e-03 -2.56355052196e-03 -7.49229952442e-03 -2.36546784160e-03 -2.22815752783e-03 -7.46110824204e-04  2.98028166585e-03 -4.54379677428e-05  4.48649034003e-03  2.57424898974e-03 -3.52987597596e-03  4.30806320578e-03  5.08441486857e-04 -4.93656193289e-03  9.77580258461e-04 -5.68708233751e-04 -2.20127055145e-03 -2.42513568355e-03  1.57604598797e-03 -1.78482740396e-03 -1.59990439052e-04  9.60263517246e-04  2.98726120902e-03  3.42409909526e-03  4.90989473178e-03  7.19298519902e-03 -4.79080930379e-03  2.52902438077e-03  4.59434537529e-03 -4.15414559239e-03  5.81525763257e-04 -3.88557260025e-04 -4.73590718553e-04 -5.24154105407e-06  1.49225151862e-03  1.91935016010e-04 -2.80864070718e-03 -2.24981344153e-03  1.64888759828e-03  2.62259672031e-03 -2.04979618368e-03 -4.16125697100e-03 -1.39245420547e-03  4.88982852197e-04  2.17276541554e-03  4.56053436432e-03  3.17705741966e-04 -2.55304189160e-03 -8.48709000246e-04  1.35307189375e-03  1.91657740497e-03  6.00072614511e-03  3.26006642729e-03  2.47889338831e-03  1.64546203698e-03 -1.94909944179e-03  4.00526533048e-04 -3.62844889703e-03  1.08435895831e-03  4.79645252463e-03 -2.86245666053e-03  1.47802072506e-04 -1.73439589296e-03  2.64106219822e-03 -1.34021147687e-03 -2.48390402898e-03 -1.00471544296e-03  3.18815802903e-03  4.92663130504e-03  1.04847775427e-03 -3.42787682906e-03  7.01714295989e-04  2.19486615899e-03  3.51837578323e-05 -1.78406995588e-04  1.48191302316e-03  1.01696516745e-03 -5.14053436195e-03  3.70238963213e-03 -4.35824049208e-03  2.09385532613e-03  6.26605227885e-04 -1.06654410247e-03 -2.48796414576e-03 -3.39078062469e-03 -1.10838194455e-03 -7.35265054547e-04 -8.02310762683e-04 -2.35224279219e-03  1.07975555316e-03  6.08698198103e-04  5.67210465683e-04  5.05783483197e-04  3.29369836142e-03  1.21991499224e-03  4.60747185161e-03 -2.22019121640e-03 -1.32690237294e-03  1.32792524650e-03  1.63123550281e-04  1.42469536236e-03  1.46926431470e-03 -2.56203011139e-03  2.89759982509e-03 -4.85781597780e-03 -1.35688053516e-03  2.13464811520e-03  6.65967863179e-03  3.34023644810e-03 -4.64067277124e-03  1.89057735972e-03  9.55759590756e-04 -1.91493031725e-04 -4.84755327244e-04  1.05594200253e-03 -3.49975908704e-03 -2.40873022964e-03  2.31421827328e-03 -2.76355480015e-03  5.63545576669e-03  1.64071555879e-03  5.83579414253e-03 -4.71146919268e-03  2.76026414640e-03  7.59402968825e-04  1.26503985565e-03  9.69697474961e-04  3.87116908285e-03 -2.11009461334e-03 -2.19673483697e-03  4.60753584273e-03 -4.24820233896e-03  1.01479797580e-03 -1.47571539917e-03  2.43064297324e-03 -2.13993002400e-03  9.39300750048e-04  4.43645105887e-04  2.95152773604e-04 -3.36437343269e-03  1.00594380574e-03 -9.17419690265e-04 -1.09484749287e-03 -4.04258440327e-03 -1.68478030372e-03  1.20346109527e-03  1.54920385453e-03  2.20635686508e-04 -4.06349147483e-03  3.42530415950e-03  2.55099482555e-03  2.98419058301e-03  1.24344548445e-03  1.14663027048e-03 -8.71205163699e-03 -7.13550051799e-04 -2.88791543945e-04 -1.08035082518e-03 -1.22983263190e-04  2.36348283277e-03 -1.87714672869e-03  2.62474019632e-03 -1.09178451243e-03 -4.74635489804e-03  9.05331835399e-04 -7.68144713852e-04 -1.09656732712e-03 -2.79091334810e-03 -8.04833505828e-03  1.54810293883e-03 -1.51366780270e-03 -5.77433827002e-03  2.19939535660e-03 -6.82954281846e-04  4.54911865903e-04  1.69623540387e-03  1.90309750005e-03  6.43978276127e-03 -1.02024481677e-03  5.70748414173e-03 -1.30875799944e-03 -3.93751559165e-04  1.54944647265e-03 -3.06020203768e-03  4.98209854536e-03  2.27575456577e-03  2.52351922040e-03  1.95150936312e-04  6.30357823784e-04 -7.39710202717e-04  2.32362698688e-03  1.84984100959e-03  8.20642670159e-04  1.12684927761e-03 -4.84324902573e-03 -1.54799487431e-04  3.67336418550e-04 -7.44018109554e-04 -5.41685282799e-03  9.29919061941e-04 -5.49278262617e-04 -1.08102484392e-03  1.73459400796e-03 -1.15602836899e-03 -2.84769589411e-03  2.14316590009e-03  3.60214743803e-05  2.78879425435e-03 -7.65312911115e-04 -1.25508964863e-03 -4.93321270973e-03 -1.10262896271e-03 -1.23569271182e-03  5.78068052213e-04  4.01566056857e-03 -7.17331483381e-04  1.83537979523e-03  1.11779326804e-03  2.63181175866e-03  1.37476953147e-03 -2.41062323650e-03 -1.01009225767e-03  1.61352508271e-03  5.02730170782e-03  7.54923101239e-04  1.01812325941e-03  3.56468600021e-03 -6.00801549592e-03  3.52416300285e-03 -2.23122552801e-04  6.02423330365e-04  2.22092788845e-04  4.79382965681e-03  4.39922894345e-03 -8.61249691850e-04 -2.90199233743e-03 -2.76741062979e-03
-1.49120104262e-03  1.56045373608e-03 -2.93526462707e-04 -1.07100691273e-03  9.93768791850e-04  4.47652401898e-04 -1.04081030774e-03 -1.43971837968e-03  1.53446177454e-03  9.48747584814e-04  3.58148178785e-03 -6.67872024477e-04  1.41979738196e-03  6.04825391751e-05  1.74492115183e-03 -1.84625013015e-03 -1.49137485476e-04 -2.92764532436e-03  5.55059950037e-03  9.41264839508e-02 -2.52253605660e-03  7.07568602631e-03  7.73644300513e-03  8.19422634373e-04  2.11653037978e-03  3.73570756435e-03  1.80335145066e-03  2.32622888160e-03  4.43493343013e-03  3.23650679995e-03  6.48856156267e-03 -7.73771191589e-04 -5.30224529557e-03 -2.32472363404e-04 -1.09280353000e-03 -4.09454577645e-03  3.47526935288e-03  4.01565154126e-03  2.24191235780e-03 -4.57396396712e-04 -3.21618912559e-03 -1.00838516345e-03  1.50086481345e-03  4.26023777680e-03  1.82772921717e-03 -2.98986754464e-03  2.45541189362e-03  1.05989368940e-03  4.20801416347e-04  9.01964358116e-04  5.50063293839e-04  2.79664597975e-03 -2.21165181075e-03  3.94955324687e-03 -7.95597775346e-04 -4.01050218268e-04 -3.24201848329e-03  3.56135266969e-03 -4.28937796667e-03  2.07002338285e-03 -8.95618222838e-04 -3.42261287591e-03 -1.09101821120e-03 -4.28135986472e-03 -6.62639027480e-03  3.54439979944e-03 -1.11475076720e-03 -3.97460121321e-03  3.53501790805e-03 -2.24403843864e-05  1.20668184234e-03 -5.59637462477e-04 -1.91637211183e-03 -4.55792439649e-04  6.69707613304e-04 -2.18058837624e-03  2.00754689247e-03 -6.08000371392e-03  1.45657791968e-03  6.31775504099e-04  4.13769903688e-03  3.11716388912e-03  3.15163794631e-03 -3.28965952920e-03  2.14167069816e-03  1.98344071529e-03  5.13859075311e-03 -4.18690553636e-03 -8.55708303454e-04  2.10498797925e-03 -4.30242687587e-04 -3.14628627066e-03 -1.49886587081e-03  1.36755070974e-03 -3.10673929403e-03  2.30863093986e-03 -1.72707424794e-03 -4.30586568743e-03 -5.21554348023e-04 -1.30380193982e-03 -1.70625774001e-03  1.63391626804e-03  3.00145636467e-03 -1.79469718800e-03 -6.36561581635e-04 -2.47990654020e-03  9.51292973030e-06 -2.18380325764e-03 -2.33331455167e-03  1.25524855450e-03 -5.13124201595e-04  5.64702433745e-04  4.03571560276e-03 -2.80032102101e-04 -1.66377821666e-03  1.28698806122e-03 -2.11911306489e-03  7.55532767246e-04  1.92714208462e-03 -2.55519657841e-03  1.55044994015e-03 -1.82405983203e-03 -3.81732719814e-04  1.79066317551e-03 -5.37432648630e-03 -7.12115514809e-03 -3.33885569939e-03 -5.83769247504e-03  4.15842642397e-03 -2.54364804822e-04  5.38364640271e-05 -6.05220926526e-04  1.34149822653e-03  1.68730589310e-03  1.10206922866e-03  5.11494102229e-04  6.59795940233e-04 -8.06486222213e-04  3.94817392117e-03 -6.82207931324e-04  3.52164504078e-03  7.01653590231e-04 -6.26905780974e-04  2.53904922364e-03 -7.00619459807e-04  9.74271895895e-04  2.13937258364e-04  1.27481470360e-03 -6.09536349323e-04 -1.40709170653e-03 -8.53859689158e-05  1.20761925360e-04 -1.58414279771e-03  3.77661138976e-03  2.38187269443e-03 -3.28603685275e-04 -2.55886617233e-03  3.98693204009e-03 -6.00266137773e-04  2.44972164500e-03 -5.29537721628e-05 -3.27041934059e-05 -1.61196849613e-03  1.57461757310e-05  4.20751079762e-03  3.25856483820e-03  2.85355554130e-03 -1.25845070229e-03  6.20465600889e-04 -2.61943609997e-03 -1.49517942695e-03 -4.58077051003e-04 -3.99694008934e-03  3.52872483479e-03 -2.11211362031e-04 -1.51813757943e-03 -3.97705393309e-04 -5.65808251825e-03 -2.20322268371e-03  2.82916346926e-03  1.84885099992e-03 -1.73807909666e-03 -5.30572762126e-04 -6.35964573873e-03 -3.85654027063e-04 -1.84210005805e-03 -7.84502680285e-04 -2.23810420647e-03  1.39781043406e-03  6.17507160748e-04  2.19159762455e-03 -5.92552304644e-04 -2.14257832410e-04 -4.19310248793e-03 -2.23301179544e-03 -1.90712958455e-03 -4.84266851934e-04  1.32195798738e-03  1.04192771956e-03  2.00041967529e-03 -4.09498985021e-03  4.48141228509e-04  2.00758659266e-03 -7.70104120895e-04 -3.04616495485e-04 -1.96934328750e-03 -2.59297392071e-04  4.37898897929e-04 -2.37149890162e-03 -1.86593589733e-03  2.09213743592e-03  1.83698794114e-03  1.35705803237e-03 -2.58454889030e-04 -2.76189853631e-03  1.53650312637e-03 -5.13008287677e-03 -2.25922964535e-03 -2.50075544946e-05 -2.12036536832e-03 -1.15855374730e-05  6.43854754442e-03  1.92651861162e-03 -1.33534404609e-04  5.71099955412e-04 -1.23691115122e-03 -2.51856757914e-03 -8.17605144026e-04 -4.62761821175e-03 -3.71198574823e-03  7.73666594920e-04 -1.59105998959e-03 -4.13434126915e-03  7.26405389413e-03  2.42591417001e-03 -1.13591138575e-03 -4.89359890255e-03  3.49429613296e-04 -1.34785257071e-03 -5.02148875662e-04 -2.94460682640e-03 -2.03566987378e-03  2.59195137452e-04 -3.10631575400e-03  1.46350242562e-03 -5.18511788774e-03 -6.25477530573e-04  3.88167775974e-03 -2.43510875828e-03  2.50057156950e-03  1.04999617882e-03  2.36567729643e-03  2.09717501159e-03  2.68790215795e-03 -2.69041883562e-03  2.62459125116e-04
-1.87860605556e-03 -3.05792277038e-03  7.23809176815e-04 -4.12153151044e-03 -6.90150914278e-04  3.69617835566e-03 -9.31789025126e-04 -2.57440084961e-03  1.52669906070e-03 -1.64833346578e-04 -1.43460793061e-03  2.03929622944e-03  3.13459726614e-04  4.96675745199e-04 -1.12999926140e-03  2.23211831998e-03  5.06235932105e-04 -1.64609918427e-03 -2.56355052196e-03 -2.52253605660e-03  8.43806122558e-02  5.12667573773e-04 -2.80364576442e-02  1.08086279955e-02 -3.23931009207e-03  5.23507860725e-04  1.43638256983e-03  1.01505204477e-03 -3.49001472269e-04 -4.63988637118e-04  1.28480341398e-03 -4.88486688929e-04  9.29119482474e-04 -2.86135362034e-04  4.24624492564e-05 -2.98382763977e-04  9.70560469008e-04  5.82991518690e-03 -7.41288044733e-04  1.25473507606e-03  1.75702972670e-03  1.46721341453e-03  2.83520344241e-04 -1.28080295078e-03  6.79601793878e-05  3.63715485432e-04  1.40265867076e-03  1.28175438058e-03 -2.47131418574e-03  5.14587666246e-04 -1.97594364114e-03 -1.02986935048e-03  6.01838148681e-04  2.84243336524e-04 -2.25492806284e-03 -3.34681085018e-03 -2.26208466193e-03  1.63395074387e-03 -1.72234929538e-03 -1.93455545111e-03  1.84952169304e-03  1.51214871233e-03  3.37671238545e-03  3.39889658190e-03 -2.61244208831e-03 -6.96019252226e-04  1.45223161282e-03  3.09837636998e-03  2.17161730398e-03  1.91338728164e-03  1.03487417429e-03 -9.89819625489e-04  1.85616877542e-03 -8.92283982737e-04  2.96243641348e-03 -9.39681237177e-04  2.32620676820e-03  3.34945368620e-03 -5.64636318222e-04  1.01068860683e-03 -5.83172170135e-04  6.33990248163e-03 -8.81342042207e-04  3.02081901511e-03  2.59406224710e-03 -5.74107620824e-03 -1.18209169051e-03  2.94558114421e-03  3.82977332521e-04 -2.80351797792e-03  2.43294729721e-03  1.50082254881e-03  2.91090420232e-03 -2.98938567224e-03 -3.79243744669e-03 -3.89771380614e-04  6.83891312141e-03  2.03477718161e-03 -3.48589094306e-03 -5.36465104949e-03 -1.09946522511e-03  1.19116589268e-03  1.69705998959e-04 -2.52920374424e-03  2.59877267364e-04  2.02027553824e-03  2.06952095774e-03  1.30351626653e-03  1.99661115011e-03  1.87821460720e-04  2.66924104979e-03 -7.91343256203e-04  3.52023812334e-03  3.78787906205e-03  1.40628581226e-04  1.01464936526e-03  1.40091193283e-03  1.90634052989e-03  3.78843585664e-03  2.24926834876e-03 -5.45914973448e-03 -6.17748013548e-04  7.47046706315e-04  5.96277998280e-03 -2.16898862284e-03 -2.79918256733e-03 -6.36319617356e-04 -7.92009770532e-04  5.47934886976e-04 -2.14895463734e-03  2.90908802554e-03  3.48708675311e-03 -3.87213896432e-04 -3.42718742345e-03 -3.49570455399e-04 -1.13150173013e-03  1.62902762658e-03 -1.31195699361e-03  6.63167823699e-04  2.29274140629e-04 -3.87531412970e-03  5.54801273157e-04 -4.31708955076e-03 -1.52009764590e-03 -1.49860687346e-03 -1.59725334275e-04 -1.53645639227e-03 -2.57752660219e-03 -2.03693090159e-03  1.05911297067e-03  1.29997471784e-03 -2.58973204230e-05 -2.43732435660e-03  1.79574238469e-03  1.37680982479e-03 -1.28225615116e-03  4.53816707554e-03  1.27352738941e-03  2.44245776683e-03  1.90596445198e-03 -3.44111555033e-03 -1.52839795323e-03  2.86578410539e-04  3.59502242756e-03 -6.23725878005e-05 -1.32325836401e-03  6.44796354535e-04 -1.84923020791e-03 -2.22221877699e-03 -1.99592042578e-03  5.82010524826e-03  2.27030125888e-03 -1.96493621270e-03 -3.07852272076e-03 -1.87717087212e-03 -1.10201725505e-03 -1.55138061949e-03 -8.29942778505e-04 -2.32291819470e-03 -7.75614211749e-03  5.76187676033e-04  1.07324598801e-03  7.64580375666e-04  7.30703160826e-03 -6.88138340659e-05 -1.40211329783e-03  4.63197797285e-03 -4.05203838896e-04  2.08186309407e-03  3.85198168805e-04  2.68885518289e-03 -1.52286835251e-03  3.28196407403e-03 -2.44179864632e-03  1.38942641423e-03 -3.01703678549e-04  5.91899870624e-03 -1.13985087596e-03  1.70529192554e-03  8.83980622935e-05  3.43444412949e-03 -1.07198906116e-03 -1.89640095952e-03  8.35127495848e-04  4.22752275240e-03  7.40257471309e-04  2.41457800489e-03 -1.82290500472e-03  2.73034040137e-03  6.77826457798e-04  4.28547560849e-03  1.33589059571e-03  1.06531091845e-03  1.01666430699e-03 -2.33050533261e-04 -1.29414373500e-03  9.44267666213e-04  1.38992891766e-04  6.29954699862e-04 -1.86731504316e-03  6.08568490029e-05 -2.61244932088e-03 -7.30943667197e-04  3.81431206845e-03  8.77905315245e-04  9.11315477240e-05  1.19234000657e-03  9.27899629509e-04 -6.72877632546e-03  1.36928428893e-03  4.68036803740e-04  4.21343104036e-03  2.29080818853e-03  9.49955125961e-04 -3.44755465632e-03 -1.77945975481e-03  6.40218383671e-04 -7.14619100304e-04  3.33877041705e-04  4.76701194739e-04 -3.42976337031e-03 -3.11948829946e-03 -2.45771362904e-03  2.37636699033e-03  1.01150500985e-03 -1.53839773621e-03  2.02737322576e-03 -2.61786181851e-03  1.53149024907e-03 -4.29570351506e-04  1.12252080835e-03 -1.95726285617e-03  8.82238153800e-04 -1.38603782134e-03 -1.75860269190e-03 -2.43555239811e-03
 3.14653605113e-03 -4.50035546520e-03  2.86500227174e-03  1.91498689218e-03 -2.41532890985e-05  6.66895403842e-03  4.64472389142e-04 -5.65332714039e-04 -1.21047795698e-03  4.22670988213e-03  4.44732467718e-03  3.14986511239e-03 -4.37880450114e-03  4.23170712611e-03 -6.67172130088e-04  1.74357721310e-04  3.33419930234e-03  1.24884258828e-03 -7.49229952442e-03  7.07568602631e-03  5.12667573773e-04  1.12858537602e-01  8.55042814098e-03  1.19815952268e-02  1.51274943342e-03  9.57557406374e-04  3.38223730952e-05 -3.43923003429e-03 -1.45025386634e-03  3.70725192611e-03 -4.03349373331e-03 -3.11934077249e-03  2.22439125015e-03 -4.31209884162e-03 -4.31114550145e-04  4.36344990181e-03 -1.85747486381e-03  2.85740866983e-03  1.68614013900e-03  3.26644774258e-03 -1.01853755497e-03  1.25931045872e-03  2.14933487845e-03 -4.83067793184e-03 -3.70913726827e-03  6.19577046566e-03 -2.41255075106e-03  6.15557754641e-04  3.67407952762e-04  1.23383164706e-03 -4.61657471120e-03  4.87233827509e-03  1.01769459203e-03  1.63250206124e-03  2.92476502064e-03  1.43683336727e-03 -7.70808658629e-04 -1.27114652785e-03  5.21051600174e-03  2.45975119379e-03  1.38377478946e-03  1.98310619241e-03  1.57998243330e-03 -2.43466796945e-03 -4.52018017929e-03 -2.43661369186e-03 -2.65419065198e-03  4.62140043176e-03  4.71253185266e-03  4.89296683450e-03 -7.53939146391e-05 -4.24456245033e-03 -1.42534122623e-03 -8.51821815724e-04  7.78662746525e-04 -1.46070523410e-03  2.13090212732e-03 -6.15136386590e-03 -1.77886519566e-03  1.43354552230e-03 -2.46054090799e-03 -3.85354279863e-03 -1.40175097236e-04 -4.29535608713e-04 -1.05631467555e-03 -3.24064823824e-03  2.59746613900e-04 -3.54084287434e-03  1.00085644792e-03  1.60207889994e-03 -1.69568406312e-03 -1.20294252859e-03  4.96909253293e-03 -2.57865306059e-04  1.24600368706e-03 -1.91731403286e-03  2.30551023561e-03  3.19985874582e-04  1.16899944505e-05 -1.91882836872e-03  2.50330823323e-03 -2.00336599050e-03  4.51853991785e-03 -3.24664942975e-05  6.29231356229e-04 -1.59603321135e-03  3.14373221417e-03  4.37772461362e-03  5.07778277170e-03  3.53982218608e-03  2.42702107895e-03 -2.45349010430e-03 -1.25813959752e-03 -3.55934265818e-03  2.21168134468e-03  1.33738497071e-03 -5.63577080387e-04  5.36926528687e-03  6.16299086163e-03  4.67310123865e-03 -1.17643646282e-03  1.28191022190e-03 -2.93141486372e-03 -1.28397834144e-03  5.76367516187e-04 -2.97021164369e-03 -3.53189075819e-03 -3.55820999908e-03 -1.58153667029e-03 -3.18856183578e-03 -4.59508622761e-03  1.16265391583e-03 -2.98978226223e-03  4.02430807611e-04 -1.70329966648e-03 -4.97098218078e-03  1.48399024824e-03  2.32694741389e-03 -6.65521223350e-03  2.37750791520e-03 -1.94427776693e-03 -1.53370597699e-03  5.08725348614e-03  2.41171383645e-03  2.55257489789e-03  4.69819176627e-04  1.29044069991e-03  7.02815139892e-03  1.10978748674e-03 -4.57544794961e-03  7.96152687267e-03 -2.34011192786e-03 -2.80302091765e-03 -2.09374855296e-03  4.38379187433e-03 -1.89792680693e-03  1.10872904072e-04  7.91790878004e-05  2.14500147981e-03  1.26156113767e-03  4.91982247108e-03 -2.97321450818e-03  5.82446318138e-05  1.92216593698e-05  1.93997390633e-03  6.86784691534e-03 -1.79082390316e-03 -8.04883494178e-03 -1.82610078618e-04 -1.27460804227e-03  2.91023637317e-03  5.24352446604e-03 -3.34226275800e-03 -3.32965570303e-03 -6.20709973452e-04  1.62621894493e-03 -2.88812180896e-03 -6.88823207995e-03 -2.47362409588e-03 -1.85098604760e-03 -3.29668641857e-04  3.07778963366e-03 -4.94741933628e-04  4.01089615925e-03 -7.37371644526e-04  2.41628504669e-03  3.72429325205e-03  3.22151039916e-03  6.01607500707e-03  3.34810539756e-03 -8.23011418159e-04 -1.42923309531e-03  3.21189320064e-03  5.73574406808e-03 -6.82308812255e-05 -1.71058751205e-04  1.84270529486e-03  1.60426981415e-03 -1.34753772654e-03  1.32746759588e-03  3.59585178272e-03 -1.02931552707e-03  6.71023325650e-04 -3.06976361110e-03 -2.30558822093e-04 -9.89739595681e-04  2.10487825643e-03 -5.18099697356e-03  2.07127506651e-04 -2.05987604687e-04 -1.43345069018e-03  1.39477141843e-04  1.61319798687e-03 -3.26845998374e-03 -5.84079972312e-03  2.52414839443e-03  3.94960038449e-03  1.76349487298e-03 -1.10008851040e-02 -2.01497488057e-04  1.21582893158e-03  2.00815561287e-03  3.00872713329e-03  8.43844732078e-03  2.13287200413e-03 -5.39270123408e-03  1.20201977178e-03  9.73452335574e-04 -3.99504699407e-03 -9.06214147795e-04 -1.14783870480e-03  3.25782519898e-03  1.66444617595e-03  1.79714288250e-03  6.87563764106e-04 -6.22579702732e-03 -7.89289366651e-04 -9.76684949279e-04  6.76648131331e-04  4.88339400651e-03  8.19026007093e-04 -7.13484988433e-04 -2.69796261559e-03  9.04528087819e-04  2.30758185571e-03  2.46928166900e-03  3.91930763458e-03 -6.63243998571e-04  1.03890290710e-03 -3.61785292273e-03  6.02649204287e-03 -2.19290280388e-03  5.86601645047e-04 -1.05715170238e-03  3.26684740476e-03  5.27006553484e-03
-1.92194996093e-03  9.14930659007e-04  2.95077233983e-04  1.17110560032e-03  7.90205846346e-04 -9.06025044271e-04  7.86676426938e-04  1.31103641015e-03 -1.88007077974e-04 -1.20760617769e-04  1.18286604834e-03 -6.64282196864e-04  9.49211859975e-04  2.94692512474e-03  9.19669929760e-04 -3.88973952700e-03 -1.93283096794e-03  2.73837323484e-03 -2.36546784160e-03  7.73644300513e-03 -2.80364576442e-02  8.55042814098e-03  9.38560373784e-02  5.66291992072e-03 -1.42445619406e-04  4.67388446257e-03  2.21734395730e-03  2.41517057084e-04 -8.30916252522e-04  1.40122684806e-04 -9.61365797359e-04  5.22931798717e-04  4.92143091421e-04 -5.37314926555e-03 -1.23008223138e-03  1.76914213451e-05 -1.37463427566e-03 -4.00404693186e-03  3.62800952081e-04  2.46350994892e-03 -2.72658618318e-03 -8.34519681967e-04 -8.09656507853e-04  6.51719907928e-04 -3.37569545203e-03  1.23428988158e-03  1.43379704224e-03 -4.46492893472e-03  3.58713433150e-03 -1.37402694893e-03  4.69192794918e-04  1.65160113563e-03  1.61368501986e-03 -5.36582160838e-04  3.17874955301e-03  3.34132440316e-03  9.42193083041e-04 -3.44131179529e-03  2.41954778671e-03  1.89188064644e-03 -1.51971890767e-03  2.60822868073e-04 -3.14750592494e-03  2.81607707178e-04  1.99064957108e-03  6.97589580383e-04 -4.26056832493e-03 -7.13647681484e-03 -2.65028442779e-03 -1.93705481858e-03 -7.15932992904e-04  4.15842367221e-03 -2.46226847518e-03 -6.47658802098e-04 -5.23160354990e-03  6.29660367455e-05  2.89215581158e-03 -6.05336842408e-03 -2.24020422382e-03  7.18022742697e-04 -2.70531390159e-03 -4.20882701097e-03  1.40982038855e-03 -3.75660376129e-03 -4.36844274014e-03  3.62196018741e-03 -1.48247496427e-03 -2.50690006840e-03 -1.74213135408e-03  1.40584348969e-03 -2.87952639418e-03  1.56683956987e-03 -1.94331258298e-03  3.00345506926e-03  4.65890776834e-03  1.76038576196e-03 -6.42107491872e-03  3.77646215153e-04  5.92610654830e-03  1.59049981813e-03  1.85622599196e-03 -4.19846501648e-03  3.14196570415e-03  1.96968615981e-03  1.22338178594e-03 -3.24129153726e-03  8.83745580156e-04 -7.68367401904e-04 -1.89540865132e-03 -1.55144906613e-04 -7.12890639600e-04  4.16548395926e-04 -5.60128246978e-04 -2.97004946676e-03  1.60767362085e-03  3.38072815867e-04 -2.93772919043e-03 -1.46752960494e-04 -2.01071376602e-03  3.33810977357e-04  3.56251301623e-03  8.62708244839e-04 -3.52964195059e-03 -4.51793328732e-03  4.89657143831e-03 -1.72391215712e-03  3.88262035613e-03  1.17787133291e-04 -2.09868404057e-03  4.64835018783e-03 -2.36816588529e-03 -4.14919236683e-03 -1.49456228568e-03  4.83797503094e-03  1.90443013060e-03  2.25672075586e-05 -1.69370051217e-03  2.96598343716e-04  1.20953918280e-03  3.88569899388e-04 -1.16323660580e-03  2.16966068947e-03  4.02921485193e-03  3.03664594778e-03  1.09967231071e-04 -6.89390082295e-05 -2.00012795921e-04 -4.29791733850e-04 -1.00509202330e-03  3.61412868838e-04 -2.64081173474e-03  8.91116216150e-04 -3.90165681154e-04 -2.10856871486e-03  1.20464880477e-03  1.58151346777e-03 -3.40021352995e-03 -3.30700101292e-04 -2.94119062336e-03 -2.45503648811e-03 -1.39422368730e-03  1.24457005512e-03  1.22978168598e-03 -2.09190430727e-03 -2.18664450989e-03  1.73343766786e-05 -3.04125709149e-03 -7.57983053062e-04  4.16519055572e-03  2.46979256965e-03 -3.13606011365e-03  1.20229581321e-03  1.90263438667e-04  1.92122693161e-03  3.15727027573e-03  1.19818499893e-03 -2.71284248358e-05 -9.51370615454e-04  2.99012778915e-03  8.68215130770e-03  1.47776211973e-03 -3.64470654019e-03  2.60482958537e-03 -5.57874241892e-03  4.37262399086e-04  1.11613546253e-03 -2.79747640902e-03 -8.27292414701e-04 -2.16178187297e-03  2.32052024964e-03 -7.97304497553e-03 -2.74442396693e-03 -3.76542150739e-03  2.29267309287e-03 -1.00469794729e-03 -1.39082693633e-03 -3.26665156541e-03  3.64759661680e-03 -1.05356975022e-03 -3.58414566658e-03 -2.95684086978e-03  1.45585162223e-03  9.81513151925e-04  2.83426935247e-05 -3.34951755399e-03 -1.58678189381e-03  2.49022523186e-03  3.25282763532e-03 -8.00498279016e-04 -4.93515148094e-03 -3.62371437028e-03  4.21762369576e-04 -5.00029141667e-04 -4.54984742253e-03  5.41188331662e-04 -5.84332837053e-04 -1.28349366987e-03 -2.22950337948e-03 -3.17149393700e-03 -6.45113988402e-04  3.50253900476e-03 -9.51557184845e-04  8.61429058183e-04 -1.58712725781e-03 -3.12001679295e-04  3.32045925859e-03 -3.56371389597e-04 -3.97680791329e-03  6.55229081969e-03  5.54519642574e-04 -6.12847897483e-04 -1.09467427913e-03 -2.43189532741e-03 -2.81818490944e-03  8.29550182040e-03  1.83632344395e-04  1.62828095325e-03 -2.60332764113e-03  2.62217928706e-03 -4.82723030292e-03  2.58180750909e-03  3.09427223395e-03  1.92172170386e-03 -1.83243174870e-03 -4.86969302396e-04  5.79332612639e-03 -1.75474098500e-03  7.87117536866e-04 -3.89010600558e-04  1.43615477881e-03 -3.71764562999e-03 -1.24194829966e-03  1.80834142420e-03 -2.72239954679e-04  3.40239725076e-03  5.27977458812e-03
 2.61624267771e-03 -4.70514583619e-03  4.09834576325e-03  7.64805761661e-04 -2.61008002819e-03  4.15391757057e-04 -3.29825999369e-03  4.99213608290e-03  6.37182260779e-03  1.24442081849e-03  9.05653704613e-03  1.87762317296e-03  2.34821068935e-03  4.73386117449e-03 -5.07161109679e-04  1.82432263433e-03 -3.76958279789e-03  2.82159205979e-03 -2.22815752783e-03  8.19422634373e-04  1.08086279955e-02  1.19815952268e-02  5.66291992072e-03  9.86286797825e-02 -1.62085017042e-03 -4.07509783677e-03 -9.09957950221e-04 -4.46530295732e-03 -3.44563320565e-03 -1.36207919765e-03 -2.43161921016e-03  4.55828517608e-05  3.42006583147e-03 -5.07825067537e-03 -4.24636954457e-04  2.57212985668e-03 -3.47369523505e-03  5.39417418630e-03 -1.07112708573e-03  5.21044311945e-03  2.04310712305e-03 -4.01359119538e-03 -2.41333037065e-03 -1.54268300649e-03 -5.41027261035e-03  2.97233520802e-03 -1.71158317505e-03 -4.99506217575e-04  4.81564748980e-04  2.79153791802e-05 -1.31725458345e-03  5.43386402053e-03 -2.75507240163e-03 -1.62249853688e-03  1.43584242596e-03  1.44098592945e-03 -2.82265969067e-03 -2.45037720678e-03  1.20843105672e-04 -4.40195856346e-03  3.07623061365e-03  1.36125092798e-03 -3.45472529378e-03  1.15305949292e-04 -1.74391769974e-03  1.84340398088e-03 -5.93328803046e-03 -2.81556202082e-03  2.27098539669e-03  7.83243242866e-04 -4.53945840356e-03  1.60656358058e-04 -3.47359239601e-03  4.80254390986e-04 -1.74294552727e-03 -8.72615582646e-04  3.18797298667e-03 -2.92980196314e-03 -9.57446704822e-04  3.64901184069e-03 -5.26581212763e-04  1.35906904445e-03 -8.64957922592e-04 -7.42930393334e-04 -9.31090847855e-04 -2.03525457748e-04 -2.90288022887e-03 -1.53790708056e-03 -2.21517605262e-03 -4.70064543300e-04  2.94725137927e-03  1.84622050099e-03 -1.50877119722e-03  4.67650028467e-03  4.43890593087e-03  8.99379514190e-04  3.34905983259e-03 -2.24654542097e-06 -4.49586998646e-03 -4.60584771509e-03 -6.30502975788e-05 -8.62307616976e-04 -1.46179824508e-03 -1.01738862551e-03  1.55353152717e-04 -4.42027324755e-03  3.88841037236e-03  3.17253283798e-04 -3.57325582378e-03  5.50678046253e-03 -3.62345826271e-04  1.70563145462e-03  1.61023140817e-03  2.26255507409e-03 -1.37740299760e-03  2.71780507490e-03 -1.37979619425e-03 -2.12241817616e-04  1.51327383915e-03  2.34630196765e-03 -2.60327417972e-03  1.35434604973e-03 -1.49420965351e-03  1.05963393376e-04 -1.95849931272e-03 -2.60567738174e-03  2.93547234903e-04  1.67267443337e-03  5.96041489526e-05 -1.43961229113e-03 -6.15243035206e-04  1.04097218802e-03  1.54773296059e-04 -2.44726641587e-03 -5.97822721945e-04 -2.64497518289e-03 -6.83302110741e-05  1.03511721715e-03 -3.52032953649e-03 -2.88682502512e-03 -2.57861820299e-03 -4.88744079252e-03 -4.73139570935e-03 -1.90994101873e-03 -1.74258061176e-03  4.59717124723e-04 -9.66266676988e-04 -1.71237482814e-03 -1.25542462533e-04  2.06485672256e-03  3.28159243284e-04 -5.14307472067e-03 -1.84298318928e-03 -8.69575733309e-04  4.79258386810e-03 -2.97837016084e-03  5.87813647363e-03  1.69838130257e-03 -9.64282216000e-04 -5.33771349049e-03 -7.17048192895e-03  3.57389518401e-04  2.24114854765e-03 -2.81202904864e-03 -2.73409486047e-03 -2.75565413046e-03 -1.61467511803e-03 -4.24211033542e-03 -5.22981133339e-04 -5.07973175217e-05  1.71419081230e-04  5.37239893467e-03 -9.61973866267e-04 -1.09833958850e-03  3.15302793461e-03 -3.02947666077e-04 -1.30523393618e-03 -4.31662162692e-03  5.83662801428e-04  5.11508565227e-03  4.00568920742e-03 -1.04000224769e-03 -2.51939174758e-03  2.01226878232e-03 -1.47932320580e-03  2.68201454419e-04  4.49082777389e-03  5.38352579108e-04  4.67113386298e-03  6.45079700941e-03  4.54318199213e-03  8.14554023117e-04  3.46788066784e-03 -1.47060384611e-03  3.05695054900e-03  1.46562886665e-04 -1.22969993927e-03 -5.33492241134e-03  5.07411774042e-03 -2.24005606381e-03  2.32469764979e-03 -5.36056295140e-03  9.27205047011e-04 -4.95402319051e-03  2.31178420214e-03 -1.62022056306e-03  2.97968669023e-03  1.08781951033e-03  2.19755859305e-03 -1.11625786324e-03 -7.21234290634e-04  1.66561144246e-03 -4.92710359382e-05  3.63118025022e-03 -3.12656775912e-03  2.81397368312e-03  2.91936485756e-04  2.10916859417e-03 -3.78724598505e-03  3.23810354522e-04 -1.48075817613e-03 -3.77419609079e-03  1.48149868786e-03  5.14385651863e-03  4.98632103763e-04  1.45344719375e-03  2.05870384745e-04  1.22435233734e-04 -3.01338377004e-03  1.48556501461e-03  1.80438134739e-03  4.66739320910e-04 -2.15329629680e-04 -9.43913629773e-04  3.78538390826e-05 -1.94715148237e-03 -3.44102392896e-03  4.31963347202e-04  2.67386220021e-04 -2.78230222773e-03 -9.93211133116e-04 -1.15392377284e-03 -3.96476471706e-04 -8.42126298496e-04  1.74396162464e-03  2.41320707819e-03  3.59911335024e-03 -6.43622849165e-03  7.93881279506e-03 -7.57880786929e-04 -2.44788119627e-03  1.20407418553e-03  4.71751991238e-03  6.47514262718e-04 -1.35732072169e-03  3.65387845018e-03
 2.09954515259e-03 -1.82310399972e-03  7.97073508973e-04  2.21770554378e-03 -1.04831748666e-03 -7.66961269606e-03  3.65242419193e-03  5.08960517642e-04 -1.18360707439e-03 -2.03587616946e-03  1.01116446617e-03 -5.98464805488e-04  6.28527365182e-03  7.18987309817e-04 -1.71951820133e-03  3.79857423916e-04 -1.06084854873e-03 -1.55611680693e-03 -7.46110824204e-04  2.11653037978e-03 -3.23931009207e-03  1.51274943342e-03 -1.42445619406e-04 -1.62085017042e-03  1.17440566350e-01  1.41932849999e-03  1.04236635178e-02 -1.21710247853e-03  3.13712255741e-03  3.14450118086e-03  6.21061243189e-04  5.00094889493e-04  1.03421827451e-03  3.64661497944e-03  1.01655377254e-03 -1.11822462010e-03 -6.80924056473e-03  4.98433292918e-03  5.54471182793e-03  6.51104589377e-03 -7.02856371985e-04 -5.68146885858e-03 -1.04777768108e-03 -5.69320547863e-04  3.75479003920e-04 -1.65574347857e-03 -1.72409594025e-04  6.70104940913e-04  4.88311291353e-03 -2.13068540255e-03  2.27128039167e-03 -3.40362420910e-03  1.68734743062e-03  9.66348539751e-04 -2.86646845404e-04  3.95740110902e-04 -4.32785552945e-03 -4.00763781599e-03 -2.79308577761e-03 -1.39790652334e-03  3.88051505556e-04 -2.35885241839e-03  3.27985016246e-03 -6.39479909342e-03 -1.97647202669e-03  2.90972650772e-04 -6.29439541095e-03  2.34805709449e-03  2.12196210070e-03  6.90496718812e-04  2.09734730346e-03 -5.91472677962e-04  1.68152524230e-03 -1.84942506922e-03  3.22160009142e-04  4.01364413920e-04  2.27348309568e-03  5.46592724776e-03  3.10385701688e-03  2.03734584301e-03  1.39481277025e-03  6.98330675409e-04 -2.03763064872e-03 -1.14200250595e-03  2.20378712851e-05  6.16194522091e-03  2.13495651308e-03 -4.86434205686e-03 -1.41102595818e-03  3.44067525301e-03  4.38290995722e-03  2.58617522089e-03 -5.22730768976e-04  1.62309849464e-03  3.68936872362e-03 -3.55744105460e-03  2.90283043912e-05  1.12429394547e-03 -1.51958975325e-03 -1.55244166676e-03  1.65385496234e-05  5.33750690179e-04  1.45098359139e-03 -2.89130073223e-03 -3.26333482388e-03  2.90288998244e-03 -3.88548746202e-03  6.75115634949e-04 -8.08111949769e-04  1.13404663377e-05 -1.66939164152e-03 -7.44533939207e-03 -3.62514085437e-03  1.11868442332e-03  4.80493309775e-03 -2.59399291980e-04 -2.12970479597e-03 -1.93062151968e-03  3.02327836072e-03 -1.92737686189e-03  6.25325331789e-04 -2.45168011668e-03 -1.66258318293e-04 -4.46713951222e-04  3.89805174759e-03 -7.49864671061e-04 -2.43475924216e-03 -2.51172206592e-04 -2.77309544223e-03 -8.61368851702e-04 -9.68246022268e-04  7.06826727973e-03 -1.60197786786e-04 -1.88288760712e-03 -7.56668236926e-05 -1.03985939566e-03  5.73494172547e-03  7.05721285295e-04 -6.10452093265e-04  2.95925066059e-03  4.29539737992e-04 -3.72673158190e-04  1.47365681272e-03  2.93907411878e-03 -7.30793075748e-04  8.25773729474e-04 -1.50880401259e-03  2.01109742367e-03  2.62291229400e-03 -5.49706808667e-04 -4.20405675608e-03  2.10553696164e-03  2.96243609471e-03 -3.85994733472e-03 -3.24338021479e-03 -2.34110430188e-03 -5.77800468802e-03 -7.76982905559e-04 -2.45739012793e-03  1.14012534793e-03  4.29345720204e-03 -2.68781076542e-03  4.05970612933e-03 -1.96310344536e-03 -3.85193674271e-04  1.30423268152e-03  3.08625141211e-03  3.13103029725e-03 -3.21238686633e-06 -1.06349408868e-03  1.39768567623e-03 -1.50675872388e-04  1.03192655278e-04 -2.25066368944e-03  6.36273984539e-04  4.52099076729e-04 -1.22578834439e-03 -1.78501038836e-03  2.51184541291e-03 -1.90331425280e-03 -6.70220386737e-04 -2.51680728291e-03  8.00068724890e-04 -2.03356222391e-03  4.74656230462e-03 -4.87905123018e-04  4.32613086941e-04  3.66768133891e-03 -6.55341615491e-04 -1.80284435097e-03  1.14514834145e-03 -6.21203680598e-04  1.73011267632e-03 -2.68182390556e-03 -8.61090346602e-03  4.24885740327e-03  1.26169336688e-03 -1.22027300521e-03  1.38948225309e-03 -2.55837023779e-03 -2.62510538974e-03 -1.22909958016e-03  1.70045877369e-03 -3.88778135639e-03 -9.34977277854e-04  2.70563141539e-03  1.84891295381e-03  8.32644676964e-03 -2.42434754382e-03 -2.32584942571e-03 -4.62493771111e-03 -5.19866096482e-03 -2.00646554554e-03 -5.31231449079e-03  1.30920614823e-03  1.82354602143e-03 -2.03924571868e-03 -1.82784829154e-03  2.49664144589e-03  1.83557489075e-03  3.64911447128e-03  1.12500308889e-03  5.68833141268e-03  2.50468132175e-03  2.63168578285e-03  2.34460606459e-03 -1.20517638445e-03  1.28123028651e-03  6.03527598995e-03  6.29323906867e-03  3.51822077599e-03  5.60496343357e-03  2.33911470417e-03 -1.51457359268e-03  9.29225257586e-04 -2.23271576394e-03  4.89102526184e-03  1.12584676970e-04  1.70349772353e-04 -2.82948558968e-03 -8.28087648716e-03 -1.70863806351e-03  7.39600504447e-03  1.34626966112e-03 -6.15377419266e-03  6.72183920582e-03  5.58549039679e-03 -3.91807561799e-03  6.38500316812e-04  1.52636124772e-04  6.61499699622e-03 -1.36711217160e-03  5.56158043153e-03 -6.56971738038e-03  1.39275005333e-03 -2.79146438184e-04
-4.00455163909e-03 -4.25947618481e-04 -2.17723182249e-03  1.77652920715e-03 -4.53113640503e-04  1.97638322033e-04  1.49623657718e-03 -1.60129311824e-03  5.30525557463e-04  5.13808021830e-05 -1.13823071565e-03 -1.26204787230e-03  5.11217935873e-04 -7.18821686978e-04 -1.24833418068e-03  3.18343620399e-03 -1.89561769910e-03 -1.15745302224e-03  2.98028166585e-03  3.73570756435e-03  5.23507860725e-04  9.57557406374e-04  4.67388446257e-03 -4.07509783677e-03  1.41932849999e-03  7.46373316054e-02  6.05682660339e-03  2.56334592963e-02 -2.51831194665e-03 -9.75333447501e-04 -8.51321739800e-04  2.12540103959e-03  1.15745439047e-03  2.64269073041e-03  2.25389924834e-04 -7.57668383107e-04  3.18434698571e-03 -5.08543148986e-04 -3.44583943203e-03 -2.99242581371e-03  2.51698378964e-03  8.78928631315e-04  3.40127867161e-03 -2.74022037897e-03 -2.88791638233e-05 -9.49208248870e-04  2.48202857186e-03 -2.84667073794e-03  6.42760623196e-04 -7.98913649630e-04  1.02357210265e-03  2.56103760926e-05  7.35697628463e-04 -4.21542561568e-03 -1.15875657826e-03 -2.28245701444e-04 -2.92102591687e-03 -3.57943859525e-04 -1.11940924028e-03  1.68703458239e-03 -2.90873056331e-03  4.41904120605e-03  4.55928457060e-03 -2.61340145246e-03  1.02609460757e-03  1.86051374513e-03  5.39105975749e-04 -1.42277807396e-03 -1.38455616776e-03 -1.48442532175e-03 -2.22113835503e-03 -2.09060419754e-04 -3.48982519600e-03 -1.66705520648e-03 -1.62860066709e-03  5.02920381473e-05 -5.01174458254e-04 -9.60150805824e-04 -5.71686089896e-04 -1.91810379119e-03  1.28488697047e-03  1.81760959762e-03 -1.63569231109e-03 -2.56013758505e-03  7.62864348453e-05 -3.32633586970e-04 -2.29067908061e-04  2.09125258925e-04  6.21557419931e-04  3.94608935093e-03 -2.46683659108e-03 -2.14989618742e-03 -2.70232724187e-03 -1.58660347299e-03  2.58552476786e-03  5.38637835117e-04  1.96692391807e-03 -9.72351190799e-04  1.43282003967e-03  1.10019297242e-03 -5.93247260294e-04  1.81316944285e-03  1.66547256827e-03 -1.10046353675e-03 -3.09094972815e-03  2.00284757084e-03 -3.33427680968e-03 -5.65716966625e-04 -1.52292859106e-03  3.36422307469e-03 -8.78791536710e-04  5.74201552197e-03  2.85806087867e-05 -9.73750145219e-04 -3.42498591288e-03 -1.48524121711e-04 -6.68277981290e-04 -6.16780321019e-04  2.19029768005e-03 -2.58558831085e-03 -5.65832152550e-04 -1.57360215849e-03 -8.15422914231e-04 -1.42418553276e-03 -3.28759204308e-03 -4.18889997122e-03 -1.20229766547e-03  6.96126261980e-05 -1.48385755925e-03  3.02891222837e-03 -2.22567473616e-03 -1.56256862647e-03 -2.60274216669e-03  3.47932818627e-03  2.14282308341e-03  1.30845160285e-03  3.53833094220e-04 -1.22155150516e-03  1.69033560422e-03  3.23218985104e-03 -1.87126035183e-03  1.05976325800e-03  1.32748534968e-03 -1.72645920230e-03 -1.56766714358e-03 -1.67487488891e-03  8.29164233667e-04 -3.13785586560e-04  3.46390284864e-04 -1.23376284194e-03  1.40069840952e-04  2.67267647023e-03 -2.64611751234e-03 -4.05175191159e-05  1.90289589020e-03 -4.58627683726e-03 -3.73247735911e-03 -1.05478992312e-03 -2.08825472354e-03  5.42586937200e-04  1.43412916168e-03  1.25703181669e-03  3.47567215419e-03  5.28850122076e-04  2.94397376830e-03  8.04076143094e-04  2.74171337959e-03  1.26609423036e-03 -1.27651617712e-03 -1.03170171500e-03  9.02297703760e-04 -3.79524370502e-04 -3.35111738105e-03  1.22044584514e-03  6.97644404307e-04 -2.35073897286e-03 -9.64803607906e-04  3.87939798050e-04 -1.82011295685e-03  2.81550458636e-03  2.27701691154e-03  2.57318999499e-06  2.00619699476e-04 -2.83026510010e-03 -9.94583873530e-04 -3.18019670117e-03 -2.34504095020e-03  5.57368406933e-04  1.44555942739e-03 -5.56107627763e-03 -6.14716049649e-03 -1.98552380791e-03  4.56597634744e-04  1.76250527096e-03  4.76146951321e-03 -4.79902648061e-04  5.76857301440e-04  5.03044706787e-04  1.72446202053e-03  6.17271378694e-04 -1.82605548185e-03  1.89239159134e-04  1.13190884140e-03 -1.11568173297e-03  5.61375560139e-03 -1.79046399467e-03  2.09367692965e-03  3.47798290084e-03  2.13657451360e-03 -1.61154737854e-03 -3.89940998909e-03 -2.92576902699e-03 -2.36088603004e-03 -3.78873692369e-03  1.72782948788e-03 -1.30854190537e-03  3.24846516301e-04  1.25877517811e-03  9.02946904934e-04  3.44870749366e-03  1.84431857891e-03 -6.63441606885e-04  2.59276317922e-04 -1.18270170544e-03 -1.63302972163e-03 -2.71296333813e-03  2.44443623595e-03 -4.24622429244e-04 -2.26743381032e-03  7.59944569511e-04 -1.35940346939e-04  2.45706177752e-03  1.60630686964e-04  3.29903971047e-04  1.65803395031e-03  5.10825598783e-03 -1.15250090661e-03 -3.10922348596e-04 -5.14190163476e-03 -7.87644702157e-04 -5.77593391816e-04  1.49321983149e-03  1.06355603303e-03 -2.54347079924e-05 -3.00989602738e-04 -1.98271149817e-03  5.29190229406e-04 -4.12048729949e-04 -2.66849785019e-03 -3.87627233500e-04 -9.56692880394e-04 -1.86772182381e-03  2.13563815116e-03  1.75977120151e-03 -2.41387143884e-03  2.69764091757e-04
-1.84688808845e-03  8.24208815816e-04 -4.87025161014e-03  4.48468552600e-03  8.15120042152e-04 -8.22285948259e-04  1.98313511519e-03  1.26889641390e-03 -1.24305358500e-03 -3.36687570297e-03 -1.30971723305e-03 -2.28807308457e-03  1.77584237372e-03  1.13657370227e-03  3.07676884073e-03 -2.10684548847e-03 -2.11782793393e-03  3.15999762476e-03 -4.54379677428e-05  1.80335145066e-03  1.43638256983e-03  3.38223730952e-05  2.21734395730e-03 -9.09957950221e-04  1.04236635178e-02  6.05682660339e-03  1.06104256670e-01 -3.10411705329e-04 -2.05815606734e-03  1.10805653223e-03  8.33456964850e-04 -1.79467778949e-03 -5.09876461210e-04 -4.53798984086e-04 -1.26430285340e-03  2.09237297140e-03 -3.09352404255e-03 -3.60409123462e-04  2.16315345304e-03  1.83909815368e-04 -1.57696480353e-03 -2.21722125898e-03 -1.48120316826e-03 -2.36648636692e-04 -5.47341172484e-03  3.84330093056e-04  3.51373214884e-04 -5.96543961540e-03  4.73348964133e-03  2.21303545415e-03  1.78742693709e-03 -2.92366316338e-03 -1.02933659607e-04  3.71766313989e-03 -1.06832338086e-03 -1.32776194288e-03 -1.38418686906e-03  8.94291595816e-05 -1.26357329742e-03 -5.54348600446e-04  3.01545845778e-03  2.50560558816e-03  3.33356241396e-03 -9.85590193075e-04  2.04112999964e-04 -7.08900230436e-04 -3.24758662695e-03 -3.26862537851e-03  1.61315928848e-03 -1.78358546836e-04  1.71582536027e-03  2.19985933733e-03  2.09042988782e-03 -1.67357497602e-03 -8.59901168843e-04  2.62376272676e-03 -8.20814560634e-03 -2.40693599115e-03  2.45375576228e-03 -2.51835671923e-04 -2.63651024662e-03 -1.26203634640e-03  1.52301518838e-03  4.75800384243e-04 -1.33124663980e-03  2.19060598480e-03 -4.63643307715e-03  4.37654563746e-03  3.92361399377e-03  2.17413174920e-03 -1.43999528162e-03  1.79209860103e-03 -4.20698835704e-04  1.50400909723e-03 -1.81717499101e-03 -2.17559396905e-04 -2.50147690813e-03  9.37046323237e-04  1.45794552988e-03 -5.19658417088e-04  2.82471746576e-03 -9.27836447784e-05  1.31786921294e-03 -7.18853269902e-03  3.66914766959e-03  1.67610113261e-03  6.04660544065e-04 -5.04452888666e-04  1.77386682535e-03  2.23603065972e-03  1.61513242417e-03 -9.86808926411e-04 -1.21429483971e-03 -4.87557285927e-03  1.59987799360e-03  6.45737487941e-04  1.73726505658e-03 -1.57274969192e-03  2.66479612305e-03 -2.62822031386e-03  3.23126803553e-03  1.01084515154e-03  1.91768838557e-03 -2.85796224100e-03 -5.78544580986e-03  8.14178782484e-04 -5.16057314324e-03  9.16428741389e-04 -4.54702234665e-03 -9.55882397050e-04 -4.40970662188e-03  1.26375406127e-03 -1.44633870578e-03  5.28570852322e-03  7.19771951128e-05 -3.24850760551e-03 -2.35093094661e-03  4.58878774376e-03 -6.12426713634e-03  3.03478988885e-04 -1.55957908744e-03  4.55929042003e-04  6.54687555006e-04  2.44319244524e-03  9.69289111860e-05  5.77058069450e-04  3.27311171540e-04  5.53598284852e-03  2.70186850395e-03 -2.00478223649e-04 -1.60539463579e-03  2.21564258345e-03 -6.39575029292e-03  3.44758297571e-03 -3.23982045422e-03 -4.92778236435e-03 -9.97723089074e-04  1.86476221802e-03  1.52777461674e-03  7.83754693922e-04  1.89292246976e-03 -1.63951056731e-03  1.04622365683e-04  3.66894117698e-04  2.86332295278e-03  2.01207704678e-03  3.24620845058e-03  5.00222438006e-03 -7.22683813070e-05  1.25594644265e-03 -7.21859275077e-04 -2.84033849996e-04  1.88649153610e-03 -1.33018781827e-03 -3.13724338959e-03  1.59117006174e-03  7.94912544984e-04 -1.91601054795e-03  1.86621590355e-03  1.82419564748e-04 -8.99499943885e-04 -1.60064943286e-03 -2.49973526066e-03 -4.53609111138e-03  4.08803164490e-03  3.75421650058e-05  2.93669207654e-03 -7.15217165388e-04 -3.99128177285e-04 -9.01423972719e-03  1.44907922569e-04 -9.21166272811e-05  1.00310636450e-04  6.90502278027e-04 -2.76077242553e-03 -2.30318516215e-04  3.84169778035e-04  4.31901206534e-03  5.28646889373e-04 -3.28203504537e-04 -3.74704092133e-03 -1.85654346635e-03  1.16094586040e-03 -3.31368750801e-03  3.08659635245e-03 -1.84228366738e-03  6.44523003961e-04 -9.96120316679e-04 -6.17781495788e-04  3.30020343498e-03 -5.71000659293e-04 -3.58320336762e-04 -6.08461516272e-03  4.84477223755e-04  2.27490857307e-03  1.93874697172e-03 -9.16465037783e-05  1.53464762418e-03 -2.30222324019e-03  3.78211226878e-03  5.79803406448e-04  6.81208876498e-04  2.49512760629e-03 -2.59305680335e-03  6.91500665817e-04  3.22695153036e-03 -2.30519177022e-03 -2.31584269541e-03  9.21666163199e-03  7.22440817238e-03  1.31428272914e-03  2.42338263477e-03 -1.45983957413e-03 -3.05127014297e-03  3.37373338288e-03  1.10367074676e-03  1.77152527369e-03  4.81640152630e-03 -2.62250820998e-03  2.54622107520e-03 -5.90297867398e-03  1.57693566242e-03  1.95231225381e-03 -3.16836597833e-03  2.27569490504e-03  3.41063478599e-03  3.94571405045e-04 -3.28623889535e-04 -5.88949066286e-04 -2.36144601537e-03  3.55953249844e-03 -5.98780110186e-03  2.79894945021e-03 -2.70398431720e-03  5.26917944415e-03 -1.07569989893e-03
-5.72996518098e-03  9.81706329388e-06 -2.37333740522e-03  1.68264603513e-03 -1.36534352028e-03  5.41910753021e-05 -2.77206515922e-03  7.62864673363e-05  1.08472902458e-04  3.23785760829e-03 -1.48879448865e-03  7.22702043148e-04 -5.33998547572e-03 -1.05132653419e-03 -2.46735576562e-03  2.99223098155e-03 -3.33873327666e-03 -3.10147838845e-03  4.48649034003e-03  2.32622888160e-03  1.01505204477e-03 -3.43923003429e-03  2.41517057084e-04 -4.46530295732e-03 -1.21710247853e-03  2.56334592963e-02 -3.10411705329e-04  1.04620564661e-01  5.90505950228e-03 -7.91621064733e-03 -1.33345199961e-03  1.79557806571e-04 -3.40635022144e-03  2.52963834813e-03 -1.52590157219e-03 -3.15014926135e-05  3.92801933401e-03  7.77628775443e-05 -5.74629889689e-03 -2.40565241692e-03 -3.26247561856e-03  4.01691787947e-04 -6.59874108941e-05 -3.25949375085e-03  1.94793548538e-03 -3.08369807553e-03  3.07127814643e-03 -1.15453148961e-03  7.80759173987e-04  1.52123121979e-03 -1.23097759916e-03  1.56778116250e-03  1.94837375355e-03 -4.51825088726e-03  4.81779448567e-04  2.43605508487e-03 -1.44260257133e-03  4.10666425197e-03 -3.28412709885e-03  2.69659908321e-03 -4.85340954029e-03  4.53121992282e-03 -2.34358403090e-03  9.45212142088e-04 -4.67500375254e-04  1.65979409782e-03  9.59595087207e-03 -2.37940394486e-03 -3.19528924017e-03 -1.95216242318e-04 -1.39819615456e-03 -1.43793079391e-03 -2.20137417506e-03 -5.00080164176e-03 -1.63511991510e-03  4.21449137395e-04 -3.62810231241e-03  1.65973536366e-03 -1.19883722279e-03 -2.94051344428e-03  3.22095143644e-03 -9.99424627821e-04 -3.19420957243e-03 -2.92508681265e-03  1.15141569735e-03  9.35816165829e-04  1.72393757649e-03  2.42980439235e-03 -1.33104158408e-03  9.54080169208e-04 -1.99018952842e-03 -3.05237724338e-03  4.33331315052e-04 -2.35268054200e-04 -2.45922738595e-03 -2.30466308082e-03  2.21875194520e-03 -4.24082277897e-03  7.50250036039e-04  3.95406691088e-03 -2.85885484378e-03  1.04566735910e-03  3.37108106272e-03  7.17442739298e-04 -1.71123946560e-03  5.40119067607e-03 -4.31341636031e-03 -2.75051777171e-03  2.23668250965e-03  5.22306811657e-05 -1.23339258580e-03  3.92074057020e-03  1.58679627460e-03  2.13888631626e-03 -6.48603925138e-04 -5.74906268934e-05 -7.37107467402e-05 -2.49838975059e-03  3.71047284227e-04 -1.72414838249e-04 -3.61772396325e-03 -4.70791056391e-04  4.53823457851e-04 -7.32443657550e-04 -6.36893280330e-04 -4.93710272074e-03 -3.88491736105e-03  3.61363757871e-04 -2.81201496503e-03  1.05283243657e-03 -3.12283773297e-03 -2.03725424513e-03 -9.28707035051e-04  2.67053232029e-03  1.23211906477e-03  3.21334844171e-04  1.41426430267e-03 -5.27131602860e-04  5.91041716315e-03  2.25709082238e-03 -2.30314156925e-05  4.78561866872e-04  2.69248840648e-03 -5.45657734509e-04 -1.00788063683e-03  3.94583594896e-05  1.71867055939e-03  1.54546010607e-03  3.80518668821e-03  3.86222856771e-04 -2.04490190902e-03  1.14507668195e-03 -3.87541290225e-03  1.45565542685e-03 -9.95130142717e-04 -5.61489535299e-04  4.12932397972e-04 -2.74599250107e-03 -2.01861068100e-03 -2.30225735016e-04 -1.00893801236e-03  1.33403593257e-03  1.37434301483e-03 -7.70594359435e-04  3.11393039384e-03 -3.20077809312e-03  4.16584040967e-03  2.32530528661e-03  2.15495525623e-03  1.07356717920e-03  1.47688398828e-03  9.71213494442e-04 -2.01429394057e-03 -2.21828325045e-03 -8.63170065791e-05 -3.01050702131e-03  9.23018507139e-04  1.14804767658e-03  2.87636951027e-03  4.73385057677e-03 -1.45429360303e-03  1.32511417591e-03 -1.23395683511e-03 -2.71522176379e-03 -1.01953596200e-03 -4.88325785421e-03 -3.42550573966e-03 -2.30996610197e-04 -4.97010521529e-03 -6.68763476313e-03 -4.43901156791e-03 -1.28074516905e-03  2.37291863729e-03 -1.02250938165e-03  3.34809281784e-03 -4.24095927145e-04  3.65192604266e-03  5.25580986620e-04  3.98959076879e-04 -7.92448841680e-04 -3.24783063897e-03  1.02998360074e-03 -3.56222468750e-04  1.28898683906e-03  4.90659575072e-03  1.31113105441e-04 -3.67032583769e-03  1.74013606948e-03  2.30311614480e-03 -8.76350258338e-04 -5.03711844567e-03 -7.39092385055e-03  2.99783946549e-03 -5.07145402773e-03 -9.28988973144e-04  1.96411902480e-03 -5.39223022481e-04  2.31658327240e-03 -1.08163607483e-03  3.77473707796e-03  1.52457295868e-03 -1.35584612579e-03  1.16877300946e-03 -2.71751247467e-03 -5.42461007032e-04  6.16630179622e-05  6.73498403635e-04 -1.84809256031e-03  2.97821586425e-03  3.80632503366e-03 -1.32155486201e-03 -9.98425348892e-04  2.23836734017e-03  2.79306026842e-03  2.23502428883e-03  6.93011246593e-03  3.21871307900e-03  7.65581155394e-04 -9.46540624458e-04 -2.67770862040e-04  1.74965282045e-03  1.22891115392e-03  1.02923957825e-03 -4.59904977887e-04 -6.49570772644e-04 -2.41374728764e-03 -3.86322252144e-05 -1.27033010869e-03 -5.89190437216e-03  9.49901518639e-04 -1.37603663107e-03  2.44043420463e-03  9.34972688520e-04  2.69642599554e-03 -4.90935013286e-03  4.55684813097e-04
-2.24243785831e-03  1.23843859064e-04  2.85893653132e-03  4.50532929868e-03  1.31252738441e-03  3.96358362499e-03 -8.75880451837e-04  4.08229896976e-03 -2.46062353791e-03 -3.38275892288e-03 -5.65194558588e-03 -1.24875869160e-03  1.36518467595e-03  1.25332326948e-04  1.22714088487e-03 -1.97794387113e-03  8.36304527896e-04 -9.47792601266e-04  2.57424898974e-03  4.43493343013e-03 -3.49001472269e-04 -1.45025386634e-03 -8.30916252522e-04 -3.44563320565e-03  3.13712255741e-03 -2.51831194665e-03 -2.05815606734e-03  5.90505950228e-03  1.01365689601e-01  4.15392318965e-03  1.35119936552e-02 -2.46749681818e-03 -1.19197977103e-03 -1.33968711156e-03 -1.74077409499e-03 -1.41129435652e-04  8.26762176042e-04 -3.04146205708e-03  1.08685500319e-03 -4.07552909535e-04 -6.74595201800e-04 -3.28402198624e-03 -1.12807922225e-03 -5.54840068436e-04 -3.12441205657e-03 -2.66581302986e-03  3.16464135835e-03 -3.13711017697e-04 -4.54002529295e-03 -4.95906722957e-03 -1.92655260654e-03  4.28273029339e-03 -4.47697579531e-04  5.82293518749e-04  1.82936340588e-03 -1.27323407924e-04 -2.82234404389e-03  3.04434710990e-03 -7.45890502135e-04  2.67141966129e-03  4.91902143767e-03  8.25338626038e-04  3.27638110929e-03 -1.07506153003e-04 -1.46142167468e-03  4.45143595605e-03  6.74565369669e-04 -1.06642888494e-05  2.85984658778e-03  4.05593063007e-03  2.65223600129e-03 -9.63210360124e-05  1.79962586711e-03 -5.27684567125e-03  3.04171602254e-03 -1.82488026229e-04 -3.42372424308e-03  4.72912179986e-03 -5.33146202683e-04  8.86545084858e-04  1.79266761012e-03 -4.53778844388e-03 -1.68031034114e-04 -1.50790903706e-03  1.64858499151e-03  2.91249094835e-03 -2.86210145287e-03  4.05274822932e-03  2.85081113111e-03  2.93281144805e-03 -2.52986555495e-03 -5.18657718046e-03  3.32561713530e-03 -8.58157275372e-05 -1.44272099020e-03  1.45565230662e-03 -4.73565512844e-04 -1.30038085730e-03 -6.66304561079e-04 -1.76318266639e-04 -3.32393582006e-04 -4.38330429700e-05 -2.95208428008e-03  5.71149460606e-03 -1.65640004136e-03  5.60780030863e-03 -6.52175457708e-03  8.00118254141e-04  2.63021901736e-03 -2.95400535455e-03 -1.82084965493e-03  3.35036087036e-04 -1.16970328068e-03 -1.84140665573e-04  1.31064268829e-03 -3.74247203937e-03  6.41745572879e-03  2.48570704084e-04 -6.94230092543e-04  8.81318808515e-04  8.78563557471e-04  6.50056795080e-04 -1.97483673547e-04 -5.01891607809e-03 -3.64972649968e-04  5.44286605114e-03  1.14515429834e-03  9.93315649317e-04  3.39506024550e-03 -1.88385501992e-03  9.26595938048e-04  5.89826627565e-04  5.43766304034e-03  4.81020347675e-05 -2.36282834331e-03  7.80212291227e-04 -1.55128011697e-05 -2.02180100901e-03  2.29481758916e-04  2.82296411134e-03 -1.52627498847e-03  4.91188103379e-03 -9.48751827598e-04  3.26389986336e-03 -3.49905064283e-03 -1.24675613725e-03  8.11109667574e-05 -1.24078431738e-03 -8.49334685393e-04  2.90250376939e-03 -8.39848772372e-04 -1.76815739277e-03 -5.10087355443e-04  7.42243657341e-04 -5.73818460515e-03 -1.68608657164e-03 -2.54364633292e-03 -3.66631499500e-04 -1.26215639675e-03  6.23026770731e-04  5.20169462347e-04 -2.94579356432e-03 -2.28517860943e-03 -2.95159845983e-03 -8.86549310087e-05 -1.35711359510e-03 -1.54719273208e-03 -9.02016625083e-04  4.08741321998e-03  3.99014081849e-03 -6.52489332091e-05 -1.58666520486e-03  4.07505525778e-03 -4.21960061775e-03 -2.02944632536e-03 -1.59274236444e-03  5.83371936910e-04 -1.50710530423e-03  5.92230160642e-03 -1.16855244646e-03  9.18068557540e-04  1.29831628388e-03 -4.09069483018e-03  3.82205186718e-04  3.39012188871e-03 -8.99942680958e-04 -1.07475982782e-04 -2.32588738320e-04  1.73520597747e-03 -5.02911355098e-03  3.10240470451e-04  1.12555495920e-03 -3.24606320770e-04 -3.60639524112e-03 -1.76743673768e-03  4.09498942786e-03  2.40433694545e-03 -7.47066178119e-03  5.17803802170e-03  2.17702588896e-03  1.89085199804e-03  3.38086171652e-03  2.71265696153e-03  5.99597158468e-03  1.39630407685e-03 -5.24692720401e-03  6.49996466212e-04 -9.76015741922e-04  1.76923747647e-03  1.05270274326e-03 -2.07517922021e-03 -3.17701468586e-03 -4.04317497014e-04 -1.64587445507e-03 -2.45322873604e-03  5.65757460095e-03 -3.66468097371e-03 -4.77868533541e-03 -6.57830249935e-04  1.57099116133e-03 -3.42732592159e-03  3.69102775599e-03  1.11315963739e-04  2.71426537227e-04  5.31515971820e-04  6.71177442178e-04 -3.21068484860e-03 -5.40395815947e-04 -5.01256131264e-03 -3.41838687504e-03 -1.97444887300e-03 -1.69752753129e-03 -4.39122288520e-03  1.42618357728e-03 -3.29878408900e-03  7.47344380657e-04  1.07478746503e-03 -1.75703023405e-03  1.21815389649e-03 -9.26817058491e-04  6.94076724497e-04  4.32471418686e-04  3.85272465567e-03  1.97195824481e-03 -2.30474244042e-03 -4.60755025971e-03  6.20919555732e-03 -1.98495365117e-03 -3.01732998311e-03  1.41391311496e-03 -7.52011947671e-03  5.14125151014e-03 -2.94435614431e-04 -2.10826882057e-03 -2.41471129005e-04  3.91723141109e-04
-4.01612703093e-03  4.50660009773e-04 -3.00759119704e-03  2.71596210917e-03 -1.78981469061e-03  6.50805787186e-03  1.89208626387e-04 -4.21444921869e-03 -1.61676571346e-03 -2.28350652977e-03 -3.78185623059e-03 -1.86230984783e-03  4.78024582956e-03  4.38615777122e-03 -3.30747669809e-03  1.79246691305e-03  2.42848496568e-03 -1.59437551054e-03 -3.52987597596e-03  3.23650679995e-03 -4.63988637118e-04  3.70725192611e-03  1.40122684806e-04 -1.36207919765e-03  3.14450118086e-03 -9.75333447501e-04  1.10805653223e-03 -7.91621064733e-03  4.15392318965e-03  1.19369454697e-01 -7.42344907073e-03 -6.33924501775e-03  2.51586397885e-03 -5.39081442808e-03  1.23373036940e-05 -2.01782088449e-03 -4.45574907685e-03  5.54511549855e-03  2.89347740206e-03 -7.80121993822e-03  5.11250236052e-03  5.47079136843e-04 -7.16664689376e-04 -4.79977415235e-03  6.44790027422e-03  2.18873509718e-03 -2.39538505198e-03  4.28294695245e-03 -4.79626299386e-04 -1.03047195025e-03  9.24991778640e-04  3.89220063508e-04  3.11349731329e-03 -3.58549296660e-04  1.82627514595e-03 -1.30155506412e-03  4.14042095485e-03 -3.35983275092e-03  4.06374961246e-03  1.65466979056e-04 -2.45364009424e-03  3.66992479744e-03  7.68003328762e-03  5.52176359400e-04 -2.13098780264e-03 -7.88592570971e-04  3.69549141958e-03  6.95751165018e-03  2.58825659340e-03 -1.67920420110e-03  2.03870214532e-03  2.19084302252e-03 -5.61729509975e-03 -8.47403831251e-04  1.50191358821e-03  2.83521178952e-03  1.10817988798e-03  2.12653369733e-03  4.67121832382e-04  4.31725549602e-03  2.67994151377e-03  1.57084592044e-03 -7.78714292508e-04  2.98062025727e-03 -7.94327892786e-04 -2.10384601899e-03 -4.17823133490e-03 -5.48707184220e-03 -3.49341879751e-03  4.52365070530e-03  6.56367230529e-05 -5.21534291335e-03 -2.42005954222e-03 -2.88296494897e-03 -4.27208571091e-04  1.61658739458e-03  1.56056051719e-03 -5.07179585821e-04 -1.39490594550e-03 -5.21973279057e-03 -1.85767341056e-04  1.77902011558e-03 -1.03499853097e-03 -5.05988495471e-03  5.54977887985e-04 -2.91816850611e-04  1.75011443560e-03 -1.10987021607e-03  3.83705996050e-03 -1.98081677599e-03 -2.57145944061e-03  8.19541220370e-04  3.63740114910e-04 -7.18914117078e-04 -4.16940161903e-03  2.46515666667e-03  1.28090728415e-03  3.94283741771e-03  1.69648972254e-03  8.19128295011e-04  2.60986128152e-03 -5.51709896420e-03 -3.12720697095e-04 -3.06989209739e-03  4.08071376129e-03  2.79971692602e-03  6.82135630094e-04  2.22102921408e-03  1.15111387279e-03  2.73408792740e-03  4.72617284384e-04 -9.78301829890e-04  3.25475353240e-03 -6.18091997184e-03  6.80820145732e-04  1.85486920669e-03 -1.92950957768e-03  1.31553294071e-03 -2.30529663612e-03  2.30114598670e-03 -9.48157349481e-05  1.36480335131e-03  5.75601032850e-03  4.02909514342e-03 -1.96906308625e-03 -6.29353404426e-03 -4.74740828343e-03  1.06856516331e-04 -2.82704144220e-03  5.18706730873e-03 -7.77613906046e-03 -7.35877449355e-04 -2.12790766837e-03  4.23488873759e-03 -3.12229269166e-04 -1.27448663556e-03  7.24787483916e-04  3.48676112955e-04 -2.07333420200e-03  1.12601246506e-03  3.20088521682e-03 -2.61248151087e-03  1.95543551818e-03  2.44819779622e-03  3.98390668976e-03  4.54369214193e-03 -6.92993120929e-04 -4.86437372471e-03  5.25730043544e-03 -1.63228458630e-03  2.83511154027e-03 -7.90583775125e-04  1.71258802481e-03 -2.83546155910e-03 -1.79981210606e-03 -1.03608374374e-03 -1.29601280705e-03  1.04647579199e-03 -6.00122995513e-04 -4.13877325348e-03 -5.40520330864e-03  4.27404319312e-03  2.23253824261e-03 -1.28965714386e-03  4.62454107032e-04 -4.66356593445e-04  1.51360641930e-03  1.88666783454e-03 -3.37022025467e-04  2.08911449953e-03 -2.37112368374e-04  3.46530761620e-03  6.69627255577e-05 -5.41250832269e-03  9.87867505402e-04  7.17497659825e-03  2.60154205646e-03  7.17593745376e-04  4.92653003808e-04 -2.74078843846e-03 -7.24628865384e-04 -1.30633738502e-03 -3.33953010415e-03  2.95823460279e-03  6.25920616476e-04 -2.59019067565e-03 -1.25193913468e-03  2.34629045688e-03 -1.53513244902e-03 -2.31489400142e-03  1.39446517260e-03  2.90072904443e-06 -3.95466879886e-03  7.48374371069e-03  6.59588153620e-03 -6.15705866259e-03 -1.27238041576e-03  3.32268026794e-03 -2.05723071211e-03 -1.61694137322e-04 -2.61299358508e-03 -8.07507864363e-04 -5.02708238221e-03 -5.85638307540e-04  1.01983070729e-03  1.44497364192e-03 -1.67749829947e-03  1.92180169569e-03 -3.49418617338e-03 -4.44425871993e-03 -3.87414134093e-03  1.59325857606e-04 -2.63552186247e-04 -4.52299374235e-03 -3.29892228332e-04  3.01692144915e-03 -1.69724787447e-03 -8.16506242970e-04 -1.98784378295e-03  4.90822495453e-04  3.58980704605e-03 -2.18140209643e-03 -4.21370352501e-03  2.66530862861e-03  3.33728477447e-04 -8.12166666480e-03  6.14016527198e-03 -1.97445565800e-03 -2.58002859150e-03 -2.17130999369e-03 -4.08955211475e-03  1.10065179448e-03  2.41327754417e-03 -2.05739189740e-03  3.90435621927e-03  1.60309704458e-03
-2.73146969303e-03  9.10607739985e-04 -3.76928204747e-03  1.36283628130e-04 -1.56677959352e-03  4.71079102175e-03 -9.22877496487e-05  3.42163001600e-03 -1.18190938063e-03  1.28313983682e-03 -2.78758676046e-04 -2.24199419737e-04 -3.75278303976e-03  8.55556985550e-04  8.42024871145e-04 -2.69809501249e-04  2.30796355874e-04  1.24141914783e-03  4.30806320578e-03  6.48856156267e-03  1.28480341398e-03 -4.03349373331e-03 -9.61365797359e-04 -2.43161921016e-03  6.21061243189e-04 -8.51321739800e-04  8.33456964850e-04 -1.33345199961e-03  1.35119936552e-02 -7.42344907073e-03  8.59161642566e-02 -3.82534106565e-03 -5.74755284151e-03  1.71797387847e-04 -1.40816466399e-03 -3.68716844892e-03  5.22967028597e-03  1.57537603168e-03  5.70112161577e-04 -1.30741040962e-03  1.76104649743e-03  2.96290867727e-03 -1.36761466607e-03  6.37717023959e-04 -2.40284157612e-03 -4.44869939438e-03  4.17976079321e-03  1.21508287237e-03 -3.08395548904e-03  1.11265978437e-03  9.68147881554e-04 -1.50698917246e-03  1.46948300334e-03  2.79257040815e-03  7.01579045476e-04 -8.62411305744e-04 -9.16729348849e-05  6.28067531532e-03 -5.57461814680e-03  1.14004133220e-03  2.26628345490e-03  1.58909775773e-03 -7.76068519247e-04 -2.53571787837e-03 -1.87861940177e-03 -8.44807315766e-04  2.23224915752e-03 -2.30392469182e-04  4.56592421757e-03  1.22537916229e-03 -2.40246156565e-03 -1.79411678123e-03  6.72308666468e-03  9.30320618336e-05  2.60124465281e-03 -1.75335659392e-03 -1.13932995947e-03 -1.24194030516e-03  2.82450728857e-03 -2.70700976516e-03 -9.24185217768e-05 -1.67296411836e-04  1.39873640876e-03 -3.82137168737e-03 -3.85346042728e-04 -3.58793952984e-03  1.19920249633e-03  1.45745123394e-05 -3.49430736948e-05  4.58001530779e-04 -5.05962455303e-03  2.77785098761e-03  5.30464953720e-04  2.14091769239e-03  1.39660149162e-03  1.15256225481e-03  1.56379153973e-03 -4.46362556358e-06  5.85876068934e-04 -5.20249378078e-03  1.40326505931e-03 -3.94985254069e-04  8.06019301873e-04 -8.56276185041e-04 -1.50679870393e-03 -3.42109805185e-03  3.31807412162e-04  1.04662903522e-04  4.26967987946e-03 -4.41551427349e-03  1.45087712968e-04  1.83168827842e-04 -1.40862312069e-03 -1.51517262399e-03  1.09031534055e-03 -1.70522933866e-03 -1.20606827071e-04 -1.36865267583e-03 -1.63261411484e-03  1.43762597533e-03 -1.43202155700e-04  1.24574818031e-03 -1.09597895940e-03 -2.81967455494e-03 -6.22300402967e-04  2.48647627816e-03 -2.21166283054e-04 -4.26076820211e-03  1.62798493386e-03 -5.02632842266e-04  1.35153785017e-03 -1.17038895831e-03  3.91336071266e-03  2.60973258778e-03 -5.11192906343e-03 -1.71037720194e-04  1.33775217126e-03 -7.89400176926e-04  6.43204370474e-04  2.45947756236e-03 -2.62060895137e-03  4.99378972043e-06 -1.06400776828e-03 -2.89027289772e-03 -3.64618039093e-03  4.18122094416e-03  3.40599505177e-03  1.25665778387e-03  1.17527591500e-03 -2.36276161732e-03 -1.02446284436e-03 -1.84495996575e-04  3.84340049853e-03  5.06045501054e-04  1.21026153122e-03  3.35824170156e-03  4.20051053986e-03  1.79366654315e-04  3.36136864994e-03  2.09058758061e-03 -4.19027967830e-03 -3.05723102233e-03  1.54685932523e-03 -1.82272226466e-03  1.44682109502e-03  1.42854006515e-03 -2.42417496703e-03 -8.48778195750e-04 -3.43770975280e-04 -1.34300678866e-03  1.03154180339e-03 -2.29512718461e-03  9.44532145167e-04 -1.76661403211e-03 -1.27359578343e-03 -4.97878314093e-04  1.10224153917e-03  9.16921978421e-04  4.47252722442e-04 -7.44870576804e-04  2.79492245791e-03  7.00311519272e-04 -6.36540856098e-03 -1.15668308829e-03 -2.95803395599e-04 -6.93946785111e-04  4.25327500009e-03 -1.74008082759e-03  1.39941992864e-03 -2.72843496412e-03 -5.24035615364e-04  2.86518859193e-04  1.14990355640e-03  1.18517214862e-03 -5.33549652069e-04 -2.18243070849e-03 -7.36215561189e-06 -8.92211217928e-04  1.75577930899e-03 -4.59326627412e-04  3.21875247570e-03  1.43965996984e-03 -5.52864971648e-03  9.23053704422e-04 -8.32745863416e-04 -1.98400767533e-03 -3.26519472961e-03  1.66874114551e-04 -2.43824053954e-04  1.27863993285e-03 -2.97888484014e-03  3.86680932070e-03 -2.20877632823e-03  4.33442569983e-03  1.41021009535e-03  3.35093089264e-03  7.23958322820e-04 -5.60321368130e-04  4.35850613081e-04  1.45259386197e-03 -4.24658104656e-03  2.00795802610e-03 -1.18664219276e-03 -4.91777631304e-03 -1.81415345527e-03 -5.64530987723e-04 -2.46791881854e-03 -3.32592115687e-03 -5.09163777730e-03  5.94923273621e-04  4.54545106658e-03  1.88563159193e-03 -5.45498485975e-03  5.25167913701e-04 -1.47027329916e-03  4.34088303357e-04  2.10675982220e-03 -4.32074857965e-03  8.56273197505e-04 -1.48562093764e-03 -4.76955523032e-03 -5.18995008713e-04  4.96789507547e-03  5.55888594366e-04  1.74973816299e-03  1.17260384531e-03 -2.63694925183e-03  1.13816043362e-03 -3.32210165585e-04  9.56511927591e-04 -5.45835814654e-03  5.53157960734e-04 -9.46434631952e-05  3.13718162489e-03 -2.15213614971e-03 -2.54237544964e-03
 3.23891974459e-03  1.86443411021e-03 -5.26748088491e-04 -2.14408352248e-04  1.84086962185e-03  1.91125304670e-03  3.48128920680e-03  1.80643532961e-03 -1.79969520979e-03 -1.01642293443e-03 -3.43920981968e-04  1.24551364786e-03  3.06394847891e-03 -1.69583854068e-03 -2.36136657797e-04 -2.37969943472e-03  2.32222768237e-03 -1.12142467280e-03  5.08441486857e-04 -7.73771191589e-04 -4.88486688929e-04 -3.11934077249e-03  5.22931798717e-04  4.55828517608e-05  5.00094889493e-04  2.12540103959e-03 -1.79467778949e-03  1.79557806571e-04 -2.46749681818e-03 -6.33924501775e-03 -3.82534106565e-03  7.64823106627e-02 -1.61379692872e-03  1.73678215477e-02 -1.37907926810e-02 -7.53846573319e-04 -1.08293350349e-03 -2.84082594785e-03 -1.36314706895e-03 -7.45314465121e-04 -8.76107782717e-04  3.22268203538e-03 -3.27433566701e-04  3.19216057283e-03  3.52418748098e-03 -1.73398537204e-04  5.88447791098e-04  8.86923291991e-05 -6.33519743802e-04 -2.21712428438e-03 -1.44488740360e-03  8.33713055045e-04 -4.29569004246e-04 -4.11579306919e-04  3.38249292703e-05  3.72609011248e-04 -9.93479149665e-04 -3.15386468882e-03 -4.27035499763e-03  1.63671185723e-03 -3.99694765565e-04  5.15782342074e-04 -8.15230262920e-04 -7.11651585922e-04  3.31942615351e-03  8.69944669016e-06 -2.14846296599e-03  3.83965613088e-04 -8.57261605238e-04  3.77209528122e-04 -4.77583075319e-04  7.23643132592e-05 -3.82612731364e-05  2.37223180946e-04  1.36718088290e-03 -1.62831659613e-03 -1.00679985361e-03 -4.18078801165e-03  1.24503019755e-03  1.10259675183e-03  1.59032306285e-04  1.95591899229e-03  2.72062003249e-04 -1.32885615463e-03  8.74440903427e-04  2.60246594261e-04  3.57088933931e-05 -2.45487065384e-03 -3.01864480504e-03 -1.77573668945e-04 -1.25647585405e-04 -3.30271441489e-03 -1.66343247852e-03  7.47868300227e-04  2.33695812589e-03  6.34045839079e-04 -1.56050071861e-03  3.04366195571e-04  3.10980407247e-03  4.74175563651e-03  2.31466285043e-03  1.84268118459e-03 -4.75920246767e-03 -5.36635339480e-04 -8.57638021453e-04 -2.07607498294e-03 -1.22933685320e-04  4.62182945297e-04  2.26344135887e-04  3.15466017220e-03 -4.83073555802e-04  1.16562652039e-03 -8.99399894093e-05  2.09321606015e-03 -2.08554556244e-03  2.45201038657e-04  6.73826014405e-04  9.46822645139e-04  3.99159363705e-05 -1.68065500997e-03 -6.39594066514e-04  1.13132839379e-04 -8.18395501216e-05  1.26810785426e-03 -4.06932521818e-03  1.77276853864e-05 -2.24578627376e-03  2.44426225109e-03  9.71999312109e-04 -3.94698463175e-03  1.07756123256e-03  2.21639221425e-03 -4.95928685012e-03 -2.61255508472e-03  1.27776773632e-03 -1.00089118555e-03 -1.32722422481e-03  8.59566571041e-04 -4.34378169059e-04  5.33673537847e-04  1.43165753445e-03 -3.08996014083e-03 -1.19326038137e-03 -2.25974760042e-03 -1.27088248828e-03  5.08565864100e-04  4.95109560446e-04 -7.10088417168e-04 -2.38509659069e-03  2.79269571320e-03  9.91924951584e-04  3.72455751299e-05  2.34917387272e-03 -3.36286709150e-03  3.27523621268e-04  3.14322080934e-03  7.18329549605e-04 -2.55798667101e-03  1.07717508913e-03  2.28582046454e-03  2.39961683452e-03 -1.41410560518e-04 -1.62168050602e-04 -3.66172952887e-03 -5.36808784873e-04 -1.29530412485e-03  6.40052184488e-04  4.25221787268e-03  2.85949616227e-03  9.27666604811e-04 -4.78821458191e-03  4.39831090771e-03 -1.68002151743e-03  5.78081217049e-03  1.20516203844e-03  1.21568329335e-03  2.30954478716e-03  3.91331945995e-04  2.41567220026e-03  2.64859805236e-03  1.98287867120e-03  1.27401777121e-03 -1.01869181343e-03 -1.51757898142e-03 -1.45766885380e-03 -2.74734637933e-03 -2.07246831682e-03 -1.38662042243e-04 -2.20358924241e-03 -4.41010522341e-03 -3.08337717799e-03 -2.09952065393e-03  2.53887596626e-04 -8.48272726988e-04 -1.06564359945e-04 -2.00959596654e-03 -1.24911012444e-04  1.05835340547e-03  1.31692886876e-03 -1.74554197936e-03 -2.92913840563e-03  4.33620428338e-05 -4.27473980752e-04  1.92954661272e-05  8.85089963529e-04 -4.10419735430e-04  2.40793890645e-03  2.77372324276e-03  2.33219883968e-03 -7.15944429506e-04  1.35509520820e-03 -5.16959543763e-03 -1.06414097957e-03 -1.52556856944e-04  3.14416820520e-03  3.63315369272e-03 -2.09713361421e-03 -1.29533634790e-03  2.02505721660e-03 -3.41012786176e-04  2.50955791578e-03 -2.05653222142e-03  2.09607911978e-03  4.26692501617e-03  1.17818307949e-03  2.83689610669e-03  2.43765606699e-03  5.56504786485e-04  9.63651751776e-04 -7.23342738015e-04 -4.40185049150e-03 -2.45302462968e-03  4.87818333010e-03  3.12018607915e-03 -2.34288563906e-04  2.74001303781e-03 -1.71369054889e-03 -7.58598348105e-04  1.65873787453e-03  8.22011208361e-04  4.51379547079e-03  4.46514423178e-03  1.99359309719e-03  2.55902768138e-03 -8.82469627544e-05 -1.37728229357e-03 -3.87933247955e-03 -1.69955966845e-03  1.60310384247e-03 -1.56802951386e-03  5.76944855459e-03 -2.44063567472e-04 -2.39470481625e-05 -1.87812521210e-03  2.56908771272e-03  1.85372894160e-03
-4.48676966653e-04  2.50473365294e-03 -1.80366507737e-04 -7.77213334814e-04  2.09014860769e-04 -2.85493390023e-03  4.55080171474e-04  1.03732841293e-03  3.14878930855e-03 -3.43119232885e-03  5.17237102929e-04 -3.68528646417e-04  4.74233417410e-03  1.86317818560e-03 -3.18173040393e-03  3.01457618004e-03  4.28734533481e-03 -2.16791385370e-03 -4.93656193289e-03 -5.30224529557e-03  9.29119482474e-04  2.22439125015e-03  4.92143091421e-04  3.42006583147e-03  1.03421827451e-03  1.15745439047e-03 -5.09876461210e-04 -3.40635022144e-03 -1.19197977103e-03  2.51586397885e-03 -5.74755284151e-03 -1.61379692872e-03  1.06362003313e-01  2.46976861736e-03  1.23722817431e-02  3.75539445752e-03 -9.49986166313e-06 -4.19763975455e-03 -4.20817271556e-03  4.21376578836e-03  2.51434464163e-03 -2.08466584395e-03 -1.04355124890e-03 -7.43510350679e-03 -5.25195742812e-03  6.93146405174e-04 -1.16228882970e-03 -2.09392523009e-03 -1.14847680673e-03  3.73890552810e-03  9.81154655402e-04 -1.26549325391e-03 -1.64546553783e-03 -4.19166785167e-03 -2.23280641364e-03  1.75979027791e-03  1.74934099005e-03 -1.23411119443e-04 -5.31470037046e-04  3.78678462606e-03  3.03387102187e-03  1.91056870844e-03 -8.45866160235e-05 -1.48291509321e-03  1.45234029741e-03  2.07868884127e-04 -7.96713699781e-04 -1.31841199499e-03  8.04748191552e-04 -5.44805276656e-03 -1.58758614294e-03  7.05147779392e-04 -3.41771529132e-03 -2.38223684897e-03 -2.66597710414e-03 -1.17981628693e-04 -1.98160591757e-04 -2.73646146779e-03 -2.47161852361e-03  1.29726255307e-03  4.30261146474e-04 -3.42884061958e-04 -1.29074623516e-03  5.56362323117e-03  5.14805204310e-04  7.07281827991e-04 -1.10034596765e-03 -2.04191262615e-03 -2.88391986322e-03  2.21177653264e-03  5.43387046555e-04  4.64910224481e-04  2.43739565954e-03  8.43797501187e-04 -1.30095995138e-03 -4.64925531184e-04  5.28094400085e-03 -3.46235523983e-03  2.71644224458e-03 -1.78121668005e-03  3.21228063022e-03  1.98853954453e-03  3.72371798140e-03  2.16638757032e-03 -1.55918406405e-03 -9.18355149443e-04  2.07712566760e-03  7.63774350806e-04  2.25793486252e-03 -1.46040186731e-03 -7.31456944680e-04  1.21780644188e-03 -1.01100650241e-03 -3.43856537388e-04 -4.64195529492e-03  2.60173705263e-03  8.94584313517e-04  1.18295709745e-03  1.07435633260e-04  4.09390387007e-03 -4.35231189017e-03 -8.94963533937e-05 -3.07259860366e-03 -1.85341843809e-03  3.57519030928e-03 -3.20582963148e-03 -2.02280343036e-03  6.11842107196e-04 -6.63065062415e-04  1.13234625246e-03 -2.56799568463e-03 -4.54281105274e-04 -3.82372470624e-03 -2.89329205695e-04  4.79969285879e-04  7.38287262123e-04 -1.24176800423e-03  4.96018977907e-03 -3.40592644673e-03 -1.58837047224e-03 -3.41249867600e-03  6.31338323318e-03 -1.01145248106e-03  2.09855141110e-03 -3.23044382521e-03 -9.33910193500e-03 -6.88820862911e-03 -5.14712137296e-03  2.82820205776e-03  9.73464241377e-04 -3.07899513998e-03  1.63493006569e-03  1.04490312921e-03 -7.52460480376e-04  1.16930333606e-03 -6.76611646806e-03 -1.38984454034e-03  4.48818794019e-03  2.23185943729e-04  1.90138359070e-03  1.41932816670e-03 -1.02735926221e-03 -1.74213840463e-04  1.24959406478e-03  1.67377978749e-03 -2.24989002949e-04 -7.26552764905e-04 -3.62344778546e-03 -6.96082955020e-04 -1.59176439872e-03 -1.94655097138e-03  1.40244554855e-04 -9.71935503012e-04 -3.87494899957e-03  4.66377929289e-03  1.83000106404e-04 -1.26001209709e-03 -6.57472778738e-06  2.43573002908e-03  3.07199321264e-03 -6.42544612247e-04 -2.51663223421e-03  5.99919749212e-04  2.53365255960e-03  1.58088252973e-03 -2.36300243158e-04 -3.13853796642e-03 -3.33850302726e-03 -2.34395409433e-03  9.30198186750e-04  1.50278259451e-03 -2.52444449057e-03  1.48977166960e-03  1.54783811124e-04 -1.63420420059e-03  3.65970831867e-03  2.92538333820e-03  4.88898647795e-03  3.80464424981e-03 -3.11476589498e-03 -8.90307780371e-04  8.25497072994e-04  2.51881703100e-03 -5.62481785289e-04 -3.08212065823e-03 -1.44676709107e-04  9.35096718635e-04 -1.28785625088e-04  2.98673517284e-03 -3.15048956279e-03  3.70670437295e-03  1.45132552467e-03 -4.98809847406e-03 -5.11918357095e-03  3.55452937095e-03 -3.96918779409e-03 -9.64589827082e-04  5.06595160231e-03 -2.99144011658e-04  5.04139353324e-04  8.03805306319e-04 -5.28380255452e-03  1.39483894161e-03 -1.18736001645e-03  6.56180081231e-04  1.71393980027e-03  2.44798976711e-04  1.87066551329e-03 -3.20412551138e-03 -6.86709889763e-04  1.06095083878e-03  6.49442319692e-03  3.23463459998e-03 -4.43926414660e-03  8.56785567113e-04  1.01749660680e-03  3.88788280823e-03  3.92407783630e-04 -5.22242629907e-04  6.39103973768e-04  2.57546660170e-04 -1.89044673579e-03 -1.51034268217e-03 -3.16719195099e-03  3.08765267682e-04  6.59896195572e-03  6.54401440416e-04  6.08365453782e-04 -2.07630375072e-03  8.82622607573e-04  1.66835856865e-03  1.09990475261e-03  1.44669765846e-03 -3.04666239768e-03  6.94942628383e-04 -4.21167892529e-03
 2.05511139145e-03  2.86186553965e-03 -2.47947997187e-03 -1.04942129363e-04 -1.15663678010e-03  3.16606003745e-03  3.15929277430e-03  1.24479243180e-03 -1.19515814588e-03 -1.95143936171e-03 -1.56741804222e-03  1.95528387828e-03  3.38429718396e-03  4.57192673747e-04 -1.01034047875e-03 -1.49379058981e-03  1.05104104197e-03 -1.36411819009e-03  9.77580258461e-04 -2.32472363404e-04 -2.86135362034e-04 -4.31209884162e-03 -5.37314926555e-03 -5.07825067537e-03  3.64661497944e-03  2.64269073041e-03 -4.53798984086e-04  2.52963834813e-03 -1.33968711156e-03 -5.39081442808e-03  1.71797387847e-04  1.73678215477e-02  2.46976861736e-03  8.18669568298e-02 -4.00614335853e-03 -3.26116974856e-03 -1.61245990860e-04 -1.08134730150e-04  6.85459234058e-04 -1.15388716707e-03 -2.15804795639e-03  4.84669425388e-04  1.84502920391e-03 -5.32690423043e-04  1.96540419235e-03 -3.33044914624e-03  1.58994156343e-04  1.94110974110e-03 -1.47060188993e-03 -2.75079968588e-03  1.72853286793e-03 -8.42542091056e-05 -8.16312289769e-04  1.01621428849e-03  5.23239310528e-03  2.53815395556e-04  3.96066281644e-04 -9.46819288910e-04 -1.68993621991e-03 -2.85920169099e-04  5.15912281526e-03 -2.15849387870e-04 -1.76139558212e-03 -1.72548494352e-03  1.25020335240e-03  1.57702282425e-03 -2.61622179935e-03  1.93252745280e-03  2.69263178111e-03 -2.38241007711e-03 -1.92543057561e-03 -1.03827983313e-03 -3.38806875137e-04 -9.17171465868e-05 -2.22629677095e-03  1.31489601553e-03 -1.77836788308e-03  2.61589695737e-04  1.96442877396e-03 -2.27859516276e-03 -3.80934431963e-04 -9.12707651826e-04 -4.79509117993e-04 -2.29386539429e-04  9.89760892252e-04  1.07352040107e-03 -7.15249849747e-04 -2.78591202730e-03  1.95799268802e-04  8.93132664386e-04  1.37557855691e-03  2.19069834360e-04  2.00785927063e-03 -1.74113249337e-03 -2.20637623539e-03  2.23915858069e-03  1.92161144283e-03 -8.70032714673e-03  1.04034980718e-03  3.28391844608e-03 -1.02489330057e-03  2.62194299967e-03 -3.07053123760e-03 -4.90093814931e-04 -2.99279596077e-03 -1.60817367038e-04  1.98363875463e-04 -3.16942031772e-04 -2.48422133363e-03  3.48547754056e-03 -1.48491686519e-03  1.50108810427e-05  9.81517812397e-05  1.48693113178e-04 -1.58245222746e-03  1.50789691388e-03 -2.01241937580e-03  3.66916349259e-03 -1.79699423847e-04 -1.34498455382e-03 -1.41019156241e-03 -3.28844998331e-04 -1.32805184990e-03  1.17588807707e-03  1.26465737896e-03 -2.23175150399e-04 -2.01369036455e-03 -4.24146746498e-04 -2.24067698460e-03 -1.25139897123e-03 -2.53234101923e-04  1.42223903573e-03  1.04884584280e-03 -2.80334477405e-03  2.17160912077e-03  1.56381401591e-03  1.58076014529e-03 -1.39142624603e-03  1.23952866880e-03 -3.68102382818e-05  2.27384993350e-03 -8.50873466897e-04  6.38535116685e-04 -3.43156420168e-03 -1.94211015976e-03  1.50900693425e-03  5.29335020656e-04 -1.55795868962e-03 -2.74309541229e-03  8.94953056704e-04  1.43020852482e-03  1.42637739619e-03  1.92760124586e-03 -1.80254271809e-03 -1.94974879878e-03  3.09547056674e-03 -1.89809102213e-03 -5.33858274324e-04 -1.29037177889e-03  1.43923286314e-03  7.39770551013e-05 -2.03224227751e-03 -3.16807264095e-03 -1.18218323244e-03  3.36891048861e-03  4.55616286650e-04 -5.46927519202e-04  9.92499756146e-04 -2.04697338257e-04  9.13472892110e-04 -3.92905624334e-03  3.34986106671e-03  3.97742814586e-04  1.44250896846e-03  4.90654427674e-04  1.76538346085e-03  1.20912225761e-03 -1.49779531808e-03  3.34387920819e-03  7.76416250555e-04  1.22862125949e-03 -1.64173551127e-03 -2.57487884319e-03 -3.27637191158e-03  1.16087618747e-03 -2.23803404964e-03 -1.62086344705e-03  1.83003642797e-04 -1.13764994941e-03 -5.11416144309e-03 -1.01362143562e-03 -1.16380235949e-03  1.09086722239e-03  7.22235120805e-04 -1.74483773512e-03 -3.27950599534e-03  7.60385841758e-04 -1.49706640427e-03  3.14405443889e-03  2.01859587699e-03  2.59783316542e-05 -2.95585468344e-03  1.14129656405e-03 -9.70596464733e-04 -1.76965258259e-03 -1.85533647029e-03  2.18296209016e-03  2.29773179007e-03  2.04386496854e-03 -4.76023699040e-03  3.03108533799e-04 -1.94134997146e-03  2.45672557091e-03 -1.31923959435e-03 -4.70347955541e-04 -1.51773588274e-03 -2.23418594676e-03 -4.46756382199e-03 -2.94510752790e-05  5.56714782344e-04  4.33676880013e-03 -3.63478404696e-03  3.01451271016e-03  3.03692629307e-03  1.25015330966e-03 -4.82968875124e-04  1.06781625838e-03  1.03931952467e-03 -2.18816919667e-03 -3.28019820214e-04 -4.73427656026e-05  2.19815718355e-04  4.11155036511e-03  3.74473140313e-03 -1.48532348632e-03  3.07298228147e-03 -3.86268900979e-03 -2.69522068930e-04 -7.34860426797e-04 -9.10978816984e-04 -7.02664339267e-05  1.52729042622e-04  1.29491172444e-03  1.27647667334e-05 -6.98727147244e-04 -2.82817691735e-03 -1.52876041375e-03  2.29629239400e-03 -2.87953280819e-03  3.11423170220e-03  3.40480094737e-03  2.10067404425e-03  3.14508038245e-04  6.65830045216e-04 -6.76799769234e-05  1.73207575233e-03
-2.03981384085e-03  1.13091308160e-03 -1.84374044427e-03  1.01016782231e-03 -3.14470925601e-05 -2.05812763894e-03 -3.77448103428e-04 -9.25902750211e-04  9.00329412783e-04 -1.23954168517e-04 -1.66298359839e-03 -9.77610326314e-04 -4.21760953549e-04 -8.98264989814e-04 -1.92833778677e-03  3.15896081054e-04  6.78565498858e-04 -4.66396830432e-04 -5.68708233751e-04 -1.09280353000e-03  4.24624492564e-05 -4.31114550145e-04 -1.23008223138e-03 -4.24636954457e-04  1.01655377254e-03  2.25389924834e-04 -1.26430285340e-03 -1.52590157219e-03 -1.74077409499e-03  1.23373036940e-05 -1.40816466399e-03 -1.37907926810e-02  1.23722817431e-02 -4.00614335853e-03  4.87312993549e-02  2.40465031560e-03  1.34261925035e-03  2.13813321272e-03 -6.25418391587e-04  2.30299115478e-03  2.51245831045e-04 -1.73657757892e-03 -2.72900795493e-04 -2.88035325290e-03 -1.59187150060e-03  1.78262511728e-03 -1.24096663470e-03 -2.29720975452e-03  1.57996179931e-03  9.43017146100e-04  1.70715370578e-03 -4.43658652489e-04  1.26860420364e-04  6.63220007046e-04 -2.19887441935e-03  6.40878948154e-04  1.54956143428e-03  1.26993564691e-03  1.16865148595e-03 -2.83537536090e-04  2.15807136671e-03  2.76834139442e-04  3.88428612467e-04 -1.80120331492e-03  8.42527133282e-05  2.05882178982e-04 -3.32719698421e-04 -2.50468550911e-03 -7.68624349159e-04 -7.52150661793e-05 -9.33311314910e-04  1.41686766339e-03 -1.73987337761e-03 -3.80209874980e-04 -1.53842730327e-03  5.19852276826e-04  2.63631848862e-03  1.43879637849e-03 -3.23566713921e-03 -5.44385641228e-05 -1.09109916324e-03 -5.22492642660e-04 -1.11882765372e-03  1.39994329709e-03  5.97842136673e-04  1.90850179307e-03  2.64980763000e-04  8.42920205621e-04  1.60857134928e-03  1.16197298463e-03 -5.32140222161e-04  1.49702509748e-03  1.76801711550e-03  5.92213241977e-04 -6.39911946234e-04 -9.62398394383e-04  2.66111410527e-03 -6.19317432499e-05 -2.10606009739e-03 -2.56266722848e-03 -1.78295315782e-04 -8.63603778937e-04  1.29366495104e-03  9.91872982156e-04  4.55070499597e-04 -1.67716588240e-04  5.94785643024e-04 -1.14851866933e-03  9.24139955555e-04 -1.83323905146e-03  5.81708441154e-04 -1.52071278347e-03 -8.54286443854e-04 -1.45951803642e-03  1.63853440481e-04  1.16243718219e-04 -7.26013873274e-04 -1.14670516291e-03  8.64659592631e-04 -5.53836524014e-04 -7.78897349432e-04 -1.06495100542e-03 -5.88611776731e-04 -1.30829132107e-03  5.72210897548e-04 -9.61762466941e-04  1.25493107039e-03  6.64350816783e-04  2.14042692729e-04  1.29475495711e-03  5.20911521674e-04 -1.69449039382e-03  1.42259620713e-03  2.20905404717e-03 -4.27334766489e-04  5.13206363695e-04  9.40809593693e-04  5.54906920448e-04 -2.11926106622e-03  3.82967432563e-04 -3.11293677015e-03  4.12274889539e-04 -6.32334351823e-04 -5.74190186905e-04 -4.06876969456e-04 -2.09126325512e-03 -1.68814357854e-03 -1.63541274255e-03  1.95079729774e-03 -2.67784727345e-04 -1.35880647659e-03 -4.52158260607e-04 -2.71688275454e-04  1.34217623353e-03  1.29582388514e-03 -1.83491849381e-03  6.19726986146e-04  1.62922859303e-03  5.47478527330e-04  1.40892924831e-04 -7.98734071522e-04  3.90487710419e-04 -4.21923046004e-04 -2.07607962860e-04  4.81610051345e-04  2.00408373832e-04  1.91295991191e-03 -1.55192980020e-03 -2.09250378188e-03 -1.11664525821e-03  2.03901553472e-03 -2.97283957942e-04 -6.15923489546e-04 -1.55428258604e-03  1.34061285052e-03 -3.96073114903e-04 -1.58954194700e-03  1.02379725835e-03 -1.81894871712e-03 -7.56137223193e-04 -1.85424100150e-03  4.07710411934e-04 -8.32257329080e-04  7.58123436188e-04 -6.94559269215e-04  1.53038986446e-03 -1.67302368846e-03 -3.77908458074e-03 -2.22188058188e-04  1.95707710403e-03 -1.30638454503e-05 -9.39725615892e-04  7.53747720738e-05 -2.36403748631e-03 -1.50500228152e-04  1.89073394188e-03  2.09448806977e-03  2.42411906519e-03  2.19017495412e-03 -1.29203582715e-03  9.97959930064e-04  3.68662944254e-04 -8.23704115381e-04  9.96790303090e-04 -7.77921449847e-04  1.21894016461e-03  8.42065202782e-04  1.56123603464e-03 -6.67693788076e-04  3.14263797367e-04  1.35596215120e-04  2.02766283507e-03 -2.06597476764e-03 -4.31354051527e-04  8.12909419086e-04 -4.83024332744e-04 -7.15502494339e-04  2.32089599356e-04 -5.65619734181e-05 -6.05142998643e-04 -1.95043410118e-04  1.51625326019e-03  1.20038296357e-03 -3.14464027205e-03 -3.03811808716e-05 -8.10630129510e-04 -9.90188658807e-04 -5.18586332283e-04  1.67473665142e-03  3.05060080732e-05  1.98853927800e-03  5.08263427016e-03 -1.50268839784e-03 -3.55159937618e-03  3.25217801904e-04  3.36478939962e-04  1.30843254192e-04 -3.97845623693e-04 -3.16692696013e-03 -8.64824411322e-04 -4.29321927915e-03 -2.82614433000e-03 -2.16440393698e-03  3.72011429852e-04 -7.65230298439e-04  2.56411277462e-03  1.31325210311e-03 -8.77589356743e-04  2.27915849641e-03  2.23677875435e-04 -2.16831356954e-03  1.54317124390e-03  3.54956958087e-05 -7.38150356827e-04 -1.69563767728e-04 -3.14902307829e-03
 1.52267986269e-03 -2.53823604959e-04  2.88940812065e-03  2.10292882214e-03  1.26414144436e-03  8.13214915568e-05  7.29524984408e-04 -1.84642458863e-03 -3.38327268440e-03  1.36131849596e-04  2.82619848480e-03 -6.13363136666e-04 -3.16644151455e-04 -2.39575176472e-03 -4.47482947993e-03  1.27669259817e-03  3.78955832705e-03 -9.45625774312e-04 -2.20127055145e-03 -4.09454577645e-03 -2.98382763977e-04  4.36344990181e-03  1.76914213451e-05  2.57212985668e-03 -1.11822462010e-03 -7.57668383107e-04  2.09237297140e-03 -3.15014926135e-05 -1.41129435652e-04 -2.01782088449e-03 -3.68716844892e-03 -7.53846573319e-04  3.75539445752e-03 -3.26116974856e-03  2.40465031560e-03  8.81128479443e-02 -1.47455619862e-02 -3.59151568673e-03 -7.92676012090e-03 -9.64954236066e-04 -3.35764449428e-03 -3.48949900809e-03  4.72173683809e-05 -1.28559556067e-03 -3.87733730460e-03 -9.67055933012e-04  1.51186617337e-03 -3.35087109290e-03  2.95002217290e-03 -1.59123601521e-03 -1.65296142515e-03 -1.32633968428e-03  1.27288711709e-03  1.12559027977e-04  1.44254772702e-03  5.90764816730e-04  1.21333648476e-03 -4.77762986558e-03  5.44525668095e-03 -5.01611970302e-04 -1.23913322710e-03  3.38570631121e-03 -3.49373425046e-03 -4.52947684808e-03  8.16936301709e-05 -4.11344472553e-04  1.52016804238e-03 -1.22591698135e-03 -6.01425867686e-04  9.85289826223e-04 -1.12690855719e-03 -1.62365548322e-03 -1.16686707865e-03  8.71829819644e-04  2.30671514533e-04  2.95867362803e-04 -1.72747083969e-03  3.04265157413e-04 -4.42454265306e-03  2.67128907876e-05 -1.92311431310e-03 -1.91299401807e-04 -3.97749260043e-04  3.61343585360e-03 -1.56625447224e-03  5.17667166925e-03 -3.22884538428e-03 -1.47881202365e-04 -4.03518133832e-03 -2.08406740416e-03 -6.32953044534e-04  1.19783277335e-04  3.88008995351e-05  2.88438057279e-04  1.78160070525e-03 -4.45110764880e-03 -9.26321950648e-03 -1.22138026645e-03  6.14004491174e-04 -6.68094692474e-04  1.39973489981e-04  8.10083852977e-05 -4.02991801560e-03 -1.77135391524e-03  1.13520614407e-03  1.26681827528e-03 -1.46780233347e-04 -4.36208974554e-03  1.80228959119e-03 -3.88099398381e-03  2.79227349018e-03 -2.01497073485e-03  2.03453555621e-03  1.08547184216e-04  1.09854311131e-03 -2.92338828504e-04  6.28804667830e-04 -2.93409496677e-04  2.67352891162e-03 -2.26753962973e-03 -2.97888948351e-03 -3.22368775228e-03 -1.83719064681e-03  3.17012239701e-03  5.11074127962e-03 -1.43202057541e-03  1.58621127557e-03  2.25423891549e-03 -3.37804865249e-03 -7.64993567545e-04 -5.15793106012e-03 -1.82505951037e-03 -2.34229458916e-03  4.42087142237e-04 -5.42087735408e-04 -1.70017078547e-03 -1.93535183900e-03 -1.28916947513e-03  7.41174412068e-04  1.84842790726e-03 -1.37413650794e-03  2.55104439396e-03  9.97555980573e-04  7.42993013612e-04  1.02817336587e-03 -4.04249504980e-03 -1.69710964379e-03 -2.14599945742e-03  4.11121824132e-03  2.62625956050e-03  6.35470514242e-04  1.87090715283e-03  5.37313016488e-04  1.96952244453e-03  1.13484370625e-03  4.63188053959e-04 -3.87718868309e-03 -1.16847925965e-03  1.02232440598e-03  1.06929059535e-04  5.81589894221e-04  2.17143653448e-03  1.24265523119e-04 -9.61804004840e-04 -1.17701968630e-03  3.37675819922e-03 -4.99936042868e-03  3.33402261780e-04 -1.58427137782e-03 -1.75946248413e-03  6.49884640097e-06 -1.34890327608e-03  3.72500188729e-03  2.01002873429e-03 -3.81883962022e-03 -1.26622154098e-03 -2.34592763528e-03  9.58294027844e-04 -2.79566478350e-03  1.08157751613e-03  2.06959575278e-03 -2.39632305448e-04  1.40529462415e-03  1.72359601520e-03  3.61172194016e-03  9.45437929085e-04  2.78097493272e-03 -4.70674588380e-04 -2.08656430506e-03  1.16079711338e-03  7.73183605578e-04  2.24031890670e-04  1.80879630275e-03 -1.19671159274e-03 -1.03465403553e-03 -6.82015709191e-05 -2.97816628803e-03 -1.07839377300e-03 -1.57156153028e-03 -8.64596893359e-04 -2.21546108597e-03  1.08227626331e-03  1.04867012692e-03 -2.40440369428e-03  5.45896079389e-04 -3.14882148657e-03 -2.07574249562e-04  2.25083494306e-03 -1.57714033842e-03 -4.69842716017e-03  2.79531483439e-04  5.25513872391e-04  4.08681525431e-04 -2.97925270999e-03 -2.84903498077e-04 -9.76091464863e-04 -4.59225150651e-03 -3.12946211731e-03  9.26318148391e-04  9.14826195436e-05  1.40554975338e-03 -2.45556931384e-03  1.82439581704e-03  2.69464848778e-03  1.73978708734e-03 -3.47368443532e-03 -2.87409094289e-03 -7.62453870169e-04 -1.70644731659e-03 -2.27683739921e-03  5.56268067685e-04  6.21033984944e-04 -4.32856352188e-04 -4.96144709242e-03 -1.46035784285e-05 -3.02330535342e-03  4.36799539105e-03  1.16691072942e-03  1.31647414577e-03 -1.20450292858e-03  1.36834507558e-03 -1.40070345649e-03  3.18509123415e-04  2.28472900505e-03 -1.08795388945e-03 -8.87999110600e-04  9.35550733228e-04 -1.59859712251e-03 -8.80177232932e-04  1.49998999816e-03  1.21650286989e-03  1.33898401206e-03 -9.52273569687e-04 -1.04843439453e-03  3.10991313830e-03 -2.01605765245e-03
-1.70253605876e-03  2.99035593283e-03  2.45997821656e-03  1.03146406880e-03 -5.20639091992e-03  2.41280561196e-03 -4.04992084436e-03  1.56338099796e-03 -1.43509179094e-03  1.49598478316e-03 -3.73029400746e-03  1.31905407174e-03 -5.47384760331e-03 -4.59042304812e-03  3.75005561418e-03 -4.90032305878e-04 -2.47567361375e-03  1.05788722568e-03 -2.42513568355e-03  3.47526935288e-03  9.70560469008e-04 -1.85747486381e-03 -1.37463427566e-03 -3.47369523505e-03 -6.80924056473e-03  3.18434698571e-03 -3.09352404255e-03  3.92801933401e-03  8.26762176042e-04 -4.45574907685e-03  5.22967028597e-03 -1.08293350349e-03 -9.49986166313e-06 -1.61245990860e-04  1.34261925035e-03 -1.47455619862e-02  8.44523536992e-02 -2.96635929694e-03 -2.19115440883e-02 -2.78689325660e-03 -1.44797699707e-03 -8.82723306000e-04 -1.69250152242e-04  2.80944315096e-03 -4.98398998627e-04  2.38416756491e-03 -2.04885496808e-03  7.40350658720e-04 -1.24369587330e-03  1.35580854365e-03 -8.10186025441e-04 -3.49049085516e-03 -1.02362419547e-03 -3.22271219545e-03 -1.54751788321e-03 -2.93898867892e-03 -1.58542558798e-03  1.30904208287e-03 -5.01061104849e-03  3.27647030966e-03  7.10164269575e-04 -1.38943753219e-04  9.75618444915e-04 -2.57862941634e-03  1.46608621863e-03  4.38683875764e-04 -1.83327308278e-03 -1.81942625412e-03  1.80148298824e-03  6.15479802085e-05 -2.65929066624e-03  3.95999606956e-04  7.87320434570e-04  1.87579612024e-04 -3.09975177018e-03 -3.52442457026e-04  6.67078726414e-04  3.37134136296e-03 -2.78090166306e-04  1.49911514665e-03  1.86858513027e-03  1.80219303456e-03 -1.49060747095e-03  3.25231567745e-05  8.86224496786e-04 -4.49987807687e-03  3.90922342505e-03  1.63966313560e-03  5.38832759205e-03  2.61276285453e-04 -5.15133883603e-04 -1.67874343491e-03 -7.15689947377e-05  1.71561166994e-04 -9.34863821158e-04  3.66581788192e-03  2.53827256383e-03  9.63538255541e-04 -1.35863304042e-03 -1.92694613723e-03  2.42189640633e-03  3.41429730201e-04 -3.03135749140e-04 -8.25555104749e-04  8.21121150337e-04 -3.42137437633e-03  1.81996362847e-03 -1.28522206124e-03 -2.47664405382e-03 -9.75900182622e-05  2.44669401348e-03 -1.05157484206e-03 -2.52893602840e-03 -7.93613930335e-04 -4.21436599383e-03 -1.57275271108e-04  1.22494607660e-03  2.93675668593e-03 -1.14657164147e-03  2.34463167430e-03  2.12527551700e-06 -1.65589391706e-03  1.49572827716e-03 -1.60398925422e-03 -6.15139937017e-03 -5.60813837430e-03 -3.34863831062e-03 -4.08353554844e-03  4.78541422789e-03  8.74012874849e-04  2.13156743434e-03  3.89393830068e-03  2.46466403693e-03  3.40662619366e-03  9.52225670001e-04  2.58563053699e-03  6.14852264085e-04 -3.26338515264e-03  2.40248087844e-03  3.11939449142e-04  2.26059878055e-03 -8.91205225003e-04 -1.22019379607e-03 -1.40744816370e-03 -1.22820350803e-03 -2.44796071390e-03 -3.29789649113e-04 -1.21182471499e-03  3.23778623702e-03  1.84848001417e-03  9.28784263459e-06 -5.87711148112e-04  8.39206210737e-05  1.37759967284e-03 -5.79836171295e-04 -1.67256998246e-03  3.19475911498e-03  3.67208676099e-03 -2.10430093650e-03 -2.83891572366e-03 -1.14029912736e-03  5.25521674620e-04 -1.99697311461e-03  1.49994638744e-03 -1.18328793385e-03 -3.20145440424e-03 -1.70206728804e-03 -3.37771554052e-04  2.66775678665e-03 -1.07701911650e-05  2.35732789354e-03  1.70553652848e-03 -1.07074456685e-03 -1.03939604001e-03  1.15781273228e-03 -2.49578597160e-03  1.17699601223e-03  2.30278199860e-04 -7.26146114528e-05  1.30737092870e-03 -9.03082195212e-04 -1.68574442219e-03 -1.53863203497e-03  2.59116529535e-04 -1.61054115504e-03 -7.41355592583e-04 -4.18719068522e-03  2.64008250838e-04 -1.13632215048e-03 -3.72964795239e-03  1.97269396720e-03  1.20487064167e-03  1.60340859257e-03 -1.19429698811e-03  2.64289761420e-04  9.72400327775e-04  2.57665054484e-03  1.31626849779e-03 -1.61428563905e-03  4.11981497479e-03  5.78517475651e-04  7.93166940797e-04 -4.10417809504e-03  2.12804138060e-03  1.65080300884e-03 -1.18898625054e-03 -7.79689363597e-04 -1.84906920971e-03 -3.71759864194e-04  2.02924767433e-03 -2.74674727824e-04  4.88612395612e-04  1.41740567900e-03  4.20891711212e-04 -1.27404048076e-03  5.99430224239e-04  2.24231453079e-03 -1.30480067966e-04  6.65732299315e-03  1.92155557965e-03  2.65462492625e-04  3.62821796601e-03 -1.40739990686e-03  2.56375214552e-03 -1.38287207040e-03  2.52803574641e-03  9.29546215546e-04 -3.35893219835e-03  2.01314123283e-03 -1.27264912111e-03 -6.91816773142e-04  1.70767213613e-03 -2.51611797622e-03 -2.63818508666e-03  1.88391398399e-04  2.95583024362e-03 -1.49866783912e-03 -1.22594806149e-03 -9.08544197640e-04  8.38435249337e-04  2.20121381589e-04  2.02556357371e-03 -4.77549217908e-05 -1.15983443971e-03  2.36174143070e-03 -2.89686107689e-03 -3.56509768056e-03  2.38183540238e-03 -2.03129990449e-03  2.48580465789e-03 -2.96598292788e-03 -2.13923100268e-03  8.73186134898e-05 -8.31287298280e-04  4.64430728543e-04 -1.79763723391e-03
 1.97261664783e-03  8.19974141658e-03 -7.03734798300e-03  1.07312683404e-03 -1.67276786248e-03  7.31989567726e-04 -5.09443357621e-04 -3.83765407088e-03  9.86363078149e-04 -1.82709977109e-04 -1.20607195517e-03 -1.54104726754e-03  2.22262087626e-03  7.71446410843e-03 -3.84313049878e-03  3.94503232427e-04 -9.76639143809e-04 -1.91059552904e-04  1.57604598797e-03  4.01565154126e-03  5.82991518690e-03  2.85740866983e-03 -4.00404693186e-03  5.39417418630e-03  4.98433292918e-03 -5.08543148986e-04 -3.60409123462e-04  7.77628775443e-05 -3.04146205708e-03  5.54511549855e-03  1.57537603168e-03 -2.84082594785e-03 -4.19763975455e-03 -1.08134730150e-04  2.13813321272e-03 -3.59151568673e-03 -2.96635929694e-03  1.17648339849e-01 -2.25019231848e-03 -5.78717438880e-03  4.18138909920e-03 -1.35019915250e-04  8.60392021445e-04 -1.56790214548e-03 -1.39942658850e-03  1.40761050998e-03  5.94129103196e-04 -1.38860075241e-03 -3.38361963414e-03 -4.22032761407e-03 -4.23502368074e-03  5.29956102061e-03 -1.21648933712e-03 -1.43040412896e-04 -1.51719562038e-03 -3.92757565172e-03 -1.81862925659e-03 -1.93337453112e-03  3.47589330691e-04 -9.44388243941e-03 -6.50516218029e-03  3.72897415298e-03 -6.91817666069e-03 -1.75927872434e-03 -1.42778607159e-03  6.66203169558e-04  5.96048515630e-03  1.14027246137e-03  4.16096879870e-03  1.30730160774e-04 -2.67443596109e-03 -6.46953686141e-03  4.65901716206e-03  1.57646395539e-03  2.69155039474e-03 -1.26636765764e-03 -5.17399582950e-04  4.46003761220e-03  3.41180288083e-04  2.29477900857e-03  2.44970381458e-03  4.84190826043e-03 -1.40806291398e-03  2.93303645994e-03  1.44452140528e-04  1.42125522519e-03 -2.24473631065e-03 -3.73878492444e-03 -4.58635746664e-03  1.26880404713e-03  5.92948175785e-05  3.39581848580e-03  2.36533581722e-03 -1.71504448416e-03  3.53749319483e-03  2.97885859361e-03  4.16710223274e-03  5.52315930990e-03 -2.85032483519e-03 -3.60873086224e-03 -1.80994425524e-04  1.69906219099e-03 -4.54468499372e-03 -9.68149706326e-03  1.01919307155e-03 -2.97934376312e-03  4.62840351082e-03 -1.34784945867e-03 -3.98329718614e-03 -5.71559427719e-03  2.97498329693e-03  1.91735089886e-03  3.57263342786e-03  2.29722786069e-03 -2.16780049830e-03  7.13096499381e-04 -1.11198527370e-03 -1.17442729359e-05  1.78772999694e-03  3.01749793294e-03  4.45234021516e-03 -3.48873829294e-03  3.87024787818e-04  1.77875751709e-03  3.45611927868e-04 -2.53178259608e-03 -3.73920921276e-04 -1.74121111143e-03  1.98335075224e-04  1.39416687729e-03  3.53447088789e-03 -9.85774376366e-05 -3.94013119754e-03 -3.50433055109e-04 -2.65091602636e-03 -4.95107322572e-03  5.70249797591e-03  3.48539642619e-04  2.58712448016e-03 -2.83489163440e-03  2.12111320228e-03 -2.30154843907e-04 -1.99993951229e-03 -3.75594577398e-03 -2.19689051402e-03  3.50027857623e-03  5.27268948860e-04  4.80271498670e-04  5.89758117940e-04  3.18535097857e-03 -6.21644496714e-03 -3.11939865964e-03 -2.83245428540e-03 -4.64096239298e-05 -2.43736254441e-03 -5.13713917157e-04 -2.97081987752e-03 -5.47123849262e-03 -8.44049668844e-04  6.11867695846e-03  3.00116787023e-03 -2.10706817685e-03  9.81049477138e-04  2.73300399901e-03  5.11998218558e-03  4.62763235582e-03 -2.66007326670e-03 -9.58085422283e-04 -1.44735841875e-03 -6.03545469736e-03  5.66976904984e-03  1.03312715805e-03 -4.21401223520e-03 -3.82839482459e-03 -6.67696806266e-04  6.48317545334e-05  2.90377552367e-04  6.74207717565e-03 -2.51316200577e-03  4.73638289450e-03 -3.99927489819e-03  4.65482908395e-03  2.02434562755e-03  2.21336079810e-03 -1.85576277458e-03 -1.07364339234e-03  1.83938507773e-03  9.69743494584e-04  5.43370530591e-04 -2.02884382629e-03 -7.16674842848e-03 -4.55476073445e-03 -1.74067300418e-03  8.45525929860e-04  1.17580388942e-03 -3.04416286261e-03  1.80926458832e-03 -3.94359877720e-03 -4.11237131030e-04  5.18148564435e-03  5.47391515406e-03 -4.93544036979e-04  3.68903540824e-03 -6.02805543752e-04  4.62916004181e-03  4.46489452675e-03  2.21544758703e-03  3.61491916096e-03 -3.38533432724e-03 -4.62393312812e-03  5.51366498810e-04 -2.49080292059e-03  7.05782826589e-04  9.71827554216e-04  4.86064093364e-03 -7.69301516697e-04  1.83145219378e-03  1.15176566482e-03 -3.60842746478e-04  2.71694256296e-05  2.05269323183e-03 -1.12428051970e-03  2.17238078123e-03  2.33125745319e-03  2.03163591035e-03 -7.68172448750e-04 -9.08515735391e-04 -7.68574739367e-04 -3.83562706676e-03 -4.38452634038e-03  1.80116739099e-03 -5.73823120451e-03  2.22839720841e-03  4.61230760198e-03 -1.08545058619e-03 -2.46065071818e-03 -7.30671003353e-03 -1.50178791232e-03 -3.11019889523e-03 -1.57428644781e-03  6.72922443561e-04 -1.63770963396e-04  3.67774815709e-04  2.75614346996e-03  2.78218261305e-03  2.81761381628e-03  5.39018736169e-03 -3.45382476500e-03  4.57700705092e-03 -2.51698367132e-03  2.33229391953e-03 -2.07547110493e-03  7.76146536162e-04 -4.48808109493e-04 -5.18421388153e-04 -3.22788340293e-04
-3.10120259946e-03 -3.61515305687e-03 -5.55506181126e-03 -5.64768950296e-04  3.26150798559e-03 -4.58007353097e-03  1.90306192577e-03 -3.69746427087e-03  1.65896956672e-03 -8.84435360931e-04 -2.34276238253e-05 -1.81622647092e-03  3.15774480330e-03  2.59728300264e-03 -8.09595881120e-04 -2.55058212765e-03  6.02155608970e-05  1.85586480908e-03 -1.78482740396e-03  2.24191235780e-03 -7.41288044733e-04  1.68614013900e-03  3.62800952081e-04 -1.07112708573e-03  5.54471182793e-03 -3.44583943203e-03  2.16315345304e-03 -5.74629889689e-03  1.08685500319e-03  2.89347740206e-03  5.70112161577e-04 -1.36314706895e-03 -4.20817271556e-03  6.85459234058e-04 -6.25418391587e-04 -7.92676012090e-03 -2.19115440883e-02 -2.25019231848e-03  9.46026461422e-02  1.17871528251e-02 -2.85025848605e-03  1.71883856034e-03  4.03405319587e-04  2.22105944532e-03  6.94335305711e-04 -1.81764282454e-03  2.72974722410e-03 -2.50110691092e-03  8.05000199883e-04 -6.04373197236e-04 -1.14201096034e-03  4.78012841481e-03 -8.99744533478e-04  3.91706842891e-03 -2.35134552884e-03  2.65574046505e-03  1.87202335773e-03  1.93768762394e-03  1.17951413622e-03 -2.63857395851e-03  4.16823712997e-03 -2.35891304153e-03  7.99107087644e-03  2.21135452681e-03 -1.18362694678e-03  6.35986241644e-04  3.18742911651e-04  3.05492132646e-03  1.47058402669e-03  2.33209491733e-03  3.56759614044e-03 -5.74599339253e-04  1.36427457367e-03  1.65338051577e-04  3.09888565195e-03 -1.81934237513e-04 -3.34200362141e-03 -5.69973568646e-03  1.68315251269e-03  4.78503581907e-04 -5.98412836986e-04  8.14927336908e-04 -9.76525931605e-04  1.36752481392e-03  1.27324598190e-03  7.27986401379e-03 -3.63891867603e-03 -4.66366333698e-03 -2.96671824994e-03  1.82167791187e-03 -1.93964789215e-03 -1.62530437330e-03 -6.23404446977e-04 -1.86894516016e-03  8.65016762205e-04  1.23652711575e-03  4.55161215315e-03  2.55862495623e-03 -3.53178035360e-03 -5.42357169104e-03 -3.91153277216e-03 -1.98306154258e-03 -1.07898036345e-03 -2.25525313182e-03 -1.69703912174e-03  2.04095050383e-03 -2.11104158206e-04  8.38508230634e-05 -3.07566943588e-03 -2.21252457538e-03 -2.24144700937e-03  1.18570126483e-03 -6.46726261609e-04 -2.20838161086e-03  3.18425137183e-03 -3.96533577804e-04 -1.72705345590e-03  4.97039517604e-05  2.35459320126e-04 -3.19299948766e-03 -1.55561188687e-05  1.68486296676e-03  2.97382232458e-04 -1.90885688966e-03 -9.48257186583e-04  2.28955001650e-04  2.55871219133e-03 -6.12394153555e-04 -5.45553405758e-03  1.43680530202e-03 -2.84450319046e-03 -1.72310624809e-03  8.09360861999e-04  3.39097732391e-04  1.71337295599e-03 -1.00090114959e-03  1.37433007362e-03  3.06281475102e-03 -7.05903911849e-04 -1.25188886257e-03  1.54477722704e-04  5.20382437770e-04 -1.05470500175e-03  2.66346334421e-03  4.06983655657e-04  1.92642744612e-03 -8.90637757220e-04  3.02790427991e-03 -3.18952072998e-04 -1.53775700663e-03 -1.23654508494e-03 -1.30725673554e-03 -1.61285318696e-03 -1.17403083369e-03  7.74521618796e-04  2.99141291363e-03 -2.13293102672e-03 -3.36350410762e-03 -1.98385581574e-04  2.34340137541e-03  2.53716155852e-03 -4.63159340428e-03  9.83946912885e-04 -3.33672399235e-04  4.17551303085e-03  2.04054583728e-03  6.27147146573e-03 -7.48628014508e-04 -1.16563679654e-03  7.14219627344e-04 -2.94431645130e-03 -4.41914299764e-04  3.56270138962e-04 -1.77733659739e-03  4.19526222504e-03  2.04676519433e-03 -7.24015039475e-04 -6.01339016400e-04  3.23162751460e-05 -4.11094293729e-03  9.75267778337e-04  1.21687935406e-03  1.02371809728e-05 -6.26872284420e-04  2.00163899292e-03  2.23580851756e-03  3.71867479393e-03  1.56143431301e-04 -8.24926816058e-04 -4.63907710272e-04 -8.39363761869e-04 -1.06887969406e-03  2.17656851454e-03  4.04554668595e-04 -2.51868749940e-03  1.69473453400e-03  5.99117435108e-04 -3.62877045270e-04 -1.17599283830e-03 -4.91054352136e-04 -3.04634614916e-03 -1.39094774644e-03  2.68261228653e-03  1.71173192699e-03 -2.28786414151e-03 -7.33386769405e-04 -2.08698463478e-03 -2.93306052264e-03 -1.17168321901e-03  2.07717866490e-03 -3.32243616972e-03  2.15690721121e-03 -1.28063065938e-03 -2.86551843045e-03 -2.55719035874e-03 -4.64139535015e-04  1.11784775354e-03 -3.33849672556e-03 -6.11833282000e-03 -4.72105207712e-03  1.48996534361e-03  2.15551202625e-04 -3.30056051615e-03 -2.15002322831e-03 -1.23770517736e-03  9.51166979044e-04  7.84435400005e-04  2.58265365859e-03  2.44288341826e-03  3.70281578926e-03 -4.59311221198e-04 -3.43307081939e-03 -1.34000178838e-03  1.89370249793e-03  4.11597863208e-03 -6.30403461606e-04 -1.02486251267e-03  8.09417804793e-04 -2.14531929116e-03 -2.67956323005e-04 -2.17622811842e-03 -1.40043369504e-03 -6.79428792528e-04  5.58106684194e-04  3.34387868139e-03  1.52160328064e-03  9.81354998101e-04 -1.84210398514e-03 -1.73254965038e-03  1.36649483842e-03  4.73238785777e-04  1.03260276756e-04  1.07178309603e-03  2.91698051308e-03 -2.35651417411e-03 -1.52037383490e-03
 3.65597929315e-03 -2.10731838535e-03  3.43746085410e-03 -2.28668778833e-03  3.25157462979e-03 -1.48006091344e-03  2.79773034677e-03 -5.02201479894e-04  2.14136990367e-03  6.49955954678e-04  3.05796417004e-03  1.05509047310e-03  1.85250403965e-03 -8.59908099506e-04 -6.47292414184e-04 -3.70901890530e-03 -1.29711633904e-03 -6.88851489311e-04 -1.59990439052e-04 -4.57396396712e-04  1.25473507606e-03  3.26644774258e-03  2.46350994892e-03  5.21044311945e-03  6.51104589377e-03 -2.99242581371e-03  1.83909815368e-04 -2.40565241692e-03 -4.07552909535e-04 -7.80121993822e-03 -1.30741040962e-03 -7.45314465121e-04  4.21376578836e-03 -1.15388716707e-03  2.30299115478e-03 -9.64954236066e-04 -2.78689325660e-03 -5.78717438880e-03  1.17871528251e-02  1.09641581884e-01  6.14346195212e-03 -1.89802359858e-03  8.89769357371e-04  5.22091589046e-03 -1.77389670470e-03 -6.41141011806e-04 -5.90652086554e-04 -3.00325800933e-03  9.30700844875e-04  5.40262198059e-03  1.30403934479e-04 -5.50522859598e-05 -1.51720265452e-03  4.17078824324e-03 -8.17586469884e-03  8.46505242537e-04  2.93742825210e-03 -2.75960410487e-04 -2.98821868837e-03  4.46322171917e-03  3.79732859155e-03  2.59184258482e-03  2.16426185471e-04  3.26996866955e-03  1.31728350417e-03 -1.87205415762e-03 -6.14503134664e-03 -3.50818315535e-03  8.69373518970e-04 -1.73061484789e-04  6.79455359915e-03  3.04148917456e-03  1.84348322648e-03 -1.20573407420e-03 -2.94408041758e-03  1.22794078200e-03 -4.84083580395e-04 -4.52289992131e-03  8.70346785630e-04  3.44742592596e-03 -1.21217336422e-03  2.05547663255e-03 -1.09460182309e-03 -3.15239956773e-04  4.95976593784e-03 -5.66993306562e-04  6.45411661378e-03 -3.24545216754e-03  1.32510713002e-03  3.15337158148e-03  4.64903983257e-04 -2.53451039201e-03 -6.57910745803e-05  1.11539268362e-03  3.37735536589e-03 -4.96595259093e-03  3.22634421113e-04 -2.90632383874e-03 -5.37750283166e-03 -5.63484564610e-03 -9.87261972967e-04 -1.70555947511e-03  8.43835208830e-04  4.95758659720e-03  3.44753546905e-04  9.94307843996e-04 -7.89709556055e-04  2.06704964640e-03  6.52286402866e-03 -7.42210508360e-03  1.03094323087e-03  1.67335480792e-03  9.12654266447e-05  3.55170066488e-04 -1.34880794541e-03  3.02629228132e-03  3.89358406779e-04  2.67133001400e-03 -6.80659806354e-04  6.38396334616e-03 -1.43205057057e-03  2.66641756782e-03 -4.95909233318e-04  1.81989692263e-03  2.51787430180e-03  4.29251211654e-03  1.62017164352e-03 -3.54061267101e-03 -4.24871513731e-03  5.46857671278e-03 -2.35912639977e-03 -4.49892075251e-04  8.23289845771e-04  1.11933577712e-03 -3.33315024853e-03 -4.08882088493e-03  2.27818260874e-03  1.59299238245e-03  9.47762579568e-04 -8.80893349142e-04 -1.25764261691e-03  1.96469261226e-03 -2.23698591017e-03  8.33658002017e-03  5.11991450018e-03 -1.86275927625e-03 -2.76896339280e-03 -2.88237688542e-04 -9.62115803171e-04 -1.29073496972e-03  1.17692277848e-03  5.35015660777e-04 -1.73423042750e-04 -3.74459907910e-03 -1.54012248567e-04 -1.17089283670e-03 -6.29073913809e-03 -1.28782916225e-03 -3.49628003197e-03  7.28746556325e-04 -2.35441825295e-03 -1.07100031740e-03  1.82879490717e-03  3.19346891867e-03 -2.16633677116e-04  1.77626857389e-03 -2.33036253743e-04 -5.65316581672e-04  2.47408732692e-03 -9.61715228850e-04  1.34541562384e-03  8.71565225061e-04  4.71067759234e-03 -4.32178934045e-03  2.54540011261e-03  5.78952754169e-04  3.80705752119e-03 -2.76538318071e-03  1.85719771649e-03  7.37554354182e-03  2.03484368734e-04 -2.38927706736e-03  4.90819619005e-03  4.77048406009e-04 -1.77982656518e-03  1.27543077133e-03  2.36433021189e-03  1.19320622788e-03 -3.42626539512e-03 -1.36704481468e-04 -3.12101879902e-03 -1.21460976453e-03 -5.62787520708e-03 -1.79229363461e-03 -1.41473881955e-03 -2.41748270678e-03  6.32811684663e-03  6.79184431454e-03  1.47130350620e-03 -1.05750908991e-03 -5.62360595952e-03  2.84223963288e-03  8.86508583441e-04 -3.89557475212e-03  3.22976972574e-03  4.77013276832e-03  3.05454725703e-03 -3.74614512939e-03  1.59303589978e-03  7.08487246129e-03  5.95804110141e-03 -4.03023368821e-03  1.74083725330e-03 -5.08093922713e-03 -5.47760998156e-03  6.59922842901e-04  3.96522601556e-03  3.31317106624e-03 -4.96955689652e-03 -7.96635503849e-04  3.34051400957e-03 -1.44722048668e-03  4.27910417949e-04 -2.04880315863e-03  6.88319206585e-04  3.80396283429e-03  1.28201992375e-03  4.53294546037e-03 -3.90834447135e-03 -7.65243541354e-04  3.05731978444e-03  5.15697748189e-03 -2.79880341282e-03  5.16490770270e-03  2.18916033544e-03 -3.82390512044e-03  6.25913625476e-03  9.62120886755e-04 -1.86867848362e-03 -1.88865989504e-03 -8.92203737351e-03  5.81367603240e-04  3.87027381376e-03  4.60333387227e-03 -3.34834885357e-03 -1.02786238741e-03 -1.64010457163e-03 -4.93863779577e-04  6.89448230804e-04  1.19799156374e-03  4.04980153409e-03 -6.59615555213e-03 -4.23675410651e-03  2.12721438960e-03 -2.15140168947e-04 -1.84725272843e-03
 7.71173814902e-04  2.91685943932e-03 -1.28181561964e-03 -2.93294985835e-03  5.57126902451e-04 -3.70519597754e-03  5.19521231743e-03  5.94243178717e-04  1.43574830485e-03  1.04039297658e-04  4.63621607338e-04  4.87860880684e-04  2.55509164117e-04 -1.29088242951e-03  2.10587239959e-03  2.16617652967e-03  1.52436522949e-03  8.09547690831e-04  9.60263517246e-04 -3.21618912559e-03  1.75702972670e-03 -1.01853755497e-03 -2.72658618318e-03  2.04310712305e-03 -7.02856371985e-04  2.51698378964e-03 -1.57696480353e-03 -3.26247561856e-03 -6.74595201800e-04  5.11250236052e-03  1.76104649743e-03 -8.76107782717e-04  2.51434464163e-03 -2.15804795639e-03  2.51245831045e-04 -3.35764449428e-03 -1.44797699707e-03  4.18138909920e-03 -2.85025848605e-03  6.14346195212e-03  1.04278662023e-01  1.24191040944e-02 -8.45026455719e-03 -8.36571358149e-03  3.42144898270e-03 -1.77581214913e-03  2.62323014550e-03 -1.58114115586e-03 -6.23865850571e-04  3.18143539837e-03  3.77785923398e-03 -3.68529541274e-03  3.08562950539e-03  4.43084236926e-03 -3.41760498829e-03  8.87374800836e-04 -2.77863936762e-05  1.12742450486e-03  3.69843447706e-04 -1.63123521691e-03 -3.66324298430e-03  2.86914462382e-03 -5.97270441432e-04 -5.49570743093e-03 -5.71681742017e-03  8.07576563240e-04 -1.85107531250e-03 -1.27327276131e-04 -7.82468860858e-04 -1.76297601590e-03  6.93390595358e-05  2.13332883822e-03 -8.62013183709e-04 -1.77619950145e-03  1.24459689064e-03 -1.34179648392e-03  4.88210118676e-03  5.85940251509e-04  2.14930206915e-03  8.97621194760e-04  1.57839904843e-03  2.50602074571e-03  1.88449585541e-03 -7.66433473646e-03 -1.23932381449e-03 -7.91746938678e-03  3.59341691883e-03  6.13504476527e-03  2.18517994010e-03  5.94699424660e-05 -4.47203563370e-03  3.32504613966e-03 -2.82057695222e-03  2.66999905480e-03 -1.92983255565e-03  1.60982898342e-03  1.09499303602e-03 -2.62443097545e-03  2.90217973296e-03  3.48193184297e-03  1.25436506418e-03  3.56006711276e-05 -8.03965235029e-04  1.76274350661e-03 -1.34080138564e-04  1.79003447182e-03 -1.87772966616e-03  2.49675420374e-03  2.42639290012e-03  1.30422262903e-03  1.39524030835e-03  6.10062826413e-04 -1.66615071304e-04 -4.03600975040e-03 -1.74207728686e-03  4.81318762444e-03  1.66675040855e-04  5.88929486861e-03  3.32558170931e-03  2.29593502963e-03 -2.01235886391e-03 -4.77151978274e-03 -1.04591572573e-03  7.31935357450e-04 -1.61695142805e-03 -1.67277456183e-04 -2.00285524896e-03  4.82704881604e-03  2.26113716383e-03  1.79504011526e-03  2.97351526471e-03  4.55059527318e-03  8.30534764922e-04  7.95691252408e-04 -3.32224312989e-03 -8.47686906879e-04  3.14525354102e-03 -1.52900651730e-03 -1.02468555316e-03  1.34676480044e-03  2.39556332416e-03 -4.17629431663e-03 -1.40702034746e-03 -1.25240607129e-03 -8.17496416604e-04  2.39630413493e-03 -9.37270024024e-04 -3.44408082319e-03  1.31697766860e-03  1.53066690869e-03  1.01432193651e-03 -1.63644186955e-03 -8.41189751193e-04 -1.46630501161e-03  6.38246437157e-04 -2.16420693572e-03 -8.13292122864e-04 -4.08380772151e-05 -4.01835511099e-03 -2.08650462498e-03 -1.55615663948e-03 -1.20499703616e-03  4.69020396668e-03  7.24738601090e-04 -9.87606964341e-04  9.12201645167e-04 -1.02186465199e-03 -3.88994785781e-04 -2.98745571578e-03 -2.10896332388e-03  1.22612797731e-03 -1.35672991263e-03 -2.10430124196e-03 -6.29506268229e-03 -5.39019842153e-04 -1.37714083372e-03  1.89892563298e-03  5.30371068058e-03 -2.28448496231e-03  6.08587320047e-03 -3.04678282648e-04 -2.75273124148e-03 -1.10183136433e-03  4.65710025612e-03 -7.62676677833e-04  2.12790129613e-03  7.62875110557e-03 -1.91133964503e-03  5.79999920308e-03  2.00100454627e-03 -1.41389236979e-03  1.76682604062e-03 -7.31018524519e-04 -6.56417580033e-04 -3.40724854062e-03 -1.06890653539e-03 -2.54836034912e-03  3.94132699425e-03 -1.01501756529e-05 -3.25805381198e-03 -3.95254792143e-03 -8.49636246327e-04 -4.81613581688e-05  2.63266320627e-03  6.35129848730e-04  5.66101034065e-04  1.57600508761e-03 -3.54542656641e-03  1.18295978766e-03  3.47650551384e-03  4.68737257028e-03  8.25894704750e-03 -2.08893908106e-03  3.23727491474e-03  9.95095005204e-04 -2.73180591213e-03 -1.59552484494e-04  4.91620262673e-03 -3.52585372378e-03  2.92430040767e-03 -3.25430184137e-03 -3.35405262168e-03 -2.55478984909e-03  1.36852523400e-03 -5.06913492138e-04  3.70011264500e-03 -4.76861145854e-04  4.79225408209e-03 -2.98131426265e-03  1.26506918060e-04  1.36077083597e-03  4.38587822424e-03  2.27442496526e-03 -1.58076064455e-03  7.79717659942e-05  2.33865553230e-03  2.11842593926e-04  6.55639950484e-03 -3.00343922856e-03  3.40671465888e-03 -5.35909875612e-03 -2.45525029675e-03  1.80517385697e-03  4.87926117126e-04 -1.24227425907e-03 -3.25224468300e-03  3.88781161208e-03 -2.29507890488e-03  6.73688836792e-04  2.92846651427e-03 -2.55529405565e-03  6.11163453128e-03  2.34719423480e-03  2.20532376256e-03 -5.95388772620e-03  1.84797491943e-04
-2.19881980148e-03 -5.63493866039e-03  5.68836115607e-03 -2.15021088462e-03 -2.51854283344e-03  1.48138225622e-03  3.52522424218e-05 -2.26136124502e-03 -1.77090405913e-03  3.27096329447e-03 -3.41213626220e-03  8.38256445031e-04 -2.08512639008e-03  4.31927794897e-03 -4.92155303017e-03  4.29407942129e-03  5.73964651185e-03 -2.93568525333e-03  2.98726120902e-03 -1.00838516345e-03  1.46721341453e-03  1.25931045872e-03 -8.34519681967e-04 -4.01359119538e-03 -5.68146885858e-03  8.78928631315e-04 -2.21722125898e-03  4.01691787947e-04 -3.28402198624e-03  5.47079136843e-04  2.96290867727e-03  3.22268203538e-03 -2.08466584395e-03  4.84669425388e-04 -1.73657757892e-03 -3.48949900809e-03 -8.82723306000e-04 -1.35019915250e-04  1.71883856034e-03 -1.89802359858e-03  1.24191040944e-02  1.01259075148e-01  1.60862641371e-02 -1.58181211331e-03  5.99190597476e-03 -2.97349228184e-03 -1.51733296032e-04  2.10770396897e-03 -1.84207457002e-03 -8.53367163373e-04  1.93231662620e-03 -2.98961107427e-04  5.78658577677e-04 -1.49320021500e-03 -4.07795850353e-03 -2.25487503782e-03 -1.93446941890e-03  1.28906276733e-04  1.40995206592e-03  2.62508800706e-03 -2.48733498472e-03  3.12546881497e-03  7.27886073864e-04  2.86510748079e-03 -2.06047744848e-03  2.88074988198e-03 -2.97007364332e-03 -1.86193357252e-03 -4.32739119870e-04 -3.44661336895e-03  5.06778095529e-03  2.16639743246e-03 -3.20649104549e-04  2.03555495005e-03  3.52914686143e-03 -1.61945971538e-03  1.05897232151e-03 -3.68940380561e-03  4.14233596694e-03  6.20186209652e-05 -1.86144051152e-03  1.18336950255e-04  1.20769321705e-03 -4.37190887957e-03 -5.11527443552e-03 -1.65744782250e-03 -1.64428291501e-03  1.28035154309e-03 -1.56103825223e-05 -1.48276612621e-03 -1.17939396447e-03  4.27565437164e-03  7.33870980271e-04 -5.62706477010e-05 -1.78278906998e-03 -2.85717599703e-03  1.97613096589e-03  3.49177866808e-03  2.20240414842e-03  4.29570863691e-04  2.89626193965e-03  5.74612040110e-04 -1.48951411122e-03  4.97471781139e-03 -1.55685127742e-03  1.33555908847e-03 -1.11846809060e-03  3.37664252561e-03  4.21516913567e-03 -2.13010056817e-03 -1.95477343435e-03  2.11918103383e-03  1.48716290059e-03  7.86863955967e-04  8.35665603977e-04  5.81552143833e-04  3.75725112629e-03  4.03881771718e-03  4.01535058140e-04  3.51057029727e-03  2.07648701186e-03 -3.53565821138e-03  5.11932367122e-04  1.08470817912e-03  3.46787453055e-03  9.49152881715e-04 -3.05598210645e-03 -4.18582010613e-03 -1.98064155206e-03  4.83043949449e-03  2.30568847495e-03  8.94939397150e-04 -3.10615007228e-03 -3.70777772318e-03 -7.41287359827e-04 -3.81502085592e-03  1.94150989493e-03 -1.81819836700e-04 -2.17527194557e-03  8.84792620583e-04  1.87080211786e-03 -6.77605782831e-03 -4.25985530018e-04 -1.49367002200e-03 -1.75329206014e-04  6.24024526806e-04 -3.29802356764e-04 -2.19722737901e-03 -5.27904383590e-04  3.23396841671e-03  3.11314813500e-03  1.87851356290e-03 -3.16502474771e-03  4.41102829582e-03 -1.60493884584e-03  3.83678466945e-03  1.27584921806e-03  5.43552102705e-04  5.45263052993e-04 -2.35410495358e-03 -3.51679430755e-03  1.84563135559e-03  2.95712994472e-03 -1.52877718288e-03  7.51480544400e-04  1.83314287967e-03  2.00784092382e-03 -3.44208288487e-03 -2.90989202803e-03 -3.08799265450e-03  2.83154603601e-03  2.33252487815e-03 -3.15664753695e-03 -3.01494229931e-03 -3.84346620663e-03 -3.57681525938e-03  6.38840696771e-04  3.06139130243e-03 -2.27789683068e-03 -1.66460599693e-03  3.95312182979e-03 -1.96440788536e-03 -2.26756283355e-03  9.35089598788e-04  1.22162179736e-03  3.91121505446e-03  1.67198759643e-03  3.14596532926e-04  8.78111835610e-04  2.81559660305e-03 -7.46191403413e-03  2.81050433338e-04  6.70360096090e-04 -1.49721453694e-03 -2.37567220257e-03  1.66895367128e-03 -5.61646042806e-03  8.14623661051e-03 -3.11907605311e-03 -6.56369307223e-03  6.00324850307e-04  3.70848450258e-04 -5.81799129259e-04  6.56763394326e-04  5.28289628105e-03  1.69704719243e-03  2.00334374460e-03  2.47813097304e-03  1.14413592534e-03  3.01252140539e-03  2.31579106871e-03  1.39434305491e-03 -2.65998015188e-04  4.13658256360e-04 -3.66074796110e-04 -3.83456265285e-03 -2.07127001037e-03 -1.23510981866e-03  1.74473356851e-03 -4.44274816464e-03 -4.06681901981e-03  2.84389936373e-03 -2.32746571805e-03  1.10519327635e-03 -1.39210365948e-03  2.54191483820e-03  6.69376318880e-04  6.09168125404e-04 -3.33816620783e-03 -2.93027383957e-03 -3.18456788218e-03  1.81619275352e-03  4.20169638279e-03 -1.71916195530e-03  1.25655665874e-03 -1.50311075034e-04 -3.19394032746e-04  1.23972903978e-03 -1.40847931065e-03 -2.59952651487e-03 -3.09250026069e-03 -1.26003412685e-03 -1.79657651656e-03  1.19244959141e-03 -5.42250579340e-03 -5.02309444371e-04 -9.86190544278e-04 -2.35210250508e-03  8.39032501252e-04  2.93097678485e-03  1.54381704264e-03 -9.04323404078e-04  1.55507666562e-03  4.37973598770e-03 -2.75180319634e-03  1.16244527486e-03
 2.43136530754e-04 -2.58371394394e-03  1.28654939391e-04 -3.56952693471e-03 -8.45504277115e-06  2.88903750102e-03  2.17506719669e-03 -8.31914290391e-04 -6.51138859950e-03  7.16143485650e-04 -6.94371513530e-04 -7.05024436661e-05  1.57826522420e-03 -2.09706696456e-03 -2.49061324130e-03  4.32604656851e-03  4.78471045358e-03 -3.86754720905e-03  3.42409909526e-03  1.50086481345e-03  2.83520344241e-04  2.14933487845e-03 -8.09656507853e-04 -2.41333037065e-03 -1.04777768108e-03  3.40127867161e-03 -1.48120316826e-03 -6.59874108941e-05 -1.12807922225e-03 -7.16664689376e-04 -1.36761466607e-03 -3.27433566701e-04 -1.04355124890e-03  1.84502920391e-03 -2.72900795493e-04  4.72173683809e-05 -1.69250152242e-04  8.60392021445e-04  4.03405319587e-04  8.89769357371e-04 -8.45026455719e-03  1.60862641371e-02  8.60113322721e-02 -2.10177042344e-03 -3.42811243505e-03 -5.48311253218e-03  1.79164688857e-03 -1.47941078174e-03  1.57783985573e-04 -1.38707188918e-03  3.73778513351e-03  1.75371222843e-03 -2.95240760746e-03 -1.50271627499e-03 -1.41769486590e-03 -1.16772866602e-03  6.93122120577e-04  4.29180114794e-03 -1.98326255312e-03  4.42707675219e-03  4.94663489159e-03 -3.78221267130e-03  2.31498970941e-03 -1.43760138915e-04 -8.00596425650e-04  3.40704652107e-03 -2.68352228392e-03 -1.65131705176e-03 -9.10976556308e-04 -4.27598360588e-03  5.29104120728e-03  1.34315792970e-03  1.79721036131e-03  2.26421024256e-03  5.23175317177e-03 -2.23137299142e-03 -2.46554211858e-03 -5.49602900885e-03 -2.36415740366e-04 -5.10494269974e-04  4.13933111920e-05  9.93753653176e-06  6.20194158118e-04 -1.53860254330e-03 -2.25922322420e-03 -3.36577837304e-03 -4.22313100856e-03 -2.05182757197e-03  1.26676698006e-03 -1.02927745600e-03  3.39183553504e-03 -3.07999183839e-03  4.50497772456e-03 -9.09775079001e-04 -3.25418528563e-03  3.80327297449e-06 -3.00390765304e-03  5.14515135536e-04  4.37077455541e-03 -9.45490111660e-04 -1.56420733077e-03  1.77440762094e-03  3.86019534144e-03  3.99982492213e-03 -1.04731471905e-03 -2.48756428318e-03  1.22626327054e-03  3.66980063238e-03  2.39289955836e-03  2.19649468446e-03 -8.49502629808e-04  9.99599631805e-04  7.64481017330e-04  1.34681154050e-03 -4.65590475994e-04  5.03587594116e-04  2.80147065705e-03 -3.12020603473e-03 -7.49457954614e-05 -4.74375852330e-05  1.43846352074e-03 -6.63257034148e-04  1.36410740948e-03  2.09442791699e-03 -3.02486388585e-03 -5.06059676467e-03 -4.62264743819e-03 -2.70795737666e-03 -6.80873743907e-04  1.48679277696e-03 -1.71652491744e-03 -2.78306840879e-03 -2.65798416503e-03 -1.23872469723e-03 -2.75373235571e-04 -1.88501669348e-03  1.95584366053e-03 -2.36498958009e-03 -1.75094061647e-03  2.33947322164e-03  1.27665427367e-03 -9.56109415087e-04  2.12290391261e-03  3.88545820961e-04 -3.74014431580e-03 -4.92318068070e-03 -2.77923605350e-03 -1.69001773572e-03  2.93635644821e-03  7.05251803953e-04  3.31594596793e-04  2.44421566790e-03 -6.28824735244e-05  3.39679303954e-03 -1.08509957863e-04 -3.89592398295e-04  2.85625194540e-03  7.04100243957e-05 -1.34227263749e-03 -6.15486530702e-04 -8.66566223794e-04  1.10320196640e-03 -3.84008099162e-04 -1.59829280939e-03  1.52146234902e-03  2.81317012318e-03 -2.27297095581e-03 -2.19272240948e-03 -1.45063876184e-03 -4.65425895770e-04 -9.13365148578e-04  1.32408226921e-03 -2.55141148834e-03  1.42117009779e-03 -1.05700985745e-03  6.16378549660e-05 -1.64097972425e-03 -4.02904077739e-03  1.17365063473e-03 -5.53899201084e-04  2.83372098073e-03 -2.11195567304e-03 -2.33135524014e-03  6.41587873130e-04  2.76733810781e-03  4.35340330591e-04 -4.91869524776e-03 -2.49010282715e-03  5.18060354303e-03 -6.13520096317e-04 -8.46514045893e-04  1.04220984186e-03  1.05345114920e-03  1.31342806272e-03 -2.07187684376e-03 -1.38338416864e-03 -4.46954672515e-03  2.14283737573e-03 -1.07507174108e-03 -4.82456144361e-03 -1.69682499772e-03  2.49306170208e-03  2.85640094095e-04 -2.28132223820e-03 -8.46098168150e-04 -4.19276706369e-03  1.81604896009e-03  2.46901937400e-03 -1.69728619153e-04 -3.09262895620e-03  1.33812369852e-03 -3.21752062517e-04 -2.31492502454e-03  2.35700822095e-03 -6.63851914924e-04 -2.54807884610e-03  7.09740398321e-04 -2.17964973129e-03  1.69522077365e-03 -1.53075541157e-03 -2.08705365364e-03  3.57160696226e-03  1.10472365485e-03  3.43451507624e-03 -1.36376510707e-03  2.00964329662e-03  3.08485630326e-04  7.63716813453e-04 -2.00231836214e-03 -2.29551634749e-03 -5.01984602352e-04 -8.86065543804e-04  2.49848688453e-03  3.61456597381e-03  1.35530472585e-03 -2.12780992795e-03  2.57426440947e-03  1.40151428783e-03  2.51348885152e-03 -2.18363694443e-03  5.25069581612e-04 -1.95555333904e-04 -5.82592160052e-04 -3.97430763570e-05 -3.08153387407e-03  1.85803689950e-03 -2.58660388636e-04  5.23688951659e-04 -1.38906908771e-03  2.68460570285e-03  1.22176702895e-03 -2.94179535961e-03 -4.90125398659e-03  1.37011417804e-03 -5.24550672327e-05  1.36822388562e-04
-2.32043240686e-03  1.04350854303e-03  2.47767382515e-03  1.19752206354e-03 -1.57687114989e-03  2.66235614037e-03  1.80527332496e-03  8.37866487542e-04  3.26411868933e-04 -8.83833663908e-04 -8.84718121199e-04 -9.12291142796e-05 -3.62739358721e-04 -1.17367007569e-03  2.11616191386e-03 -2.89410667936e-03 -3.82944196471e-04 -8.27901996402e-04  4.90989473178e-03  4.26023777680e-03 -1.28080295078e-03 -4.83067793184e-03  6.51719907928e-04 -1.54268300649e-03 -5.69320547863e-04 -2.74022037897e-03 -2.36648636692e-04 -3.25949375085e-03 -5.54840068436e-04 -4.79977415235e-03  6.37717023959e-04  3.19216057283e-03 -7.43510350679e-03 -5.32690423043e-04 -2.88035325290e-03 -1.28559556067e-03  2.80944315096e-03 -1.56790214548e-03  2.22105944532e-03  5.22091589046e-03 -8.36571358149e-03 -1.58181211331e-03 -2.10177042344e-03  1.24773707476e-01  2.84580441489e-04  6.17133080193e-03  2.02746100231e-03 -5.26032551724e-03  5.64652541188e-04 -1.08715412875e-03 -2.72120478381e-03  1.80369334108e-04  1.13788528434e-03  3.76895658748e-03 -4.31276370393e-04 -1.59606157580e-03 -2.38246557205e-03 -5.04363071360e-04 -8.23589398396e-04 -3.40861568941e-03  3.08353260976e-03 -5.04611819816e-03  4.46994608707e-03  8.25838412265e-03  2.71422945842e-03  1.89519204664e-03 -4.90347486712e-03 -5.40316016496e-03 -2.02705042566e-03 -8.72257798817e-04  1.88628160208e-03  9.12770505287e-04 -2.77210747257e-03  1.10108385244e-03 -4.08661235600e-03  7.89766119110e-04  7.17532825387e-04  3.98801500337e-04  1.47940363518e-03 -4.50319683849e-03  7.24138987780e-03  5.94190029402e-03  8.54217709815e-04 -4.73194510044e-03 -5.73214915782e-04 -2.71961642903e-03  2.72813369246e-03 -5.78290665864e-04  1.41426400179e-03  1.67313793938e-04  5.06324269297e-03  1.09119524767e-03 -4.35328537493e-03 -2.68883613413e-04  5.69419109296e-03  7.56289563979e-04  1.98018137923e-03  2.49235020301e-03 -2.17500510487e-03  1.53642971708e-03  3.08980982918e-03 -1.00541698728e-04 -3.11211240286e-03  5.34079008534e-03 -2.62226591162e-03 -3.01835615256e-03 -1.95084267519e-03 -2.89647868194e-03 -6.22702965738e-03 -2.57029417678e-03  4.29699861944e-03 -8.05682587111e-05  5.52783487705e-03 -1.26212687677e-03 -2.43231506224e-03 -6.40733414340e-03 -1.47850008516e-03 -1.23132572897e-03  1.65082158675e-03 -4.30217619038e-03 -5.41022597914e-03 -2.36452545776e-03  1.75662982263e-03 -3.09367270783e-04  1.28726780231e-04  3.56970474239e-03  1.61311763848e-03 -6.16953143959e-03  4.97604428246e-03  6.81167739840e-04  2.65899282116e-03 -8.08774564144e-04 -1.34820985293e-03  4.99544588635e-03  2.40361996645e-04 -3.30514769502e-03 -1.33982511239e-04  1.85474658176e-03  5.18190567814e-03 -7.85376237221e-04  1.02407877303e-04 -4.44617458017e-04 -6.93105093860e-03 -1.85382199201e-03 -3.61641692216e-03 -7.63054034972e-04  1.72131807620e-03  2.55893860240e-03  1.19676288010e-03 -1.76777975269e-03  2.78368528280e-04  2.98835085983e-03  2.16105006154e-04  5.62839450965e-03  5.11516428511e-04  2.91733986362e-03  4.22773717695e-03 -1.75032840951e-03  2.95483227475e-03  1.36769080793e-03 -2.18379067613e-03  3.24648554599e-03  1.21214435459e-04 -2.59429608937e-03 -3.00483844720e-03 -5.46813931163e-03  1.94918758299e-03  2.15637535491e-04  2.12261975968e-03  3.16750103287e-03 -7.95004157626e-03 -9.19616233046e-04 -3.76661597672e-03  5.99769522538e-03  4.18969221077e-03 -3.58032969968e-03 -7.85257559096e-04  2.67159790542e-03 -1.68236771835e-03 -3.97677650624e-03  2.05560873204e-03 -2.17813973144e-03  2.67205758924e-03 -3.76997777463e-03  1.35483072199e-03  6.53601952189e-04 -1.12390054879e-03 -1.20147439363e-03 -3.02714485554e-03 -7.46550113558e-04  1.12773941536e-03  1.99547775208e-03 -9.11222147031e-04  2.00572559647e-03  1.99236518765e-03 -6.81324223882e-04 -8.42299046351e-04 -1.51943297095e-03  2.43580034574e-03 -5.20243408406e-03  8.54593601458e-04  2.04313264316e-04  1.39321168460e-03 -6.08139982480e-03  2.57127206900e-04  4.07953317748e-03  2.38589364743e-03  8.85310352157e-04  4.49247447169e-04  2.36276990095e-03 -2.68380333391e-04 -3.62867682505e-03 -1.74522074305e-04  2.04464044600e-04  6.07188885520e-04  7.80610584699e-03  1.62717047909e-04 -2.43573580680e-03 -4.82034514745e-04 -9.51745742377e-04 -3.54737106957e-03  4.43503004757e-03 -7.34781012393e-04 -1.60869816999e-03  4.63323832574e-03 -4.23129069062e-03  2.22096407383e-03  1.13460598457e-03  5.06027965027e-03  3.73935821358e-03 -1.52072794516e-03  1.30034253325e-04  2.82361381623e-03  2.51306107750e-03 -3.08668632202e-03  9.15287234382e-04 -3.15259501654e-03 -4.93060436206e-03 -1.43048467198e-03 -4.33693980828e-03 -3.00986570674e-03  2.12876064653e-03  6.95654524906e-03  3.56934709791e-03 -1.43684965639e-03 -6.02173674938e-03 -1.34465645705e-03  7.77700475767e-04  1.19824748243e-03 -1.21913340052e-04 -4.47285832684e-04  2.72954515901e-04 -4.15514238413e-03  1.99908033179e-03 -2.34306791778e-03 -8.06598583150e-04
 4.59404919199e-03  2.41372514250e-03  3.76764877750e-03 -6.11596254474e-03 -1.36010435883e-03  2.32720477972e-03 -1.16356464300e-03  1.73598931293e-04  3.98102004454e-03  1.84395449345e-03 -4.09993617189e-03  9.00132836126e-04 -8.26404625845e-04 -3.01537696651e-04 -1.98964558356e-03 -2.08052176281e-03 -1.80025939252e-03  7.88051966024e-04  7.19298519902e-03  1.82772921717e-03  6.79601793878e-05 -3.70913726827e-03 -3.37569545203e-03 -5.41027261035e-03  3.75479003920e-04 -2.88791638233e-05 -5.47341172484e-03  1.94793548538e-03 -3.12441205657e-03  6.44790027422e-03 -2.40284157612e-03  3.52418748098e-03 -5.25195742812e-03  1.96540419235e-03 -1.59187150060e-03 -3.87733730460e-03 -4.98398998627e-04 -1.39942658850e-03  6.94335305711e-04 -1.77389670470e-03  3.42144898270e-03  5.99190597476e-03 -3.42811243505e-03  2.84580441489e-04  9.82612933646e-02  3.90916492186e-03 -4.05296459213e-03  2.44954026492e-02 -3.37943394850e-03  1.48150471794e-03 -2.97524166528e-03  4.93951946552e-04  7.39492912734e-04  4.96397995171e-03  6.01863994794e-03  1.05312010403e-03 -1.06828800031e-03  3.16273221859e-03  6.75591083842e-03 -3.01558407205e-03 -4.12167304051e-03  7.06249351759e-04 -1.45341145553e-03  7.78888071826e-04  1.22503971533e-03  1.16641293104e-03 -2.67967201007e-03 -7.55945263484e-04  1.41688112741e-03  6.08452395602e-04  4.22561015186e-03 -3.24783443313e-03  3.85644691050e-04 -6.28869869998e-04 -2.09169185374e-03  1.20152791536e-03 -9.20777570149e-04  1.41663546145e-03 -3.48875519749e-03 -6.38342987838e-04 -7.94627457519e-04  4.09796028221e-03 -2.44260723568e-03  2.91731486028e-03 -6.38125018671e-04 -1.18839148428e-03  5.78582224935e-04  9.71570391363e-04 -1.13866815657e-03  5.22684057277e-04  2.53114179239e-03 -2.73004044686e-03  1.25936994655e-03 -2.20534084606e-03  1.24398734284e-03 -3.08738460967e-03  8.02937143763e-03 -2.14187085665e-03 -3.09993328499e-03  2.54678016878e-03  1.54338228850e-03  4.71705922562e-03 -3.33846623856e-03  2.39161285275e-03  9.53472927557e-04 -1.07546690957e-03  2.93268001763e-05 -2.84543494785e-04 -2.58472183664e-03  2.76199270800e-03 -5.67658049657e-04 -9.90360924073e-04  4.88155134822e-03  3.82196584542e-03  7.77686300942e-04 -1.38437410928e-03 -3.30381819049e-03  2.10252054231e-03  2.73928950025e-03 -9.54369381876e-04  3.66972245611e-04 -2.66494890419e-03  5.07535444859e-04 -2.52630229120e-03 -7.95136981062e-04  4.00348144260e-03  2.07749653449e-03 -2.05331634145e-03  2.69496848626e-03  2.76635278352e-04  4.78527256130e-03  3.98033513271e-03  9.51469505663e-04  2.50081256642e-03 -2.21810517804e-03 -5.50219349499e-04  1.39333484778e-03 -5.32695295669e-03  4.52514040221e-03  7.57023226357e-04  3.24938939554e-03  4.62248898479e-04  6.54453503975e-04  7.82835347574e-04 -2.13379700454e-03 -1.54526882336e-03 -1.66199889673e-03 -3.97692235090e-03 -2.26715699269e-03  3.61224476883e-03  5.61245807924e-04 -1.37251175628e-03 -1.43980460299e-03 -2.55130887415e-03  2.02352441399e-03  1.65255666525e-03 -9.53666112650e-04 -1.43910569854e-03 -5.53711034568e-03 -7.51513087544e-05 -5.80403446796e-03  1.59803945857e-04  4.47457478073e-03 -1.01739935148e-03  4.27850635100e-03 -5.37865936925e-04  7.43015856873e-03 -1.84353945018e-03  1.12674468470e-04 -1.30638233501e-03  3.53213689634e-03 -1.14573802961e-03 -1.71593608057e-03 -2.10727624349e-03  9.80291494208e-04  1.15258835231e-03  9.05433504112e-05 -2.43822858627e-03 -3.20551811979e-03 -6.40786286559e-03  3.60506428617e-03  9.78480227660e-04 -6.22092959297e-03  4.37754211223e-03 -9.99365504408e-04  4.78059884513e-03  1.23880897468e-03 -1.26461855176e-03 -3.26704659756e-03  1.57771658296e-03 -5.09554276274e-03 -3.19954659567e-03  1.47491554912e-03  4.53305922470e-04  3.61579429540e-04  7.32485472488e-04 -1.11136487864e-03 -1.42156325079e-03  1.02896500029e-03  1.39231753847e-03  3.03541272221e-04  8.79228091413e-04 -5.44851220979e-04  1.85998060870e-03  3.91674355113e-03 -3.00307033093e-03 -6.45424792457e-04  5.54422892244e-03 -4.71639856296e-03 -4.83007987729e-03 -2.77080632995e-03 -5.01266932592e-04  1.33104035941e-03 -4.17960059196e-03  2.27766253708e-03 -2.28954955525e-03 -2.33941514562e-03 -3.99335417703e-05  2.98187808576e-03  2.85540947189e-03  3.85336973231e-03 -9.63390721762e-04 -4.27579729445e-06 -6.43810138067e-03  1.25745196414e-03  3.18187051746e-03  9.64205333237e-04 -3.36702824494e-03 -2.32029488989e-03 -2.86290151036e-03  6.04698457081e-04  9.37998345668e-04  1.12985445294e-03  6.72983695442e-03  5.06981665022e-03  1.31186181929e-04 -1.04665752721e-03 -9.12831819515e-04  3.37218525485e-03 -1.56871329602e-03 -1.12008058165e-03 -2.77208004334e-04  7.08950003546e-04  1.20384871851e-04  4.40667369055e-03 -4.72238441716e-03 -2.89858681361e-03 -3.31284364718e-04 -3.13776611857e-03  2.05565819842e-03  1.09410279704e-03  2.61250719889e-03  2.32851323118e-03  1.38259683596e-03 -7.23918681219e-04 -7.92999133624e-04
-7.46429221455e-04 -1.03045195944e-03 -2.00247142350e-03  2.77131417481e-03 -1.69572603722e-03  4.74146337362e-03  7.34522666730e-04  4.31564891681e-03 -1.69726372174e-03 -1.67838189431e-04 -1.06943635466e-03 -3.91065629541e-04  2.67338163162e-03  2.83030519127e-03  7.19077208249e-04 -1.72080970558e-03  2.68797676987e-03  1.20576170155e-03 -4.79080930379e-03 -2.98986754464e-03  3.63715485432e-04  6.19577046566e-03  1.23428988158e-03  2.97233520802e-03 -1.65574347857e-03 -9.49208248870e-04  3.84330093056e-04 -3.08369807553e-03 -2.66581302986e-03  2.18873509718e-03 -4.44869939438e-03 -1.73398537204e-04  6.93146405174e-04 -3.33044914624e-03  1.78262511728e-03 -9.67055933012e-04  2.38416756491e-03  1.40761050998e-03 -1.81764282454e-03 -6.41141011806e-04 -1.77581214913e-03 -2.97349228184e-03 -5.48311253218e-03  6.17133080193e-03  3.90916492186e-03  9.07407945299e-02 -2.61143228345e-02 -1.31926956822e-02  2.92418503953e-03 -1.82455446237e-03 -6.03681725664e-03 -6.70742620865e-04  5.29843155071e-04 -2.21226953770e-03 -1.26970824702e-03 -8.48599091751e-04  7.51250037028e-04 -1.34767348931e-03  2.92210842379e-03 -4.02259901810e-03 -2.13754233819e-03 -1.47957663678e-03 -9.69197862823e-05  2.89576309224e-03 -1.73236093143e-03 -2.32345314788e-03 -3.99306315696e-03 -7.58073884165e-05  3.95081345945e-03  1.17702309099e-03 -4.42295942220e-03 -3.77184278962e-03 -4.95916226658e-04 -2.59244351864e-03 -5.03690751480e-03  2.28022465936e-03 -6.32039991854e-03  1.15865880002e-03 -3.05977072591e-03  2.23063832692e-03  1.35870026799e-03  3.65327114725e-03  1.22232775695e-03 -2.51806616811e-03 -4.59407851434e-03 -3.24890506565e-03 -3.81443977696e-03 -3.68290964623e-03  3.15080695993e-03  2.29677010675e-03  8.11631923112e-03 -2.05333342812e-03 -7.85567464969e-04  2.34305490431e-03  2.71553859025e-03  5.86173329246e-03 -6.35464814573e-04  3.36178863515e-03 -7.03226660450e-04  1.69312954132e-03 -3.37105236163e-03  1.14717371336e-03  1.25098469052e-03  1.51561970979e-03  1.07248216291e-04 -1.43119135721e-03  2.21309552139e-03  2.53833361099e-03 -9.46979383058e-04  3.78322751597e-03 -2.42055906903e-03 -1.19826757893e-04 -1.14098771573e-03  3.03607313138e-03 -6.47178350667e-04 -5.30483148309e-04 -1.98780012155e-04  1.87174751491e-03  1.77862574365e-03  5.22401986364e-04  2.86315314338e-03 -8.69606154733e-04  8.14931376015e-04 -6.07625906753e-04 -3.63154535590e-04 -3.55131351496e-04 -3.11964114794e-04 -1.65651520238e-03  3.68689401049e-03 -3.19932941722e-03  2.75024804997e-03  5.58970794967e-03  4.20185315842e-03  1.00142947470e-03 -1.54168780307e-03 -2.61500613427e-05 -2.69295975492e-03 -5.13024934745e-04 -2.12461665309e-03  7.64484923353e-04 -4.35328905168e-03  8.50512694381e-04  2.80771221754e-04  3.43696116240e-03 -2.91919695146e-03  1.87948040525e-03 -1.47778569692e-03  1.17883869260e-04  3.42268189600e-04  2.73429835093e-03  3.25598190982e-03  6.05629150304e-03 -1.63130947775e-03 -2.40641081972e-03  2.26257618172e-03 -1.83609982622e-03  8.61063516152e-04 -9.11738718844e-04 -1.32431819944e-03  6.43509073682e-04 -6.76058254967e-05 -1.66104979478e-04  2.83285596449e-03 -1.15606401245e-03 -7.22676253646e-04  1.85047832525e-03 -6.62923140988e-04  6.66885519463e-03  5.06361293474e-04 -7.95527564047e-05 -3.47018454154e-04  3.72028236708e-03  5.26108951880e-04 -9.18069162821e-04  3.48677943311e-03 -8.93203632953e-04 -3.40582596708e-04 -1.39187454558e-03 -9.62185916543e-04 -1.67786240422e-03 -4.06078445851e-03  4.89748787450e-04  4.65933684565e-03 -1.36753147109e-03  3.44522334260e-03  1.89517788222e-03 -1.33114778497e-04  3.94498702185e-03  1.41288109126e-03  5.35903174007e-04 -3.79204030274e-03 -1.03656929277e-04 -8.12000684149e-04  1.35963525860e-03  6.16089263744e-03 -2.28843035980e-03  2.69596716974e-03 -6.26571566081e-05  4.48889238557e-03 -1.18699389014e-03 -5.08954627640e-03  4.64098701429e-03 -8.97084032970e-04 -1.07574013329e-03 -2.13521544525e-03 -1.74514026123e-03 -1.54261808368e-04 -4.62721601314e-03  8.18301096094e-04  9.58632557666e-04 -4.80825123831e-03 -5.20888593595e-03  1.60878892721e-03 -3.53045892685e-03 -2.26348158074e-03  1.40670025069e-03 -2.06397253913e-03 -2.03502805782e-04 -1.60175199902e-03 -3.59317693759e-03  4.07519567806e-04 -1.44972240327e-03 -1.49826897935e-03 -9.31778083434e-04 -2.36965886625e-04  8.50036087243e-04  1.76169161164e-05 -2.06040918179e-03 -1.46524967673e-03 -3.70894910446e-03 -5.61732431740e-04  4.97375206027e-04  7.21627179664e-04  1.47535140973e-03  2.68313115627e-03 -1.31932518020e-03  1.14696971014e-03  2.83981172388e-04  1.73874219393e-03  1.71441317080e-03  1.44254399105e-03  3.08435363565e-03  1.11459288242e-04 -5.52512446890e-03  5.18824542150e-03  3.40335646073e-04  1.98540133824e-03  4.54289231724e-03  1.27673180733e-03 -2.97973830510e-03  4.44220087124e-03  1.77854352283e-04  1.42737005905e-03 -1.80026794007e-03  3.45352323491e-03 -6.04892754941e-04
 2.25217923510e-03  2.20935744134e-03  5.88219181669e-04  5.19174208525e-04  3.07263807293e-04 -5.06895302837e-03  1.12513607835e-03 -2.62560241482e-03  4.20323933014e-03  5.64395749772e-04  1.13267921801e-03 -5.73334595250e-04 -2.00640379016e-03 -1.71481499794e-03  3.27801321860e-04  2.71169927487e-03  1.73517522214e-03 -3.73256746011e-03  2.52902438077e-03  2.45541189362e-03  1.40265867076e-03 -2.41255075106e-03  1.43379704224e-03 -1.71158317505e-03 -1.72409594025e-04  2.48202857186e-03  3.51373214884e-04  3.07127814643e-03  3.16464135835e-03 -2.39538505198e-03  4.17976079321e-03  5.88447791098e-04 -1.16228882970e-03  1.58994156343e-04 -1.24096663470e-03  1.51186617337e-03 -2.04885496808e-03  5.94129103196e-04  2.72974722410e-03 -5.90652086554e-04  2.62323014550e-03 -1.51733296032e-04  1.79164688857e-03  2.02746100231e-03 -4.05296459213e-03 -2.61143228345e-02  7.49657988381e-02 -1.81621912156e-02 -2.12176584186e-03  2.38683613251e-03  4.21148233073e-03 -2.28932894270e-03  1.59244227131e-03  4.24510735794e-03  4.75233379759e-03  1.48443965582e-03 -1.69259206583e-03 -2.11521912604e-07 -3.80392995934e-04  2.67790446740e-03  5.17609139845e-04  2.89051776292e-03  1.09147107400e-03  1.49483971576e-03  1.95937760366e-03 -1.79946271693e-04  1.64688207305e-03 -6.00047361600e-04 -2.65519134064e-03 -2.99397561815e-03  2.49871922316e-03  1.91133106535e-03  1.16639324714e-03 -5.64038918132e-04  1.86292446067e-03 -8.63170886300e-04  4.22091997374e-03  4.69308269244e-04  7.31103597701e-04 -2.79343284017e-03 -8.28355410121e-04 -3.05663465755e-03 -3.13229344288e-03  1.10469751384e-03  3.19851225380e-03  1.73168869743e-05 -3.64338571168e-04  2.43299442363e-03 -1.09057774561e-03 -3.43178328307e-03 -7.42256517334e-03  2.34472101000e-03 -3.09997319082e-04  2.73015107268e-04 -1.14442004673e-03 -1.99674388882e-03 -4.52980617634e-04  3.89524826555e-04 -7.95114187932e-05 -5.26874166289e-03 -1.59285322184e-04 -2.34286056011e-03  2.82279685354e-03 -3.56261123079e-03  3.52740674935e-04 -3.71268433099e-03  3.31081976140e-03 -2.62509760945e-03  3.90484542588e-03  1.03783303031e-03  1.75456210794e-03  1.67612776949e-03  2.18365421625e-03 -2.35012200791e-03  4.95291936474e-04 -1.50145468509e-03  9.56998490787e-04  3.94249321522e-04 -6.99650364510e-04 -2.75484049757e-03 -2.94247877986e-03  6.26528374931e-04 -1.29143135226e-03 -5.68645042699e-04  2.03983114037e-04 -7.45886300066e-05  2.13696084740e-03  3.71604134337e-03 -2.37090378588e-03  9.17192609520e-04 -1.65204430661e-03 -4.87979206592e-03 -2.53159454662e-03  2.45378500777e-03 -1.42074563304e-03 -1.77710219397e-03  2.44508233318e-03  1.48856198214e-03 -1.30081304911e-03 -3.01947565803e-03  1.50844256898e-03 -1.25772573312e-04 -2.53025318402e-03  4.29333777565e-04  2.74603547171e-03  3.93528764522e-04 -4.07515746359e-05  1.20320496143e-03  1.10697899706e-04 -1.68359179596e-03 -1.93832240917e-03 -1.57102609366e-04  2.54622438460e-03  1.36388697371e-03  2.14814296272e-03 -1.82043357781e-03 -1.26497402403e-03  2.07662186315e-03  3.46430704958e-03 -1.70770333240e-03  8.56917696254e-04  9.97813432612e-04 -2.84332303819e-03  2.12920724143e-03  1.08312667828e-03  7.91648631370e-04 -7.76143579388e-04 -3.19803050053e-03  1.14780511826e-03 -1.71875017826e-04  1.77858282577e-03 -6.51888905629e-04  4.54337546868e-04 -9.24293910338e-04 -2.53874186374e-03  8.52703523425e-04 -1.67217193404e-03  2.66386800102e-03 -1.92421945273e-03 -1.40346882373e-03  5.29916490122e-03  3.10236014559e-04 -5.72183212238e-03  2.60178601139e-03  8.00778236484e-04 -3.67622165241e-04  2.58787860955e-04 -2.44973881739e-03  1.60063802132e-03 -3.12561925748e-03  4.34894038790e-04  1.70632238911e-04  5.80116486336e-04 -7.83996734721e-04 -3.59565190424e-04 -5.22806084464e-04 -6.51732899894e-04 -1.38292830396e-03 -7.84986261493e-04 -9.89392807049e-04  9.37979616299e-04 -4.91862937448e-04 -9.25024293832e-04  1.49785792381e-03  5.31241020904e-03  8.58110860059e-04 -2.05710456406e-04  1.62270528938e-03 -5.94929508794e-04 -7.49049120054e-04  1.21408343001e-04  9.86115510357e-04  8.86232590188e-05  6.77095246404e-04  2.57929582087e-03 -2.42832162904e-03 -3.53000074806e-04  4.30370291845e-04  2.79573650174e-05  4.09161942634e-03  5.22736208446e-04 -1.59338289789e-03  2.93079599427e-04 -3.14339614787e-03  2.05005760444e-04 -1.95938108220e-04 -8.74489698594e-04  9.65736097813e-04  6.89014772466e-04 -1.00598024943e-03 -1.57594807601e-03  3.59423152575e-03  3.08925456168e-03  4.48118423181e-04 -3.42076140384e-03  1.78369333875e-03  3.97608386466e-04  2.22057141209e-04  2.72252230560e-03 -2.84726451057e-04 -3.82759490015e-03 -3.33421312117e-03 -4.54186285010e-04  4.04180174904e-03 -3.21823154771e-03  4.84358410374e-03  8.38324640946e-04 -5.52035714015e-03 -5.15925835128e-04  9.28359280513e-04 -6.22371848452e-03 -1.19177996458e-03 -1.78926642253e-03  1.13552345118e-03 -1.52763018635e-03  4.20880253752e-04
 1.03939792498e-03  2.22702040567e-03  5.30415898172e-03 -4.37955865948e-03 -1.39918730010e-03  1.28844411520e-03 -3.86291722975e-03 -5.03299106100e-04 -5.91988357933e-04 -1.16572113841e-03 -1.36158082485e-03  1.00139508930e-03 -1.27776952020e-03 -1.27733933550e-03  4.00957428108e-04  1.67636139108e-03 -4.52460923954e-03 -7.29300677913e-04  4.59434537529e-03  1.05989368940e-03  1.28175438058e-03  6.15557754641e-04 -4.46492893472e-03 -4.99506217575e-04  6.70104940913e-04 -2.84667073794e-03 -5.96543961540e-03 -1.15453148961e-03 -3.13711017697e-04  4.28294695245e-03  1.21508287237e-03  8.86923291991e-05 -2.09392523009e-03  1.94110974110e-03 -2.29720975452e-03 -3.35087109290e-03  7.40350658720e-04 -1.38860075241e-03 -2.50110691092e-03 -3.00325800933e-03 -1.58114115586e-03  2.10770396897e-03 -1.47941078174e-03 -5.26032551724e-03  2.44954026492e-02 -1.31926956822e-02 -1.81621912156e-02  9.04391022260e-02 -1.18856306456e-02  1.69455015164e-03 -2.93933427794e-03  9.45951899159e-04 -7.31280762050e-04 -2.93998295355e-05  6.32879503466e-04 -3.18652280612e-04  9.75110680246e-04  4.88860422266e-04  3.79098217529e-03  3.09176808579e-04 -3.72765720496e-03  1.55410057461e-03 -1.32831544671e-03  2.59149393021e-03 -6.62073732447e-04  6.63920359274e-04  9.93444306641e-04  3.03971170487e-03  2.48971410815e-03  1.47294949647e-03  2.21198149209e-03 -2.80973956420e-03  3.64785448979e-03  3.30645008396e-04  2.96637504273e-03 -1.15410536299e-03  6.70309748830e-04 -4.36772287257e-05 -6.67543016121e-04  4.60738002459e-04 -6.69360658682e-04  2.09779147751e-03  2.44166208676e-04  8.22997012674e-05  1.09884814686e-03 -4.26014558228e-03  1.35113637650e-03 -1.38577562731e-03 -1.79065879765e-03  3.17251311799e-03  1.12753340559e-03 -2.40976885077e-04  4.29901322554e-03 -1.22892057168e-03 -1.14082995380e-03 -3.14866526742e-03  3.92814061415e-03 -7.18600076385e-04 -7.31984251741e-04  9.08181051338e-04  2.86899617820e-03  1.83264468982e-03 -5.34222592869e-03  3.26956069754e-03  8.94529422585e-05  2.25900172084e-03 -9.32706432206e-04  5.09991191421e-04 -2.10172101371e-03 -4.57670784315e-03 -5.56180393893e-04 -2.44654568680e-03 -1.26005540055e-03  1.41038443751e-03  1.43448879277e-03  6.28440327075e-04 -3.87862986948e-04 -9.28824534304e-05 -1.87653557128e-03  3.68844221532e-03  2.82390590444e-03 -2.06797335572e-03 -6.91628127526e-04 -1.79381229718e-03  1.57491326800e-06  6.64223199209e-03  5.32077919997e-05 -2.22857610168e-03  1.98762991383e-03  3.49997049584e-04  2.15157651491e-05  3.87245149938e-03  3.09769582149e-03 -4.37921049265e-03 -2.72105394449e-04  4.60352405739e-04 -2.14043367471e-03 -4.89076198387e-04  1.83487145861e-03 -1.37777324756e-04  3.55824223424e-03 -1.53156408200e-03  5.62006214893e-04 -5.78586734851e-03 -1.01925169213e-03  2.90183071166e-04  3.06717893068e-03 -2.50669053884e-03 -1.08828934302e-03  1.51061223672e-04  1.43858311382e-03 -5.05259039002e-03 -4.48901413597e-03 -2.62860928447e-04 -5.31775007812e-03  5.06476620767e-03  1.23846260218e-03 -6.36020479871e-04 -1.84504197651e-03  2.81008574277e-04 -2.03197848319e-03  8.26761309680e-04  2.01150127813e-03 -1.25406750423e-03 -3.11931884900e-04 -1.96433958227e-03  1.06752757440e-03 -2.03921318793e-03  1.21007367169e-04  2.16472023297e-03  1.08930352789e-03 -2.49595624568e-04 -9.61800704209e-05 -4.00414406355e-03  2.84201053723e-03  1.19965657316e-03  5.00259537488e-04 -3.69844328319e-03  1.60061857326e-03 -2.42415440434e-03  1.74193378499e-03 -2.09812637320e-04 -2.23818564370e-03  4.06110134618e-03 -6.02316112837e-03  5.12494342331e-04 -4.98127840140e-04  7.97113842411e-05 -4.07032685652e-03  4.21065401759e-03  2.69804372695e-03  6.15157909079e-04  2.74437747323e-04  3.25727533200e-04  2.93475344282e-03  8.20556571182e-04 -2.13051600485e-04 -2.32102006421e-03  3.38166377922e-03  2.55913346911e-03  2.20117773564e-03 -5.07733752895e-03 -9.79230584942e-05 -2.03164110624e-04 -3.97068436300e-03  2.74994056685e-03 -2.91243351997e-03  1.89271822380e-03 -2.50326841012e-03 -1.57508219062e-03  2.17452693523e-03  5.07210007595e-03  1.58248616166e-03  1.68744835958e-03 -1.53076697375e-03  7.68148228132e-04  5.55011071573e-04 -3.24635802136e-04  1.21704710426e-03 -8.55512688233e-04 -9.27982476834e-04  8.68855206880e-04 -5.80514666427e-03 -2.34613204291e-03  1.16837288003e-03  5.58608972972e-04 -1.43421799031e-03 -1.21049634828e-03 -2.14942222715e-03  1.70142117670e-03  5.97916020077e-04 -4.34454876336e-03 -2.21065302772e-03  2.63915863634e-03  1.60203419135e-03 -1.90190769470e-03 -1.31410727680e-03  5.02394423396e-04 -7.07461896629e-04  5.34024182254e-04  1.61875644367e-03  1.27573404001e-03  7.10719178896e-04 -9.65893650529e-04  3.58243412210e-03 -6.29577580148e-03 -1.25353686291e-03  1.28977488023e-03 -1.05152057278e-03 -5.87309151874e-04 -1.24345514338e-03 -2.86622329220e-03  1.03318661766e-03 -2.44204493772e-03 -5.66502792736e-04 -1.57036666472e-03
-6.34414972069e-05 -1.82879807254e-03 -2.75468684453e-03  1.10280751702e-03 -1.16320205309e-03 -3.47078309886e-04  5.18106839784e-05 -1.08862594234e-03 -1.20719314650e-03  6.32272254426e-04 -9.11073903308e-04  1.89005941890e-03 -1.78116057595e-03  3.15433397635e-03 -7.70498230500e-04  5.57611471923e-04  1.86230845703e-04  2.58678114214e-04 -4.15414559239e-03  4.20801416347e-04 -2.47131418574e-03  3.67407952762e-04  3.58713433150e-03  4.81564748980e-04  4.88311291353e-03  6.42760623196e-04  4.73348964133e-03  7.80759173987e-04 -4.54002529295e-03 -4.79626299386e-04 -3.08395548904e-03 -6.33519743802e-04 -1.14847680673e-03 -1.47060188993e-03  1.57996179931e-03  2.95002217290e-03 -1.24369587330e-03 -3.38361963414e-03  8.05000199883e-04  9.30700844875e-04 -6.23865850571e-04 -1.84207457002e-03  1.57783985573e-04  5.64652541188e-04 -3.37943394850e-03  2.92418503953e-03 -2.12176584186e-03 -1.18856306456e-02  8.65616263225e-02  1.55806846078e-02  6.25159050296e-03 -7.22289052626e-03  1.73715835579e-03  1.63261758892e-03  1.16668842518e-03  9.04509115489e-04 -5.25439313463e-03  2.58273431803e-03 -3.95079063158e-03 -1.22625230384e-03  1.85729694517e-03  3.40861748714e-03 -1.90306241475e-04 -3.58301939082e-03 -6.19908200248e-04 -6.54317262823e-04 -1.19338753136e-03  3.76408733240e-03 -1.70314376557e-03 -1.71346019934e-03 -2.73147763248e-03 -7.32897528992e-04  2.70854157815e-04  1.52762192551e-03 -7.34183410610e-04  8.77557576375e-04 -8.22800198857e-04 -3.80184401869e-03 -1.18013653353e-05  1.97608073281e-03  4.00580510126e-03  2.79048299127e-03  1.24068649967e-03 -1.75985273502e-03 -1.80016805899e-03 -5.02902741054e-04 -1.32690109539e-03 -4.60942863042e-05  3.35751368885e-04 -5.30569428440e-05 -3.47987454312e-03 -3.98340263811e-03 -2.53748925324e-03  7.32102905960e-04 -5.19527279048e-04  3.14752252703e-03 -1.94714683176e-03  2.16711753123e-03  6.94007374074e-04 -2.19066869423e-03  2.15832653953e-03 -1.36398814985e-03  2.24006668184e-03 -1.81801034544e-03  4.69007507072e-04 -3.47818733049e-03  3.66475192889e-04 -4.00014156306e-03  1.10512483230e-03  2.93753171634e-03 -1.08524129250e-03 -1.52284714306e-03 -3.49378966567e-03 -1.84359076423e-03 -1.24854591711e-03  2.24408616628e-03 -2.42441807208e-03 -3.21799281212e-03  6.41343562498e-04 -1.44000664782e-03 -4.13482459967e-03 -1.03353460702e-03  1.48234059238e-03  1.77237474247e-03 -1.60667184772e-03 -5.71273555866e-03 -1.93231579365e-03  9.67394278379e-05 -2.54631473873e-03 -1.36663062550e-03 -1.95845480669e-03  2.85662103386e-03  2.55501366491e-03 -3.45885118042e-04 -1.63171099808e-04  8.28406986356e-06  2.48166954536e-03 -9.28821427931e-04 -1.77276376728e-03  5.74833667042e-04  1.43390918769e-03  1.28783496211e-03  2.24565099817e-04  3.11205767207e-03 -2.23319374585e-03  2.52247889577e-03 -2.89345494746e-03  2.79984690464e-03  1.70173455689e-04  2.17071690029e-04 -1.27039291523e-03  1.91140769381e-03  3.17686887799e-04  4.69331759747e-03  3.48908064811e-03 -4.16725445876e-03  1.38625286781e-03  4.29695119056e-03  1.74959814485e-03 -4.34938317408e-04  1.83763901257e-04  1.77974300231e-04  1.60089792114e-03  1.81542476627e-03  6.53634777108e-04  1.06664777345e-03  3.34012050782e-03  3.20647663124e-03 -1.07238652899e-03 -5.60991565930e-04  2.56950588792e-04 -1.34630628851e-03  3.41361918553e-04  3.90152108449e-03  3.43273417920e-03  1.36443934433e-03 -7.28352731116e-04 -9.20614175779e-04 -9.47364932176e-04 -1.86291540306e-03 -1.69931547314e-03  2.66692182949e-03 -1.90165942812e-03 -2.99236663873e-03  3.04774957088e-03  9.29142175655e-04 -9.11225170590e-04 -9.39508624696e-04  2.27733702851e-04  1.23182880347e-03  4.48817663775e-03 -2.72389704435e-03  3.86054081898e-03 -1.46150201364e-03 -4.20646366125e-03  3.17805826077e-03 -6.69376043772e-04  2.32982973826e-03 -1.23293005357e-03  1.94143730915e-03  4.19744644645e-04  1.33341848997e-03  1.20937360242e-04 -5.57924339848e-03  3.93889488926e-03 -2.29402288022e-03  4.91388044994e-03  4.99594295657e-03 -2.40161920679e-04  1.55532722128e-03 -1.35973378559e-03  9.57012276251e-04 -7.02686717025e-04 -8.48578102613e-04  2.54890718164e-03  7.72090824932e-04 -3.49602118340e-03 -1.11689865625e-03 -1.99334965807e-03  5.92199458755e-04 -6.93092107114e-04  9.06856956026e-04  1.06879082626e-03  4.01003260472e-03  1.85330869883e-03  1.62341704456e-03  1.91722550396e-03 -1.01208447044e-03  3.70749435863e-03  6.24761093712e-04  7.11445735802e-04  4.79998100440e-03  9.39389907864e-05 -1.77829641384e-03  2.25757603287e-03 -1.83188651322e-03 -7.69993068156e-04 -7.11471730918e-04 -2.77077106323e-03  1.46443160885e-04 -2.42892905158e-03 -3.05739085183e-03 -1.36059181864e-04  1.13384466057e-03 -9.21668753989e-04  2.71456497293e-03 -5.89576651118e-03 -5.32823004557e-05  5.65468621417e-03 -1.53408888015e-03  5.72424837913e-03  3.02012383483e-03  2.28212655622e-03  1.17607314288e-03 -1.89361691922e-03  4.29503081338e-03
-2.09408442342e-03 -1.76546905494e-03  6.82329821352e-04 -4.21774366169e-04 -1.13907515068e-03 -3.43279026427e-03  1.32744740071e-03 -3.79574113195e-03 -1.35392151616e-03  1.66485101489e-03 -2.74832846418e-03 -1.30744555155e-04 -2.42298244567e-03 -1.93836154883e-03  1.64063846757e-03 -2.79326778933e-04  1.63969459881e-03 -2.15483250544e-04  5.81525763257e-04  9.01964358116e-04  5.14587666246e-04  1.23383164706e-03 -1.37402694893e-03  2.79153791802e-05 -2.13068540255e-03 -7.98913649630e-04  2.21303545415e-03  1.52123121979e-03 -4.95906722957e-03 -1.03047195025e-03  1.11265978437e-03 -2.21712428438e-03  3.73890552810e-03 -2.75079968588e-03  9.43017146100e-04 -1.59123601521e-03  1.35580854365e-03 -4.22032761407e-03 -6.04373197236e-04  5.40262198059e-03  3.18143539837e-03 -8.53367163373e-04 -1.38707188918e-03 -1.08715412875e-03  1.48150471794e-03 -1.82455446237e-03  2.38683613251e-03  1.69455015164e-03  1.55806846078e-02  9.12046412418e-02 -1.74396275176e-03 -2.38414070629e-02  1.00494186190e-02 -6.86996734295e-05  7.55470502977e-03  1.75583811442e-03 -6.96812393013e-04  4.44558885208e-03  3.96416266830e-04  5.26374694346e-03  1.99010030060e-03  1.87720184654e-03 -8.16280397312e-04 -6.93882376317e-03 -3.58607917046e-03 -6.04988539928e-04 -9.75388745837e-04  2.65632251691e-03  2.53533577805e-03 -1.86839344598e-03 -2.84995790941e-03 -2.05157382748e-03  5.24648062208e-03  6.53890773223e-04  3.46335730986e-04  1.61308844324e-03  1.88801541220e-03  1.12346277603e-03  2.08303412601e-03  2.33356390396e-04  8.35064755992e-04 -6.07312980087e-04 -6.14331219824e-04 -5.43588353681e-03  9.42095751691e-04 -3.26607257658e-03  2.06119677653e-03  6.12174066595e-04  1.60210122971e-03 -1.22298015522e-03  3.03512668451e-03 -1.75750696209e-03 -1.85648330637e-03  2.18344189575e-03 -3.26825287223e-03 -1.95297546755e-03  2.60241768510e-03  1.36349935247e-03 -1.80535256668e-04  1.27631818278e-03  2.00984490719e-03 -2.94674379834e-03  4.55875027993e-04 -6.47242098274e-04  2.27013192909e-03 -4.65529749258e-03  3.12637906350e-03 -8.84785407562e-04 -4.20464849792e-04 -3.08863091031e-03 -2.09594113367e-03  7.27119109598e-04 -4.01941341559e-03  3.20316117453e-04 -1.04307621286e-03  5.59114621700e-04  2.21884627906e-03 -2.02150663095e-03 -1.82353373322e-03  2.67360406299e-03 -1.84611276562e-03  2.05228612990e-03 -6.35746082996e-04  4.04347374317e-04  5.41141651959e-03 -2.57132320305e-03 -6.25282687314e-03 -1.23212967089e-03 -3.39210040028e-03  1.73977603881e-03  3.06740539075e-04 -4.93819576420e-03  2.84075619012e-03 -3.81098652811e-03 -6.84874517160e-04 -1.32966871220e-03  2.09298184850e-03  1.87788805613e-03 -3.73512305253e-04  2.31482513041e-04  4.84845352012e-03  4.79546382712e-04  4.43938963229e-03  1.02191749301e-03 -2.42960190565e-04 -2.33634574556e-03 -1.06218468289e-03  4.47568176830e-04  2.46988158998e-03 -1.75888907479e-03  1.69923706628e-03  9.61491779078e-04 -6.58019398160e-03 -1.49859268576e-04 -1.38550681075e-03 -5.06566013697e-03 -1.41460499621e-03  2.70068463378e-03  1.32302831785e-03  1.59872856817e-03 -4.00293883553e-03  2.04277959438e-03  3.27366499652e-03  1.27375974524e-03  2.84591124601e-03  5.32657428552e-03 -4.60155904483e-04  3.71067448992e-04  8.40902711697e-04  4.44771062205e-04  1.76926781547e-03 -1.35870036860e-03  2.05796233255e-03 -3.49256121648e-04 -1.96638812553e-03 -1.71997171488e-03  2.41008657760e-03 -9.93835673925e-04  1.39733807580e-03 -5.08431391497e-03 -2.01120393222e-03  1.26857467227e-03 -3.32389419683e-03  7.33218068291e-04 -7.64425136353e-04  3.88693770210e-03  3.69924585271e-03 -3.95020226771e-04 -1.54158174355e-03  3.54739774694e-03  1.92728226752e-03 -2.18878273840e-03  1.31646558876e-03 -1.95427421185e-03 -9.60191287097e-03  1.76532702819e-03  4.82414969912e-03  2.10850784666e-03  1.25503673342e-03  8.81384796794e-04 -3.74758872973e-03  2.59893989074e-03 -3.96528917707e-03 -4.57659613972e-03 -2.08332812374e-03 -1.36479716524e-03 -9.34194697677e-06 -1.79786739089e-03 -6.49242573559e-04  3.30531427542e-03  9.83168761366e-05  2.81520235235e-03 -2.45598591594e-04  3.94568204997e-03 -3.70855887115e-04  1.12729067000e-03 -2.14082202126e-03 -2.75607246477e-03 -1.54921332201e-03  5.24413686240e-03 -1.54231888875e-03  2.04656255108e-04 -4.93107033954e-03 -4.47389362306e-03 -4.05117255011e-04 -1.85688436155e-03  7.51687035605e-04 -3.95494848134e-04  5.52359092029e-03 -1.22219825487e-03 -1.01728792550e-03  3.93111756053e-03  2.51730747781e-04 -5.25946670886e-03  2.21360050887e-03 -3.20916550375e-03  1.29464801660e-03 -3.82635590544e-03 -4.37087372161e-04 -3.98087990546e-05  4.06376036674e-04 -1.65196708487e-04 -4.02021259765e-03 -7.73951993076e-04  5.27104467275e-05  2.59843874010e-03 -3.79039687860e-03 -8.84818268468e-04  1.93247067372e-03 -1.39340357486e-03  1.35173220953e-03  6.01519392377e-04  1.80087123601e-03 -2.31826348740e-03 -1.62112657519e-03 -1.16289392559e-03
-3.81246455907e-03 -7.89857655946e-04  4.91310771556e-04  3.20916949926e-03 -2.58572137939e-04 -8.63657675927e-04  4.00254917945e-03  3.70088198235e-04  7.87395559827e-04  7.93016502565e-04  1.01993148995e-03  2.11909690911e-03  9.84668802474e-04  7.55795579562e-03 -3.45374993486e-03  1.50400179817e-03  4.23063778624e-03 -1.16231392422e-03 -3.88557260025e-04  5.50063293839e-04 -1.97594364114e-03 -4.61657471120e-03  4.69192794918e-04 -1.31725458345e-03  2.27128039167e-03  1.02357210265e-03  1.78742693709e-03 -1.23097759916e-03 -1.92655260654e-03  9.24991778640e-04  9.68147881554e-04 -1.44488740360e-03  9.81154655402e-04  1.72853286793e-03  1.70715370578e-03 -1.65296142515e-03 -8.10186025441e-04 -4.23502368074e-03 -1.14201096034e-03  1.30403934479e-04  3.77785923398e-03  1.93231662620e-03  3.73778513351e-03 -2.72120478381e-03 -2.97524166528e-03 -6.03681725664e-03  4.21148233073e-03 -2.93933427794e-03  6.25159050296e-03 -1.74396275176e-03  8.89695039838e-02 -1.95681246295e-02 -7.50149728817e-03  4.33362408760e-03 -2.77173124191e-03 -1.80929790591e-03  7.99241907884e-04  2.98324801688e-03  1.80030228693e-03  1.83576484389e-03  1.52304368387e-03 -2.95069699418e-03  1.70627313902e-03  1.29075383167e-06 -4.39973698128e-03  4.07418237625e-03  1.08864693344e-04  2.86508958099e-03 -3.81498846199e-03 -6.32129405925e-04  2.57178415583e-03  3.47639034923e-03 -2.22092752672e-03 -1.92401707164e-03  5.39742933515e-03 -1.31880093109e-03  4.20796228339e-03  1.89570044567e-03 -1.28983265243e-03 -2.07623485251e-03  2.46906641341e-04  5.75102943853e-05  1.95344564238e-03 -1.11586494580e-03  3.44865255136e-04  1.71387329511e-03 -2.35499134810e-03  1.62459423904e-03  1.54285703276e-04 -3.56468239054e-03 -1.84678578367e-03 -2.44556223354e-04 -2.32776098114e-03  7.29348196676e-04 -2.14215375907e-03 -4.14458662353e-04 -3.59094225798e-03 -2.46449947211e-03  5.95225301474e-03 -4.53090070614e-03 -1.47163162876e-03 -2.01913417238e-03  4.85043118332e-03  4.36046883547e-03 -2.74488087541e-03 -1.76452369082e-03  3.05075015227e-03  3.49173321776e-03  5.22298944161e-03 -1.03666149728e-04 -1.51052850471e-03 -1.26728150902e-03 -1.28565072938e-03 -1.85588153353e-03  2.35109703845e-03 -1.42910459587e-03  2.31836931512e-03  1.84638989362e-03 -3.82193091356e-03 -5.99741338699e-04 -3.36090859885e-03  2.40800481656e-04  1.86427226710e-03  2.74461923914e-03  8.05202070011e-04 -1.32436096087e-03 -4.75886953982e-03 -1.47614909008e-04  2.54374939495e-03  1.27414306067e-03  1.63815884486e-03  2.59750593601e-03  1.93594641585e-04 -3.27231048942e-03 -4.44611243040e-04 -5.42440743880e-04  3.81596140915e-04 -5.40068166323e-03  2.99852182467e-03  8.59362680529e-04  6.11148460321e-04 -7.43941374186e-04 -1.16181958443e-03  2.35809105788e-03  1.03706556233e-03 -7.64289236206e-04  5.71664498494e-04  3.29787946863e-03  2.55047099308e-03 -3.50385980565e-04 -1.42598720386e-03  4.22017661385e-04  2.10770252913e-03  3.49420222149e-03 -3.17701728104e-03  1.93425638453e-04 -4.62732910145e-04  1.86908777028e-03 -2.68704169703e-03 -5.44665094816e-04 -5.04692778108e-04 -1.08893256261e-03 -1.64654534709e-03 -1.81681929026e-03 -2.34969928930e-04 -1.77764788233e-03 -1.17233370818e-03  2.68387273293e-04  6.58459309668e-04  3.32583752034e-04 -1.71528738804e-04 -1.67755781377e-03 -1.90531873461e-04 -1.16671863492e-03  9.52111957049e-04  7.25562594851e-04 -7.29735596784e-04 -1.78870753139e-03  3.88659509115e-03  6.27679175594e-04 -9.98989644635e-04 -9.62224982350e-04  9.77380139892e-04  4.60454208008e-03  1.93755156056e-03 -2.12560269131e-03 -7.30498782272e-04 -2.93616847194e-03  3.80235005110e-03  6.48368549649e-03 -3.93131324074e-03 -8.72304803652e-04  1.33956374962e-03 -2.06051065158e-03 -7.19486267167e-03  2.48891474690e-03  2.19873350177e-03  4.46498216059e-03 -1.77893383117e-03 -9.66680267855e-04 -3.44043474127e-03  1.82293731552e-04 -1.45991129483e-03  1.29172579009e-03 -2.34425320397e-03  1.68620117026e-05  3.15915220490e-04  3.81029698839e-03 -2.10660715876e-03 -3.37476455777e-03  3.03681109769e-03  5.82780319009e-03 -4.95602381472e-03 -2.09894056112e-03  7.19080790953e-04  4.86447569081e-04 -3.29362323781e-04 -1.30995026078e-03  1.10161758691e-03  5.13029715690e-03 -4.80613810656e-05  4.38158374464e-04 -5.39809804929e-04 -3.83582209341e-03  3.16651750744e-05  1.03340660838e-03 -4.78374652142e-04 -1.50754643204e-03  5.58244549094e-03  2.31558859576e-03 -1.01459077350e-03 -2.03604775459e-03  1.40895779580e-03  9.09748607522e-04  1.52328302683e-03  3.19710910413e-03  3.43499118015e-03 -2.66432314712e-03  2.60472347723e-03 -1.56518765251e-03  1.83765360827e-04 -2.71616748057e-03 -2.09676845361e-03  1.40963414028e-03  3.85086378225e-05  3.95169998721e-03 -5.84841680707e-03  2.19815198950e-03 -9.97260121720e-04  3.81469417083e-03 -1.20504303704e-03  6.95205896810e-03  1.64654616707e-03  1.34642612534e-03 -2.05674688395e-03  1.49991995846e-03
 2.86529255878e-03 -8.02826125216e-04  4.23185187565e-04 -3.33051818969e-03  2.59085239716e-03  2.84753173285e-03 -5.30064099146e-03  3.34947363718e-03  9.92859155050e-04 -6.97855248701e-04 -1.23417481211e-04 -9.77610013156e-04 -2.05297784688e-03  9.18858086845e-04  4.65126742475e-04 -1.18839660091e-03 -4.07654816458e-03  1.83366625749e-03 -4.73590718553e-04  2.79664597975e-03 -1.02986935048e-03  4.87233827509e-03  1.65160113563e-03  5.43386402053e-03 -3.40362420910e-03  2.56103760926e-05 -2.92366316338e-03  1.56778116250e-03  4.28273029339e-03  3.89220063508e-04 -1.50698917246e-03  8.33713055045e-04 -1.26549325391e-03 -8.42542091056e-05 -4.43658652489e-04 -1.32633968428e-03 -3.49049085516e-03  5.29956102061e-03  4.78012841481e-03 -5.50522859598e-05 -3.68529541274e-03 -2.98961107427e-04  1.75371222843e-03  1.80369334108e-04  4.93951946552e-04 -6.70742620865e-04 -2.28932894270e-03  9.45951899159e-04 -7.22289052626e-03 -2.38414070629e-02 -1.95681246295e-02  8.84868719649e-02  1.46763657218e-03  3.09632843062e-03 -7.38002033934e-04 -4.57148533987e-04 -2.59961576799e-03 -2.20272008295e-04 -1.53155247661e-03 -1.02979505630e-03  4.21637704564e-04  1.80992809790e-03 -1.02535265268e-03  3.89052000464e-03  1.15054544681e-03 -1.23196707861e-03  1.62989767672e-03 -3.71973765856e-03 -1.83835018871e-03  1.66435118179e-03  3.36148116562e-03  2.02565237318e-03 -1.56561604459e-03  1.53531011020e-03  1.57196284038e-04  4.04735255113e-05 -3.30940253142e-03  2.20522299060e-03 -1.16301447451e-03  1.21710730542e-03 -2.05015045068e-03 -4.84094742523e-04 -1.87882641593e-03  1.95824048781e-03  2.51298614638e-04  3.72475586565e-03  6.76734390879e-04 -3.18069151719e-03 -2.62638616522e-03  4.22137075445e-03  3.63183341755e-04 -1.76233190823e-04  1.61731040618e-03  1.21877165644e-03  1.46794856705e-03  1.52047090195e-03 -1.28544094757e-03  1.04927836151e-03 -3.91392537357e-03  1.94766548825e-04  5.62662951921e-05 -8.61892811918e-04  9.14569485310e-04  3.14585633337e-04 -6.20314101540e-04  1.80019453915e-03 -1.78736836714e-03  7.32827226458e-04 -2.50328997870e-03  3.06589314488e-04  1.66367985815e-03 -1.45652454812e-04 -1.95767280719e-04 -1.68649143359e-03  7.31667503712e-05  1.45439238341e-03 -1.62787986580e-03 -1.74071985582e-03  2.54609213900e-03  2.10686105567e-03  2.29022277922e-04  1.27694440506e-03 -2.72306771377e-03 -2.27290704813e-03 -6.44711035857e-03  1.74390256513e-03  3.16916970962e-03 -1.03571161088e-03  2.26919540130e-03 -1.66099427521e-03  1.16521821111e-03  1.17908823319e-03 -1.17876264671e-03  4.81171364182e-03  1.15200784188e-03  2.64906432109e-03 -1.88403960338e-03  1.39763432862e-03 -3.60397571365e-03  1.18139506964e-04  3.96690847588e-04 -2.59089170918e-03 -2.91046630734e-03 -3.87013868552e-03 -9.08929022699e-04 -3.42500353788e-04  3.83594255297e-04 -1.31155650543e-03 -4.30996965643e-03  6.16087316409e-03 -2.67585167300e-03 -3.14039058883e-03  7.35746855195e-04  2.13599806996e-03  7.38786637702e-04  4.69696971969e-03 -9.92638324238e-05 -3.15171393730e-03  2.04276109392e-03 -3.72749324783e-04 -1.28021162687e-03 -1.04119886133e-03  4.47471897058e-04 -1.85270267166e-03 -8.15812080284e-04 -8.73131187644e-04 -5.11075858246e-04 -1.54369392275e-04 -5.49560588229e-04 -2.75313251249e-04 -1.02962659564e-03  2.11243657291e-04 -1.77184754751e-03  4.30426627467e-03  4.20103820121e-03  2.80483004814e-03 -5.96987623811e-04 -2.04693221317e-03 -2.74921924748e-03  3.67018324712e-03  2.84786856053e-03 -1.20488544528e-03 -6.92046464435e-04 -1.93074422509e-03 -2.54465895582e-03 -2.68680579131e-03 -1.16456992175e-03  2.97858163651e-03 -2.86331315604e-03 -8.10114395008e-03  6.09106617580e-05 -1.66008240706e-04 -2.64122333457e-03 -1.96143340575e-04  8.02284913999e-03 -8.23819440867e-04 -2.52021642085e-03 -1.80966663844e-03  3.70657503061e-03 -1.46242606728e-03  4.06073569225e-03 -1.61838216034e-03  6.03038789254e-03  3.35056072243e-03  5.07471641816e-04 -9.21010586937e-05 -2.06569012525e-03 -2.60761450235e-03  1.91686086406e-03  2.86264796214e-03 -3.38284312666e-04 -2.08847313285e-03  1.58522012883e-03  4.49847431504e-03  8.77524496743e-04 -2.58948579568e-04  9.37507806441e-04  2.43886545275e-03  1.89768394224e-04 -6.55542178829e-03 -1.06147650922e-03 -2.20650309276e-03 -1.69110082786e-03  1.16799972658e-03  1.46212412780e-04 -5.96399042712e-04  4.85878858707e-04  3.76051315150e-03 -6.78673454372e-03 -2.01408820740e-03  2.18180435868e-04 -4.51348357577e-03  7.48907705397e-04  7.25810598617e-03 -2.48140085340e-03  3.53131321889e-04 -3.53043537281e-03  1.73896695746e-03 -2.90966715416e-03  1.77299451011e-03 -6.40696886410e-04  3.45635355750e-03  5.09103765324e-03 -2.47596458471e-03  3.25269846248e-03 -5.64759294275e-03  1.60697861460e-03 -2.25999588372e-03  5.46382069494e-03 -2.28330192716e-03 -9.89731171522e-04 -4.65157731901e-03 -1.19582865512e-03  2.87928029023e-04  5.90201244539e-04  1.53724880659e-03
-1.33032459650e-03 -3.49502276394e-04 -1.14266408638e-03 -1.26060438409e-03 -3.19332416722e-04 -5.30530709259e-04 -2.14669644822e-03 -5.71947169385e-06  2.00837772290e-04 -1.24264350629e-03  2.65232150803e-04 -2.22214120501e-03 -1.36003991217e-04  1.26550796174e-03 -8.21811474469e-04  2.68197209145e-03 -2.81789193316e-03  1.79785392268e-04 -5.24154105407e-06 -2.21165181075e-03  6.01838148681e-04  1.01769459203e-03  1.61368501986e-03 -2.75507240163e-03  1.68734743062e-03  7.35697628463e-04 -1.02933659607e-04  1.94837375355e-03 -4.47697579531e-04  3.11349731329e-03  1.46948300334e-03 -4.29569004246e-04 -1.64546553783e-03 -8.16312289769e-04  1.26860420364e-04  1.27288711709e-03 -1.02362419547e-03 -1.21648933712e-03 -8.99744533478e-04 -1.51720265452e-03  3.08562950539e-03  5.78658577677e-04 -2.95240760746e-03  1.13788528434e-03  7.39492912734e-04  5.29843155071e-04  1.59244227131e-03 -7.31280762050e-04  1.73715835579e-03  1.00494186190e-02 -7.50149728817e-03  1.46763657218e-03  7.85930411077e-02  9.52527604444e-03  1.19828222066e-02 -1.32289264307e-03  2.56730882384e-03  2.59682857169e-03  1.16201535479e-03 -1.26372149869e-03  7.80369724140e-04  1.01616197039e-03 -4.15049196682e-03 -9.10080724345e-04  1.22067447419e-03 -1.33482664259e-03 -1.78285071409e-03 -2.94557171839e-03  1.27455542037e-03 -3.02121486352e-04  1.46282461885e-03  1.51131981239e-04  3.53756719307e-03  1.56904926748e-03 -1.64489668038e-03  1.55315688863e-03  1.32839691611e-03  2.93097272397e-03  3.70972008289e-03 -8.08199253563e-04 -2.46567992128e-04 -1.62315214183e-03 -9.40795348505e-05 -2.62613010633e-03  9.87899287249e-04 -8.71131536893e-04  2.76368322138e-03 -1.62747745228e-03 -1.97557224444e-03  1.16807311847e-03  3.52550685191e-03  2.57243489731e-03 -2.16233802504e-03  2.08844533008e-03  3.67733428509e-03 -2.79236622776e-03  8.92409249227e-04  2.33604057199e-03 -1.10120835191e-03  5.16736378516e-04  1.41221428465e-03  1.23266904449e-03 -1.88829633165e-03 -3.71078834988e-04 -2.91335923591e-04 -7.25477306576e-04 -7.21993823109e-05 -4.04402869008e-03 -1.31024592379e-03 -1.86797185191e-03 -1.44927316408e-03 -4.84657163793e-04 -4.10017815975e-03  2.84048130448e-04  8.42047577260e-04 -1.04249390745e-03 -1.08652325355e-03 -2.73237103545e-03  1.60543914243e-03 -7.06350095671e-04  4.61496225762e-04  3.03058069594e-03 -5.56570368181e-04 -1.36894482833e-03  1.94958067782e-03  4.36313042727e-04 -5.54619921874e-04 -1.16056174428e-03  2.91598138250e-04  3.10996571605e-03  7.97102680876e-04 -2.32216286489e-03  1.83174182650e-03 -1.08736311000e-03 -3.32455743998e-03  1.18819653733e-03 -1.41822770277e-03 -3.69075293311e-04  1.63371126765e-04 -3.54129705114e-06 -2.84258871386e-04 -8.73897743155e-04  3.03764744867e-03  2.02917376206e-04  8.37906477574e-04 -3.80134969692e-03  1.39826996624e-03 -2.04010137830e-03 -1.63059009926e-03  1.24364877951e-03  2.91778048716e-03 -2.06170246145e-03 -1.84490080654e-03 -3.82108928864e-03 -1.67927926995e-03  2.17182941848e-03 -2.81611676292e-03 -4.86260739049e-03  2.66529179493e-03 -1.16552537907e-03  1.49380210685e-03 -1.90009417815e-03  5.18508858454e-03  1.96011296824e-03  4.08045230747e-03  2.37661281387e-03  1.86294642349e-04 -2.47629954736e-03 -6.77095314185e-04 -6.61217421296e-04  2.58356699654e-03 -1.30894445270e-04  7.25953664116e-05  6.35204598739e-04  1.51446045850e-03 -1.08517309588e-03  1.53452404082e-03 -1.70442805305e-03 -2.19765127518e-03 -3.57900357620e-03  1.32435163243e-03  8.15558578090e-05 -2.55986455575e-03 -3.10289790358e-03 -2.38464002643e-04  3.58376230829e-03  3.72396872029e-03 -4.84539039059e-04 -3.78045994418e-03 -1.05425425228e-04  2.89287396817e-03 -5.41668975256e-04 -1.35643075244e-03 -2.00998367453e-03 -4.80997084953e-03  6.13438196448e-04  2.62184750011e-03 -1.96172658558e-04  6.87959050475e-04  1.23156286613e-03  2.19306405640e-03 -5.04522713746e-05 -7.22148197700e-04  1.61536815156e-03 -1.79241794843e-03 -2.40943765562e-03 -1.17329057444e-03 -4.88831153014e-03  1.10703456463e-03  1.66136146642e-03 -2.32408400643e-03  5.91613264833e-04  4.27389495947e-03  3.65268510640e-03 -1.08337195480e-03 -4.23381323021e-03 -2.07963576141e-03 -1.33048748228e-03 -4.27817008560e-03  1.68414752498e-03 -9.34436886659e-04 -1.46222785676e-03 -1.94446026476e-03 -4.17076201456e-03 -1.71696801790e-03 -3.75822693247e-03  3.17632444533e-03  2.45478582031e-03 -7.00011538716e-04 -3.68536955001e-03 -2.20428818386e-03  1.71053996276e-03  1.00653668877e-03 -3.00423878871e-03 -1.64994556245e-03 -2.41289573718e-03 -2.77913039481e-04 -2.39681521396e-03  9.03065019853e-04 -1.06387527963e-03 -2.12762756190e-03  1.62045515284e-03  2.70853591257e-03  1.01936849270e-03  8.02039811700e-04  1.90830054723e-03 -1.23606036046e-03  1.68639100866e-04  4.06673968650e-03 -2.66890834184e-03 -1.26137259286e-03 -3.61748676956e-03  2.36731718414e-03 -1.57045955169e-03 -8.35378271092e-04  2.63850533411e-03
-2.04738575420e-03 -1.23120003855e-04 -3.16306242151e-03  1.60305387658e-03  2.19226637506e-03  6.15556809191e-03  5.10179953261e-04  4.68261343949e-03  4.51026559657e-04 -2.19281910095e-03  2.72817310358e-03 -9.04560002878e-04 -3.28776578920e-03 -1.35300864426e-03  2.70624174961e-03 -1.81331076786e-03 -1.35100104200e-03 -1.94705608213e-03  1.49225151862e-03  3.94955324687e-03  2.84243336524e-04  1.63250206124e-03 -5.36582160838e-04 -1.62249853688e-03  9.66348539751e-04 -4.21542561568e-03  3.71766313989e-03 -4.51825088726e-03  5.82293518749e-04 -3.58549296660e-04  2.79257040815e-03 -4.11579306919e-04 -4.19166785167e-03  1.01621428849e-03  6.63220007046e-04  1.12559027977e-04 -3.22271219545e-03 -1.43040412896e-04  3.91706842891e-03  4.17078824324e-03  4.43084236926e-03 -1.49320021500e-03 -1.50271627499e-03  3.76895658748e-03  4.96397995171e-03 -2.21226953770e-03  4.24510735794e-03 -2.93998295355e-05  1.63261758892e-03 -6.86996734295e-05  4.33362408760e-03  3.09632843062e-03  9.52527604444e-03  1.15224776223e-01  1.25371466856e-03 -1.06092506486e-02  2.90232241111e-03  5.17433708284e-03  6.92624708921e-03 -2.62510031088e-03  3.99976868134e-03 -3.35656384594e-03 -1.94505668193e-03  3.38592165222e-04  4.82125310875e-04 -1.83815877802e-04  8.16757435393e-04 -3.19257246578e-03 -4.90754083233e-04  1.08592156684e-04  3.80297172694e-03  3.97807383257e-03  2.13384848728e-03  8.44023833808e-04  3.75129846641e-03  5.98426713294e-04  1.09701746677e-03 -4.96024414401e-04 -2.39431846820e-04 -3.52343237746e-03  1.98830224469e-03  2.59909525685e-03  2.00552701524e-03 -4.88666207640e-03  1.42191680839e-03 -2.21829799319e-03  2.70904743552e-03 -3.04846221493e-03 -3.47848755277e-03 -1.17311559795e-03  4.08525634380e-03 -3.77961687654e-03 -3.27976128098e-03  8.96448630685e-04 -4.36260540722e-03 -2.51860400574e-03 -3.65181358359e-03  2.06520570734e-04 -2.48724475815e-03 -4.05711828226e-03 -2.28231355924e-03 -4.19561914505e-03  4.74187118707e-03  2.56545825980e-03  9.82429864181e-04 -2.55261477719e-04  2.12358251268e-03  9.71967926637e-04  3.28622289298e-03  1.70492211406e-03 -3.37197710692e-03 -3.27052867590e-03 -2.55711315947e-03  1.99301324938e-03 -1.37601096693e-03  2.71203494997e-03 -2.06255454428e-03  3.96437231991e-03 -1.57940063839e-03  2.30969833695e-03  1.88368950576e-03  1.90855904555e-04 -2.56257219421e-03 -2.27704621866e-03 -4.12918495818e-03  9.15750256973e-04  3.76182966941e-04  7.50249902424e-04 -1.76305985188e-03  1.06898759615e-03  5.33777103342e-03  6.65586435356e-03  3.89324269493e-03  1.84019118294e-03 -5.81374845891e-03 -4.90569838467e-04  1.55198433937e-04 -3.67747854822e-03  4.47313054014e-03 -1.98374326923e-03  7.19188378618e-03 -2.89120606341e-03  2.85155552934e-03 -3.82091976792e-03  4.91801048901e-03  4.53143350029e-03  4.91075120303e-03  2.90573997524e-03 -2.39047770987e-03  5.04114511204e-03  1.21986294974e-03  1.46792008523e-04  3.37053500721e-03 -4.16415876052e-04 -1.79977397495e-03  7.73234755951e-03 -1.10739417384e-03 -4.99465780124e-03  6.65813214007e-04 -3.51538615720e-04  5.89866529548e-03 -2.17859490969e-03 -3.95997344095e-03 -6.28355514430e-03 -8.40602688122e-04  3.47707942569e-03  3.77367114133e-04 -2.26273411592e-03  1.31365798742e-03  6.12992507218e-04  1.42453088847e-03 -4.61054833774e-03  2.54554724915e-04  1.55337621290e-03  1.24312411293e-03  1.07304257035e-03 -2.59307495160e-03 -2.36008309825e-03 -4.11140250474e-03 -3.72610202914e-03  1.61515478775e-03 -1.12017323430e-03 -2.82711781567e-03 -3.10939653892e-03  1.65923807542e-03  1.74109630391e-03  3.29576938697e-03 -4.83300640361e-03  5.76028220644e-03  3.65453252340e-03  6.20382449433e-03 -4.87636786070e-04 -1.74373686907e-03  8.83887353355e-04  6.11099873700e-03  3.45698422359e-03 -2.93823537721e-03  2.88430732234e-03 -6.45458532619e-03  2.31224957732e-03 -6.78146712533e-03  2.56876508293e-03 -4.28267590628e-03  5.76733522765e-03  3.25070142889e-04 -3.27181273048e-03  3.43345159578e-04 -3.50607487935e-03 -2.06090254575e-03 -4.07587656617e-04  4.38811818988e-03  1.65254684065e-03 -2.64127731336e-03  3.37415885141e-03  3.17890104646e-03  3.72784382521e-03  5.03545400156e-03  5.54057752819e-03 -2.34959215767e-03 -4.40690183434e-03 -4.13661499555e-03  9.93286410081e-05  1.10856428438e-03 -1.56853366666e-03  2.21530455208e-03  2.47936315911e-03 -9.85144079270e-04 -3.96949697128e-04 -2.54481617421e-03 -1.50932689113e-04  5.75696826962e-04  6.05338956750e-03  5.52503368539e-04  6.61407411211e-03 -1.25474673083e-03  7.19095807743e-05 -1.48036942457e-03 -2.61785818409e-04 -3.07516853429e-04  3.05609159744e-03 -4.56214600602e-03 -1.29169594960e-04  2.98808337779e-03 -2.43549299280e-03  4.49983805342e-03  6.89975371362e-03 -2.01217102363e-03  4.64355265423e-03  2.05098409911e-03 -7.86782160456e-04  6.78978231334e-03  4.97875737380e-03 -2.75573043430e-03 -1.55087052648e-03 -2.08282243443e-04  1.38059010651e-04
 2.18996935010e-03 -9.60265608017e-04  3.95313864266e-03 -1.05282200645e-03 -2.41827587019e-04  4.70754739072e-03 -1.20081640351e-03  1.79075671630e-03  4.12427961583e-04  8.09382269972e-04 -3.38099054717e-03  1.62265093064e-03 -4.39190118627e-03  2.58683097023e-03 -3.19628969341e-03 -1.22663496078e-03  3.21340241913e-03 -2.52928191736e-03  1.91935016010e-04 -7.95597775346e-04 -2.25492806284e-03  2.92476502064e-03  3.17874955301e-03  1.43584242596e-03 -2.86646845404e-04 -1.15875657826e-03 -1.06832338086e-03  4.81779448567e-04  1.82936340588e-03  1.82627514595e-03  7.01579045476e-04  3.38249292703e-05 -2.23280641364e-03  5.23239310528e-03 -2.19887441935e-03  1.44254772702e-03 -1.54751788321e-03 -1.51719562038e-03 -2.35134552884e-03 -8.17586469884e-03 -3.41760498829e-03 -4.07795850353e-03 -1.41769486590e-03 -4.31276370393e-04  6.01863994794e-03 -1.26970824702e-03  4.75233379759e-03  6.32879503466e-04  1.16668842518e-03  7.55470502977e-03 -2.77173124191e-03 -7.38002033934e-04  1.19828222066e-02  1.25371466856e-03  1.02565142665e-01  1.46088629501e-02  1.52233151942e-03  1.54139391225e-03  3.36039476531e-03  1.09250579142e-03 -1.69320823210e-03  1.86702668555e-03 -2.79194715842e-03 -2.44575112537e-03  3.81579772017e-03 -2.63750988188e-03  4.14131840918e-03  3.85874320720e-03  2.40423179346e-03  1.71705322240e-03  5.15650350939e-03 -2.09615713204e-03  2.37408681135e-03  2.83486553026e-03  1.20790875017e-03  5.43043611888e-05 -1.70503102900e-03  9.75006738337e-04  9.37794683981e-04  2.41420736400e-03  1.19724273897e-04 -5.04599925934e-03 -2.45547818079e-03  3.98538050576e-03  1.91923042371e-03 -3.34196501501e-03  2.62445640652e-03  2.81656530003e-03 -6.72037996435e-04 -1.02806488495e-03  1.70101485742e-03  3.05329876532e-03 -2.06727468021e-03 -1.41463159531e-03 -3.31534628648e-03  1.04792362090e-03  3.66203295899e-03 -2.48447105451e-04 -6.58672262289e-04  4.21059160064e-03  1.06628256825e-03  1.51320680247e-03 -1.37233817416e-03 -3.49086759554e-03  1.56439020104e-03 -2.76621908705e-03  4.67863210884e-03 -4.69344612627e-03 -1.77981478434e-03  2.09061647158e-03 -4.64306726673e-05 -4.18689985615e-03 -1.97756018641e-03 -2.07888914117e-03  3.90035330685e-03 -2.99317682817e-03 -1.66364618474e-03 -1.63467294213e-03  2.52568122038e-03  3.19646171469e-03 -4.44721626054e-04 -2.77589126328e-03 -3.51555346418e-03 -2.18504612157e-04  4.58852394183e-03 -2.52978108479e-03 -4.60518625309e-03 -5.86181829567e-03  1.92478010549e-03 -8.03685461747e-05 -2.75576299799e-03  3.94290399831e-03  4.69237399183e-03 -5.08073396041e-03 -3.01219034490e-03  1.81302430799e-03  1.68469563882e-03  1.79693596055e-03 -3.70122648441e-03 -2.46066416376e-03  2.60818048616e-03  1.62208221850e-03  1.55929699736e-03 -4.92959000071e-03 -1.59282888974e-03  1.57376955527e-03 -5.82847215455e-04  3.36687619622e-04 -1.98261212961e-03  3.45001573957e-03  4.70494660249e-03 -2.44611571005e-03 -3.21557246970e-05 -6.49937195201e-03 -3.83074395551e-05  3.01150762835e-03  1.29396571289e-04 -1.56623040072e-04 -4.79907571872e-04  2.94275264356e-03 -4.74433947488e-03 -1.78879023931e-03  1.77895027984e-03  1.10647958974e-04  3.12991943419e-03  7.53992843485e-04  1.43824010878e-03  3.52877870974e-04  9.86493207511e-04  8.15295522576e-04  1.23707579379e-03 -1.39916892539e-03  1.62746486050e-03  1.00665793732e-03  2.16686604698e-04  1.12578127062e-03  1.51914395744e-03 -3.31478542120e-03  1.40719430507e-03 -6.62572741640e-03  5.74569608206e-03  3.68652470831e-04 -9.32595220717e-03  2.03472577128e-03 -5.65455430136e-04  6.61772844877e-04  2.11232317236e-03  4.48591409956e-04  3.08827328120e-03  3.59848712112e-03  7.12704769791e-03  2.16197349674e-03 -2.55848345040e-03  1.59217665914e-03 -4.47005520498e-03 -3.01245948642e-03  1.30203849620e-03 -1.03989198174e-03  7.86510216310e-04  1.88785391647e-03  5.40986202618e-03 -1.87104596656e-03  3.84011388088e-04 -3.18827692663e-03  5.56969398766e-04 -5.13135117523e-03  1.94956897652e-03 -2.74988610410e-03  2.12940637964e-03  1.74858679972e-03 -1.17710737502e-03 -3.75648451220e-03  2.56878033023e-03  2.47274891122e-04  1.80978990377e-03 -3.43021670264e-03 -7.91358426506e-04 -1.87036439214e-03 -2.00101354031e-03  5.23689885193e-03 -3.15043172080e-03 -1.80226153208e-03  2.43498532347e-03 -2.53471748378e-03 -2.90081614806e-03  5.24320256897e-03  1.40686755264e-03  4.63972467790e-06 -1.47422641438e-03 -9.67801242652e-04 -5.97115729021e-04 -1.81944360932e-03 -3.14560321024e-04  2.39872082048e-03  2.09265800678e-04 -3.56485763821e-03 -2.35828310204e-03 -4.52784977550e-03  2.64539824957e-03 -1.39576754436e-03  3.89179728894e-03 -4.18845964374e-04 -3.40050655853e-03 -1.13024837448e-03  8.53549409298e-04 -6.39917958970e-03  1.13180243290e-03 -5.93368337547e-03  5.94090784459e-03 -5.61075790416e-03  1.15293334242e-03 -2.42399112248e-03 -2.96273824632e-03 -1.60088208070e-03  3.16267131729e-03  2.33681549456e-03
 1.66228624102e-04  1.30300922076e-03  1.72475486921e-03  1.04292926173e-05 -9.00659094369e-04 -4.10480941503e-04 -1.87433462746e-04 -5.28516980147e-04 -2.09568832652e-03  5.75928318369e-04 -1.57153968638e-03  6.24914135098e-04 -1.05805040267e-03  1.11857449966e-03 -4.40375839328e-04 -1.16542986630e-03  5.89168678595e-04  2.09867063494e-03 -2.80864070718e-03 -4.01050218268e-04 -3.34681085018e-03  1.43683336727e-03  3.34132440316e-03  1.44098592945e-03  3.95740110902e-04 -2.28245701444e-04 -1.32776194288e-03  2.43605508487e-03 -1.27323407924e-04 -1.30155506412e-03 -8.62411305744e-04  3.72609011248e-04  1.75979027791e-03  2.53815395556e-04  6.40878948154e-04  5.90764816730e-04 -2.93898867892e-03 -3.92757565172e-03  2.65574046505e-03  8.46505242537e-04  8.87374800836e-04 -2.25487503782e-03 -1.16772866602e-03 -1.59606157580e-03  1.05312010403e-03 -8.48599091751e-04  1.48443965582e-03 -3.18652280612e-04  9.04509115489e-04  1.75583811442e-03 -1.80929790591e-03 -4.57148533987e-04 -1.32289264307e-03 -1.06092506486e-02  1.46088629501e-02  6.32156972044e-02 -1.47098704890e-03 -1.40012871275e-03 -5.97447406340e-03  2.20765140573e-03 -9.78171253922e-04  2.08539594819e-03 -2.03230463146e-03 -4.66163788259e-03  1.25661248786e-03 -7.07205998421e-04 -7.78764916490e-04  1.36027890973e-03 -9.41276558249e-04 -3.27318637467e-04  1.48592112495e-03  3.73740905119e-04  2.12105065222e-03  1.26146219097e-03  2.01362176604e-03 -5.02528602380e-04 -2.33505876803e-03 -1.59795898866e-04  2.13154205152e-03  7.43711603045e-04 -8.93178603423e-04 -2.79940904583e-03 -2.82151080045e-03  5.94227343333e-04 -3.28067395098e-04 -4.24377173093e-03 -3.83901799114e-04 -1.48328468660e-03 -4.01137380679e-04  4.04210105314e-04 -3.66724425440e-05  2.07445085339e-03 -1.38832624234e-03  4.93220789176e-05 -1.41807002921e-03  2.71320902003e-03  9.40420938260e-04  1.35864712699e-03  6.20175448283e-04  1.82724593800e-03  5.14703044774e-04  1.99865508914e-03  3.33703176787e-03 -2.97864466334e-04  8.22932002623e-04  1.44018769995e-03 -7.80665225236e-04 -8.05423597468e-04  1.03332259894e-03  2.17495396955e-03 -2.28239515385e-04 -1.80230593616e-03 -2.80685399056e-03  7.83379761251e-04  1.85267387156e-03 -1.71333633974e-03 -2.73703871068e-03  1.05589717754e-03  4.27893151796e-04  1.68354379306e-03 -2.61056366851e-03  2.05305167728e-03 -2.14176168888e-04  1.59340264854e-03  4.95645281144e-03 -4.29542817526e-04  2.41517352733e-04 -1.37434299180e-03 -3.22916252851e-03 -1.00191552416e-03 -3.04654060508e-03  1.20930635107e-03  5.13228268230e-04 -8.55044314980e-04 -9.07190002736e-04 -4.42240559042e-04 -8.06486381132e-04  3.94965065948e-03 -2.76469701834e-03  1.76574511494e-04  2.02130045937e-03 -1.10446443362e-04 -2.59263740740e-04 -1.66797248218e-03  1.67388866159e-03 -1.31163269470e-03  6.92120427672e-04  2.60704084140e-03 -2.01781535460e-03  2.04708536449e-03 -5.58929687186e-05 -4.62744720881e-04 -1.44540419960e-04 -2.24842420885e-03  2.23229682353e-03 -2.88745855983e-03  3.53575502542e-05  1.83855361413e-03 -5.85586032419e-04 -2.62612089928e-04 -9.43028143553e-05 -1.09261898186e-03  2.10842533344e-03  1.03911731439e-04  8.68012129203e-04  3.64584151333e-04 -2.61014145482e-04 -1.48386245658e-03 -1.15240370972e-03  6.66440270719e-04 -3.97491687577e-03 -3.31632516615e-03  2.87940603831e-04 -1.59238811761e-04 -4.89771244203e-04  9.49420966427e-04  9.32078318146e-04  8.51435445359e-04  2.24560558291e-04  3.47629644919e-03  2.06404322663e-03 -8.98781913008e-04 -3.14619659628e-03  1.62760547159e-04 -2.59701489059e-04  8.97461127327e-04 -1.48717859777e-03 -1.50038732626e-03 -1.22415238945e-03  1.08245415592e-03  1.16094203587e-03  4.00486007179e-04 -2.29800879578e-03  1.49323003499e-03 -1.84901313407e-03 -1.79203419588e-03 -2.95883987181e-04 -1.00266693890e-03  7.61384049402e-04  7.18640404884e-04  5.90720469982e-04  7.39595000931e-05 -1.30642257681e-03 -2.85952722714e-03 -3.97855963881e-05 -1.71315006172e-03  4.12923304633e-04 -2.02225919040e-04 -2.16905215932e-03  2.35337006205e-03 -7.91771384701e-04 -3.19817421856e-04 -9.81934938789e-04  1.68425473785e-03  6.89434462208e-04  1.08148520450e-03 -3.87573156287e-04 -5.80499366125e-04  5.59146524191e-07  6.23864372897e-04  6.87613910277e-04 -6.18240778622e-04  9.54833447297e-04  2.29493989013e-03 -8.57543740627e-04  1.53501276889e-03 -1.27373330221e-03 -8.60248905819e-04  3.85706752273e-03  2.34564633748e-03 -1.27233288512e-03 -1.09237567523e-03 -1.05724232726e-04 -5.04927586386e-03 -8.06239702805e-04  9.37161640905e-05 -4.87452705542e-05 -7.83399589686e-04  3.08745964420e-03  1.50404368114e-03 -9.82469046318e-04 -1.11213935295e-04 -1.26094323346e-03 -3.04403329545e-03 -1.02949042772e-03 -5.49536279292e-03  7.94855050842e-04 -3.25287767980e-03  8.84934955419e-05 -8.44732808756e-04 -2.69229118974e-03 -2.61153295794e-03 -2.23106444439e-04  9.44309074937e-04  1.24825882487e-03  2.12316788347e-03
-2.36468121880e-03  1.71276949384e-03  3.21074144650e-03  5.53322576146e-03 -9.47382710254e-04  1.30899772634e-03  2.93695816009e-03 -1.58582714802e-03 -2.29950307179e-04 -9.41605091867e-04 -2.26576236411e-03 -1.67250483456e-03 -2.54057566486e-03 -2.04322546552e-03  1.15782757279e-03  4.01968535871e-03 -1.98152065130e-03  3.23604116548e-03 -2.24981344153e-03 -3.24201848329e-03 -2.26208466193e-03 -7.70808658629e-04  9.42193083041e-04 -2.82265969067e-03 -4.32785552945e-03 -2.92102591687e-03 -1.38418686906e-03 -1.44260257133e-03 -2.82234404389e-03  4.14042095485e-03 -9.16729348849e-05 -9.93479149665e-04  1.74934099005e-03  3.96066281644e-04  1.54956143428e-03  1.21333648476e-03 -1.58542558798e-03 -1.81862925659e-03  1.87202335773e-03  2.93742825210e-03 -2.77863936762e-05 -1.93446941890e-03  6.93122120577e-04 -2.38246557205e-03 -1.06828800031e-03  7.51250037028e-04 -1.69259206583e-03  9.75110680246e-04 -5.25439313463e-03 -6.96812393013e-04  7.99241907884e-04 -2.59961576799e-03  2.56730882384e-03  2.90232241111e-03  1.52233151942e-03 -1.47098704890e-03  8.98557193630e-02 -2.70095817074e-04  1.30216298340e-02 -2.54814997392e-04 -8.78117702785e-04 -2.43927258409e-03 -1.24180646689e-03  7.06072324809e-04  5.30876736718e-04  2.36386143343e-04  4.59734563399e-03 -2.29246278699e-03 -7.41902795942e-04 -2.66010113461e-06  1.76468793671e-03 -1.14335658207e-04  6.19120347075e-03  2.75641562497e-03  3.84859993401e-04 -3.62483005383e-04  2.54884926928e-03 -3.61973755411e-03 -3.31482396064e-04 -6.82937898395e-04  8.69137046546e-04 -5.62753729717e-04  3.96623441221e-04  2.68282671591e-03  2.05673599256e-03 -6.23803401435e-04  3.66552868929e-04 -2.07838803859e-03 -1.14782161802e-03 -1.60531646459e-03 -2.34194071470e-03  2.21327562694e-04  6.20165660611e-04 -1.55012836113e-04 -5.25923455141e-04 -2.29585175789e-03 -3.06012582353e-03 -1.41439064320e-03  1.47128358902e-03  6.06646943705e-03  3.06006728834e-03  1.62489508023e-03  3.57055030305e-03 -3.03114055247e-03  4.19758051887e-04 -4.07202798825e-03  4.77394148001e-03  1.02264791193e-03 -3.87558143650e-03 -4.57813455766e-03  2.96333178076e-03  2.77418310866e-03  5.35208292606e-03  3.90532129966e-04 -3.84108215679e-03  1.54068205087e-03  1.71374418150e-03 -1.82480687139e-03 -2.97269337347e-03  5.04783487761e-03  1.34747109891e-03 -7.06417366730e-04 -1.72922971016e-03 -3.03683436294e-03  3.14222361884e-03  4.26324917966e-03  1.78395500477e-05 -1.88160154871e-03  1.86873977763e-03 -5.34329863897e-04 -2.60126733931e-03 -1.37922980384e-03  1.41263936645e-03 -5.77118393501e-04 -2.38238888611e-03  3.59566740532e-05 -3.95674221850e-03  1.06839500850e-03  1.60892025988e-03  4.26952535966e-06 -6.92876923875e-04  3.09210805933e-03 -1.12006861453e-04  2.13981642576e-03  1.79352556000e-04 -2.48553009864e-04 -1.06321492375e-03 -1.79646329710e-04  2.50782178187e-03  5.22537685866e-04 -2.13153983778e-04  3.91531062587e-03  1.50860238540e-03  2.62423058060e-03 -4.88368317305e-03  3.14455782587e-04  3.72982592569e-04  5.05414576709e-04  5.05668736603e-04  1.35517104720e-03  2.52410429809e-03 -3.57604594289e-03  1.02075377331e-03 -6.77559525267e-04  1.59023720380e-03  1.42964345412e-04 -3.18439573154e-03 -2.03380161835e-03  3.92845391057e-04 -1.34125145797e-03  1.89350038646e-04 -1.74811344129e-03  2.77768680350e-03  3.52488160917e-04 -3.51219041590e-03  1.19728827769e-03  2.71723839527e-03 -6.32864982156e-04  1.35536679340e-03  5.38002830739e-03 -8.91020033330e-04  1.16632850676e-03  5.67891391577e-04  3.03057680081e-03 -2.96124691626e-03 -5.45192148311e-04 -5.04365247057e-04  3.10683495731e-03 -2.93312604093e-04 -3.29853078965e-03 -5.13928172134e-03 -7.54691857009e-04 -2.62746597337e-04  1.04327525636e-03  1.75292816997e-03 -1.88257852246e-03  6.14117335516e-05  4.46645157101e-03  3.59916369922e-03 -7.60036792830e-03 -1.96683065330e-03  6.64627047715e-04 -1.69235881637e-03 -7.24402640435e-04 -1.68935720328e-03 -1.26096631311e-03 -1.42145757700e-03 -4.11762045709e-05 -2.60329379739e-04  1.47075847093e-04 -6.81481662819e-04  1.09718774189e-03  1.88594679588e-03  2.74338787532e-03 -9.88295491988e-04 -4.76186896300e-03 -2.87539978951e-03 -3.84610111127e-03 -1.20452236459e-03 -1.89050991355e-04 -5.71098517148e-04  5.22225731602e-04 -6.07696959878e-04 -4.42450552658e-03  3.40590849585e-04 -6.82078270768e-04  3.75213418973e-03 -3.18437908411e-04  3.94806089641e-03 -8.14537650907e-04 -1.15774968370e-03 -3.33370200177e-03 -2.87736770720e-03  2.06541749572e-03  3.97069031795e-03  1.45876784794e-03  2.97824938573e-04 -1.36155332517e-03  1.05630107834e-03  2.13326010430e-03  1.28075927719e-03  2.23111899651e-03 -4.28870884564e-03 -1.98792200360e-03  1.40181008984e-03 -9.35472652432e-04  1.58855288195e-03  5.15098626768e-04  3.06240314474e-03 -1.59339479428e-03  1.33052946360e-04 -3.32685495129e-03 -7.38155170948e-04  3.97204352105e-03 -2.75180091612e-03 -3.42027592100e-03
-2.89707876708e-03 -6.74589986783e-03 -1.93533764339e-03 -1.86743857267e-03  1.45742960320e-03 -8.33752425037e-04 -3.38886639016e-03  1.59664313130e-03  3.70701048784e-03 -1.32891676588e-03  1.26370764692e-03  2.41876471929e-04  9.00629662373e-04 -3.05754702250e-04  7.99216648033e-04  4.80740034079e-03  2.08155556588e-03 -1.14500457696e-03  1.64888759828e-03  3.56135266969e-03  1.63395074387e-03 -1.27114652785e-03 -3.44131179529e-03 -2.45037720678e-03 -4.00763781599e-03 -3.57943859525e-04  8.94291595816e-05  4.10666425197e-03  3.04434710990e-03 -3.35983275092e-03  6.28067531532e-03 -3.15386468882e-03 -1.23411119443e-04 -9.46819288910e-04  1.26993564691e-03 -4.77762986558e-03  1.30904208287e-03 -1.93337453112e-03  1.93768762394e-03 -2.75960410487e-04  1.12742450486e-03  1.28906276733e-04  4.29180114794e-03 -5.04363071360e-04  3.16273221859e-03 -1.34767348931e-03 -2.11521912604e-07  4.88860422266e-04  2.58273431803e-03  4.44558885208e-03  2.98324801688e-03 -2.20272008295e-04  2.59682857169e-03  5.17433708284e-03  1.54139391225e-03 -1.40012871275e-03 -2.70095817074e-04  1.03718519154e-01 -6.67495090701e-03  1.47811930827e-03  1.49174640042e-02 -4.24822897813e-03 -2.16542876382e-03  1.35142552868e-03 -1.41546604776e-03  2.76418482993e-03  7.72196604678e-03  2.02284019546e-03 -5.86247379015e-04  3.07144221493e-03  2.66499867510e-03 -1.91054563785e-03  3.40060363684e-03 -1.37989998852e-03 -2.99780325632e-03 -4.24783872699e-04  9.23806676102e-04 -6.58911701053e-03 -2.36001024190e-03 -2.12129170396e-03 -2.08174049792e-03 -3.86501982139e-03  2.36311644952e-03  2.53139052464e-03  1.82992189470e-03  1.94283230974e-03  3.72657189297e-03  5.42139169865e-04  2.05135557774e-03  3.71103145783e-03 -1.92352825975e-03  2.99742145691e-03 -6.31440875582e-04 -2.91449816205e-03 -4.11673051711e-03  9.37314327657e-04 -1.25631743104e-04 -4.40067039760e-03  5.26410689252e-04 -2.15400154324e-03 -4.09753435535e-03  2.22613949308e-03  4.38625186171e-03 -8.66905404598e-04  3.01359756769e-03  4.68675746080e-04 -3.50527070497e-03 -1.70446619362e-03 -2.38508441743e-03  2.14288693253e-03 -4.01137195292e-03 -1.63730719469e-03 -5.24429706172e-03  2.93319122646e-03 -6.10586114907e-04 -1.65488029455e-03 -3.73469220082e-03 -1.44875144143e-03  4.24743601018e-04 -1.70185570283e-03  2.36450384067e-03 -1.54641656637e-03 -8.49789297839e-04 -2.03548240421e-03 -7.80544873643e-04  1.74837376638e-03  2.58297921604e-03 -2.35237848270e-03  1.39199700823e-03  5.57653027655e-04 -2.83430976050e-03 -2.00351290733e-03  6.43382263508e-03  4.98734549746e-03 -2.87517948021e-03  2.33869659410e-03 -1.86554586398e-03  1.07801650104e-03  1.01886410784e-03  4.49012217262e-04 -1.18617715852e-03  1.41467087293e-03  5.73308687730e-04 -4.55528670934e-03 -4.24597640592e-03 -4.18692632189e-03 -2.36563080724e-03 -2.29858882650e-03 -3.47111828362e-03 -2.19336164142e-04  1.70637338714e-03 -2.56231262930e-03  1.61274000067e-03  6.23334145785e-04 -9.53289472743e-04  9.62738256655e-04 -1.22403673789e-03 -2.12084962760e-03 -3.82809536631e-03  1.28885745437e-03 -4.63145907572e-03 -3.89137392175e-03  1.05622398721e-03  5.17198725756e-04 -1.83142413835e-03 -5.04077121857e-05 -1.82608274586e-03 -1.55036381989e-03 -3.77602274056e-03 -1.34875302475e-03 -9.29956011683e-04 -3.95696238267e-03  1.49327427460e-03 -1.34395181351e-03  8.25111292726e-04  5.62043536093e-04 -2.02409355163e-03 -1.81407879863e-03 -3.82700833312e-03 -2.94958559745e-03 -3.21318508349e-03  1.79393570725e-03 -9.93414563793e-04  5.90478503468e-03 -1.39024780714e-03  3.29071420946e-03  2.63752999997e-03  1.84140385518e-03 -5.43018756498e-04 -1.13053787247e-03  3.69464682112e-03  4.59064826901e-04  2.40665589329e-03  4.52780399576e-04 -4.51526554295e-04  2.32618776595e-03 -1.75048111953e-03  2.06915584866e-03 -4.76685954920e-03  3.34266503637e-03 -4.87016540926e-04 -7.08092415244e-04  2.17551016196e-03  5.37553417535e-03 -3.15696978074e-03 -4.32914174822e-03 -1.29499868157e-03 -6.72056606012e-04 -9.29739623009e-04 -4.88375711474e-03  3.84813917927e-03  7.42543494268e-03 -9.08619273654e-04  3.31290924462e-03 -2.15132056384e-03  4.37143118200e-03  1.91820040494e-03  2.94084160079e-03 -2.37078479764e-03  1.39551574803e-03 -2.57553998140e-03  1.52958462567e-03  5.53914868097e-04  3.02498941114e-03  4.13110125776e-04 -9.12131253539e-04 -1.23990774996e-03 -4.84540484997e-04 -2.28977388007e-03  1.82592128913e-03  1.95239630983e-03 -2.99135955401e-03 -4.15795729048e-03  1.16555525590e-03  1.78735480934e-03 -4.16200841311e-03  1.51249842404e-03 -1.09467098728e-03  2.37067616997e-03  1.48689197865e-03 -2.56000457095e-03 -1.11734343262e-03  1.46818330474e-05 -4.74508314788e-03  3.26090709606e-03  1.08235575617e-03  4.29956850262e-04  9.38062078608e-04  1.45457147867e-04  2.15219015776e-03 -5.66985067781e-03  4.11506653525e-03 -1.83772352051e-03  3.95153137240e-03 -2.96927285970e-03  1.18128983757e-03
-8.57315174654e-04  3.91688269023e-03  2.81639183559e-03  3.92938456796e-03  1.08741367772e-03  9.08869881671e-03 -1.62708107649e-05  6.61986812460e-03  3.95251820425e-04  7.67580272712e-04 -3.46857890691e-03 -2.28185447473e-04 -4.43135292257e-03  1.52470666167e-03 -4.76605872113e-03  1.41931296595e-03 -5.06234568789e-04  1.25308400953e-03  2.62259672031e-03 -4.28937796667e-03 -1.72234929538e-03  5.21051600174e-03  2.41954778671e-03  1.20843105672e-04 -2.79308577761e-03 -1.11940924028e-03 -1.26357329742e-03 -3.28412709885e-03 -7.45890502135e-04  4.06374961246e-03 -5.57461814680e-03 -4.27035499763e-03 -5.31470037046e-04 -1.68993621991e-03  1.16865148595e-03  5.44525668095e-03 -5.01061104849e-03  3.47589330691e-04  1.17951413622e-03 -2.98821868837e-03  3.69843447706e-04  1.40995206592e-03 -1.98326255312e-03 -8.23589398396e-04  6.75591083842e-03  2.92210842379e-03 -3.80392995934e-04  3.79098217529e-03 -3.95079063158e-03  3.96416266830e-04  1.80030228693e-03 -1.53155247661e-03  1.16201535479e-03  6.92624708921e-03  3.36039476531e-03 -5.97447406340e-03  1.30216298340e-02 -6.67495090701e-03  1.15288739723e-01  4.49929999392e-03  2.92738589832e-03  8.03548701721e-04 -3.40022812969e-03 -1.82206472606e-03 -9.31140421452e-04 -5.56041898483e-04 -3.92341168518e-03 -1.81126214050e-03 -8.29518544308e-04 -3.69652916240e-03  3.74280067093e-03  7.10573891242e-04  4.34913592499e-03  2.39560790950e-03  3.29208976338e-03  5.19078570297e-04  3.53102935514e-03  9.92980994330e-05 -2.05301265549e-03 -3.10755745166e-03  3.90786274126e-03  9.12477431721e-06 -1.83169068949e-03  1.67640469250e-03  5.78210187565e-05  5.83911181394e-03  1.25970128119e-03  3.17806613459e-03 -4.47815766132e-03 -1.92381984644e-03  1.98863224044e-03  2.02154802274e-03  1.52422665733e-03  2.31512566427e-03 -1.73893225507e-03 -6.80871728298e-04  3.69923983416e-04  1.84529516450e-03  1.07268606115e-03  9.12625109025e-04  1.39904615973e-03  3.60027185338e-04 -5.40257283233e-03  2.29421948133e-03 -1.77442915122e-03 -3.75449672132e-03  9.53873616966e-04  1.96597194965e-03 -1.59635680307e-03 -1.30912553800e-03  1.50240249136e-03 -1.81440565718e-03  5.44599019174e-03  2.85850987131e-03  6.86612172776e-03 -4.65739124656e-03  1.59652291024e-03  1.29902839851e-03 -2.00358003528e-04 -5.35541490852e-03  3.21093626847e-03  1.87299235508e-03 -7.07332440170e-05 -2.91151339364e-03  2.98536241637e-03  5.37912657831e-03  2.01054773703e-03 -7.58959370657e-04  4.48989144693e-03  3.57640285384e-04  4.44217829746e-03 -6.57673737996e-04 -1.07667516692e-03  2.19400748386e-03 -1.24256049866e-04 -1.20216520986e-03 -1.33893449094e-03 -1.99375177031e-03  6.55997187245e-03  1.27436390735e-03  2.00693655879e-03  1.24188921160e-03  2.02852524925e-03  3.00791916426e-03 -2.97085631927e-03  3.85697548548e-04 -2.48826624961e-03 -1.23163136768e-03  4.76535689700e-03  1.47278355008e-03  2.00206318119e-04 -1.69989711573e-03  4.97073703741e-03 -3.95652894665e-03  4.84565440720e-03  5.21416928320e-03  7.15890966380e-04 -2.93511305729e-03  1.03018744834e-03  4.04966545881e-03 -4.59766807555e-03 -9.46671162259e-04 -5.30669187228e-04 -1.84866840741e-03 -1.08566254109e-03 -6.35607660415e-04  4.78526750779e-03  2.36512287870e-03  2.51172847562e-03 -4.24949177446e-04  4.67542945986e-03 -3.30817962206e-03 -7.03838980472e-04  4.94033987757e-03 -3.59149829438e-03  7.74216172551e-04  1.01517826481e-03 -2.74246429089e-03  4.46262127643e-03 -3.38647265213e-03  2.26732780694e-03 -3.57822529081e-03  1.49557566119e-03  4.07523647654e-03 -3.36661311696e-03  4.40966290159e-03  2.75277850074e-03  3.53750718146e-03  4.40265179433e-03  4.86035809107e-03 -4.68238097127e-03 -6.29372574824e-04 -6.09694237440e-04 -6.13864517351e-05  3.86447123209e-03  3.14324213865e-03  8.80110179423e-04  4.36862603418e-03  3.16477034062e-03 -2.29008708518e-03  1.50033292948e-03 -4.53774355916e-03  8.58702475590e-04  4.99256230363e-03  2.51201840179e-04 -3.75414054530e-04  8.67730903921e-04  1.47790593824e-03 -2.31407506696e-03  3.56858451593e-05 -4.07608762383e-04  6.90460205199e-04  2.63854672838e-03 -9.17967104176e-04 -4.11797129137e-04 -5.23261556104e-03 -2.59254571991e-04 -2.64169708499e-03 -1.91033773894e-03  2.33276822368e-03 -3.88105846706e-04 -2.37592887652e-03 -3.61236186613e-03 -4.41380852194e-03  2.72984407390e-03 -9.35500746815e-04 -1.33138766555e-03 -7.50367087645e-04 -8.76230734767e-04 -4.00997983772e-04  1.62698430211e-04  5.04603074616e-03  2.50460496341e-03  3.60155008143e-03 -4.34770753947e-04  2.66398002369e-03 -2.00982477445e-03  3.63413745995e-04 -2.10534369617e-03  3.08194060153e-03  1.74465960684e-03  3.15497257699e-03 -3.43166846191e-04  1.86510942893e-03 -2.59294463669e-03 -4.40340101219e-03 -1.05735810644e-03 -5.07926137503e-04 -2.43461111350e-03  1.79444036086e-03 -4.65591180572e-04  3.65554167739e-03  2.37069515029e-03  4.35776727935e-03 -6.00844123989e-03 -3.90981271172e-03
-8.84791443288e-03 -2.51782893423e-03  1.34223494128e-03  1.52117708767e-03  1.66718527719e-03  7.05624096486e-03  1.15299152612e-03  3.64599761492e-03 -2.45113537977e-03  1.92057073790e-03 -4.88887992366e-03 -2.48709863278e-03 -3.45783436144e-03 -5.93205742262e-03  1.75782971691e-03  4.35667742213e-03  6.14569354432e-03 -3.54095099737e-03 -2.04979618368e-03  2.07002338285e-03 -1.93455545111e-03  2.45975119379e-03  1.89188064644e-03 -4.40195856346e-03 -1.39790652334e-03  1.68703458239e-03 -5.54348600446e-04  2.69659908321e-03  2.67141966129e-03  1.65466979056e-04  1.14004133220e-03  1.63671185723e-03  3.78678462606e-03 -2.85920169099e-04 -2.83537536090e-04 -5.01611970302e-04  3.27647030966e-03 -9.44388243941e-03 -2.63857395851e-03  4.46322171917e-03 -1.63123521691e-03  2.62508800706e-03  4.42707675219e-03 -3.40861568941e-03 -3.01558407205e-03 -4.02259901810e-03  2.67790446740e-03  3.09176808579e-04 -1.22625230384e-03  5.26374694346e-03  1.83576484389e-03 -1.02979505630e-03 -1.26372149869e-03 -2.62510031088e-03  1.09250579142e-03  2.20765140573e-03 -2.54814997392e-04  1.47811930827e-03  4.49929999392e-03  1.02255988007e-01  2.19440668551e-02  1.63305400085e-02 -9.29302982229e-04 -1.84867133040e-03  2.80480974979e-03 -2.20177308015e-03 -3.98797883172e-03  9.09303123273e-04  2.14096280161e-03 -1.74196047065e-03  1.93517085817e-03  1.53242009498e-03  9.71613933347e-03 -1.00894370832e-04  2.09562624660e-03  1.89767699939e-04 -2.08417189619e-03 -3.70904403946e-03  1.76751380700e-03 -1.69823332999e-05  8.47984016314e-04  4.17684839896e-05  7.90439665814e-04 -2.58160256588e-03  7.53859555018e-04 -5.22619071459e-03  4.85592096377e-03  2.75189686483e-03  4.49686686814e-03  2.91355140619e-03  3.06273867012e-03 -6.01967939949e-03  9.69849826625e-04  7.22344336059e-03  1.90132174006e-03 -9.15415621754e-04 -3.29574642335e-03  5.38317792429e-03  1.57312858720e-03  6.40317330819e-03  2.01587791223e-03  9.56219870995e-04  3.90507276150e-03  9.24824525466e-04  5.15296311596e-04 -2.62545928731e-04  4.42435133430e-03 -1.03193578515e-03  2.87607525204e-03  6.21454149408e-03 -3.78432796128e-04  8.90284909174e-04  1.87943731897e-03 -3.37281153254e-03  3.96909599057e-07  1.74862549032e-03  1.97864162642e-03 -1.05238261267e-03 -2.17760908384e-03 -5.80838788712e-04 -3.97559851223e-03  1.41077965159e-03 -3.93215319528e-04  1.95306805967e-03  1.26736033011e-03 -1.42356821208e-03 -2.46739267645e-03  2.98415794871e-03  1.89374604100e-04  4.81063186952e-04 -3.94849616267e-03 -1.37857739240e-04 -1.89759806199e-03  5.78046780163e-03  4.88358654565e-04  1.54957434241e-03  8.18816511177e-05  5.32060881601e-04 -4.47735393276e-03  3.12644227416e-04 -8.92927820077e-04  1.28731653630e-03 -7.60820045644e-04  4.81435517957e-03 -4.10025986247e-03 -2.77049833780e-03 -3.19095408807e-03 -3.23980092464e-04 -1.85243147307e-03 -3.76884575498e-03 -1.52418531560e-04 -6.55923296323e-03  3.16601514854e-04 -4.54358243312e-03  1.22931930173e-03 -2.21614901164e-04 -1.24910464414e-03  4.83542294929e-03  3.11150789237e-03 -8.66484692049e-04  5.15693012470e-04  1.31862710235e-03  9.80556631517e-04  1.41937378389e-03 -2.91232696040e-03  1.01795505523e-03 -4.49750760472e-03 -1.94894808387e-03 -2.07850798051e-04  9.65398636577e-04 -2.11763702610e-03  2.84048882102e-03 -5.14659885267e-04 -2.15747729526e-03  2.93504530616e-03 -9.37119633989e-04  5.26509919046e-05 -7.37865834536e-03  5.24847637373e-03 -2.57787570736e-03  1.39833309254e-03 -1.79820936427e-03  1.95988512896e-03  3.81448781368e-03 -3.57781956155e-04  2.04363450693e-03  2.91481431029e-04  1.21418224613e-05 -2.07905181327e-04  1.77609252868e-03 -4.74341919030e-04 -2.25181078385e-04  1.17022654675e-04 -3.97208304876e-04 -1.12347783217e-03 -1.47342321192e-03 -2.80319718933e-04  4.53081194639e-03  2.44176196261e-04 -7.73451809281e-04 -3.90753009339e-03 -1.24257089279e-03 -2.52470441429e-03  1.68044940731e-03 -2.59137375096e-03  3.65261911620e-03  3.81604928504e-03  1.47760796831e-03  4.53928073372e-04 -1.14865496683e-03  3.17025951497e-03 -9.73301057132e-04 -3.32192911044e-03 -6.01310536386e-03 -9.21723742683e-04  1.70550373365e-03 -1.83953001874e-03  3.52543211261e-04 -5.05651301782e-04  4.42583930023e-03  7.81184661859e-04  7.79480926103e-04  1.65655882360e-04  3.76440677351e-03  8.72355806849e-04 -4.57993156117e-03  1.06562563064e-03  1.20907902348e-03  2.86864775670e-03 -2.10134429774e-03 -1.84220404702e-03 -1.24781153957e-03  7.24549418472e-05  4.77821847844e-04  4.65338042980e-04 -1.42611337155e-03  2.37481422257e-03  2.43187685383e-03 -2.20672141232e-03 -8.42238378479e-04  9.60807187465e-04  2.22853621738e-03 -1.33732207207e-03  3.63708550715e-03 -4.14900912366e-04 -1.43961870234e-03  2.10910930113e-03 -1.04553614137e-03 -3.83347275457e-03  2.58013460231e-03 -4.25774461184e-03 -7.13915367218e-03 -1.22633025305e-03 -3.34380701233e-03  6.89993177447e-03  2.01048485650e-04
-3.51162466201e-03 -2.63898289236e-03 -1.37815832451e-03  1.88576730679e-03 -9.29426590441e-04  1.88272909754e-03 -1.79020942449e-03  1.07235703312e-03 -1.95711161954e-03 -1.68333057606e-04 -9.48109135802e-04 -1.27897098216e-03 -4.47347826236e-05 -4.60648666830e-03  2.17428172203e-03  2.54469675447e-03  3.69757472211e-03  5.88982341855e-04 -4.16125697100e-03 -8.95618222838e-04  1.84952169304e-03  1.38377478946e-03 -1.51971890767e-03  3.07623061365e-03  3.88051505556e-04 -2.90873056331e-03  3.01545845778e-03 -4.85340954029e-03  4.91902143767e-03 -2.45364009424e-03  2.26628345490e-03 -3.99694765565e-04  3.03387102187e-03  5.15912281526e-03  2.15807136671e-03 -1.23913322710e-03  7.10164269575e-04 -6.50516218029e-03  4.16823712997e-03  3.79732859155e-03 -3.66324298430e-03 -2.48733498472e-03  4.94663489159e-03  3.08353260976e-03 -4.12167304051e-03 -2.13754233819e-03  5.17609139845e-04 -3.72765720496e-03  1.85729694517e-03  1.99010030060e-03  1.52304368387e-03  4.21637704564e-04  7.80369724140e-04  3.99976868134e-03 -1.69320823210e-03 -9.78171253922e-04 -8.78117702785e-04  1.49174640042e-02  2.92738589832e-03  2.19440668551e-02  9.42664276887e-02 -1.00523606814e-02  6.66993740357e-03  3.82444847432e-03  2.79811871240e-03  1.91160961567e-03 -2.27775672240e-03  1.15236530156e-03  6.24127082609e-03 -1.94717293694e-03  5.17556158302e-04 -3.40237056827e-03  8.90382794458e-03 -6.47606797999e-04  1.35831154414e-04  4.01127266699e-04 -2.07123912829e-03 -5.20260034704e-03 -5.12130584112e-04 -5.67374533277e-04 -5.02399101240e-04  1.16961714090e-04 -1.12998059794e-03 -3.11803018579e-03  1.73815663022e-03  1.34489966711e-03 -1.87731285393e-04 -1.22108240591e-03  2.08247845257e-03  2.28080034977e-03  2.92843594068e-03 -2.79131116172e-03  1.18907559376e-04  1.88717008163e-04  1.29326660771e-03  1.23171186540e-03  7.43760239537e-04 -1.48071319586e-03 -5.00792672766e-04 -1.72160869427e-03 -2.05419068725e-03  9.97057026918e-04  5.27038362688e-03 -1.74638479520e-04  1.88974695618e-03 -4.04268049935e-03  1.92981035004e-03 -1.65906618641e-03 -2.11627656393e-03 -4.86255393294e-03  2.95013913355e-03 -1.06027676995e-03  3.02802037110e-03 -2.70704627976e-03 -7.05862516752e-04 -9.02833023827e-04  2.91313120827e-03 -3.01900940658e-03 -1.48991214150e-03  1.09741421283e-04  1.41410931294e-03  3.45082770441e-04  1.28442896288e-03  3.41153871864e-05 -8.43847447051e-04 -5.74636918456e-03 -1.21440190087e-03 -2.97362973068e-03  6.47365637995e-04 -2.98539479274e-03 -1.04367026248e-03  1.31555505752e-03  3.15098732378e-03  1.40687993976e-03  1.60397048684e-03  3.21762607643e-04  2.56837138757e-04  1.07415738452e-03  4.30745413046e-04 -7.18114148646e-05  4.90960345145e-04  2.04036708575e-03  1.82233204263e-03 -2.68121274855e-03 -2.54889627634e-03 -4.42118007566e-03 -7.84320231482e-04  2.57055138191e-04 -1.49110802772e-03 -7.30706260148e-06  1.10966273318e-03 -7.18289408324e-04  1.21499291687e-03 -6.23526235296e-05 -9.16111393022e-04  4.76127639649e-04 -4.14032974875e-03  6.18766123286e-04 -2.11814107119e-03 -4.89855219580e-04 -1.85999556132e-04 -2.40170895949e-03 -3.07589069020e-03  5.45061463335e-04 -3.28997292591e-03  3.31421626959e-03 -5.52677245715e-03 -3.10314739254e-03 -1.23404676196e-03  5.70801778584e-03 -7.65754145042e-03 -3.51668227340e-03  2.28924549684e-03  6.18641718400e-03 -1.80324122113e-04  2.38045172246e-04 -4.50706458645e-04 -8.24440341285e-03  5.53421050643e-04 -4.89631176232e-03  2.01775919266e-03 -2.73574117428e-03  6.53547371535e-03  2.63024495397e-03  5.09316832124e-03  2.64725361541e-03  3.56109222502e-04  5.92976556536e-04  9.13722548535e-04 -3.80238444029e-03  2.46974045699e-03  2.53718780827e-03 -1.72191970877e-03 -1.91246833430e-03 -3.69300308449e-03  2.21510797651e-03 -2.64924661760e-04  1.66676318592e-03 -2.04225630952e-03  2.11686156355e-04 -1.43320492314e-03 -2.06269142411e-03  5.06208673172e-03  9.41292420818e-04 -2.83694101825e-03 -2.38802198695e-03  6.29643334230e-04  2.39355054607e-03  4.26480797022e-04 -3.67812511729e-03 -3.61112904317e-04  1.19256773720e-03  2.59989308684e-05 -1.53065164931e-03 -2.44645195795e-03  2.37898430984e-03 -1.79742919029e-03  3.34947680056e-04 -2.56488904143e-03 -1.24524265422e-03 -4.73202999134e-04 -1.98765263780e-04  7.99502622994e-04  5.15872951045e-03  1.56068939942e-03 -6.43037443469e-03  2.20615026467e-03 -2.15775423070e-04 -3.75541124474e-04 -2.92348644375e-04  1.17143833028e-06 -2.61888142361e-03  1.23720205228e-03  2.99805974592e-03 -5.68106302643e-04 -9.81458087096e-04  3.29893388016e-03  3.14297617816e-04  8.91120766681e-05  2.27654964641e-03  3.24687578938e-03  8.29443221216e-04 -4.11779610480e-03  2.05342383464e-03 -1.06283248628e-04 -5.13667475165e-04  9.79142795509e-04 -5.03302103634e-04 -1.38789539066e-03  1.21349846050e-03  2.67275005169e-03  8.67810922377e-04 -3.89672111726e-03  2.50988910591e-03  5.07069454265e-05  1.06651426096e-03
-6.95983723273e-03 -3.32712449421e-03  1.63525326998e-03  7.34023940983e-04  2.65885442990e-04  2.86252148279e-03 -2.23518097893e-03  4.47406535842e-04 -3.91612141618e-03  7.78420018944e-04 -1.15570454879e-03 -1.87795688662e-03 -2.12869793778e-03 -4.10729398350e-03  5.76564183302e-03  3.01165991372e-03 -3.99265416407e-03  1.20971043797e-03 -1.39245420547e-03 -3.42261287591e-03  1.51214871233e-03  1.98310619241e-03  2.60822868073e-04  1.36125092798e-03 -2.35885241839e-03  4.41904120605e-03  2.50560558816e-03  4.53121992282e-03  8.25338626038e-04  3.66992479744e-03  1.58909775773e-03  5.15782342074e-04  1.91056870844e-03 -2.15849387870e-04  2.76834139442e-04  3.38570631121e-03 -1.38943753219e-04  3.72897415298e-03 -2.35891304153e-03  2.59184258482e-03  2.86914462382e-03  3.12546881497e-03 -3.78221267130e-03 -5.04611819816e-03  7.06249351759e-04 -1.47957663678e-03  2.89051776292e-03  1.55410057461e-03  3.40861748714e-03  1.87720184654e-03 -2.95069699418e-03  1.80992809790e-03  1.01616197039e-03 -3.35656384594e-03  1.86702668555e-03  2.08539594819e-03 -2.43927258409e-03 -4.24822897813e-03  8.03548701721e-04  1.63305400085e-02 -1.00523606814e-02  1.03097763698e-01 -2.16784503773e-03  5.80976006646e-04 -3.13935374839e-05  9.84486823067e-05 -2.35118409817e-03  1.02842332658e-03  2.57053261872e-03 -2.18429944012e-03 -7.81109754509e-03  8.28285063801e-04  5.34339526330e-06 -2.74359254858e-06 -6.47894818528e-03  3.04983006431e-03  4.89931232511e-04  4.69255608818e-03 -7.85385618418e-04  4.61843555459e-03  9.07899302152e-04  5.68278702974e-04 -2.37639339234e-03  3.02754109268e-03  3.69238371844e-03 -4.00257453173e-03  3.95366455324e-03 -1.30592052745e-03 -2.66980654351e-03 -8.78970745689e-04 -1.51928304294e-03 -3.18200489857e-03  1.72943660501e-05 -5.53527145675e-04 -1.30344437820e-04  1.73120175103e-03  9.12169242782e-04  2.43199533580e-03  1.04750777876e-03  4.92643448364e-03  7.98135086897e-04  3.08514791250e-03 -1.85064628138e-03 -1.74582434996e-03  2.22061377323e-03  4.82851399257e-03  3.17860386317e-04 -2.16148293151e-04  4.14780284563e-03  9.08417356077e-03 -1.99401860119e-03  1.09530497760e-03 -2.33659699954e-03 -1.42628798406e-03  3.28547035039e-04  6.09170345110e-04 -1.40530943122e-03 -4.82682504566e-03 -3.96834566469e-03  3.64363084819e-03 -3.54124159089e-03  2.12079683373e-03  6.13826125872e-04 -3.37469554683e-04 -9.80852682652e-04  1.79281592220e-03 -2.80328605089e-03  1.57342556077e-03 -2.78619797823e-03 -1.66973957570e-03 -1.55512994273e-03 -2.86485320762e-03 -3.88196131021e-03  5.80251005208e-03  4.84188244091e-03 -1.45763266546e-03 -1.78702386906e-03  5.48936982786e-03 -6.69924416029e-03  1.29805307317e-03  8.05508338923e-04 -1.33522059141e-03  2.30165245580e-03  1.90913793372e-03 -9.07620498296e-04 -6.15366446301e-03 -2.05746230711e-03 -4.90921393937e-03 -3.46166128645e-03 -2.31461341266e-03 -1.10100676511e-03 -2.38912763409e-03  1.11016174024e-03 -1.34878173958e-03  6.49829469283e-04 -2.08349366000e-03 -1.74981580760e-04  4.99024231019e-03 -8.57844234417e-04  4.33488212902e-05 -1.34754515333e-03  1.61439299126e-03  7.74995642950e-04  2.03866257852e-03  1.63852660950e-03  3.21982193792e-05  6.69276148710e-04  1.11660930962e-03  1.17563972187e-04 -1.77375522324e-03  2.57369890026e-03  2.55651152450e-04  1.98912023441e-03 -3.20646300200e-03  1.61957019105e-03 -3.68023048251e-05  2.52175717129e-04  1.50226373927e-03 -5.13544455153e-04  2.50215168609e-03  1.55726425319e-03  2.11002892429e-03 -4.94846385674e-03  1.17220003145e-03 -2.09691402711e-03  2.42608663977e-03  2.44424087619e-03 -2.20008524591e-03  5.77701677601e-04 -7.56458725827e-03 -4.06165433307e-03 -2.80559626572e-03  9.17519638270e-04  3.03394909792e-03 -5.89338638869e-04 -3.54389102999e-03 -8.33056364206e-05  7.65994674896e-04  9.68133614037e-04 -2.87893563040e-03  1.18692778584e-03 -4.05265980421e-03 -4.68452468166e-03 -3.45009874022e-03  5.98514395926e-03  3.21532746042e-03  3.71616003872e-03  4.51499043701e-03 -1.94496786047e-03  2.48470334375e-03  1.09817086567e-03 -3.12057433802e-03 -2.69318151396e-03 -2.80572495522e-03  4.84747012553e-03 -6.87989666743e-03  1.98431266745e-03 -2.89858540173e-03  1.91102851833e-03  4.33198860825e-03  3.32392806844e-03 -2.88124773316e-03  2.16152414188e-04  3.59007031085e-03 -3.31097788347e-04  2.72499361446e-03  8.84054522930e-04  9.36524358631e-05 -8.69259135651e-04 -2.75337658583e-03  6.33156024851e-04  3.96400222081e-03 -9.29525621644e-04  8.88576289296e-04 -1.35068915598e-03 -1.53820348218e-03 -1.56896183538e-03 -1.53026299703e-03 -2.20880788710e-04  1.39619967739e-04 -4.29341283150e-03 -1.36911352760e-03  7.97621028343e-05 -3.30040890187e-03 -1.99706283034e-03 -2.03705729078e-03 -3.17937527629e-03  1.56317904909e-04  3.29813932613e-03 -1.24704536422e-03 -6.45631887628e-03 -5.06200796440e-03  2.12841002611e-03 -2.88316056581e-03  3.40782216579e-03  7.75532016035e-05
-5.20935789781e-03 -6.88154634934e-03  3.24437123419e-03 -2.34819750235e-03  1.76350946403e-03 -9.40731714255e-04  5.34701839512e-03  3.65243380788e-03  3.52240157054e-04  2.27995415048e-04 -4.20202732213e-03 -3.40201860649e-03 -5.28294351334e-03 -6.27904136080e-04 -7.02876023591e-05  3.68859427839e-03 -2.91736935409e-03  2.94718912392e-04  4.88982852197e-04 -1.09101821120e-03  3.37671238545e-03  1.57998243330e-03 -3.14750592494e-03 -3.45472529378e-03  3.27985016246e-03  4.55928457060e-03  3.33356241396e-03 -2.34358403090e-03  3.27638110929e-03  7.68003328762e-03 -7.76068519247e-04 -8.15230262920e-04 -8.45866160235e-05 -1.76139558212e-03  3.88428612467e-04 -3.49373425046e-03  9.75618444915e-04 -6.91817666069e-03  7.99107087644e-03  2.16426185471e-04 -5.97270441432e-04  7.27886073864e-04  2.31498970941e-03  4.46994608707e-03 -1.45341145553e-03 -9.69197862823e-05  1.09147107400e-03 -1.32831544671e-03 -1.90306241475e-04 -8.16280397312e-04  1.70627313902e-03 -1.02535265268e-03 -4.15049196682e-03 -1.94505668193e-03 -2.79194715842e-03 -2.03230463146e-03 -1.24180646689e-03 -2.16542876382e-03 -3.40022812969e-03 -9.29302982229e-04  6.66993740357e-03 -2.16784503773e-03  1.19225517053e-01  1.19774210745e-02  3.35234696372e-03  9.76689872294e-03 -6.96235764047e-04 -3.39930337178e-03 -1.92707739069e-03 -2.75061614743e-03  1.28331912336e-03  2.20598423603e-03  1.40667709821e-03  3.37784216980e-05  2.91364581167e-03 -3.08807576021e-03 -8.64042372984e-03 -2.62675189259e-03 -1.66504956251e-03  1.44627013762e-03  1.23749651213e-03  9.04179171499e-03  7.13694122842e-04 -6.77627292750e-04 -5.33819723133e-03 -2.17011766513e-03 -8.03503883191e-03  4.43486201194e-03  5.42398432663e-03  2.41489328898e-03 -2.45011684416e-03 -7.73211655811e-03  5.15000012795e-03  3.92181721093e-04  1.90978481884e-03 -1.88998123501e-03 -3.00488598540e-03 -1.94749458862e-03  4.17155739505e-03 -7.08047647773e-03 -1.57958893772e-03  6.75355834731e-04  1.42589129600e-03 -7.72697260788e-03  2.13995942474e-04 -9.33618454910e-04  1.22399072410e-03  1.58698882470e-03  1.82017123600e-03  3.20572082900e-03  6.63010259737e-04 -4.48235988355e-04 -4.23210303215e-03 -8.16374833353e-04  1.34694894254e-03 -1.72424395930e-03 -1.41344021984e-03  3.88113692040e-03  1.49737773969e-03 -3.54972355703e-03  1.61236583119e-03 -1.45967305100e-03  2.51579123862e-03  9.78867177132e-04 -5.17748847085e-04 -2.88113534941e-03 -1.50056693119e-03 -1.21171217511e-03  9.89263387253e-04 -4.00422094056e-03 -8.74641192745e-03 -1.02336816503e-03 -4.59868025726e-03 -1.45394407317e-03  5.19016569565e-03  7.96731486779e-04 -2.45043069672e-03  1.81100139020e-03 -1.04967685890e-03  1.60041784033e-03 -2.01145876873e-03  1.28188656749e-03  2.61231699219e-03 -4.26297029183e-03 -3.08934454712e-03 -5.84803105641e-03 -2.08638013864e-03  2.12286779041e-03 -1.09249207660e-04  3.87192848411e-03 -8.08587403092e-04 -2.55039094662e-04  3.61555385496e-03  4.18493360750e-03  2.60527458210e-03  1.47639581918e-03  2.79019689093e-03  2.01484903999e-03  2.05742608179e-04 -4.39812246660e-03  3.71159282988e-03 -2.70184354050e-04 -4.57016928476e-03 -2.02108316515e-03 -1.90469710522e-03  3.40490969877e-03 -1.96884157862e-03  1.66470451866e-03  4.02986064696e-03  6.45540366019e-03 -2.53490812751e-03  1.44086421114e-04  1.01464587531e-03  1.11694406645e-04  7.12153743557e-04 -2.98272417834e-03  2.15458282536e-03 -5.66376816674e-03  1.77244934694e-03 -3.67230197708e-03  2.89394255210e-03  2.94998982623e-03 -5.48059735575e-03 -2.83472166911e-04 -1.90005182516e-03 -1.72345133408e-03 -2.04780816488e-03 -3.19342603971e-03  7.91416852563e-04  9.68089649840e-04 -3.59762873173e-03 -2.68575869551e-04  9.78253284835e-04 -2.01864030025e-03 -1.64890387536e-03  1.49645255951e-03  1.29695275154e-03  1.24972631394e-04  4.07365086922e-03  1.63117188441e-03 -5.34659402512e-03 -1.36711808777e-04  9.04291215131e-04  1.26629277564e-03 -4.55289338689e-03  1.70482177007e-03  2.61977980972e-03 -2.19465109736e-03  7.71819018512e-03  2.81478347095e-03  1.98881219893e-03  7.79995188838e-04 -4.84356469126e-03 -6.30520594756e-03  4.07707441876e-03 -4.08726675806e-04 -1.80677499197e-03 -5.21709534703e-04  1.96635720849e-03  1.20969901949e-03  1.40928612019e-03 -7.73843990452e-04  1.14331646709e-03 -2.22943281661e-03 -1.77401051856e-04  3.23347231909e-03 -2.23567538343e-03 -4.86922905235e-04  1.75726532214e-03 -2.66564291817e-03 -3.79818735462e-03 -4.37412516046e-03 -6.83910522640e-04  4.71588564726e-03  1.86376213269e-03 -1.05202836529e-04 -1.25893227093e-04 -7.73135999549e-03 -5.25737456196e-04  1.53751474391e-05  4.03380723898e-03  1.12997196894e-04  2.02861950024e-03  1.76134034504e-04  7.17268139341e-03 -3.82852041227e-03  7.97258615328e-03  3.63776994809e-03 -2.61887751692e-03  1.34379307321e-03 -1.31790279255e-03 -6.76278992173e-04  1.02791517614e-04  7.62445447896e-04  1.10775172558e-03  2.24689915347e-03
-2.78484808643e-03 -7.63070356907e-03  4.48684984501e-03 -2.86306407610e-03  2.17778736341e-03  3.01614892852e-03  2.76807490071e-03  1.06589922992e-03 -7.82498615121e-04 -1.27764074937e-03  3.79933328148e-03 -2.20474486417e-03  9.62386388857e-04 -7.07732737593e-04  1.89035849283e-03 -3.09782541700e-03  1.40191172166e-03 -3.43980348547e-04  2.17276541554e-03 -4.28135986472e-03  3.39889658190e-03 -2.43466796945e-03  2.81607707178e-04  1.15305949292e-04 -6.39479909342e-03 -2.61340145246e-03 -9.85590193075e-04  9.45212142088e-04 -1.07506153003e-04  5.52176359400e-04 -2.53571787837e-03 -7.11651585922e-04 -1.48291509321e-03 -1.72548494352e-03 -1.80120331492e-03 -4.52947684808e-03 -2.57862941634e-03 -1.75927872434e-03  2.21135452681e-03  3.26996866955e-03 -5.49570743093e-03  2.86510748079e-03 -1.43760138915e-04  8.25838412265e-03  7.78888071826e-04  2.89576309224e-03  1.49483971576e-03  2.59149393021e-03 -3.58301939082e-03 -6.93882376317e-03  1.29075383167e-06  3.89052000464e-03 -9.10080724345e-04  3.38592165222e-04 -2.44575112537e-03 -4.66163788259e-03  7.06072324809e-04  1.35142552868e-03 -1.82206472606e-03 -1.84867133040e-03  3.82444847432e-03  5.80976006646e-04  1.19774210745e-02  1.10931511775e-01  1.48260567220e-02  7.58346821855e-04  1.49599546924e-03 -2.39465015180e-03 -4.43398265589e-04  4.39186034518e-04  3.41750827511e-03 -1.68098680165e-03 -4.21168786838e-04 -1.26997300335e-03 -4.70897630532e-03  3.32627157052e-04  5.77690290647e-04 -6.27854457363e-03  3.63583555498e-03 -1.01131644173e-03  8.05868627993e-04  3.74609587548e-03 -2.97296111572e-03  3.69688028897e-03  8.75137348718e-04 -2.01674383722e-04 -1.42464660398e-03  3.70885802130e-03 -2.04908372321e-04  2.01826769730e-03  6.18497013310e-04 -9.87322903176e-04  3.42486192927e-05 -3.27031077654e-03  7.94693330788e-03 -1.79756761476e-03 -2.53536879164e-03 -1.75955269541e-04 -7.28724532695e-04  1.81025566408e-03  1.40167823566e-03  5.20107866615e-03  1.62877475218e-03 -3.00756395240e-04 -9.27067517581e-04 -2.90440003191e-03  6.26626214011e-03  4.36928482688e-04 -3.49546317666e-03 -4.03479211672e-03 -1.73498306765e-03  1.07824009165e-03 -9.52919858706e-04 -2.70564507400e-03  2.63140549438e-03 -2.29204952433e-03  2.12353468324e-03 -3.50691037236e-03 -8.66187154118e-04 -1.48945489368e-03 -1.46879174825e-03 -1.95951706766e-04 -2.79971116720e-04 -3.56394322619e-03 -4.10723119319e-03  9.89207226754e-04  2.95846074035e-03  6.69156589190e-03 -2.53058728036e-03 -1.08418552184e-03 -1.39672102199e-03 -4.01533031664e-03 -2.86282425075e-03  2.26634074037e-03 -2.51773322423e-04  7.51538640193e-04 -2.24206843488e-04 -3.26382034536e-03  4.07060783810e-03 -2.97457560701e-03 -1.80270426625e-03  2.77800756798e-03 -9.05604614259e-04 -4.05980878314e-03 -3.36306622514e-04  2.01192356667e-03 -1.35943264931e-03 -1.30794071695e-04 -2.27067926487e-03  2.10363871081e-03 -3.17255227433e-03 -1.00880961410e-03  5.39664624986e-03  1.58679555796e-03  2.86754170493e-03  6.27906565092e-03  3.86583491991e-03  6.80447693332e-04 -2.16068872851e-03 -2.43724699105e-03 -2.54331723791e-03  3.94839826288e-03  1.79055856954e-03 -3.08960411606e-03 -6.08685796984e-03 -3.82477618383e-03 -3.67673525257e-03 -1.03562228243e-04 -5.17930715589e-04  3.83359126786e-03 -1.69987400402e-03  1.58221906960e-03  2.73643441059e-03 -3.65511110110e-05  2.16071726345e-03 -1.49916857538e-03 -3.50426375259e-04 -1.40610616214e-03  1.71303165782e-04 -1.12476815946e-03  9.21133517660e-05  2.96526804524e-03  4.05082336412e-04 -3.08665109539e-03  5.82018195485e-04 -4.19003155093e-03 -4.67660873278e-03 -1.12777092064e-03 -5.12522205102e-03 -5.30794422446e-03 -6.91037383671e-03 -1.90230386960e-03 -2.72461582244e-03  7.44124536829e-04  1.02660550366e-02 -1.43317714376e-03 -4.11655108899e-03 -6.49361658450e-04 -3.60814167557e-04 -4.24754381111e-04 -2.99387227523e-03 -2.91171695463e-03  5.13721270019e-03  2.13901163263e-03  2.62038885354e-03  4.96563016975e-03 -1.10163567131e-04 -5.15430613823e-04  1.67345817912e-03  6.46144048869e-04 -1.35170243227e-03 -6.06255972964e-03  5.28525923025e-04 -1.77683755647e-04 -1.05872702160e-03  2.74340721643e-03 -2.87239184701e-03  8.16474320295e-04 -1.08812287354e-03 -2.12310307154e-03  1.31388376607e-03 -2.14952506232e-03  6.10906879397e-03 -1.61066834444e-03 -4.66839359630e-04 -1.22082534431e-03  7.21815979950e-04  3.15318350624e-03  3.41966065426e-04 -2.35882843576e-03 -1.59710196247e-03 -5.12000114100e-03 -1.96681736493e-03  3.02066228236e-04  3.51030986312e-04 -2.78518129093e-03  6.27455146434e-04 -9.73779152509e-04 -1.16694266026e-03 -7.38844018399e-03 -5.45559167606e-04  6.08483693904e-03  6.67633602047e-03 -2.06047687454e-03  3.08222841916e-03  3.12347960150e-03  4.71053546561e-03  4.50718031730e-03  5.89467229908e-04 -2.76617164541e-04  1.42903427886e-03  7.56277251609e-03 -1.34217434914e-03  5.04252051485e-03 -5.58574192804e-03  9.90471474445e-04
-3.02742484574e-03  1.16793268044e-03 -3.74965309865e-03  1.87290258718e-03  2.57467337456e-04  7.26089698771e-03  2.68731566678e-03  2.44772816165e-03 -3.39507141465e-03  1.73265220536e-03  8.59064803629e-03 -6.50410355860e-04 -1.27508980204e-03 -6.92588184235e-03  3.66361999109e-03 -3.73965988395e-03  5.14697601504e-04 -1.01363074334e-04  4.56053436432e-03 -6.62639027480e-03 -2.61244208831e-03 -4.52018017929e-03  1.99064957108e-03 -1.74391769974e-03 -1.97647202669e-03  1.02609460757e-03  2.04112999964e-04 -4.67500375254e-04 -1.46142167468e-03 -2.13098780264e-03 -1.87861940177e-03  3.31942615351e-03  1.45234029741e-03  1.25020335240e-03  8.42527133282e-05  8.16936301709e-05  1.46608621863e-03 -1.42778607159e-03 -1.18362694678e-03  1.31728350417e-03 -5.71681742017e-03 -2.06047744848e-03 -8.00596425650e-04  2.71422945842e-03  1.22503971533e-03 -1.73236093143e-03  1.95937760366e-03 -6.62073732447e-04 -6.19908200248e-04 -3.58607917046e-03 -4.39973698128e-03  1.15054544681e-03  1.22067447419e-03  4.82125310875e-04  3.81579772017e-03  1.25661248786e-03  5.30876736718e-04 -1.41546604776e-03 -9.31140421452e-04  2.80480974979e-03  2.79811871240e-03 -3.13935374839e-05  3.35234696372e-03  1.48260567220e-02  9.15031579270e-02 -1.30003947480e-02 -9.97088035900e-03  2.03755435995e-03 -4.97370220693e-04 -1.78003971246e-03 -1.63941381145e-03  1.92156867667e-03 -5.94603150308e-05  1.09986502328e-03 -4.10510152539e-03  1.53781172021e-04 -2.18692929539e-03 -4.41350193982e-03  2.27057707064e-03  3.02962509319e-03  1.98883626683e-03  3.71889998370e-03  2.43143615181e-04 -2.28314306116e-03  4.55511207726e-04  1.30360150801e-03  4.85146083378e-04  1.18316304214e-03 -1.45456452794e-04  4.77128972803e-04 -5.97945139091e-03 -3.01857782659e-03 -2.51907048446e-04  2.39936961621e-03  3.81534291327e-04  5.33926852385e-03  1.85645497313e-03  2.79752393214e-04 -1.19673300941e-03  1.63131073030e-03  2.08350025468e-04 -3.11226918987e-04  2.96878506139e-03  1.92584134244e-03 -8.59709649851e-04 -1.52306998137e-03  4.82430356841e-03 -1.30128282304e-03  1.61046487846e-04  1.76705082736e-03  4.33240750744e-04  5.36812243706e-04  1.30700258605e-03  1.14704240539e-03 -5.00394747070e-04 -2.74774344188e-03  4.10355449334e-03  3.09053153654e-03 -2.88391787826e-03  4.09202544462e-03 -1.75853856333e-03  1.25738877811e-03 -1.78357178610e-04 -2.17809508891e-03 -3.31505102280e-03 -1.68123720237e-04  1.47551973258e-03  2.18966102940e-03 -1.83303976332e-03  1.07572048678e-03 -2.67269389693e-03 -3.01228651651e-03 -3.35872133797e-03 -5.87199147713e-04  3.46659798529e-03  3.69687813100e-03  3.43175467758e-03 -4.54564542269e-03 -1.16281484553e-03 -8.55393813474e-04 -6.64049741688e-04  1.41316333918e-03 -3.75072899627e-03 -6.45670801370e-03 -4.11973200332e-03  1.02646526507e-03 -2.50781144556e-03 -6.64930006270e-04 -3.13576174650e-03  4.20130644391e-03 -6.60054668307e-04 -1.38637252021e-03  6.63509769890e-03 -9.39038461462e-05  1.74677196524e-03  2.55574770465e-03  7.96232603676e-04  2.84694043794e-03  1.96446107562e-04 -3.28040249482e-04 -1.50381198228e-03 -4.42483770284e-04  5.68601755127e-04 -4.61455405810e-03  9.58230802449e-04  7.25586590516e-04 -2.33960846108e-03 -3.55604072598e-04  3.18329266500e-03  9.64863659223e-04  8.82565259366e-04  1.10656993530e-03  5.59866718496e-04 -1.94134625533e-04  1.39745746167e-03  3.72551366138e-04 -1.37590517095e-03  2.22050903529e-04 -2.24761656158e-03  4.38257136793e-03  3.54776903006e-03 -1.53913171882e-03  3.33383809549e-05 -2.38086271465e-04  1.51853362043e-04 -4.34821114484e-03 -5.83645662596e-03  3.37624927058e-03  1.77948230083e-04 -4.86573292847e-03 -6.17772737779e-03  1.62595549970e-04 -4.17857893484e-03  2.55204035918e-03 -1.63109346917e-03 -1.69262632663e-03  8.01497206016e-05  3.84341369496e-03  9.54904949627e-04  1.14865163916e-04 -2.81133303941e-03 -2.74260308224e-03  1.27871721477e-03  3.69584840602e-04  2.50216812896e-03  2.32499455740e-03  1.76961143578e-03  2.68505662672e-03  1.06819692896e-03  2.03061830313e-04  1.18526913841e-03 -4.50898125029e-03  4.25060422892e-04 -1.89177084124e-03 -7.10514334924e-05 -1.54516691745e-03 -4.03824048210e-05 -1.38966875493e-03  3.10195514740e-03 -1.18462212942e-03 -1.27973240567e-03  1.23821349282e-04  8.88972158504e-05 -6.77835298108e-04  5.94060645972e-04 -2.96321525339e-03  2.18893020696e-03  1.32892014774e-03 -4.32423712973e-03  7.37039452746e-04 -1.06373997180e-03  8.49248856570e-04  4.70072734007e-03 -3.24422923371e-03 -4.12425751236e-03 -2.69972440457e-03  4.05456894492e-03 -3.43068957157e-03  3.65739077193e-04 -3.82106917942e-03 -2.17261700552e-03  5.55345970925e-03  3.36863736398e-03  2.61336161850e-03 -4.90216124518e-03  3.05676972187e-04  6.06826247592e-03  7.90749429474e-04 -5.74741499651e-04 -3.79945695006e-03  1.39823358262e-03  6.12112821603e-03 -3.16292160995e-04 -3.14971616420e-03 -1.13853581088e-04  2.45065544097e-03
-2.00858281757e-03 -1.52393106169e-03  1.90631395990e-03  1.34950561735e-03 -1.23175406063e-03 -3.98206997433e-03 -1.70834733226e-03 -4.10174247816e-03 -4.53136849577e-04 -1.44311284560e-03 -2.00525227277e-03  2.07981659625e-04  2.29549059583e-03  3.60535395351e-03 -3.09413545163e-03 -1.36975767825e-04  1.22714967790e-03  1.51028778432e-03  3.17705741966e-04  3.54439979944e-03 -6.96019252226e-04 -2.43661369186e-03  6.97589580383e-04  1.84340398088e-03  2.90972650772e-04  1.86051374513e-03 -7.08900230436e-04  1.65979409782e-03  4.45143595605e-03 -7.88592570971e-04 -8.44807315766e-04  8.69944669016e-06  2.07868884127e-04  1.57702282425e-03  2.05882178982e-04 -4.11344472553e-04  4.38683875764e-04  6.66203169558e-04  6.35986241644e-04 -1.87205415762e-03  8.07576563240e-04  2.88074988198e-03  3.40704652107e-03  1.89519204664e-03  1.16641293104e-03 -2.32345314788e-03 -1.79946271693e-04  6.63920359274e-04 -6.54317262823e-04 -6.04988539928e-04  4.07418237625e-03 -1.23196707861e-03 -1.33482664259e-03 -1.83815877802e-04 -2.63750988188e-03 -7.07205998421e-04  2.36386143343e-04  2.76418482993e-03 -5.56041898483e-04 -2.20177308015e-03  1.91160961567e-03  9.84486823067e-05  9.76689872294e-03  7.58346821855e-04 -1.30003947480e-02  8.34708761008e-02  8.88905749898e-03 -1.47365083400e-02 -3.97037245065e-03 -4.60904521332e-04  2.36737589240e-05  3.76621696264e-03 -2.28312952882e-03  1.43742378323e-03  5.46055159725e-03 -1.98914743829e-03 -4.73702165549e-04 -1.43071149830e-03 -3.27562284948e-04 -8.73103332500e-04  1.13679186380e-03 -2.04154068598e-03 -3.99562970587e-04 -2.71583830485e-03  1.60508369552e-03 -4.34267780919e-04  1.81530937878e-03 -5.83929103542e-04  1.00268443509e-03 -3.70670975146e-04  4.71848619421e-03 -2.98982944491e-04  4.30184402385e-04  1.17058480931e-03  1.43198398578e-03 -3.22606340535e-03 -4.20790895145e-03  3.29010010734e-03  1.38618893108e-03 -8.94265833421e-04 -1.47354018047e-04 -1.37764326419e-03 -6.43876552426e-04 -4.45575255363e-05  8.76137474861e-04 -9.45451493911e-04 -1.86625644664e-03  1.14730827031e-03 -4.44596563188e-04  3.65557322882e-03 -1.14716627018e-03  1.45233190087e-03  2.40981582780e-03 -7.68068034229e-04 -1.00487991613e-04 -1.47310308201e-03 -1.65302110828e-03  3.53698531482e-03  1.81930826035e-03  5.12593838455e-03  3.10713186340e-03  9.37956055690e-04  7.37553648886e-04 -7.05940800408e-04 -9.30122820544e-04  2.61734757264e-03 -2.05377281509e-03  2.29983074787e-03  5.71948716650e-04 -5.99810464625e-04  3.28385658235e-04 -3.36249409390e-03 -5.91806388985e-03  3.81630597799e-03 -5.38958465041e-04 -5.02833973095e-03  8.77980738449e-04 -6.63996738901e-04  3.55365166164e-03  1.22026123904e-03  1.91099284679e-03 -1.83629596107e-03  2.26513718180e-03  1.23781877833e-03 -3.46994707082e-04  3.45342161722e-04  2.73244207465e-03  1.92288347361e-03  1.72126616428e-03  1.07751596420e-03  4.63560046881e-04  3.77649188253e-03 -5.31534281586e-04  5.04636684070e-03  2.52022581846e-03 -6.73572952668e-04 -2.75770844902e-04 -2.68525639045e-04 -4.33740967185e-03 -4.34644077814e-03  2.30119039474e-03  1.39829316959e-03  4.88496557713e-04  3.89404323669e-04 -2.11652295670e-03 -8.86334357452e-04 -3.21643075992e-03 -1.78715456599e-03  1.98800434978e-03  1.17919790721e-03 -2.67058316947e-04  2.59261408983e-03  2.44211842866e-03 -1.21962770196e-03 -2.38312079964e-04 -2.28633079357e-03  2.10039555849e-04 -3.99658054105e-03  2.37909652713e-04 -8.31473628999e-04  3.47420604782e-04 -3.69533116754e-04  7.64589061136e-04 -3.22518371550e-03  2.21199667462e-03  1.45192642531e-03 -6.31562365071e-05  6.17587471782e-04 -1.73158380808e-03  1.76009034104e-03 -8.98019441898e-03 -1.34380644678e-03 -4.85772707544e-04 -3.26252227907e-03  3.12052768808e-04  6.56339961737e-04  1.51354601289e-03  7.55900704628e-04  4.36788557000e-04 -8.58125333039e-04 -2.09016828763e-03  3.47802309911e-03 -6.02801451943e-04  6.84093428984e-04 -1.07803469213e-03 -3.56013652922e-04 -3.14211655605e-03  1.92140636531e-03 -8.75915312560e-04 -3.56171207327e-03 -1.99846719851e-04  4.86265968297e-03 -4.16445348610e-03  1.98399723629e-03  2.67912402069e-03  1.09268710377e-03 -2.28129105531e-03  3.00069863116e-03 -3.49718282280e-03 -2.36340129323e-03  2.75577402842e-03 -3.98534844409e-03  7.67239325911e-04  1.13082392683e-03 -1.40605111743e-04 -4.24365148574e-04 -2.51302295132e-03 -1.31023954714e-03  2.43437184505e-03 -2.18219583644e-03 -2.79203604051e-03 -4.92950980045e-03 -3.50281747751e-03 -2.41799541759e-03  1.17621095550e-03  1.18449474403e-03  8.88326930961e-04  2.18257893104e-03 -1.74601798178e-03  1.89716598824e-03  4.19881614071e-03 -1.48287808453e-03 -3.30494778194e-03 -2.50801026017e-03  2.11804296572e-04  8.00261811397e-05 -8.56237938708e-04  1.86553415995e-03  7.51843588652e-04  1.75258462629e-03 -3.24742657427e-03 -4.59029864354e-03 -7.73995692809e-04 -1.54137631003e-03  4.32843050307e-03 -4.43732084405e-04
 2.14169162275e-03  7.69311309324e-04  7.29638133913e-05 -2.78833941642e-03  3.55609569332e-05 -2.57929507267e-03 -1.53596557389e-03 -4.63759293383e-04  1.11373102826e-03 -8.15884830551e-04 -3.61498003053e-03  2.96597772216e-04 -1.91718628729e-03  7.85680046867e-04 -1.56533518580e-03  1.11800133599e-03  5.01919033750e-04 -4.46693311952e-03 -2.55304189160e-03 -1.11475076720e-03  1.45223161282e-03 -2.65419065198e-03 -4.26056832493e-03 -5.93328803046e-03 -6.29439541095e-03  5.39105975749e-04 -3.24758662695e-03  9.59595087207e-03  6.74565369669e-04  3.69549141958e-03  2.23224915752e-03 -2.14846296599e-03 -7.96713699781e-04 -2.61622179935e-03 -3.32719698421e-04  1.52016804238e-03 -1.83327308278e-03  5.96048515630e-03  3.18742911651e-04 -6.14503134664e-03 -1.85107531250e-03 -2.97007364332e-03 -2.68352228392e-03 -4.90347486712e-03 -2.67967201007e-03 -3.99306315696e-03  1.64688207305e-03  9.93444306641e-04 -1.19338753136e-03 -9.75388745837e-04  1.08864693344e-04  1.62989767672e-03 -1.78285071409e-03  8.16757435393e-04  4.14131840918e-03 -7.78764916490e-04  4.59734563399e-03  7.72196604678e-03 -3.92341168518e-03 -3.98797883172e-03 -2.27775672240e-03 -2.35118409817e-03 -6.96235764047e-04  1.49599546924e-03 -9.97088035900e-03  8.88905749898e-03  1.18012860685e-01  1.21438744157e-02 -6.74387289839e-03  1.57518512686e-02  5.51055130309e-04 -2.35582198506e-03 -2.25298024666e-03 -2.34159920824e-03 -6.37720877339e-04  8.65276681415e-05  5.60978930572e-03  1.49464747426e-03 -1.07337355358e-03 -2.37295700590e-03  2.23588290820e-03 -2.00380313334e-03  2.88242352972e-04  4.15780766430e-03 -8.74684155515e-04 -4.03332406120e-03 -3.29250430532e-03 -7.69353830126e-04 -2.53902146834e-03  7.70107203470e-04  8.92588732578e-04  4.63751574416e-03  3.32386081028e-05 -1.94382636889e-03 -7.83996219663e-04 -3.11425338730e-03 -1.13041926796e-02  5.85014783561e-03  9.13023456185e-04 -1.00661215308e-03  7.28427781771e-04 -1.32677146836e-03 -7.63909104519e-03  7.32108745326e-04  2.06785666450e-04  4.05807563694e-03 -4.06365797454e-03  8.45307929537e-04  4.52094194305e-03 -7.92379003426e-04  3.02074278641e-03  2.08891401943e-03  6.66746219423e-03  7.65806698812e-05  3.03620181974e-03 -3.67531920154e-03  3.90381182725e-03 -5.70731403686e-05  1.20411330383e-03  9.55482311598e-04  2.33567137002e-03  8.14913380136e-04 -2.76828603912e-03 -1.45667924520e-03  6.10985555540e-03  4.19815521082e-03  1.85589538249e-03 -2.43953972779e-04 -1.07637809243e-03  1.87740197275e-03 -1.13566125471e-03 -2.26665517962e-03  5.68383515084e-03  1.96196812456e-03  3.16403688555e-03  1.28800065768e-03 -1.99085017315e-03  1.75012696020e-04  4.57251215474e-03 -1.07219033788e-03  2.10880031683e-03  5.58267823641e-03  5.04549564424e-03  1.74528650758e-04  5.72418761958e-03 -8.39217571843e-04  5.20370383082e-03  3.04292448803e-03  3.36799053469e-03 -1.45569779233e-03 -4.26248523949e-03  9.61122735397e-04 -2.97400143978e-03 -3.79418288612e-03 -1.26178466195e-03  1.74582938270e-03 -1.02865285615e-03 -1.18543150144e-03  3.20159610153e-03 -6.33529753532e-04  1.02988505223e-03  5.96004375245e-04  7.78025425077e-04 -8.95961984424e-05 -7.92887277738e-04  7.67578366706e-04 -3.59671625465e-03  8.07398742501e-04 -3.16120581825e-03 -2.77713285957e-03  2.14493386906e-04 -5.01525369858e-03  2.07035150422e-03 -6.62739526094e-04 -2.90557926409e-03  7.55599604548e-04  3.12195526593e-03  2.80803982091e-03 -1.45123227132e-03 -5.65139359659e-03 -5.50854784924e-03  1.35782454636e-03  4.34563760198e-03 -6.14147906602e-03 -1.13274308222e-03 -2.92808167030e-03 -1.42042151479e-03 -3.20204739958e-03 -2.50595411834e-03 -2.98273279007e-03 -6.05373112112e-04 -2.54022550630e-03  3.16012203296e-03 -1.06850301783e-03  3.43306606142e-03  3.36399107876e-03  2.33667627845e-03 -8.16386062754e-03 -2.01906363118e-03  6.54356279738e-04  4.02150405453e-03  2.79714903748e-03 -2.29944395026e-03  4.67549723400e-03  1.98046092775e-03 -1.12913834769e-04 -4.01429038357e-03  6.47307760074e-04 -3.60501834985e-03  2.82913676293e-04  2.27463141723e-03  6.17234710904e-04 -3.39387702223e-04 -8.45987105214e-04 -4.27477502296e-04  7.29009514404e-03 -1.95370912019e-03  5.59724406962e-03  2.58373405753e-04 -5.20571407710e-04  1.64654184773e-03 -1.68386598177e-03  7.70926058248e-04 -6.54315957275e-03 -2.86281672016e-03 -6.75852649968e-04  1.50487505741e-03 -2.47408771496e-03  2.33990348969e-03  2.25512419339e-03  3.42955744329e-05 -9.08303764658e-03 -1.11027584162e-02 -1.64532818901e-03  4.37387154996e-03  1.27350362964e-03  8.17031745355e-04  6.43245064942e-03  2.78603170060e-03  4.71359213452e-03  3.54807821077e-03  1.88875937173e-03  4.25085578947e-04  1.73143897749e-03 -3.44332228066e-03 -3.90768868488e-03  4.45322761267e-04  8.19237426022e-04 -1.95519084500e-03  6.42204446714e-04  1.30966235766e-03  1.86114278431e-03 -3.94485749519e-03  1.90309597296e-03 -1.79939543732e-03 -3.23654362487e-03
-4.88072457206e-04  1.46858869489e-03 -1.93502497735e-03 -2.60296639268e-04 -1.13029063518e-03 -1.00084205369e-03  2.61833503004e-03  2.48728220058e-03 -1.69878977676e-03  2.56557768903e-03  2.81963042733e-03  3.54322553061e-03 -1.78104660471e-03  1.80259038295e-03  1.88251748795e-03  2.55494905992e-03 -8.74838912379e-04 -1.19942686606e-03 -8.48709000246e-04 -3.97460121321e-03  3.09837636998e-03  4.62140043176e-03 -7.13647681484e-03 -2.81556202082e-03  2.34805709449e-03 -1.42277807396e-03 -3.26862537851e-03 -2.37940394486e-03 -1.06642888494e-05  6.95751165018e-03 -2.30392469182e-04  3.83965613088e-04 -1.31841199499e-03  1.93252745280e-03 -2.50468550911e-03 -1.22591698135e-03 -1.81942625412e-03  1.14027246137e-03  3.05492132646e-03 -3.50818315535e-03 -1.27327276131e-04 -1.86193357252e-03 -1.65131705176e-03 -5.40316016496e-03 -7.55945263484e-04 -7.58073884165e-05 -6.00047361600e-04  3.03971170487e-03  3.76408733240e-03  2.65632251691e-03  2.86508958099e-03 -3.71973765856e-03 -2.94557171839e-03 -3.19257246578e-03  3.85874320720e-03  1.36027890973e-03 -2.29246278699e-03  2.02284019546e-03 -1.81126214050e-03  9.09303123273e-04  1.15236530156e-03  1.02842332658e-03 -3.39930337178e-03 -2.39465015180e-03  2.03755435995e-03 -1.47365083400e-02  1.21438744157e-02  9.91693598456e-02  3.77632548574e-03  5.93307246479e-03 -4.56728235249e-03 -4.32758485303e-03  1.10746903225e-03 -1.82836001395e-03 -1.95070382404e-03  1.37167889253e-03 -2.03992589109e-03  9.51307947588e-04 -1.43219988007e-03 -1.25615668725e-03  7.93872824743e-04  2.58503348194e-03  1.67860315235e-03  2.09725597299e-03  1.21654908932e-03 -8.10744748710e-04 -2.05873322737e-03 -2.35387359294e-03  2.24771335560e-04  2.21953257581e-03  1.19336417801e-03  2.93121296944e-03 -1.51313197574e-03  2.96295394833e-04  3.41195832792e-03  1.29146638993e-03  2.43819247087e-03  1.12162766224e-03  8.85335290105e-04 -3.32203856668e-03 -3.34703302294e-04 -1.52724804350e-03  1.56887609315e-03 -6.41685475351e-04 -1.79027568956e-03  1.23900561859e-03  1.70567479565e-03  5.29145229684e-04  1.57083908451e-03 -3.51249043170e-03  3.63962847523e-03  1.50807312502e-03  2.30890735345e-03 -6.07800868703e-04  4.04066739021e-03  4.41092372796e-05  2.31373338316e-03  1.03412159911e-03  1.37808950098e-03 -3.65636020786e-03 -2.54161932749e-03 -3.14521441396e-03 -3.36417644801e-04  2.97255181943e-03  4.71787060186e-03  3.04290045083e-03 -1.91832422248e-03 -1.71202529068e-03 -9.94492467774e-04 -2.23049166371e-04 -2.45339422093e-03  3.61176937348e-03  3.64893180569e-03 -1.77587031231e-03 -1.06020436968e-03 -6.50629145854e-05  2.24313318217e-04 -2.35004662070e-03 -6.65449843511e-03 -1.42701788372e-03  1.98523756372e-03  2.70725839223e-03 -2.03107679995e-03 -1.88599285144e-04  1.25913279395e-04  2.60071483651e-03  9.11120314090e-04  3.69243106091e-03  6.54444653645e-04 -2.21518086875e-03  2.29131816276e-03  2.01258313568e-04 -1.91515342458e-03 -3.75439571246e-03 -6.87539201170e-04 -1.68195385811e-03  6.09297366011e-04 -1.72678199250e-03  2.44809017979e-03  3.98972683061e-03 -2.26786287371e-03 -9.75024244549e-04  1.43157508106e-03  4.58131278196e-03  5.69431932767e-04 -1.97421564252e-04 -2.57134086686e-03 -2.16380562236e-03 -2.17816079199e-03 -3.77712792753e-04 -2.29306541225e-03 -1.08388975234e-03  2.65932538033e-03 -4.76332140658e-03  1.63022924139e-03  1.53359010657e-03  8.44956814002e-04  3.31785832558e-04  1.39296563157e-04 -4.55342646453e-03 -1.31714608131e-03  9.65617312082e-04 -4.73712531449e-04  4.04905678638e-03 -1.59750237997e-03  2.13834622287e-03  4.52240800923e-03  2.22642133996e-03  2.77114793312e-03  3.80885753582e-03  1.86742416351e-03  1.43492002118e-04  4.04932891626e-03  2.67728003557e-03 -2.83540169143e-03  1.19540034965e-03 -7.19195620500e-04 -5.31165328869e-03 -6.25577425972e-03  1.41249380483e-03  1.95678030035e-03  1.71097679882e-05  5.51871218938e-03 -1.00121710567e-03  7.56381260041e-04  2.48228375717e-03 -1.95875546625e-03 -3.34220250883e-04 -7.25290632671e-04 -1.86698874175e-04  9.60670209769e-04 -6.42109772469e-04 -1.55415633654e-03 -3.95632695250e-03  1.18785224794e-03  2.95971574857e-03 -3.10825757195e-03  1.03342675582e-03  3.48148716441e-03 -1.58540026493e-04  2.98353582251e-03 -2.64718088438e-03  2.59634310789e-03 -1.29932792712e-03  6.62325997324e-04 -3.37559103488e-03 -2.91477830008e-04  5.42643929622e-04  9.23824298799e-04  6.75869653667e-04  9.81545572754e-04 -2.73984115731e-03  1.37105055035e-03  2.16037172893e-03 -1.50485390714e-03 -3.41609214340e-03  3.86927693076e-03 -9.25686235108e-04  3.98056644697e-03  7.32806531547e-04 -2.46251790257e-03 -6.17708892114e-04 -1.79180172934e-03  3.28556265185e-03 -1.94491670803e-03 -1.15948433363e-03 -3.12180545297e-04 -7.35182685097e-04 -1.87023777850e-03 -4.19892475531e-04  5.15983937522e-05 -6.82774865890e-03  1.39580458851e-03 -2.21132417599e-03  2.42850957032e-03 -2.91795257582e-03
 4.46578980103e-04  1.23231317436e-03  2.18138749842e-03  6.75067390190e-04 -9.46056298176e-04 -7.63696214727e-04  9.52437632895e-04 -4.34298042043e-03 -1.32764244647e-03 -1.40711374152e-03  2.59880897969e-03 -1.67712070534e-03  6.05953289843e-03 -2.71661859445e-03  3.83866856659e-03 -1.56954552825e-03 -1.38443458766e-03 -1.04925934380e-03  1.35307189375e-03  3.53501790805e-03  2.17161730398e-03  4.71253185266e-03 -2.65028442779e-03  2.27098539669e-03  2.12196210070e-03 -1.38455616776e-03  1.61315928848e-03 -3.19528924017e-03  2.85984658778e-03  2.58825659340e-03  4.56592421757e-03 -8.57261605238e-04  8.04748191552e-04  2.69263178111e-03 -7.68624349159e-04 -6.01425867686e-04  1.80148298824e-03  4.16096879870e-03  1.47058402669e-03  8.69373518970e-04 -7.82468860858e-04 -4.32739119870e-04 -9.10976556308e-04 -2.02705042566e-03  1.41688112741e-03  3.95081345945e-03 -2.65519134064e-03  2.48971410815e-03 -1.70314376557e-03  2.53533577805e-03 -3.81498846199e-03 -1.83835018871e-03  1.27455542037e-03 -4.90754083233e-04  2.40423179346e-03 -9.41276558249e-04 -7.41902795942e-04 -5.86247379015e-04 -8.29518544308e-04  2.14096280161e-03  6.24127082609e-03  2.57053261872e-03 -1.92707739069e-03 -4.43398265589e-04 -4.97370220693e-04 -3.97037245065e-03 -6.74387289839e-03  3.77632548574e-03  7.79395689990e-02  1.30380121338e-03 -5.08257595917e-04 -1.34822400168e-02  3.25598532803e-03 -2.55001762534e-03 -3.53676577656e-04  7.43138564672e-04  3.02790048805e-03  1.45074820927e-03  6.15047197602e-03  8.50919540376e-04  1.34643085765e-03  2.94821971892e-03 -1.52289766991e-03  2.80796673393e-03  3.29157852664e-03 -1.09189965917e-03  9.00043029206e-04  1.75136358572e-03  3.71389611391e-03  1.30850758974e-03  5.19741546788e-03 -2.76877713482e-03  1.15513112283e-03  1.57286353403e-03  5.60175692186e-04 -2.41753318797e-03  3.07305970780e-04 -1.65422466023e-03 -2.40087327204e-04  2.07565224050e-03 -1.68522319640e-03  5.58411283484e-04 -3.34551028834e-04 -1.78955161579e-03 -1.20650759482e-03 -5.15096918264e-03  1.69920614087e-03 -2.78776597268e-03 -8.10717302108e-03 -1.16845478254e-03 -8.19567401103e-04 -1.68844240044e-03  5.56736179774e-04  3.07946435786e-03 -6.00485384865e-04  1.66802251258e-04 -1.41184164037e-03 -3.74074554343e-04  9.38528126877e-04  1.92655535063e-03  1.17554061283e-03 -1.38066252475e-03  1.21065944986e-03  1.33267809068e-03 -2.31315765562e-03 -2.55958663736e-03 -1.73879663989e-03  2.16446177723e-03 -1.70780213760e-03  1.30067901277e-03 -2.56969141147e-05  1.29656264441e-03 -2.15007905232e-03 -3.31052025538e-03  5.76663374682e-04 -4.35161243694e-05 -6.76720746311e-04  3.77103592308e-03 -5.51496700865e-03 -3.87030554777e-03  1.89843702271e-03  1.97106177335e-03  3.21502976238e-04  5.26847066732e-03 -7.98412690742e-04  1.87999142708e-03 -3.08872289282e-03  7.04071893096e-04  1.79696896247e-03 -1.00986142492e-03  1.95495956450e-03  1.37034394348e-03 -2.06600782899e-03  3.03264620218e-04 -1.43429160518e-03 -4.25424892703e-03 -7.73518500473e-05 -1.06286936777e-03 -1.55007951014e-03  2.83002973816e-03 -1.03603799231e-03 -1.55600004034e-03  1.83194456150e-03 -1.81416520957e-04  2.38409256427e-03  2.05036957830e-03  1.11422559665e-04 -1.02224860747e-03  2.45860452608e-03  2.55511745462e-03 -1.34535509578e-04  1.24364783098e-04  1.92803661635e-03  3.07888612353e-04 -1.71684758694e-03 -2.05568766628e-04  1.00434452978e-03  6.78737651482e-04  8.00273082496e-04 -9.48982125228e-04 -2.65661701322e-03  1.69596971704e-03  4.34633237691e-04  4.65190310553e-04 -1.67848699080e-03  6.16743200899e-04  8.37820527901e-04  1.40098097066e-03  3.37686279253e-03  5.86380772771e-04  6.79506844249e-04  5.42357284777e-04 -2.35306030764e-03 -2.02309545293e-03  8.12086938740e-05 -4.15048666101e-03  1.44847751402e-03 -2.63571842789e-03  3.66877565068e-03 -8.24812288933e-04  1.67759525536e-03 -7.83012925026e-04  6.18325559584e-04  3.97928140292e-04 -2.14930795176e-04 -4.00167877832e-03  8.37275400734e-04 -2.06566236958e-03  2.41047245858e-03  4.92267200866e-04  3.53960317668e-03  1.80381131215e-03 -8.79565697802e-04 -2.94688959255e-03 -1.42552031297e-03  1.90650980805e-03 -1.54587480319e-03 -4.29361311841e-03  2.65503030067e-03  3.11710797692e-04  3.08950719878e-04  2.27053815338e-03 -3.57810223330e-04  1.58101872822e-03 -6.03893088545e-04  4.04081572223e-04 -1.23172943752e-03 -1.32435571039e-03 -2.72910375438e-03 -4.05545836235e-03 -2.23012453362e-03 -2.02964241870e-03 -5.63957967167e-04  4.82856819524e-03 -1.23625101211e-04 -2.23108571780e-03 -2.07232400332e-03  1.59654509209e-03  8.84069891707e-04  5.53202354540e-04 -2.08021436890e-03 -2.91869846559e-03 -1.44310568064e-03 -4.97733261426e-04  6.23315498274e-03 -3.74695935338e-03  1.46917555579e-03 -1.07932644403e-03 -1.82295997397e-03  1.76787524799e-03  1.74182245002e-03  2.34835402245e-03  4.02881626381e-03 -2.87188689458e-06 -1.68324567207e-03 -1.26570449313e-03
 7.96307737833e-04  7.49022505149e-04  3.80795651925e-04  1.30209478494e-03 -2.60723721339e-04 -2.09383667233e-03 -5.34269696534e-04  4.46567649952e-03 -1.61804991235e-03  1.14285381168e-03 -3.00686844524e-03  2.75532247295e-03 -1.56876603822e-03  2.67561732166e-03  2.12497899587e-03 -4.47686168828e-03 -2.63644942839e-03  1.28761552647e-03  1.91657740497e-03 -2.24403843864e-05  1.91338728164e-03  4.89296683450e-03 -1.93705481858e-03  7.83243242866e-04  6.90496718812e-04 -1.48442532175e-03 -1.78358546836e-04 -1.95216242318e-04  4.05593063007e-03 -1.67920420110e-03  1.22537916229e-03  3.77209528122e-04 -5.44805276656e-03 -2.38241007711e-03 -7.52150661793e-05  9.85289826223e-04  6.15479802085e-05  1.30730160774e-04  2.33209491733e-03 -1.73061484789e-04 -1.76297601590e-03 -3.44661336895e-03 -4.27598360588e-03 -8.72257798817e-04  6.08452395602e-04  1.17702309099e-03 -2.99397561815e-03  1.47294949647e-03 -1.71346019934e-03 -1.86839344598e-03 -6.32129405925e-04  1.66435118179e-03 -3.02121486352e-04  1.08592156684e-04  1.71705322240e-03 -3.27318637467e-04 -2.66010113461e-06  3.07144221493e-03 -3.69652916240e-03 -1.74196047065e-03 -1.94717293694e-03 -2.18429944012e-03 -2.75061614743e-03  4.39186034518e-04 -1.78003971246e-03 -4.60904521332e-04  1.57518512686e-02  5.93307246479e-03  1.30380121338e-03  8.07173727749e-02 -7.39496223095e-03 -1.27669799253e-02  2.86483106239e-03 -2.28035502439e-03 -4.94017801683e-03  8.54948967022e-04 -7.55295616765e-04 -8.92918286852e-04 -2.59967594207e-04  1.11774187639e-03 -3.67831092060e-03 -5.75583220851e-03 -1.22097751500e-03  5.20811170512e-04  6.30497599764e-04 -3.73894157835e-03  1.21721262323e-04  2.17156401963e-03 -3.02546079258e-04  7.14960568647e-04  1.23430323075e-03  4.94434495259e-03 -1.92832913598e-03 -1.14089015589e-03  8.41015272038e-04  1.16059642386e-03 -1.25608991868e-03  2.52878318083e-03 -4.27820546619e-04 -1.63710047863e-03  1.58167739362e-04 -1.22595130244e-03 -3.54939041282e-03  1.41061661195e-04 -3.91265558090e-04  9.07618894141e-04 -2.56932906716e-03 -1.37558837262e-03 -1.84808166204e-03  9.15394405640e-04 -8.79069612871e-04  2.46357095443e-03  1.42578713549e-03  3.69305733764e-03 -3.22867054683e-04 -5.11324693446e-04  6.85429281996e-04 -3.76907426132e-04  7.55204007807e-04 -1.85072292063e-03  2.46052663565e-03  2.44002804424e-04 -9.45656106872e-04 -3.62165153149e-03 -2.52331874664e-04  4.65602466347e-03  2.52120378655e-03 -2.31695461866e-03 -1.39295043769e-03  4.81218028184e-05 -3.13666100438e-03  8.06906167374e-04  2.23590317088e-03  5.12347575322e-03 -2.43576533022e-03 -1.11255696895e-03  2.26218667207e-04 -3.07102457232e-03 -1.06828764746e-03 -5.88006544856e-04 -1.10057273796e-04  2.45099487446e-03  2.26391907445e-03 -1.70260905498e-05  6.93801692154e-04 -6.11476367852e-04  3.13304989088e-03  2.94904938399e-03 -5.65229075491e-04  4.98112099801e-04 -1.33015605358e-03 -1.85832965149e-03  5.02931544089e-03 -3.73088904219e-03  3.21031413817e-03  3.94651519370e-03  1.12895438358e-03  3.37394407739e-04 -4.60260705002e-04 -1.65565650476e-03  6.45021345482e-04  2.01398675057e-03  8.81845385331e-04  1.27185764228e-03 -2.58319224807e-03  2.42278438850e-04 -2.26537235298e-03  2.68084636148e-03  5.11363796974e-04  2.47525449545e-03  4.70666115689e-06 -2.35581752705e-04  1.22320614405e-03 -2.19262174015e-03 -2.68537617603e-04 -3.38108754791e-04  3.47516787466e-03  4.00395747934e-04  3.32797005016e-03 -1.18524789284e-03 -3.76401514789e-03  1.14157684645e-03  2.48345019069e-03 -3.90928351382e-03 -2.01177552290e-03 -8.26589231018e-04 -1.03107313906e-03 -3.82924824703e-03 -4.14935931193e-03 -5.08415989906e-04 -1.48759056906e-03 -1.97540175541e-03  1.73806453232e-03 -5.40258307209e-05  4.76356477076e-03  2.43061250707e-03  4.46051875207e-04 -5.78984568570e-03 -2.38722723717e-03  1.36758871597e-03  5.22112319810e-03 -5.59334090790e-04  2.24681391244e-03  2.02442917931e-04  2.97700913332e-03  3.47046076292e-03  1.25988963616e-03 -6.35481668062e-04 -8.17735976624e-04  1.56655099703e-03  9.00099636334e-04 -6.54751723088e-03  1.46151218732e-03  6.12516071751e-04 -1.29965719551e-03  2.93239873665e-03  5.56752656551e-04 -9.52518414961e-04 -7.52876103875e-05 -2.62059807978e-03  7.60215821274e-04  2.96186732238e-03  2.48042265816e-03  1.21177302122e-03  4.97345904220e-04 -6.67143529713e-03  5.24529186265e-04 -2.73752638800e-03  3.12152225276e-03  1.19450339178e-03  1.65882701963e-03 -4.52422065331e-03 -5.19742891345e-03 -1.02936819513e-03  1.31023560102e-03 -2.72666615362e-03  4.46892789612e-04 -1.97197963134e-04  1.99785345273e-03 -1.21728691638e-03  3.37814076270e-03  2.26707798508e-03  6.95929253511e-04  2.25157866855e-03  2.00874591622e-03 -3.89117684841e-03 -2.13006759399e-03 -1.79571290135e-04  2.35267652119e-03 -1.34279717222e-03 -4.40866387360e-03 -1.85828214994e-03 -8.47550480367e-04  3.01336482917e-03 -4.28311244388e-03 -1.12900295712e-03
 5.44922792093e-03  1.54272863642e-03 -6.16779955054e-04  1.16414164198e-03 -1.79699886973e-03  1.30869409831e-03 -1.12639543624e-03 -6.89114808482e-04 -3.09825981892e-04 -1.22757314691e-03 -3.70734329263e-03  8.58913071291e-05  8.44925331258e-04  9.65645379573e-04 -6.09743914285e-03 -3.59976889577e-03 -3.97230882436e-03 -1.82542341285e-03  6.00072614511e-03  1.20668184234e-03  1.03487417429e-03 -7.53939146391e-05 -7.15932992904e-04 -4.53945840356e-03  2.09734730346e-03 -2.22113835503e-03  1.71582536027e-03 -1.39819615456e-03  2.65223600129e-03  2.03870214532e-03 -2.40246156565e-03 -4.77583075319e-04 -1.58758614294e-03 -1.92543057561e-03 -9.33311314910e-04 -1.12690855719e-03 -2.65929066624e-03 -2.67443596109e-03  3.56759614044e-03  6.79455359915e-03  6.93390595358e-05  5.06778095529e-03  5.29104120728e-03  1.88628160208e-03  4.22561015186e-03 -4.42295942220e-03  2.49871922316e-03  2.21198149209e-03 -2.73147763248e-03 -2.84995790941e-03  2.57178415583e-03  3.36148116562e-03  1.46282461885e-03  3.80297172694e-03  5.15650350939e-03  1.48592112495e-03  1.76468793671e-03  2.66499867510e-03  3.74280067093e-03  1.93517085817e-03  5.17556158302e-04 -7.81109754509e-03  1.28331912336e-03  3.41750827511e-03 -1.63941381145e-03  2.36737589240e-05  5.51055130309e-04 -4.56728235249e-03 -5.08257595917e-04 -7.39496223095e-03  9.29071642037e-02  3.47627576944e-03  8.45381906903e-03  1.56790820333e-03  5.64005729073e-03 -1.76307530058e-03  7.87011729843e-04 -2.81782351302e-03  4.37302308036e-03 -2.07735459407e-03  1.31137756698e-03 -9.53883496291e-04  2.15680691283e-03 -1.12784531391e-03 -1.07529001696e-03  4.02069671833e-03 -8.09865497318e-04  2.18273693809e-03  2.21734542792e-03  4.36572994054e-04  4.60708767530e-03 -1.23856239007e-03 -1.74820740215e-03 -1.28729107143e-03 -2.23252554639e-03 -2.29932544156e-03 -3.63871689236e-03  3.99025372076e-04 -4.36403814619e-03 -3.11461512420e-04 -1.07130062101e-03 -6.60525862530e-04  1.37502205479e-03  7.50104177399e-04 -5.44521124337e-04 -1.17953501108e-03 -2.21049326792e-03  8.35343182460e-04  3.52221186638e-03 -3.87705578131e-03  3.56662637694e-04 -4.93749217425e-03 -2.72898293211e-03 -1.01468030461e-03  2.38246903879e-03 -2.24797026345e-03  2.72169521046e-03  8.30405128991e-04  1.75685820815e-03  1.05814661253e-03  2.87049663269e-03 -2.71919079867e-04  5.04777724512e-04 -2.69793593112e-03 -5.06180581361e-04  2.65962367803e-03  3.75782681526e-03  3.16065974785e-04  1.09360756746e-03  4.20601437075e-03  1.86231592914e-03 -1.38457452255e-03 -8.80246894783e-04 -6.54073787653e-03 -2.38770321783e-03 -2.81199595773e-03  2.48742015653e-04 -9.04650893707e-04  1.13075637215e-03  1.89808741545e-04 -3.81706580926e-03 -2.27218571237e-03 -2.18640688752e-03  3.85837057533e-03  1.79100835948e-03  5.94147864699e-03  2.11784547889e-03  4.86033391478e-06 -1.64028538292e-03 -1.11862478943e-04  3.35840738188e-03  1.33607336651e-03 -2.87710653708e-03 -3.45917077541e-03 -2.61557064003e-03  2.86111366722e-03 -2.45133004850e-03 -4.07200145288e-03  1.07734281881e-04  4.37552893593e-04  2.51595805507e-03 -9.56446655997e-04 -1.57794189185e-03  3.24045950184e-04 -2.41548427606e-03  1.43358900158e-03  1.33502226097e-03  1.25481989978e-03  3.65845392294e-03  3.38596995415e-04  1.52195438547e-03 -6.05962708985e-05  2.64748718348e-04 -1.01194992781e-03 -1.86511108146e-03  3.21876684679e-04 -9.46816427862e-04  1.48168131372e-03 -1.07259651096e-03  2.80612403766e-04  7.46618403026e-04 -4.02209218650e-03 -6.78384638297e-04  1.68168313434e-03  5.78858970209e-04  6.16089429063e-04  1.36184881985e-03  1.23679698289e-03 -2.88211660473e-03  3.28008157375e-03  5.24930373872e-03  3.33042652533e-03 -3.49417001188e-04 -3.05350576705e-03 -2.81717391601e-03  2.10423927928e-03  1.12644299791e-03  7.04111828647e-03 -2.78932978403e-03  8.35153517474e-04  6.08084102759e-04  6.84582351654e-04 -2.00561546220e-03  9.57571608864e-04  3.19324364480e-03 -2.31719952753e-03 -4.07408530468e-04  7.44848532189e-04  5.89146151394e-04 -3.21494655899e-03  3.56358167810e-04  5.87383337106e-03 -3.60289414512e-03 -2.46410388477e-03  1.23913441120e-04  1.93364984569e-03 -1.27633560568e-03  2.08627745386e-03 -5.67865784693e-04  2.04796233487e-03  5.28044891819e-04 -3.23387501231e-03  3.65936139050e-03  5.98990667627e-04  1.30896758147e-03  5.56838559288e-05  1.52000287955e-03 -3.48634156474e-05 -1.83011204702e-03 -4.28946235688e-04 -1.42437557949e-03 -9.94768014825e-04 -3.06193588743e-04  2.70667877595e-03  3.40678355099e-03  2.62379854488e-03 -2.34137149970e-04 -2.89454963660e-03 -1.81504772122e-04 -4.50312855733e-03  3.12709478637e-03  2.97768895766e-03  2.80104290609e-03  4.80294791061e-04 -3.94028389233e-03  9.82135390238e-04  4.43910561861e-04 -1.60681037412e-03 -2.63094958097e-03  2.56200152373e-03  1.13736606839e-03  7.31506643202e-04 -4.27284902760e-03  3.58197842053e-03  1.44199665369e-03  2.05087357662e-03
-3.23253803146e-03 -3.98974463472e-03 -2.43847019228e-03 -5.09174869755e-04  1.65883456622e-03  1.02171799720e-03  9.62582281035e-04  1.62619863341e-03  6.65587283292e-04 -1.97013554368e-03 -7.99783388360e-07 -5.58663814490e-04  2.86855178649e-04 -2.72466281732e-03  3.09662884269e-03  1.78562300661e-03 -1.87298830856e-03  8.75690958449e-04  3.26006642729e-03 -5.59637462477e-04 -9.89819625489e-04 -4.24456245033e-03  4.15842367221e-03  1.60656358058e-04 -5.91472677962e-04 -2.09060419754e-04  2.19985933733e-03 -1.43793079391e-03 -9.63210360124e-05  2.19084302252e-03 -1.79411678123e-03  7.23643132592e-05  7.05147779392e-04 -1.03827983313e-03  1.41686766339e-03 -1.62365548322e-03  3.95999606956e-04 -6.46953686141e-03 -5.74599339253e-04  3.04148917456e-03  2.13332883822e-03  2.16639743246e-03  1.34315792970e-03  9.12770505287e-04 -3.24783443313e-03 -3.77184278962e-03  1.91133106535e-03 -2.80973956420e-03 -7.32897528992e-04 -2.05157382748e-03  3.47639034923e-03  2.02565237318e-03  1.51131981239e-04  3.97807383257e-03 -2.09615713204e-03  3.73740905119e-04 -1.14335658207e-04 -1.91054563785e-03  7.10573891242e-04  1.53242009498e-03 -3.40237056827e-03  8.28285063801e-04  2.20598423603e-03 -1.68098680165e-03  1.92156867667e-03  3.76621696264e-03 -2.35582198506e-03 -4.32758485303e-03 -1.34822400168e-02 -1.27669799253e-02  3.47627576944e-03  8.20902105345e-02 -1.62943147821e-02 -6.75175971980e-04  4.42827744632e-03  5.54208858257e-04 -8.87121973311e-04  2.03904103069e-03 -9.63799238279e-04  1.45247493228e-04 -1.87773096921e-04  1.08284892417e-03 -1.47416404279e-03  1.08800283759e-03 -1.82773428598e-03  8.73434503805e-04  3.67606997311e-07  1.06891263785e-03  3.10008170625e-04 -2.87031508681e-03 -3.48175843218e-03  1.24244771703e-03 -2.61083761393e-04  7.73514412889e-04  2.27402948891e-03  1.36471816957e-03 -2.38391150243e-03  1.25450287962e-03 -4.75897085166e-04 -3.29799598205e-03  3.24577604001e-03 -1.46915048911e-03  4.41165613436e-03  5.43065602416e-04  3.12102377968e-03  1.05758044846e-04 -1.09513347064e-04  7.79461238133e-04  9.24799141496e-03  1.20725925003e-03 -8.25930142456e-04  1.49626841241e-03 -3.87123009745e-04 -9.03325903002e-04  3.00940343003e-03  7.73383245657e-04  4.95016038466e-04  4.01896700553e-03  6.60065758136e-04  1.41400842335e-03  3.35200522771e-05 -1.44169598528e-03 -3.84252656962e-04  9.58264702439e-04  1.76853875059e-03 -6.23983801432e-05 -1.45548737413e-03  2.77619545755e-03  1.26662883215e-03 -3.10465482559e-03  4.07416328165e-03  4.64998709173e-04 -4.41392203467e-04  1.98306759631e-03  7.57290734428e-05  3.26345563365e-04 -9.08931717748e-04  1.17776904292e-03 -1.43046955794e-03  1.34006435188e-03 -2.66219365689e-03 -2.07290511623e-03 -1.94864318484e-03  1.24970908268e-05 -7.16520464203e-04 -9.54079880441e-04  1.10080524727e-03  4.44090923188e-04 -6.35641246382e-04  4.96530828978e-03 -2.34083398635e-03  1.67574282032e-03  1.05375187062e-03  5.19789588187e-03  7.97248743156e-04  1.23683526514e-03 -8.60348632136e-05 -7.45026387875e-04  1.06546523965e-03  2.75833098525e-03 -1.92271753861e-04  7.15329633519e-04 -3.74365675390e-03 -2.24865665559e-03 -1.50931516649e-03 -2.40752719357e-04  1.65355005184e-03 -1.19937532080e-04  1.90311080291e-03  2.21349549753e-03 -2.59215462848e-03  9.13916027737e-04 -1.91522813233e-03  5.09775253017e-04 -1.44896880303e-04  2.98804756706e-04 -1.97116414846e-03 -8.43097747480e-04 -1.00881568904e-03  1.99554833141e-03  1.34861137638e-03  5.47561784446e-04 -2.08391135225e-03  1.52668331256e-03  2.11384065474e-03 -1.27600555646e-03 -2.70490007284e-03 -7.95742646244e-04  9.38469407939e-04 -9.06347538108e-04 -3.10134532439e-03  1.70727716808e-03 -2.04311614111e-04  9.56125620918e-04 -2.41653386449e-03 -2.20763139074e-04  1.70030184073e-03  4.50999293461e-03  3.14919747061e-03 -3.21436193340e-03 -3.89120952451e-03  1.71970699358e-03 -8.20538087207e-04  8.86127097321e-04 -1.14229183918e-03  1.20224331992e-03  1.57533791222e-03  8.39709396483e-04 -1.26417147689e-03  1.64188200431e-03 -1.43830614674e-03  2.03857168284e-03 -1.60121122308e-03  3.01045568044e-03  1.93384027043e-03 -1.74114855411e-03  3.65521693037e-03  4.34127939170e-03  1.26220084201e-03  3.77210353619e-03  1.57061685138e-03 -5.85290755771e-03 -4.17562851460e-03 -2.33405804623e-03  5.66377335524e-04  4.92505648057e-03 -8.77139412691e-04  4.09031308274e-04 -1.43392558484e-03  3.18205577050e-04  7.67139435830e-04  2.32820138529e-03  3.41315357934e-03 -1.14619141535e-03 -1.05100176905e-03  1.53269552968e-03  1.44019925282e-03  2.59655727048e-03  8.93739763471e-04 -1.26206112977e-03 -4.88878983457e-03 -1.10910433404e-03  1.02045265585e-03 -3.21219587345e-03 -4.29166184163e-03  4.22935398203e-03  2.13185459189e-03 -1.52903170935e-03 -7.10540458841e-04 -1.68428253687e-04  3.78188809553e-04 -3.66457415454e-03 -6.88376908623e-04 -2.27318690987e-03  5.28063910840e-03  9.94445067876e-04
-9.67930977444e-04  9.12318321692e-03 -6.64428621937e-03  3.03736158516e-03 -4.97948807079e-03  2.75043338448e-03 -3.53186304013e-03  2.53055292860e-03 -2.06571322468e-03  4.40653618128e-04 -4.56051047509e-03  2.97076665828e-05 -5.39339325144e-04  1.62134740639e-03  1.46546797984e-03 -5.38577490352e-03 -3.51856500071e-03 -2.52789387206e-03  2.47889338831e-03 -1.91637211183e-03  1.85616877542e-03 -1.42534122623e-03 -2.46226847518e-03 -3.47359239601e-03  1.68152524230e-03 -3.48982519600e-03  2.09042988782e-03 -2.20137417506e-03  1.79962586711e-03 -5.61729509975e-03  6.72308666468e-03 -3.82612731364e-05 -3.41771529132e-03 -3.38806875137e-04 -1.73987337761e-03 -1.16686707865e-03  7.87320434570e-04  4.65901716206e-03  1.36427457367e-03  1.84348322648e-03 -8.62013183709e-04 -3.20649104549e-04  1.79721036131e-03 -2.77210747257e-03  3.85644691050e-04 -4.95916226658e-04  1.16639324714e-03  3.64785448979e-03  2.70854157815e-04  5.24648062208e-03 -2.22092752672e-03 -1.56561604459e-03  3.53756719307e-03  2.13384848728e-03  2.37408681135e-03  2.12105065222e-03  6.19120347075e-03  3.40060363684e-03  4.34913592499e-03  9.71613933347e-03  8.90382794458e-03  5.34339526330e-06  1.40667709821e-03 -4.21168786838e-04 -5.94603150308e-05 -2.28312952882e-03 -2.25298024666e-03  1.10746903225e-03  3.25598532803e-03  2.86483106239e-03  8.45381906903e-03 -1.62943147821e-02  1.24785007386e-01  6.64179679716e-04  8.91971156545e-03 -3.53388641674e-03 -3.39979334911e-03  4.52203559907e-04  4.60287031211e-03 -1.33976313443e-03  4.08535416372e-03  4.41923614971e-03 -1.23352770688e-03  2.46349821049e-03 -1.63969684430e-03  2.28092013347e-03 -9.64514026684e-04  1.17422684038e-03  2.47800654398e-03  3.34336257883e-03  7.65810940692e-04  3.64666221832e-03  2.16981052460e-03 -1.75207280359e-03 -7.51253740832e-03 -1.63505076674e-04  2.38886095654e-03 -2.30157681836e-03  2.29901783499e-03  8.30510885835e-03  4.28006121948e-03  2.54440523175e-03 -1.31827673749e-03 -6.79762857994e-04 -1.16280885294e-03 -7.42892538418e-04  1.47197443910e-03  1.14842098006e-03 -6.60227283146e-03 -7.29468757582e-03  3.52124276586e-03 -3.78868650444e-03 -1.29347156757e-03 -2.79566613147e-03  6.20200127031e-04  3.67439405445e-03  7.78059406749e-04  2.62185855594e-04 -2.44852485367e-03 -5.98096225842e-03  3.57259335423e-03  4.65272797854e-03  1.57848006402e-04 -5.20671475641e-04  3.98363919919e-04 -2.59366813459e-04 -5.44304988276e-03 -8.12717881077e-03 -1.36531212841e-03  8.55899165184e-04 -2.91883889762e-03  4.48541130524e-03  6.00219987810e-03 -1.63969997416e-03 -3.10823786694e-03 -1.08584605809e-03  3.44278561608e-03  2.89880615723e-03  2.05445225520e-03 -2.80412544766e-03  2.21015499022e-03  8.10182503840e-04 -2.33321006373e-03 -2.10019254988e-04 -4.21607726728e-03  2.19912968660e-03 -1.44677262357e-04 -1.12401937438e-03 -8.35808368847e-04  4.37376929589e-03  1.57124696392e-03 -1.72259459452e-03  7.94984569106e-04 -3.24122583036e-03  1.64809427906e-03  6.61160802133e-04 -1.31783635366e-03 -3.45795234483e-03  1.67699186113e-03  2.06431780416e-04  4.48219377125e-03 -1.06904616617e-03 -5.65803571269e-03 -1.17401801549e-03  5.23288574767e-04  6.19338519333e-03 -3.12095830155e-03 -8.24666693451e-04  6.27432103722e-04 -1.55978764868e-03  1.85316337217e-03 -3.90621144698e-03  1.48332147020e-03 -2.37316458651e-04 -3.87586497847e-04  1.87196343585e-03  2.78416555364e-03 -3.53031169914e-03  3.81085104604e-03 -9.07157690078e-04  1.82850971335e-03 -3.54006289000e-03  1.88111602237e-03  9.48662277818e-03 -2.37134224422e-03 -2.07191561091e-03  4.55362606541e-03  5.19075020351e-03 -2.18579284721e-03 -4.03500165039e-03  2.12184609527e-03 -1.53566171710e-03  1.69766500054e-03  5.60891227812e-03  4.14120222321e-03  3.66021904202e-03 -6.13812393601e-03  2.41220651556e-04 -5.79552377602e-03  4.70284065346e-03 -2.50739681921e-03 -5.47997026620e-03 -1.72729906345e-04  5.28825625681e-03  4.38038576271e-03 -5.34760880825e-04 -4.02889173314e-03 -2.91296347157e-04 -4.06757757835e-03 -3.63249134611e-04  1.48215354861e-03  6.80105504406e-03 -2.30537172003e-03 -1.65840068463e-03 -1.17551543811e-03  7.58221420543e-03 -4.97050300079e-03 -4.83351747980e-03  5.37826187779e-03 -1.14015409128e-03  3.50423719376e-03  2.40892673154e-03  3.78106189115e-03  9.00675501623e-04  1.69185889296e-03  3.44788530965e-05  4.17094135502e-03 -1.24941831847e-03  3.64398945583e-03  4.47044434305e-03  2.75387760926e-03  5.19431114135e-04  2.14633843365e-03  1.81189847888e-03  2.67899405576e-04  1.89054169317e-03  3.88552570912e-03  3.40412503179e-03  3.95922540501e-04 -7.97270197810e-04 -1.95297700622e-03  4.50763410450e-03 -2.11264515811e-04  4.44860052337e-03  4.86502695573e-03  2.07890195113e-03  1.57218962285e-03  1.01631453152e-03 -1.10716179389e-03  1.65413648102e-03  7.57744467732e-04 -3.60522926564e-03  1.33258994083e-03  3.49925849666e-03 -8.72318332433e-03 -3.61787822707e-03
 2.87701903531e-03  8.65777106543e-04  2.53708075243e-03 -2.88435427845e-03  7.54446616773e-04  4.08450459017e-04  4.39988905814e-03  1.67323781113e-03 -2.01847996191e-03 -1.48836474893e-03 -3.86771099071e-03 -4.40979156707e-04  1.25772321541e-03 -1.93764194340e-03  1.13648908822e-03 -6.78744925954e-04 -3.78613959848e-03  1.67143931500e-03  1.64546203698e-03 -4.55792439649e-04 -8.92283982737e-04 -8.51821815724e-04 -6.47658802098e-04  4.80254390986e-04 -1.84942506922e-03 -1.66705520648e-03 -1.67357497602e-03 -5.00080164176e-03 -5.27684567125e-03 -8.47403831251e-04  9.30320618336e-05  2.37223180946e-04 -2.38223684897e-03 -9.17171465868e-05 -3.80209874980e-04  8.71829819644e-04  1.87579612024e-04  1.57646395539e-03  1.65338051577e-04 -1.20573407420e-03 -1.77619950145e-03  2.03555495005e-03  2.26421024256e-03  1.10108385244e-03 -6.28869869998e-04 -2.59244351864e-03 -5.64038918132e-04  3.30645008396e-04  1.52762192551e-03  6.53890773223e-04 -1.92401707164e-03  1.53531011020e-03  1.56904926748e-03  8.44023833808e-04  2.83486553026e-03  1.26146219097e-03  2.75641562497e-03 -1.37989998852e-03  2.39560790950e-03 -1.00894370832e-04 -6.47606797999e-04 -2.74359254858e-06  3.37784216980e-05 -1.26997300335e-03  1.09986502328e-03  1.43742378323e-03 -2.34159920824e-03 -1.82836001395e-03 -2.55001762534e-03 -2.28035502439e-03  1.56790820333e-03 -6.75175971980e-04  6.64179679716e-04  7.83174364723e-02  7.39485962399e-03 -3.76681911175e-03  1.64568883557e-03 -1.31196575050e-03 -8.34625578847e-04  1.57881349269e-04 -4.83023616974e-04 -4.91760847791e-04 -1.12018715384e-03  9.25777203540e-04  3.20618454080e-03  7.50241592784e-08  2.24789384904e-03 -1.75146097025e-03 -3.14771131069e-03  2.13054672602e-03 -1.78084557865e-03 -6.00330021377e-03 -9.25066601784e-04  3.31060563724e-03  3.40180768244e-03 -3.40736715918e-03 -5.95947446715e-04  2.95797931100e-03 -3.70486942040e-03  1.96012692936e-04  8.30463952822e-04  6.97947012012e-04 -5.36413074575e-03  1.41330789205e-03  2.37886943570e-03  2.80877042122e-04 -1.46999201639e-03 -4.93788555867e-03 -1.56125571998e-03 -1.68788313884e-03  1.59541306109e-03 -3.01970525369e-03 -3.48630523059e-04 -1.78360793419e-03  1.57589237312e-03  1.65305554577e-04  3.26681241040e-03 -2.79579189965e-03 -2.71316053442e-03 -8.06449724139e-04 -3.21559012439e-03  1.26168590522e-03 -1.03478526509e-03  2.93489829062e-03  4.45896936313e-04 -4.02443484258e-03  2.24018825033e-03  3.94254029528e-04 -5.45145556267e-03  3.38865407348e-04 -3.88368091048e-04 -3.62858608814e-04  1.72244674502e-03 -3.12141320179e-03  2.49730560919e-03  2.97812531037e-03  1.27480709945e-03  4.57000297138e-04 -2.31147670022e-03 -1.46547534236e-03  1.99746381756e-03 -1.35537294278e-03 -1.03058964607e-03 -2.62503292994e-03 -1.30465333046e-03  1.54098822203e-03 -1.86431417734e-04 -5.13612873683e-03 -4.71632562750e-03 -3.06013813471e-03  6.19267248861e-03 -4.87090525716e-04  5.13292016431e-03 -1.28587554966e-03  5.12210319041e-03  1.86356768581e-03 -9.84974418814e-04 -1.98691560866e-04 -7.88284285569e-04 -9.84328619414e-04 -7.92132386827e-04  4.22031487440e-04 -2.45516752165e-03  7.06944835453e-04  1.21551863653e-03 -1.25754624359e-03  2.89575697092e-03 -2.54084986591e-03 -2.04660479226e-03 -2.05925758655e-03  4.69516170654e-03 -3.05528807027e-03 -4.80169430336e-04 -1.54516526779e-03  2.54757518678e-04 -4.99901513678e-04 -8.72917449368e-04 -1.44604367469e-03 -5.15213206749e-04  1.93642470911e-03  1.65854439416e-03 -2.43263489826e-03  3.98570596000e-04 -2.01027890856e-03 -1.16351651179e-03  8.55621028593e-04  2.39326304652e-03  1.42492122096e-03 -2.83714469256e-05  3.51767989797e-03  2.78211182178e-03  2.19857637180e-03 -3.76667421598e-04 -1.36398945644e-03 -1.03840279695e-03  4.47280299614e-03 -1.89626450695e-03 -2.25426269304e-03  3.74871768231e-04 -1.45661675195e-03 -4.37201294542e-03  2.52024770788e-03 -6.75920156996e-04  2.25961977761e-03  2.82709036290e-03  4.36299061412e-04 -2.82069881307e-04 -1.04282420037e-03  2.01196835776e-03  2.67861442475e-04  5.27744945721e-04 -9.25757869307e-04  2.18981450193e-03  5.43536689228e-03  1.60279556580e-03 -4.27523590100e-03 -1.60700640253e-03  2.10921091812e-03  1.20565262132e-03  3.99301462933e-04 -1.84363026314e-03 -2.82074463741e-03 -2.12962070666e-03 -1.75026774304e-03 -1.22924940006e-03 -7.39440774150e-05 -3.04176665255e-04  1.24057294284e-03 -4.52125603982e-04  8.73408453259e-04  8.38815874476e-04 -2.09445881675e-03 -6.06202697383e-04 -2.42478754206e-03  1.53699259802e-03 -6.22294918188e-04 -1.29250619464e-03  1.11346685817e-03 -6.03799440838e-04 -1.15038727552e-03  2.88299007461e-03 -3.13408572894e-03 -3.56452263817e-03 -2.26532199165e-04 -7.18239497430e-06  3.56374043703e-03 -2.31138403341e-03  4.15573966660e-04  3.45853881291e-03 -2.87930793713e-03  2.06624851748e-03 -9.67504936669e-04 -1.19140003794e-03  1.58459671763e-03 -1.59274765013e-03  8.81395368813e-04
-9.08091816465e-04 -7.92608534362e-04  1.35016863982e-03 -2.02354354494e-03  3.28215479110e-03 -6.05355654108e-04  2.91601702844e-03 -1.46197313117e-03 -3.67440405137e-03  1.52452344569e-03 -2.01898277366e-04 -2.32845217749e-03  2.77788269043e-03 -1.03410546788e-03  2.22610861390e-03 -1.67628705039e-03 -2.31624314142e-03  2.60702120899e-03 -1.94909944179e-03  6.69707613304e-04  2.96243641348e-03  7.78662746525e-04 -5.23160354990e-03 -1.74294552727e-03  3.22160009142e-04 -1.62860066709e-03 -8.59901168843e-04 -1.63511991510e-03  3.04171602254e-03  1.50191358821e-03  2.60124465281e-03  1.36718088290e-03 -2.66597710414e-03 -2.22629677095e-03 -1.53842730327e-03  2.30671514533e-04 -3.09975177018e-03  2.69155039474e-03  3.09888565195e-03 -2.94408041758e-03  1.24459689064e-03  3.52914686143e-03  5.23175317177e-03 -4.08661235600e-03 -2.09169185374e-03 -5.03690751480e-03  1.86292446067e-03  2.96637504273e-03 -7.34183410610e-04  3.46335730986e-04  5.39742933515e-03  1.57196284038e-04 -1.64489668038e-03  3.75129846641e-03  1.20790875017e-03  2.01362176604e-03  3.84859993401e-04 -2.99780325632e-03  3.29208976338e-03  2.09562624660e-03  1.35831154414e-04 -6.47894818528e-03  2.91364581167e-03 -4.70897630532e-03 -4.10510152539e-03  5.46055159725e-03 -6.37720877339e-04 -1.95070382404e-03 -3.53676577656e-04 -4.94017801683e-03  5.64005729073e-03  4.42827744632e-03  8.91971156545e-03  7.39485962399e-03  9.97473001999e-02 -2.23491488022e-02  5.64972213180e-03 -2.72917127488e-04  5.18523422917e-03 -9.28067168202e-04 -1.63301226154e-03 -3.79309637256e-03 -1.62873890594e-03 -1.13918312706e-03 -2.63737017107e-04 -4.58966818056e-03 -9.07645317063e-04  5.50949089631e-03  2.89217369241e-03  6.53469673008e-04 -1.91831891877e-03 -1.78393677971e-03  4.43931704090e-03 -1.16181549888e-03 -6.81072463730e-03 -1.57800673442e-03 -4.33688014342e-03 -2.63913961766e-03  3.31991663460e-03  2.95016495459e-04 -3.99661458990e-04 -1.37914468080e-03  1.12984211343e-03  5.05331616426e-03 -2.74287078687e-04  8.71091576705e-04 -3.37109339327e-03 -2.28789312648e-03  1.84688333903e-03  1.82700675246e-03 -2.53665020333e-03  7.41487789809e-04 -1.64058639836e-03  1.06176884762e-03  1.17039664517e-03  1.66474259783e-03  2.62212844004e-03 -1.27870070255e-03 -2.16587090125e-03 -5.37456897418e-04 -2.98142326349e-03  2.74754394816e-03  1.91512398931e-04  2.08077908669e-03 -1.88269706062e-03 -3.78150834924e-03 -4.52278316694e-03 -2.52712196611e-03 -1.33816403084e-03 -6.17707931312e-04 -9.96013337852e-04  4.19153711111e-03  5.54230486375e-03 -6.33886883639e-03 -6.01755566179e-04  1.78283986583e-04  2.08190625996e-03  1.55227966584e-03  6.56809339180e-04  1.73365001896e-03 -2.26201805520e-03 -5.43519732578e-03 -3.81020422002e-04 -2.37087228770e-03 -1.99914480344e-04  8.98423575767e-04  3.01611687229e-03  1.21369830561e-03  1.21450529310e-03 -7.12083159341e-04  2.34102005569e-03 -2.11770270259e-03 -4.79813545126e-05 -2.35431861398e-03 -1.70409110179e-03  5.72568116130e-03  6.48981931865e-04 -3.38246164969e-03  2.95392185181e-03  2.39785803589e-03  1.51921032498e-04 -6.84216031471e-04 -5.57243149233e-03 -1.69989972492e-04  2.27445884668e-03  1.62675888489e-03  2.34505422183e-03 -2.07400244124e-03 -8.47100852759e-06 -6.65825533470e-04  9.32756794741e-04 -6.19080927052e-05  1.79639816890e-03  1.56168171217e-03 -1.07501583313e-03 -3.42680889009e-04  1.25257413625e-03 -2.95865788724e-04  3.98985665166e-03  3.19602412132e-03 -1.60114144872e-04 -1.37650557976e-04 -1.22821254145e-03  6.23432103178e-03 -1.32784308309e-03 -8.21928126828e-05  4.81675657602e-03 -2.26802083512e-03  7.55438439149e-03  3.26982093427e-03  1.15480027762e-03  2.59932002087e-03  1.26704922476e-03 -1.25683095518e-03 -5.37487452294e-03  2.04840830596e-03  4.37966013284e-03  4.46938938130e-03  1.76183048647e-03  1.50618643391e-03 -4.51657421442e-03  3.16969858858e-03  1.01924269582e-03  5.07648694963e-03 -6.17389114582e-03 -4.47050065670e-03 -1.87625030832e-03 -2.07071489612e-03  3.17045267851e-04  6.57110572499e-04 -3.75087459922e-03  6.37323512549e-03 -1.32021261614e-03 -7.51854952960e-05  2.54147812952e-03 -1.39020578145e-03  3.81949869642e-03  3.57557096586e-03 -1.13792109953e-03  3.66373636294e-04 -3.23725169590e-03 -1.94984020947e-03 -4.75716567643e-03  2.33456411575e-03 -1.50125248455e-03  6.93244207223e-03 -6.90568531512e-04  1.46163686797e-03 -1.36030731220e-03  7.37356965273e-03  3.16390203962e-03  1.13724610900e-03  3.06704273570e-04  1.56420701294e-04  1.02491427814e-03  5.70203041082e-03 -4.39956671217e-03  2.45661690148e-03 -2.82666831163e-03 -1.16317303301e-03 -1.81916936815e-03 -3.22132043977e-03 -3.10224527630e-03 -4.40923428249e-04 -6.47544528250e-04  3.14452176621e-03 -5.53564163895e-04 -1.03467386375e-03 -8.35568914332e-04 -4.63180534410e-04  2.37674048467e-03 -5.23364507608e-03 -2.53421209497e-03  6.39927877353e-04  2.01789674565e-03  1.84534542042e-03
-4.42936482811e-04  2.66376376951e-04 -1.22030138971e-03  2.07471191379e-03 -6.68592474754e-04 -1.57171931266e-03 -1.45329938066e-03  9.21550307906e-04  2.85754476559e-03 -2.98857419801e-05  8.81172443630e-04  4.04058470998e-04 -1.42600894796e-03  1.87333689481e-03 -2.71754879786e-04 -9.32746656397e-04  1.95220322375e-03 -9.36147618918e-04  4.00526533048e-04 -2.18058837624e-03 -9.39681237177e-04 -1.46070523410e-03  6.29660367455e-05 -8.72615582646e-04  4.01364413920e-04  5.02920381473e-05  2.62376272676e-03  4.21449137395e-04 -1.82488026229e-04  2.83521178952e-03 -1.75335659392e-03 -1.62831659613e-03 -1.17981628693e-04  1.31489601553e-03  5.19852276826e-04  2.95867362803e-04 -3.52442457026e-04 -1.26636765764e-03 -1.81934237513e-04  1.22794078200e-03 -1.34179648392e-03 -1.61945971538e-03 -2.23137299142e-03  7.89766119110e-04  1.20152791536e-03  2.28022465936e-03 -8.63170886300e-04 -1.15410536299e-03  8.77557576375e-04  1.61308844324e-03 -1.31880093109e-03  4.04735255113e-05  1.55315688863e-03  5.98426713294e-04  5.43043611888e-05 -5.02528602380e-04 -3.62483005383e-04 -4.24783872699e-04  5.19078570297e-04  1.89767699939e-04  4.01127266699e-04  3.04983006431e-03 -3.08807576021e-03  3.32627157052e-04  1.53781172021e-04 -1.98914743829e-03  8.65276681415e-05  1.37167889253e-03  7.43138564672e-04  8.54948967022e-04 -1.76307530058e-03  5.54208858257e-04 -3.53388641674e-03 -3.76681911175e-03 -2.23491488022e-02  4.38192769801e-02 -2.28296359363e-03  1.39143466498e-02 -3.94407362414e-03 -1.13637769924e-03 -1.20559275727e-03 -1.56488320927e-03 -3.02796142370e-04  1.51899433969e-03  2.54850501716e-04  9.52539831982e-04 -1.24242598420e-05 -1.59468292490e-03 -5.39079940830e-05  1.10720587148e-04  1.85413386915e-03  9.52127822466e-04 -2.62043541996e-03 -1.88498535433e-04  3.09248581316e-03 -2.88143668439e-05  3.10074768594e-03  2.47079633356e-03 -1.65679662050e-03  5.42272866467e-04 -3.99832017522e-04  1.16164600410e-03  9.73855046162e-04 -3.66578862590e-03 -3.99333586937e-04 -1.62530064676e-03  2.62893772397e-03  2.48972340069e-03  4.05982840741e-04 -1.44310542530e-03  7.91149208889e-04 -9.57936976090e-04  1.41098846400e-03 -7.41838290227e-04  1.31344777813e-03 -6.67302130830e-04 -9.74718538747e-04  1.48568729120e-03  6.81593723008e-04 -1.24277442107e-03  2.06812560311e-03 -1.11087624602e-04  5.47781447927e-04 -1.73691737849e-03  1.94820766768e-03  1.98767436514e-03  1.99114211931e-03  1.97394703675e-03  8.46559925956e-04 -6.07001802843e-04  1.23231765070e-03  3.66271233406e-04  1.53316395833e-03  4.35191326312e-03 -1.43031816712e-03  1.34662789228e-03 -2.66868733963e-03  3.30022150697e-04  1.06646740979e-03  1.29543578000e-04  8.02380580185e-04  4.19060863605e-03  5.03198650693e-04  3.32760720877e-03 -2.54964279206e-03 -1.28507941537e-03 -1.15494313108e-03  3.81896740058e-04 -1.66462215548e-03  3.19850137584e-04 -1.72774999939e-03 -9.02301257679e-04 -9.47624742593e-05  1.02659864847e-03 -1.11437133585e-03 -2.68363254265e-03 -5.11944578479e-04  1.63745963121e-03 -3.08043812625e-03 -6.05551530689e-04 -1.11669239978e-03 -1.88811763888e-04  4.62747669719e-03  1.82769454708e-03  5.35630725162e-05 -1.10279959128e-03 -3.87407667881e-04  7.27341543851e-04 -5.03380832002e-04  6.54461856529e-04 -8.96226587461e-04  8.08990906274e-04 -5.60490186426e-05 -5.89181278617e-04 -1.14649817490e-03 -1.18314951981e-03  2.84879506002e-04  1.41688179628e-03  1.73248300564e-04 -2.68499043596e-03 -1.83751587061e-04  1.66585758545e-04 -1.63563323972e-04 -1.45488232590e-03 -2.88161350819e-04 -2.04644210938e-04 -6.35144243110e-04  1.36942462641e-03 -2.84372727321e-03 -6.73263403171e-04  1.52204762510e-03 -9.09669037998e-05 -5.06981229133e-04 -2.42419786299e-04 -1.38393168996e-03 -3.51196314838e-04 -1.36730684954e-03 -1.02101185579e-03  5.21511608993e-04 -3.38250630752e-04  4.43862108040e-04  6.66556397275e-05 -7.29717051045e-06 -1.31478744830e-03  2.49496984410e-03  1.93660539592e-03  5.36964437982e-04  3.80685816782e-04 -7.62342020832e-04 -2.17608295945e-04  1.66010900904e-03 -2.09540702379e-03  5.82684363629e-04  1.79755136461e-03  7.52638468805e-04 -1.54085868039e-04  1.31472148335e-03  4.08733207777e-04  2.20361757560e-03 -1.42063375312e-04  3.12922122973e-03 -1.33314543204e-03  1.00190723805e-03 -7.75520685632e-04  1.09094483339e-03 -2.96775372318e-03  2.75555036840e-04  5.51940788835e-04  2.34910035310e-05 -2.02054554438e-03 -1.30959613738e-03  3.33163657846e-05 -1.98910407091e-04 -2.11599121521e-03 -2.98040243947e-04 -6.95822424581e-04  1.07765703765e-04 -1.26942508788e-03  1.25116388875e-03  2.74139700395e-03  6.13695757224e-04  3.73664129167e-05  1.97661307314e-04 -1.01842081754e-03  1.11151263942e-03  6.09382873926e-05  3.93565948578e-04 -7.92232779891e-04  1.51266874396e-03 -6.66883457411e-04  1.01699287557e-03  1.16299213095e-03  1.30352860573e-03 -9.42592253341e-04  6.52754425802e-04  9.24118506269e-05
 1.29294573233e-03 -1.91398170234e-03  5.53499190006e-03 -1.94015155630e-03  5.36751648100e-03 -4.84893914948e-03  3.86699659667e-03 -7.77097434297e-04  8.22035757281e-03 -1.18616495150e-03 -1.15856637687e-04 -1.29849568764e-03  1.06676846307e-03 -3.41084631841e-03  1.06265419185e-03  8.16186127036e-04 -3.28552527263e-03  1.48423634326e-03 -3.62844889703e-03  2.00754689247e-03  2.32620676820e-03  2.13090212732e-03  2.89215581158e-03  3.18797298667e-03  2.27348309568e-03 -5.01174458254e-04 -8.20814560634e-03 -3.62810231241e-03 -3.42372424308e-03  1.10817988798e-03 -1.13932995947e-03 -1.00679985361e-03 -1.98160591757e-04 -1.77836788308e-03  2.63631848862e-03 -1.72747083969e-03  6.67078726414e-04 -5.17399582950e-04 -3.34200362141e-03 -4.84083580395e-04  4.88210118676e-03  1.05897232151e-03 -2.46554211858e-03  7.17532825387e-04 -9.20777570149e-04 -6.32039991854e-03  4.22091997374e-03  6.70309748830e-04 -8.22800198857e-04  1.88801541220e-03  4.20796228339e-03 -3.30940253142e-03  1.32839691611e-03  1.09701746677e-03 -1.70503102900e-03 -2.33505876803e-03  2.54884926928e-03  9.23806676102e-04  3.53102935514e-03 -2.08417189619e-03 -2.07123912829e-03  4.89931232511e-04 -8.64042372984e-03  5.77690290647e-04 -2.18692929539e-03 -4.73702165549e-04  5.60978930572e-03 -2.03992589109e-03  3.02790048805e-03 -7.55295616765e-04  7.87011729843e-04 -8.87121973311e-04 -3.39979334911e-03  1.64568883557e-03  5.64972213180e-03 -2.28296359363e-03  1.05623277701e-01  7.70326142446e-03  1.10969338099e-02 -3.00612661173e-03 -1.27546823786e-03 -5.66199212621e-03 -2.25472860377e-03  1.36386818440e-03  1.17998625477e-04 -1.01421158909e-03  4.09920222707e-03  5.22335947941e-03  1.44276003059e-03 -2.81043837540e-03 -1.35757891847e-03  7.76854583990e-03  8.89992156746e-04 -2.03820082130e-03 -5.30618592123e-03  1.94233974991e-03 -8.20270375431e-04 -3.51433341616e-03 -4.90988307743e-03 -1.25526282941e-03  9.08890377450e-04 -3.86300094761e-03 -4.89155915447e-03 -3.35431868518e-04  7.99542061384e-04  3.98936963546e-03 -3.63475794431e-03 -4.99079102790e-03 -1.06322832636e-03 -3.60753425749e-03 -2.79783505739e-03  3.57418593714e-04  1.82326993221e-03  3.60261268047e-03 -1.25096407353e-03 -1.68269233525e-03  8.32818957329e-04 -4.08060809456e-04 -1.91353263985e-03  3.39080052322e-04 -4.24000508669e-04 -2.07106472151e-03 -2.19913805319e-03 -2.09588658587e-03  6.60372857505e-04  2.05248798733e-03  1.76401153507e-03 -1.89527309106e-03  2.75799496378e-03  3.36270613297e-03  3.45205683147e-03 -8.34636652883e-03  4.17517101745e-03 -2.70265580236e-03  3.33650846426e-03  1.79769515099e-03 -1.23229555590e-03  6.01861523777e-03  4.36246820026e-03 -1.02518103944e-03  4.53495372949e-05 -3.61530316472e-03  2.69307342122e-03  4.96734842184e-03  1.53797234871e-03  1.71572926316e-03 -4.00059482484e-04 -1.92127061471e-03  6.26087050589e-04 -1.75002648836e-03  1.80210103998e-03  4.74746740638e-04  2.64058496934e-03 -2.17952067250e-03 -2.70160147932e-03 -1.27475470784e-03 -3.70206292439e-03 -1.40238010780e-04 -1.28349913314e-03  2.15543375425e-03 -1.56369598982e-03 -9.87353341655e-05 -1.98970043474e-03 -5.62853796956e-04  6.57047379479e-04 -3.82696481996e-03  7.41772146143e-03 -3.72173813197e-03  3.14999850195e-04 -1.00126845624e-03  5.68291203864e-03 -1.04754387725e-03 -9.60260237328e-04 -2.05064912135e-03 -3.09712677209e-04 -3.90092554618e-03  2.24043450792e-03  5.00118509843e-03 -8.75399237300e-04  1.68236717796e-03  8.46755017696e-04  2.73546341965e-04 -1.86189669410e-03  5.40322994810e-03 -3.29048615596e-03  1.71276285972e-03 -3.34755899215e-04 -5.95998286115e-04 -3.58589267489e-03  4.50873332690e-03  1.52841593723e-03  3.80534578237e-04  9.01414795399e-04 -1.27488219650e-03 -4.18788958922e-03 -3.95944868251e-04  8.96745522685e-04  2.74551099474e-03 -1.13266492386e-03 -3.41111667004e-03 -2.67815591594e-03 -3.04029637519e-03  8.24843271354e-04  5.55089761731e-03 -1.98981051011e-03 -1.08461472434e-03  7.72590146260e-03  9.47873184376e-03 -1.26225021593e-03 -2.14431768938e-03  9.29670982297e-04  6.69721849723e-03 -3.44062208670e-04 -1.69454032974e-03 -2.47234998791e-03 -3.25118244407e-03  1.47659591050e-03  6.86147166398e-04  4.98439276744e-03 -2.23977809952e-03  1.23958675880e-05 -2.11218161470e-03 -9.18691930744e-04  1.02790521182e-03 -9.94835785273e-04  1.69841842146e-03 -1.13461638964e-03 -6.36669939007e-04 -4.20779557535e-03  4.86600778623e-03  2.01149172912e-03  6.22257252971e-03  1.88026294561e-03 -4.25485981138e-03  1.07912860803e-03  1.10888945862e-03 -4.62305230861e-03 -8.49480153194e-04 -5.00733928881e-03 -5.17450663658e-03 -6.67858321135e-03 -3.58556826853e-03  5.43565031494e-05  7.87658355877e-03 -4.60272810165e-03  3.66815203332e-03 -7.30031224781e-03  1.46109606924e-03 -9.63257071612e-04 -8.46811608970e-04 -4.16769651640e-04  4.93032399844e-03 -3.84835072605e-04 -1.62501546702e-03 -1.73081383639e-03  6.34995526034e-04
-2.00967962883e-03  5.55134281843e-03  1.09897714462e-04 -1.42158141901e-05 -3.80970101301e-03  2.90647072754e-03 -5.32951999152e-03  2.63718872829e-03  3.66368819500e-03  1.37420981691e-03  4.42414135218e-03  1.40337706069e-04 -5.31635190924e-03  1.50258973289e-03 -5.41811776075e-04 -2.79135166977e-03 -3.91606327599e-03  1.69880090288e-03  1.08435895831e-03 -6.08000371392e-03  3.34945368620e-03 -6.15136386590e-03 -6.05336842408e-03 -2.92980196314e-03  5.46592724776e-03 -9.60150805824e-04 -2.40693599115e-03  1.65973536366e-03  4.72912179986e-03  2.12653369733e-03 -1.24194030516e-03 -4.18078801165e-03 -2.73646146779e-03  2.61589695737e-04  1.43879637849e-03  3.04265157413e-04  3.37134136296e-03  4.46003761220e-03 -5.69973568646e-03 -4.52289992131e-03  5.85940251509e-04 -3.68940380561e-03 -5.49602900885e-03  3.98801500337e-04  1.41663546145e-03  1.15865880002e-03  4.69308269244e-04 -4.36772287257e-05 -3.80184401869e-03  1.12346277603e-03  1.89570044567e-03  2.20522299060e-03  2.93097272397e-03 -4.96024414401e-04  9.75006738337e-04 -1.59795898866e-04 -3.61973755411e-03 -6.58911701053e-03  9.92980994330e-05 -3.70904403946e-03 -5.20260034704e-03  4.69255608818e-03 -2.62675189259e-03 -6.27854457363e-03 -4.41350193982e-03 -1.43071149830e-03  1.49464747426e-03  9.51307947588e-04  1.45074820927e-03 -8.92918286852e-04 -2.81782351302e-03  2.03904103069e-03  4.52203559907e-04 -1.31196575050e-03 -2.72917127488e-04  1.39143466498e-02  7.70326142446e-03  1.15657667975e-01 -8.87772865180e-03 -4.38843376043e-04 -1.06591666626e-02 -1.04390551772e-02 -4.77199133508e-03 -1.65069283048e-03  4.28946846948e-04  1.66057785646e-03 -3.13814209209e-03  1.59908588527e-03  3.42545545846e-03  2.89930910657e-03  1.01155788764e-02  4.37628234927e-03 -1.21339634948e-03 -3.20420834582e-03  6.50338322166e-04  1.93682202883e-03  9.29709234032e-03  1.05386855941e-03 -3.95429179743e-03 -7.03917921278e-05 -1.06338479160e-03 -8.89160047893e-05 -4.70484829998e-03 -2.81482134446e-04 -5.97681538928e-04  1.45293132812e-03  1.73201715813e-03  1.19527496739e-04  5.37872235865e-04 -1.30644860877e-03 -3.76413819512e-04 -1.44118487668e-03  2.08553513261e-03  3.25580001315e-03  3.12903769276e-03 -2.28503848223e-03 -1.57876746917e-03  1.99412606389e-03  1.28957354372e-03 -1.74277037929e-03 -2.65885475904e-04  2.42398492912e-03  2.21673891898e-03  8.06751882039e-04  4.90630776117e-03  4.15600269956e-03  2.26363075972e-03  3.23224317991e-03  6.86161780086e-04 -7.00653957791e-03  3.33537753088e-03  2.07181542304e-03  6.70654781063e-03 -1.45831226728e-03  4.78878008237e-04  3.97431826892e-03 -2.73367866042e-03 -4.17987940267e-03  2.85504656705e-03  1.55271816248e-03  5.72196648767e-04  2.25204812200e-03  4.83445620951e-04  4.95426741957e-04 -3.81027821106e-05  1.34434752488e-03 -9.72816385337e-04  7.12780966653e-05 -8.99691775710e-04 -4.94621291351e-04 -6.81375451786e-03 -2.13210777475e-03  2.74157393093e-03  6.91108295640e-03 -2.58341414484e-03 -3.46167994142e-04 -1.61915335075e-03 -1.72825051680e-03 -4.78105815201e-03 -1.07683850714e-03  1.25264932212e-03 -2.92654984101e-03  2.31721436997e-03 -7.77033947929e-04  1.84620953712e-03  3.64581320700e-03  1.83501200336e-03  2.18367692724e-03 -9.73743559751e-04 -2.24425156907e-03  2.44994275634e-03 -2.39738074203e-03  2.85462596468e-03 -4.56583923321e-03 -4.99062321142e-03 -2.43810571583e-03  2.37240799239e-03  7.05624830568e-03  2.01314907472e-03 -1.09046420303e-03  4.35853312590e-03 -7.10830146352e-04 -2.23562908227e-03 -3.21490810088e-03 -2.69056464545e-03 -2.08844155923e-03  1.55427020971e-03  3.90735921874e-03 -1.68233913500e-03 -5.65568800532e-03  5.75335209242e-03  7.20072571539e-04  1.21839522558e-03 -1.25751880658e-03 -2.86198445426e-03 -1.41932679075e-03  6.06200559141e-03 -1.24805840095e-03 -1.83180945530e-03  4.37138758653e-04  2.24564767687e-03  5.61802693922e-04 -2.89060799408e-03 -2.16110968252e-03  4.72902407935e-03 -3.53597039510e-03  4.10524345230e-04  3.24873617469e-03 -2.76127852867e-03 -4.22428271189e-04  7.26602602863e-04  1.92837791527e-03  5.00714062768e-03  3.85170526039e-03  1.01355139414e-03 -3.32674988031e-03  2.65658839642e-03 -8.20016273763e-04  6.62225948788e-03 -6.39030771763e-04  7.48513685309e-03 -2.18764880516e-03 -8.39163647677e-04  6.98764742454e-03  6.84514919324e-04 -1.99936833522e-03  2.15198607582e-03 -3.22986075010e-03 -2.45113806923e-03  6.69954184984e-03  1.87972578439e-03  5.92517838742e-03 -4.01711662367e-04 -8.01257628507e-03 -1.80529179661e-03  2.06717233452e-03  1.55516074046e-05  9.64590454940e-04  1.21588570360e-03  1.14068033660e-03 -2.92479536368e-03 -5.57039093109e-03  8.66435213696e-04 -3.08085243485e-03  4.64935807379e-03 -1.05702343131e-03 -6.79075228310e-03 -4.54543907949e-03  2.83355800070e-03  8.09565483857e-04 -7.63907885724e-04 -1.72933563461e-03 -1.31055357337e-03 -1.12115495577e-03 -8.62668377183e-04 -4.73965880316e-04
-1.38174538937e-03 -1.09552858238e-04 -6.50118894177e-04  1.11598090679e-03  8.70799436194e-04  1.65876074446e-03 -2.59376736238e-04  1.43337442974e-04  2.50304338644e-03 -1.46103688012e-03 -3.17018388477e-03 -5.10257733290e-04  3.67127744680e-03  3.02282002638e-03  1.58981593980e-06 -8.07841748842e-04 -5.86751160477e-04 -1.87712210907e-03  4.79645252463e-03  1.45657791968e-03 -5.64636318222e-04 -1.77886519566e-03 -2.24020422382e-03 -9.57446704822e-04  3.10385701688e-03 -5.71686089896e-04  2.45375576228e-03 -1.19883722279e-03 -5.33146202683e-04  4.67121832382e-04  2.82450728857e-03  1.24503019755e-03 -2.47161852361e-03  1.96442877396e-03 -3.23566713921e-03 -4.42454265306e-03 -2.78090166306e-04  3.41180288083e-04  1.68315251269e-03  8.70346785630e-04  2.14930206915e-03  4.14233596694e-03 -2.36415740366e-04  1.47940363518e-03 -3.48875519749e-03 -3.05977072591e-03  7.31103597701e-04 -6.67543016121e-04 -1.18013653353e-05  2.08303412601e-03 -1.28983265243e-03 -1.16301447451e-03  3.70972008289e-03 -2.39431846820e-04  9.37794683981e-04  2.13154205152e-03 -3.31482396064e-04 -2.36001024190e-03 -2.05301265549e-03  1.76751380700e-03 -5.12130584112e-04 -7.85385618418e-04 -1.66504956251e-03  3.63583555498e-03  2.27057707064e-03 -3.27562284948e-04 -1.07337355358e-03 -1.43219988007e-03  6.15047197602e-03 -2.59967594207e-04  4.37302308036e-03 -9.63799238279e-04  4.60287031211e-03 -8.34625578847e-04  5.18523422917e-03 -3.94407362414e-03  1.10969338099e-02 -8.87772865180e-03  8.57049631258e-02 -9.88208931848e-04  4.96986818425e-03  2.54878260198e-03 -9.12300300795e-04  1.69081876831e-03  2.47088436934e-03  1.51923251058e-03  4.91924439278e-03  3.48004002756e-03  3.12389266265e-03 -1.63548808282e-03  5.14082898730e-04  1.81072446072e-03 -1.56441426205e-03  3.62178814477e-04 -2.05337513921e-03  1.13144593106e-03 -3.92991526347e-03  1.80306715706e-03  2.53943387750e-03  5.04555694063e-03  7.58801201524e-04 -2.19257183797e-03 -2.74886885394e-04  8.83700813889e-04 -2.45424221686e-03  1.83484449820e-03 -4.60398570435e-04 -1.75546670203e-03  6.95608551827e-04  3.49806048519e-04 -4.48657550851e-03 -6.21212432304e-04 -2.84415808920e-03  7.64456708699e-05 -1.37608817185e-03 -1.51976758590e-03  4.06338817816e-03 -1.34079654220e-03 -9.28705105965e-04  7.63603350282e-04 -1.85135748072e-03  1.25935461539e-03  2.06558146691e-04  2.36830189481e-03  9.54475021523e-04 -3.69333434140e-03 -4.07228517648e-03 -3.04594317890e-03  6.96198457034e-04  1.19125494939e-03 -8.31867310680e-04  2.41681271574e-03 -2.56320158229e-03 -3.14789443239e-03 -6.63851824540e-04 -4.17139806588e-04  1.36540568083e-03 -4.29222699397e-04  3.18223501461e-03 -7.07250064937e-04  2.06726416507e-03 -1.36244491932e-03  1.82977707386e-03  5.13747208643e-03  2.53250859310e-03  1.83433340964e-03  2.05910375899e-04  2.75673612213e-04 -2.74378053204e-03 -1.16252863641e-03  1.89640340994e-03  1.93549404880e-03  3.98223825117e-03 -8.89808087806e-04 -5.26051393077e-04  2.06601479529e-03  1.73486249175e-03 -5.69909243831e-03  2.53280796689e-03  1.87071930055e-03  3.22856714706e-03 -8.17552170456e-04 -1.76312988948e-03 -8.11994743263e-04  8.59565278264e-04  2.72524688665e-03 -1.57982689789e-03 -1.75040045990e-03  2.24034150529e-03  1.75363420941e-03 -2.28159933400e-04 -1.65168222683e-03 -8.55535077805e-04  2.96259419146e-03  1.72281301122e-03 -9.48570554904e-04  2.47361182105e-03  1.27290895299e-04 -5.90896856946e-04 -1.24202333466e-03  3.55047027631e-04 -1.89986576298e-03  5.61762514325e-04  3.94051438661e-04  9.52942981280e-05 -9.58773826384e-04  4.56419494222e-04  1.18531583906e-03 -2.06353804903e-04 -1.32933508610e-03  3.41166484022e-04 -1.21650910125e-03  1.30754026757e-03 -4.50758075762e-03  1.35518479861e-03  2.23653985602e-03  1.14627682443e-04  4.62718368391e-04 -6.13012744987e-04 -7.97475716080e-04 -1.75334638853e-03 -3.31207781187e-03  7.95236499575e-04 -1.86728300161e-03 -4.93571497790e-05  3.57710651407e-04  1.87812054584e-03  3.20684032853e-03 -2.19159960702e-03 -4.44162427982e-04 -1.22459808647e-03 -2.76132044751e-04 -1.13330230340e-04  2.38824887648e-03 -1.83363048692e-03  3.51586281878e-03 -3.35295792652e-04 -1.55922103116e-03  2.07121916666e-03 -6.60581640605e-04 -2.11660038081e-03 -2.22113150391e-03 -7.38129232893e-04 -8.05123894713e-04 -2.58837601121e-03  5.97425133932e-03  4.95053916702e-05  1.58821977850e-03 -9.76448362592e-04  9.59645522008e-04  5.17878685983e-04  5.22676568798e-03  3.68319457236e-03  2.27541691056e-03 -3.87082693064e-03  3.80104921625e-04 -3.06261118526e-03  1.12364376012e-03 -2.92840313049e-03 -1.27798324143e-03 -6.88293420722e-03  3.01752670852e-03  2.51006882820e-03 -2.00401975943e-03  3.21789648880e-03  1.36156672297e-03 -4.50553996897e-04 -1.14324367553e-03 -1.25631453612e-04 -1.52066100196e-03  1.11632206972e-04  1.27161889252e-04  1.00685437699e-03  2.08048193514e-03 -1.70775395725e-04 -1.76743016758e-03
 1.14639417072e-03 -7.94171892187e-04  1.05963690796e-03 -8.22279341838e-04 -3.38713609247e-03  7.57341173998e-04 -2.10369917477e-03  5.95487166864e-04 -1.16233499688e-03  2.38644960030e-03 -6.90967685610e-04 -1.15589912338e-03 -2.58608814946e-03 -3.19033507913e-03 -7.59028433941e-04  5.57458976509e-04 -7.66879807194e-05  2.19109945361e-03 -2.86245666053e-03  6.31775504099e-04  1.01068860683e-03  1.43354552230e-03  7.18022742697e-04  3.64901184069e-03  2.03734584301e-03 -1.91810379119e-03 -2.51835671923e-04 -2.94051344428e-03  8.86545084858e-04  4.31725549602e-03 -2.70700976516e-03  1.10259675183e-03  1.29726255307e-03 -2.27859516276e-03 -5.44385641228e-05  2.67128907876e-05  1.49911514665e-03  2.29477900857e-03  4.78503581907e-04  3.44742592596e-03  8.97621194760e-04  6.20186209652e-05 -5.10494269974e-04 -4.50319683849e-03 -6.38342987838e-04  2.23063832692e-03 -2.79343284017e-03  4.60738002459e-04  1.97608073281e-03  2.33356390396e-04 -2.07623485251e-03  1.21710730542e-03 -8.08199253563e-04 -3.52343237746e-03  2.41420736400e-03  7.43711603045e-04 -6.82937898395e-04 -2.12129170396e-03 -3.10755745166e-03 -1.69823332999e-05 -5.67374533277e-04  4.61843555459e-03  1.44627013762e-03 -1.01131644173e-03  3.02962509319e-03 -8.73103332500e-04 -2.37295700590e-03 -1.25615668725e-03  8.50919540376e-04  1.11774187639e-03 -2.07735459407e-03  1.45247493228e-04 -1.33976313443e-03  1.57881349269e-04 -9.28067168202e-04 -1.13637769924e-03 -3.00612661173e-03 -4.38843376043e-04 -9.88208931848e-04  6.61984602425e-02 -5.83351609677e-03  2.18686267596e-03 -1.18265503895e-03 -1.29436557843e-03  2.68083188198e-03  7.64655336675e-04  1.80218151965e-03 -2.11637068613e-03  3.16194686603e-04  2.61103393064e-03  1.10862131208e-03 -2.67253448525e-03  7.07356913661e-04  2.50756926697e-03  7.92928778888e-05  5.60578649591e-04  2.59577046205e-04  5.09584715769e-04 -3.03185913931e-04 -3.37273222770e-03  5.10880121279e-04  7.66341098180e-04 -2.92820029041e-03 -2.85228041430e-03  4.18590250138e-04  4.90679929954e-04 -1.64597508532e-04  9.85667224046e-04  3.79608551030e-03 -4.14917373494e-03 -7.41594816284e-04  1.97049688594e-04 -1.25468420492e-03 -2.62779437244e-03 -2.37171463949e-03  3.81729686433e-03 -2.40102499362e-03  6.35419132961e-04  4.38452262552e-05  2.06159988226e-03  1.22584736205e-03  7.27511903049e-04  1.02113749291e-03  1.05664076541e-05 -1.06193941642e-03 -1.51221907021e-04 -2.17707854031e-03  8.92133488119e-04  2.09663220289e-03  1.08633433179e-03  3.63401561538e-03  1.38689367321e-03 -1.30634397414e-03 -1.67780012595e-03  1.74234055568e-03  4.69664435670e-04 -6.55698833720e-04 -1.33674930595e-04  1.46887604045e-03  5.10491467762e-04 -8.94794302923e-04 -1.59524113001e-03 -1.14078780047e-03 -1.30694910771e-04 -1.81048794125e-03 -6.61446289909e-04 -5.11406458790e-04 -1.35520154935e-04  1.41985491516e-03  2.56820165416e-03 -3.39261236097e-04 -6.28943448605e-04 -1.50774068530e-03 -2.81412273858e-03 -1.38820153699e-03 -8.09200243170e-04  7.04539843287e-04  9.23859968244e-04  2.01098935579e-03 -1.23478322600e-04  1.95611091273e-03 -1.54936944342e-03 -8.16477346042e-04 -5.49667237054e-04  1.77569967433e-03 -6.73550888349e-04  1.01672052058e-03 -2.70899396316e-03 -9.16044985056e-04 -3.47593437692e-04  1.43867795002e-03 -1.04499543100e-03 -1.81827608562e-04 -2.07895722389e-03 -7.44601984571e-04  8.63662775820e-05 -2.33297687475e-03 -1.76950188510e-03  8.76542137407e-04  2.39427062432e-03  1.36997209221e-03  3.23982427329e-07  1.74578437087e-03 -8.64873307377e-04  7.17363506931e-04  1.52888993844e-03  1.32014325923e-03 -2.35079698128e-04 -2.59149478477e-03 -4.89977362338e-04  1.51225193737e-04 -1.97958012882e-03 -1.16514948818e-03  1.11850880473e-04 -3.59301122153e-04 -2.77947077533e-03 -9.24644941721e-04 -6.30392712005e-05  2.64927249243e-03 -1.59634873811e-03 -1.72456264853e-03  1.12050538392e-04  1.28495256889e-03 -2.34828943889e-03 -1.23371113883e-03  9.56829916680e-04 -4.83974930954e-05  1.02448354464e-03  2.84225184169e-04  1.91405528109e-03 -3.53268356751e-04 -4.77569845816e-03  2.44477526531e-03 -5.21884115525e-04  7.46603863743e-04 -4.44504416176e-04  4.01657935682e-03  2.48309140905e-03 -1.20419804816e-03 -2.89599238195e-03 -4.10975953670e-03  8.68630458610e-04  2.33709667798e-03 -9.18475506892e-04 -9.52565750247e-05  8.71921182055e-04  3.01732213100e-04  1.34476551063e-03 -1.40604780835e-04  1.84002263687e-03  1.06076014855e-03  2.18164429982e-03 -4.12494393101e-04  4.22372280709e-04  2.46567326853e-03 -1.40545935879e-03  5.55942706050e-04 -1.03995203559e-03  2.10309297051e-03  7.05388320608e-04 -5.83967546127e-04 -4.77673420165e-04 -1.60869781146e-03  1.42697141814e-03 -1.90138390398e-03 -9.29094156067e-04  1.84211019359e-03  1.64603550442e-03  3.56626903606e-03 -3.37136499151e-03 -1.17212265592e-03 -2.68565976645e-04  2.14246326342e-03  6.13048876335e-04 -2.32911454511e-03 -7.04480453724e-04
-1.90439257335e-03  1.49817024423e-03 -2.16320593024e-03  2.44594157985e-03  8.89269756475e-04  2.80296438736e-03  1.91653802890e-03 -8.56031388447e-04 -5.96301400900e-04 -7.46195395239e-04 -1.78084845954e-03  3.10196852745e-04  4.05081330189e-04 -6.87813485571e-04  1.01627845159e-03  8.84974358406e-04 -1.35668175822e-03  2.81227742829e-05  1.47802072506e-04  4.13769903688e-03 -5.83172170135e-04 -2.46054090799e-03 -2.70531390159e-03 -5.26581212763e-04  1.39481277025e-03  1.28488697047e-03 -2.63651024662e-03  3.22095143644e-03  1.79266761012e-03  2.67994151377e-03 -9.24185217768e-05  1.59032306285e-04  4.30261146474e-04 -3.80934431963e-04 -1.09109916324e-03 -1.92311431310e-03  1.86858513027e-03  2.44970381458e-03 -5.98412836986e-04 -1.21217336422e-03  1.57839904843e-03 -1.86144051152e-03  4.13933111920e-05  7.24138987780e-03 -7.94627457519e-04  1.35870026799e-03 -8.28355410121e-04 -6.69360658682e-04  4.00580510126e-03  8.35064755992e-04  2.46906641341e-04 -2.05015045068e-03 -2.46567992128e-04  1.98830224469e-03  1.19724273897e-04 -8.93178603423e-04  8.69137046546e-04 -2.08174049792e-03  3.90786274126e-03  8.47984016314e-04 -5.02399101240e-04  9.07899302152e-04  1.23749651213e-03  8.05868627993e-04  1.98883626683e-03  1.13679186380e-03  2.23588290820e-03  7.93872824743e-04  1.34643085765e-03 -3.67831092060e-03  1.31137756698e-03 -1.87773096921e-04  4.08535416372e-03 -4.83023616974e-04 -1.63301226154e-03 -1.20559275727e-03 -1.27546823786e-03 -1.06591666626e-02  4.96986818425e-03 -5.83351609677e-03  6.98176281747e-02  2.27604509576e-02  5.52397035208e-03 -2.33350646588e-03 -1.61369711641e-03  4.77946324176e-04 -1.53665528109e-04 -4.16899139099e-04  1.35801724677e-03  7.15389045604e-04  2.20669999228e-04 -4.95943107346e-03  4.01788158221e-04 -2.37235759981e-03 -2.87092914892e-03  2.16513326297e-03 -2.54692688893e-03  1.41835067442e-03  1.82270814381e-03  4.24373524273e-03  5.30952695259e-04  5.39730349749e-05 -2.49184067042e-03  9.28601088536e-04 -1.71552985008e-03 -4.56927290169e-03  7.21743524355e-04 -9.52572133647e-04 -1.00578770241e-03 -4.37425274066e-04  1.09653303053e-03 -4.90585407612e-03 -1.09434518227e-03 -1.56240252985e-03  1.48586568648e-03 -2.09012847114e-04  7.98690160069e-04  2.83182069364e-03  5.08686705668e-04  1.64285066842e-03 -3.85243416521e-03  9.93874248364e-04 -6.88393347475e-04  1.68611598430e-03 -1.52203930929e-03 -2.08438282487e-03 -2.05013111159e-03  9.95545098362e-05 -6.05617017563e-04  4.02236651456e-03  1.42156915206e-03 -1.42743497586e-03  8.44357664457e-05 -5.33901990342e-04  1.02336139113e-03  3.64010230334e-04 -1.64693183604e-03  1.75042432571e-03  2.96757151011e-03 -5.65026712656e-04  6.74941559646e-04  4.72521654265e-04  1.17873264415e-03  1.89911777906e-03  1.47875988062e-03  9.11042301669e-04 -1.21345958218e-03  9.17442002263e-04  1.47888890424e-03  2.26421136121e-03 -2.38718334404e-03  2.88246885981e-03  2.54179319949e-03  2.36436550302e-03  3.53938318037e-03  8.61963150758e-05  2.57150247219e-03  5.14856660976e-04  5.21827132790e-04 -8.33942112517e-04 -5.23578663063e-05 -5.98654003080e-04 -2.84329901059e-04 -9.30683282778e-04  2.32713730285e-03  3.27193782514e-04 -1.27347879266e-04  8.80987419890e-04  1.15585723643e-03  2.09544572352e-03 -2.46764411106e-03  1.04238064289e-03 -2.60219881558e-03  6.20078866931e-04  3.37049863045e-03 -2.11740810846e-03  5.12123473116e-05 -1.13159647384e-04  1.13700360174e-04 -1.87046186998e-03 -1.88517036923e-03  7.74524257323e-04  3.64090842852e-03  1.18031724635e-03 -8.26157433218e-04 -1.80519238128e-03 -3.35019289559e-03  1.34662324571e-03  1.30416395358e-03 -9.55519504998e-04  2.51872866434e-03  3.29569488082e-04  3.39713715266e-04 -2.71100289458e-03 -2.15595591484e-03  5.03100167019e-03 -5.86698562729e-04 -4.82048883761e-03 -3.03036066322e-04  2.07421807821e-03  1.66928206350e-03  1.70016901455e-03  9.45564799564e-04  6.13613983263e-04  1.88920098471e-03  4.88620888177e-04  2.30764097461e-03 -1.46662242807e-04 -7.86491111445e-04  2.33468802744e-03 -3.83116109815e-04 -4.26949159671e-03 -9.01188127065e-04 -1.99886419158e-03  2.38199861933e-03 -1.83157444804e-03  9.85778362677e-05 -1.32560616738e-03  8.67479208612e-04  4.06285628354e-03 -2.07376331660e-03  2.68730565353e-03 -6.54062897525e-04  3.61898149622e-04 -1.46274861563e-03 -7.40605629421e-04  1.37946732912e-03  2.00431720449e-03 -2.97611662224e-04 -3.29983639306e-04 -2.42609520085e-03 -1.16037593202e-03  4.60526628654e-04  3.19939304397e-03 -2.52090662951e-03  6.13161473309e-04 -1.74348787444e-03  6.42300273391e-04 -8.71034713584e-04 -1.78752545039e-03 -1.42944393609e-03 -7.63958964423e-05  1.96235952792e-04 -1.51715129152e-03  6.08712370151e-04  2.58580467630e-03  1.57785991327e-04  5.65778798739e-04 -8.31850601828e-04  1.87748982147e-03  2.67562975678e-03  4.58426040850e-03  1.68594787129e-03  6.07641316740e-04 -6.45460938144e-05 -9.15867883339e-04
-6.68213102650e-03 -2.07627508749e-03 -4.72834390580e-03  6.66403994916e-04  1.27779320252e-03  1.19638482077e-04  2.44444352866e-03 -1.34329465576e-03 -2.43428767682e-03  5.29030909739e-04  1.41637772550e-03 -1.82531790656e-04 -3.38794894732e-04 -1.03018420250e-03 -1.19183214142e-04  3.93463210558e-03 -5.47604631892e-04 -1.23396119840e-03 -1.73439589296e-03  3.11716388912e-03  6.33990248163e-03 -3.85354279863e-03 -4.20882701097e-03  1.35906904445e-03  6.98330675409e-04  1.81760959762e-03 -1.26203634640e-03 -9.99424627821e-04 -4.53778844388e-03  1.57084592044e-03 -1.67296411836e-04  1.95591899229e-03 -3.42884061958e-04 -9.12707651826e-04 -5.22492642660e-04 -1.91299401807e-04  1.80219303456e-03  4.84190826043e-03  8.14927336908e-04  2.05547663255e-03  2.50602074571e-03  1.18336950255e-04  9.93753653176e-06  5.94190029402e-03  4.09796028221e-03  3.65327114725e-03 -3.05663465755e-03  2.09779147751e-03  2.79048299127e-03 -6.07312980087e-04  5.75102943853e-05 -4.84094742523e-04 -1.62315214183e-03  2.59909525685e-03 -5.04599925934e-03 -2.79940904583e-03 -5.62753729717e-04 -3.86501982139e-03  9.12477431721e-06  4.17684839896e-05  1.16961714090e-04  5.68278702974e-04  9.04179171499e-03  3.74609587548e-03  3.71889998370e-03 -2.04154068598e-03 -2.00380313334e-03  2.58503348194e-03  2.94821971892e-03 -5.75583220851e-03 -9.53883496291e-04  1.08284892417e-03  4.41923614971e-03 -4.91760847791e-04 -3.79309637256e-03 -1.56488320927e-03 -5.66199212621e-03 -1.04390551772e-02  2.54878260198e-03  2.18686267596e-03  2.27604509576e-02  1.00190321776e-01  1.03855284179e-02  1.40960318234e-02 -1.84654507747e-03 -8.61760680889e-04 -2.33536771976e-03 -4.94000921218e-03 -2.68880810615e-03 -4.15228228681e-04  4.08117635784e-03 -6.41301965188e-03  1.96031805503e-03 -1.00350644957e-03  2.42147753395e-03  1.16072458132e-03  7.27965900047e-04 -5.18209345934e-05  1.28363494092e-03  1.06233316416e-03  2.44720618238e-04  3.92512908054e-03  2.06704606602e-04 -5.14123082144e-03  4.94506363513e-04 -3.14862938675e-03  1.03301551979e-03 -1.31991900157e-03  5.05715647867e-04 -6.21262433255e-04  2.36878217926e-03 -4.00054222283e-03  1.68746591279e-03  3.75605538024e-04 -2.34747714717e-03  2.04080788270e-03 -1.84852037898e-03  2.33729465898e-03  1.19080459225e-03 -1.65678801094e-03 -4.71768257884e-03 -1.69557739221e-03 -1.53439972838e-03  3.77552978990e-03 -6.20860960336e-03 -4.67101696824e-03 -2.49753924301e-03 -3.90943525654e-03  1.01756978783e-03  7.54683659067e-03  5.25722468765e-03  2.59387044096e-03 -1.49128476982e-03 -1.84451561681e-03  2.17624883121e-03 -4.09279178136e-04 -1.94730909431e-03  1.00862878406e-03 -8.51523564266e-04 -4.30889616608e-03  2.08004818920e-03 -3.57985889478e-03 -6.18727765531e-03 -2.76834318287e-03 -3.33849966882e-03 -1.73138785036e-03 -3.35988873467e-03 -1.50387606903e-04  1.58256044590e-03  2.67291536304e-03 -3.59648051429e-03  2.32036402375e-03 -2.33641852176e-03  3.21510450897e-03  4.29621251780e-03  2.02579220388e-04  1.67005377289e-03 -1.82870364151e-03 -5.03384880676e-03 -1.51665980838e-03 -8.22921857047e-04  1.26930199257e-03 -3.34748207803e-04  6.38679583735e-04  1.35657559078e-03 -4.35037083728e-03  6.01743996150e-04  3.39791446196e-03  2.41375807209e-04  2.49550355554e-04 -4.25740153755e-03 -9.31406727189e-04 -3.96629994624e-03  4.35289168344e-03  4.17883571667e-03  3.61565718092e-04 -1.26627441997e-03  3.22090944825e-04 -1.25944929385e-03 -3.22043022556e-03  4.61276498897e-04  1.86901162781e-03  3.33057764983e-06  7.41019843361e-05 -1.91700867634e-03 -4.40170934614e-03 -2.38375292335e-03  2.05273774794e-03  3.79918339318e-03 -6.23733712278e-04 -4.08028822049e-03 -1.21936981507e-03 -3.41394392936e-03  5.99387020976e-04  2.54962868793e-03  3.61217308509e-03 -2.34926849003e-03 -5.66178619966e-03 -1.80475023677e-03  4.44567154000e-03  1.89390561454e-05 -5.12662746846e-04  2.62251499716e-03  3.07890071542e-03 -3.84165870322e-03  5.65234465774e-03  3.93752323814e-03  3.68176211162e-04 -5.69344809508e-04  9.49566491179e-04  3.81190250520e-03  4.74695301101e-03 -3.56062669795e-03 -2.52033496359e-03  7.71999879124e-04  2.47085704358e-03  4.07270044525e-04 -3.99655520735e-04 -1.76872921732e-03  1.05643618722e-03 -1.68359945130e-03  8.49984828316e-04  9.94349756104e-04 -2.88608509115e-03 -1.52651656671e-03  2.29319980690e-03  1.69950234370e-03  8.43666426985e-04 -1.18735874433e-03 -1.93915534424e-03 -2.89296505476e-03 -1.19005656642e-04  2.02155582552e-03  3.53665695960e-03 -1.33423926311e-03 -2.91041207038e-03 -6.75067803205e-03 -8.59596731082e-04 -1.52878578831e-03 -1.78773606943e-03 -6.00141786164e-03 -6.60084669303e-04 -1.37511279312e-03 -4.02650414201e-03  4.93008536902e-03 -1.84901721348e-03  7.42500002115e-03 -1.39118416189e-04  5.77705620767e-05  9.94595397101e-04  3.96835317010e-03  4.03111466139e-03  2.92628804651e-03 -9.54111926835e-04  3.73164367560e-03 -4.88698313673e-04
[truncated: 846,337 more chars]
