# Supplementary material for: Proximal Distance Algorithms: Theory and Practice
Source: J Mach Learn Res. Author manuscript; Available in PMC 2019 Oct 24. (PMC6812563)
Supplement: code [file NIHMS1053815-supplement-code.zip › proxdist-master/keys_zhou_lange_2019/misc/spm/X_16_3.txt]

 1.03434628527e-01 -2.70297368364e-03 -5.37875065513e-03 -6.58441805807e-04  9.79561641640e-04 -5.76108341170e-04  1.04786465767e-03  5.40514055755e-03  8.16866124578e-04 -2.40481044091e-03  6.04335601324e-03  2.01195241464e-03 -2.81694741349e-03  2.22480929617e-03 -1.19805365604e-05 -1.48892284105e-03
-2.70297368364e-03  9.45889619913e-02 -7.63285260252e-03 -1.15961050558e-03  4.26774426213e-03  9.86662626141e-04  1.66070295611e-03  2.69679748324e-03 -2.97671883565e-03  3.04646076193e-04  1.09284489268e-03  1.62315315387e-03 -3.51101728233e-04 -2.08416340909e-03 -1.52719428720e-03 -7.08847531530e-04
-5.37875065513e-03 -7.63285260252e-03  7.89262003154e-02  6.36122262572e-03  1.84277370416e-03 -6.76726520920e-03 -1.63116753312e-03 -4.13816229427e-03 -8.26917201483e-04  4.90427417308e-03  2.17961452845e-03  2.65255042736e-03 -3.35697568895e-03 -2.84055235960e-03  2.70550538317e-03  7.59924006589e-04
-6.58441805807e-04 -1.15961050558e-03  6.36122262572e-03  6.98833093027e-02  1.28117758451e-02  1.30512124078e-02 -8.02766266727e-03 -2.12113951495e-03  4.43906487065e-03  1.76717715602e-03  2.61641791878e-03 -2.27561064686e-03 -3.10072103246e-03  1.71158447664e-03 -1.99767781454e-04  2.71582600035e-04
 9.79561641640e-04  4.26774426213e-03  1.84277370416e-03  1.28117758451e-02  7.92599879168e-02 -4.11492959647e-03  8.14675226082e-03  3.49326479335e-03  1.66797448183e-03  1.51895296351e-03  2.68638925494e-03 -2.42881145890e-03 -2.01056112301e-03  2.20189385432e-03 -3.10210835805e-03 -2.06731011571e-03
-5.76108341170e-04  9.86662626141e-04 -6.76726520920e-03  1.30512124078e-02 -4.11492959647e-03  8.24329192355e-02  1.65360767545e-03  4.72218282772e-03  1.43026342592e-02 -2.64453352283e-03  2.54207990324e-03  4.67451117065e-04  8.22958044538e-04 -1.15012596595e-03 -2.23573588743e-03  2.55746144506e-04
 1.04786465767e-03  1.66070295611e-03 -1.63116753312e-03 -8.02766266727e-03  8.14675226082e-03  1.65360767545e-03  8.24937708614e-02  1.51490556297e-02 -6.89484953661e-03  1.84722725008e-03 -2.61654912021e-03 -3.91697611948e-03 -4.04224884838e-04  3.16104102293e-03 -6.51138353420e-04 -3.28558749163e-03
 5.40514055755e-03  2.69679748324e-03 -4.13816229427e-03 -2.12113951495e-03  3.49326479335e-03  4.72218282772e-03  1.51490556297e-02  6.44641767844e-02 -1.50775513038e-03 -2.49786339721e-02  7.10315577122e-04 -3.01947215091e-03  7.10139055180e-04 -7.82271474223e-04  1.25437666397e-03  4.58266374705e-04
 8.16866124578e-04 -2.97671883565e-03 -8.26917201483e-04  4.43906487065e-03  1.66797448183e-03  1.43026342592e-02 -6.89484953661e-03 -1.50775513038e-03  5.41672599271e-02 -3.06582360406e-03  5.60066291510e-03 -1.31366122366e-03 -1.17909219546e-03 -1.39803465716e-03 -3.17340136366e-03  3.92592585049e-04
-2.40481044091e-03  3.04646076193e-04  4.90427417308e-03  1.76717715602e-03  1.51895296351e-03 -2.64453352283e-03  1.84722725008e-03 -2.49786339721e-02 -3.06582360406e-03  6.55791528916e-02 -3.74733244527e-03 -2.56509687717e-04 -3.12072556651e-03 -2.50782697259e-04 -3.88917169196e-03 -2.18253832502e-03
 6.04335601324e-03  1.09284489268e-03  2.17961452845e-03  2.61641791878e-03  2.68638925494e-03  2.54207990324e-03 -2.61654912021e-03  7.10315577122e-04  5.60066291510e-03 -3.74733244527e-03  7.59933669018e-02  9.89491225655e-03 -7.29023623948e-03  5.91791256392e-03 -1.72342991904e-03 -2.10064756079e-03
 2.01195241464e-03  1.62315315387e-03  2.65255042736e-03 -2.27561064686e-03 -2.42881145890e-03  4.67451117065e-04 -3.91697611948e-03 -3.01947215091e-03 -1.31366122366e-03 -2.56509687717e-04  9.89491225655e-03  7.84569095508e-02  3.76705799544e-03 -4.83791854555e-03  5.49565452115e-03  1.54915163973e-03
-2.81694741349e-03 -3.51101728233e-04 -3.35697568895e-03 -3.10072103246e-03 -2.01056112301e-03  8.22958044538e-04 -4.04224884838e-04  7.10139055180e-04 -1.17909219546e-03 -3.12072556651e-03 -7.29023623948e-03  3.76705799544e-03  8.44145296599e-02  7.34997264179e-03  1.09509885700e-04 -5.29007091834e-03
 2.22480929617e-03 -2.08416340909e-03 -2.84055235960e-03  1.71158447664e-03  2.20189385432e-03 -1.15012596595e-03  3.16104102293e-03 -7.82271474223e-04 -1.39803465716e-03 -2.50782697259e-04  5.91791256392e-03 -4.83791854555e-03  7.34997264179e-03  8.16495361592e-02  3.38294904792e-03 -8.33602924470e-03
-1.19805365604e-05 -1.52719428720e-03  2.70550538317e-03 -1.99767781454e-04 -3.10210835805e-03 -2.23573588743e-03 -6.51138353420e-04  1.25437666397e-03 -3.17340136366e-03 -3.88917169196e-03 -1.72342991904e-03  5.49565452115e-03  1.09509885700e-04  3.38294904792e-03  1.01920089628e-01  9.33440805551e-03
-1.48892284105e-03 -7.08847531530e-04  7.59924006589e-04  2.71582600035e-04 -2.06731011571e-03  2.55746144506e-04 -3.28558749163e-03  4.58266374705e-04  3.92592585049e-04 -2.18253832502e-03 -2.10064756079e-03  1.54915163973e-03 -5.29007091834e-03 -8.33602924470e-03  9.33440805551e-03  4.92994818993e-02
