# Supplementary material for: Proximal Distance Algorithms: Theory and Practice
Source: J Mach Learn Res. Author manuscript; Available in PMC 2019 Oct 24. (PMC6812563)
Supplement: code [file NIHMS1053815-supplement-code.zip › proxdist-master/keys_zhou_lange_2019/misc/spm/W_512_98580_2.txt]

 8.10974495805e+00 -9.59904337452e-01  4.27447987840e-01  0.00000000000e+00  0.00000000000e+00  0.00000000000e+00  0.00000000000e+00  0.00000000000e+00  0.00000000000e+00  0.00000000000e+00  1.34727727031e-01  0.00000000000e+00  0.00000000000e+00  0.00000000000e+00  0.00000000000e+00  0.00000000000e+00  0.00000000000e+00  0.00000000000e+00  0.00000000000e+00  0.00000000000e+00  0.00000000000e+00  0.00000000000e+00  0.00000000000e+00  0.00000000000e+00  0.00000000000e+00  0.00000000000e+00  0.00000000000e+00  0.00000000000e+00  0.00000000000e+00  0.00000000000e+00  0.00000000000e+00  0.00000000000e+00  0.00000000000e+00  0.00000000000e+00  0.00000000000e+00  0.00000000000e+00  0.00000000000e+00  0.00000000000e+00  0.00000000000e+00  0.00000000000e+00  0.00000000000e+00  0.00000000000e+00  0.00000000000e+00  0.00000000000e+00  0.00000000000e+00  0.00000000000e+00  0.00000000000e+00  0.00000000000e+00  0.00000000000e+00  0.00000000000e+00  0.00000000000e+00  0.00000000000e+00  0.00000000000e+00  0.00000000000e+00  0.00000000000e+00  0.00000000000e+00  0.00000000000e+00  0.00000000000e+00  0.00000000000e+00  0.00000000000e+00  0.00000000000e+00  0.00000000000e+00  0.00000000000e+00  0.00000000000e+00  0.00000000000e+00  0.00000000000e+00  0.00000000000e+00  0.00000000000e+00  0.00000000000e+00  0.00000000000e+00  0.00000000000e+00  0.00000000000e+00  0.00000000000e+00  0.00000000000e+00  0.00000000000e+00  0.00000000000e+00  0.00000000000e+00  0.00000000000e+00  0.00000000000e+00  0.00000000000e+00  0.00000000000e+00  0.00000000000e+00  0.00000000000e+00  0.00000000000e+00  0.00000000000e+00  0.00000000000e+00  0.00000000000e+00  0.00000000000e+00  0.00000000000e+00  0.00000000000e+00  0.00000000000e+00  0.00000000000e+00  0.00000000000e+00  0.00000000000e+00  0.00000000000e+00  0.00000000000e+00  0.00000000000e+00  0.00000000000e+00  0.00000000000e+00  0.00000000000e+00  0.00000000000e+00  0.00000000000e+00  0.00000000000e+00  0.00000000000e+00  0.00000000000e+00  0.00000000000e+00  0.00000000000e+00  0.00000000000e+00  0.00000000000e+00  0.00000000000e+00  0.00000000000e+00  0.00000000000e+00  0.00000000000e+00  0.00000000000e+00  0.00000000000e+00  0.00000000000e+00  0.00000000000e+00  0.00000000000e+00  0.00000000000e+00  0.00000000000e+00  0.00000000000e+00  0.00000000000e+00  0.00000000000e+00  0.00000000000e+00  0.00000000000e+00  0.00000000000e+00  0.00000000000e+00  0.00000000000e+00  0.00000000000e+00  0.00000000000e+00  0.00000000000e+00  0.00000000000e+00  0.00000000000e+00  0.00000000000e+00  0.00000000000e+00  0.00000000000e+00  0.00000000000e+00  0.00000000000e+00  0.00000000000e+00  0.00000000000e+00  0.00000000000e+00  0.00000000000e+00  0.00000000000e+00  0.00000000000e+00  0.00000000000e+00  0.00000000000e+00  0.00000000000e+00  0.00000000000e+00  0.00000000000e+00  0.00000000000e+00  0.00000000000e+00  0.00000000000e+00  0.00000000000e+00  0.00000000000e+00  0.00000000000e+00  0.00000000000e+00  0.00000000000e+00  0.00000000000e+00  0.00000000000e+00  0.00000000000e+00  0.00000000000e+00  0.00000000000e+00  0.00000000000e+00  0.00000000000e+00  0.00000000000e+00  0.00000000000e+00  0.00000000000e+00  0.00000000000e+00  0.00000000000e+00  0.00000000000e+00  0.00000000000e+00  0.00000000000e+00  0.00000000000e+00  0.00000000000e+00  0.00000000000e+00  0.00000000000e+00  0.00000000000e+00  0.00000000000e+00  0.00000000000e+00  0.00000000000e+00  0.00000000000e+00  0.00000000000e+00  0.00000000000e+00  0.00000000000e+00  0.00000000000e+00  0.00000000000e+00  0.00000000000e+00  0.00000000000e+00  0.00000000000e+00  0.00000000000e+00  0.00000000000e+00  0.00000000000e+00  0.00000000000e+00  0.00000000000e+00  0.00000000000e+00  0.00000000000e+00  0.00000000000e+00  0.00000000000e+00  0.00000000000e+00  0.00000000000e+00  0.00000000000e+00  0.00000000000e+00  0.00000000000e+00  0.00000000000e+00  0.00000000000e+00  0.00000000000e+00  0.00000000000e+00  0.00000000000e+00  0.00000000000e+00 -5.03198997256e-03  0.00000000000e+00  0.00000000000e+00  0.00000000000e+00  0.00000000000e+00  0.00000000000e+00  0.00000000000e+00  0.00000000000e+00  0.00000000000e+00  0.00000000000e+00  0.00000000000e+00  0.00000000000e+00  0.00000000000e+00  0.00000000000e+00  0.00000000000e+00  0.00000000000e+00  0.00000000000e+00  0.00000000000e+00  0.00000000000e+00  0.00000000000e+00  0.00000000000e+00  0.00000000000e+00  0.00000000000e+00  0.00000000000e+00  0.00000000000e+00  0.00000000000e+00  0.00000000000e+00  0.00000000000e+00  0.00000000000e+00  0.00000000000e+00  0.00000000000e+00  0.00000000000e+00  0.00000000000e+00  0.00000000000e+00  0.00000000000e+00  0.00000000000e+00  0.00000000000e+00  0.00000000000e+00  0.00000000000e+00  0.00000000000e+00  0.00000000000e+00  0.00000000000e+00  0.00000000000e+00  0.00000000000e+00  0.00000000000e+00  0.00000000000e+00  0.00000000000e+00  0.00000000000e+00  0.00000000000e+00  0.00000000000e+00  0.00000000000e+00  0.00000000000e+00  0.00000000000e+00  0.00000000000e+00  0.00000000000e+00  0.00000000000e+00  0.00000000000e+00  0.00000000000e+00  0.00000000000e+00  0.00000000000e+00  0.00000000000e+00  0.00000000000e+00  0.00000000000e+00  0.00000000000e+00  0.00000000000e+00  0.00000000000e+00  0.00000000000e+00  0.00000000000e+00  0.00000000000e+00  0.00000000000e+00  0.00000000000e+00  0.00000000000e+00  0.00000000000e+00  0.00000000000e+00  0.00000000000e+00  0.00000000000e+00  0.00000000000e+00  0.00000000000e+00  0.00000000000e+00  0.00000000000e+00  0.00000000000e+00  0.00000000000e+00  0.00000000000e+00  0.00000000000e+00  0.00000000000e+00  0.00000000000e+00  0.00000000000e+00  0.00000000000e+00  0.00000000000e+00  0.00000000000e+00  0.00000000000e+00  0.00000000000e+00  0.00000000000e+00  0.00000000000e+00  0.00000000000e+00  0.00000000000e+00  0.00000000000e+00  0.00000000000e+00  0.00000000000e+00  0.00000000000e+00  0.00000000000e+00  0.00000000000e+00  0.00000000000e+00  0.00000000000e+00  0.00000000000e+00  0.00000000000e+00  0.00000000000e+00  0.00000000000e+00  0.00000000000e+00  0.00000000000e+00  0.00000000000e+00  0.00000000000e+00  0.00000000000e+00  0.00000000000e+00  0.00000000000e+00  0.00000000000e+00  0.00000000000e+00  0.00000000000e+00  0.00000000000e+00  0.00000000000e+00  0.00000000000e+00  0.00000000000e+00  0.00000000000e+00  0.00000000000e+00  0.00000000000e+00  0.00000000000e+00  0.00000000000e+00  0.00000000000e+00  0.00000000000e+00  0.00000000000e+00  0.00000000000e+00  0.00000000000e+00  0.00000000000e+00  0.00000000000e+00  0.00000000000e+00  0.00000000000e+00  0.00000000000e+00  0.00000000000e+00  0.00000000000e+00  0.00000000000e+00  0.00000000000e+00  0.00000000000e+00  0.00000000000e+00  0.00000000000e+00  0.00000000000e+00  0.00000000000e+00  0.00000000000e+00  0.00000000000e+00  0.00000000000e+00 -2.20079308090e-01  0.00000000000e+00 -5.80685894289e-03  0.00000000000e+00  0.00000000000e+00  0.00000000000e+00  0.00000000000e+00  0.00000000000e+00  0.00000000000e+00  0.00000000000e+00  0.00000000000e+00  0.00000000000e+00  0.00000000000e+00  0.00000000000e+00  0.00000000000e+00  0.00000000000e+00  0.00000000000e+00  0.00000000000e+00  0.00000000000e+00  0.00000000000e+00  0.00000000000e+00  0.00000000000e+00  0.00000000000e+00  0.00000000000e+00  0.00000000000e+00  0.00000000000e+00  0.00000000000e+00  0.00000000000e+00  0.00000000000e+00  0.00000000000e+00  0.00000000000e+00 -1.23910561505e-02  0.00000000000e+00  0.00000000000e+00  0.00000000000e+00  0.00000000000e+00  0.00000000000e+00  0.00000000000e+00  0.00000000000e+00  8.39936520325e-02  0.00000000000e+00  0.00000000000e+00  0.00000000000e+00  0.00000000000e+00  0.00000000000e+00  0.00000000000e+00  2.52808497873e-02  0.00000000000e+00  0.00000000000e+00  0.00000000000e+00  0.00000000000e+00  0.00000000000e+00  0.00000000000e+00  0.00000000000e+00  0.00000000000e+00  0.00000000000e+00  0.00000000000e+00  0.00000000000e+00  0.00000000000e+00  0.00000000000e+00  0.00000000000e+00  0.00000000000e+00  0.00000000000e+00  0.00000000000e+00  0.00000000000e+00  0.00000000000e+00  0.00000000000e+00  0.00000000000e+00  0.00000000000e+00  0.00000000000e+00  0.00000000000e+00  0.00000000000e+00  0.00000000000e+00  0.00000000000e+00  0.00000000000e+00  0.00000000000e+00  0.00000000000e+00  0.00000000000e+00  0.00000000000e+00  0.00000000000e+00  0.00000000000e+00  0.00000000000e+00  0.00000000000e+00  1.16176253436e-01  0.00000000000e+00  0.00000000000e+00  0.00000000000e+00  0.00000000000e+00  0.00000000000e+00  2.14211373479e-02  0.00000000000e+00  0.00000000000e+00  0.00000000000e+00  0.00000000000e+00  0.00000000000e+00  0.00000000000e+00  0.00000000000e+00  0.00000000000e+00  0.00000000000e+00  0.00000000000e+00  0.00000000000e+00  0.00000000000e+00  0.00000000000e+00  0.00000000000e+00  0.00000000000e+00  0.00000000000e+00  0.00000000000e+00  0.00000000000e+00  0.00000000000e+00  0.00000000000e+00  0.00000000000e+00  0.00000000000e+00  0.00000000000e+00  0.00000000000e+00  0.00000000000e+00  0.00000000000e+00  0.00000000000e+00  0.00000000000e+00  0.00000000000e+00  0.00000000000e+00  0.00000000000e+00  0.00000000000e+00  0.00000000000e+00  0.00000000000e+00  0.00000000000e+00  0.00000000000e+00  0.00000000000e+00  0.00000000000e+00  0.00000000000e+00  0.00000000000e+00  0.00000000000e+00  0.00000000000e+00  0.00000000000e+00  0.00000000000e+00  0.00000000000e+00  0.00000000000e+00  0.00000000000e+00  0.00000000000e+00  0.00000000000e+00  0.00000000000e+00  0.00000000000e+00  0.00000000000e+00  0.00000000000e+00  0.00000000000e+00  0.00000000000e+00  0.00000000000e+00  0.00000000000e+00  0.00000000000e+00  0.00000000000e+00  0.00000000000e+00  0.00000000000e+00  0.00000000000e+00  0.00000000000e+00  0.00000000000e+00
-9.59904334325e-01  8.88984218608e+00 -1.11200400607e+00  0.00000000000e+00  0.00000000000e+00  0.00000000000e+00  0.00000000000e+00  0.00000000000e+00  0.00000000000e+00  0.00000000000e+00  0.00000000000e+00  0.00000000000e+00  0.00000000000e+00  0.00000000000e+00  0.00000000000e+00  0.00000000000e+00  0.00000000000e+00  0.00000000000e+00  0.00000000000e+00  0.00000000000e+00  0.00000000000e+00  0.00000000000e+00  0.00000000000e+00  0.00000000000e+00  0.00000000000e+00  0.00000000000e+00  0.00000000000e+00  0.00000000000e+00  0.00000000000e+00  0.00000000000e+00  0.00000000000e+00  0.00000000000e+00  0.00000000000e+00  0.00000000000e+00  0.00000000000e+00  0.00000000000e+00  0.00000000000e+00  0.00000000000e+00  0.00000000000e+00  0.00000000000e+00  0.00000000000e+00  0.00000000000e+00  0.00000000000e+00  0.00000000000e+00  0.00000000000e+00  0.00000000000e+00  0.00000000000e+00  0.00000000000e+00  0.00000000000e+00  0.00000000000e+00  0.00000000000e+00  0.00000000000e+00  0.00000000000e+00  0.00000000000e+00  0.00000000000e+00  0.00000000000e+00  0.00000000000e+00  0.00000000000e+00  0.00000000000e+00  0.00000000000e+00  0.00000000000e+00  0.00000000000e+00  0.00000000000e+00  0.00000000000e+00  0.00000000000e+00  0.00000000000e+00  0.00000000000e+00  0.00000000000e+00  0.00000000000e+00  0.00000000000e+00  0.00000000000e+00  0.00000000000e+00  0.00000000000e+00  0.00000000000e+00  0.00000000000e+00  0.00000000000e+00  0.00000000000e+00  0.00000000000e+00  0.00000000000e+00  0.00000000000e+00  0.00000000000e+00  0.00000000000e+00  0.00000000000e+00  0.00000000000e+00  0.00000000000e+00  0.00000000000e+00  0.00000000000e+00  0.00000000000e+00  0.00000000000e+00  0.00000000000e+00  0.00000000000e+00  0.00000000000e+00  0.00000000000e+00  0.00000000000e+00  0.00000000000e+00  0.00000000000e+00  0.00000000000e+00  0.00000000000e+00  0.00000000000e+00  0.00000000000e+00  0.00000000000e+00  0.00000000000e+00  0.00000000000e+00  0.00000000000e+00  0.00000000000e+00  0.00000000000e+00  0.00000000000e+00  0.00000000000e+00  0.00000000000e+00  0.00000000000e+00  0.00000000000e+00  0.00000000000e+00  0.00000000000e+00  0.00000000000e+00  0.00000000000e+00  0.00000000000e+00  0.00000000000e+00  0.00000000000e+00  0.00000000000e+00  0.00000000000e+00  0.00000000000e+00  0.00000000000e+00  0.00000000000e+00  0.00000000000e+00  0.00000000000e+00  0.00000000000e+00  0.00000000000e+00  0.00000000000e+00  0.00000000000e+00  0.00000000000e+00  0.00000000000e+00  0.00000000000e+00  0.00000000000e+00  0.00000000000e+00  0.00000000000e+00  0.00000000000e+00  0.00000000000e+00  0.00000000000e+00  0.00000000000e+00  0.00000000000e+00  0.00000000000e+00  0.00000000000e+00  0.00000000000e+00  0.00000000000e+00  0.00000000000e+00  0.00000000000e+00  0.00000000000e+00  0.00000000000e+00  0.00000000000e+00  0.00000000000e+00  0.00000000000e+00  0.00000000000e+00  0.00000000000e+00  0.00000000000e+00  0.00000000000e+00  0.00000000000e+00  0.00000000000e+00  0.00000000000e+00  0.00000000000e+00  0.00000000000e+00  0.00000000000e+00  0.00000000000e+00  0.00000000000e+00  0.00000000000e+00  0.00000000000e+00  0.00000000000e+00  0.00000000000e+00  0.00000000000e+00  0.00000000000e+00  0.00000000000e+00  0.00000000000e+00  0.00000000000e+00  0.00000000000e+00  0.00000000000e+00  0.00000000000e+00  0.00000000000e+00  0.00000000000e+00  0.00000000000e+00  0.00000000000e+00  0.00000000000e+00  0.00000000000e+00  0.00000000000e+00  0.00000000000e+00  0.00000000000e+00  0.00000000000e+00  0.00000000000e+00  0.00000000000e+00  0.00000000000e+00  0.00000000000e+00  0.00000000000e+00  0.00000000000e+00  0.00000000000e+00  0.00000000000e+00  0.00000000000e+00  0.00000000000e+00  0.00000000000e+00  0.00000000000e+00  0.00000000000e+00  0.00000000000e+00  0.00000000000e+00  0.00000000000e+00  0.00000000000e+00  0.00000000000e+00  0.00000000000e+00  0.00000000000e+00 -1.05000356520e-01  0.00000000000e+00  0.00000000000e+00  0.00000000000e+00  0.00000000000e+00  0.00000000000e+00  0.00000000000e+00  0.00000000000e+00  0.00000000000e+00  0.00000000000e+00  0.00000000000e+00  0.00000000000e+00  0.00000000000e+00  0.00000000000e+00  0.00000000000e+00  0.00000000000e+00  0.00000000000e+00  0.00000000000e+00  0.00000000000e+00  0.00000000000e+00  0.00000000000e+00  0.00000000000e+00  0.00000000000e+00  0.00000000000e+00  0.00000000000e+00  0.00000000000e+00  0.00000000000e+00  0.00000000000e+00  0.00000000000e+00  0.00000000000e+00  0.00000000000e+00  0.00000000000e+00  0.00000000000e+00  0.00000000000e+00  0.00000000000e+00  0.00000000000e+00  0.00000000000e+00  0.00000000000e+00  0.00000000000e+00  0.00000000000e+00  0.00000000000e+00  0.00000000000e+00  0.00000000000e+00  0.00000000000e+00  0.00000000000e+00  0.00000000000e+00  0.00000000000e+00  0.00000000000e+00  0.00000000000e+00  0.00000000000e+00  0.00000000000e+00  0.00000000000e+00  0.00000000000e+00  0.00000000000e+00  0.00000000000e+00  0.00000000000e+00  0.00000000000e+00  0.00000000000e+00  0.00000000000e+00  0.00000000000e+00  0.00000000000e+00  0.00000000000e+00  0.00000000000e+00  0.00000000000e+00  0.00000000000e+00  0.00000000000e+00  0.00000000000e+00  0.00000000000e+00  0.00000000000e+00  0.00000000000e+00  0.00000000000e+00  0.00000000000e+00  0.00000000000e+00  0.00000000000e+00  0.00000000000e+00  0.00000000000e+00  0.00000000000e+00  0.00000000000e+00  0.00000000000e+00  0.00000000000e+00  0.00000000000e+00  0.00000000000e+00  0.00000000000e+00  0.00000000000e+00  0.00000000000e+00  0.00000000000e+00  0.00000000000e+00  0.00000000000e+00  0.00000000000e+00  0.00000000000e+00  0.00000000000e+00  0.00000000000e+00  0.00000000000e+00  0.00000000000e+00  0.00000000000e+00  0.00000000000e+00  0.00000000000e+00  0.00000000000e+00  0.00000000000e+00  0.00000000000e+00  0.00000000000e+00  0.00000000000e+00  0.00000000000e+00  0.00000000000e+00  0.00000000000e+00  0.00000000000e+00  0.00000000000e+00  0.00000000000e+00  0.00000000000e+00  0.00000000000e+00  0.00000000000e+00  0.00000000000e+00  0.00000000000e+00  0.00000000000e+00  0.00000000000e+00  0.00000000000e+00  0.00000000000e+00  0.00000000000e+00  0.00000000000e+00  0.00000000000e+00  0.00000000000e+00  0.00000000000e+00  0.00000000000e+00  0.00000000000e+00  0.00000000000e+00  0.00000000000e+00  0.00000000000e+00  0.00000000000e+00  0.00000000000e+00  0.00000000000e+00  0.00000000000e+00  0.00000000000e+00  0.00000000000e+00  0.00000000000e+00  0.00000000000e+00  0.00000000000e+00  0.00000000000e+00  0.00000000000e+00  0.00000000000e+00  0.00000000000e+00  0.00000000000e+00  0.00000000000e+00  0.00000000000e+00  0.00000000000e+00  0.00000000000e+00  0.00000000000e+00  0.00000000000e+00  0.00000000000e+00  0.00000000000e+00  0.00000000000e+00  0.00000000000e+00  0.00000000000e+00  0.00000000000e+00  0.00000000000e+00  0.00000000000e+00  0.00000000000e+00  0.00000000000e+00  0.00000000000e+00  0.00000000000e+00  0.00000000000e+00  0.00000000000e+00  0.00000000000e+00  0.00000000000e+00  0.00000000000e+00  0.00000000000e+00  0.00000000000e+00  0.00000000000e+00  0.00000000000e+00  0.00000000000e+00  0.00000000000e+00  0.00000000000e+00  0.00000000000e+00  0.00000000000e+00  0.00000000000e+00  0.00000000000e+00  0.00000000000e+00  0.00000000000e+00  0.00000000000e+00  0.00000000000e+00  0.00000000000e+00  0.00000000000e+00  0.00000000000e+00  0.00000000000e+00  0.00000000000e+00  0.00000000000e+00  0.00000000000e+00  0.00000000000e+00  0.00000000000e+00  0.00000000000e+00  0.00000000000e+00  0.00000000000e+00  0.00000000000e+00  0.00000000000e+00  0.00000000000e+00  0.00000000000e+00  0.00000000000e+00  0.00000000000e+00  0.00000000000e+00  0.00000000000e+00  0.00000000000e+00  0.00000000000e+00  0.00000000000e+00  0.00000000000e+00  0.00000000000e+00  0.00000000000e+00  0.00000000000e+00  0.00000000000e+00  0.00000000000e+00  0.00000000000e+00  0.00000000000e+00  0.00000000000e+00  0.00000000000e+00  0.00000000000e+00  0.00000000000e+00  0.00000000000e+00  0.00000000000e+00  0.00000000000e+00  0.00000000000e+00  0.00000000000e+00  0.00000000000e+00  0.00000000000e+00  0.00000000000e+00  0.00000000000e+00  0.00000000000e+00  0.00000000000e+00  0.00000000000e+00  0.00000000000e+00  0.00000000000e+00  0.00000000000e+00  0.00000000000e+00  0.00000000000e+00  0.00000000000e+00  0.00000000000e+00  0.00000000000e+00  0.00000000000e+00  0.00000000000e+00  0.00000000000e+00  0.00000000000e+00  0.00000000000e+00  0.00000000000e+00  0.00000000000e+00  0.00000000000e+00  0.00000000000e+00  0.00000000000e+00  0.00000000000e+00  0.00000000000e+00  0.00000000000e+00  0.00000000000e+00  0.00000000000e+00  0.00000000000e+00  0.00000000000e+00  0.00000000000e+00  0.00000000000e+00  0.00000000000e+00  0.00000000000e+00  0.00000000000e+00  0.00000000000e+00  0.00000000000e+00  0.00000000000e+00  0.00000000000e+00  0.00000000000e+00  0.00000000000e+00  0.00000000000e+00  0.00000000000e+00  0.00000000000e+00  0.00000000000e+00  0.00000000000e+00  0.00000000000e+00  0.00000000000e+00  0.00000000000e+00  0.00000000000e+00  0.00000000000e+00  0.00000000000e+00  0.00000000000e+00  0.00000000000e+00  0.00000000000e+00  0.00000000000e+00  0.00000000000e+00  0.00000000000e+00  0.00000000000e+00  0.00000000000e+00  0.00000000000e+00  0.00000000000e+00  0.00000000000e+00  0.00000000000e+00  0.00000000000e+00  0.00000000000e+00  0.00000000000e+00  0.00000000000e+00  0.00000000000e+00  0.00000000000e+00  0.00000000000e+00  0.00000000000e+00  0.00000000000e+00  0.00000000000e+00  0.00000000000e+00  0.00000000000e+00  0.00000000000e+00  0.00000000000e+00  0.00000000000e+00  0.00000000000e+00  0.00000000000e+00  0.00000000000e+00  0.00000000000e+00  0.00000000000e+00  0.00000000000e+00  0.00000000000e+00
 4.27447995959e-01 -1.11200400621e+00  7.70298924952e+00  0.00000000000e+00  0.00000000000e+00 -7.62430542186e-02  0.00000000000e+00  0.00000000000e+00  0.00000000000e+00  0.00000000000e+00  0.00000000000e+00  0.00000000000e+00  0.00000000000e+00  0.00000000000e+00  0.00000000000e+00  0.00000000000e+00  0.00000000000e+00  0.00000000000e+00  0.00000000000e+00  0.00000000000e+00  0.00000000000e+00  0.00000000000e+00  0.00000000000e+00  0.00000000000e+00  0.00000000000e+00  0.00000000000e+00  0.00000000000e+00  0.00000000000e+00  0.00000000000e+00  0.00000000000e+00  0.00000000000e+00  0.00000000000e+00  0.00000000000e+00  0.00000000000e+00  0.00000000000e+00  0.00000000000e+00  3.85792682659e-03  0.00000000000e+00  0.00000000000e+00  0.00000000000e+00  0.00000000000e+00  0.00000000000e+00  0.00000000000e+00  0.00000000000e+00  0.00000000000e+00  0.00000000000e+00  0.00000000000e+00  0.00000000000e+00  0.00000000000e+00  0.00000000000e+00  0.00000000000e+00  0.00000000000e+00  0.00000000000e+00  0.00000000000e+00  0.00000000000e+00  0.00000000000e+00  0.00000000000e+00  0.00000000000e+00  0.00000000000e+00  0.00000000000e+00  0.00000000000e+00  0.00000000000e+00  0.00000000000e+00  0.00000000000e+00  0.00000000000e+00  0.00000000000e+00  0.00000000000e+00  0.00000000000e+00  0.00000000000e+00  0.00000000000e+00  0.00000000000e+00  0.00000000000e+00  0.00000000000e+00  0.00000000000e+00  0.00000000000e+00  0.00000000000e+00  0.00000000000e+00  0.00000000000e+00  0.00000000000e+00  0.00000000000e+00  0.00000000000e+00  0.00000000000e+00  0.00000000000e+00  0.00000000000e+00  0.00000000000e+00  0.00000000000e+00  0.00000000000e+00  0.00000000000e+00  0.00000000000e+00  0.00000000000e+00  0.00000000000e+00  0.00000000000e+00  0.00000000000e+00  0.00000000000e+00  0.00000000000e+00  0.00000000000e+00  0.00000000000e+00  0.00000000000e+00  0.00000000000e+00  0.00000000000e+00  2.31127827203e-01  0.00000000000e+00  0.00000000000e+00  0.00000000000e+00  0.00000000000e+00  0.00000000000e+00  0.00000000000e+00  0.00000000000e+00  0.00000000000e+00  0.00000000000e+00  0.00000000000e+00  0.00000000000e+00  0.00000000000e+00  0.00000000000e+00  0.00000000000e+00  0.00000000000e+00  0.00000000000e+00  0.00000000000e+00  0.00000000000e+00  0.00000000000e+00  0.00000000000e+00  0.00000000000e+00  0.00000000000e+00  0.00000000000e+00  0.00000000000e+00  0.00000000000e+00  0.00000000000e+00  0.00000000000e+00  0.00000000000e+00  0.00000000000e+00  0.00000000000e+00  0.00000000000e+00  0.00000000000e+00  0.00000000000e+00  0.00000000000e+00  0.00000000000e+00  0.00000000000e+00  0.00000000000e+00  0.00000000000e+00  0.00000000000e+00  0.00000000000e+00  0.00000000000e+00  0.00000000000e+00  0.00000000000e+00  0.00000000000e+00  0.00000000000e+00  0.00000000000e+00  0.00000000000e+00  0.00000000000e+00  0.00000000000e+00  0.00000000000e+00  0.00000000000e+00  0.00000000000e+00  0.00000000000e+00  0.00000000000e+00  0.00000000000e+00  0.00000000000e+00  0.00000000000e+00  0.00000000000e+00  0.00000000000e+00  0.00000000000e+00  0.00000000000e+00  0.00000000000e+00  0.00000000000e+00  0.00000000000e+00  0.00000000000e+00  0.00000000000e+00  0.00000000000e+00  0.00000000000e+00  0.00000000000e+00  0.00000000000e+00  0.00000000000e+00  0.00000000000e+00  0.00000000000e+00  0.00000000000e+00  0.00000000000e+00  0.00000000000e+00  0.00000000000e+00  0.00000000000e+00  0.00000000000e+00  0.00000000000e+00  0.00000000000e+00  0.00000000000e+00  0.00000000000e+00  0.00000000000e+00  0.00000000000e+00  0.00000000000e+00  0.00000000000e+00  0.00000000000e+00  0.00000000000e+00  0.00000000000e+00  0.00000000000e+00  0.00000000000e+00  0.00000000000e+00  0.00000000000e+00  0.00000000000e+00  0.00000000000e+00  0.00000000000e+00  0.00000000000e+00  0.00000000000e+00  0.00000000000e+00  0.00000000000e+00  0.00000000000e+00  0.00000000000e+00  0.00000000000e+00  0.00000000000e+00  0.00000000000e+00  0.00000000000e+00  0.00000000000e+00  0.00000000000e+00  0.00000000000e+00  0.00000000000e+00  0.00000000000e+00  0.00000000000e+00  0.00000000000e+00  0.00000000000e+00  0.00000000000e+00  0.00000000000e+00  0.00000000000e+00  0.00000000000e+00  0.00000000000e+00  0.00000000000e+00  0.00000000000e+00  0.00000000000e+00  0.00000000000e+00  0.00000000000e+00  0.00000000000e+00  0.00000000000e+00  0.00000000000e+00  0.00000000000e+00  0.00000000000e+00  0.00000000000e+00  0.00000000000e+00  0.00000000000e+00  0.00000000000e+00  0.00000000000e+00  0.00000000000e+00  0.00000000000e+00  0.00000000000e+00  0.00000000000e+00  0.00000000000e+00  0.00000000000e+00  0.00000000000e+00  0.00000000000e+00  0.00000000000e+00  0.00000000000e+00  0.00000000000e+00  0.00000000000e+00  0.00000000000e+00  0.00000000000e+00  0.00000000000e+00  0.00000000000e+00  0.00000000000e+00  0.00000000000e+00  0.00000000000e+00  0.00000000000e+00  0.00000000000e+00  0.00000000000e+00  0.00000000000e+00  0.00000000000e+00  0.00000000000e+00  0.00000000000e+00  0.00000000000e+00  0.00000000000e+00  0.00000000000e+00  0.00000000000e+00  0.00000000000e+00  0.00000000000e+00  0.00000000000e+00  0.00000000000e+00  0.00000000000e+00  0.00000000000e+00  0.00000000000e+00  0.00000000000e+00  0.00000000000e+00  0.00000000000e+00  0.00000000000e+00  0.00000000000e+00  0.00000000000e+00  0.00000000000e+00  0.00000000000e+00  0.00000000000e+00  0.00000000000e+00  0.00000000000e+00 -3.56176953671e-02  0.00000000000e+00  0.00000000000e+00  0.00000000000e+00  0.00000000000e+00  0.00000000000e+00  0.00000000000e+00  0.00000000000e+00  0.00000000000e+00  0.00000000000e+00  0.00000000000e+00  0.00000000000e+00  0.00000000000e+00  0.00000000000e+00  0.00000000000e+00  0.00000000000e+00  0.00000000000e+00  0.00000000000e+00  0.00000000000e+00  0.00000000000e+00  0.00000000000e+00  0.00000000000e+00  0.00000000000e+00  0.00000000000e+00  0.00000000000e+00  0.00000000000e+00  0.00000000000e+00  0.00000000000e+00  0.00000000000e+00  0.00000000000e+00  0.00000000000e+00  0.00000000000e+00  0.00000000000e+00  0.00000000000e+00  0.00000000000e+00  0.00000000000e+00  0.00000000000e+00  0.00000000000e+00  0.00000000000e+00  0.00000000000e+00  0.00000000000e+00  0.00000000000e+00  0.00000000000e+00  0.00000000000e+00  0.00000000000e+00  0.00000000000e+00  0.00000000000e+00  0.00000000000e+00  0.00000000000e+00  0.00000000000e+00  0.00000000000e+00  0.00000000000e+00  0.00000000000e+00  0.00000000000e+00  0.00000000000e+00  0.00000000000e+00  0.00000000000e+00  0.00000000000e+00  0.00000000000e+00  0.00000000000e+00  0.00000000000e+00  0.00000000000e+00  0.00000000000e+00  0.00000000000e+00  0.00000000000e+00  0.00000000000e+00  0.00000000000e+00  0.00000000000e+00  0.00000000000e+00  0.00000000000e+00  0.00000000000e+00  0.00000000000e+00  0.00000000000e+00  0.00000000000e+00  0.00000000000e+00  0.00000000000e+00  0.00000000000e+00  0.00000000000e+00  0.00000000000e+00  0.00000000000e+00  0.00000000000e+00  0.00000000000e+00  0.00000000000e+00  0.00000000000e+00  0.00000000000e+00  0.00000000000e+00  0.00000000000e+00  0.00000000000e+00  0.00000000000e+00  0.00000000000e+00  0.00000000000e+00  0.00000000000e+00  0.00000000000e+00  0.00000000000e+00  0.00000000000e+00  0.00000000000e+00  0.00000000000e+00  0.00000000000e+00  0.00000000000e+00  0.00000000000e+00  0.00000000000e+00  0.00000000000e+00  0.00000000000e+00  0.00000000000e+00  0.00000000000e+00  0.00000000000e+00  0.00000000000e+00  0.00000000000e+00  0.00000000000e+00  0.00000000000e+00  0.00000000000e+00  0.00000000000e+00  0.00000000000e+00 -6.13944473334e-02  0.00000000000e+00  0.00000000000e+00  0.00000000000e+00  0.00000000000e+00  0.00000000000e+00  0.00000000000e+00  0.00000000000e+00  0.00000000000e+00  0.00000000000e+00  0.00000000000e+00  0.00000000000e+00  0.00000000000e+00  0.00000000000e+00  0.00000000000e+00  0.00000000000e+00  0.00000000000e+00  0.00000000000e+00  0.00000000000e+00  0.00000000000e+00  0.00000000000e+00  0.00000000000e+00  0.00000000000e+00  0.00000000000e+00  0.00000000000e+00  0.00000000000e+00  0.00000000000e+00  0.00000000000e+00  0.00000000000e+00  0.00000000000e+00  0.00000000000e+00  0.00000000000e+00  0.00000000000e+00  0.00000000000e+00  0.00000000000e+00  0.00000000000e+00  0.00000000000e+00  0.00000000000e+00  0.00000000000e+00  0.00000000000e+00  0.00000000000e+00  0.00000000000e+00  0.00000000000e+00  0.00000000000e+00  0.00000000000e+00  0.00000000000e+00  0.00000000000e+00  0.00000000000e+00  0.00000000000e+00  0.00000000000e+00  0.00000000000e+00  0.00000000000e+00  2.32625394405e-01  0.00000000000e+00  0.00000000000e+00  0.00000000000e+00  0.00000000000e+00  0.00000000000e+00  0.00000000000e+00  0.00000000000e+00  0.00000000000e+00  0.00000000000e+00  0.00000000000e+00  0.00000000000e+00  0.00000000000e+00  0.00000000000e+00  0.00000000000e+00  0.00000000000e+00  0.00000000000e+00  0.00000000000e+00  0.00000000000e+00  0.00000000000e+00  0.00000000000e+00  0.00000000000e+00  0.00000000000e+00  0.00000000000e+00  0.00000000000e+00  0.00000000000e+00  0.00000000000e+00  0.00000000000e+00  0.00000000000e+00  0.00000000000e+00  0.00000000000e+00  0.00000000000e+00  0.00000000000e+00  0.00000000000e+00  0.00000000000e+00  0.00000000000e+00  0.00000000000e+00  0.00000000000e+00  0.00000000000e+00  0.00000000000e+00  0.00000000000e+00  0.00000000000e+00  0.00000000000e+00  0.00000000000e+00  0.00000000000e+00  0.00000000000e+00  0.00000000000e+00  0.00000000000e+00  0.00000000000e+00  0.00000000000e+00  0.00000000000e+00  0.00000000000e+00  0.00000000000e+00  0.00000000000e+00 -2.48945703833e-01  0.00000000000e+00  0.00000000000e+00  0.00000000000e+00  0.00000000000e+00  0.00000000000e+00  0.00000000000e+00  0.00000000000e+00  0.00000000000e+00
 0.00000000000e+00  0.00000000000e+00  0.00000000000e+00  7.93610798477e+00 -6.17945046028e-01  7.14398404858e-01  0.00000000000e+00  0.00000000000e+00  9.66945038984e-02  0.00000000000e+00  0.00000000000e+00  0.00000000000e+00  0.00000000000e+00  0.00000000000e+00  0.00000000000e+00  0.00000000000e+00  0.00000000000e+00  0.00000000000e+00  0.00000000000e+00  0.00000000000e+00  0.00000000000e+00  0.00000000000e+00  0.00000000000e+00  0.00000000000e+00  0.00000000000e+00  0.00000000000e+00  0.00000000000e+00  0.00000000000e+00  0.00000000000e+00  0.00000000000e+00  0.00000000000e+00  0.00000000000e+00  0.00000000000e+00  0.00000000000e+00  0.00000000000e+00  0.00000000000e+00  0.00000000000e+00  0.00000000000e+00  0.00000000000e+00  0.00000000000e+00  0.00000000000e+00  0.00000000000e+00  0.00000000000e+00  0.00000000000e+00  0.00000000000e+00  0.00000000000e+00  0.00000000000e+00  0.00000000000e+00  0.00000000000e+00  0.00000000000e+00  0.00000000000e+00  0.00000000000e+00  0.00000000000e+00  0.00000000000e+00  0.00000000000e+00  0.00000000000e+00  0.00000000000e+00  0.00000000000e+00  0.00000000000e+00  0.00000000000e+00  0.00000000000e+00  0.00000000000e+00  0.00000000000e+00  0.00000000000e+00  0.00000000000e+00  0.00000000000e+00  0.00000000000e+00  0.00000000000e+00  0.00000000000e+00  0.00000000000e+00  0.00000000000e+00  0.00000000000e+00  0.00000000000e+00  0.00000000000e+00  0.00000000000e+00  0.00000000000e+00  0.00000000000e+00  0.00000000000e+00  0.00000000000e+00  0.00000000000e+00  0.00000000000e+00  0.00000000000e+00  0.00000000000e+00  0.00000000000e+00  0.00000000000e+00  0.00000000000e+00  0.00000000000e+00  0.00000000000e+00  0.00000000000e+00  0.00000000000e+00  8.42477611958e-02  0.00000000000e+00  0.00000000000e+00  0.00000000000e+00  0.00000000000e+00  0.00000000000e+00  0.00000000000e+00  0.00000000000e+00  0.00000000000e+00  0.00000000000e+00  0.00000000000e+00  0.00000000000e+00  0.00000000000e+00  0.00000000000e+00  0.00000000000e+00  0.00000000000e+00  0.00000000000e+00  0.00000000000e+00  0.00000000000e+00  0.00000000000e+00  0.00000000000e+00  0.00000000000e+00  0.00000000000e+00  0.00000000000e+00  0.00000000000e+00  0.00000000000e+00  0.00000000000e+00  0.00000000000e+00  0.00000000000e+00  0.00000000000e+00  0.00000000000e+00  0.00000000000e+00  0.00000000000e+00  0.00000000000e+00  0.00000000000e+00  0.00000000000e+00  0.00000000000e+00  0.00000000000e+00  0.00000000000e+00  0.00000000000e+00  0.00000000000e+00  0.00000000000e+00  0.00000000000e+00  0.00000000000e+00  0.00000000000e+00  0.00000000000e+00  0.00000000000e+00  0.00000000000e+00  0.00000000000e+00  0.00000000000e+00  0.00000000000e+00  0.00000000000e+00  0.00000000000e+00  0.00000000000e+00  0.00000000000e+00  0.00000000000e+00  0.00000000000e+00  0.00000000000e+00  0.00000000000e+00  0.00000000000e+00  0.00000000000e+00  0.00000000000e+00  0.00000000000e+00  0.00000000000e+00  0.00000000000e+00  0.00000000000e+00  0.00000000000e+00  0.00000000000e+00  0.00000000000e+00  0.00000000000e+00  0.00000000000e+00  0.00000000000e+00  0.00000000000e+00  0.00000000000e+00  0.00000000000e+00  0.00000000000e+00  0.00000000000e+00  0.00000000000e+00  0.00000000000e+00  0.00000000000e+00  0.00000000000e+00  0.00000000000e+00  0.00000000000e+00  0.00000000000e+00  0.00000000000e+00  0.00000000000e+00  0.00000000000e+00  0.00000000000e+00  0.00000000000e+00  0.00000000000e+00  0.00000000000e+00  0.00000000000e+00  0.00000000000e+00  0.00000000000e+00  0.00000000000e+00  0.00000000000e+00  0.00000000000e+00  0.00000000000e+00  0.00000000000e+00  0.00000000000e+00  0.00000000000e+00  0.00000000000e+00  0.00000000000e+00  0.00000000000e+00  0.00000000000e+00  0.00000000000e+00  0.00000000000e+00  0.00000000000e+00  0.00000000000e+00  0.00000000000e+00  0.00000000000e+00  0.00000000000e+00  0.00000000000e+00  0.00000000000e+00  0.00000000000e+00  0.00000000000e+00  0.00000000000e+00  0.00000000000e+00  0.00000000000e+00  0.00000000000e+00  0.00000000000e+00  0.00000000000e+00  0.00000000000e+00  0.00000000000e+00  0.00000000000e+00  0.00000000000e+00  0.00000000000e+00  0.00000000000e+00  0.00000000000e+00  0.00000000000e+00  0.00000000000e+00  0.00000000000e+00  0.00000000000e+00  0.00000000000e+00  0.00000000000e+00  0.00000000000e+00  0.00000000000e+00  0.00000000000e+00  0.00000000000e+00  0.00000000000e+00  0.00000000000e+00  0.00000000000e+00  0.00000000000e+00  0.00000000000e+00  0.00000000000e+00  0.00000000000e+00  0.00000000000e+00  0.00000000000e+00  0.00000000000e+00  0.00000000000e+00  0.00000000000e+00  0.00000000000e+00  0.00000000000e+00  0.00000000000e+00  0.00000000000e+00  0.00000000000e+00  0.00000000000e+00  0.00000000000e+00  0.00000000000e+00  0.00000000000e+00  0.00000000000e+00  0.00000000000e+00  0.00000000000e+00  0.00000000000e+00 -2.56267251888e-02  0.00000000000e+00  0.00000000000e+00  0.00000000000e+00  0.00000000000e+00  0.00000000000e+00  0.00000000000e+00  0.00000000000e+00  0.00000000000e+00  0.00000000000e+00  0.00000000000e+00  0.00000000000e+00  0.00000000000e+00  0.00000000000e+00  0.00000000000e+00  0.00000000000e+00  0.00000000000e+00  0.00000000000e+00  0.00000000000e+00  0.00000000000e+00  0.00000000000e+00  0.00000000000e+00  0.00000000000e+00  0.00000000000e+00  0.00000000000e+00  0.00000000000e+00  0.00000000000e+00  0.00000000000e+00  0.00000000000e+00  0.00000000000e+00  0.00000000000e+00  0.00000000000e+00  0.00000000000e+00  0.00000000000e+00  0.00000000000e+00  0.00000000000e+00  0.00000000000e+00  0.00000000000e+00  0.00000000000e+00  0.00000000000e+00  0.00000000000e+00  0.00000000000e+00  0.00000000000e+00  0.00000000000e+00  0.00000000000e+00  0.00000000000e+00  0.00000000000e+00  0.00000000000e+00  0.00000000000e+00  0.00000000000e+00  0.00000000000e+00  0.00000000000e+00  0.00000000000e+00  0.00000000000e+00  0.00000000000e+00  0.00000000000e+00  0.00000000000e+00  0.00000000000e+00  0.00000000000e+00  0.00000000000e+00  0.00000000000e+00  0.00000000000e+00  0.00000000000e+00  0.00000000000e+00  0.00000000000e+00  0.00000000000e+00  0.00000000000e+00  0.00000000000e+00  0.00000000000e+00  0.00000000000e+00  0.00000000000e+00  0.00000000000e+00  0.00000000000e+00  0.00000000000e+00  0.00000000000e+00  0.00000000000e+00  0.00000000000e+00  0.00000000000e+00  0.00000000000e+00  0.00000000000e+00  0.00000000000e+00  0.00000000000e+00  0.00000000000e+00  0.00000000000e+00  0.00000000000e+00  0.00000000000e+00  0.00000000000e+00  0.00000000000e+00  0.00000000000e+00  0.00000000000e+00  0.00000000000e+00  0.00000000000e+00  0.00000000000e+00  0.00000000000e+00  0.00000000000e+00  0.00000000000e+00  0.00000000000e+00  0.00000000000e+00  0.00000000000e+00  0.00000000000e+00  0.00000000000e+00  0.00000000000e+00  0.00000000000e+00  0.00000000000e+00  0.00000000000e+00  0.00000000000e+00  0.00000000000e+00  0.00000000000e+00  0.00000000000e+00  0.00000000000e+00  0.00000000000e+00  0.00000000000e+00  0.00000000000e+00  0.00000000000e+00  0.00000000000e+00  0.00000000000e+00  0.00000000000e+00  0.00000000000e+00  0.00000000000e+00  0.00000000000e+00  0.00000000000e+00  0.00000000000e+00  0.00000000000e+00  0.00000000000e+00  0.00000000000e+00  0.00000000000e+00  0.00000000000e+00  0.00000000000e+00  0.00000000000e+00  0.00000000000e+00  0.00000000000e+00  0.00000000000e+00  0.00000000000e+00  0.00000000000e+00  0.00000000000e+00  0.00000000000e+00  0.00000000000e+00  0.00000000000e+00  0.00000000000e+00  0.00000000000e+00  0.00000000000e+00  0.00000000000e+00  0.00000000000e+00  0.00000000000e+00  0.00000000000e+00  0.00000000000e+00  0.00000000000e+00  0.00000000000e+00  0.00000000000e+00  0.00000000000e+00  1.50515843689e-01  0.00000000000e+00  0.00000000000e+00  0.00000000000e+00  0.00000000000e+00  0.00000000000e+00  0.00000000000e+00  0.00000000000e+00  0.00000000000e+00  0.00000000000e+00  0.00000000000e+00  0.00000000000e+00  0.00000000000e+00  0.00000000000e+00  0.00000000000e+00  0.00000000000e+00  0.00000000000e+00  0.00000000000e+00  0.00000000000e+00  0.00000000000e+00  0.00000000000e+00  0.00000000000e+00  0.00000000000e+00  0.00000000000e+00  0.00000000000e+00  0.00000000000e+00  0.00000000000e+00  0.00000000000e+00  0.00000000000e+00  0.00000000000e+00  0.00000000000e+00  0.00000000000e+00  0.00000000000e+00  0.00000000000e+00  0.00000000000e+00  0.00000000000e+00  0.00000000000e+00  0.00000000000e+00  0.00000000000e+00  0.00000000000e+00  0.00000000000e+00  0.00000000000e+00  0.00000000000e+00  0.00000000000e+00  0.00000000000e+00  0.00000000000e+00  0.00000000000e+00  0.00000000000e+00  0.00000000000e+00  0.00000000000e+00  0.00000000000e+00  0.00000000000e+00  0.00000000000e+00  0.00000000000e+00  0.00000000000e+00  0.00000000000e+00  0.00000000000e+00  0.00000000000e+00  0.00000000000e+00  0.00000000000e+00  0.00000000000e+00  0.00000000000e+00  0.00000000000e+00  0.00000000000e+00  0.00000000000e+00  0.00000000000e+00  0.00000000000e+00  0.00000000000e+00  0.00000000000e+00  0.00000000000e+00  0.00000000000e+00  0.00000000000e+00  0.00000000000e+00  0.00000000000e+00  0.00000000000e+00  0.00000000000e+00  0.00000000000e+00  0.00000000000e+00  0.00000000000e+00  0.00000000000e+00  0.00000000000e+00  0.00000000000e+00  0.00000000000e+00  0.00000000000e+00  0.00000000000e+00  0.00000000000e+00  0.00000000000e+00  0.00000000000e+00  0.00000000000e+00  0.00000000000e+00  0.00000000000e+00  0.00000000000e+00  0.00000000000e+00  0.00000000000e+00  0.00000000000e+00  0.00000000000e+00  0.00000000000e+00  0.00000000000e+00  0.00000000000e+00  0.00000000000e+00  0.00000000000e+00  0.00000000000e+00  0.00000000000e+00  0.00000000000e+00  0.00000000000e+00  0.00000000000e+00  0.00000000000e+00  0.00000000000e+00
 0.00000000000e+00  0.00000000000e+00  0.00000000000e+00 -6.17945046028e-01  7.47088082351e+00  0.00000000000e+00  0.00000000000e+00  0.00000000000e+00  0.00000000000e+00  0.00000000000e+00  0.00000000000e+00  0.00000000000e+00  0.00000000000e+00  0.00000000000e+00  0.00000000000e+00  0.00000000000e+00  0.00000000000e+00  0.00000000000e+00  0.00000000000e+00  0.00000000000e+00  0.00000000000e+00  0.00000000000e+00  0.00000000000e+00  0.00000000000e+00  0.00000000000e+00  0.00000000000e+00  0.00000000000e+00  0.00000000000e+00  0.00000000000e+00  0.00000000000e+00  0.00000000000e+00  0.00000000000e+00  0.00000000000e+00  0.00000000000e+00  0.00000000000e+00  0.00000000000e+00  0.00000000000e+00  0.00000000000e+00  0.00000000000e+00  0.00000000000e+00  0.00000000000e+00  0.00000000000e+00  0.00000000000e+00  0.00000000000e+00  0.00000000000e+00  0.00000000000e+00  0.00000000000e+00  0.00000000000e+00  0.00000000000e+00  0.00000000000e+00  0.00000000000e+00  0.00000000000e+00  0.00000000000e+00  0.00000000000e+00  0.00000000000e+00  0.00000000000e+00  0.00000000000e+00  0.00000000000e+00  0.00000000000e+00  0.00000000000e+00  0.00000000000e+00  0.00000000000e+00  0.00000000000e+00  0.00000000000e+00  0.00000000000e+00  0.00000000000e+00  0.00000000000e+00  0.00000000000e+00  0.00000000000e+00  0.00000000000e+00  0.00000000000e+00  0.00000000000e+00  0.00000000000e+00  0.00000000000e+00  0.00000000000e+00  0.00000000000e+00  0.00000000000e+00  0.00000000000e+00  0.00000000000e+00  0.00000000000e+00  0.00000000000e+00  0.00000000000e+00  0.00000000000e+00  0.00000000000e+00  0.00000000000e+00  0.00000000000e+00  0.00000000000e+00  0.00000000000e+00  0.00000000000e+00  0.00000000000e+00  0.00000000000e+00  0.00000000000e+00  0.00000000000e+00  0.00000000000e+00  0.00000000000e+00  0.00000000000e+00  0.00000000000e+00  0.00000000000e+00  0.00000000000e+00  0.00000000000e+00  0.00000000000e+00  0.00000000000e+00  0.00000000000e+00  0.00000000000e+00  0.00000000000e+00  0.00000000000e+00  0.00000000000e+00  0.00000000000e+00  0.00000000000e+00  0.00000000000e+00  0.00000000000e+00  0.00000000000e+00  0.00000000000e+00  0.00000000000e+00  0.00000000000e+00  0.00000000000e+00  0.00000000000e+00  0.00000000000e+00  0.00000000000e+00  0.00000000000e+00  0.00000000000e+00  0.00000000000e+00  0.00000000000e+00  0.00000000000e+00  0.00000000000e+00  0.00000000000e+00  0.00000000000e+00  0.00000000000e+00  0.00000000000e+00  0.00000000000e+00  0.00000000000e+00  0.00000000000e+00  0.00000000000e+00  0.00000000000e+00  0.00000000000e+00  0.00000000000e+00  0.00000000000e+00  0.00000000000e+00  0.00000000000e+00  0.00000000000e+00  0.00000000000e+00  0.00000000000e+00  0.00000000000e+00  0.00000000000e+00  0.00000000000e+00  0.00000000000e+00  0.00000000000e+00  0.00000000000e+00  0.00000000000e+00  0.00000000000e+00  0.00000000000e+00  0.00000000000e+00  0.00000000000e+00  0.00000000000e+00  0.00000000000e+00  0.00000000000e+00  0.00000000000e+00  0.00000000000e+00  0.00000000000e+00  0.00000000000e+00  0.00000000000e+00  0.00000000000e+00  0.00000000000e+00  2.42976232361e-02  0.00000000000e+00  0.00000000000e+00  0.00000000000e+00  0.00000000000e+00  0.00000000000e+00  0.00000000000e+00  0.00000000000e+00  0.00000000000e+00  0.00000000000e+00  0.00000000000e+00  0.00000000000e+00  0.00000000000e+00  0.00000000000e+00  0.00000000000e+00  0.00000000000e+00  0.00000000000e+00  0.00000000000e+00  0.00000000000e+00  0.00000000000e+00  0.00000000000e+00  0.00000000000e+00  0.00000000000e+00  0.00000000000e+00  0.00000000000e+00  0.00000000000e+00  0.00000000000e+00  0.00000000000e+00  0.00000000000e+00  0.00000000000e+00  0.00000000000e+00  0.00000000000e+00  0.00000000000e+00  0.00000000000e+00  0.00000000000e+00  0.00000000000e+00  0.00000000000e+00  0.00000000000e+00  0.00000000000e+00  0.00000000000e+00  0.00000000000e+00  0.00000000000e+00  0.00000000000e+00  0.00000000000e+00  0.00000000000e+00  0.00000000000e+00  0.00000000000e+00  0.00000000000e+00  0.00000000000e+00  0.00000000000e+00  0.00000000000e+00  0.00000000000e+00  0.00000000000e+00  0.00000000000e+00  0.00000000000e+00  0.00000000000e+00  0.00000000000e+00  0.00000000000e+00  0.00000000000e+00  0.00000000000e+00  0.00000000000e+00  0.00000000000e+00  0.00000000000e+00  0.00000000000e+00  0.00000000000e+00  0.00000000000e+00  0.00000000000e+00  0.00000000000e+00  0.00000000000e+00  0.00000000000e+00  0.00000000000e+00  0.00000000000e+00  0.00000000000e+00  0.00000000000e+00  0.00000000000e+00  0.00000000000e+00  0.00000000000e+00  0.00000000000e+00  0.00000000000e+00  0.00000000000e+00  0.00000000000e+00  0.00000000000e+00  0.00000000000e+00  0.00000000000e+00  0.00000000000e+00  0.00000000000e+00  0.00000000000e+00  0.00000000000e+00  0.00000000000e+00  0.00000000000e+00  0.00000000000e+00  0.00000000000e+00  0.00000000000e+00  0.00000000000e+00  0.00000000000e+00  0.00000000000e+00  0.00000000000e+00  0.00000000000e+00  0.00000000000e+00  0.00000000000e+00  0.00000000000e+00  0.00000000000e+00  0.00000000000e+00  0.00000000000e+00  0.00000000000e+00  0.00000000000e+00  0.00000000000e+00  0.00000000000e+00  0.00000000000e+00  0.00000000000e+00  0.00000000000e+00  0.00000000000e+00  0.00000000000e+00  0.00000000000e+00  0.00000000000e+00  0.00000000000e+00  0.00000000000e+00  0.00000000000e+00  0.00000000000e+00  0.00000000000e+00  0.00000000000e+00  0.00000000000e+00  0.00000000000e+00  0.00000000000e+00  0.00000000000e+00  0.00000000000e+00  0.00000000000e+00  0.00000000000e+00  0.00000000000e+00  0.00000000000e+00  0.00000000000e+00  0.00000000000e+00  0.00000000000e+00  0.00000000000e+00  0.00000000000e+00  0.00000000000e+00  0.00000000000e+00  0.00000000000e+00  0.00000000000e+00  0.00000000000e+00  0.00000000000e+00  0.00000000000e+00  0.00000000000e+00  0.00000000000e+00  0.00000000000e+00  0.00000000000e+00  0.00000000000e+00  0.00000000000e+00  0.00000000000e+00  0.00000000000e+00  0.00000000000e+00  0.00000000000e+00  0.00000000000e+00  0.00000000000e+00  0.00000000000e+00  0.00000000000e+00  0.00000000000e+00  0.00000000000e+00  0.00000000000e+00  0.00000000000e+00  0.00000000000e+00  0.00000000000e+00  0.00000000000e+00  0.00000000000e+00  0.00000000000e+00  0.00000000000e+00  0.00000000000e+00  0.00000000000e+00  0.00000000000e+00  0.00000000000e+00  0.00000000000e+00  0.00000000000e+00  0.00000000000e+00  0.00000000000e+00  0.00000000000e+00  0.00000000000e+00  0.00000000000e+00  0.00000000000e+00  0.00000000000e+00  0.00000000000e+00  0.00000000000e+00  0.00000000000e+00  0.00000000000e+00  0.00000000000e+00  0.00000000000e+00  0.00000000000e+00  0.00000000000e+00  0.00000000000e+00  0.00000000000e+00  0.00000000000e+00  0.00000000000e+00  0.00000000000e+00  0.00000000000e+00  0.00000000000e+00  0.00000000000e+00  0.00000000000e+00  0.00000000000e+00  0.00000000000e+00  0.00000000000e+00  0.00000000000e+00  0.00000000000e+00  0.00000000000e+00  0.00000000000e+00  0.00000000000e+00  0.00000000000e+00  0.00000000000e+00  0.00000000000e+00  0.00000000000e+00  0.00000000000e+00  0.00000000000e+00  4.85180418214e-02  0.00000000000e+00  0.00000000000e+00  0.00000000000e+00  0.00000000000e+00  0.00000000000e+00  0.00000000000e+00  0.00000000000e+00  0.00000000000e+00  0.00000000000e+00  0.00000000000e+00  0.00000000000e+00  0.00000000000e+00  0.00000000000e+00  0.00000000000e+00  0.00000000000e+00  0.00000000000e+00  0.00000000000e+00  0.00000000000e+00  0.00000000000e+00  0.00000000000e+00  0.00000000000e+00  0.00000000000e+00  0.00000000000e+00  0.00000000000e+00  0.00000000000e+00  0.00000000000e+00  0.00000000000e+00  0.00000000000e+00  0.00000000000e+00  0.00000000000e+00  0.00000000000e+00  0.00000000000e+00  0.00000000000e+00  0.00000000000e+00  0.00000000000e+00  0.00000000000e+00  0.00000000000e+00  0.00000000000e+00  0.00000000000e+00  0.00000000000e+00  0.00000000000e+00  0.00000000000e+00  0.00000000000e+00  0.00000000000e+00  0.00000000000e+00  0.00000000000e+00  0.00000000000e+00  0.00000000000e+00  0.00000000000e+00  0.00000000000e+00  0.00000000000e+00  0.00000000000e+00  0.00000000000e+00  0.00000000000e+00  0.00000000000e+00  0.00000000000e+00  0.00000000000e+00  0.00000000000e+00  0.00000000000e+00  0.00000000000e+00  0.00000000000e+00  0.00000000000e+00  0.00000000000e+00  0.00000000000e+00  0.00000000000e+00  0.00000000000e+00  0.00000000000e+00  0.00000000000e+00  0.00000000000e+00 -9.12321786841e-02  0.00000000000e+00  0.00000000000e+00 -6.90931741501e-02  0.00000000000e+00  0.00000000000e+00  0.00000000000e+00  0.00000000000e+00  0.00000000000e+00  0.00000000000e+00  0.00000000000e+00  0.00000000000e+00  0.00000000000e+00  0.00000000000e+00  0.00000000000e+00  0.00000000000e+00  0.00000000000e+00  0.00000000000e+00  0.00000000000e+00  0.00000000000e+00  0.00000000000e+00  0.00000000000e+00  0.00000000000e+00  0.00000000000e+00  0.00000000000e+00  0.00000000000e+00  0.00000000000e+00  0.00000000000e+00  0.00000000000e+00  0.00000000000e+00  0.00000000000e+00  0.00000000000e+00  0.00000000000e+00  0.00000000000e+00  0.00000000000e+00  0.00000000000e+00  0.00000000000e+00  0.00000000000e+00  0.00000000000e+00  0.00000000000e+00  0.00000000000e+00  0.00000000000e+00  0.00000000000e+00  0.00000000000e+00  0.00000000000e+00  0.00000000000e+00  0.00000000000e+00  0.00000000000e+00  0.00000000000e+00  0.00000000000e+00  0.00000000000e+00  0.00000000000e+00  0.00000000000e+00  0.00000000000e+00  0.00000000000e+00  0.00000000000e+00  0.00000000000e+00  0.00000000000e+00 -3.48048482898e-03  0.00000000000e+00  0.00000000000e+00  0.00000000000e+00  0.00000000000e+00  0.00000000000e+00  0.00000000000e+00  0.00000000000e+00  0.00000000000e+00  0.00000000000e+00  0.00000000000e+00
 0.00000000000e+00  0.00000000000e+00 -7.62430479233e-02  7.14398404836e-01  0.00000000000e+00  8.09285386358e+00  0.00000000000e+00  0.00000000000e+00  0.00000000000e+00  0.00000000000e+00  0.00000000000e+00  0.00000000000e+00  0.00000000000e+00  0.00000000000e+00  0.00000000000e+00  0.00000000000e+00  0.00000000000e+00  0.00000000000e+00  0.00000000000e+00  0.00000000000e+00  0.00000000000e+00  0.00000000000e+00  0.00000000000e+00  0.00000000000e+00  0.00000000000e+00  0.00000000000e+00  0.00000000000e+00  0.00000000000e+00  0.00000000000e+00  0.00000000000e+00  0.00000000000e+00  0.00000000000e+00  0.00000000000e+00  0.00000000000e+00  0.00000000000e+00  0.00000000000e+00  0.00000000000e+00  0.00000000000e+00  0.00000000000e+00  0.00000000000e+00  0.00000000000e+00  0.00000000000e+00  0.00000000000e+00  0.00000000000e+00  0.00000000000e+00  0.00000000000e+00  0.00000000000e+00  0.00000000000e+00  0.00000000000e+00  0.00000000000e+00  0.00000000000e+00  0.00000000000e+00  0.00000000000e+00  0.00000000000e+00  0.00000000000e+00  0.00000000000e+00  0.00000000000e+00  0.00000000000e+00  0.00000000000e+00  0.00000000000e+00  0.00000000000e+00  0.00000000000e+00  0.00000000000e+00  0.00000000000e+00  0.00000000000e+00  0.00000000000e+00  0.00000000000e+00  0.00000000000e+00  0.00000000000e+00  0.00000000000e+00  0.00000000000e+00  0.00000000000e+00  0.00000000000e+00  0.00000000000e+00  0.00000000000e+00  0.00000000000e+00  0.00000000000e+00  0.00000000000e+00  0.00000000000e+00  0.00000000000e+00  0.00000000000e+00  0.00000000000e+00  0.00000000000e+00  0.00000000000e+00  0.00000000000e+00  0.00000000000e+00  0.00000000000e+00  1.91494910242e-03  0.00000000000e+00  0.00000000000e+00  0.00000000000e+00  0.00000000000e+00  0.00000000000e+00  0.00000000000e+00  0.00000000000e+00  0.00000000000e+00  0.00000000000e+00  0.00000000000e+00  0.00000000000e+00  0.00000000000e+00  0.00000000000e+00  0.00000000000e+00  0.00000000000e+00  0.00000000000e+00  0.00000000000e+00  0.00000000000e+00  0.00000000000e+00  0.00000000000e+00  0.00000000000e+00  0.00000000000e+00  0.00000000000e+00  0.00000000000e+00  0.00000000000e+00  0.00000000000e+00  0.00000000000e+00  0.00000000000e+00  0.00000000000e+00  0.00000000000e+00  0.00000000000e+00  0.00000000000e+00  0.00000000000e+00  0.00000000000e+00  0.00000000000e+00  0.00000000000e+00  0.00000000000e+00  0.00000000000e+00  0.00000000000e+00  0.00000000000e+00  0.00000000000e+00  0.00000000000e+00  0.00000000000e+00 -5.15235345687e-03  0.00000000000e+00  0.00000000000e+00  0.00000000000e+00  0.00000000000e+00  0.00000000000e+00  0.00000000000e+00  0.00000000000e+00  0.00000000000e+00  0.00000000000e+00  0.00000000000e+00  0.00000000000e+00  0.00000000000e+00  0.00000000000e+00  0.00000000000e+00  0.00000000000e+00  0.00000000000e+00  0.00000000000e+00  0.00000000000e+00  0.00000000000e+00  0.00000000000e+00  0.00000000000e+00  0.00000000000e+00  0.00000000000e+00  0.00000000000e+00  0.00000000000e+00  0.00000000000e+00  0.00000000000e+00  0.00000000000e+00  0.00000000000e+00  0.00000000000e+00  0.00000000000e+00  0.00000000000e+00  0.00000000000e+00  0.00000000000e+00  0.00000000000e+00  0.00000000000e+00  0.00000000000e+00  0.00000000000e+00  0.00000000000e+00  0.00000000000e+00  0.00000000000e+00  0.00000000000e+00  0.00000000000e+00  0.00000000000e+00  0.00000000000e+00  0.00000000000e+00  0.00000000000e+00  0.00000000000e+00  0.00000000000e+00  0.00000000000e+00  0.00000000000e+00  0.00000000000e+00  0.00000000000e+00  0.00000000000e+00  0.00000000000e+00  0.00000000000e+00  0.00000000000e+00  0.00000000000e+00  0.00000000000e+00  0.00000000000e+00  0.00000000000e+00  0.00000000000e+00  0.00000000000e+00  0.00000000000e+00  0.00000000000e+00  0.00000000000e+00  0.00000000000e+00  0.00000000000e+00  0.00000000000e+00  0.00000000000e+00  0.00000000000e+00  0.00000000000e+00  0.00000000000e+00  0.00000000000e+00  0.00000000000e+00  0.00000000000e+00  0.00000000000e+00  0.00000000000e+00  0.00000000000e+00  0.00000000000e+00  0.00000000000e+00  0.00000000000e+00  0.00000000000e+00  0.00000000000e+00  0.00000000000e+00  0.00000000000e+00  0.00000000000e+00  0.00000000000e+00  0.00000000000e+00  0.00000000000e+00  0.00000000000e+00  0.00000000000e+00  0.00000000000e+00  0.00000000000e+00  0.00000000000e+00  0.00000000000e+00  0.00000000000e+00  0.00000000000e+00  0.00000000000e+00  0.00000000000e+00  0.00000000000e+00  0.00000000000e+00  0.00000000000e+00  0.00000000000e+00  0.00000000000e+00  0.00000000000e+00  0.00000000000e+00  0.00000000000e+00  0.00000000000e+00  0.00000000000e+00  0.00000000000e+00  0.00000000000e+00  0.00000000000e+00  0.00000000000e+00  0.00000000000e+00  0.00000000000e+00  0.00000000000e+00  0.00000000000e+00  0.00000000000e+00  0.00000000000e+00  0.00000000000e+00  0.00000000000e+00  0.00000000000e+00  0.00000000000e+00  0.00000000000e+00  0.00000000000e+00  0.00000000000e+00  0.00000000000e+00  0.00000000000e+00  0.00000000000e+00  0.00000000000e+00  0.00000000000e+00  0.00000000000e+00  0.00000000000e+00  0.00000000000e+00  0.00000000000e+00  0.00000000000e+00  0.00000000000e+00  0.00000000000e+00  0.00000000000e+00  0.00000000000e+00  0.00000000000e+00  0.00000000000e+00  0.00000000000e+00  0.00000000000e+00  0.00000000000e+00  0.00000000000e+00  0.00000000000e+00  0.00000000000e+00  0.00000000000e+00  0.00000000000e+00  0.00000000000e+00  0.00000000000e+00  0.00000000000e+00  0.00000000000e+00  0.00000000000e+00  0.00000000000e+00  0.00000000000e+00  0.00000000000e+00  0.00000000000e+00  0.00000000000e+00  0.00000000000e+00  0.00000000000e+00  0.00000000000e+00  0.00000000000e+00  0.00000000000e+00  0.00000000000e+00  0.00000000000e+00  0.00000000000e+00  0.00000000000e+00  0.00000000000e+00  0.00000000000e+00  0.00000000000e+00  0.00000000000e+00  0.00000000000e+00  0.00000000000e+00  0.00000000000e+00  0.00000000000e+00  0.00000000000e+00  0.00000000000e+00  0.00000000000e+00  0.00000000000e+00  0.00000000000e+00  0.00000000000e+00  0.00000000000e+00  0.00000000000e+00  0.00000000000e+00  0.00000000000e+00  0.00000000000e+00  0.00000000000e+00  0.00000000000e+00  0.00000000000e+00  0.00000000000e+00  0.00000000000e+00  0.00000000000e+00  0.00000000000e+00  0.00000000000e+00  0.00000000000e+00  0.00000000000e+00  0.00000000000e+00  0.00000000000e+00  0.00000000000e+00  0.00000000000e+00  0.00000000000e+00  0.00000000000e+00  0.00000000000e+00  0.00000000000e+00  0.00000000000e+00  0.00000000000e+00  0.00000000000e+00  0.00000000000e+00  0.00000000000e+00  0.00000000000e+00  0.00000000000e+00  0.00000000000e+00  0.00000000000e+00  0.00000000000e+00  0.00000000000e+00  0.00000000000e+00  0.00000000000e+00  0.00000000000e+00  0.00000000000e+00  0.00000000000e+00  0.00000000000e+00  0.00000000000e+00  0.00000000000e+00  0.00000000000e+00  0.00000000000e+00  0.00000000000e+00  0.00000000000e+00  0.00000000000e+00  0.00000000000e+00  0.00000000000e+00  0.00000000000e+00  0.00000000000e+00  0.00000000000e+00  0.00000000000e+00  0.00000000000e+00  0.00000000000e+00  0.00000000000e+00  0.00000000000e+00  0.00000000000e+00  0.00000000000e+00  0.00000000000e+00  0.00000000000e+00  0.00000000000e+00  0.00000000000e+00  0.00000000000e+00  0.00000000000e+00  0.00000000000e+00  0.00000000000e+00  0.00000000000e+00  0.00000000000e+00  0.00000000000e+00  0.00000000000e+00  0.00000000000e+00  0.00000000000e+00  0.00000000000e+00  0.00000000000e+00  0.00000000000e+00  0.00000000000e+00  0.00000000000e+00  0.00000000000e+00  0.00000000000e+00  0.00000000000e+00  0.00000000000e+00  0.00000000000e+00  0.00000000000e+00  0.00000000000e+00  0.00000000000e+00  0.00000000000e+00  0.00000000000e+00  0.00000000000e+00  0.00000000000e+00  0.00000000000e+00  0.00000000000e+00  0.00000000000e+00  0.00000000000e+00  0.00000000000e+00  0.00000000000e+00  0.00000000000e+00  0.00000000000e+00  0.00000000000e+00  0.00000000000e+00  0.00000000000e+00  0.00000000000e+00  0.00000000000e+00  0.00000000000e+00  0.00000000000e+00  0.00000000000e+00  0.00000000000e+00  0.00000000000e+00  0.00000000000e+00  0.00000000000e+00  0.00000000000e+00  0.00000000000e+00  0.00000000000e+00  0.00000000000e+00  0.00000000000e+00  0.00000000000e+00  0.00000000000e+00 -8.36744643776e-02  0.00000000000e+00  0.00000000000e+00  0.00000000000e+00  0.00000000000e+00  0.00000000000e+00  0.00000000000e+00  0.00000000000e+00  0.00000000000e+00  0.00000000000e+00  0.00000000000e+00  0.00000000000e+00  0.00000000000e+00  0.00000000000e+00  0.00000000000e+00  0.00000000000e+00  0.00000000000e+00  0.00000000000e+00  0.00000000000e+00  0.00000000000e+00  0.00000000000e+00  0.00000000000e+00  0.00000000000e+00  0.00000000000e+00  0.00000000000e+00  0.00000000000e+00  0.00000000000e+00  0.00000000000e+00  0.00000000000e+00  0.00000000000e+00  0.00000000000e+00  0.00000000000e+00  0.00000000000e+00  0.00000000000e+00  0.00000000000e+00  0.00000000000e+00  0.00000000000e+00  1.91630686308e-01  0.00000000000e+00  0.00000000000e+00  0.00000000000e+00  0.00000000000e+00  0.00000000000e+00  0.00000000000e+00  0.00000000000e+00  0.00000000000e+00  0.00000000000e+00  0.00000000000e+00  0.00000000000e+00  0.00000000000e+00  0.00000000000e+00  0.00000000000e+00  0.00000000000e+00  0.00000000000e+00  0.00000000000e+00  0.00000000000e+00  0.00000000000e+00  0.00000000000e+00  0.00000000000e+00  0.00000000000e+00  0.00000000000e+00  0.00000000000e+00  0.00000000000e+00  0.00000000000e+00  0.00000000000e+00  0.00000000000e+00  0.00000000000e+00  0.00000000000e+00  0.00000000000e+00  0.00000000000e+00  0.00000000000e+00  0.00000000000e+00  0.00000000000e+00  0.00000000000e+00  0.00000000000e+00  0.00000000000e+00  0.00000000000e+00  0.00000000000e+00  0.00000000000e+00
 0.00000000000e+00  0.00000000000e+00  0.00000000000e+00  0.00000000000e+00  0.00000000000e+00  0.00000000000e+00  1.04628760277e+01  0.00000000000e+00  6.30920889874e-01 -1.46972860329e+00  0.00000000000e+00  0.00000000000e+00  0.00000000000e+00  0.00000000000e+00  0.00000000000e+00  0.00000000000e+00  0.00000000000e+00  0.00000000000e+00  0.00000000000e+00  0.00000000000e+00  0.00000000000e+00  0.00000000000e+00  0.00000000000e+00  0.00000000000e+00  0.00000000000e+00  0.00000000000e+00  0.00000000000e+00  0.00000000000e+00  0.00000000000e+00  0.00000000000e+00  0.00000000000e+00  0.00000000000e+00  0.00000000000e+00  0.00000000000e+00  0.00000000000e+00  0.00000000000e+00  0.00000000000e+00  0.00000000000e+00  0.00000000000e+00  0.00000000000e+00  0.00000000000e+00  0.00000000000e+00  0.00000000000e+00  0.00000000000e+00  0.00000000000e+00  0.00000000000e+00  0.00000000000e+00  0.00000000000e+00  0.00000000000e+00  0.00000000000e+00  0.00000000000e+00  0.00000000000e+00  0.00000000000e+00  0.00000000000e+00  0.00000000000e+00  0.00000000000e+00  0.00000000000e+00  0.00000000000e+00  0.00000000000e+00  0.00000000000e+00  0.00000000000e+00  0.00000000000e+00  0.00000000000e+00  0.00000000000e+00  0.00000000000e+00  0.00000000000e+00  0.00000000000e+00  0.00000000000e+00  0.00000000000e+00  0.00000000000e+00  0.00000000000e+00  0.00000000000e+00  0.00000000000e+00  0.00000000000e+00  0.00000000000e+00  0.00000000000e+00  0.00000000000e+00  0.00000000000e+00  0.00000000000e+00  0.00000000000e+00  0.00000000000e+00  0.00000000000e+00  0.00000000000e+00  0.00000000000e+00  0.00000000000e+00  0.00000000000e+00  0.00000000000e+00  0.00000000000e+00  0.00000000000e+00  0.00000000000e+00  0.00000000000e+00  0.00000000000e+00  0.00000000000e+00  0.00000000000e+00  0.00000000000e+00  0.00000000000e+00  0.00000000000e+00  0.00000000000e+00  0.00000000000e+00  0.00000000000e+00  0.00000000000e+00  0.00000000000e+00  0.00000000000e+00  0.00000000000e+00  0.00000000000e+00  0.00000000000e+00  0.00000000000e+00  0.00000000000e+00  0.00000000000e+00  0.00000000000e+00  0.00000000000e+00  0.00000000000e+00  0.00000000000e+00  0.00000000000e+00  0.00000000000e+00  0.00000000000e+00  0.00000000000e+00  0.00000000000e+00  0.00000000000e+00  0.00000000000e+00  0.00000000000e+00  0.00000000000e+00  0.00000000000e+00  0.00000000000e+00  0.00000000000e+00  0.00000000000e+00  0.00000000000e+00  0.00000000000e+00  0.00000000000e+00  0.00000000000e+00  0.00000000000e+00  0.00000000000e+00  0.00000000000e+00  0.00000000000e+00  0.00000000000e+00  0.00000000000e+00  0.00000000000e+00  0.00000000000e+00  0.00000000000e+00  0.00000000000e+00  0.00000000000e+00  0.00000000000e+00  0.00000000000e+00  0.00000000000e+00  0.00000000000e+00  0.00000000000e+00  0.00000000000e+00  0.00000000000e+00  0.00000000000e+00  0.00000000000e+00  0.00000000000e+00  0.00000000000e+00  0.00000000000e+00  0.00000000000e+00  0.00000000000e+00  0.00000000000e+00  0.00000000000e+00  0.00000000000e+00  0.00000000000e+00  0.00000000000e+00  0.00000000000e+00  0.00000000000e+00  0.00000000000e+00  0.00000000000e+00  0.00000000000e+00  0.00000000000e+00  0.00000000000e+00  0.00000000000e+00  0.00000000000e+00  0.00000000000e+00  0.00000000000e+00  0.00000000000e+00  0.00000000000e+00  0.00000000000e+00  0.00000000000e+00  0.00000000000e+00  0.00000000000e+00  0.00000000000e+00  0.00000000000e+00  0.00000000000e+00  0.00000000000e+00  0.00000000000e+00  0.00000000000e+00  0.00000000000e+00  0.00000000000e+00  0.00000000000e+00  0.00000000000e+00  0.00000000000e+00  0.00000000000e+00  0.00000000000e+00  0.00000000000e+00  0.00000000000e+00  0.00000000000e+00  0.00000000000e+00  0.00000000000e+00  0.00000000000e+00  0.00000000000e+00  0.00000000000e+00  0.00000000000e+00  0.00000000000e+00  0.00000000000e+00  0.00000000000e+00  0.00000000000e+00  0.00000000000e+00  0.00000000000e+00  0.00000000000e+00  0.00000000000e+00  0.00000000000e+00  0.00000000000e+00  0.00000000000e+00  0.00000000000e+00  0.00000000000e+00  0.00000000000e+00  0.00000000000e+00  0.00000000000e+00  0.00000000000e+00  0.00000000000e+00  0.00000000000e+00  0.00000000000e+00  0.00000000000e+00  0.00000000000e+00  0.00000000000e+00  0.00000000000e+00  0.00000000000e+00  0.00000000000e+00  0.00000000000e+00  0.00000000000e+00  0.00000000000e+00  0.00000000000e+00  0.00000000000e+00  0.00000000000e+00  0.00000000000e+00  0.00000000000e+00  0.00000000000e+00  0.00000000000e+00  0.00000000000e+00  0.00000000000e+00  0.00000000000e+00  0.00000000000e+00  0.00000000000e+00  0.00000000000e+00  0.00000000000e+00  0.00000000000e+00  0.00000000000e+00  0.00000000000e+00  0.00000000000e+00  0.00000000000e+00  0.00000000000e+00  0.00000000000e+00  0.00000000000e+00  0.00000000000e+00  0.00000000000e+00  0.00000000000e+00  0.00000000000e+00  0.00000000000e+00  0.00000000000e+00  0.00000000000e+00  0.00000000000e+00  0.00000000000e+00  0.00000000000e+00  0.00000000000e+00  0.00000000000e+00  0.00000000000e+00  0.00000000000e+00  0.00000000000e+00  0.00000000000e+00  0.00000000000e+00  0.00000000000e+00  0.00000000000e+00  0.00000000000e+00  0.00000000000e+00  0.00000000000e+00  0.00000000000e+00  0.00000000000e+00  0.00000000000e+00  0.00000000000e+00  0.00000000000e+00  0.00000000000e+00  0.00000000000e+00  0.00000000000e+00  0.00000000000e+00  0.00000000000e+00  0.00000000000e+00  0.00000000000e+00  0.00000000000e+00  0.00000000000e+00  0.00000000000e+00  0.00000000000e+00  0.00000000000e+00  0.00000000000e+00  0.00000000000e+00  0.00000000000e+00  0.00000000000e+00  0.00000000000e+00  0.00000000000e+00  0.00000000000e+00  0.00000000000e+00  0.00000000000e+00  0.00000000000e+00  0.00000000000e+00  0.00000000000e+00  0.00000000000e+00  0.00000000000e+00  0.00000000000e+00  0.00000000000e+00  0.00000000000e+00  0.00000000000e+00  0.00000000000e+00  0.00000000000e+00  0.00000000000e+00  0.00000000000e+00  0.00000000000e+00  0.00000000000e+00  0.00000000000e+00  0.00000000000e+00  0.00000000000e+00  0.00000000000e+00  0.00000000000e+00  0.00000000000e+00  0.00000000000e+00  0.00000000000e+00  0.00000000000e+00  0.00000000000e+00  0.00000000000e+00  2.22878232950e-02  0.00000000000e+00  0.00000000000e+00  0.00000000000e+00  0.00000000000e+00  0.00000000000e+00  0.00000000000e+00  0.00000000000e+00  0.00000000000e+00  0.00000000000e+00  0.00000000000e+00  0.00000000000e+00  0.00000000000e+00  0.00000000000e+00  0.00000000000e+00  0.00000000000e+00  0.00000000000e+00  0.00000000000e+00  0.00000000000e+00  0.00000000000e+00  0.00000000000e+00  0.00000000000e+00  0.00000000000e+00  0.00000000000e+00  0.00000000000e+00  0.00000000000e+00  0.00000000000e+00  0.00000000000e+00  0.00000000000e+00  0.00000000000e+00  0.00000000000e+00  0.00000000000e+00  0.00000000000e+00  0.00000000000e+00  0.00000000000e+00  0.00000000000e+00  0.00000000000e+00  0.00000000000e+00  0.00000000000e+00  0.00000000000e+00  0.00000000000e+00  0.00000000000e+00  0.00000000000e+00  0.00000000000e+00  0.00000000000e+00  0.00000000000e+00  0.00000000000e+00  0.00000000000e+00  0.00000000000e+00  0.00000000000e+00  0.00000000000e+00  0.00000000000e+00  0.00000000000e+00  0.00000000000e+00  0.00000000000e+00  0.00000000000e+00  0.00000000000e+00  0.00000000000e+00  0.00000000000e+00  0.00000000000e+00  0.00000000000e+00  0.00000000000e+00  0.00000000000e+00  0.00000000000e+00  0.00000000000e+00  0.00000000000e+00  0.00000000000e+00  0.00000000000e+00  0.00000000000e+00  0.00000000000e+00  0.00000000000e+00  0.00000000000e+00  0.00000000000e+00  0.00000000000e+00  0.00000000000e+00  0.00000000000e+00  0.00000000000e+00  0.00000000000e+00  0.00000000000e+00  0.00000000000e+00  0.00000000000e+00  0.00000000000e+00  0.00000000000e+00  0.00000000000e+00  0.00000000000e+00  0.00000000000e+00  0.00000000000e+00  0.00000000000e+00  0.00000000000e+00  0.00000000000e+00  0.00000000000e+00  0.00000000000e+00  0.00000000000e+00  0.00000000000e+00  0.00000000000e+00  0.00000000000e+00  0.00000000000e+00  0.00000000000e+00  0.00000000000e+00  0.00000000000e+00  0.00000000000e+00  0.00000000000e+00  0.00000000000e+00  0.00000000000e+00  0.00000000000e+00  0.00000000000e+00  0.00000000000e+00  0.00000000000e+00 -2.50662798516e-02  0.00000000000e+00  0.00000000000e+00  0.00000000000e+00  0.00000000000e+00  0.00000000000e+00  0.00000000000e+00  0.00000000000e+00  0.00000000000e+00  0.00000000000e+00  0.00000000000e+00  0.00000000000e+00  0.00000000000e+00  0.00000000000e+00  0.00000000000e+00  0.00000000000e+00  0.00000000000e+00  0.00000000000e+00  0.00000000000e+00  0.00000000000e+00  0.00000000000e+00  0.00000000000e+00  0.00000000000e+00  0.00000000000e+00  0.00000000000e+00  0.00000000000e+00  0.00000000000e+00  0.00000000000e+00  0.00000000000e+00  0.00000000000e+00  0.00000000000e+00  0.00000000000e+00  0.00000000000e+00  0.00000000000e+00  0.00000000000e+00  0.00000000000e+00  0.00000000000e+00  0.00000000000e+00  0.00000000000e+00  0.00000000000e+00  0.00000000000e+00  0.00000000000e+00  0.00000000000e+00  0.00000000000e+00  0.00000000000e+00  0.00000000000e+00  0.00000000000e+00  0.00000000000e+00  0.00000000000e+00  0.00000000000e+00  0.00000000000e+00  0.00000000000e+00  0.00000000000e+00  0.00000000000e+00  0.00000000000e+00  0.00000000000e+00  0.00000000000e+00  0.00000000000e+00  0.00000000000e+00  0.00000000000e+00  0.00000000000e+00  0.00000000000e+00  0.00000000000e+00  0.00000000000e+00  0.00000000000e+00  0.00000000000e+00  0.00000000000e+00  0.00000000000e+00  0.00000000000e+00  0.00000000000e+00  0.00000000000e+00  0.00000000000e+00  0.00000000000e+00  0.00000000000e+00  0.00000000000e+00  0.00000000000e+00  0.00000000000e+00  0.00000000000e+00  0.00000000000e+00  0.00000000000e+00
 0.00000000000e+00  0.00000000000e+00  0.00000000000e+00  0.00000000000e+00  0.00000000000e+00  0.00000000000e+00  0.00000000000e+00  1.25839811132e+01  8.42530413181e-02  0.00000000000e+00  0.00000000000e+00  0.00000000000e+00  0.00000000000e+00  0.00000000000e+00  0.00000000000e+00  0.00000000000e+00  0.00000000000e+00  0.00000000000e+00  0.00000000000e+00  0.00000000000e+00  0.00000000000e+00  0.00000000000e+00  0.00000000000e+00  0.00000000000e+00  0.00000000000e+00  0.00000000000e+00  0.00000000000e+00  0.00000000000e+00  0.00000000000e+00  0.00000000000e+00  0.00000000000e+00  0.00000000000e+00  0.00000000000e+00  0.00000000000e+00  0.00000000000e+00  0.00000000000e+00  0.00000000000e+00  0.00000000000e+00  0.00000000000e+00  0.00000000000e+00  0.00000000000e+00  0.00000000000e+00  0.00000000000e+00  0.00000000000e+00  0.00000000000e+00  0.00000000000e+00  0.00000000000e+00  0.00000000000e+00  0.00000000000e+00  0.00000000000e+00  0.00000000000e+00  0.00000000000e+00  0.00000000000e+00  0.00000000000e+00  0.00000000000e+00  0.00000000000e+00  0.00000000000e+00  0.00000000000e+00  0.00000000000e+00  0.00000000000e+00  0.00000000000e+00  0.00000000000e+00  0.00000000000e+00  0.00000000000e+00  0.00000000000e+00  0.00000000000e+00  0.00000000000e+00  0.00000000000e+00  0.00000000000e+00  0.00000000000e+00  0.00000000000e+00  0.00000000000e+00  0.00000000000e+00  0.00000000000e+00  0.00000000000e+00  0.00000000000e+00  0.00000000000e+00  0.00000000000e+00  0.00000000000e+00  0.00000000000e+00  0.00000000000e+00  0.00000000000e+00  0.00000000000e+00  0.00000000000e+00  0.00000000000e+00  0.00000000000e+00  0.00000000000e+00  0.00000000000e+00  0.00000000000e+00  0.00000000000e+00  0.00000000000e+00  0.00000000000e+00  0.00000000000e+00  0.00000000000e+00  0.00000000000e+00  0.00000000000e+00  0.00000000000e+00  0.00000000000e+00  0.00000000000e+00  0.00000000000e+00  0.00000000000e+00  0.00000000000e+00  0.00000000000e+00  0.00000000000e+00  0.00000000000e+00  0.00000000000e+00  0.00000000000e+00  0.00000000000e+00  0.00000000000e+00  0.00000000000e+00  0.00000000000e+00  0.00000000000e+00  0.00000000000e+00  0.00000000000e+00  0.00000000000e+00  0.00000000000e+00  0.00000000000e+00  0.00000000000e+00  0.00000000000e+00  0.00000000000e+00  0.00000000000e+00  0.00000000000e+00  0.00000000000e+00  0.00000000000e+00  0.00000000000e+00  0.00000000000e+00  0.00000000000e+00  0.00000000000e+00  0.00000000000e+00  0.00000000000e+00  0.00000000000e+00  0.00000000000e+00  0.00000000000e+00  0.00000000000e+00  0.00000000000e+00  0.00000000000e+00  0.00000000000e+00  0.00000000000e+00  0.00000000000e+00  0.00000000000e+00  0.00000000000e+00  0.00000000000e+00  0.00000000000e+00  0.00000000000e+00  0.00000000000e+00  0.00000000000e+00  0.00000000000e+00  0.00000000000e+00  0.00000000000e+00  0.00000000000e+00  0.00000000000e+00  0.00000000000e+00  0.00000000000e+00  0.00000000000e+00  0.00000000000e+00  0.00000000000e+00  0.00000000000e+00  0.00000000000e+00  0.00000000000e+00  0.00000000000e+00  0.00000000000e+00  0.00000000000e+00  0.00000000000e+00  0.00000000000e+00  0.00000000000e+00  0.00000000000e+00  0.00000000000e+00  0.00000000000e+00  0.00000000000e+00  0.00000000000e+00  0.00000000000e+00  0.00000000000e+00  0.00000000000e+00  0.00000000000e+00  0.00000000000e+00  0.00000000000e+00  0.00000000000e+00  0.00000000000e+00  0.00000000000e+00  0.00000000000e+00  0.00000000000e+00  0.00000000000e+00  0.00000000000e+00  0.00000000000e+00  0.00000000000e+00  0.00000000000e+00  0.00000000000e+00  0.00000000000e+00  0.00000000000e+00  0.00000000000e+00  0.00000000000e+00  0.00000000000e+00  0.00000000000e+00  0.00000000000e+00  0.00000000000e+00  0.00000000000e+00  0.00000000000e+00  0.00000000000e+00  0.00000000000e+00  0.00000000000e+00  0.00000000000e+00  0.00000000000e+00  0.00000000000e+00  0.00000000000e+00  0.00000000000e+00  0.00000000000e+00  0.00000000000e+00  0.00000000000e+00  0.00000000000e+00  0.00000000000e+00  0.00000000000e+00  0.00000000000e+00  0.00000000000e+00  0.00000000000e+00  0.00000000000e+00  0.00000000000e+00  0.00000000000e+00  0.00000000000e+00  0.00000000000e+00  0.00000000000e+00  0.00000000000e+00  0.00000000000e+00  0.00000000000e+00  0.00000000000e+00  0.00000000000e+00  0.00000000000e+00  0.00000000000e+00  0.00000000000e+00  0.00000000000e+00  0.00000000000e+00  0.00000000000e+00  0.00000000000e+00  0.00000000000e+00  0.00000000000e+00  0.00000000000e+00  0.00000000000e+00  0.00000000000e+00  0.00000000000e+00  0.00000000000e+00  0.00000000000e+00  0.00000000000e+00  0.00000000000e+00  0.00000000000e+00  0.00000000000e+00  0.00000000000e+00  0.00000000000e+00  0.00000000000e+00  0.00000000000e+00  0.00000000000e+00  0.00000000000e+00  0.00000000000e+00  0.00000000000e+00  0.00000000000e+00  0.00000000000e+00  0.00000000000e+00  0.00000000000e+00  0.00000000000e+00  0.00000000000e+00  0.00000000000e+00  0.00000000000e+00  0.00000000000e+00  0.00000000000e+00  0.00000000000e+00  0.00000000000e+00  0.00000000000e+00  0.00000000000e+00  0.00000000000e+00  0.00000000000e+00  0.00000000000e+00  0.00000000000e+00  0.00000000000e+00  0.00000000000e+00  0.00000000000e+00  0.00000000000e+00  0.00000000000e+00  0.00000000000e+00  0.00000000000e+00  0.00000000000e+00  0.00000000000e+00  0.00000000000e+00  0.00000000000e+00  0.00000000000e+00  0.00000000000e+00  0.00000000000e+00  0.00000000000e+00  0.00000000000e+00  0.00000000000e+00  0.00000000000e+00  0.00000000000e+00  0.00000000000e+00  0.00000000000e+00  0.00000000000e+00  0.00000000000e+00  0.00000000000e+00  0.00000000000e+00  0.00000000000e+00  0.00000000000e+00  0.00000000000e+00  0.00000000000e+00  0.00000000000e+00  0.00000000000e+00  0.00000000000e+00  0.00000000000e+00  0.00000000000e+00  0.00000000000e+00  0.00000000000e+00  0.00000000000e+00  0.00000000000e+00  0.00000000000e+00  0.00000000000e+00  0.00000000000e+00  0.00000000000e+00  0.00000000000e+00  0.00000000000e+00  0.00000000000e+00  0.00000000000e+00  0.00000000000e+00  0.00000000000e+00  0.00000000000e+00  0.00000000000e+00  0.00000000000e+00  0.00000000000e+00  0.00000000000e+00  0.00000000000e+00  0.00000000000e+00  0.00000000000e+00  0.00000000000e+00  0.00000000000e+00  0.00000000000e+00  0.00000000000e+00  0.00000000000e+00  0.00000000000e+00  0.00000000000e+00  0.00000000000e+00  0.00000000000e+00  0.00000000000e+00  0.00000000000e+00  0.00000000000e+00  0.00000000000e+00  0.00000000000e+00  0.00000000000e+00  0.00000000000e+00  0.00000000000e+00  0.00000000000e+00  0.00000000000e+00  0.00000000000e+00  0.00000000000e+00  0.00000000000e+00  0.00000000000e+00  0.00000000000e+00  0.00000000000e+00  0.00000000000e+00  0.00000000000e+00  0.00000000000e+00  0.00000000000e+00  0.00000000000e+00  0.00000000000e+00  0.00000000000e+00  0.00000000000e+00  0.00000000000e+00  0.00000000000e+00  0.00000000000e+00  0.00000000000e+00  0.00000000000e+00  0.00000000000e+00  0.00000000000e+00  0.00000000000e+00  0.00000000000e+00  0.00000000000e+00  0.00000000000e+00  0.00000000000e+00  0.00000000000e+00  0.00000000000e+00  0.00000000000e+00  0.00000000000e+00  0.00000000000e+00  5.77246099928e-02  0.00000000000e+00  0.00000000000e+00  0.00000000000e+00  0.00000000000e+00  0.00000000000e+00  0.00000000000e+00  0.00000000000e+00  0.00000000000e+00  0.00000000000e+00  0.00000000000e+00  0.00000000000e+00  0.00000000000e+00  0.00000000000e+00  0.00000000000e+00  0.00000000000e+00  0.00000000000e+00  0.00000000000e+00  0.00000000000e+00  0.00000000000e+00  0.00000000000e+00  0.00000000000e+00  0.00000000000e+00  0.00000000000e+00  0.00000000000e+00  0.00000000000e+00  0.00000000000e+00  0.00000000000e+00  0.00000000000e+00  0.00000000000e+00  0.00000000000e+00  0.00000000000e+00  0.00000000000e+00  0.00000000000e+00  0.00000000000e+00  0.00000000000e+00  0.00000000000e+00  0.00000000000e+00  0.00000000000e+00  0.00000000000e+00  0.00000000000e+00  0.00000000000e+00  0.00000000000e+00  0.00000000000e+00  0.00000000000e+00  0.00000000000e+00  0.00000000000e+00  0.00000000000e+00  0.00000000000e+00  0.00000000000e+00  0.00000000000e+00  0.00000000000e+00  0.00000000000e+00  0.00000000000e+00  0.00000000000e+00  0.00000000000e+00  0.00000000000e+00  0.00000000000e+00  0.00000000000e+00  0.00000000000e+00  0.00000000000e+00  0.00000000000e+00  0.00000000000e+00  0.00000000000e+00  0.00000000000e+00  0.00000000000e+00  0.00000000000e+00  0.00000000000e+00  0.00000000000e+00  0.00000000000e+00  0.00000000000e+00  0.00000000000e+00  0.00000000000e+00  0.00000000000e+00  0.00000000000e+00  0.00000000000e+00  0.00000000000e+00  0.00000000000e+00  0.00000000000e+00  0.00000000000e+00  0.00000000000e+00  0.00000000000e+00  0.00000000000e+00  0.00000000000e+00  0.00000000000e+00  0.00000000000e+00  0.00000000000e+00  0.00000000000e+00  0.00000000000e+00  0.00000000000e+00  0.00000000000e+00  0.00000000000e+00  0.00000000000e+00  0.00000000000e+00  0.00000000000e+00  0.00000000000e+00  0.00000000000e+00  0.00000000000e+00  0.00000000000e+00  0.00000000000e+00  0.00000000000e+00  0.00000000000e+00  0.00000000000e+00  0.00000000000e+00  0.00000000000e+00  0.00000000000e+00  0.00000000000e+00  0.00000000000e+00  0.00000000000e+00  0.00000000000e+00  0.00000000000e+00  0.00000000000e+00  0.00000000000e+00  0.00000000000e+00  0.00000000000e+00  0.00000000000e+00  0.00000000000e+00  0.00000000000e+00  0.00000000000e+00  0.00000000000e+00  0.00000000000e+00  0.00000000000e+00  0.00000000000e+00  0.00000000000e+00  0.00000000000e+00  0.00000000000e+00  0.00000000000e+00  0.00000000000e+00  0.00000000000e+00  0.00000000000e+00  0.00000000000e+00  0.00000000000e+00  0.00000000000e+00  0.00000000000e+00  0.00000000000e+00  0.00000000000e+00
 0.00000000000e+00  0.00000000000e+00  0.00000000000e+00  9.66945041160e-02  0.00000000000e+00  0.00000000000e+00  6.30920889730e-01  8.42530413104e-02  7.17263501765e+00  0.00000000000e+00  0.00000000000e+00  0.00000000000e+00  0.00000000000e+00  0.00000000000e+00  0.00000000000e+00  0.00000000000e+00  0.00000000000e+00  0.00000000000e+00  0.00000000000e+00  0.00000000000e+00  0.00000000000e+00  0.00000000000e+00  0.00000000000e+00  0.00000000000e+00  0.00000000000e+00  0.00000000000e+00  0.00000000000e+00  0.00000000000e+00  0.00000000000e+00  0.00000000000e+00  0.00000000000e+00  0.00000000000e+00  0.00000000000e+00  0.00000000000e+00  0.00000000000e+00  0.00000000000e+00  0.00000000000e+00  0.00000000000e+00  0.00000000000e+00  0.00000000000e+00  0.00000000000e+00  0.00000000000e+00  0.00000000000e+00  0.00000000000e+00  0.00000000000e+00  0.00000000000e+00  0.00000000000e+00  0.00000000000e+00 -1.65094678745e-01  0.00000000000e+00  0.00000000000e+00  0.00000000000e+00  0.00000000000e+00  0.00000000000e+00  0.00000000000e+00  0.00000000000e+00  0.00000000000e+00  0.00000000000e+00  0.00000000000e+00  0.00000000000e+00  0.00000000000e+00  0.00000000000e+00  0.00000000000e+00  0.00000000000e+00  0.00000000000e+00  0.00000000000e+00  0.00000000000e+00  0.00000000000e+00  0.00000000000e+00  0.00000000000e+00  0.00000000000e+00  0.00000000000e+00  0.00000000000e+00  0.00000000000e+00  0.00000000000e+00  0.00000000000e+00  0.00000000000e+00  0.00000000000e+00  0.00000000000e+00  0.00000000000e+00  0.00000000000e+00  0.00000000000e+00  0.00000000000e+00  0.00000000000e+00  0.00000000000e+00  0.00000000000e+00  0.00000000000e+00  0.00000000000e+00  0.00000000000e+00  0.00000000000e+00  0.00000000000e+00  0.00000000000e+00  0.00000000000e+00  0.00000000000e+00  0.00000000000e+00  0.00000000000e+00  0.00000000000e+00  0.00000000000e+00  0.00000000000e+00  0.00000000000e+00  0.00000000000e+00  0.00000000000e+00  0.00000000000e+00  0.00000000000e+00  0.00000000000e+00  0.00000000000e+00  0.00000000000e+00  0.00000000000e+00  0.00000000000e+00  0.00000000000e+00  0.00000000000e+00  0.00000000000e+00  0.00000000000e+00  0.00000000000e+00  0.00000000000e+00  0.00000000000e+00  0.00000000000e+00  0.00000000000e+00  0.00000000000e+00  0.00000000000e+00  0.00000000000e+00  0.00000000000e+00  0.00000000000e+00  0.00000000000e+00  0.00000000000e+00  0.00000000000e+00  0.00000000000e+00  0.00000000000e+00  0.00000000000e+00  1.92416712406e-02  0.00000000000e+00  0.00000000000e+00  0.00000000000e+00  0.00000000000e+00  0.00000000000e+00  0.00000000000e+00  0.00000000000e+00  0.00000000000e+00  0.00000000000e+00  0.00000000000e+00  0.00000000000e+00  0.00000000000e+00  0.00000000000e+00  0.00000000000e+00  0.00000000000e+00  0.00000000000e+00  0.00000000000e+00  0.00000000000e+00  0.00000000000e+00  0.00000000000e+00  0.00000000000e+00  0.00000000000e+00  0.00000000000e+00  0.00000000000e+00  0.00000000000e+00  0.00000000000e+00  0.00000000000e+00  0.00000000000e+00  0.00000000000e+00  0.00000000000e+00  0.00000000000e+00  0.00000000000e+00  0.00000000000e+00  0.00000000000e+00  0.00000000000e+00  0.00000000000e+00  0.00000000000e+00  0.00000000000e+00  0.00000000000e+00  0.00000000000e+00  0.00000000000e+00  0.00000000000e+00  0.00000000000e+00  0.00000000000e+00  0.00000000000e+00  0.00000000000e+00  0.00000000000e+00  0.00000000000e+00  0.00000000000e+00  0.00000000000e+00  0.00000000000e+00  0.00000000000e+00  0.00000000000e+00  0.00000000000e+00  0.00000000000e+00  0.00000000000e+00  0.00000000000e+00  0.00000000000e+00  0.00000000000e+00  0.00000000000e+00  0.00000000000e+00  0.00000000000e+00  0.00000000000e+00  0.00000000000e+00  0.00000000000e+00  0.00000000000e+00  0.00000000000e+00  0.00000000000e+00  0.00000000000e+00  0.00000000000e+00  0.00000000000e+00  0.00000000000e+00  0.00000000000e+00  0.00000000000e+00  0.00000000000e+00  0.00000000000e+00  0.00000000000e+00  0.00000000000e+00  0.00000000000e+00  0.00000000000e+00  0.00000000000e+00  0.00000000000e+00  0.00000000000e+00  0.00000000000e+00  0.00000000000e+00  0.00000000000e+00  0.00000000000e+00  1.36182026506e-02  0.00000000000e+00  0.00000000000e+00  0.00000000000e+00  0.00000000000e+00  0.00000000000e+00  0.00000000000e+00  0.00000000000e+00  0.00000000000e+00  0.00000000000e+00  0.00000000000e+00  0.00000000000e+00  0.00000000000e+00  0.00000000000e+00  0.00000000000e+00  0.00000000000e+00  0.00000000000e+00  0.00000000000e+00  0.00000000000e+00  0.00000000000e+00  0.00000000000e+00  0.00000000000e+00  0.00000000000e+00  0.00000000000e+00  0.00000000000e+00  0.00000000000e+00  0.00000000000e+00  0.00000000000e+00  0.00000000000e+00  0.00000000000e+00  0.00000000000e+00  0.00000000000e+00  0.00000000000e+00  0.00000000000e+00  0.00000000000e+00  0.00000000000e+00  0.00000000000e+00  0.00000000000e+00  0.00000000000e+00  0.00000000000e+00  0.00000000000e+00  0.00000000000e+00  0.00000000000e+00  0.00000000000e+00  0.00000000000e+00  0.00000000000e+00  0.00000000000e+00  0.00000000000e+00  0.00000000000e+00  0.00000000000e+00  0.00000000000e+00  0.00000000000e+00  0.00000000000e+00  0.00000000000e+00  0.00000000000e+00  0.00000000000e+00  0.00000000000e+00  0.00000000000e+00  0.00000000000e+00  0.00000000000e+00  0.00000000000e+00  0.00000000000e+00  0.00000000000e+00  0.00000000000e+00  0.00000000000e+00  0.00000000000e+00  0.00000000000e+00  0.00000000000e+00  0.00000000000e+00  0.00000000000e+00  0.00000000000e+00  0.00000000000e+00  0.00000000000e+00  2.10911549062e-02  0.00000000000e+00  0.00000000000e+00  0.00000000000e+00  0.00000000000e+00  0.00000000000e+00  0.00000000000e+00  0.00000000000e+00  0.00000000000e+00  0.00000000000e+00  0.00000000000e+00  0.00000000000e+00  0.00000000000e+00  0.00000000000e+00  0.00000000000e+00  0.00000000000e+00  0.00000000000e+00  0.00000000000e+00  0.00000000000e+00  0.00000000000e+00  0.00000000000e+00  0.00000000000e+00  0.00000000000e+00  0.00000000000e+00  0.00000000000e+00  0.00000000000e+00  0.00000000000e+00  0.00000000000e+00  0.00000000000e+00 -1.63765061182e-01  0.00000000000e+00  0.00000000000e+00  0.00000000000e+00  0.00000000000e+00  0.00000000000e+00  0.00000000000e+00  0.00000000000e+00  0.00000000000e+00  0.00000000000e+00  0.00000000000e+00  0.00000000000e+00  0.00000000000e+00  0.00000000000e+00  0.00000000000e+00  0.00000000000e+00  0.00000000000e+00  1.55203575099e-02  0.00000000000e+00  0.00000000000e+00  0.00000000000e+00  0.00000000000e+00  0.00000000000e+00  0.00000000000e+00  0.00000000000e+00  0.00000000000e+00  0.00000000000e+00  0.00000000000e+00  0.00000000000e+00  0.00000000000e+00  0.00000000000e+00  0.00000000000e+00  0.00000000000e+00  0.00000000000e+00  0.00000000000e+00  0.00000000000e+00  0.00000000000e+00  0.00000000000e+00  0.00000000000e+00  0.00000000000e+00  0.00000000000e+00  0.00000000000e+00  0.00000000000e+00  0.00000000000e+00  0.00000000000e+00  0.00000000000e+00  0.00000000000e+00  0.00000000000e+00  0.00000000000e+00  0.00000000000e+00  0.00000000000e+00 -8.40875385050e-02  0.00000000000e+00  0.00000000000e+00  0.00000000000e+00  0.00000000000e+00  0.00000000000e+00  0.00000000000e+00  0.00000000000e+00  0.00000000000e+00  0.00000000000e+00  0.00000000000e+00  0.00000000000e+00  0.00000000000e+00  0.00000000000e+00  0.00000000000e+00  0.00000000000e+00  0.00000000000e+00  0.00000000000e+00  0.00000000000e+00  0.00000000000e+00  0.00000000000e+00  0.00000000000e+00  0.00000000000e+00  0.00000000000e+00  0.00000000000e+00  0.00000000000e+00  0.00000000000e+00  0.00000000000e+00  0.00000000000e+00  0.00000000000e+00  0.00000000000e+00  0.00000000000e+00  0.00000000000e+00  0.00000000000e+00 -1.92862108022e-02  0.00000000000e+00  0.00000000000e+00  0.00000000000e+00  0.00000000000e+00  0.00000000000e+00  0.00000000000e+00  0.00000000000e+00  0.00000000000e+00  0.00000000000e+00  0.00000000000e+00  0.00000000000e+00  0.00000000000e+00  0.00000000000e+00  0.00000000000e+00  0.00000000000e+00  0.00000000000e+00  0.00000000000e+00  0.00000000000e+00  0.00000000000e+00  0.00000000000e+00  0.00000000000e+00  0.00000000000e+00  0.00000000000e+00  0.00000000000e+00  0.00000000000e+00  0.00000000000e+00  0.00000000000e+00  0.00000000000e+00  0.00000000000e+00  0.00000000000e+00  0.00000000000e+00  0.00000000000e+00  0.00000000000e+00  0.00000000000e+00  0.00000000000e+00  0.00000000000e+00  0.00000000000e+00  0.00000000000e+00  0.00000000000e+00  0.00000000000e+00  0.00000000000e+00  0.00000000000e+00  0.00000000000e+00  0.00000000000e+00  0.00000000000e+00  0.00000000000e+00  0.00000000000e+00  0.00000000000e+00  0.00000000000e+00  0.00000000000e+00  0.00000000000e+00  0.00000000000e+00  0.00000000000e+00  0.00000000000e+00  0.00000000000e+00  0.00000000000e+00  0.00000000000e+00  0.00000000000e+00  0.00000000000e+00  0.00000000000e+00  0.00000000000e+00  0.00000000000e+00  0.00000000000e+00  0.00000000000e+00  0.00000000000e+00  0.00000000000e+00  0.00000000000e+00  0.00000000000e+00  0.00000000000e+00  0.00000000000e+00  0.00000000000e+00  0.00000000000e+00  0.00000000000e+00  0.00000000000e+00  0.00000000000e+00  0.00000000000e+00  0.00000000000e+00  0.00000000000e+00  0.00000000000e+00  0.00000000000e+00  0.00000000000e+00  0.00000000000e+00  0.00000000000e+00  0.00000000000e+00  0.00000000000e+00  0.00000000000e+00  0.00000000000e+00  0.00000000000e+00  0.00000000000e+00  0.00000000000e+00  0.00000000000e+00  0.00000000000e+00  0.00000000000e+00  0.00000000000e+00  0.00000000000e+00  0.00000000000e+00  0.00000000000e+00  0.00000000000e+00  0.00000000000e+00  0.00000000000e+00  0.00000000000e+00  0.00000000000e+00  0.00000000000e+00  0.00000000000e+00  0.00000000000e+00  0.00000000000e+00  0.00000000000e+00
 0.00000000000e+00  0.00000000000e+00  0.00000000000e+00  0.00000000000e+00  0.00000000000e+00  0.00000000000e+00 -1.46972860324e+00  0.00000000000e+00  0.00000000000e+00  9.32137294591e+00  0.00000000000e+00  0.00000000000e+00  2.17689754654e+00  0.00000000000e+00  0.00000000000e+00  0.00000000000e+00  0.00000000000e+00  0.00000000000e+00  0.00000000000e+00  0.00000000000e+00  0.00000000000e+00  0.00000000000e+00  0.00000000000e+00  0.00000000000e+00  0.00000000000e+00  0.00000000000e+00  0.00000000000e+00  0.00000000000e+00  0.00000000000e+00  0.00000000000e+00  0.00000000000e+00  0.00000000000e+00  0.00000000000e+00  0.00000000000e+00  0.00000000000e+00  0.00000000000e+00  0.00000000000e+00  0.00000000000e+00  0.00000000000e+00  0.00000000000e+00  0.00000000000e+00  0.00000000000e+00  0.00000000000e+00  0.00000000000e+00  0.00000000000e+00  0.00000000000e+00  0.00000000000e+00  0.00000000000e+00  0.00000000000e+00  0.00000000000e+00  0.00000000000e+00  0.00000000000e+00  0.00000000000e+00  0.00000000000e+00  0.00000000000e+00  0.00000000000e+00  0.00000000000e+00  0.00000000000e+00  0.00000000000e+00  0.00000000000e+00  0.00000000000e+00  0.00000000000e+00  0.00000000000e+00  0.00000000000e+00  0.00000000000e+00  0.00000000000e+00  0.00000000000e+00  0.00000000000e+00  0.00000000000e+00  0.00000000000e+00  0.00000000000e+00  0.00000000000e+00  0.00000000000e+00  0.00000000000e+00  0.00000000000e+00  0.00000000000e+00  0.00000000000e+00  0.00000000000e+00  0.00000000000e+00  0.00000000000e+00  0.00000000000e+00  0.00000000000e+00  0.00000000000e+00  0.00000000000e+00  0.00000000000e+00  0.00000000000e+00  0.00000000000e+00  0.00000000000e+00  0.00000000000e+00  0.00000000000e+00  0.00000000000e+00  0.00000000000e+00  0.00000000000e+00  0.00000000000e+00  0.00000000000e+00  0.00000000000e+00  0.00000000000e+00  0.00000000000e+00  0.00000000000e+00  0.00000000000e+00  0.00000000000e+00  0.00000000000e+00  0.00000000000e+00  0.00000000000e+00  0.00000000000e+00  0.00000000000e+00  0.00000000000e+00  0.00000000000e+00  0.00000000000e+00  0.00000000000e+00  0.00000000000e+00  0.00000000000e+00  0.00000000000e+00  0.00000000000e+00  0.00000000000e+00  0.00000000000e+00  0.00000000000e+00  0.00000000000e+00  0.00000000000e+00  0.00000000000e+00  0.00000000000e+00  0.00000000000e+00  0.00000000000e+00  0.00000000000e+00  0.00000000000e+00  0.00000000000e+00  0.00000000000e+00  0.00000000000e+00  0.00000000000e+00  0.00000000000e+00  0.00000000000e+00  0.00000000000e+00  0.00000000000e+00  0.00000000000e+00  0.00000000000e+00  0.00000000000e+00  0.00000000000e+00  0.00000000000e+00  0.00000000000e+00  0.00000000000e+00  0.00000000000e+00  0.00000000000e+00  0.00000000000e+00  0.00000000000e+00  0.00000000000e+00  0.00000000000e+00  0.00000000000e+00  0.00000000000e+00  0.00000000000e+00  0.00000000000e+00  0.00000000000e+00  0.00000000000e+00  0.00000000000e+00  0.00000000000e+00  0.00000000000e+00  0.00000000000e+00  0.00000000000e+00  0.00000000000e+00  0.00000000000e+00  0.00000000000e+00  0.00000000000e+00  0.00000000000e+00  0.00000000000e+00  0.00000000000e+00  0.00000000000e+00  0.00000000000e+00  0.00000000000e+00  0.00000000000e+00  0.00000000000e+00  0.00000000000e+00  0.00000000000e+00  0.00000000000e+00  0.00000000000e+00  0.00000000000e+00  0.00000000000e+00  0.00000000000e+00  0.00000000000e+00  0.00000000000e+00  0.00000000000e+00  0.00000000000e+00  0.00000000000e+00  0.00000000000e+00  0.00000000000e+00  0.00000000000e+00  0.00000000000e+00  0.00000000000e+00  0.00000000000e+00  0.00000000000e+00  0.00000000000e+00  0.00000000000e+00  0.00000000000e+00  0.00000000000e+00  0.00000000000e+00  0.00000000000e+00  0.00000000000e+00  0.00000000000e+00  0.00000000000e+00  0.00000000000e+00  0.00000000000e+00  0.00000000000e+00  0.00000000000e+00  0.00000000000e+00  0.00000000000e+00  0.00000000000e+00  0.00000000000e+00  0.00000000000e+00  0.00000000000e+00  0.00000000000e+00  0.00000000000e+00  0.00000000000e+00  0.00000000000e+00  0.00000000000e+00  0.00000000000e+00 -2.44702791225e-01  0.00000000000e+00  0.00000000000e+00  0.00000000000e+00  0.00000000000e+00  0.00000000000e+00  0.00000000000e+00  0.00000000000e+00  0.00000000000e+00  0.00000000000e+00  0.00000000000e+00  0.00000000000e+00  0.00000000000e+00  0.00000000000e+00  0.00000000000e+00  0.00000000000e+00  0.00000000000e+00  0.00000000000e+00  0.00000000000e+00  0.00000000000e+00  0.00000000000e+00  0.00000000000e+00  0.00000000000e+00  0.00000000000e+00  0.00000000000e+00  0.00000000000e+00  0.00000000000e+00  0.00000000000e+00  0.00000000000e+00  0.00000000000e+00  0.00000000000e+00  0.00000000000e+00  0.00000000000e+00  0.00000000000e+00  0.00000000000e+00  0.00000000000e+00 -1.55355446541e-01  0.00000000000e+00  0.00000000000e+00  0.00000000000e+00  0.00000000000e+00  0.00000000000e+00  0.00000000000e+00  0.00000000000e+00  0.00000000000e+00  0.00000000000e+00  0.00000000000e+00  0.00000000000e+00  0.00000000000e+00  0.00000000000e+00  0.00000000000e+00  0.00000000000e+00  0.00000000000e+00  0.00000000000e+00  0.00000000000e+00  0.00000000000e+00  0.00000000000e+00  0.00000000000e+00  0.00000000000e+00  0.00000000000e+00  0.00000000000e+00  0.00000000000e+00  0.00000000000e+00  0.00000000000e+00  0.00000000000e+00  0.00000000000e+00  0.00000000000e+00  0.00000000000e+00  0.00000000000e+00  0.00000000000e+00  0.00000000000e+00  0.00000000000e+00  0.00000000000e+00  0.00000000000e+00  0.00000000000e+00  0.00000000000e+00  0.00000000000e+00  0.00000000000e+00  0.00000000000e+00  0.00000000000e+00  0.00000000000e+00  0.00000000000e+00  0.00000000000e+00  0.00000000000e+00  0.00000000000e+00  0.00000000000e+00  0.00000000000e+00  0.00000000000e+00  0.00000000000e+00  0.00000000000e+00  0.00000000000e+00  0.00000000000e+00  0.00000000000e+00  0.00000000000e+00  0.00000000000e+00  0.00000000000e+00  0.00000000000e+00  0.00000000000e+00  0.00000000000e+00  0.00000000000e+00  0.00000000000e+00  0.00000000000e+00  0.00000000000e+00  0.00000000000e+00  0.00000000000e+00  0.00000000000e+00  0.00000000000e+00  0.00000000000e+00  0.00000000000e+00  0.00000000000e+00  0.00000000000e+00  0.00000000000e+00  0.00000000000e+00  0.00000000000e+00  0.00000000000e+00  0.00000000000e+00  0.00000000000e+00  0.00000000000e+00  0.00000000000e+00  0.00000000000e+00  0.00000000000e+00  0.00000000000e+00  0.00000000000e+00  0.00000000000e+00  0.00000000000e+00  0.00000000000e+00  0.00000000000e+00  0.00000000000e+00  0.00000000000e+00  0.00000000000e+00  0.00000000000e+00  0.00000000000e+00  0.00000000000e+00  0.00000000000e+00  0.00000000000e+00  0.00000000000e+00  0.00000000000e+00  0.00000000000e+00  0.00000000000e+00  0.00000000000e+00  0.00000000000e+00 -7.34623491400e-02  0.00000000000e+00  0.00000000000e+00  0.00000000000e+00  0.00000000000e+00  0.00000000000e+00  0.00000000000e+00  0.00000000000e+00  0.00000000000e+00  0.00000000000e+00  0.00000000000e+00  0.00000000000e+00  8.23213420773e-03  0.00000000000e+00  0.00000000000e+00  0.00000000000e+00  0.00000000000e+00 -3.06011959079e-01  0.00000000000e+00  0.00000000000e+00  0.00000000000e+00  0.00000000000e+00  0.00000000000e+00  0.00000000000e+00  0.00000000000e+00  0.00000000000e+00  0.00000000000e+00  0.00000000000e+00  0.00000000000e+00  0.00000000000e+00  0.00000000000e+00  0.00000000000e+00  0.00000000000e+00  0.00000000000e+00  0.00000000000e+00  0.00000000000e+00  0.00000000000e+00  0.00000000000e+00  0.00000000000e+00  0.00000000000e+00  7.86644719496e-02  0.00000000000e+00  0.00000000000e+00  0.00000000000e+00  0.00000000000e+00  0.00000000000e+00  0.00000000000e+00  0.00000000000e+00  0.00000000000e+00  0.00000000000e+00  0.00000000000e+00  0.00000000000e+00  0.00000000000e+00  0.00000000000e+00  0.00000000000e+00  0.00000000000e+00  0.00000000000e+00  0.00000000000e+00  0.00000000000e+00  0.00000000000e+00  0.00000000000e+00  0.00000000000e+00  0.00000000000e+00  0.00000000000e+00  0.00000000000e+00  0.00000000000e+00  0.00000000000e+00  0.00000000000e+00  0.00000000000e+00  0.00000000000e+00  0.00000000000e+00  0.00000000000e+00  0.00000000000e+00  0.00000000000e+00  0.00000000000e+00  0.00000000000e+00  0.00000000000e+00  0.00000000000e+00  0.00000000000e+00  0.00000000000e+00  0.00000000000e+00  0.00000000000e+00  0.00000000000e+00  0.00000000000e+00  0.00000000000e+00  0.00000000000e+00  0.00000000000e+00  0.00000000000e+00  0.00000000000e+00  0.00000000000e+00  0.00000000000e+00  0.00000000000e+00  0.00000000000e+00  0.00000000000e+00  0.00000000000e+00  0.00000000000e+00  0.00000000000e+00  0.00000000000e+00  0.00000000000e+00  0.00000000000e+00  0.00000000000e+00  0.00000000000e+00  0.00000000000e+00  0.00000000000e+00  0.00000000000e+00  0.00000000000e+00  0.00000000000e+00  0.00000000000e+00  0.00000000000e+00  0.00000000000e+00  0.00000000000e+00  0.00000000000e+00  0.00000000000e+00  0.00000000000e+00  0.00000000000e+00  0.00000000000e+00  0.00000000000e+00  0.00000000000e+00  0.00000000000e+00  0.00000000000e+00  0.00000000000e+00  0.00000000000e+00  0.00000000000e+00  0.00000000000e+00  0.00000000000e+00  0.00000000000e+00  0.00000000000e+00  0.00000000000e+00  0.00000000000e+00  0.00000000000e+00  0.00000000000e+00  0.00000000000e+00  0.00000000000e+00  0.00000000000e+00  0.00000000000e+00  0.00000000000e+00  0.00000000000e+00  0.00000000000e+00  0.00000000000e+00  0.00000000000e+00  0.00000000000e+00  0.00000000000e+00  0.00000000000e+00  0.00000000000e+00  0.00000000000e+00  0.00000000000e+00  0.00000000000e+00  0.00000000000e+00  0.00000000000e+00  0.00000000000e+00  0.00000000000e+00  0.00000000000e+00  0.00000000000e+00  0.00000000000e+00  0.00000000000e+00  0.00000000000e+00  0.00000000000e+00  0.00000000000e+00
 1.34727721864e-01  0.00000000000e+00  0.00000000000e+00  0.00000000000e+00  0.00000000000e+00  0.00000000000e+00  0.00000000000e+00  0.00000000000e+00  0.00000000000e+00  0.00000000000e+00  6.83093107676e+00  0.00000000000e+00  0.00000000000e+00  2.32676399263e-01  0.00000000000e+00  0.00000000000e+00 -2.69326326472e-01  0.00000000000e+00  0.00000000000e+00  0.00000000000e+00  0.00000000000e+00  0.00000000000e+00  0.00000000000e+00  0.00000000000e+00  0.00000000000e+00  0.00000000000e+00  0.00000000000e+00  0.00000000000e+00  0.00000000000e+00  0.00000000000e+00  0.00000000000e+00  0.00000000000e+00  0.00000000000e+00  0.00000000000e+00 -6.23960660928e-02  0.00000000000e+00  0.00000000000e+00  0.00000000000e+00  2.91768018727e-02  0.00000000000e+00  0.00000000000e+00  0.00000000000e+00  0.00000000000e+00  0.00000000000e+00  0.00000000000e+00  0.00000000000e+00  0.00000000000e+00  0.00000000000e+00  0.00000000000e+00  0.00000000000e+00  0.00000000000e+00  0.00000000000e+00  0.00000000000e+00  0.00000000000e+00  0.00000000000e+00  0.00000000000e+00  0.00000000000e+00  0.00000000000e+00  0.00000000000e+00  0.00000000000e+00  0.00000000000e+00  0.00000000000e+00  0.00000000000e+00  0.00000000000e+00  0.00000000000e+00  0.00000000000e+00  0.00000000000e+00  0.00000000000e+00  0.00000000000e+00  0.00000000000e+00  0.00000000000e+00  0.00000000000e+00  0.00000000000e+00  0.00000000000e+00  0.00000000000e+00  0.00000000000e+00  0.00000000000e+00  0.00000000000e+00  0.00000000000e+00  0.00000000000e+00  0.00000000000e+00  0.00000000000e+00  0.00000000000e+00  0.00000000000e+00  0.00000000000e+00  0.00000000000e+00  0.00000000000e+00  0.00000000000e+00  0.00000000000e+00  0.00000000000e+00  0.00000000000e+00  0.00000000000e+00  0.00000000000e+00  0.00000000000e+00  0.00000000000e+00  0.00000000000e+00  0.00000000000e+00  0.00000000000e+00  0.00000000000e+00  0.00000000000e+00  0.00000000000e+00  0.00000000000e+00  0.00000000000e+00  0.00000000000e+00  0.00000000000e+00  0.00000000000e+00  0.00000000000e+00  0.00000000000e+00  0.00000000000e+00  0.00000000000e+00  0.00000000000e+00  0.00000000000e+00  0.00000000000e+00  0.00000000000e+00  0.00000000000e+00  0.00000000000e+00  0.00000000000e+00  0.00000000000e+00  0.00000000000e+00  0.00000000000e+00  0.00000000000e+00  0.00000000000e+00  0.00000000000e+00  0.00000000000e+00  0.00000000000e+00  0.00000000000e+00  0.00000000000e+00  0.00000000000e+00  0.00000000000e+00  0.00000000000e+00  0.00000000000e+00  0.00000000000e+00  0.00000000000e+00  0.00000000000e+00  0.00000000000e+00  0.00000000000e+00  0.00000000000e+00  0.00000000000e+00  0.00000000000e+00  0.00000000000e+00  0.00000000000e+00  0.00000000000e+00  0.00000000000e+00  0.00000000000e+00  0.00000000000e+00  0.00000000000e+00  0.00000000000e+00  0.00000000000e+00  0.00000000000e+00  0.00000000000e+00  0.00000000000e+00  0.00000000000e+00  0.00000000000e+00  0.00000000000e+00  0.00000000000e+00  0.00000000000e+00  0.00000000000e+00  0.00000000000e+00  0.00000000000e+00  0.00000000000e+00  0.00000000000e+00  0.00000000000e+00  0.00000000000e+00  0.00000000000e+00  0.00000000000e+00  0.00000000000e+00  0.00000000000e+00  0.00000000000e+00  0.00000000000e+00  3.35897534250e-02  0.00000000000e+00  0.00000000000e+00  0.00000000000e+00  0.00000000000e+00  0.00000000000e+00  0.00000000000e+00  0.00000000000e+00  0.00000000000e+00  0.00000000000e+00  0.00000000000e+00  0.00000000000e+00  0.00000000000e+00  0.00000000000e+00  0.00000000000e+00  0.00000000000e+00  0.00000000000e+00  0.00000000000e+00  0.00000000000e+00  0.00000000000e+00  0.00000000000e+00  0.00000000000e+00  0.00000000000e+00  0.00000000000e+00  0.00000000000e+00  0.00000000000e+00  0.00000000000e+00  0.00000000000e+00  0.00000000000e+00  0.00000000000e+00  0.00000000000e+00  0.00000000000e+00  0.00000000000e+00 -4.35691754123e-03  0.00000000000e+00  0.00000000000e+00  0.00000000000e+00  0.00000000000e+00  0.00000000000e+00  0.00000000000e+00  0.00000000000e+00  0.00000000000e+00  0.00000000000e+00  0.00000000000e+00  0.00000000000e+00  0.00000000000e+00  0.00000000000e+00  0.00000000000e+00  0.00000000000e+00  0.00000000000e+00  0.00000000000e+00  0.00000000000e+00  0.00000000000e+00  0.00000000000e+00  0.00000000000e+00  0.00000000000e+00  0.00000000000e+00  0.00000000000e+00  0.00000000000e+00  0.00000000000e+00  0.00000000000e+00  0.00000000000e+00  0.00000000000e+00  0.00000000000e+00  0.00000000000e+00  0.00000000000e+00  0.00000000000e+00  0.00000000000e+00  0.00000000000e+00  0.00000000000e+00  0.00000000000e+00  0.00000000000e+00  0.00000000000e+00  0.00000000000e+00  0.00000000000e+00  0.00000000000e+00  0.00000000000e+00  0.00000000000e+00  0.00000000000e+00  0.00000000000e+00  0.00000000000e+00  0.00000000000e+00  0.00000000000e+00  0.00000000000e+00  0.00000000000e+00  0.00000000000e+00  0.00000000000e+00  0.00000000000e+00  0.00000000000e+00  0.00000000000e+00  0.00000000000e+00  0.00000000000e+00  0.00000000000e+00  0.00000000000e+00  0.00000000000e+00  0.00000000000e+00  0.00000000000e+00  0.00000000000e+00  0.00000000000e+00  0.00000000000e+00  0.00000000000e+00  0.00000000000e+00  0.00000000000e+00  0.00000000000e+00  0.00000000000e+00  0.00000000000e+00  0.00000000000e+00  0.00000000000e+00  0.00000000000e+00  0.00000000000e+00  6.18531142325e-02  0.00000000000e+00  0.00000000000e+00  0.00000000000e+00  0.00000000000e+00  0.00000000000e+00  0.00000000000e+00  0.00000000000e+00  0.00000000000e+00  0.00000000000e+00  0.00000000000e+00  0.00000000000e+00  0.00000000000e+00  0.00000000000e+00  0.00000000000e+00  0.00000000000e+00  0.00000000000e+00  0.00000000000e+00  0.00000000000e+00  0.00000000000e+00  0.00000000000e+00  0.00000000000e+00  0.00000000000e+00  0.00000000000e+00  0.00000000000e+00  0.00000000000e+00  0.00000000000e+00  0.00000000000e+00  0.00000000000e+00  0.00000000000e+00  0.00000000000e+00  0.00000000000e+00  0.00000000000e+00  0.00000000000e+00  0.00000000000e+00  0.00000000000e+00  0.00000000000e+00  0.00000000000e+00  0.00000000000e+00  0.00000000000e+00  0.00000000000e+00  0.00000000000e+00  0.00000000000e+00  0.00000000000e+00  0.00000000000e+00  0.00000000000e+00  0.00000000000e+00  0.00000000000e+00  0.00000000000e+00  0.00000000000e+00  0.00000000000e+00  0.00000000000e+00  0.00000000000e+00  0.00000000000e+00  0.00000000000e+00  0.00000000000e+00  0.00000000000e+00  0.00000000000e+00  0.00000000000e+00  0.00000000000e+00  0.00000000000e+00  0.00000000000e+00  0.00000000000e+00  0.00000000000e+00  0.00000000000e+00  0.00000000000e+00  0.00000000000e+00  0.00000000000e+00  0.00000000000e+00  0.00000000000e+00  0.00000000000e+00  0.00000000000e+00  0.00000000000e+00  0.00000000000e+00  0.00000000000e+00  0.00000000000e+00  0.00000000000e+00  0.00000000000e+00  0.00000000000e+00  0.00000000000e+00  0.00000000000e+00  0.00000000000e+00  0.00000000000e+00  0.00000000000e+00  0.00000000000e+00  0.00000000000e+00  0.00000000000e+00  0.00000000000e+00  0.00000000000e+00  0.00000000000e+00  0.00000000000e+00  0.00000000000e+00  0.00000000000e+00  0.00000000000e+00  0.00000000000e+00  0.00000000000e+00  0.00000000000e+00  0.00000000000e+00  0.00000000000e+00  0.00000000000e+00  0.00000000000e+00  0.00000000000e+00  0.00000000000e+00  0.00000000000e+00  0.00000000000e+00  0.00000000000e+00  0.00000000000e+00  0.00000000000e+00  0.00000000000e+00  0.00000000000e+00  0.00000000000e+00  0.00000000000e+00  0.00000000000e+00  0.00000000000e+00  2.70484129219e-01  0.00000000000e+00  0.00000000000e+00  0.00000000000e+00  0.00000000000e+00  0.00000000000e+00  2.74129272128e-01  0.00000000000e+00  0.00000000000e+00  0.00000000000e+00  0.00000000000e+00  0.00000000000e+00  0.00000000000e+00  0.00000000000e+00  0.00000000000e+00  0.00000000000e+00  0.00000000000e+00  0.00000000000e+00  0.00000000000e+00  0.00000000000e+00  0.00000000000e+00  0.00000000000e+00  0.00000000000e+00  0.00000000000e+00  0.00000000000e+00  7.23722980311e-02  0.00000000000e+00  0.00000000000e+00  0.00000000000e+00  0.00000000000e+00  0.00000000000e+00  0.00000000000e+00  0.00000000000e+00  0.00000000000e+00  0.00000000000e+00  0.00000000000e+00  0.00000000000e+00  0.00000000000e+00  0.00000000000e+00  0.00000000000e+00  0.00000000000e+00  0.00000000000e+00  0.00000000000e+00  0.00000000000e+00  0.00000000000e+00  0.00000000000e+00  0.00000000000e+00  0.00000000000e+00  0.00000000000e+00  0.00000000000e+00  0.00000000000e+00  0.00000000000e+00  0.00000000000e+00  0.00000000000e+00  0.00000000000e+00  0.00000000000e+00  0.00000000000e+00  0.00000000000e+00  0.00000000000e+00  0.00000000000e+00  0.00000000000e+00  0.00000000000e+00  0.00000000000e+00  0.00000000000e+00  0.00000000000e+00  0.00000000000e+00  0.00000000000e+00  0.00000000000e+00  0.00000000000e+00  0.00000000000e+00  0.00000000000e+00  0.00000000000e+00  0.00000000000e+00  0.00000000000e+00  0.00000000000e+00  0.00000000000e+00  0.00000000000e+00  0.00000000000e+00  0.00000000000e+00  0.00000000000e+00  0.00000000000e+00  0.00000000000e+00  0.00000000000e+00  0.00000000000e+00  0.00000000000e+00  0.00000000000e+00  0.00000000000e+00  0.00000000000e+00  0.00000000000e+00  0.00000000000e+00  0.00000000000e+00  0.00000000000e+00  0.00000000000e+00  0.00000000000e+00  0.00000000000e+00  0.00000000000e+00  0.00000000000e+00  0.00000000000e+00  0.00000000000e+00  0.00000000000e+00  0.00000000000e+00  0.00000000000e+00  0.00000000000e+00  0.00000000000e+00  0.00000000000e+00  0.00000000000e+00  0.00000000000e+00  0.00000000000e+00  0.00000000000e+00  0.00000000000e+00  0.00000000000e+00  0.00000000000e+00  0.00000000000e+00  0.00000000000e+00  0.00000000000e+00  0.00000000000e+00  0.00000000000e+00  0.00000000000e+00  0.00000000000e+00
 0.00000000000e+00  0.00000000000e+00  0.00000000000e+00  0.00000000000e+00  0.00000000000e+00  0.00000000000e+00  0.00000000000e+00  0.00000000000e+00  0.00000000000e+00  0.00000000000e+00  0.00000000000e+00  1.36797935930e+01  0.00000000000e+00  0.00000000000e+00  0.00000000000e+00  0.00000000000e+00  0.00000000000e+00  0.00000000000e+00  0.00000000000e+00  0.00000000000e+00  0.00000000000e+00  0.00000000000e+00  0.00000000000e+00  0.00000000000e+00  0.00000000000e+00  0.00000000000e+00  0.00000000000e+00  0.00000000000e+00  0.00000000000e+00  0.00000000000e+00  0.00000000000e+00  0.00000000000e+00  0.00000000000e+00  0.00000000000e+00  0.00000000000e+00  0.00000000000e+00  0.00000000000e+00  0.00000000000e+00  0.00000000000e+00  0.00000000000e+00  0.00000000000e+00  0.00000000000e+00  0.00000000000e+00  0.00000000000e+00  0.00000000000e+00  0.00000000000e+00  0.00000000000e+00  0.00000000000e+00  0.00000000000e+00  0.00000000000e+00  0.00000000000e+00  0.00000000000e+00  0.00000000000e+00  0.00000000000e+00  0.00000000000e+00  0.00000000000e+00  0.00000000000e+00  0.00000000000e+00  0.00000000000e+00  0.00000000000e+00  0.00000000000e+00  0.00000000000e+00  0.00000000000e+00  0.00000000000e+00  0.00000000000e+00  0.00000000000e+00  0.00000000000e+00  0.00000000000e+00  0.00000000000e+00  0.00000000000e+00  0.00000000000e+00  0.00000000000e+00  0.00000000000e+00  0.00000000000e+00  0.00000000000e+00  0.00000000000e+00  0.00000000000e+00  0.00000000000e+00  0.00000000000e+00  0.00000000000e+00  0.00000000000e+00  0.00000000000e+00  0.00000000000e+00  0.00000000000e+00  0.00000000000e+00  0.00000000000e+00  0.00000000000e+00  0.00000000000e+00  0.00000000000e+00  0.00000000000e+00  0.00000000000e+00  0.00000000000e+00  0.00000000000e+00  0.00000000000e+00  0.00000000000e+00  0.00000000000e+00  0.00000000000e+00  0.00000000000e+00  0.00000000000e+00  0.00000000000e+00  0.00000000000e+00  0.00000000000e+00  0.00000000000e+00  0.00000000000e+00  0.00000000000e+00  0.00000000000e+00  0.00000000000e+00  0.00000000000e+00  0.00000000000e+00  0.00000000000e+00  0.00000000000e+00  0.00000000000e+00  0.00000000000e+00  0.00000000000e+00  0.00000000000e+00  0.00000000000e+00  0.00000000000e+00  0.00000000000e+00  0.00000000000e+00  0.00000000000e+00  0.00000000000e+00  0.00000000000e+00  0.00000000000e+00  0.00000000000e+00  0.00000000000e+00  0.00000000000e+00  0.00000000000e+00  0.00000000000e+00  0.00000000000e+00  0.00000000000e+00  0.00000000000e+00  0.00000000000e+00  0.00000000000e+00  0.00000000000e+00  0.00000000000e+00  0.00000000000e+00  0.00000000000e+00  0.00000000000e+00  0.00000000000e+00  0.00000000000e+00  0.00000000000e+00  0.00000000000e+00  0.00000000000e+00  0.00000000000e+00  0.00000000000e+00  0.00000000000e+00  0.00000000000e+00  0.00000000000e+00  0.00000000000e+00  0.00000000000e+00  0.00000000000e+00  0.00000000000e+00  0.00000000000e+00  0.00000000000e+00  0.00000000000e+00  0.00000000000e+00  0.00000000000e+00  0.00000000000e+00  0.00000000000e+00  0.00000000000e+00  0.00000000000e+00  0.00000000000e+00  0.00000000000e+00  0.00000000000e+00  0.00000000000e+00  0.00000000000e+00  0.00000000000e+00  0.00000000000e+00  0.00000000000e+00  0.00000000000e+00  0.00000000000e+00  0.00000000000e+00  0.00000000000e+00  0.00000000000e+00  0.00000000000e+00  0.00000000000e+00  0.00000000000e+00  0.00000000000e+00  0.00000000000e+00  0.00000000000e+00  0.00000000000e+00  0.00000000000e+00  0.00000000000e+00  0.00000000000e+00  0.00000000000e+00  0.00000000000e+00  0.00000000000e+00  0.00000000000e+00  0.00000000000e+00  0.00000000000e+00  0.00000000000e+00  0.00000000000e+00  0.00000000000e+00  0.00000000000e+00  0.00000000000e+00  0.00000000000e+00  0.00000000000e+00  0.00000000000e+00  0.00000000000e+00  0.00000000000e+00  0.00000000000e+00  0.00000000000e+00  0.00000000000e+00  0.00000000000e+00  0.00000000000e+00  0.00000000000e+00  0.00000000000e+00  0.00000000000e+00  0.00000000000e+00  0.00000000000e+00  0.00000000000e+00  0.00000000000e+00  0.00000000000e+00  0.00000000000e+00  0.00000000000e+00  0.00000000000e+00  0.00000000000e+00  0.00000000000e+00  0.00000000000e+00  0.00000000000e+00  0.00000000000e+00  0.00000000000e+00  0.00000000000e+00  0.00000000000e+00  0.00000000000e+00  0.00000000000e+00  0.00000000000e+00  0.00000000000e+00  0.00000000000e+00  0.00000000000e+00  0.00000000000e+00  0.00000000000e+00  0.00000000000e+00  0.00000000000e+00  0.00000000000e+00  0.00000000000e+00  0.00000000000e+00  0.00000000000e+00  0.00000000000e+00  0.00000000000e+00  0.00000000000e+00  0.00000000000e+00  0.00000000000e+00  0.00000000000e+00  0.00000000000e+00  0.00000000000e+00  0.00000000000e+00  0.00000000000e+00  0.00000000000e+00  0.00000000000e+00  0.00000000000e+00  0.00000000000e+00  0.00000000000e+00  0.00000000000e+00  0.00000000000e+00  0.00000000000e+00  0.00000000000e+00  0.00000000000e+00  0.00000000000e+00  0.00000000000e+00  0.00000000000e+00  0.00000000000e+00  0.00000000000e+00  0.00000000000e+00  0.00000000000e+00  0.00000000000e+00  0.00000000000e+00  0.00000000000e+00  0.00000000000e+00  0.00000000000e+00  0.00000000000e+00  0.00000000000e+00  0.00000000000e+00  0.00000000000e+00  0.00000000000e+00  0.00000000000e+00  0.00000000000e+00  0.00000000000e+00  0.00000000000e+00  0.00000000000e+00  0.00000000000e+00  0.00000000000e+00  0.00000000000e+00  0.00000000000e+00  0.00000000000e+00  0.00000000000e+00  0.00000000000e+00  0.00000000000e+00  0.00000000000e+00  0.00000000000e+00  0.00000000000e+00  0.00000000000e+00  0.00000000000e+00  0.00000000000e+00  0.00000000000e+00  0.00000000000e+00  0.00000000000e+00  0.00000000000e+00  0.00000000000e+00  0.00000000000e+00  0.00000000000e+00  0.00000000000e+00  0.00000000000e+00  0.00000000000e+00  0.00000000000e+00  0.00000000000e+00  0.00000000000e+00  0.00000000000e+00  0.00000000000e+00  0.00000000000e+00  0.00000000000e+00  0.00000000000e+00  0.00000000000e+00  0.00000000000e+00  0.00000000000e+00  0.00000000000e+00  0.00000000000e+00  0.00000000000e+00  0.00000000000e+00  0.00000000000e+00  0.00000000000e+00  0.00000000000e+00  0.00000000000e+00  0.00000000000e+00  0.00000000000e+00  0.00000000000e+00  0.00000000000e+00  0.00000000000e+00  0.00000000000e+00  0.00000000000e+00  0.00000000000e+00  0.00000000000e+00  0.00000000000e+00  0.00000000000e+00  0.00000000000e+00  0.00000000000e+00  0.00000000000e+00  0.00000000000e+00  0.00000000000e+00  0.00000000000e+00  0.00000000000e+00  0.00000000000e+00  0.00000000000e+00  0.00000000000e+00  0.00000000000e+00  0.00000000000e+00  0.00000000000e+00  0.00000000000e+00  0.00000000000e+00  0.00000000000e+00  0.00000000000e+00  0.00000000000e+00  0.00000000000e+00  0.00000000000e+00  0.00000000000e+00  0.00000000000e+00  0.00000000000e+00  0.00000000000e+00  0.00000000000e+00  0.00000000000e+00  0.00000000000e+00  0.00000000000e+00  0.00000000000e+00  0.00000000000e+00  0.00000000000e+00  0.00000000000e+00  0.00000000000e+00  0.00000000000e+00  0.00000000000e+00  0.00000000000e+00  0.00000000000e+00  0.00000000000e+00  0.00000000000e+00  0.00000000000e+00  0.00000000000e+00  0.00000000000e+00  0.00000000000e+00  0.00000000000e+00  0.00000000000e+00  0.00000000000e+00  0.00000000000e+00  0.00000000000e+00  0.00000000000e+00  0.00000000000e+00  0.00000000000e+00  0.00000000000e+00  0.00000000000e+00  0.00000000000e+00  0.00000000000e+00  0.00000000000e+00  0.00000000000e+00  0.00000000000e+00  0.00000000000e+00  0.00000000000e+00  0.00000000000e+00  0.00000000000e+00  0.00000000000e+00  0.00000000000e+00  0.00000000000e+00  0.00000000000e+00  0.00000000000e+00  0.00000000000e+00  0.00000000000e+00  0.00000000000e+00  0.00000000000e+00  0.00000000000e+00  0.00000000000e+00  0.00000000000e+00  0.00000000000e+00  0.00000000000e+00  0.00000000000e+00  0.00000000000e+00  0.00000000000e+00  0.00000000000e+00  0.00000000000e+00  0.00000000000e+00  0.00000000000e+00  0.00000000000e+00  0.00000000000e+00  0.00000000000e+00  0.00000000000e+00  0.00000000000e+00  0.00000000000e+00  0.00000000000e+00  0.00000000000e+00  0.00000000000e+00  0.00000000000e+00  0.00000000000e+00  0.00000000000e+00  0.00000000000e+00  0.00000000000e+00  0.00000000000e+00  0.00000000000e+00  0.00000000000e+00  0.00000000000e+00  0.00000000000e+00  0.00000000000e+00  0.00000000000e+00  0.00000000000e+00  0.00000000000e+00  0.00000000000e+00  0.00000000000e+00  0.00000000000e+00  0.00000000000e+00  0.00000000000e+00  0.00000000000e+00  0.00000000000e+00  0.00000000000e+00  0.00000000000e+00  0.00000000000e+00  0.00000000000e+00  0.00000000000e+00  0.00000000000e+00  0.00000000000e+00  0.00000000000e+00  0.00000000000e+00  0.00000000000e+00  0.00000000000e+00  0.00000000000e+00  0.00000000000e+00  0.00000000000e+00  0.00000000000e+00  0.00000000000e+00  0.00000000000e+00  0.00000000000e+00  0.00000000000e+00  0.00000000000e+00  0.00000000000e+00  0.00000000000e+00  0.00000000000e+00  0.00000000000e+00  0.00000000000e+00  0.00000000000e+00  0.00000000000e+00  0.00000000000e+00  0.00000000000e+00  0.00000000000e+00  0.00000000000e+00  0.00000000000e+00  0.00000000000e+00  0.00000000000e+00  0.00000000000e+00  0.00000000000e+00  0.00000000000e+00  0.00000000000e+00  0.00000000000e+00  0.00000000000e+00  0.00000000000e+00  0.00000000000e+00  0.00000000000e+00  0.00000000000e+00  0.00000000000e+00  0.00000000000e+00  0.00000000000e+00  0.00000000000e+00  0.00000000000e+00  0.00000000000e+00  0.00000000000e+00  0.00000000000e+00  0.00000000000e+00  0.00000000000e+00  0.00000000000e+00  0.00000000000e+00  0.00000000000e+00  0.00000000000e+00  0.00000000000e+00  0.00000000000e+00  0.00000000000e+00  0.00000000000e+00  0.00000000000e+00  0.00000000000e+00  0.00000000000e+00
 0.00000000000e+00  0.00000000000e+00  0.00000000000e+00  0.00000000000e+00  0.00000000000e+00  0.00000000000e+00  0.00000000000e+00  0.00000000000e+00  0.00000000000e+00  2.17689754655e+00  0.00000000000e+00  0.00000000000e+00  1.26588101740e+01  0.00000000000e+00  1.60207370272e-01  0.00000000000e+00  0.00000000000e+00  0.00000000000e+00  0.00000000000e+00  0.00000000000e+00  0.00000000000e+00  0.00000000000e+00  0.00000000000e+00  0.00000000000e+00  0.00000000000e+00  0.00000000000e+00  0.00000000000e+00  0.00000000000e+00  0.00000000000e+00  0.00000000000e+00  0.00000000000e+00  0.00000000000e+00  0.00000000000e+00  0.00000000000e+00  0.00000000000e+00  0.00000000000e+00  0.00000000000e+00  0.00000000000e+00  0.00000000000e+00  0.00000000000e+00  0.00000000000e+00  0.00000000000e+00  0.00000000000e+00  0.00000000000e+00  0.00000000000e+00  0.00000000000e+00  0.00000000000e+00  0.00000000000e+00  0.00000000000e+00  0.00000000000e+00  0.00000000000e+00  0.00000000000e+00  0.00000000000e+00  0.00000000000e+00  0.00000000000e+00  0.00000000000e+00  0.00000000000e+00  0.00000000000e+00  0.00000000000e+00  0.00000000000e+00  0.00000000000e+00  0.00000000000e+00  0.00000000000e+00  0.00000000000e+00  0.00000000000e+00  0.00000000000e+00  0.00000000000e+00  0.00000000000e+00  0.00000000000e+00  0.00000000000e+00  0.00000000000e+00  0.00000000000e+00  0.00000000000e+00  0.00000000000e+00  0.00000000000e+00  0.00000000000e+00  0.00000000000e+00  0.00000000000e+00  0.00000000000e+00  0.00000000000e+00  0.00000000000e+00  0.00000000000e+00  0.00000000000e+00  0.00000000000e+00  0.00000000000e+00  0.00000000000e+00  0.00000000000e+00  0.00000000000e+00  0.00000000000e+00  0.00000000000e+00  0.00000000000e+00  0.00000000000e+00  0.00000000000e+00  0.00000000000e+00  0.00000000000e+00  0.00000000000e+00  0.00000000000e+00  0.00000000000e+00  0.00000000000e+00  0.00000000000e+00  0.00000000000e+00  0.00000000000e+00  0.00000000000e+00  0.00000000000e+00  0.00000000000e+00  0.00000000000e+00  0.00000000000e+00  0.00000000000e+00  0.00000000000e+00  0.00000000000e+00  0.00000000000e+00  0.00000000000e+00  0.00000000000e+00  0.00000000000e+00  0.00000000000e+00  0.00000000000e+00  0.00000000000e+00  0.00000000000e+00  0.00000000000e+00  0.00000000000e+00  0.00000000000e+00  0.00000000000e+00  0.00000000000e+00  0.00000000000e+00  0.00000000000e+00  0.00000000000e+00  0.00000000000e+00  0.00000000000e+00  0.00000000000e+00  0.00000000000e+00  0.00000000000e+00  0.00000000000e+00  0.00000000000e+00  0.00000000000e+00  0.00000000000e+00  0.00000000000e+00  0.00000000000e+00  0.00000000000e+00  0.00000000000e+00  0.00000000000e+00  0.00000000000e+00  0.00000000000e+00  0.00000000000e+00  0.00000000000e+00  0.00000000000e+00  0.00000000000e+00  0.00000000000e+00  0.00000000000e+00  0.00000000000e+00  0.00000000000e+00  0.00000000000e+00  0.00000000000e+00  0.00000000000e+00  0.00000000000e+00  0.00000000000e+00  0.00000000000e+00  0.00000000000e+00  0.00000000000e+00  0.00000000000e+00  0.00000000000e+00  0.00000000000e+00  0.00000000000e+00  0.00000000000e+00  0.00000000000e+00  0.00000000000e+00  0.00000000000e+00  0.00000000000e+00  0.00000000000e+00  0.00000000000e+00  0.00000000000e+00  0.00000000000e+00  0.00000000000e+00  0.00000000000e+00  0.00000000000e+00  0.00000000000e+00  0.00000000000e+00  0.00000000000e+00  0.00000000000e+00  0.00000000000e+00  0.00000000000e+00  0.00000000000e+00  0.00000000000e+00  0.00000000000e+00  0.00000000000e+00  0.00000000000e+00  0.00000000000e+00  0.00000000000e+00  0.00000000000e+00  0.00000000000e+00  0.00000000000e+00  0.00000000000e+00  0.00000000000e+00  0.00000000000e+00  0.00000000000e+00  0.00000000000e+00  0.00000000000e+00  0.00000000000e+00  0.00000000000e+00  0.00000000000e+00  0.00000000000e+00  0.00000000000e+00  0.00000000000e+00  0.00000000000e+00  0.00000000000e+00  0.00000000000e+00  0.00000000000e+00  0.00000000000e+00  0.00000000000e+00  0.00000000000e+00  0.00000000000e+00  0.00000000000e+00  0.00000000000e+00  0.00000000000e+00  0.00000000000e+00  0.00000000000e+00  0.00000000000e+00  0.00000000000e+00  0.00000000000e+00  0.00000000000e+00  0.00000000000e+00  0.00000000000e+00  0.00000000000e+00  0.00000000000e+00  0.00000000000e+00  0.00000000000e+00  0.00000000000e+00  0.00000000000e+00  0.00000000000e+00  0.00000000000e+00  0.00000000000e+00  0.00000000000e+00  0.00000000000e+00  0.00000000000e+00  0.00000000000e+00  0.00000000000e+00  0.00000000000e+00  0.00000000000e+00  0.00000000000e+00  0.00000000000e+00  0.00000000000e+00  0.00000000000e+00  0.00000000000e+00  0.00000000000e+00  0.00000000000e+00  0.00000000000e+00  0.00000000000e+00  0.00000000000e+00  0.00000000000e+00  0.00000000000e+00  0.00000000000e+00  0.00000000000e+00  0.00000000000e+00  0.00000000000e+00  0.00000000000e+00  0.00000000000e+00  0.00000000000e+00  0.00000000000e+00  0.00000000000e+00  0.00000000000e+00  0.00000000000e+00  0.00000000000e+00  0.00000000000e+00  0.00000000000e+00  0.00000000000e+00  0.00000000000e+00  0.00000000000e+00  0.00000000000e+00  0.00000000000e+00  0.00000000000e+00  0.00000000000e+00  0.00000000000e+00  0.00000000000e+00  0.00000000000e+00  0.00000000000e+00  0.00000000000e+00  0.00000000000e+00  0.00000000000e+00  0.00000000000e+00  0.00000000000e+00  0.00000000000e+00  0.00000000000e+00  0.00000000000e+00  0.00000000000e+00  0.00000000000e+00  0.00000000000e+00  0.00000000000e+00  0.00000000000e+00  0.00000000000e+00  0.00000000000e+00  0.00000000000e+00  0.00000000000e+00  0.00000000000e+00  0.00000000000e+00  0.00000000000e+00  0.00000000000e+00  0.00000000000e+00  0.00000000000e+00  0.00000000000e+00  0.00000000000e+00  0.00000000000e+00  0.00000000000e+00  0.00000000000e+00  0.00000000000e+00  0.00000000000e+00  0.00000000000e+00  0.00000000000e+00  0.00000000000e+00  0.00000000000e+00  0.00000000000e+00  0.00000000000e+00  0.00000000000e+00  0.00000000000e+00  0.00000000000e+00  0.00000000000e+00  0.00000000000e+00  0.00000000000e+00  0.00000000000e+00  0.00000000000e+00  0.00000000000e+00  0.00000000000e+00  0.00000000000e+00  0.00000000000e+00  0.00000000000e+00  0.00000000000e+00  0.00000000000e+00  0.00000000000e+00  0.00000000000e+00  0.00000000000e+00  0.00000000000e+00  0.00000000000e+00  0.00000000000e+00  0.00000000000e+00  0.00000000000e+00  0.00000000000e+00  0.00000000000e+00  0.00000000000e+00  0.00000000000e+00  0.00000000000e+00  0.00000000000e+00  0.00000000000e+00  0.00000000000e+00  0.00000000000e+00  0.00000000000e+00  0.00000000000e+00  0.00000000000e+00  0.00000000000e+00  0.00000000000e+00  0.00000000000e+00  0.00000000000e+00  0.00000000000e+00  0.00000000000e+00  0.00000000000e+00  0.00000000000e+00  0.00000000000e+00  0.00000000000e+00  0.00000000000e+00  0.00000000000e+00  0.00000000000e+00  0.00000000000e+00  0.00000000000e+00  0.00000000000e+00  0.00000000000e+00  0.00000000000e+00  0.00000000000e+00  0.00000000000e+00  0.00000000000e+00  0.00000000000e+00  0.00000000000e+00  0.00000000000e+00  0.00000000000e+00  0.00000000000e+00  0.00000000000e+00  0.00000000000e+00  0.00000000000e+00  0.00000000000e+00  0.00000000000e+00  0.00000000000e+00  0.00000000000e+00  0.00000000000e+00  0.00000000000e+00  0.00000000000e+00  0.00000000000e+00  0.00000000000e+00  0.00000000000e+00  0.00000000000e+00  0.00000000000e+00  0.00000000000e+00  0.00000000000e+00  0.00000000000e+00  0.00000000000e+00  0.00000000000e+00  0.00000000000e+00  0.00000000000e+00  0.00000000000e+00  0.00000000000e+00  0.00000000000e+00  0.00000000000e+00  0.00000000000e+00  0.00000000000e+00  0.00000000000e+00  0.00000000000e+00  0.00000000000e+00  0.00000000000e+00  0.00000000000e+00  0.00000000000e+00  0.00000000000e+00  0.00000000000e+00  0.00000000000e+00  0.00000000000e+00  0.00000000000e+00  0.00000000000e+00  0.00000000000e+00  0.00000000000e+00  0.00000000000e+00  0.00000000000e+00  0.00000000000e+00  0.00000000000e+00  0.00000000000e+00  0.00000000000e+00  0.00000000000e+00  0.00000000000e+00  0.00000000000e+00  0.00000000000e+00  0.00000000000e+00  0.00000000000e+00  0.00000000000e+00  0.00000000000e+00  0.00000000000e+00  0.00000000000e+00  0.00000000000e+00  0.00000000000e+00  0.00000000000e+00  0.00000000000e+00  0.00000000000e+00  0.00000000000e+00  0.00000000000e+00  0.00000000000e+00  0.00000000000e+00  0.00000000000e+00  0.00000000000e+00  0.00000000000e+00  0.00000000000e+00  0.00000000000e+00  0.00000000000e+00  0.00000000000e+00  0.00000000000e+00  0.00000000000e+00  0.00000000000e+00  0.00000000000e+00  0.00000000000e+00  0.00000000000e+00  0.00000000000e+00  0.00000000000e+00  0.00000000000e+00  0.00000000000e+00  0.00000000000e+00  0.00000000000e+00  0.00000000000e+00  0.00000000000e+00  0.00000000000e+00  0.00000000000e+00  0.00000000000e+00  0.00000000000e+00  0.00000000000e+00  0.00000000000e+00  0.00000000000e+00  0.00000000000e+00  0.00000000000e+00  0.00000000000e+00  0.00000000000e+00  0.00000000000e+00  0.00000000000e+00  0.00000000000e+00  0.00000000000e+00  0.00000000000e+00  0.00000000000e+00  0.00000000000e+00  0.00000000000e+00  0.00000000000e+00  0.00000000000e+00  0.00000000000e+00  0.00000000000e+00  0.00000000000e+00  0.00000000000e+00  0.00000000000e+00  0.00000000000e+00  0.00000000000e+00  0.00000000000e+00  0.00000000000e+00  0.00000000000e+00  0.00000000000e+00  0.00000000000e+00  0.00000000000e+00  0.00000000000e+00  0.00000000000e+00  0.00000000000e+00  0.00000000000e+00  0.00000000000e+00  0.00000000000e+00  0.00000000000e+00  0.00000000000e+00  0.00000000000e+00  0.00000000000e+00  0.00000000000e+00  0.00000000000e+00  0.00000000000e+00  0.00000000000e+00  0.00000000000e+00  0.00000000000e+00  0.00000000000e+00  0.00000000000e+00  0.00000000000e+00
 0.00000000000e+00  0.00000000000e+00  0.00000000000e+00  0.00000000000e+00  0.00000000000e+00  0.00000000000e+00  0.00000000000e+00  0.00000000000e+00  0.00000000000e+00  0.00000000000e+00  2.32676402129e-01  0.00000000000e+00  0.00000000000e+00  6.67899840117e+00  3.26148129530e-01  0.00000000000e+00  0.00000000000e+00  0.00000000000e+00  0.00000000000e+00  0.00000000000e+00  0.00000000000e+00  0.00000000000e+00  0.00000000000e+00  0.00000000000e+00  0.00000000000e+00  0.00000000000e+00  0.00000000000e+00  0.00000000000e+00  0.00000000000e+00  0.00000000000e+00  0.00000000000e+00  0.00000000000e+00  0.00000000000e+00  0.00000000000e+00  0.00000000000e+00  0.00000000000e+00  0.00000000000e+00  0.00000000000e+00  0.00000000000e+00  0.00000000000e+00  0.00000000000e+00  0.00000000000e+00  0.00000000000e+00  0.00000000000e+00  0.00000000000e+00  0.00000000000e+00  0.00000000000e+00  0.00000000000e+00  0.00000000000e+00  0.00000000000e+00  0.00000000000e+00  0.00000000000e+00  0.00000000000e+00  0.00000000000e+00  0.00000000000e+00  0.00000000000e+00  0.00000000000e+00  0.00000000000e+00  0.00000000000e+00  0.00000000000e+00  0.00000000000e+00  0.00000000000e+00  0.00000000000e+00  0.00000000000e+00  0.00000000000e+00  0.00000000000e+00  0.00000000000e+00  0.00000000000e+00  0.00000000000e+00  1.34195800003e-02  0.00000000000e+00  0.00000000000e+00  0.00000000000e+00  0.00000000000e+00  0.00000000000e+00  0.00000000000e+00  0.00000000000e+00  0.00000000000e+00  0.00000000000e+00  0.00000000000e+00  0.00000000000e+00  0.00000000000e+00  0.00000000000e+00  0.00000000000e+00  0.00000000000e+00  0.00000000000e+00  0.00000000000e+00  0.00000000000e+00  0.00000000000e+00  0.00000000000e+00  0.00000000000e+00  0.00000000000e+00  0.00000000000e+00  0.00000000000e+00  0.00000000000e+00  0.00000000000e+00  0.00000000000e+00  0.00000000000e+00  0.00000000000e+00  0.00000000000e+00  0.00000000000e+00  0.00000000000e+00  0.00000000000e+00  0.00000000000e+00  0.00000000000e+00  0.00000000000e+00  0.00000000000e+00  0.00000000000e+00  0.00000000000e+00  0.00000000000e+00  0.00000000000e+00  0.00000000000e+00  0.00000000000e+00  0.00000000000e+00  0.00000000000e+00  0.00000000000e+00  0.00000000000e+00  0.00000000000e+00  0.00000000000e+00  0.00000000000e+00  0.00000000000e+00  0.00000000000e+00  0.00000000000e+00  0.00000000000e+00  0.00000000000e+00  0.00000000000e+00  0.00000000000e+00  0.00000000000e+00  0.00000000000e+00  0.00000000000e+00  0.00000000000e+00  0.00000000000e+00  0.00000000000e+00  0.00000000000e+00  0.00000000000e+00  0.00000000000e+00  0.00000000000e+00  0.00000000000e+00  0.00000000000e+00  0.00000000000e+00  0.00000000000e+00  0.00000000000e+00  0.00000000000e+00  0.00000000000e+00  0.00000000000e+00  0.00000000000e+00 -1.56595059943e-01  0.00000000000e+00  0.00000000000e+00  0.00000000000e+00  0.00000000000e+00  0.00000000000e+00  0.00000000000e+00  0.00000000000e+00  0.00000000000e+00  0.00000000000e+00  0.00000000000e+00  0.00000000000e+00  0.00000000000e+00  0.00000000000e+00  0.00000000000e+00  0.00000000000e+00  0.00000000000e+00  0.00000000000e+00  0.00000000000e+00  0.00000000000e+00  0.00000000000e+00  0.00000000000e+00  0.00000000000e+00  0.00000000000e+00  0.00000000000e+00  0.00000000000e+00  0.00000000000e+00  0.00000000000e+00  0.00000000000e+00  0.00000000000e+00  0.00000000000e+00  0.00000000000e+00  0.00000000000e+00  0.00000000000e+00  0.00000000000e+00  0.00000000000e+00  0.00000000000e+00  0.00000000000e+00  0.00000000000e+00  0.00000000000e+00  0.00000000000e+00  0.00000000000e+00  0.00000000000e+00  0.00000000000e+00  0.00000000000e+00  0.00000000000e+00  0.00000000000e+00  0.00000000000e+00  0.00000000000e+00  0.00000000000e+00  0.00000000000e+00  0.00000000000e+00  0.00000000000e+00  0.00000000000e+00  0.00000000000e+00  0.00000000000e+00  0.00000000000e+00  0.00000000000e+00  0.00000000000e+00  0.00000000000e+00  0.00000000000e+00  0.00000000000e+00  0.00000000000e+00  0.00000000000e+00  0.00000000000e+00  0.00000000000e+00  0.00000000000e+00  0.00000000000e+00  0.00000000000e+00  0.00000000000e+00  0.00000000000e+00  0.00000000000e+00  0.00000000000e+00  0.00000000000e+00  0.00000000000e+00  0.00000000000e+00  0.00000000000e+00  0.00000000000e+00  0.00000000000e+00  0.00000000000e+00  0.00000000000e+00  0.00000000000e+00  0.00000000000e+00  0.00000000000e+00  0.00000000000e+00  0.00000000000e+00  0.00000000000e+00  0.00000000000e+00 -7.24255325821e-02  0.00000000000e+00  0.00000000000e+00  0.00000000000e+00  0.00000000000e+00  0.00000000000e+00  0.00000000000e+00  0.00000000000e+00  0.00000000000e+00  0.00000000000e+00  0.00000000000e+00  0.00000000000e+00  0.00000000000e+00  0.00000000000e+00  0.00000000000e+00  0.00000000000e+00  0.00000000000e+00  0.00000000000e+00  0.00000000000e+00  0.00000000000e+00  0.00000000000e+00  0.00000000000e+00  0.00000000000e+00  0.00000000000e+00  0.00000000000e+00 -2.59511781431e-01  0.00000000000e+00  0.00000000000e+00  0.00000000000e+00  0.00000000000e+00  0.00000000000e+00  0.00000000000e+00  0.00000000000e+00  0.00000000000e+00  0.00000000000e+00  0.00000000000e+00  0.00000000000e+00  0.00000000000e+00  0.00000000000e+00  0.00000000000e+00  0.00000000000e+00  0.00000000000e+00  0.00000000000e+00  0.00000000000e+00  0.00000000000e+00  0.00000000000e+00  0.00000000000e+00  0.00000000000e+00  0.00000000000e+00  0.00000000000e+00  0.00000000000e+00  0.00000000000e+00  0.00000000000e+00  0.00000000000e+00  0.00000000000e+00  0.00000000000e+00  0.00000000000e+00  0.00000000000e+00  0.00000000000e+00  0.00000000000e+00  0.00000000000e+00  0.00000000000e+00  0.00000000000e+00  0.00000000000e+00  0.00000000000e+00  0.00000000000e+00  0.00000000000e+00  0.00000000000e+00  0.00000000000e+00  0.00000000000e+00  0.00000000000e+00  0.00000000000e+00  0.00000000000e+00  0.00000000000e+00  0.00000000000e+00  0.00000000000e+00  0.00000000000e+00  0.00000000000e+00  0.00000000000e+00  0.00000000000e+00  0.00000000000e+00  0.00000000000e+00  0.00000000000e+00  0.00000000000e+00  0.00000000000e+00  0.00000000000e+00  0.00000000000e+00  0.00000000000e+00  0.00000000000e+00  0.00000000000e+00  0.00000000000e+00  0.00000000000e+00  0.00000000000e+00  0.00000000000e+00  0.00000000000e+00  0.00000000000e+00  0.00000000000e+00  0.00000000000e+00  0.00000000000e+00  0.00000000000e+00  0.00000000000e+00  0.00000000000e+00  4.13571890153e-02  0.00000000000e+00  0.00000000000e+00  0.00000000000e+00  0.00000000000e+00  0.00000000000e+00  0.00000000000e+00  0.00000000000e+00  0.00000000000e+00  0.00000000000e+00  0.00000000000e+00  0.00000000000e+00  0.00000000000e+00  0.00000000000e+00  0.00000000000e+00  0.00000000000e+00  0.00000000000e+00  0.00000000000e+00  0.00000000000e+00  0.00000000000e+00  0.00000000000e+00  0.00000000000e+00  0.00000000000e+00  0.00000000000e+00  3.53109655465e-03  0.00000000000e+00  0.00000000000e+00  0.00000000000e+00  0.00000000000e+00  0.00000000000e+00  0.00000000000e+00  0.00000000000e+00  0.00000000000e+00  0.00000000000e+00  0.00000000000e+00  0.00000000000e+00  0.00000000000e+00  0.00000000000e+00  0.00000000000e+00  0.00000000000e+00  0.00000000000e+00  0.00000000000e+00  0.00000000000e+00  0.00000000000e+00  0.00000000000e+00  0.00000000000e+00  0.00000000000e+00  0.00000000000e+00  0.00000000000e+00  0.00000000000e+00  0.00000000000e+00  0.00000000000e+00  0.00000000000e+00  0.00000000000e+00  0.00000000000e+00  0.00000000000e+00  0.00000000000e+00  0.00000000000e+00  0.00000000000e+00  0.00000000000e+00  0.00000000000e+00  0.00000000000e+00  0.00000000000e+00  0.00000000000e+00  0.00000000000e+00 -3.95091907801e-02  0.00000000000e+00  0.00000000000e+00  0.00000000000e+00  0.00000000000e+00  0.00000000000e+00  0.00000000000e+00  0.00000000000e+00  0.00000000000e+00  0.00000000000e+00  0.00000000000e+00  0.00000000000e+00  0.00000000000e+00  0.00000000000e+00  0.00000000000e+00  0.00000000000e+00  0.00000000000e+00  0.00000000000e+00  0.00000000000e+00  0.00000000000e+00  0.00000000000e+00  0.00000000000e+00  0.00000000000e+00  0.00000000000e+00 -2.34174801187e-01  0.00000000000e+00  0.00000000000e+00  0.00000000000e+00  0.00000000000e+00  0.00000000000e+00  0.00000000000e+00  0.00000000000e+00  0.00000000000e+00  0.00000000000e+00  0.00000000000e+00  0.00000000000e+00  0.00000000000e+00  0.00000000000e+00  0.00000000000e+00  5.51658060236e-02  0.00000000000e+00  0.00000000000e+00  0.00000000000e+00  0.00000000000e+00  0.00000000000e+00  0.00000000000e+00  0.00000000000e+00  0.00000000000e+00  0.00000000000e+00 -1.64270713588e-01  0.00000000000e+00  0.00000000000e+00  0.00000000000e+00  0.00000000000e+00  0.00000000000e+00  0.00000000000e+00  0.00000000000e+00  0.00000000000e+00  0.00000000000e+00  0.00000000000e+00  0.00000000000e+00  0.00000000000e+00  0.00000000000e+00  0.00000000000e+00  0.00000000000e+00  5.57494121160e-02  0.00000000000e+00  0.00000000000e+00  0.00000000000e+00  0.00000000000e+00  0.00000000000e+00  0.00000000000e+00  0.00000000000e+00  0.00000000000e+00  0.00000000000e+00  0.00000000000e+00  0.00000000000e+00  0.00000000000e+00  0.00000000000e+00  0.00000000000e+00  0.00000000000e+00  0.00000000000e+00  0.00000000000e+00  0.00000000000e+00  0.00000000000e+00  0.00000000000e+00  0.00000000000e+00  0.00000000000e+00  0.00000000000e+00  0.00000000000e+00  0.00000000000e+00  0.00000000000e+00  0.00000000000e+00  0.00000000000e+00  0.00000000000e+00  0.00000000000e+00  0.00000000000e+00  0.00000000000e+00  0.00000000000e+00  0.00000000000e+00  0.00000000000e+00  0.00000000000e+00 -6.34082689454e-02  0.00000000000e+00  0.00000000000e+00  0.00000000000e+00  0.00000000000e+00  0.00000000000e+00  0.00000000000e+00  0.00000000000e+00  0.00000000000e+00
 0.00000000000e+00  0.00000000000e+00  0.00000000000e+00  0.00000000000e+00  0.00000000000e+00  0.00000000000e+00  0.00000000000e+00  0.00000000000e+00  0.00000000000e+00  0.00000000000e+00  0.00000000000e+00  0.00000000000e+00  1.60207370025e-01  3.26148129433e-01  7.58066964744e+00  0.00000000000e+00 -3.31226128165e-01  0.00000000000e+00  0.00000000000e+00  0.00000000000e+00  0.00000000000e+00  0.00000000000e+00  0.00000000000e+00  0.00000000000e+00  0.00000000000e+00  0.00000000000e+00  0.00000000000e+00  0.00000000000e+00  0.00000000000e+00  0.00000000000e+00  0.00000000000e+00  0.00000000000e+00  0.00000000000e+00  0.00000000000e+00  0.00000000000e+00  0.00000000000e+00 -1.20645725770e-02  0.00000000000e+00  0.00000000000e+00  1.72522635804e-01  0.00000000000e+00  0.00000000000e+00  0.00000000000e+00  0.00000000000e+00  0.00000000000e+00  0.00000000000e+00  0.00000000000e+00  0.00000000000e+00  0.00000000000e+00  0.00000000000e+00  0.00000000000e+00  0.00000000000e+00  0.00000000000e+00  0.00000000000e+00  0.00000000000e+00  0.00000000000e+00  0.00000000000e+00  0.00000000000e+00  0.00000000000e+00  0.00000000000e+00  0.00000000000e+00  0.00000000000e+00  0.00000000000e+00  0.00000000000e+00  0.00000000000e+00  0.00000000000e+00  0.00000000000e+00  0.00000000000e+00  0.00000000000e+00  0.00000000000e+00  0.00000000000e+00  0.00000000000e+00  0.00000000000e+00  0.00000000000e+00  0.00000000000e+00  0.00000000000e+00  0.00000000000e+00  0.00000000000e+00  0.00000000000e+00  0.00000000000e+00  0.00000000000e+00  0.00000000000e+00  0.00000000000e+00  0.00000000000e+00  0.00000000000e+00  0.00000000000e+00  0.00000000000e+00  0.00000000000e+00  0.00000000000e+00  0.00000000000e+00  0.00000000000e+00  0.00000000000e+00  2.03444569385e-01  0.00000000000e+00  0.00000000000e+00  0.00000000000e+00  0.00000000000e+00  0.00000000000e+00  0.00000000000e+00  0.00000000000e+00  0.00000000000e+00  0.00000000000e+00  0.00000000000e+00  0.00000000000e+00  0.00000000000e+00  0.00000000000e+00  0.00000000000e+00  0.00000000000e+00  0.00000000000e+00  0.00000000000e+00  0.00000000000e+00  0.00000000000e+00  0.00000000000e+00  0.00000000000e+00  0.00000000000e+00  0.00000000000e+00  0.00000000000e+00  0.00000000000e+00  0.00000000000e+00  0.00000000000e+00  0.00000000000e+00  0.00000000000e+00  0.00000000000e+00  0.00000000000e+00  0.00000000000e+00  0.00000000000e+00  0.00000000000e+00  0.00000000000e+00  0.00000000000e+00  0.00000000000e+00  0.00000000000e+00  0.00000000000e+00  0.00000000000e+00  0.00000000000e+00  0.00000000000e+00  0.00000000000e+00  0.00000000000e+00  0.00000000000e+00  0.00000000000e+00  0.00000000000e+00 -1.06929088025e-01  0.00000000000e+00  0.00000000000e+00  0.00000000000e+00  0.00000000000e+00  0.00000000000e+00  0.00000000000e+00  0.00000000000e+00  0.00000000000e+00  0.00000000000e+00  0.00000000000e+00  0.00000000000e+00  0.00000000000e+00  0.00000000000e+00  0.00000000000e+00  0.00000000000e+00  0.00000000000e+00  0.00000000000e+00  0.00000000000e+00  0.00000000000e+00  0.00000000000e+00  0.00000000000e+00  0.00000000000e+00  0.00000000000e+00  0.00000000000e+00  0.00000000000e+00  0.00000000000e+00  0.00000000000e+00  0.00000000000e+00  0.00000000000e+00  0.00000000000e+00  0.00000000000e+00  0.00000000000e+00  0.00000000000e+00  0.00000000000e+00  0.00000000000e+00  0.00000000000e+00  0.00000000000e+00  0.00000000000e+00  0.00000000000e+00  0.00000000000e+00  0.00000000000e+00  0.00000000000e+00  0.00000000000e+00  0.00000000000e+00  0.00000000000e+00  0.00000000000e+00  0.00000000000e+00  0.00000000000e+00  0.00000000000e+00  0.00000000000e+00  0.00000000000e+00  0.00000000000e+00  0.00000000000e+00  0.00000000000e+00  0.00000000000e+00  1.98936606644e-02  0.00000000000e+00  0.00000000000e+00  0.00000000000e+00  0.00000000000e+00  0.00000000000e+00  0.00000000000e+00  0.00000000000e+00  0.00000000000e+00  0.00000000000e+00  0.00000000000e+00  0.00000000000e+00  0.00000000000e+00  0.00000000000e+00  0.00000000000e+00  0.00000000000e+00  0.00000000000e+00  0.00000000000e+00  0.00000000000e+00  0.00000000000e+00  0.00000000000e+00  0.00000000000e+00  0.00000000000e+00  0.00000000000e+00  0.00000000000e+00  0.00000000000e+00  0.00000000000e+00  0.00000000000e+00  0.00000000000e+00  0.00000000000e+00  0.00000000000e+00  0.00000000000e+00  0.00000000000e+00  0.00000000000e+00  0.00000000000e+00  0.00000000000e+00  0.00000000000e+00  0.00000000000e+00  0.00000000000e+00  0.00000000000e+00  0.00000000000e+00  0.00000000000e+00  0.00000000000e+00  0.00000000000e+00  0.00000000000e+00  0.00000000000e+00  0.00000000000e+00  0.00000000000e+00  0.00000000000e+00  0.00000000000e+00  0.00000000000e+00  0.00000000000e+00  0.00000000000e+00  0.00000000000e+00  0.00000000000e+00  0.00000000000e+00  0.00000000000e+00  0.00000000000e+00  0.00000000000e+00  0.00000000000e+00 -7.85150570206e-03  0.00000000000e+00  0.00000000000e+00  0.00000000000e+00  0.00000000000e+00  0.00000000000e+00  0.00000000000e+00  0.00000000000e+00  0.00000000000e+00  0.00000000000e+00  0.00000000000e+00  0.00000000000e+00  0.00000000000e+00  0.00000000000e+00  0.00000000000e+00  0.00000000000e+00  0.00000000000e+00  0.00000000000e+00  0.00000000000e+00  0.00000000000e+00  0.00000000000e+00  0.00000000000e+00  0.00000000000e+00  0.00000000000e+00  0.00000000000e+00  0.00000000000e+00  0.00000000000e+00  0.00000000000e+00  0.00000000000e+00  0.00000000000e+00  0.00000000000e+00  0.00000000000e+00  0.00000000000e+00  0.00000000000e+00  0.00000000000e+00 -1.71652384285e-01  0.00000000000e+00  0.00000000000e+00  0.00000000000e+00  0.00000000000e+00  0.00000000000e+00  0.00000000000e+00  0.00000000000e+00  0.00000000000e+00  0.00000000000e+00  0.00000000000e+00  0.00000000000e+00  0.00000000000e+00  0.00000000000e+00  0.00000000000e+00  0.00000000000e+00  0.00000000000e+00  0.00000000000e+00  0.00000000000e+00  0.00000000000e+00  0.00000000000e+00  0.00000000000e+00  0.00000000000e+00  0.00000000000e+00  0.00000000000e+00  0.00000000000e+00  0.00000000000e+00  0.00000000000e+00  0.00000000000e+00  0.00000000000e+00  0.00000000000e+00  0.00000000000e+00  0.00000000000e+00  0.00000000000e+00  0.00000000000e+00  0.00000000000e+00  0.00000000000e+00  0.00000000000e+00  0.00000000000e+00  0.00000000000e+00  0.00000000000e+00  0.00000000000e+00  0.00000000000e+00  0.00000000000e+00  0.00000000000e+00  1.14208028345e-01  0.00000000000e+00  0.00000000000e+00  0.00000000000e+00  0.00000000000e+00  0.00000000000e+00  0.00000000000e+00  0.00000000000e+00  0.00000000000e+00  0.00000000000e+00  0.00000000000e+00  0.00000000000e+00  0.00000000000e+00  0.00000000000e+00  0.00000000000e+00  0.00000000000e+00  0.00000000000e+00  0.00000000000e+00  0.00000000000e+00  0.00000000000e+00  0.00000000000e+00  0.00000000000e+00  0.00000000000e+00  0.00000000000e+00  0.00000000000e+00  0.00000000000e+00  0.00000000000e+00  0.00000000000e+00  0.00000000000e+00  0.00000000000e+00  0.00000000000e+00  0.00000000000e+00  0.00000000000e+00  0.00000000000e+00  0.00000000000e+00  0.00000000000e+00  0.00000000000e+00  0.00000000000e+00  0.00000000000e+00  0.00000000000e+00  0.00000000000e+00  0.00000000000e+00  0.00000000000e+00  0.00000000000e+00  0.00000000000e+00  0.00000000000e+00  0.00000000000e+00  0.00000000000e+00  0.00000000000e+00  0.00000000000e+00  0.00000000000e+00  0.00000000000e+00  0.00000000000e+00  0.00000000000e+00  0.00000000000e+00  0.00000000000e+00  0.00000000000e+00  0.00000000000e+00  2.03525454378e-02  0.00000000000e+00  0.00000000000e+00  0.00000000000e+00  0.00000000000e+00  0.00000000000e+00  0.00000000000e+00  0.00000000000e+00  0.00000000000e+00  0.00000000000e+00  0.00000000000e+00  0.00000000000e+00 -5.67720879325e-02  0.00000000000e+00  0.00000000000e+00  0.00000000000e+00  0.00000000000e+00  0.00000000000e+00  0.00000000000e+00  0.00000000000e+00  0.00000000000e+00  0.00000000000e+00  0.00000000000e+00  0.00000000000e+00  0.00000000000e+00  0.00000000000e+00  0.00000000000e+00  0.00000000000e+00  0.00000000000e+00  0.00000000000e+00  0.00000000000e+00  0.00000000000e+00  0.00000000000e+00 -4.15008753487e-02  0.00000000000e+00  0.00000000000e+00  0.00000000000e+00  0.00000000000e+00  0.00000000000e+00  0.00000000000e+00  0.00000000000e+00  0.00000000000e+00  0.00000000000e+00  0.00000000000e+00  0.00000000000e+00  0.00000000000e+00  0.00000000000e+00  0.00000000000e+00  0.00000000000e+00  0.00000000000e+00  0.00000000000e+00  0.00000000000e+00  0.00000000000e+00  0.00000000000e+00  0.00000000000e+00  2.72874095125e-02  0.00000000000e+00  0.00000000000e+00  0.00000000000e+00  0.00000000000e+00  0.00000000000e+00  0.00000000000e+00  0.00000000000e+00  0.00000000000e+00  0.00000000000e+00  0.00000000000e+00  0.00000000000e+00  0.00000000000e+00  0.00000000000e+00  0.00000000000e+00  0.00000000000e+00  0.00000000000e+00  0.00000000000e+00  0.00000000000e+00  0.00000000000e+00  0.00000000000e+00  0.00000000000e+00  0.00000000000e+00  0.00000000000e+00  0.00000000000e+00  0.00000000000e+00  0.00000000000e+00  0.00000000000e+00  0.00000000000e+00  0.00000000000e+00  0.00000000000e+00  0.00000000000e+00  0.00000000000e+00  0.00000000000e+00  0.00000000000e+00  0.00000000000e+00  0.00000000000e+00  0.00000000000e+00  0.00000000000e+00  0.00000000000e+00  0.00000000000e+00 -1.75100786830e-02  0.00000000000e+00  0.00000000000e+00  0.00000000000e+00  0.00000000000e+00  0.00000000000e+00  0.00000000000e+00  0.00000000000e+00  0.00000000000e+00  0.00000000000e+00  0.00000000000e+00  0.00000000000e+00  0.00000000000e+00  0.00000000000e+00  0.00000000000e+00  0.00000000000e+00  0.00000000000e+00  0.00000000000e+00  0.00000000000e+00  0.00000000000e+00  0.00000000000e+00  0.00000000000e+00
 0.00000000000e+00  0.00000000000e+00  0.00000000000e+00  0.00000000000e+00  0.00000000000e+00  0.00000000000e+00  0.00000000000e+00  0.00000000000e+00  0.00000000000e+00  0.00000000000e+00  0.00000000000e+00  0.00000000000e+00  0.00000000000e+00  0.00000000000e+00  0.00000000000e+00  2.13756387162e+01  9.81718305870e-01  0.00000000000e+00  0.00000000000e+00  0.00000000000e+00  0.00000000000e+00  0.00000000000e+00  0.00000000000e+00  0.00000000000e+00  0.00000000000e+00  0.00000000000e+00  0.00000000000e+00  0.00000000000e+00  0.00000000000e+00  0.00000000000e+00  0.00000000000e+00  0.00000000000e+00  0.00000000000e+00  0.00000000000e+00  0.00000000000e+00  0.00000000000e+00  0.00000000000e+00  0.00000000000e+00  0.00000000000e+00  0.00000000000e+00  0.00000000000e+00  0.00000000000e+00  0.00000000000e+00  0.00000000000e+00  0.00000000000e+00  0.00000000000e+00  0.00000000000e+00  0.00000000000e+00  0.00000000000e+00  0.00000000000e+00  0.00000000000e+00  0.00000000000e+00  0.00000000000e+00  0.00000000000e+00  0.00000000000e+00  0.00000000000e+00  0.00000000000e+00  0.00000000000e+00  0.00000000000e+00  0.00000000000e+00  0.00000000000e+00  0.00000000000e+00  0.00000000000e+00  0.00000000000e+00  0.00000000000e+00  0.00000000000e+00  0.00000000000e+00  0.00000000000e+00  0.00000000000e+00  0.00000000000e+00  0.00000000000e+00  0.00000000000e+00  0.00000000000e+00  0.00000000000e+00  0.00000000000e+00  0.00000000000e+00  0.00000000000e+00  0.00000000000e+00  0.00000000000e+00  0.00000000000e+00  0.00000000000e+00  0.00000000000e+00  0.00000000000e+00  0.00000000000e+00  0.00000000000e+00  0.00000000000e+00  0.00000000000e+00  0.00000000000e+00  0.00000000000e+00  0.00000000000e+00  0.00000000000e+00  0.00000000000e+00  0.00000000000e+00  0.00000000000e+00  0.00000000000e+00  0.00000000000e+00  0.00000000000e+00  0.00000000000e+00  0.00000000000e+00  0.00000000000e+00  0.00000000000e+00  0.00000000000e+00  0.00000000000e+00  0.00000000000e+00  0.00000000000e+00  0.00000000000e+00  0.00000000000e+00  0.00000000000e+00  0.00000000000e+00  0.00000000000e+00  0.00000000000e+00  0.00000000000e+00  0.00000000000e+00  0.00000000000e+00  0.00000000000e+00  0.00000000000e+00  0.00000000000e+00  0.00000000000e+00  0.00000000000e+00  0.00000000000e+00  0.00000000000e+00  0.00000000000e+00  0.00000000000e+00  0.00000000000e+00  0.00000000000e+00  0.00000000000e+00  0.00000000000e+00  0.00000000000e+00  0.00000000000e+00  0.00000000000e+00  0.00000000000e+00  0.00000000000e+00  0.00000000000e+00  0.00000000000e+00  0.00000000000e+00  0.00000000000e+00  0.00000000000e+00  0.00000000000e+00  0.00000000000e+00  0.00000000000e+00  0.00000000000e+00  0.00000000000e+00  0.00000000000e+00  0.00000000000e+00  0.00000000000e+00  0.00000000000e+00  0.00000000000e+00  0.00000000000e+00  0.00000000000e+00  0.00000000000e+00  0.00000000000e+00  0.00000000000e+00  0.00000000000e+00  0.00000000000e+00  0.00000000000e+00  0.00000000000e+00  0.00000000000e+00  0.00000000000e+00  0.00000000000e+00  0.00000000000e+00  0.00000000000e+00  0.00000000000e+00  0.00000000000e+00  0.00000000000e+00  0.00000000000e+00  0.00000000000e+00  0.00000000000e+00  0.00000000000e+00  0.00000000000e+00  0.00000000000e+00  0.00000000000e+00  0.00000000000e+00  0.00000000000e+00  0.00000000000e+00  0.00000000000e+00  0.00000000000e+00  0.00000000000e+00  0.00000000000e+00  0.00000000000e+00  0.00000000000e+00  0.00000000000e+00  0.00000000000e+00  0.00000000000e+00  0.00000000000e+00  0.00000000000e+00  0.00000000000e+00  0.00000000000e+00  0.00000000000e+00  0.00000000000e+00  0.00000000000e+00  0.00000000000e+00  0.00000000000e+00  0.00000000000e+00  0.00000000000e+00  0.00000000000e+00  0.00000000000e+00  0.00000000000e+00  0.00000000000e+00  0.00000000000e+00  0.00000000000e+00  0.00000000000e+00  0.00000000000e+00  0.00000000000e+00  0.00000000000e+00  0.00000000000e+00  0.00000000000e+00  0.00000000000e+00  0.00000000000e+00  0.00000000000e+00  0.00000000000e+00  0.00000000000e+00  0.00000000000e+00  0.00000000000e+00  0.00000000000e+00  0.00000000000e+00  0.00000000000e+00  0.00000000000e+00  0.00000000000e+00  0.00000000000e+00  0.00000000000e+00  0.00000000000e+00  0.00000000000e+00  0.00000000000e+00  0.00000000000e+00  0.00000000000e+00  0.00000000000e+00  0.00000000000e+00  0.00000000000e+00  0.00000000000e+00  0.00000000000e+00  0.00000000000e+00  0.00000000000e+00  0.00000000000e+00  0.00000000000e+00  0.00000000000e+00  0.00000000000e+00  0.00000000000e+00  0.00000000000e+00  0.00000000000e+00  0.00000000000e+00  0.00000000000e+00  0.00000000000e+00  0.00000000000e+00  0.00000000000e+00  0.00000000000e+00  0.00000000000e+00  0.00000000000e+00  0.00000000000e+00  0.00000000000e+00  0.00000000000e+00  0.00000000000e+00  0.00000000000e+00  0.00000000000e+00  0.00000000000e+00  0.00000000000e+00  0.00000000000e+00  0.00000000000e+00  0.00000000000e+00  0.00000000000e+00  0.00000000000e+00  0.00000000000e+00  0.00000000000e+00  0.00000000000e+00  0.00000000000e+00  0.00000000000e+00  0.00000000000e+00  0.00000000000e+00  0.00000000000e+00  0.00000000000e+00  0.00000000000e+00  0.00000000000e+00  0.00000000000e+00  0.00000000000e+00  0.00000000000e+00  0.00000000000e+00  0.00000000000e+00  0.00000000000e+00  0.00000000000e+00  0.00000000000e+00  0.00000000000e+00  0.00000000000e+00  0.00000000000e+00  0.00000000000e+00  0.00000000000e+00  0.00000000000e+00  0.00000000000e+00  0.00000000000e+00  0.00000000000e+00  0.00000000000e+00  0.00000000000e+00  0.00000000000e+00  0.00000000000e+00  0.00000000000e+00  0.00000000000e+00  0.00000000000e+00  0.00000000000e+00  0.00000000000e+00  0.00000000000e+00  0.00000000000e+00  0.00000000000e+00  0.00000000000e+00  0.00000000000e+00  0.00000000000e+00  0.00000000000e+00  0.00000000000e+00  0.00000000000e+00  0.00000000000e+00  0.00000000000e+00  0.00000000000e+00  0.00000000000e+00  0.00000000000e+00  0.00000000000e+00  0.00000000000e+00  0.00000000000e+00  0.00000000000e+00  0.00000000000e+00  0.00000000000e+00  0.00000000000e+00  0.00000000000e+00  0.00000000000e+00  0.00000000000e+00  0.00000000000e+00  0.00000000000e+00  0.00000000000e+00  0.00000000000e+00  0.00000000000e+00  0.00000000000e+00  0.00000000000e+00  0.00000000000e+00  0.00000000000e+00  0.00000000000e+00  0.00000000000e+00  0.00000000000e+00  0.00000000000e+00  0.00000000000e+00  0.00000000000e+00  0.00000000000e+00  0.00000000000e+00  0.00000000000e+00  0.00000000000e+00  0.00000000000e+00  0.00000000000e+00  0.00000000000e+00  0.00000000000e+00  0.00000000000e+00  0.00000000000e+00  0.00000000000e+00  0.00000000000e+00  0.00000000000e+00  0.00000000000e+00  0.00000000000e+00  0.00000000000e+00  0.00000000000e+00  0.00000000000e+00  0.00000000000e+00  0.00000000000e+00  0.00000000000e+00  0.00000000000e+00  0.00000000000e+00  0.00000000000e+00  0.00000000000e+00  0.00000000000e+00  0.00000000000e+00  0.00000000000e+00  0.00000000000e+00  0.00000000000e+00  0.00000000000e+00  0.00000000000e+00  0.00000000000e+00  0.00000000000e+00  0.00000000000e+00  0.00000000000e+00  0.00000000000e+00  0.00000000000e+00  0.00000000000e+00  0.00000000000e+00  0.00000000000e+00  0.00000000000e+00  0.00000000000e+00  0.00000000000e+00  0.00000000000e+00  0.00000000000e+00  0.00000000000e+00  0.00000000000e+00  0.00000000000e+00  0.00000000000e+00  0.00000000000e+00  0.00000000000e+00  0.00000000000e+00  0.00000000000e+00  0.00000000000e+00  0.00000000000e+00  0.00000000000e+00  0.00000000000e+00  0.00000000000e+00  0.00000000000e+00  0.00000000000e+00  0.00000000000e+00  0.00000000000e+00  0.00000000000e+00  0.00000000000e+00  0.00000000000e+00  0.00000000000e+00  0.00000000000e+00  0.00000000000e+00  0.00000000000e+00  0.00000000000e+00  0.00000000000e+00  0.00000000000e+00  0.00000000000e+00  0.00000000000e+00  0.00000000000e+00  0.00000000000e+00  0.00000000000e+00  0.00000000000e+00  0.00000000000e+00  0.00000000000e+00  0.00000000000e+00  0.00000000000e+00  0.00000000000e+00  0.00000000000e+00  0.00000000000e+00  0.00000000000e+00  0.00000000000e+00  0.00000000000e+00  0.00000000000e+00  0.00000000000e+00  0.00000000000e+00  0.00000000000e+00  0.00000000000e+00  0.00000000000e+00  0.00000000000e+00  0.00000000000e+00  0.00000000000e+00  0.00000000000e+00  0.00000000000e+00  0.00000000000e+00  0.00000000000e+00  0.00000000000e+00  0.00000000000e+00  0.00000000000e+00  0.00000000000e+00  0.00000000000e+00  0.00000000000e+00  0.00000000000e+00  0.00000000000e+00  0.00000000000e+00  0.00000000000e+00  0.00000000000e+00  0.00000000000e+00  0.00000000000e+00  0.00000000000e+00  0.00000000000e+00  0.00000000000e+00  0.00000000000e+00  0.00000000000e+00  0.00000000000e+00  0.00000000000e+00  0.00000000000e+00  0.00000000000e+00  0.00000000000e+00  0.00000000000e+00  0.00000000000e+00  0.00000000000e+00  0.00000000000e+00  0.00000000000e+00  0.00000000000e+00  0.00000000000e+00  0.00000000000e+00  0.00000000000e+00  0.00000000000e+00  0.00000000000e+00  0.00000000000e+00  0.00000000000e+00  0.00000000000e+00  0.00000000000e+00  0.00000000000e+00  0.00000000000e+00  0.00000000000e+00  0.00000000000e+00  0.00000000000e+00  0.00000000000e+00  0.00000000000e+00  0.00000000000e+00  0.00000000000e+00  0.00000000000e+00  0.00000000000e+00  0.00000000000e+00  0.00000000000e+00  0.00000000000e+00  0.00000000000e+00  0.00000000000e+00  0.00000000000e+00  0.00000000000e+00  0.00000000000e+00  0.00000000000e+00  0.00000000000e+00  0.00000000000e+00  0.00000000000e+00  0.00000000000e+00  0.00000000000e+00  0.00000000000e+00  0.00000000000e+00  0.00000000000e+00  0.00000000000e+00  0.00000000000e+00  0.00000000000e+00  0.00000000000e+00  0.00000000000e+00  0.00000000000e+00  0.00000000000e+00  0.00000000000e+00
 0.00000000000e+00  0.00000000000e+00  0.00000000000e+00  0.00000000000e+00  0.00000000000e+00  0.00000000000e+00  0.00000000000e+00  0.00000000000e+00  0.00000000000e+00  0.00000000000e+00 -2.69326334459e-01  0.00000000000e+00  0.00000000000e+00  0.00000000000e+00 -3.31226127816e-01  9.81718305845e-01  8.58847375798e+00  9.71912868304e-01 -1.22794375679e-02  0.00000000000e+00  0.00000000000e+00  0.00000000000e+00  0.00000000000e+00  0.00000000000e+00  0.00000000000e+00  0.00000000000e+00  0.00000000000e+00  0.00000000000e+00  0.00000000000e+00  0.00000000000e+00  0.00000000000e+00  0.00000000000e+00  0.00000000000e+00  0.00000000000e+00  0.00000000000e+00  0.00000000000e+00  0.00000000000e+00  0.00000000000e+00  0.00000000000e+00  0.00000000000e+00  0.00000000000e+00  0.00000000000e+00  0.00000000000e+00  0.00000000000e+00  0.00000000000e+00  0.00000000000e+00  0.00000000000e+00  0.00000000000e+00  0.00000000000e+00  0.00000000000e+00  0.00000000000e+00  0.00000000000e+00  0.00000000000e+00  0.00000000000e+00  0.00000000000e+00  0.00000000000e+00  0.00000000000e+00  0.00000000000e+00  0.00000000000e+00  0.00000000000e+00  0.00000000000e+00  0.00000000000e+00  0.00000000000e+00  0.00000000000e+00  0.00000000000e+00  0.00000000000e+00  0.00000000000e+00  0.00000000000e+00  0.00000000000e+00  0.00000000000e+00  0.00000000000e+00  0.00000000000e+00  0.00000000000e+00  0.00000000000e+00  0.00000000000e+00  0.00000000000e+00  0.00000000000e+00  0.00000000000e+00  0.00000000000e+00  0.00000000000e+00  0.00000000000e+00  0.00000000000e+00  0.00000000000e+00  0.00000000000e+00  0.00000000000e+00  0.00000000000e+00  0.00000000000e+00  0.00000000000e+00  0.00000000000e+00  0.00000000000e+00  0.00000000000e+00  0.00000000000e+00  0.00000000000e+00  0.00000000000e+00  0.00000000000e+00  0.00000000000e+00  0.00000000000e+00  0.00000000000e+00  0.00000000000e+00  0.00000000000e+00  0.00000000000e+00  0.00000000000e+00  0.00000000000e+00  0.00000000000e+00  0.00000000000e+00  0.00000000000e+00  0.00000000000e+00  0.00000000000e+00  0.00000000000e+00  0.00000000000e+00  0.00000000000e+00  0.00000000000e+00  0.00000000000e+00  0.00000000000e+00  0.00000000000e+00  0.00000000000e+00  0.00000000000e+00  0.00000000000e+00  0.00000000000e+00  0.00000000000e+00  0.00000000000e+00  0.00000000000e+00  0.00000000000e+00  0.00000000000e+00  0.00000000000e+00  0.00000000000e+00  0.00000000000e+00  0.00000000000e+00  0.00000000000e+00  0.00000000000e+00  0.00000000000e+00  0.00000000000e+00  0.00000000000e+00  0.00000000000e+00  0.00000000000e+00  0.00000000000e+00  0.00000000000e+00  0.00000000000e+00  0.00000000000e+00  0.00000000000e+00  0.00000000000e+00  0.00000000000e+00  0.00000000000e+00  0.00000000000e+00  0.00000000000e+00  0.00000000000e+00  0.00000000000e+00  0.00000000000e+00  0.00000000000e+00  0.00000000000e+00  0.00000000000e+00  0.00000000000e+00  0.00000000000e+00  0.00000000000e+00  0.00000000000e+00  0.00000000000e+00  0.00000000000e+00  0.00000000000e+00  0.00000000000e+00  0.00000000000e+00  0.00000000000e+00  0.00000000000e+00  0.00000000000e+00  0.00000000000e+00  0.00000000000e+00  0.00000000000e+00  0.00000000000e+00  0.00000000000e+00  0.00000000000e+00  0.00000000000e+00  0.00000000000e+00  0.00000000000e+00  0.00000000000e+00  0.00000000000e+00  0.00000000000e+00  0.00000000000e+00  0.00000000000e+00  0.00000000000e+00  0.00000000000e+00  0.00000000000e+00  0.00000000000e+00  0.00000000000e+00  0.00000000000e+00  0.00000000000e+00  0.00000000000e+00  0.00000000000e+00  0.00000000000e+00  0.00000000000e+00  0.00000000000e+00  0.00000000000e+00  0.00000000000e+00  0.00000000000e+00  0.00000000000e+00  0.00000000000e+00  0.00000000000e+00  0.00000000000e+00  0.00000000000e+00  0.00000000000e+00  0.00000000000e+00  0.00000000000e+00  0.00000000000e+00  0.00000000000e+00  0.00000000000e+00  0.00000000000e+00  0.00000000000e+00  0.00000000000e+00  0.00000000000e+00  0.00000000000e+00  0.00000000000e+00  0.00000000000e+00  0.00000000000e+00  0.00000000000e+00  0.00000000000e+00  0.00000000000e+00  0.00000000000e+00  0.00000000000e+00  0.00000000000e+00  0.00000000000e+00  0.00000000000e+00  0.00000000000e+00  0.00000000000e+00  0.00000000000e+00  0.00000000000e+00  0.00000000000e+00  0.00000000000e+00  0.00000000000e+00  0.00000000000e+00  0.00000000000e+00  0.00000000000e+00  0.00000000000e+00  0.00000000000e+00  0.00000000000e+00  0.00000000000e+00  0.00000000000e+00  0.00000000000e+00  0.00000000000e+00  0.00000000000e+00  0.00000000000e+00  0.00000000000e+00  0.00000000000e+00  0.00000000000e+00  0.00000000000e+00  0.00000000000e+00  0.00000000000e+00  0.00000000000e+00  0.00000000000e+00  0.00000000000e+00  0.00000000000e+00  0.00000000000e+00  0.00000000000e+00  0.00000000000e+00  0.00000000000e+00  0.00000000000e+00  0.00000000000e+00  0.00000000000e+00  0.00000000000e+00  0.00000000000e+00  0.00000000000e+00  0.00000000000e+00  0.00000000000e+00  0.00000000000e+00  0.00000000000e+00  0.00000000000e+00  0.00000000000e+00  0.00000000000e+00  0.00000000000e+00  0.00000000000e+00  0.00000000000e+00  0.00000000000e+00  0.00000000000e+00  0.00000000000e+00  0.00000000000e+00  0.00000000000e+00  0.00000000000e+00  0.00000000000e+00  0.00000000000e+00  0.00000000000e+00  0.00000000000e+00  0.00000000000e+00  0.00000000000e+00  0.00000000000e+00  0.00000000000e+00  0.00000000000e+00  0.00000000000e+00  0.00000000000e+00  0.00000000000e+00  0.00000000000e+00  0.00000000000e+00  0.00000000000e+00  0.00000000000e+00  0.00000000000e+00  0.00000000000e+00  0.00000000000e+00  0.00000000000e+00  0.00000000000e+00  0.00000000000e+00  0.00000000000e+00  0.00000000000e+00  0.00000000000e+00  0.00000000000e+00  0.00000000000e+00  0.00000000000e+00  0.00000000000e+00  0.00000000000e+00  0.00000000000e+00  0.00000000000e+00  0.00000000000e+00  0.00000000000e+00  0.00000000000e+00  0.00000000000e+00  0.00000000000e+00  0.00000000000e+00  0.00000000000e+00  0.00000000000e+00  0.00000000000e+00  0.00000000000e+00  0.00000000000e+00  0.00000000000e+00  0.00000000000e+00  0.00000000000e+00  0.00000000000e+00  0.00000000000e+00  0.00000000000e+00  0.00000000000e+00  0.00000000000e+00  0.00000000000e+00  0.00000000000e+00  0.00000000000e+00  0.00000000000e+00  0.00000000000e+00  0.00000000000e+00  0.00000000000e+00  0.00000000000e+00  0.00000000000e+00  0.00000000000e+00  0.00000000000e+00  0.00000000000e+00  0.00000000000e+00  0.00000000000e+00  0.00000000000e+00  0.00000000000e+00  0.00000000000e+00  0.00000000000e+00  0.00000000000e+00  0.00000000000e+00  0.00000000000e+00  0.00000000000e+00  0.00000000000e+00  0.00000000000e+00  0.00000000000e+00  0.00000000000e+00  0.00000000000e+00  0.00000000000e+00  0.00000000000e+00  0.00000000000e+00  0.00000000000e+00  0.00000000000e+00  0.00000000000e+00  0.00000000000e+00  0.00000000000e+00  0.00000000000e+00  0.00000000000e+00  0.00000000000e+00  0.00000000000e+00  0.00000000000e+00  0.00000000000e+00  0.00000000000e+00  0.00000000000e+00  0.00000000000e+00  0.00000000000e+00 -8.42987723153e-02  0.00000000000e+00  0.00000000000e+00  0.00000000000e+00  0.00000000000e+00  0.00000000000e+00  0.00000000000e+00  0.00000000000e+00  0.00000000000e+00  0.00000000000e+00  0.00000000000e+00  0.00000000000e+00  0.00000000000e+00  0.00000000000e+00  0.00000000000e+00  0.00000000000e+00  0.00000000000e+00  0.00000000000e+00  0.00000000000e+00  0.00000000000e+00  0.00000000000e+00  0.00000000000e+00  0.00000000000e+00  0.00000000000e+00  0.00000000000e+00  0.00000000000e+00  0.00000000000e+00  0.00000000000e+00  0.00000000000e+00  0.00000000000e+00  0.00000000000e+00  0.00000000000e+00  0.00000000000e+00  0.00000000000e+00  0.00000000000e+00  0.00000000000e+00  0.00000000000e+00  0.00000000000e+00  0.00000000000e+00  0.00000000000e+00  0.00000000000e+00  0.00000000000e+00  0.00000000000e+00  0.00000000000e+00 -4.90905083011e-03  0.00000000000e+00  0.00000000000e+00  4.19129314105e-03  0.00000000000e+00  0.00000000000e+00  0.00000000000e+00  0.00000000000e+00  0.00000000000e+00  0.00000000000e+00  0.00000000000e+00  0.00000000000e+00  0.00000000000e+00  0.00000000000e+00  0.00000000000e+00  0.00000000000e+00  0.00000000000e+00  0.00000000000e+00  0.00000000000e+00  0.00000000000e+00  0.00000000000e+00  0.00000000000e+00  0.00000000000e+00  0.00000000000e+00  0.00000000000e+00  0.00000000000e+00  0.00000000000e+00  0.00000000000e+00  0.00000000000e+00  0.00000000000e+00  0.00000000000e+00  0.00000000000e+00  0.00000000000e+00  0.00000000000e+00  0.00000000000e+00  0.00000000000e+00  0.00000000000e+00  0.00000000000e+00  0.00000000000e+00  0.00000000000e+00  0.00000000000e+00  0.00000000000e+00  0.00000000000e+00  0.00000000000e+00  0.00000000000e+00  0.00000000000e+00  0.00000000000e+00  0.00000000000e+00  0.00000000000e+00  0.00000000000e+00  0.00000000000e+00  0.00000000000e+00  0.00000000000e+00  0.00000000000e+00  0.00000000000e+00  0.00000000000e+00  0.00000000000e+00  0.00000000000e+00  0.00000000000e+00  0.00000000000e+00  0.00000000000e+00  0.00000000000e+00  0.00000000000e+00  0.00000000000e+00  0.00000000000e+00  0.00000000000e+00  0.00000000000e+00  0.00000000000e+00  0.00000000000e+00  0.00000000000e+00  0.00000000000e+00  0.00000000000e+00  0.00000000000e+00  0.00000000000e+00  0.00000000000e+00  0.00000000000e+00  0.00000000000e+00  0.00000000000e+00  0.00000000000e+00  0.00000000000e+00  0.00000000000e+00  0.00000000000e+00  0.00000000000e+00  0.00000000000e+00  0.00000000000e+00  0.00000000000e+00  0.00000000000e+00  0.00000000000e+00  0.00000000000e+00  0.00000000000e+00  0.00000000000e+00  0.00000000000e+00  0.00000000000e+00  0.00000000000e+00  0.00000000000e+00  0.00000000000e+00  0.00000000000e+00  0.00000000000e+00
 0.00000000000e+00  0.00000000000e+00  0.00000000000e+00  0.00000000000e+00  0.00000000000e+00  0.00000000000e+00  0.00000000000e+00  0.00000000000e+00  0.00000000000e+00  0.00000000000e+00  0.00000000000e+00  0.00000000000e+00  0.00000000000e+00  0.00000000000e+00  0.00000000000e+00  0.00000000000e+00  9.71912868537e-01  8.10410918291e+00  0.00000000000e+00 -5.18049851498e-01  4.83099635683e-02  0.00000000000e+00  0.00000000000e+00  0.00000000000e+00  0.00000000000e+00  0.00000000000e+00  0.00000000000e+00  0.00000000000e+00  0.00000000000e+00  0.00000000000e+00  0.00000000000e+00  0.00000000000e+00  0.00000000000e+00  0.00000000000e+00  0.00000000000e+00  0.00000000000e+00  0.00000000000e+00  0.00000000000e+00  0.00000000000e+00  0.00000000000e+00  0.00000000000e+00  0.00000000000e+00  0.00000000000e+00  0.00000000000e+00  0.00000000000e+00  0.00000000000e+00  0.00000000000e+00  0.00000000000e+00  0.00000000000e+00  0.00000000000e+00  0.00000000000e+00  0.00000000000e+00  0.00000000000e+00  0.00000000000e+00  0.00000000000e+00  0.00000000000e+00  0.00000000000e+00  0.00000000000e+00  0.00000000000e+00  0.00000000000e+00  0.00000000000e+00  0.00000000000e+00  0.00000000000e+00  0.00000000000e+00  0.00000000000e+00  0.00000000000e+00  0.00000000000e+00  0.00000000000e+00  0.00000000000e+00  0.00000000000e+00  0.00000000000e+00  0.00000000000e+00  0.00000000000e+00  0.00000000000e+00  0.00000000000e+00  0.00000000000e+00  0.00000000000e+00  0.00000000000e+00  0.00000000000e+00  0.00000000000e+00  0.00000000000e+00  0.00000000000e+00  0.00000000000e+00  0.00000000000e+00  0.00000000000e+00  0.00000000000e+00  0.00000000000e+00  0.00000000000e+00  0.00000000000e+00  0.00000000000e+00  0.00000000000e+00  0.00000000000e+00  0.00000000000e+00  0.00000000000e+00  0.00000000000e+00  0.00000000000e+00  0.00000000000e+00  0.00000000000e+00  0.00000000000e+00  0.00000000000e+00  0.00000000000e+00  0.00000000000e+00  0.00000000000e+00  0.00000000000e+00  0.00000000000e+00  0.00000000000e+00  0.00000000000e+00  0.00000000000e+00  0.00000000000e+00  0.00000000000e+00  0.00000000000e+00  0.00000000000e+00  0.00000000000e+00  0.00000000000e+00  0.00000000000e+00  0.00000000000e+00  0.00000000000e+00  0.00000000000e+00  0.00000000000e+00  0.00000000000e+00  0.00000000000e+00  0.00000000000e+00  0.00000000000e+00  0.00000000000e+00  0.00000000000e+00  0.00000000000e+00  0.00000000000e+00  0.00000000000e+00  0.00000000000e+00  0.00000000000e+00  0.00000000000e+00  0.00000000000e+00  0.00000000000e+00  0.00000000000e+00  0.00000000000e+00  0.00000000000e+00  0.00000000000e+00  0.00000000000e+00  0.00000000000e+00  0.00000000000e+00  0.00000000000e+00  0.00000000000e+00  0.00000000000e+00  0.00000000000e+00  0.00000000000e+00  0.00000000000e+00 -4.94606941970e-02  0.00000000000e+00  1.60893278142e-02  0.00000000000e+00  0.00000000000e+00  0.00000000000e+00  0.00000000000e+00  0.00000000000e+00  0.00000000000e+00  0.00000000000e+00  0.00000000000e+00  0.00000000000e+00  0.00000000000e+00  0.00000000000e+00  0.00000000000e+00  0.00000000000e+00  0.00000000000e+00  0.00000000000e+00  0.00000000000e+00  0.00000000000e+00  0.00000000000e+00  0.00000000000e+00  0.00000000000e+00  0.00000000000e+00  0.00000000000e+00  0.00000000000e+00  0.00000000000e+00  0.00000000000e+00  0.00000000000e+00  0.00000000000e+00  0.00000000000e+00  0.00000000000e+00  0.00000000000e+00  0.00000000000e+00  0.00000000000e+00  0.00000000000e+00  0.00000000000e+00  0.00000000000e+00  0.00000000000e+00  0.00000000000e+00  0.00000000000e+00  0.00000000000e+00  0.00000000000e+00  0.00000000000e+00  0.00000000000e+00  0.00000000000e+00  0.00000000000e+00  0.00000000000e+00  0.00000000000e+00  0.00000000000e+00  0.00000000000e+00  0.00000000000e+00  0.00000000000e+00  0.00000000000e+00  0.00000000000e+00  0.00000000000e+00  0.00000000000e+00  0.00000000000e+00  0.00000000000e+00  0.00000000000e+00  0.00000000000e+00  0.00000000000e+00  0.00000000000e+00  0.00000000000e+00  0.00000000000e+00  0.00000000000e+00  0.00000000000e+00  0.00000000000e+00  0.00000000000e+00  0.00000000000e+00  0.00000000000e+00  0.00000000000e+00  0.00000000000e+00  0.00000000000e+00  0.00000000000e+00  0.00000000000e+00  0.00000000000e+00  0.00000000000e+00  0.00000000000e+00  0.00000000000e+00  0.00000000000e+00  0.00000000000e+00  0.00000000000e+00  0.00000000000e+00  0.00000000000e+00  0.00000000000e+00  0.00000000000e+00  0.00000000000e+00  0.00000000000e+00  0.00000000000e+00  0.00000000000e+00  0.00000000000e+00  0.00000000000e+00  0.00000000000e+00  0.00000000000e+00  0.00000000000e+00  0.00000000000e+00  0.00000000000e+00  0.00000000000e+00  0.00000000000e+00  0.00000000000e+00  0.00000000000e+00  0.00000000000e+00  0.00000000000e+00  0.00000000000e+00  0.00000000000e+00  0.00000000000e+00  0.00000000000e+00  0.00000000000e+00  0.00000000000e+00  0.00000000000e+00  0.00000000000e+00  0.00000000000e+00  0.00000000000e+00  0.00000000000e+00  0.00000000000e+00  0.00000000000e+00  0.00000000000e+00  0.00000000000e+00  0.00000000000e+00  0.00000000000e+00  0.00000000000e+00  0.00000000000e+00  0.00000000000e+00  0.00000000000e+00  0.00000000000e+00  0.00000000000e+00  0.00000000000e+00  0.00000000000e+00  0.00000000000e+00  0.00000000000e+00  0.00000000000e+00  0.00000000000e+00  0.00000000000e+00  0.00000000000e+00  0.00000000000e+00  0.00000000000e+00  0.00000000000e+00  0.00000000000e+00  0.00000000000e+00  0.00000000000e+00  0.00000000000e+00  0.00000000000e+00  0.00000000000e+00  0.00000000000e+00  0.00000000000e+00  0.00000000000e+00  0.00000000000e+00  0.00000000000e+00  0.00000000000e+00  0.00000000000e+00  0.00000000000e+00  0.00000000000e+00  0.00000000000e+00  0.00000000000e+00  0.00000000000e+00  0.00000000000e+00  0.00000000000e+00  0.00000000000e+00  0.00000000000e+00  0.00000000000e+00  0.00000000000e+00  0.00000000000e+00  0.00000000000e+00  0.00000000000e+00  0.00000000000e+00  0.00000000000e+00  0.00000000000e+00  0.00000000000e+00  0.00000000000e+00  0.00000000000e+00  0.00000000000e+00  0.00000000000e+00  0.00000000000e+00  0.00000000000e+00  0.00000000000e+00  0.00000000000e+00  0.00000000000e+00  0.00000000000e+00  0.00000000000e+00  0.00000000000e+00  0.00000000000e+00  0.00000000000e+00  0.00000000000e+00  0.00000000000e+00  0.00000000000e+00  0.00000000000e+00  0.00000000000e+00  0.00000000000e+00  0.00000000000e+00  0.00000000000e+00  0.00000000000e+00  0.00000000000e+00  0.00000000000e+00  0.00000000000e+00  0.00000000000e+00  0.00000000000e+00  0.00000000000e+00  0.00000000000e+00  0.00000000000e+00  0.00000000000e+00  0.00000000000e+00  0.00000000000e+00  0.00000000000e+00  0.00000000000e+00  0.00000000000e+00  0.00000000000e+00  0.00000000000e+00  0.00000000000e+00  0.00000000000e+00  0.00000000000e+00  0.00000000000e+00  0.00000000000e+00  0.00000000000e+00  0.00000000000e+00  0.00000000000e+00  0.00000000000e+00  0.00000000000e+00  0.00000000000e+00  0.00000000000e+00  0.00000000000e+00  0.00000000000e+00  0.00000000000e+00  0.00000000000e+00  0.00000000000e+00  0.00000000000e+00  0.00000000000e+00  0.00000000000e+00  0.00000000000e+00  0.00000000000e+00  0.00000000000e+00  0.00000000000e+00  0.00000000000e+00  0.00000000000e+00  0.00000000000e+00  0.00000000000e+00  0.00000000000e+00  0.00000000000e+00  0.00000000000e+00  0.00000000000e+00  0.00000000000e+00  0.00000000000e+00  0.00000000000e+00  0.00000000000e+00  0.00000000000e+00  0.00000000000e+00  0.00000000000e+00  0.00000000000e+00  0.00000000000e+00  0.00000000000e+00  0.00000000000e+00  0.00000000000e+00  0.00000000000e+00  0.00000000000e+00  0.00000000000e+00  0.00000000000e+00  0.00000000000e+00  0.00000000000e+00  0.00000000000e+00  0.00000000000e+00  0.00000000000e+00  0.00000000000e+00  0.00000000000e+00  0.00000000000e+00  0.00000000000e+00  0.00000000000e+00  0.00000000000e+00  0.00000000000e+00  0.00000000000e+00  0.00000000000e+00  0.00000000000e+00  0.00000000000e+00  0.00000000000e+00  0.00000000000e+00  0.00000000000e+00  0.00000000000e+00  0.00000000000e+00  0.00000000000e+00  0.00000000000e+00  0.00000000000e+00  0.00000000000e+00  0.00000000000e+00  0.00000000000e+00  0.00000000000e+00  0.00000000000e+00  0.00000000000e+00  0.00000000000e+00  0.00000000000e+00  0.00000000000e+00  0.00000000000e+00  0.00000000000e+00  0.00000000000e+00  0.00000000000e+00  0.00000000000e+00  0.00000000000e+00  0.00000000000e+00  0.00000000000e+00  0.00000000000e+00  0.00000000000e+00  0.00000000000e+00  0.00000000000e+00  0.00000000000e+00  0.00000000000e+00  0.00000000000e+00  0.00000000000e+00  0.00000000000e+00  0.00000000000e+00  0.00000000000e+00  0.00000000000e+00  0.00000000000e+00  0.00000000000e+00  0.00000000000e+00  0.00000000000e+00  0.00000000000e+00  0.00000000000e+00  0.00000000000e+00  0.00000000000e+00  0.00000000000e+00  0.00000000000e+00  0.00000000000e+00  0.00000000000e+00  0.00000000000e+00  0.00000000000e+00  0.00000000000e+00  0.00000000000e+00  0.00000000000e+00  0.00000000000e+00  0.00000000000e+00  0.00000000000e+00  0.00000000000e+00  0.00000000000e+00  0.00000000000e+00  0.00000000000e+00  0.00000000000e+00  0.00000000000e+00  0.00000000000e+00  0.00000000000e+00  0.00000000000e+00  0.00000000000e+00  0.00000000000e+00  0.00000000000e+00  0.00000000000e+00  0.00000000000e+00  0.00000000000e+00  0.00000000000e+00  0.00000000000e+00  0.00000000000e+00  0.00000000000e+00  0.00000000000e+00  0.00000000000e+00  0.00000000000e+00  0.00000000000e+00  0.00000000000e+00  0.00000000000e+00  0.00000000000e+00  0.00000000000e+00  0.00000000000e+00  0.00000000000e+00  0.00000000000e+00  0.00000000000e+00  0.00000000000e+00  0.00000000000e+00  0.00000000000e+00  0.00000000000e+00  0.00000000000e+00  0.00000000000e+00
 0.00000000000e+00  0.00000000000e+00  0.00000000000e+00  0.00000000000e+00  0.00000000000e+00  0.00000000000e+00  0.00000000000e+00  0.00000000000e+00  0.00000000000e+00  0.00000000000e+00  0.00000000000e+00  0.00000000000e+00  0.00000000000e+00  0.00000000000e+00  0.00000000000e+00  0.00000000000e+00 -1.22794358270e-02  0.00000000000e+00  6.90980447523e+00  0.00000000000e+00 -1.83519985200e-01  0.00000000000e+00  0.00000000000e+00  0.00000000000e+00  0.00000000000e+00  0.00000000000e+00  0.00000000000e+00  0.00000000000e+00  0.00000000000e+00  0.00000000000e+00  0.00000000000e+00  0.00000000000e+00  0.00000000000e+00  0.00000000000e+00  0.00000000000e+00  0.00000000000e+00  0.00000000000e+00  0.00000000000e+00  0.00000000000e+00  0.00000000000e+00  0.00000000000e+00  0.00000000000e+00  0.00000000000e+00  0.00000000000e+00  0.00000000000e+00  0.00000000000e+00  0.00000000000e+00  0.00000000000e+00  0.00000000000e+00  0.00000000000e+00  0.00000000000e+00  0.00000000000e+00  0.00000000000e+00  0.00000000000e+00  0.00000000000e+00  0.00000000000e+00  0.00000000000e+00  0.00000000000e+00  0.00000000000e+00  0.00000000000e+00  0.00000000000e+00  0.00000000000e+00  0.00000000000e+00  0.00000000000e+00  0.00000000000e+00  0.00000000000e+00  0.00000000000e+00  0.00000000000e+00  0.00000000000e+00  0.00000000000e+00  0.00000000000e+00  0.00000000000e+00  0.00000000000e+00  0.00000000000e+00  0.00000000000e+00  0.00000000000e+00  0.00000000000e+00  0.00000000000e+00  0.00000000000e+00  0.00000000000e+00  0.00000000000e+00  0.00000000000e+00  0.00000000000e+00  0.00000000000e+00  0.00000000000e+00  0.00000000000e+00  0.00000000000e+00  0.00000000000e+00  0.00000000000e+00  0.00000000000e+00  0.00000000000e+00  0.00000000000e+00  0.00000000000e+00  0.00000000000e+00  0.00000000000e+00  0.00000000000e+00  0.00000000000e+00  0.00000000000e+00  0.00000000000e+00  0.00000000000e+00  0.00000000000e+00  0.00000000000e+00  0.00000000000e+00  0.00000000000e+00  0.00000000000e+00  0.00000000000e+00  0.00000000000e+00  0.00000000000e+00  0.00000000000e+00  0.00000000000e+00  0.00000000000e+00  0.00000000000e+00  0.00000000000e+00  0.00000000000e+00  0.00000000000e+00  0.00000000000e+00  0.00000000000e+00  0.00000000000e+00  0.00000000000e+00  0.00000000000e+00  0.00000000000e+00  0.00000000000e+00  0.00000000000e+00  0.00000000000e+00  0.00000000000e+00  0.00000000000e+00  0.00000000000e+00  0.00000000000e+00  0.00000000000e+00  0.00000000000e+00  0.00000000000e+00  0.00000000000e+00  0.00000000000e+00  0.00000000000e+00  0.00000000000e+00  0.00000000000e+00  0.00000000000e+00  0.00000000000e+00  0.00000000000e+00  0.00000000000e+00  0.00000000000e+00  0.00000000000e+00  0.00000000000e+00  0.00000000000e+00  0.00000000000e+00  0.00000000000e+00  0.00000000000e+00  0.00000000000e+00  0.00000000000e+00  0.00000000000e+00  0.00000000000e+00  0.00000000000e+00  0.00000000000e+00  0.00000000000e+00  0.00000000000e+00  0.00000000000e+00  0.00000000000e+00  0.00000000000e+00  0.00000000000e+00  0.00000000000e+00  0.00000000000e+00  0.00000000000e+00  0.00000000000e+00  0.00000000000e+00  0.00000000000e+00  0.00000000000e+00  0.00000000000e+00  0.00000000000e+00  0.00000000000e+00  0.00000000000e+00  0.00000000000e+00  0.00000000000e+00  0.00000000000e+00  0.00000000000e+00  0.00000000000e+00  0.00000000000e+00  0.00000000000e+00  0.00000000000e+00  0.00000000000e+00  0.00000000000e+00  0.00000000000e+00  0.00000000000e+00  0.00000000000e+00  0.00000000000e+00  0.00000000000e+00  0.00000000000e+00  0.00000000000e+00  0.00000000000e+00  0.00000000000e+00  4.31037565651e-02  0.00000000000e+00  0.00000000000e+00  0.00000000000e+00  0.00000000000e+00  0.00000000000e+00  0.00000000000e+00 -1.19815478460e-01  0.00000000000e+00  0.00000000000e+00  0.00000000000e+00  0.00000000000e+00  0.00000000000e+00  0.00000000000e+00  0.00000000000e+00  0.00000000000e+00  0.00000000000e+00  0.00000000000e+00  0.00000000000e+00  0.00000000000e+00  0.00000000000e+00  0.00000000000e+00  0.00000000000e+00  0.00000000000e+00  0.00000000000e+00  0.00000000000e+00  0.00000000000e+00  0.00000000000e+00  0.00000000000e+00  0.00000000000e+00  0.00000000000e+00  0.00000000000e+00  0.00000000000e+00  0.00000000000e+00  0.00000000000e+00  0.00000000000e+00  0.00000000000e+00  0.00000000000e+00  0.00000000000e+00  0.00000000000e+00  0.00000000000e+00  0.00000000000e+00  0.00000000000e+00  0.00000000000e+00  0.00000000000e+00  2.01938010365e-02  0.00000000000e+00  0.00000000000e+00  0.00000000000e+00  0.00000000000e+00  0.00000000000e+00  0.00000000000e+00  0.00000000000e+00  0.00000000000e+00  0.00000000000e+00  0.00000000000e+00  0.00000000000e+00  0.00000000000e+00  0.00000000000e+00  0.00000000000e+00  0.00000000000e+00  0.00000000000e+00  0.00000000000e+00  0.00000000000e+00  0.00000000000e+00  0.00000000000e+00  0.00000000000e+00  0.00000000000e+00  0.00000000000e+00  0.00000000000e+00  0.00000000000e+00  0.00000000000e+00  0.00000000000e+00 -3.68969279769e-02  0.00000000000e+00  0.00000000000e+00  0.00000000000e+00  0.00000000000e+00  0.00000000000e+00  0.00000000000e+00  0.00000000000e+00  0.00000000000e+00  0.00000000000e+00  0.00000000000e+00  0.00000000000e+00  0.00000000000e+00  0.00000000000e+00  0.00000000000e+00  0.00000000000e+00  0.00000000000e+00  0.00000000000e+00  0.00000000000e+00  0.00000000000e+00  0.00000000000e+00  0.00000000000e+00  0.00000000000e+00  0.00000000000e+00  0.00000000000e+00  0.00000000000e+00  0.00000000000e+00  0.00000000000e+00  0.00000000000e+00  0.00000000000e+00  0.00000000000e+00  0.00000000000e+00  0.00000000000e+00  0.00000000000e+00  0.00000000000e+00  0.00000000000e+00  8.26857700174e-02  0.00000000000e+00  0.00000000000e+00  0.00000000000e+00  0.00000000000e+00  0.00000000000e+00  0.00000000000e+00  0.00000000000e+00  0.00000000000e+00  0.00000000000e+00  0.00000000000e+00  0.00000000000e+00  0.00000000000e+00  0.00000000000e+00  0.00000000000e+00  0.00000000000e+00  0.00000000000e+00  0.00000000000e+00  0.00000000000e+00  0.00000000000e+00  0.00000000000e+00  0.00000000000e+00  0.00000000000e+00  0.00000000000e+00  0.00000000000e+00  1.29262594866e-02  0.00000000000e+00  0.00000000000e+00  0.00000000000e+00  0.00000000000e+00  0.00000000000e+00  0.00000000000e+00  0.00000000000e+00  0.00000000000e+00  0.00000000000e+00  0.00000000000e+00  0.00000000000e+00  0.00000000000e+00  0.00000000000e+00  0.00000000000e+00  0.00000000000e+00  0.00000000000e+00  0.00000000000e+00  0.00000000000e+00  0.00000000000e+00  0.00000000000e+00  0.00000000000e+00  0.00000000000e+00  0.00000000000e+00  0.00000000000e+00  0.00000000000e+00  0.00000000000e+00  0.00000000000e+00  0.00000000000e+00  0.00000000000e+00  0.00000000000e+00  0.00000000000e+00  0.00000000000e+00  0.00000000000e+00  0.00000000000e+00  0.00000000000e+00  0.00000000000e+00  0.00000000000e+00  0.00000000000e+00  0.00000000000e+00  0.00000000000e+00  0.00000000000e+00  0.00000000000e+00  0.00000000000e+00  0.00000000000e+00 -3.90350010342e-02  0.00000000000e+00  0.00000000000e+00  0.00000000000e+00  0.00000000000e+00  0.00000000000e+00  0.00000000000e+00  0.00000000000e+00  0.00000000000e+00  0.00000000000e+00  0.00000000000e+00  0.00000000000e+00  0.00000000000e+00  6.22517019507e-02  0.00000000000e+00  0.00000000000e+00  0.00000000000e+00  0.00000000000e+00  0.00000000000e+00  0.00000000000e+00  0.00000000000e+00  0.00000000000e+00  0.00000000000e+00  0.00000000000e+00  0.00000000000e+00  0.00000000000e+00  0.00000000000e+00  0.00000000000e+00  0.00000000000e+00  0.00000000000e+00  0.00000000000e+00  0.00000000000e+00  0.00000000000e+00  0.00000000000e+00  0.00000000000e+00  0.00000000000e+00 -1.40927532961e-01  0.00000000000e+00  0.00000000000e+00  0.00000000000e+00  0.00000000000e+00  0.00000000000e+00  0.00000000000e+00  0.00000000000e+00  0.00000000000e+00  0.00000000000e+00  0.00000000000e+00  0.00000000000e+00  0.00000000000e+00  0.00000000000e+00  0.00000000000e+00  0.00000000000e+00  0.00000000000e+00  0.00000000000e+00  0.00000000000e+00  0.00000000000e+00  0.00000000000e+00  0.00000000000e+00  0.00000000000e+00  0.00000000000e+00  0.00000000000e+00  0.00000000000e+00  0.00000000000e+00  0.00000000000e+00  0.00000000000e+00  0.00000000000e+00  0.00000000000e+00  0.00000000000e+00  0.00000000000e+00  0.00000000000e+00  0.00000000000e+00  0.00000000000e+00  0.00000000000e+00  0.00000000000e+00  0.00000000000e+00  0.00000000000e+00  0.00000000000e+00  0.00000000000e+00  0.00000000000e+00  0.00000000000e+00  0.00000000000e+00  0.00000000000e+00  0.00000000000e+00  0.00000000000e+00  0.00000000000e+00  0.00000000000e+00  0.00000000000e+00  0.00000000000e+00  0.00000000000e+00  0.00000000000e+00  0.00000000000e+00  0.00000000000e+00  0.00000000000e+00  0.00000000000e+00  0.00000000000e+00  0.00000000000e+00  0.00000000000e+00  0.00000000000e+00  0.00000000000e+00  0.00000000000e+00  0.00000000000e+00  0.00000000000e+00  0.00000000000e+00  0.00000000000e+00  0.00000000000e+00  0.00000000000e+00  0.00000000000e+00  0.00000000000e+00  0.00000000000e+00  0.00000000000e+00  0.00000000000e+00  0.00000000000e+00  0.00000000000e+00  0.00000000000e+00  0.00000000000e+00  0.00000000000e+00  0.00000000000e+00  0.00000000000e+00  0.00000000000e+00  0.00000000000e+00  0.00000000000e+00  0.00000000000e+00  0.00000000000e+00  0.00000000000e+00  0.00000000000e+00  0.00000000000e+00  0.00000000000e+00  0.00000000000e+00  0.00000000000e+00  0.00000000000e+00  0.00000000000e+00  0.00000000000e+00  0.00000000000e+00  0.00000000000e+00  0.00000000000e+00  0.00000000000e+00  0.00000000000e+00  0.00000000000e+00  0.00000000000e+00  0.00000000000e+00  0.00000000000e+00  0.00000000000e+00 -7.02883878405e-03  0.00000000000e+00
 0.00000000000e+00  0.00000000000e+00  0.00000000000e+00  0.00000000000e+00  0.00000000000e+00  0.00000000000e+00  0.00000000000e+00  0.00000000000e+00  0.00000000000e+00  0.00000000000e+00  0.00000000000e+00  0.00000000000e+00  0.00000000000e+00  0.00000000000e+00  0.00000000000e+00  0.00000000000e+00  0.00000000000e+00 -5.18049851553e-01  0.00000000000e+00  1.13100801646e+01  0.00000000000e+00  7.34095796724e-01  0.00000000000e+00  0.00000000000e+00  0.00000000000e+00  0.00000000000e+00  0.00000000000e+00  0.00000000000e+00  0.00000000000e+00  0.00000000000e+00  0.00000000000e+00  0.00000000000e+00  0.00000000000e+00  0.00000000000e+00  0.00000000000e+00  0.00000000000e+00  0.00000000000e+00  0.00000000000e+00  0.00000000000e+00  0.00000000000e+00  0.00000000000e+00  0.00000000000e+00  0.00000000000e+00  0.00000000000e+00  0.00000000000e+00  0.00000000000e+00  0.00000000000e+00  0.00000000000e+00  0.00000000000e+00  0.00000000000e+00  0.00000000000e+00  0.00000000000e+00  0.00000000000e+00  0.00000000000e+00  0.00000000000e+00  0.00000000000e+00  0.00000000000e+00  0.00000000000e+00  0.00000000000e+00  0.00000000000e+00  0.00000000000e+00  0.00000000000e+00  0.00000000000e+00  0.00000000000e+00  0.00000000000e+00  0.00000000000e+00  0.00000000000e+00  0.00000000000e+00  0.00000000000e+00  0.00000000000e+00  0.00000000000e+00  0.00000000000e+00  0.00000000000e+00  0.00000000000e+00  0.00000000000e+00  0.00000000000e+00  0.00000000000e+00  0.00000000000e+00  0.00000000000e+00  0.00000000000e+00  0.00000000000e+00  0.00000000000e+00  0.00000000000e+00  0.00000000000e+00  0.00000000000e+00  0.00000000000e+00  0.00000000000e+00  0.00000000000e+00  0.00000000000e+00  0.00000000000e+00  0.00000000000e+00  0.00000000000e+00  0.00000000000e+00  0.00000000000e+00  0.00000000000e+00  0.00000000000e+00  0.00000000000e+00  0.00000000000e+00  0.00000000000e+00  0.00000000000e+00  0.00000000000e+00 -5.75823571280e-02  0.00000000000e+00  0.00000000000e+00  0.00000000000e+00  0.00000000000e+00  0.00000000000e+00  0.00000000000e+00  0.00000000000e+00  0.00000000000e+00  0.00000000000e+00  0.00000000000e+00  0.00000000000e+00  0.00000000000e+00  0.00000000000e+00  0.00000000000e+00  0.00000000000e+00  0.00000000000e+00  0.00000000000e+00  0.00000000000e+00  0.00000000000e+00  0.00000000000e+00  0.00000000000e+00  0.00000000000e+00  0.00000000000e+00  0.00000000000e+00  0.00000000000e+00  0.00000000000e+00  0.00000000000e+00  0.00000000000e+00  0.00000000000e+00  0.00000000000e+00  0.00000000000e+00  0.00000000000e+00  0.00000000000e+00  0.00000000000e+00  0.00000000000e+00  0.00000000000e+00  0.00000000000e+00  0.00000000000e+00  0.00000000000e+00  0.00000000000e+00  0.00000000000e+00  0.00000000000e+00  0.00000000000e+00  0.00000000000e+00 -9.66089920489e-02  0.00000000000e+00  0.00000000000e+00  0.00000000000e+00  0.00000000000e+00  0.00000000000e+00  0.00000000000e+00  0.00000000000e+00  0.00000000000e+00  0.00000000000e+00  0.00000000000e+00  0.00000000000e+00  0.00000000000e+00  0.00000000000e+00  0.00000000000e+00  0.00000000000e+00  0.00000000000e+00  0.00000000000e+00  0.00000000000e+00  0.00000000000e+00  0.00000000000e+00  0.00000000000e+00  0.00000000000e+00  0.00000000000e+00  0.00000000000e+00  0.00000000000e+00  0.00000000000e+00  0.00000000000e+00  0.00000000000e+00  0.00000000000e+00  0.00000000000e+00  0.00000000000e+00  0.00000000000e+00  0.00000000000e+00  0.00000000000e+00  0.00000000000e+00  0.00000000000e+00  0.00000000000e+00  0.00000000000e+00  0.00000000000e+00  0.00000000000e+00  0.00000000000e+00  0.00000000000e+00  0.00000000000e+00  0.00000000000e+00  0.00000000000e+00  0.00000000000e+00  0.00000000000e+00  0.00000000000e+00  0.00000000000e+00  0.00000000000e+00  0.00000000000e+00  0.00000000000e+00  0.00000000000e+00  0.00000000000e+00  0.00000000000e+00  0.00000000000e+00  0.00000000000e+00  0.00000000000e+00  0.00000000000e+00  0.00000000000e+00  0.00000000000e+00  0.00000000000e+00  0.00000000000e+00  0.00000000000e+00  0.00000000000e+00  0.00000000000e+00  0.00000000000e+00  0.00000000000e+00  0.00000000000e+00  0.00000000000e+00  0.00000000000e+00  0.00000000000e+00  0.00000000000e+00  0.00000000000e+00  0.00000000000e+00  0.00000000000e+00  0.00000000000e+00  0.00000000000e+00  0.00000000000e+00  0.00000000000e+00  0.00000000000e+00  0.00000000000e+00  0.00000000000e+00  0.00000000000e+00  0.00000000000e+00  0.00000000000e+00  0.00000000000e+00  0.00000000000e+00  0.00000000000e+00  0.00000000000e+00  0.00000000000e+00  0.00000000000e+00  0.00000000000e+00  0.00000000000e+00  0.00000000000e+00  0.00000000000e+00  0.00000000000e+00  0.00000000000e+00  0.00000000000e+00  0.00000000000e+00  0.00000000000e+00  0.00000000000e+00  0.00000000000e+00  0.00000000000e+00  0.00000000000e+00  0.00000000000e+00  0.00000000000e+00  0.00000000000e+00  0.00000000000e+00  0.00000000000e+00  0.00000000000e+00  0.00000000000e+00  0.00000000000e+00  0.00000000000e+00  0.00000000000e+00  0.00000000000e+00  0.00000000000e+00  0.00000000000e+00  0.00000000000e+00  0.00000000000e+00  0.00000000000e+00  0.00000000000e+00  0.00000000000e+00  0.00000000000e+00  0.00000000000e+00  0.00000000000e+00  0.00000000000e+00  0.00000000000e+00  0.00000000000e+00  0.00000000000e+00  0.00000000000e+00  0.00000000000e+00  0.00000000000e+00  0.00000000000e+00  0.00000000000e+00  0.00000000000e+00  0.00000000000e+00  0.00000000000e+00  0.00000000000e+00  0.00000000000e+00  0.00000000000e+00  0.00000000000e+00  0.00000000000e+00  0.00000000000e+00  0.00000000000e+00  0.00000000000e+00  0.00000000000e+00  0.00000000000e+00  0.00000000000e+00  0.00000000000e+00  0.00000000000e+00  0.00000000000e+00  0.00000000000e+00  0.00000000000e+00  0.00000000000e+00  0.00000000000e+00  0.00000000000e+00  0.00000000000e+00  0.00000000000e+00  0.00000000000e+00  0.00000000000e+00  0.00000000000e+00  0.00000000000e+00  0.00000000000e+00  0.00000000000e+00  0.00000000000e+00  0.00000000000e+00  0.00000000000e+00  0.00000000000e+00  0.00000000000e+00  0.00000000000e+00  0.00000000000e+00  0.00000000000e+00  0.00000000000e+00  0.00000000000e+00  0.00000000000e+00  0.00000000000e+00  0.00000000000e+00  0.00000000000e+00  0.00000000000e+00  0.00000000000e+00  0.00000000000e+00  0.00000000000e+00  0.00000000000e+00  0.00000000000e+00  0.00000000000e+00  0.00000000000e+00  0.00000000000e+00  0.00000000000e+00  0.00000000000e+00  0.00000000000e+00  0.00000000000e+00  0.00000000000e+00 -1.71311469028e-02  0.00000000000e+00  0.00000000000e+00  0.00000000000e+00  0.00000000000e+00  0.00000000000e+00  0.00000000000e+00  0.00000000000e+00  0.00000000000e+00  0.00000000000e+00  0.00000000000e+00  0.00000000000e+00  0.00000000000e+00  0.00000000000e+00  0.00000000000e+00  0.00000000000e+00  0.00000000000e+00  0.00000000000e+00  0.00000000000e+00  0.00000000000e+00  0.00000000000e+00  0.00000000000e+00  0.00000000000e+00  0.00000000000e+00  0.00000000000e+00  0.00000000000e+00  0.00000000000e+00  0.00000000000e+00  0.00000000000e+00  0.00000000000e+00  0.00000000000e+00  0.00000000000e+00  0.00000000000e+00  0.00000000000e+00  0.00000000000e+00  0.00000000000e+00  0.00000000000e+00  0.00000000000e+00  0.00000000000e+00  0.00000000000e+00  0.00000000000e+00  0.00000000000e+00  0.00000000000e+00  0.00000000000e+00  0.00000000000e+00  0.00000000000e+00  0.00000000000e+00  0.00000000000e+00  0.00000000000e+00  0.00000000000e+00  0.00000000000e+00  0.00000000000e+00  0.00000000000e+00  0.00000000000e+00  0.00000000000e+00  0.00000000000e+00  0.00000000000e+00  0.00000000000e+00  0.00000000000e+00  0.00000000000e+00  0.00000000000e+00  0.00000000000e+00  0.00000000000e+00  0.00000000000e+00  0.00000000000e+00  0.00000000000e+00  0.00000000000e+00  0.00000000000e+00  0.00000000000e+00  0.00000000000e+00  0.00000000000e+00  0.00000000000e+00  0.00000000000e+00  0.00000000000e+00  0.00000000000e+00  0.00000000000e+00  0.00000000000e+00  0.00000000000e+00  0.00000000000e+00  0.00000000000e+00  0.00000000000e+00  0.00000000000e+00  0.00000000000e+00  0.00000000000e+00  0.00000000000e+00  0.00000000000e+00  0.00000000000e+00  0.00000000000e+00  0.00000000000e+00  0.00000000000e+00  0.00000000000e+00  0.00000000000e+00  0.00000000000e+00  0.00000000000e+00  0.00000000000e+00  0.00000000000e+00  0.00000000000e+00  0.00000000000e+00  0.00000000000e+00  0.00000000000e+00  0.00000000000e+00  0.00000000000e+00  0.00000000000e+00  0.00000000000e+00  0.00000000000e+00  0.00000000000e+00  0.00000000000e+00  0.00000000000e+00  0.00000000000e+00  0.00000000000e+00  0.00000000000e+00  0.00000000000e+00  0.00000000000e+00  0.00000000000e+00  0.00000000000e+00  0.00000000000e+00  0.00000000000e+00  0.00000000000e+00  0.00000000000e+00  0.00000000000e+00  0.00000000000e+00  0.00000000000e+00  0.00000000000e+00  0.00000000000e+00  0.00000000000e+00  0.00000000000e+00  0.00000000000e+00  0.00000000000e+00  0.00000000000e+00  0.00000000000e+00  0.00000000000e+00  0.00000000000e+00  0.00000000000e+00  0.00000000000e+00  0.00000000000e+00  0.00000000000e+00  0.00000000000e+00  0.00000000000e+00  0.00000000000e+00  0.00000000000e+00  0.00000000000e+00  0.00000000000e+00  0.00000000000e+00  0.00000000000e+00  0.00000000000e+00  0.00000000000e+00  0.00000000000e+00  0.00000000000e+00  0.00000000000e+00  0.00000000000e+00  0.00000000000e+00  0.00000000000e+00  0.00000000000e+00  0.00000000000e+00  0.00000000000e+00  0.00000000000e+00  0.00000000000e+00  0.00000000000e+00  0.00000000000e+00  0.00000000000e+00  0.00000000000e+00  0.00000000000e+00  0.00000000000e+00  0.00000000000e+00  0.00000000000e+00  0.00000000000e+00  0.00000000000e+00  0.00000000000e+00  0.00000000000e+00  0.00000000000e+00  0.00000000000e+00  0.00000000000e+00
 0.00000000000e+00  0.00000000000e+00  0.00000000000e+00  0.00000000000e+00  0.00000000000e+00  0.00000000000e+00  0.00000000000e+00  0.00000000000e+00  0.00000000000e+00  0.00000000000e+00  0.00000000000e+00  0.00000000000e+00  0.00000000000e+00  0.00000000000e+00  0.00000000000e+00  0.00000000000e+00  0.00000000000e+00  4.83099635783e-02 -1.83519985319e-01  0.00000000000e+00  9.81535511992e+00  0.00000000000e+00  0.00000000000e+00  0.00000000000e+00  0.00000000000e+00  0.00000000000e+00  0.00000000000e+00  0.00000000000e+00  0.00000000000e+00  0.00000000000e+00  0.00000000000e+00  0.00000000000e+00  0.00000000000e+00  0.00000000000e+00  0.00000000000e+00  0.00000000000e+00  0.00000000000e+00  0.00000000000e+00  0.00000000000e+00  0.00000000000e+00  0.00000000000e+00  0.00000000000e+00  0.00000000000e+00  0.00000000000e+00  0.00000000000e+00  0.00000000000e+00  0.00000000000e+00  0.00000000000e+00  0.00000000000e+00  0.00000000000e+00  0.00000000000e+00  0.00000000000e+00  0.00000000000e+00  0.00000000000e+00  0.00000000000e+00  0.00000000000e+00  0.00000000000e+00  0.00000000000e+00  0.00000000000e+00  0.00000000000e+00  0.00000000000e+00  0.00000000000e+00  0.00000000000e+00  0.00000000000e+00  0.00000000000e+00  0.00000000000e+00  0.00000000000e+00  0.00000000000e+00  0.00000000000e+00  0.00000000000e+00  0.00000000000e+00  0.00000000000e+00  0.00000000000e+00  0.00000000000e+00  0.00000000000e+00  0.00000000000e+00  0.00000000000e+00  0.00000000000e+00  0.00000000000e+00  0.00000000000e+00  0.00000000000e+00  0.00000000000e+00  0.00000000000e+00  0.00000000000e+00  0.00000000000e+00  0.00000000000e+00  0.00000000000e+00  0.00000000000e+00  0.00000000000e+00  0.00000000000e+00  0.00000000000e+00  0.00000000000e+00  0.00000000000e+00  0.00000000000e+00  0.00000000000e+00  0.00000000000e+00  0.00000000000e+00  0.00000000000e+00  0.00000000000e+00  0.00000000000e+00  0.00000000000e+00  0.00000000000e+00  0.00000000000e+00  0.00000000000e+00  0.00000000000e+00  0.00000000000e+00  0.00000000000e+00  0.00000000000e+00  0.00000000000e+00  0.00000000000e+00  0.00000000000e+00  0.00000000000e+00  0.00000000000e+00  0.00000000000e+00  0.00000000000e+00  0.00000000000e+00  0.00000000000e+00  0.00000000000e+00  0.00000000000e+00  0.00000000000e+00  0.00000000000e+00  0.00000000000e+00  0.00000000000e+00  0.00000000000e+00  0.00000000000e+00  0.00000000000e+00  0.00000000000e+00  0.00000000000e+00  0.00000000000e+00  0.00000000000e+00  0.00000000000e+00  0.00000000000e+00  0.00000000000e+00  0.00000000000e+00  0.00000000000e+00  0.00000000000e+00  0.00000000000e+00  0.00000000000e+00  0.00000000000e+00  0.00000000000e+00  0.00000000000e+00  0.00000000000e+00  0.00000000000e+00  0.00000000000e+00  0.00000000000e+00  0.00000000000e+00  0.00000000000e+00  0.00000000000e+00  0.00000000000e+00  0.00000000000e+00  0.00000000000e+00  0.00000000000e+00  0.00000000000e+00  0.00000000000e+00  0.00000000000e+00  0.00000000000e+00  0.00000000000e+00  0.00000000000e+00  0.00000000000e+00  0.00000000000e+00  0.00000000000e+00  0.00000000000e+00  0.00000000000e+00  0.00000000000e+00  0.00000000000e+00  0.00000000000e+00  0.00000000000e+00  0.00000000000e+00  0.00000000000e+00  0.00000000000e+00  0.00000000000e+00  0.00000000000e+00  0.00000000000e+00  0.00000000000e+00  0.00000000000e+00  0.00000000000e+00  0.00000000000e+00  0.00000000000e+00  0.00000000000e+00  0.00000000000e+00  0.00000000000e+00  0.00000000000e+00  0.00000000000e+00  0.00000000000e+00  0.00000000000e+00  0.00000000000e+00  0.00000000000e+00  0.00000000000e+00  0.00000000000e+00  0.00000000000e+00  0.00000000000e+00  0.00000000000e+00  0.00000000000e+00  0.00000000000e+00  0.00000000000e+00  0.00000000000e+00  0.00000000000e+00  0.00000000000e+00  0.00000000000e+00  0.00000000000e+00  0.00000000000e+00  0.00000000000e+00 -1.97481326418e-02  0.00000000000e+00  0.00000000000e+00  0.00000000000e+00  0.00000000000e+00  0.00000000000e+00  0.00000000000e+00  0.00000000000e+00  0.00000000000e+00  0.00000000000e+00  0.00000000000e+00  0.00000000000e+00  0.00000000000e+00  0.00000000000e+00  0.00000000000e+00  0.00000000000e+00  0.00000000000e+00  0.00000000000e+00  0.00000000000e+00  0.00000000000e+00  0.00000000000e+00  0.00000000000e+00  0.00000000000e+00  0.00000000000e+00  0.00000000000e+00  0.00000000000e+00  0.00000000000e+00  0.00000000000e+00  0.00000000000e+00  0.00000000000e+00  0.00000000000e+00  0.00000000000e+00  0.00000000000e+00  0.00000000000e+00  0.00000000000e+00  0.00000000000e+00  0.00000000000e+00  0.00000000000e+00  0.00000000000e+00  0.00000000000e+00  0.00000000000e+00  0.00000000000e+00  0.00000000000e+00  0.00000000000e+00  0.00000000000e+00  0.00000000000e+00  0.00000000000e+00  0.00000000000e+00  0.00000000000e+00  0.00000000000e+00  8.41672825802e-02  0.00000000000e+00  0.00000000000e+00  0.00000000000e+00  0.00000000000e+00  0.00000000000e+00  0.00000000000e+00  0.00000000000e+00  0.00000000000e+00  0.00000000000e+00  0.00000000000e+00  0.00000000000e+00  0.00000000000e+00  0.00000000000e+00  0.00000000000e+00  0.00000000000e+00  0.00000000000e+00  0.00000000000e+00  0.00000000000e+00  0.00000000000e+00  0.00000000000e+00  0.00000000000e+00  0.00000000000e+00  0.00000000000e+00  0.00000000000e+00  0.00000000000e+00  0.00000000000e+00  0.00000000000e+00  0.00000000000e+00  0.00000000000e+00  0.00000000000e+00  0.00000000000e+00  0.00000000000e+00  0.00000000000e+00  0.00000000000e+00  0.00000000000e+00  0.00000000000e+00  0.00000000000e+00  0.00000000000e+00  0.00000000000e+00  0.00000000000e+00  0.00000000000e+00  0.00000000000e+00  0.00000000000e+00  0.00000000000e+00  0.00000000000e+00  0.00000000000e+00  0.00000000000e+00  0.00000000000e+00  0.00000000000e+00  0.00000000000e+00  0.00000000000e+00  0.00000000000e+00  0.00000000000e+00  0.00000000000e+00  0.00000000000e+00  0.00000000000e+00  0.00000000000e+00  0.00000000000e+00  0.00000000000e+00  0.00000000000e+00  0.00000000000e+00  0.00000000000e+00  0.00000000000e+00  0.00000000000e+00  0.00000000000e+00  0.00000000000e+00  0.00000000000e+00  0.00000000000e+00  0.00000000000e+00  0.00000000000e+00  0.00000000000e+00  0.00000000000e+00  0.00000000000e+00  0.00000000000e+00  0.00000000000e+00  0.00000000000e+00  0.00000000000e+00  0.00000000000e+00  0.00000000000e+00  0.00000000000e+00  0.00000000000e+00  0.00000000000e+00  0.00000000000e+00  0.00000000000e+00  0.00000000000e+00  0.00000000000e+00  0.00000000000e+00  0.00000000000e+00  0.00000000000e+00  0.00000000000e+00  0.00000000000e+00  0.00000000000e+00  0.00000000000e+00  0.00000000000e+00  0.00000000000e+00  0.00000000000e+00  0.00000000000e+00  0.00000000000e+00  0.00000000000e+00  0.00000000000e+00  0.00000000000e+00  0.00000000000e+00  0.00000000000e+00  0.00000000000e+00  0.00000000000e+00  0.00000000000e+00  0.00000000000e+00  0.00000000000e+00  0.00000000000e+00  0.00000000000e+00  0.00000000000e+00  0.00000000000e+00  0.00000000000e+00  0.00000000000e+00  0.00000000000e+00  0.00000000000e+00  0.00000000000e+00  0.00000000000e+00  0.00000000000e+00  0.00000000000e+00  0.00000000000e+00  0.00000000000e+00  0.00000000000e+00  0.00000000000e+00  0.00000000000e+00  0.00000000000e+00  0.00000000000e+00  0.00000000000e+00  0.00000000000e+00  0.00000000000e+00  0.00000000000e+00  0.00000000000e+00  0.00000000000e+00  0.00000000000e+00  0.00000000000e+00  0.00000000000e+00  0.00000000000e+00  0.00000000000e+00  0.00000000000e+00  0.00000000000e+00  0.00000000000e+00  0.00000000000e+00  0.00000000000e+00  0.00000000000e+00  0.00000000000e+00  0.00000000000e+00  1.27143783316e-01  0.00000000000e+00  0.00000000000e+00  0.00000000000e+00  0.00000000000e+00  0.00000000000e+00  0.00000000000e+00  0.00000000000e+00  0.00000000000e+00  0.00000000000e+00  0.00000000000e+00  0.00000000000e+00  0.00000000000e+00  0.00000000000e+00  0.00000000000e+00  0.00000000000e+00  0.00000000000e+00  0.00000000000e+00  0.00000000000e+00  0.00000000000e+00  0.00000000000e+00  0.00000000000e+00  0.00000000000e+00  0.00000000000e+00  0.00000000000e+00  0.00000000000e+00  0.00000000000e+00  0.00000000000e+00  0.00000000000e+00  0.00000000000e+00  0.00000000000e+00  0.00000000000e+00  0.00000000000e+00  0.00000000000e+00  0.00000000000e+00  0.00000000000e+00  0.00000000000e+00  0.00000000000e+00  0.00000000000e+00  0.00000000000e+00  0.00000000000e+00  0.00000000000e+00  0.00000000000e+00  0.00000000000e+00  0.00000000000e+00  0.00000000000e+00  0.00000000000e+00  0.00000000000e+00  0.00000000000e+00  0.00000000000e+00  0.00000000000e+00  0.00000000000e+00  0.00000000000e+00  0.00000000000e+00  0.00000000000e+00  0.00000000000e+00  0.00000000000e+00  0.00000000000e+00  0.00000000000e+00  0.00000000000e+00  0.00000000000e+00  0.00000000000e+00  0.00000000000e+00  0.00000000000e+00  0.00000000000e+00  0.00000000000e+00  0.00000000000e+00  0.00000000000e+00  0.00000000000e+00  0.00000000000e+00  0.00000000000e+00  0.00000000000e+00  0.00000000000e+00  0.00000000000e+00  0.00000000000e+00  0.00000000000e+00  0.00000000000e+00  0.00000000000e+00  0.00000000000e+00  0.00000000000e+00  0.00000000000e+00  0.00000000000e+00  0.00000000000e+00  0.00000000000e+00  0.00000000000e+00  0.00000000000e+00  0.00000000000e+00  0.00000000000e+00  0.00000000000e+00  0.00000000000e+00  0.00000000000e+00  0.00000000000e+00  0.00000000000e+00  0.00000000000e+00  0.00000000000e+00  0.00000000000e+00  0.00000000000e+00  0.00000000000e+00  0.00000000000e+00  0.00000000000e+00  0.00000000000e+00  0.00000000000e+00  0.00000000000e+00  0.00000000000e+00  0.00000000000e+00  0.00000000000e+00  0.00000000000e+00  0.00000000000e+00  0.00000000000e+00  0.00000000000e+00  0.00000000000e+00  0.00000000000e+00  0.00000000000e+00
 0.00000000000e+00  0.00000000000e+00  0.00000000000e+00  0.00000000000e+00  0.00000000000e+00  0.00000000000e+00  0.00000000000e+00  0.00000000000e+00  0.00000000000e+00  0.00000000000e+00  0.00000000000e+00  0.00000000000e+00  0.00000000000e+00  0.00000000000e+00  0.00000000000e+00  0.00000000000e+00  0.00000000000e+00  0.00000000000e+00  0.00000000000e+00  7.34095796724e-01  0.00000000000e+00  9.84085908460e+00  0.00000000000e+00  0.00000000000e+00  0.00000000000e+00  0.00000000000e+00  0.00000000000e+00  0.00000000000e+00  0.00000000000e+00  0.00000000000e+00  0.00000000000e+00  0.00000000000e+00  0.00000000000e+00  0.00000000000e+00  0.00000000000e+00  0.00000000000e+00  0.00000000000e+00  0.00000000000e+00  0.00000000000e+00  0.00000000000e+00  0.00000000000e+00  0.00000000000e+00  0.00000000000e+00  0.00000000000e+00  0.00000000000e+00  0.00000000000e+00  0.00000000000e+00  0.00000000000e+00  0.00000000000e+00  0.00000000000e+00  0.00000000000e+00  0.00000000000e+00  0.00000000000e+00  0.00000000000e+00  0.00000000000e+00  0.00000000000e+00  0.00000000000e+00  0.00000000000e+00  0.00000000000e+00  0.00000000000e+00  0.00000000000e+00  0.00000000000e+00  0.00000000000e+00  0.00000000000e+00  0.00000000000e+00  0.00000000000e+00  0.00000000000e+00  0.00000000000e+00  0.00000000000e+00  0.00000000000e+00  0.00000000000e+00  0.00000000000e+00  0.00000000000e+00  0.00000000000e+00  0.00000000000e+00  0.00000000000e+00  0.00000000000e+00  0.00000000000e+00  0.00000000000e+00  0.00000000000e+00  0.00000000000e+00  0.00000000000e+00  0.00000000000e+00  0.00000000000e+00  0.00000000000e+00  0.00000000000e+00  0.00000000000e+00  0.00000000000e+00  0.00000000000e+00  0.00000000000e+00  0.00000000000e+00  0.00000000000e+00  0.00000000000e+00  0.00000000000e+00  0.00000000000e+00  0.00000000000e+00  0.00000000000e+00  0.00000000000e+00  0.00000000000e+00  0.00000000000e+00  0.00000000000e+00  0.00000000000e+00  0.00000000000e+00  0.00000000000e+00  0.00000000000e+00  0.00000000000e+00  0.00000000000e+00  0.00000000000e+00  0.00000000000e+00  0.00000000000e+00  0.00000000000e+00  0.00000000000e+00  0.00000000000e+00  0.00000000000e+00  0.00000000000e+00  0.00000000000e+00  0.00000000000e+00  0.00000000000e+00  0.00000000000e+00  0.00000000000e+00  0.00000000000e+00  0.00000000000e+00  0.00000000000e+00  0.00000000000e+00  0.00000000000e+00  0.00000000000e+00  0.00000000000e+00  0.00000000000e+00  0.00000000000e+00  0.00000000000e+00  0.00000000000e+00  0.00000000000e+00  0.00000000000e+00  0.00000000000e+00  0.00000000000e+00  0.00000000000e+00  0.00000000000e+00  0.00000000000e+00  0.00000000000e+00  0.00000000000e+00  0.00000000000e+00  0.00000000000e+00  0.00000000000e+00  0.00000000000e+00  0.00000000000e+00  0.00000000000e+00  0.00000000000e+00  0.00000000000e+00  0.00000000000e+00  0.00000000000e+00  0.00000000000e+00  0.00000000000e+00  0.00000000000e+00  0.00000000000e+00  0.00000000000e+00  0.00000000000e+00  0.00000000000e+00  0.00000000000e+00  0.00000000000e+00  0.00000000000e+00  0.00000000000e+00  0.00000000000e+00  0.00000000000e+00  0.00000000000e+00  0.00000000000e+00  0.00000000000e+00  0.00000000000e+00  0.00000000000e+00  0.00000000000e+00  0.00000000000e+00  0.00000000000e+00  0.00000000000e+00  0.00000000000e+00  0.00000000000e+00  0.00000000000e+00  0.00000000000e+00  0.00000000000e+00  0.00000000000e+00  0.00000000000e+00  0.00000000000e+00  0.00000000000e+00  0.00000000000e+00  0.00000000000e+00  0.00000000000e+00  0.00000000000e+00  0.00000000000e+00  0.00000000000e+00  0.00000000000e+00  0.00000000000e+00  0.00000000000e+00  0.00000000000e+00  0.00000000000e+00  0.00000000000e+00  0.00000000000e+00  0.00000000000e+00  0.00000000000e+00  0.00000000000e+00  0.00000000000e+00  0.00000000000e+00  0.00000000000e+00  0.00000000000e+00  0.00000000000e+00  0.00000000000e+00  0.00000000000e+00  0.00000000000e+00  0.00000000000e+00  0.00000000000e+00  0.00000000000e+00  0.00000000000e+00  0.00000000000e+00  0.00000000000e+00  0.00000000000e+00  0.00000000000e+00  0.00000000000e+00  0.00000000000e+00  0.00000000000e+00  0.00000000000e+00  0.00000000000e+00  0.00000000000e+00  0.00000000000e+00  0.00000000000e+00  0.00000000000e+00  0.00000000000e+00  0.00000000000e+00  0.00000000000e+00  0.00000000000e+00  0.00000000000e+00  0.00000000000e+00  0.00000000000e+00  0.00000000000e+00  0.00000000000e+00  0.00000000000e+00  0.00000000000e+00  0.00000000000e+00  0.00000000000e+00  0.00000000000e+00  0.00000000000e+00  0.00000000000e+00  0.00000000000e+00  0.00000000000e+00  0.00000000000e+00  0.00000000000e+00  0.00000000000e+00  0.00000000000e+00  0.00000000000e+00  0.00000000000e+00  0.00000000000e+00  0.00000000000e+00  0.00000000000e+00  0.00000000000e+00  0.00000000000e+00  0.00000000000e+00  0.00000000000e+00  0.00000000000e+00  0.00000000000e+00  0.00000000000e+00  0.00000000000e+00  0.00000000000e+00  0.00000000000e+00  0.00000000000e+00  0.00000000000e+00  0.00000000000e+00  0.00000000000e+00  0.00000000000e+00  0.00000000000e+00  0.00000000000e+00  0.00000000000e+00  0.00000000000e+00  0.00000000000e+00  0.00000000000e+00  0.00000000000e+00  0.00000000000e+00  0.00000000000e+00  0.00000000000e+00  0.00000000000e+00  0.00000000000e+00  0.00000000000e+00  0.00000000000e+00  0.00000000000e+00  0.00000000000e+00  0.00000000000e+00  0.00000000000e+00  0.00000000000e+00  0.00000000000e+00  0.00000000000e+00  0.00000000000e+00  0.00000000000e+00  0.00000000000e+00  0.00000000000e+00  0.00000000000e+00  0.00000000000e+00  0.00000000000e+00  0.00000000000e+00  0.00000000000e+00  0.00000000000e+00  0.00000000000e+00  0.00000000000e+00  0.00000000000e+00  0.00000000000e+00  0.00000000000e+00  0.00000000000e+00  0.00000000000e+00  0.00000000000e+00  0.00000000000e+00  0.00000000000e+00  0.00000000000e+00  0.00000000000e+00  0.00000000000e+00  0.00000000000e+00  0.00000000000e+00  0.00000000000e+00  0.00000000000e+00  0.00000000000e+00  0.00000000000e+00  0.00000000000e+00  0.00000000000e+00  0.00000000000e+00  0.00000000000e+00  0.00000000000e+00  0.00000000000e+00  0.00000000000e+00  0.00000000000e+00  0.00000000000e+00  0.00000000000e+00  0.00000000000e+00  0.00000000000e+00  0.00000000000e+00  0.00000000000e+00  0.00000000000e+00  0.00000000000e+00  0.00000000000e+00  0.00000000000e+00  0.00000000000e+00  0.00000000000e+00  0.00000000000e+00  0.00000000000e+00  0.00000000000e+00  0.00000000000e+00  0.00000000000e+00  0.00000000000e+00  0.00000000000e+00  0.00000000000e+00  0.00000000000e+00  0.00000000000e+00  0.00000000000e+00  0.00000000000e+00  0.00000000000e+00  0.00000000000e+00  0.00000000000e+00  0.00000000000e+00  0.00000000000e+00  0.00000000000e+00  0.00000000000e+00  0.00000000000e+00  0.00000000000e+00  0.00000000000e+00  0.00000000000e+00  0.00000000000e+00  0.00000000000e+00  0.00000000000e+00  0.00000000000e+00  0.00000000000e+00  0.00000000000e+00  0.00000000000e+00  0.00000000000e+00  0.00000000000e+00  0.00000000000e+00  0.00000000000e+00  0.00000000000e+00  0.00000000000e+00  0.00000000000e+00  0.00000000000e+00  0.00000000000e+00  0.00000000000e+00  0.00000000000e+00  0.00000000000e+00  0.00000000000e+00  0.00000000000e+00  0.00000000000e+00  0.00000000000e+00  0.00000000000e+00  0.00000000000e+00  0.00000000000e+00  0.00000000000e+00  0.00000000000e+00  0.00000000000e+00  0.00000000000e+00  0.00000000000e+00  0.00000000000e+00  0.00000000000e+00  0.00000000000e+00  0.00000000000e+00  0.00000000000e+00  0.00000000000e+00  0.00000000000e+00  0.00000000000e+00  0.00000000000e+00  0.00000000000e+00  0.00000000000e+00  0.00000000000e+00  0.00000000000e+00  0.00000000000e+00  0.00000000000e+00  0.00000000000e+00  0.00000000000e+00  0.00000000000e+00  0.00000000000e+00  0.00000000000e+00  0.00000000000e+00  0.00000000000e+00  0.00000000000e+00  0.00000000000e+00  0.00000000000e+00  0.00000000000e+00  0.00000000000e+00  0.00000000000e+00  0.00000000000e+00  0.00000000000e+00  0.00000000000e+00  0.00000000000e+00  0.00000000000e+00  0.00000000000e+00  0.00000000000e+00  0.00000000000e+00  0.00000000000e+00  0.00000000000e+00  0.00000000000e+00  0.00000000000e+00  0.00000000000e+00  0.00000000000e+00  0.00000000000e+00  0.00000000000e+00  0.00000000000e+00  0.00000000000e+00  0.00000000000e+00  0.00000000000e+00  0.00000000000e+00  0.00000000000e+00  0.00000000000e+00  0.00000000000e+00  0.00000000000e+00  0.00000000000e+00  0.00000000000e+00  0.00000000000e+00  0.00000000000e+00  0.00000000000e+00  0.00000000000e+00  0.00000000000e+00  0.00000000000e+00  0.00000000000e+00  0.00000000000e+00  0.00000000000e+00  0.00000000000e+00  0.00000000000e+00  0.00000000000e+00  0.00000000000e+00  0.00000000000e+00  0.00000000000e+00  0.00000000000e+00  0.00000000000e+00  0.00000000000e+00  0.00000000000e+00  0.00000000000e+00  0.00000000000e+00  0.00000000000e+00  0.00000000000e+00  0.00000000000e+00  0.00000000000e+00  0.00000000000e+00  0.00000000000e+00  0.00000000000e+00  0.00000000000e+00  0.00000000000e+00  0.00000000000e+00  0.00000000000e+00  0.00000000000e+00  0.00000000000e+00  0.00000000000e+00  0.00000000000e+00  0.00000000000e+00  0.00000000000e+00  0.00000000000e+00  0.00000000000e+00  0.00000000000e+00  0.00000000000e+00  0.00000000000e+00  0.00000000000e+00  0.00000000000e+00  0.00000000000e+00  0.00000000000e+00  0.00000000000e+00  0.00000000000e+00  0.00000000000e+00  0.00000000000e+00  0.00000000000e+00  0.00000000000e+00  0.00000000000e+00  0.00000000000e+00  0.00000000000e+00  0.00000000000e+00  0.00000000000e+00  0.00000000000e+00  0.00000000000e+00  0.00000000000e+00  0.00000000000e+00  0.00000000000e+00  0.00000000000e+00  0.00000000000e+00  0.00000000000e+00  0.00000000000e+00  0.00000000000e+00  0.00000000000e+00
 0.00000000000e+00  0.00000000000e+00  0.00000000000e+00  0.00000000000e+00  0.00000000000e+00  0.00000000000e+00  0.00000000000e+00  0.00000000000e+00  0.00000000000e+00  0.00000000000e+00  0.00000000000e+00  0.00000000000e+00  0.00000000000e+00  0.00000000000e+00  0.00000000000e+00  0.00000000000e+00  0.00000000000e+00  0.00000000000e+00  0.00000000000e+00  0.00000000000e+00  0.00000000000e+00  0.00000000000e+00  7.26568348824e+00  0.00000000000e+00  0.00000000000e+00 -2.92682642467e-01  0.00000000000e+00  0.00000000000e+00  0.00000000000e+00  0.00000000000e+00  0.00000000000e+00  0.00000000000e+00  0.00000000000e+00  0.00000000000e+00  0.00000000000e+00 -2.31404491924e-03  8.41414626745e-03  0.00000000000e+00  0.00000000000e+00  0.00000000000e+00  0.00000000000e+00  0.00000000000e+00  0.00000000000e+00  0.00000000000e+00  0.00000000000e+00  0.00000000000e+00  0.00000000000e+00  0.00000000000e+00  0.00000000000e+00  0.00000000000e+00  0.00000000000e+00  0.00000000000e+00  0.00000000000e+00  0.00000000000e+00  0.00000000000e+00  0.00000000000e+00  0.00000000000e+00  0.00000000000e+00  0.00000000000e+00  0.00000000000e+00  0.00000000000e+00  0.00000000000e+00  0.00000000000e+00  0.00000000000e+00  0.00000000000e+00  0.00000000000e+00  0.00000000000e+00  0.00000000000e+00  0.00000000000e+00  0.00000000000e+00  0.00000000000e+00  0.00000000000e+00  0.00000000000e+00  0.00000000000e+00  0.00000000000e+00  0.00000000000e+00  0.00000000000e+00  0.00000000000e+00  0.00000000000e+00  0.00000000000e+00  0.00000000000e+00  0.00000000000e+00  0.00000000000e+00  0.00000000000e+00  0.00000000000e+00  0.00000000000e+00  0.00000000000e+00  0.00000000000e+00  0.00000000000e+00  0.00000000000e+00  0.00000000000e+00  0.00000000000e+00  0.00000000000e+00  0.00000000000e+00  0.00000000000e+00  0.00000000000e+00  0.00000000000e+00  0.00000000000e+00  0.00000000000e+00  0.00000000000e+00  0.00000000000e+00  0.00000000000e+00  0.00000000000e+00  0.00000000000e+00  0.00000000000e+00  0.00000000000e+00  0.00000000000e+00  0.00000000000e+00  0.00000000000e+00  0.00000000000e+00  0.00000000000e+00  0.00000000000e+00  0.00000000000e+00  0.00000000000e+00  0.00000000000e+00  0.00000000000e+00  0.00000000000e+00  0.00000000000e+00  0.00000000000e+00  0.00000000000e+00  0.00000000000e+00  0.00000000000e+00  0.00000000000e+00  0.00000000000e+00  0.00000000000e+00  0.00000000000e+00  0.00000000000e+00  0.00000000000e+00  0.00000000000e+00  0.00000000000e+00  0.00000000000e+00  0.00000000000e+00  0.00000000000e+00  0.00000000000e+00  0.00000000000e+00  0.00000000000e+00  0.00000000000e+00  0.00000000000e+00  0.00000000000e+00  0.00000000000e+00  0.00000000000e+00  0.00000000000e+00  0.00000000000e+00  0.00000000000e+00  0.00000000000e+00  0.00000000000e+00  0.00000000000e+00  0.00000000000e+00  0.00000000000e+00  0.00000000000e+00  0.00000000000e+00  0.00000000000e+00  0.00000000000e+00  0.00000000000e+00  0.00000000000e+00  0.00000000000e+00  0.00000000000e+00  0.00000000000e+00  0.00000000000e+00  0.00000000000e+00  0.00000000000e+00  0.00000000000e+00  0.00000000000e+00  3.27564104674e-02  0.00000000000e+00  0.00000000000e+00  0.00000000000e+00  0.00000000000e+00  0.00000000000e+00  0.00000000000e+00  0.00000000000e+00  0.00000000000e+00  0.00000000000e+00  0.00000000000e+00  0.00000000000e+00  0.00000000000e+00  0.00000000000e+00  0.00000000000e+00  1.47918356149e-01  0.00000000000e+00  0.00000000000e+00  0.00000000000e+00  0.00000000000e+00  0.00000000000e+00  0.00000000000e+00  0.00000000000e+00  0.00000000000e+00  0.00000000000e+00  0.00000000000e+00  0.00000000000e+00  0.00000000000e+00  0.00000000000e+00  0.00000000000e+00  0.00000000000e+00  0.00000000000e+00  0.00000000000e+00  0.00000000000e+00  0.00000000000e+00  0.00000000000e+00  0.00000000000e+00  0.00000000000e+00  0.00000000000e+00  0.00000000000e+00  0.00000000000e+00  0.00000000000e+00  0.00000000000e+00  0.00000000000e+00  0.00000000000e+00  0.00000000000e+00  0.00000000000e+00  0.00000000000e+00  0.00000000000e+00  0.00000000000e+00  0.00000000000e+00  0.00000000000e+00  0.00000000000e+00  0.00000000000e+00  0.00000000000e+00  0.00000000000e+00  0.00000000000e+00  0.00000000000e+00  0.00000000000e+00  0.00000000000e+00  0.00000000000e+00  0.00000000000e+00  0.00000000000e+00  0.00000000000e+00  0.00000000000e+00  0.00000000000e+00  0.00000000000e+00  0.00000000000e+00  0.00000000000e+00  0.00000000000e+00  0.00000000000e+00  0.00000000000e+00  0.00000000000e+00  0.00000000000e+00  0.00000000000e+00  0.00000000000e+00  0.00000000000e+00  0.00000000000e+00  0.00000000000e+00  0.00000000000e+00  0.00000000000e+00  0.00000000000e+00  0.00000000000e+00  0.00000000000e+00  0.00000000000e+00  0.00000000000e+00  0.00000000000e+00  0.00000000000e+00  0.00000000000e+00  0.00000000000e+00  0.00000000000e+00  0.00000000000e+00  0.00000000000e+00  0.00000000000e+00  0.00000000000e+00  0.00000000000e+00  0.00000000000e+00  0.00000000000e+00  0.00000000000e+00  0.00000000000e+00  0.00000000000e+00  0.00000000000e+00  0.00000000000e+00  0.00000000000e+00  0.00000000000e+00  0.00000000000e+00  0.00000000000e+00  0.00000000000e+00  7.99158045226e-02  0.00000000000e+00  0.00000000000e+00  0.00000000000e+00  0.00000000000e+00  0.00000000000e+00  0.00000000000e+00  0.00000000000e+00  0.00000000000e+00  0.00000000000e+00  0.00000000000e+00  0.00000000000e+00  0.00000000000e+00  0.00000000000e+00  0.00000000000e+00  0.00000000000e+00  0.00000000000e+00  0.00000000000e+00  0.00000000000e+00  0.00000000000e+00  0.00000000000e+00  0.00000000000e+00  0.00000000000e+00  0.00000000000e+00  0.00000000000e+00  0.00000000000e+00  0.00000000000e+00  0.00000000000e+00  0.00000000000e+00  0.00000000000e+00  0.00000000000e+00  0.00000000000e+00  0.00000000000e+00  0.00000000000e+00  0.00000000000e+00  0.00000000000e+00  0.00000000000e+00  0.00000000000e+00  0.00000000000e+00  0.00000000000e+00  0.00000000000e+00  0.00000000000e+00  0.00000000000e+00  0.00000000000e+00  0.00000000000e+00  0.00000000000e+00  0.00000000000e+00  0.00000000000e+00  0.00000000000e+00  0.00000000000e+00 -4.25231909542e-02  0.00000000000e+00  0.00000000000e+00  0.00000000000e+00  0.00000000000e+00  0.00000000000e+00  0.00000000000e+00  0.00000000000e+00  0.00000000000e+00  0.00000000000e+00  0.00000000000e+00  0.00000000000e+00  0.00000000000e+00  0.00000000000e+00  0.00000000000e+00  0.00000000000e+00  0.00000000000e+00  0.00000000000e+00 -5.68544844038e-02  0.00000000000e+00  0.00000000000e+00  0.00000000000e+00  1.59314927900e-01  0.00000000000e+00  0.00000000000e+00  0.00000000000e+00  0.00000000000e+00  0.00000000000e+00  0.00000000000e+00  0.00000000000e+00  0.00000000000e+00  0.00000000000e+00  0.00000000000e+00  0.00000000000e+00  0.00000000000e+00  0.00000000000e+00  0.00000000000e+00  0.00000000000e+00  0.00000000000e+00  0.00000000000e+00  0.00000000000e+00  0.00000000000e+00  0.00000000000e+00  0.00000000000e+00  0.00000000000e+00  0.00000000000e+00  0.00000000000e+00  0.00000000000e+00  0.00000000000e+00  0.00000000000e+00  0.00000000000e+00  0.00000000000e+00  0.00000000000e+00  0.00000000000e+00  0.00000000000e+00  0.00000000000e+00  0.00000000000e+00  0.00000000000e+00  0.00000000000e+00  0.00000000000e+00  0.00000000000e+00  0.00000000000e+00  0.00000000000e+00  0.00000000000e+00  0.00000000000e+00  0.00000000000e+00  0.00000000000e+00  0.00000000000e+00  0.00000000000e+00  0.00000000000e+00  0.00000000000e+00  0.00000000000e+00  0.00000000000e+00  0.00000000000e+00  0.00000000000e+00  0.00000000000e+00  0.00000000000e+00  0.00000000000e+00  0.00000000000e+00  0.00000000000e+00  0.00000000000e+00  0.00000000000e+00  0.00000000000e+00  0.00000000000e+00  0.00000000000e+00  0.00000000000e+00  0.00000000000e+00  0.00000000000e+00  0.00000000000e+00  0.00000000000e+00  0.00000000000e+00  0.00000000000e+00  0.00000000000e+00  0.00000000000e+00  0.00000000000e+00  0.00000000000e+00  0.00000000000e+00  0.00000000000e+00  0.00000000000e+00  0.00000000000e+00  0.00000000000e+00  0.00000000000e+00  0.00000000000e+00  0.00000000000e+00  0.00000000000e+00  0.00000000000e+00  0.00000000000e+00  0.00000000000e+00  0.00000000000e+00  0.00000000000e+00  0.00000000000e+00  0.00000000000e+00  0.00000000000e+00  0.00000000000e+00  0.00000000000e+00  0.00000000000e+00  0.00000000000e+00  0.00000000000e+00  0.00000000000e+00  0.00000000000e+00  0.00000000000e+00  0.00000000000e+00  0.00000000000e+00  0.00000000000e+00  0.00000000000e+00  0.00000000000e+00  0.00000000000e+00  0.00000000000e+00  0.00000000000e+00  0.00000000000e+00  0.00000000000e+00  0.00000000000e+00  0.00000000000e+00  0.00000000000e+00  0.00000000000e+00  0.00000000000e+00  0.00000000000e+00  0.00000000000e+00  0.00000000000e+00  0.00000000000e+00  0.00000000000e+00  0.00000000000e+00  0.00000000000e+00  0.00000000000e+00  0.00000000000e+00  0.00000000000e+00  0.00000000000e+00  0.00000000000e+00  0.00000000000e+00  0.00000000000e+00  0.00000000000e+00  0.00000000000e+00  0.00000000000e+00  0.00000000000e+00  0.00000000000e+00  0.00000000000e+00  0.00000000000e+00  0.00000000000e+00  0.00000000000e+00  0.00000000000e+00  0.00000000000e+00  0.00000000000e+00  0.00000000000e+00  0.00000000000e+00  0.00000000000e+00  0.00000000000e+00  0.00000000000e+00  0.00000000000e+00  0.00000000000e+00  0.00000000000e+00  0.00000000000e+00 -1.05767244904e-03  0.00000000000e+00  0.00000000000e+00  0.00000000000e+00  0.00000000000e+00  0.00000000000e+00  0.00000000000e+00  0.00000000000e+00  0.00000000000e+00  0.00000000000e+00  0.00000000000e+00  0.00000000000e+00  0.00000000000e+00  0.00000000000e+00  0.00000000000e+00  0.00000000000e+00  0.00000000000e+00  0.00000000000e+00  0.00000000000e+00  0.00000000000e+00
 0.00000000000e+00  0.00000000000e+00  0.00000000000e+00  0.00000000000e+00  0.00000000000e+00  0.00000000000e+00  0.00000000000e+00  0.00000000000e+00  0.00000000000e+00  0.00000000000e+00  0.00000000000e+00  0.00000000000e+00  0.00000000000e+00  0.00000000000e+00  0.00000000000e+00  0.00000000000e+00  0.00000000000e+00  0.00000000000e+00  0.00000000000e+00  0.00000000000e+00  0.00000000000e+00  0.00000000000e+00  0.00000000000e+00  7.51850261608e+00  0.00000000000e+00  3.70872709343e-01 -5.61313819502e-01  0.00000000000e+00  0.00000000000e+00  0.00000000000e+00  0.00000000000e+00  0.00000000000e+00  0.00000000000e+00  0.00000000000e+00  0.00000000000e+00  0.00000000000e+00  0.00000000000e+00  0.00000000000e+00  0.00000000000e+00  0.00000000000e+00  0.00000000000e+00  0.00000000000e+00  0.00000000000e+00  0.00000000000e+00  0.00000000000e+00  0.00000000000e+00  0.00000000000e+00  0.00000000000e+00  0.00000000000e+00  0.00000000000e+00  0.00000000000e+00  0.00000000000e+00  0.00000000000e+00  0.00000000000e+00  0.00000000000e+00  0.00000000000e+00  0.00000000000e+00  0.00000000000e+00  0.00000000000e+00  0.00000000000e+00  0.00000000000e+00  0.00000000000e+00  0.00000000000e+00  0.00000000000e+00  0.00000000000e+00  0.00000000000e+00  0.00000000000e+00  0.00000000000e+00  0.00000000000e+00  0.00000000000e+00  0.00000000000e+00  0.00000000000e+00  0.00000000000e+00  0.00000000000e+00  0.00000000000e+00  0.00000000000e+00  0.00000000000e+00  0.00000000000e+00  0.00000000000e+00  0.00000000000e+00  0.00000000000e+00  0.00000000000e+00  0.00000000000e+00  0.00000000000e+00  0.00000000000e+00  0.00000000000e+00  0.00000000000e+00  0.00000000000e+00  0.00000000000e+00  0.00000000000e+00  0.00000000000e+00  0.00000000000e+00  0.00000000000e+00  0.00000000000e+00  0.00000000000e+00  0.00000000000e+00  0.00000000000e+00  0.00000000000e+00  0.00000000000e+00  0.00000000000e+00  0.00000000000e+00  0.00000000000e+00  0.00000000000e+00  0.00000000000e+00  0.00000000000e+00  0.00000000000e+00  0.00000000000e+00  0.00000000000e+00  0.00000000000e+00  0.00000000000e+00  0.00000000000e+00  0.00000000000e+00  0.00000000000e+00  0.00000000000e+00  0.00000000000e+00  0.00000000000e+00  0.00000000000e+00  0.00000000000e+00  0.00000000000e+00  0.00000000000e+00  0.00000000000e+00  0.00000000000e+00  0.00000000000e+00  0.00000000000e+00  0.00000000000e+00  0.00000000000e+00  0.00000000000e+00  0.00000000000e+00  0.00000000000e+00  0.00000000000e+00  0.00000000000e+00  0.00000000000e+00  0.00000000000e+00  0.00000000000e+00  0.00000000000e+00  0.00000000000e+00  0.00000000000e+00  0.00000000000e+00  0.00000000000e+00  0.00000000000e+00  0.00000000000e+00  0.00000000000e+00  0.00000000000e+00  0.00000000000e+00  0.00000000000e+00  0.00000000000e+00  0.00000000000e+00  0.00000000000e+00  0.00000000000e+00  0.00000000000e+00  0.00000000000e+00  0.00000000000e+00  0.00000000000e+00  0.00000000000e+00  0.00000000000e+00  0.00000000000e+00  0.00000000000e+00  0.00000000000e+00  0.00000000000e+00  0.00000000000e+00  0.00000000000e+00  0.00000000000e+00  0.00000000000e+00  0.00000000000e+00  0.00000000000e+00  0.00000000000e+00  0.00000000000e+00  0.00000000000e+00  0.00000000000e+00  0.00000000000e+00  0.00000000000e+00  0.00000000000e+00  0.00000000000e+00  0.00000000000e+00  0.00000000000e+00  0.00000000000e+00  0.00000000000e+00  0.00000000000e+00  0.00000000000e+00  0.00000000000e+00  0.00000000000e+00  0.00000000000e+00  0.00000000000e+00  0.00000000000e+00  0.00000000000e+00  0.00000000000e+00  0.00000000000e+00  0.00000000000e+00  0.00000000000e+00  0.00000000000e+00  0.00000000000e+00  0.00000000000e+00  0.00000000000e+00  0.00000000000e+00  0.00000000000e+00  0.00000000000e+00  1.79659077021e-03  0.00000000000e+00  0.00000000000e+00  0.00000000000e+00  0.00000000000e+00  0.00000000000e+00  0.00000000000e+00  0.00000000000e+00  0.00000000000e+00  0.00000000000e+00  0.00000000000e+00  0.00000000000e+00  0.00000000000e+00  0.00000000000e+00  0.00000000000e+00  0.00000000000e+00  0.00000000000e+00  0.00000000000e+00  0.00000000000e+00  0.00000000000e+00  0.00000000000e+00  0.00000000000e+00  0.00000000000e+00  0.00000000000e+00  0.00000000000e+00  0.00000000000e+00  0.00000000000e+00  0.00000000000e+00  0.00000000000e+00  0.00000000000e+00  0.00000000000e+00  0.00000000000e+00  0.00000000000e+00  0.00000000000e+00  0.00000000000e+00  0.00000000000e+00  0.00000000000e+00  0.00000000000e+00  0.00000000000e+00  0.00000000000e+00  0.00000000000e+00  0.00000000000e+00  0.00000000000e+00  0.00000000000e+00  0.00000000000e+00  0.00000000000e+00  0.00000000000e+00  0.00000000000e+00  0.00000000000e+00  0.00000000000e+00  0.00000000000e+00  0.00000000000e+00  0.00000000000e+00  0.00000000000e+00  0.00000000000e+00  0.00000000000e+00  0.00000000000e+00  0.00000000000e+00  0.00000000000e+00  0.00000000000e+00  0.00000000000e+00  0.00000000000e+00  0.00000000000e+00  0.00000000000e+00  0.00000000000e+00  0.00000000000e+00  0.00000000000e+00  0.00000000000e+00  0.00000000000e+00  0.00000000000e+00  0.00000000000e+00  0.00000000000e+00  0.00000000000e+00  0.00000000000e+00  0.00000000000e+00  0.00000000000e+00  0.00000000000e+00  0.00000000000e+00  0.00000000000e+00  0.00000000000e+00  0.00000000000e+00  0.00000000000e+00  0.00000000000e+00  0.00000000000e+00  0.00000000000e+00  0.00000000000e+00  0.00000000000e+00  0.00000000000e+00  0.00000000000e+00  0.00000000000e+00  0.00000000000e+00  0.00000000000e+00  0.00000000000e+00  0.00000000000e+00  0.00000000000e+00  0.00000000000e+00  0.00000000000e+00  0.00000000000e+00  0.00000000000e+00  0.00000000000e+00  0.00000000000e+00  0.00000000000e+00  0.00000000000e+00  0.00000000000e+00  0.00000000000e+00  0.00000000000e+00  0.00000000000e+00  0.00000000000e+00  0.00000000000e+00  0.00000000000e+00  0.00000000000e+00  0.00000000000e+00  0.00000000000e+00  0.00000000000e+00  0.00000000000e+00  0.00000000000e+00  0.00000000000e+00  0.00000000000e+00  0.00000000000e+00  0.00000000000e+00  0.00000000000e+00  0.00000000000e+00  0.00000000000e+00  0.00000000000e+00  0.00000000000e+00  0.00000000000e+00  0.00000000000e+00  0.00000000000e+00  0.00000000000e+00  0.00000000000e+00  0.00000000000e+00  0.00000000000e+00  0.00000000000e+00  0.00000000000e+00  0.00000000000e+00  0.00000000000e+00  0.00000000000e+00  0.00000000000e+00  0.00000000000e+00  0.00000000000e+00  0.00000000000e+00  0.00000000000e+00  0.00000000000e+00  0.00000000000e+00  0.00000000000e+00  0.00000000000e+00  0.00000000000e+00  0.00000000000e+00  0.00000000000e+00  0.00000000000e+00  0.00000000000e+00  0.00000000000e+00  0.00000000000e+00  0.00000000000e+00  0.00000000000e+00  0.00000000000e+00  0.00000000000e+00  0.00000000000e+00  0.00000000000e+00  0.00000000000e+00  0.00000000000e+00  0.00000000000e+00  0.00000000000e+00  0.00000000000e+00  0.00000000000e+00  0.00000000000e+00  0.00000000000e+00  0.00000000000e+00  0.00000000000e+00  0.00000000000e+00  0.00000000000e+00  0.00000000000e+00  0.00000000000e+00  0.00000000000e+00  1.29349303220e-01 -2.49165269027e-01  0.00000000000e+00  0.00000000000e+00  0.00000000000e+00  0.00000000000e+00  0.00000000000e+00  0.00000000000e+00  0.00000000000e+00  0.00000000000e+00  0.00000000000e+00  0.00000000000e+00  0.00000000000e+00  0.00000000000e+00  0.00000000000e+00  0.00000000000e+00  0.00000000000e+00  0.00000000000e+00  0.00000000000e+00  0.00000000000e+00  0.00000000000e+00  0.00000000000e+00  0.00000000000e+00  0.00000000000e+00  0.00000000000e+00  0.00000000000e+00  0.00000000000e+00  0.00000000000e+00  0.00000000000e+00  0.00000000000e+00  0.00000000000e+00  0.00000000000e+00  0.00000000000e+00  0.00000000000e+00  0.00000000000e+00  0.00000000000e+00  0.00000000000e+00  0.00000000000e+00  0.00000000000e+00  0.00000000000e+00  0.00000000000e+00  0.00000000000e+00  0.00000000000e+00  0.00000000000e+00  0.00000000000e+00  0.00000000000e+00  0.00000000000e+00  0.00000000000e+00  0.00000000000e+00  0.00000000000e+00  0.00000000000e+00  0.00000000000e+00  0.00000000000e+00  0.00000000000e+00  0.00000000000e+00  0.00000000000e+00  0.00000000000e+00  0.00000000000e+00  0.00000000000e+00  0.00000000000e+00  0.00000000000e+00  0.00000000000e+00  0.00000000000e+00  0.00000000000e+00  0.00000000000e+00  0.00000000000e+00  0.00000000000e+00  0.00000000000e+00  0.00000000000e+00  0.00000000000e+00  0.00000000000e+00  0.00000000000e+00  0.00000000000e+00  0.00000000000e+00  0.00000000000e+00  0.00000000000e+00  0.00000000000e+00  0.00000000000e+00  0.00000000000e+00  0.00000000000e+00  0.00000000000e+00  0.00000000000e+00  0.00000000000e+00  0.00000000000e+00  0.00000000000e+00  0.00000000000e+00  0.00000000000e+00  0.00000000000e+00  0.00000000000e+00  0.00000000000e+00  0.00000000000e+00  0.00000000000e+00  0.00000000000e+00  0.00000000000e+00  0.00000000000e+00  0.00000000000e+00  0.00000000000e+00  0.00000000000e+00  0.00000000000e+00  0.00000000000e+00  0.00000000000e+00  0.00000000000e+00  0.00000000000e+00  0.00000000000e+00  0.00000000000e+00  0.00000000000e+00  0.00000000000e+00  0.00000000000e+00  0.00000000000e+00  0.00000000000e+00  0.00000000000e+00  0.00000000000e+00  0.00000000000e+00  0.00000000000e+00  0.00000000000e+00  0.00000000000e+00  0.00000000000e+00  0.00000000000e+00  0.00000000000e+00  0.00000000000e+00  0.00000000000e+00  0.00000000000e+00  0.00000000000e+00  0.00000000000e+00  0.00000000000e+00  0.00000000000e+00  0.00000000000e+00  0.00000000000e+00  0.00000000000e+00  0.00000000000e+00  0.00000000000e+00  0.00000000000e+00  0.00000000000e+00  0.00000000000e+00  0.00000000000e+00  0.00000000000e+00  0.00000000000e+00  0.00000000000e+00  0.00000000000e+00  0.00000000000e+00  0.00000000000e+00  6.33755304938e-02
 0.00000000000e+00  0.00000000000e+00  0.00000000000e+00  0.00000000000e+00  0.00000000000e+00  0.00000000000e+00  0.00000000000e+00  0.00000000000e+00  0.00000000000e+00  0.00000000000e+00  0.00000000000e+00  0.00000000000e+00  0.00000000000e+00  0.00000000000e+00  0.00000000000e+00  0.00000000000e+00  0.00000000000e+00  0.00000000000e+00  0.00000000000e+00  0.00000000000e+00  0.00000000000e+00  0.00000000000e+00  0.00000000000e+00  0.00000000000e+00  1.44401155104e+01  0.00000000000e+00 -8.05589552060e-01 -4.22172224796e-01  0.00000000000e+00  0.00000000000e+00  0.00000000000e+00  0.00000000000e+00  0.00000000000e+00  0.00000000000e+00  0.00000000000e+00  0.00000000000e+00  0.00000000000e+00  0.00000000000e+00  0.00000000000e+00  0.00000000000e+00  0.00000000000e+00  0.00000000000e+00  0.00000000000e+00  0.00000000000e+00  0.00000000000e+00  0.00000000000e+00  0.00000000000e+00  0.00000000000e+00  0.00000000000e+00  0.00000000000e+00  0.00000000000e+00  0.00000000000e+00  0.00000000000e+00  0.00000000000e+00  0.00000000000e+00  0.00000000000e+00  0.00000000000e+00  0.00000000000e+00  0.00000000000e+00  0.00000000000e+00  0.00000000000e+00  0.00000000000e+00  0.00000000000e+00  0.00000000000e+00  0.00000000000e+00  0.00000000000e+00  0.00000000000e+00  0.00000000000e+00  0.00000000000e+00  0.00000000000e+00  0.00000000000e+00  0.00000000000e+00  0.00000000000e+00  0.00000000000e+00  0.00000000000e+00  0.00000000000e+00  0.00000000000e+00  0.00000000000e+00  0.00000000000e+00  0.00000000000e+00  0.00000000000e+00  0.00000000000e+00  0.00000000000e+00  0.00000000000e+00  0.00000000000e+00  0.00000000000e+00  0.00000000000e+00  0.00000000000e+00  0.00000000000e+00  0.00000000000e+00  0.00000000000e+00  0.00000000000e+00  0.00000000000e+00  0.00000000000e+00  0.00000000000e+00  0.00000000000e+00  0.00000000000e+00  0.00000000000e+00  0.00000000000e+00  0.00000000000e+00  0.00000000000e+00  0.00000000000e+00  0.00000000000e+00  0.00000000000e+00  0.00000000000e+00  0.00000000000e+00  0.00000000000e+00  0.00000000000e+00  0.00000000000e+00  0.00000000000e+00  0.00000000000e+00  0.00000000000e+00  0.00000000000e+00  0.00000000000e+00  0.00000000000e+00  0.00000000000e+00  0.00000000000e+00  0.00000000000e+00  0.00000000000e+00  0.00000000000e+00  0.00000000000e+00  0.00000000000e+00  0.00000000000e+00  0.00000000000e+00  0.00000000000e+00  0.00000000000e+00  0.00000000000e+00  0.00000000000e+00  0.00000000000e+00  0.00000000000e+00  0.00000000000e+00  0.00000000000e+00  0.00000000000e+00  0.00000000000e+00  0.00000000000e+00  0.00000000000e+00  0.00000000000e+00  0.00000000000e+00  0.00000000000e+00  0.00000000000e+00  0.00000000000e+00  0.00000000000e+00  0.00000000000e+00  0.00000000000e+00  0.00000000000e+00  0.00000000000e+00  0.00000000000e+00  0.00000000000e+00  0.00000000000e+00  0.00000000000e+00  0.00000000000e+00  0.00000000000e+00  0.00000000000e+00  0.00000000000e+00  0.00000000000e+00  0.00000000000e+00  0.00000000000e+00  0.00000000000e+00  0.00000000000e+00  0.00000000000e+00  0.00000000000e+00  0.00000000000e+00  0.00000000000e+00  0.00000000000e+00  0.00000000000e+00  0.00000000000e+00  0.00000000000e+00  0.00000000000e+00  0.00000000000e+00  0.00000000000e+00  0.00000000000e+00  0.00000000000e+00  0.00000000000e+00  0.00000000000e+00  0.00000000000e+00  0.00000000000e+00  0.00000000000e+00  0.00000000000e+00  0.00000000000e+00  0.00000000000e+00  0.00000000000e+00  0.00000000000e+00  0.00000000000e+00  0.00000000000e+00  0.00000000000e+00  0.00000000000e+00  0.00000000000e+00  0.00000000000e+00  0.00000000000e+00  0.00000000000e+00  0.00000000000e+00  0.00000000000e+00  0.00000000000e+00  0.00000000000e+00  0.00000000000e+00  0.00000000000e+00  0.00000000000e+00  0.00000000000e+00  0.00000000000e+00  0.00000000000e+00  0.00000000000e+00  0.00000000000e+00  0.00000000000e+00  0.00000000000e+00  0.00000000000e+00  0.00000000000e+00  0.00000000000e+00  0.00000000000e+00  0.00000000000e+00  0.00000000000e+00  0.00000000000e+00  0.00000000000e+00  0.00000000000e+00  0.00000000000e+00  0.00000000000e+00  0.00000000000e+00  0.00000000000e+00  0.00000000000e+00  0.00000000000e+00  0.00000000000e+00  0.00000000000e+00  0.00000000000e+00  0.00000000000e+00  0.00000000000e+00  0.00000000000e+00  0.00000000000e+00  0.00000000000e+00  0.00000000000e+00  0.00000000000e+00  0.00000000000e+00  0.00000000000e+00  0.00000000000e+00  0.00000000000e+00  0.00000000000e+00  0.00000000000e+00  0.00000000000e+00  0.00000000000e+00  0.00000000000e+00  0.00000000000e+00  0.00000000000e+00  0.00000000000e+00  0.00000000000e+00  0.00000000000e+00  0.00000000000e+00  0.00000000000e+00  0.00000000000e+00  0.00000000000e+00  0.00000000000e+00  0.00000000000e+00  0.00000000000e+00  0.00000000000e+00  0.00000000000e+00  0.00000000000e+00  0.00000000000e+00  0.00000000000e+00  0.00000000000e+00  0.00000000000e+00  0.00000000000e+00  0.00000000000e+00  0.00000000000e+00  0.00000000000e+00  0.00000000000e+00  0.00000000000e+00  0.00000000000e+00  0.00000000000e+00  0.00000000000e+00  0.00000000000e+00  0.00000000000e+00  0.00000000000e+00  0.00000000000e+00  0.00000000000e+00  0.00000000000e+00  0.00000000000e+00  0.00000000000e+00  0.00000000000e+00  0.00000000000e+00  0.00000000000e+00  0.00000000000e+00  0.00000000000e+00  0.00000000000e+00  0.00000000000e+00  0.00000000000e+00  0.00000000000e+00  0.00000000000e+00  0.00000000000e+00  0.00000000000e+00  0.00000000000e+00  0.00000000000e+00  0.00000000000e+00  0.00000000000e+00  0.00000000000e+00  0.00000000000e+00  0.00000000000e+00  0.00000000000e+00  0.00000000000e+00  0.00000000000e+00  0.00000000000e+00  0.00000000000e+00  0.00000000000e+00  0.00000000000e+00  0.00000000000e+00  0.00000000000e+00  0.00000000000e+00  0.00000000000e+00  0.00000000000e+00  0.00000000000e+00  0.00000000000e+00  0.00000000000e+00  0.00000000000e+00  0.00000000000e+00  0.00000000000e+00  0.00000000000e+00  0.00000000000e+00  0.00000000000e+00  0.00000000000e+00  0.00000000000e+00  0.00000000000e+00  0.00000000000e+00  0.00000000000e+00  0.00000000000e+00  0.00000000000e+00  0.00000000000e+00  0.00000000000e+00  0.00000000000e+00  0.00000000000e+00  0.00000000000e+00  0.00000000000e+00  0.00000000000e+00  0.00000000000e+00  0.00000000000e+00  0.00000000000e+00  0.00000000000e+00  0.00000000000e+00  0.00000000000e+00  0.00000000000e+00  0.00000000000e+00  0.00000000000e+00  0.00000000000e+00  0.00000000000e+00  0.00000000000e+00  0.00000000000e+00  0.00000000000e+00  0.00000000000e+00  0.00000000000e+00  0.00000000000e+00  0.00000000000e+00  0.00000000000e+00  0.00000000000e+00  0.00000000000e+00  0.00000000000e+00  0.00000000000e+00  0.00000000000e+00  0.00000000000e+00  0.00000000000e+00  0.00000000000e+00  0.00000000000e+00  0.00000000000e+00  0.00000000000e+00  0.00000000000e+00  0.00000000000e+00  0.00000000000e+00  0.00000000000e+00  0.00000000000e+00  0.00000000000e+00  0.00000000000e+00  0.00000000000e+00  0.00000000000e+00  0.00000000000e+00  0.00000000000e+00  0.00000000000e+00  0.00000000000e+00  0.00000000000e+00  0.00000000000e+00  0.00000000000e+00  0.00000000000e+00  0.00000000000e+00  0.00000000000e+00  0.00000000000e+00  0.00000000000e+00  0.00000000000e+00  0.00000000000e+00  0.00000000000e+00  0.00000000000e+00  0.00000000000e+00  0.00000000000e+00  0.00000000000e+00  0.00000000000e+00  0.00000000000e+00  0.00000000000e+00  0.00000000000e+00  0.00000000000e+00  0.00000000000e+00  0.00000000000e+00  0.00000000000e+00  0.00000000000e+00  0.00000000000e+00  0.00000000000e+00  0.00000000000e+00  0.00000000000e+00  0.00000000000e+00  0.00000000000e+00  0.00000000000e+00  0.00000000000e+00  0.00000000000e+00  0.00000000000e+00  0.00000000000e+00  0.00000000000e+00  0.00000000000e+00  0.00000000000e+00  0.00000000000e+00  0.00000000000e+00  0.00000000000e+00  0.00000000000e+00  0.00000000000e+00  0.00000000000e+00  0.00000000000e+00  0.00000000000e+00  0.00000000000e+00  0.00000000000e+00  0.00000000000e+00  0.00000000000e+00  0.00000000000e+00  0.00000000000e+00  0.00000000000e+00  0.00000000000e+00  0.00000000000e+00  0.00000000000e+00  0.00000000000e+00  0.00000000000e+00  0.00000000000e+00  0.00000000000e+00  0.00000000000e+00  0.00000000000e+00  0.00000000000e+00  0.00000000000e+00  0.00000000000e+00  0.00000000000e+00  0.00000000000e+00  0.00000000000e+00  0.00000000000e+00  0.00000000000e+00  0.00000000000e+00  0.00000000000e+00  0.00000000000e+00  0.00000000000e+00  0.00000000000e+00  0.00000000000e+00  0.00000000000e+00  0.00000000000e+00  0.00000000000e+00  0.00000000000e+00  0.00000000000e+00  0.00000000000e+00  0.00000000000e+00  0.00000000000e+00  0.00000000000e+00  0.00000000000e+00  0.00000000000e+00  0.00000000000e+00  0.00000000000e+00  0.00000000000e+00  0.00000000000e+00  0.00000000000e+00  0.00000000000e+00  0.00000000000e+00  0.00000000000e+00  0.00000000000e+00  0.00000000000e+00  0.00000000000e+00  0.00000000000e+00  0.00000000000e+00  0.00000000000e+00  0.00000000000e+00  0.00000000000e+00  0.00000000000e+00  0.00000000000e+00  0.00000000000e+00  0.00000000000e+00  0.00000000000e+00  0.00000000000e+00  0.00000000000e+00  0.00000000000e+00  0.00000000000e+00  0.00000000000e+00  0.00000000000e+00  0.00000000000e+00  0.00000000000e+00  0.00000000000e+00  0.00000000000e+00  0.00000000000e+00  0.00000000000e+00  0.00000000000e+00  0.00000000000e+00  0.00000000000e+00  0.00000000000e+00  0.00000000000e+00  0.00000000000e+00  0.00000000000e+00  0.00000000000e+00  0.00000000000e+00  0.00000000000e+00  0.00000000000e+00  0.00000000000e+00  0.00000000000e+00  0.00000000000e+00  0.00000000000e+00  0.00000000000e+00  0.00000000000e+00  0.00000000000e+00  0.00000000000e+00  0.00000000000e+00  0.00000000000e+00
 0.00000000000e+00  0.00000000000e+00  0.00000000000e+00  0.00000000000e+00  0.00000000000e+00  0.00000000000e+00  0.00000000000e+00  0.00000000000e+00  0.00000000000e+00  0.00000000000e+00  0.00000000000e+00  0.00000000000e+00  0.00000000000e+00  0.00000000000e+00  0.00000000000e+00  0.00000000000e+00  0.00000000000e+00  0.00000000000e+00  0.00000000000e+00  0.00000000000e+00  0.00000000000e+00  0.00000000000e+00 -2.92682641534e-01  3.70872700347e-01  0.00000000000e+00  6.70952426313e+00  0.00000000000e+00  0.00000000000e+00  0.00000000000e+00  0.00000000000e+00  0.00000000000e+00  0.00000000000e+00  0.00000000000e+00  0.00000000000e+00  0.00000000000e+00  0.00000000000e+00  0.00000000000e+00  0.00000000000e+00  0.00000000000e+00  0.00000000000e+00  0.00000000000e+00  0.00000000000e+00  0.00000000000e+00  0.00000000000e+00  0.00000000000e+00  0.00000000000e+00  0.00000000000e+00  0.00000000000e+00  0.00000000000e+00  0.00000000000e+00  0.00000000000e+00  0.00000000000e+00  0.00000000000e+00  0.00000000000e+00  0.00000000000e+00  0.00000000000e+00  0.00000000000e+00  0.00000000000e+00  0.00000000000e+00  0.00000000000e+00  0.00000000000e+00  0.00000000000e+00  0.00000000000e+00  0.00000000000e+00  0.00000000000e+00  0.00000000000e+00  0.00000000000e+00  0.00000000000e+00  0.00000000000e+00  0.00000000000e+00  0.00000000000e+00  0.00000000000e+00  0.00000000000e+00  0.00000000000e+00  0.00000000000e+00  0.00000000000e+00  0.00000000000e+00  0.00000000000e+00  0.00000000000e+00  0.00000000000e+00  0.00000000000e+00  0.00000000000e+00  0.00000000000e+00  0.00000000000e+00  0.00000000000e+00  0.00000000000e+00  0.00000000000e+00  0.00000000000e+00  0.00000000000e+00  0.00000000000e+00  0.00000000000e+00  0.00000000000e+00  0.00000000000e+00  0.00000000000e+00  0.00000000000e+00  0.00000000000e+00  0.00000000000e+00  0.00000000000e+00  0.00000000000e+00  0.00000000000e+00  0.00000000000e+00  0.00000000000e+00  0.00000000000e+00  0.00000000000e+00  0.00000000000e+00  0.00000000000e+00  0.00000000000e+00  0.00000000000e+00  0.00000000000e+00  0.00000000000e+00  0.00000000000e+00  0.00000000000e+00  0.00000000000e+00  0.00000000000e+00  0.00000000000e+00  0.00000000000e+00  0.00000000000e+00  0.00000000000e+00  0.00000000000e+00  0.00000000000e+00  0.00000000000e+00  0.00000000000e+00  0.00000000000e+00  0.00000000000e+00  0.00000000000e+00  0.00000000000e+00  0.00000000000e+00  0.00000000000e+00  0.00000000000e+00  0.00000000000e+00  0.00000000000e+00 -4.19451563286e-02  0.00000000000e+00  0.00000000000e+00  0.00000000000e+00  0.00000000000e+00  0.00000000000e+00  0.00000000000e+00  0.00000000000e+00  0.00000000000e+00  0.00000000000e+00  0.00000000000e+00  0.00000000000e+00  0.00000000000e+00  0.00000000000e+00  0.00000000000e+00  0.00000000000e+00  0.00000000000e+00  0.00000000000e+00  0.00000000000e+00  0.00000000000e+00  0.00000000000e+00  0.00000000000e+00  0.00000000000e+00  0.00000000000e+00  0.00000000000e+00 -3.36613327495e-01  0.00000000000e+00  0.00000000000e+00  0.00000000000e+00  0.00000000000e+00  0.00000000000e+00  0.00000000000e+00  0.00000000000e+00  0.00000000000e+00  0.00000000000e+00  0.00000000000e+00  0.00000000000e+00  0.00000000000e+00  0.00000000000e+00  0.00000000000e+00  0.00000000000e+00  0.00000000000e+00  0.00000000000e+00  0.00000000000e+00  0.00000000000e+00  0.00000000000e+00  0.00000000000e+00  0.00000000000e+00  0.00000000000e+00  2.76516662964e-01  0.00000000000e+00  0.00000000000e+00  0.00000000000e+00  0.00000000000e+00  0.00000000000e+00  0.00000000000e+00  0.00000000000e+00  0.00000000000e+00  0.00000000000e+00  0.00000000000e+00  0.00000000000e+00  0.00000000000e+00  0.00000000000e+00  0.00000000000e+00  0.00000000000e+00  0.00000000000e+00  0.00000000000e+00  0.00000000000e+00  0.00000000000e+00  0.00000000000e+00  0.00000000000e+00  0.00000000000e+00  0.00000000000e+00  0.00000000000e+00  0.00000000000e+00  0.00000000000e+00  0.00000000000e+00  0.00000000000e+00  0.00000000000e+00  0.00000000000e+00  0.00000000000e+00  0.00000000000e+00  0.00000000000e+00  0.00000000000e+00  0.00000000000e+00  0.00000000000e+00  0.00000000000e+00  0.00000000000e+00  0.00000000000e+00  0.00000000000e+00  0.00000000000e+00  0.00000000000e+00  0.00000000000e+00  0.00000000000e+00  0.00000000000e+00  0.00000000000e+00  0.00000000000e+00  0.00000000000e+00  0.00000000000e+00  0.00000000000e+00  0.00000000000e+00  0.00000000000e+00  0.00000000000e+00  0.00000000000e+00  0.00000000000e+00  0.00000000000e+00  0.00000000000e+00  0.00000000000e+00  0.00000000000e+00  0.00000000000e+00  0.00000000000e+00  0.00000000000e+00  0.00000000000e+00  0.00000000000e+00  5.83444202924e-02  0.00000000000e+00  0.00000000000e+00  0.00000000000e+00  0.00000000000e+00  0.00000000000e+00  0.00000000000e+00  0.00000000000e+00  0.00000000000e+00  0.00000000000e+00  0.00000000000e+00  0.00000000000e+00  0.00000000000e+00  0.00000000000e+00  0.00000000000e+00  0.00000000000e+00  0.00000000000e+00  0.00000000000e+00  0.00000000000e+00  0.00000000000e+00  0.00000000000e+00  0.00000000000e+00  0.00000000000e+00  0.00000000000e+00  0.00000000000e+00  0.00000000000e+00  0.00000000000e+00  0.00000000000e+00  0.00000000000e+00  0.00000000000e+00  0.00000000000e+00  0.00000000000e+00  0.00000000000e+00 -4.56899618433e-02  0.00000000000e+00 -4.55807254958e-01  0.00000000000e+00 -2.07939717896e-02  0.00000000000e+00  0.00000000000e+00  0.00000000000e+00  0.00000000000e+00  0.00000000000e+00  0.00000000000e+00  0.00000000000e+00  0.00000000000e+00  0.00000000000e+00  0.00000000000e+00  0.00000000000e+00  0.00000000000e+00 -7.94014234958e-02  0.00000000000e+00  0.00000000000e+00  0.00000000000e+00  0.00000000000e+00  0.00000000000e+00  0.00000000000e+00  0.00000000000e+00  0.00000000000e+00  0.00000000000e+00  0.00000000000e+00  0.00000000000e+00  0.00000000000e+00  0.00000000000e+00  0.00000000000e+00  0.00000000000e+00  0.00000000000e+00  0.00000000000e+00  0.00000000000e+00  0.00000000000e+00  0.00000000000e+00  0.00000000000e+00  1.43653881016e-02  0.00000000000e+00  0.00000000000e+00  0.00000000000e+00  0.00000000000e+00  0.00000000000e+00  0.00000000000e+00  0.00000000000e+00  0.00000000000e+00  0.00000000000e+00  0.00000000000e+00  0.00000000000e+00  0.00000000000e+00  0.00000000000e+00  0.00000000000e+00  0.00000000000e+00  0.00000000000e+00  0.00000000000e+00  0.00000000000e+00  0.00000000000e+00  0.00000000000e+00  0.00000000000e+00  0.00000000000e+00  0.00000000000e+00  0.00000000000e+00  0.00000000000e+00  2.40457035305e-02  0.00000000000e+00  0.00000000000e+00  0.00000000000e+00  0.00000000000e+00  0.00000000000e+00  0.00000000000e+00  0.00000000000e+00  0.00000000000e+00  0.00000000000e+00  0.00000000000e+00  0.00000000000e+00  0.00000000000e+00  0.00000000000e+00  0.00000000000e+00  0.00000000000e+00  0.00000000000e+00  0.00000000000e+00  0.00000000000e+00  0.00000000000e+00  0.00000000000e+00  0.00000000000e+00  0.00000000000e+00  0.00000000000e+00  0.00000000000e+00  0.00000000000e+00  0.00000000000e+00  0.00000000000e+00  1.72225780064e-01  0.00000000000e+00  0.00000000000e+00  0.00000000000e+00  9.81533655969e-02  0.00000000000e+00  5.28065648128e-02 -9.15642060305e-02  0.00000000000e+00  0.00000000000e+00  0.00000000000e+00  0.00000000000e+00  0.00000000000e+00  0.00000000000e+00  0.00000000000e+00  0.00000000000e+00  0.00000000000e+00  0.00000000000e+00 -1.31926206725e-01  0.00000000000e+00  0.00000000000e+00  0.00000000000e+00  0.00000000000e+00  0.00000000000e+00  0.00000000000e+00  0.00000000000e+00  0.00000000000e+00  0.00000000000e+00  0.00000000000e+00  0.00000000000e+00  0.00000000000e+00  0.00000000000e+00  0.00000000000e+00  0.00000000000e+00  0.00000000000e+00  8.75029548804e-02  0.00000000000e+00  0.00000000000e+00  0.00000000000e+00  0.00000000000e+00  0.00000000000e+00  0.00000000000e+00  0.00000000000e+00  0.00000000000e+00  0.00000000000e+00  0.00000000000e+00  0.00000000000e+00  0.00000000000e+00  0.00000000000e+00  0.00000000000e+00  0.00000000000e+00  0.00000000000e+00  0.00000000000e+00  0.00000000000e+00  0.00000000000e+00  0.00000000000e+00  0.00000000000e+00  0.00000000000e+00  0.00000000000e+00  0.00000000000e+00  0.00000000000e+00 -8.22941303161e-02  0.00000000000e+00  0.00000000000e+00  0.00000000000e+00  0.00000000000e+00  0.00000000000e+00  0.00000000000e+00  0.00000000000e+00  0.00000000000e+00  0.00000000000e+00  0.00000000000e+00  0.00000000000e+00  0.00000000000e+00  0.00000000000e+00  0.00000000000e+00  0.00000000000e+00  0.00000000000e+00  0.00000000000e+00  0.00000000000e+00  0.00000000000e+00  0.00000000000e+00  0.00000000000e+00  0.00000000000e+00  0.00000000000e+00  0.00000000000e+00  0.00000000000e+00  0.00000000000e+00  0.00000000000e+00  0.00000000000e+00  0.00000000000e+00  0.00000000000e+00  0.00000000000e+00  0.00000000000e+00  0.00000000000e+00  0.00000000000e+00  0.00000000000e+00  0.00000000000e+00  0.00000000000e+00  0.00000000000e+00  0.00000000000e+00  0.00000000000e+00  0.00000000000e+00  0.00000000000e+00  0.00000000000e+00  0.00000000000e+00  1.70731465791e-01  0.00000000000e+00  0.00000000000e+00  0.00000000000e+00  0.00000000000e+00  0.00000000000e+00  0.00000000000e+00  0.00000000000e+00  0.00000000000e+00  0.00000000000e+00  0.00000000000e+00  0.00000000000e+00  0.00000000000e+00  0.00000000000e+00  0.00000000000e+00  0.00000000000e+00  0.00000000000e+00  0.00000000000e+00  0.00000000000e+00  0.00000000000e+00  0.00000000000e+00  0.00000000000e+00  0.00000000000e+00  0.00000000000e+00  0.00000000000e+00  0.00000000000e+00  0.00000000000e+00  0.00000000000e+00  0.00000000000e+00  0.00000000000e+00  0.00000000000e+00  0.00000000000e+00  0.00000000000e+00  0.00000000000e+00  0.00000000000e+00
 0.00000000000e+00  0.00000000000e+00  0.00000000000e+00  0.00000000000e+00  0.00000000000e+00  0.00000000000e+00  0.00000000000e+00  0.00000000000e+00  0.00000000000e+00  0.00000000000e+00  0.00000000000e+00  0.00000000000e+00  0.00000000000e+00  0.00000000000e+00  0.00000000000e+00  0.00000000000e+00  0.00000000000e+00  0.00000000000e+00  0.00000000000e+00  0.00000000000e+00  0.00000000000e+00  0.00000000000e+00  0.00000000000e+00 -5.61313819168e-01 -8.05589550543e-01  0.00000000000e+00  1.03030192320e+01  0.00000000000e+00  1.09968727065e+00  0.00000000000e+00  0.00000000000e+00  0.00000000000e+00  0.00000000000e+00  0.00000000000e+00  0.00000000000e+00  0.00000000000e+00  0.00000000000e+00  0.00000000000e+00  0.00000000000e+00  0.00000000000e+00  0.00000000000e+00  0.00000000000e+00  0.00000000000e+00  0.00000000000e+00  0.00000000000e+00  0.00000000000e+00  0.00000000000e+00  0.00000000000e+00  0.00000000000e+00  0.00000000000e+00  0.00000000000e+00  0.00000000000e+00  0.00000000000e+00  0.00000000000e+00  0.00000000000e+00  0.00000000000e+00  0.00000000000e+00  0.00000000000e+00  0.00000000000e+00  0.00000000000e+00  0.00000000000e+00  0.00000000000e+00  0.00000000000e+00  0.00000000000e+00  0.00000000000e+00  0.00000000000e+00  0.00000000000e+00  0.00000000000e+00  0.00000000000e+00  0.00000000000e+00  0.00000000000e+00  0.00000000000e+00  0.00000000000e+00  0.00000000000e+00  0.00000000000e+00  0.00000000000e+00  0.00000000000e+00  0.00000000000e+00  0.00000000000e+00  0.00000000000e+00  0.00000000000e+00  0.00000000000e+00  0.00000000000e+00  0.00000000000e+00  0.00000000000e+00  0.00000000000e+00  0.00000000000e+00  0.00000000000e+00  0.00000000000e+00  0.00000000000e+00  0.00000000000e+00  0.00000000000e+00  0.00000000000e+00  0.00000000000e+00  0.00000000000e+00  0.00000000000e+00  0.00000000000e+00  0.00000000000e+00  0.00000000000e+00  0.00000000000e+00  0.00000000000e+00  0.00000000000e+00  0.00000000000e+00  0.00000000000e+00  0.00000000000e+00  0.00000000000e+00  0.00000000000e+00  0.00000000000e+00  0.00000000000e+00  0.00000000000e+00  0.00000000000e+00  0.00000000000e+00  0.00000000000e+00  0.00000000000e+00  0.00000000000e+00  0.00000000000e+00  0.00000000000e+00  0.00000000000e+00  0.00000000000e+00  0.00000000000e+00  0.00000000000e+00  0.00000000000e+00  0.00000000000e+00  0.00000000000e+00  0.00000000000e+00  0.00000000000e+00  0.00000000000e+00  0.00000000000e+00  0.00000000000e+00  0.00000000000e+00  0.00000000000e+00  0.00000000000e+00  0.00000000000e+00  0.00000000000e+00  0.00000000000e+00  0.00000000000e+00  0.00000000000e+00  0.00000000000e+00  0.00000000000e+00  0.00000000000e+00  0.00000000000e+00  0.00000000000e+00  0.00000000000e+00  0.00000000000e+00  0.00000000000e+00  0.00000000000e+00  0.00000000000e+00  0.00000000000e+00  0.00000000000e+00  0.00000000000e+00  0.00000000000e+00  0.00000000000e+00  0.00000000000e+00  0.00000000000e+00  0.00000000000e+00  0.00000000000e+00  0.00000000000e+00  0.00000000000e+00  0.00000000000e+00  0.00000000000e+00  0.00000000000e+00  0.00000000000e+00  0.00000000000e+00  0.00000000000e+00  0.00000000000e+00  0.00000000000e+00  0.00000000000e+00  0.00000000000e+00  0.00000000000e+00  0.00000000000e+00  0.00000000000e+00  0.00000000000e+00  0.00000000000e+00  0.00000000000e+00  0.00000000000e+00  0.00000000000e+00  0.00000000000e+00  0.00000000000e+00  0.00000000000e+00  0.00000000000e+00  0.00000000000e+00  0.00000000000e+00  0.00000000000e+00  0.00000000000e+00  0.00000000000e+00  0.00000000000e+00  0.00000000000e+00  0.00000000000e+00  0.00000000000e+00  0.00000000000e+00  0.00000000000e+00  0.00000000000e+00  0.00000000000e+00  0.00000000000e+00  0.00000000000e+00  0.00000000000e+00  0.00000000000e+00  0.00000000000e+00  0.00000000000e+00  0.00000000000e+00  0.00000000000e+00  0.00000000000e+00  0.00000000000e+00  0.00000000000e+00  0.00000000000e+00  0.00000000000e+00  0.00000000000e+00  0.00000000000e+00  0.00000000000e+00  0.00000000000e+00  0.00000000000e+00  0.00000000000e+00  0.00000000000e+00  0.00000000000e+00  0.00000000000e+00  0.00000000000e+00  0.00000000000e+00  0.00000000000e+00  0.00000000000e+00  0.00000000000e+00  0.00000000000e+00  0.00000000000e+00  0.00000000000e+00  0.00000000000e+00  0.00000000000e+00  0.00000000000e+00  0.00000000000e+00  0.00000000000e+00  0.00000000000e+00  0.00000000000e+00  0.00000000000e+00  0.00000000000e+00  0.00000000000e+00  0.00000000000e+00  0.00000000000e+00  0.00000000000e+00  0.00000000000e+00  0.00000000000e+00  0.00000000000e+00  0.00000000000e+00  0.00000000000e+00  0.00000000000e+00  0.00000000000e+00  0.00000000000e+00  0.00000000000e+00  0.00000000000e+00  0.00000000000e+00  0.00000000000e+00  0.00000000000e+00  0.00000000000e+00  0.00000000000e+00  0.00000000000e+00  0.00000000000e+00  0.00000000000e+00  0.00000000000e+00  0.00000000000e+00  0.00000000000e+00  0.00000000000e+00  0.00000000000e+00  0.00000000000e+00  0.00000000000e+00  0.00000000000e+00  0.00000000000e+00  0.00000000000e+00  0.00000000000e+00 -1.66136772510e-01  0.00000000000e+00  0.00000000000e+00  0.00000000000e+00  0.00000000000e+00  0.00000000000e+00  0.00000000000e+00  0.00000000000e+00  0.00000000000e+00  0.00000000000e+00  0.00000000000e+00  0.00000000000e+00  0.00000000000e+00  0.00000000000e+00  0.00000000000e+00  0.00000000000e+00  0.00000000000e+00  0.00000000000e+00  0.00000000000e+00  0.00000000000e+00  0.00000000000e+00  0.00000000000e+00  0.00000000000e+00  0.00000000000e+00  0.00000000000e+00  0.00000000000e+00  0.00000000000e+00  0.00000000000e+00  0.00000000000e+00  0.00000000000e+00  0.00000000000e+00  0.00000000000e+00  0.00000000000e+00  0.00000000000e+00  0.00000000000e+00  0.00000000000e+00  0.00000000000e+00  0.00000000000e+00  0.00000000000e+00  0.00000000000e+00  0.00000000000e+00  0.00000000000e+00  0.00000000000e+00  0.00000000000e+00  0.00000000000e+00  0.00000000000e+00  0.00000000000e+00  0.00000000000e+00  0.00000000000e+00  0.00000000000e+00  0.00000000000e+00  0.00000000000e+00  0.00000000000e+00  0.00000000000e+00  0.00000000000e+00  0.00000000000e+00  0.00000000000e+00  0.00000000000e+00  0.00000000000e+00  0.00000000000e+00  0.00000000000e+00  0.00000000000e+00  0.00000000000e+00  0.00000000000e+00  0.00000000000e+00  0.00000000000e+00  0.00000000000e+00  0.00000000000e+00  0.00000000000e+00  0.00000000000e+00  0.00000000000e+00  0.00000000000e+00  0.00000000000e+00  0.00000000000e+00  0.00000000000e+00  0.00000000000e+00  0.00000000000e+00  0.00000000000e+00  0.00000000000e+00  0.00000000000e+00  0.00000000000e+00  0.00000000000e+00  0.00000000000e+00  0.00000000000e+00  0.00000000000e+00  0.00000000000e+00  0.00000000000e+00  0.00000000000e+00  0.00000000000e+00  0.00000000000e+00  0.00000000000e+00  0.00000000000e+00  0.00000000000e+00  0.00000000000e+00  0.00000000000e+00  0.00000000000e+00  0.00000000000e+00  0.00000000000e+00  0.00000000000e+00  0.00000000000e+00  0.00000000000e+00  0.00000000000e+00  0.00000000000e+00  0.00000000000e+00  0.00000000000e+00  2.32925108714e-03  0.00000000000e+00  0.00000000000e+00  0.00000000000e+00  0.00000000000e+00  0.00000000000e+00  0.00000000000e+00  0.00000000000e+00  0.00000000000e+00  0.00000000000e+00  0.00000000000e+00  0.00000000000e+00  0.00000000000e+00  0.00000000000e+00  0.00000000000e+00  0.00000000000e+00  0.00000000000e+00  0.00000000000e+00  0.00000000000e+00  0.00000000000e+00  0.00000000000e+00  0.00000000000e+00  0.00000000000e+00  0.00000000000e+00  0.00000000000e+00  0.00000000000e+00  0.00000000000e+00  0.00000000000e+00  0.00000000000e+00  0.00000000000e+00  0.00000000000e+00  0.00000000000e+00  0.00000000000e+00  0.00000000000e+00  0.00000000000e+00  0.00000000000e+00  0.00000000000e+00  0.00000000000e+00  0.00000000000e+00  0.00000000000e+00  0.00000000000e+00  0.00000000000e+00  0.00000000000e+00  0.00000000000e+00  0.00000000000e+00  0.00000000000e+00  0.00000000000e+00  0.00000000000e+00  0.00000000000e+00  0.00000000000e+00  0.00000000000e+00  0.00000000000e+00  0.00000000000e+00  0.00000000000e+00  0.00000000000e+00  0.00000000000e+00  0.00000000000e+00  0.00000000000e+00  0.00000000000e+00  0.00000000000e+00  0.00000000000e+00  0.00000000000e+00  0.00000000000e+00  0.00000000000e+00  0.00000000000e+00  0.00000000000e+00  0.00000000000e+00  0.00000000000e+00  0.00000000000e+00  0.00000000000e+00  0.00000000000e+00  0.00000000000e+00  0.00000000000e+00  0.00000000000e+00  0.00000000000e+00  0.00000000000e+00  0.00000000000e+00  0.00000000000e+00  0.00000000000e+00  0.00000000000e+00  0.00000000000e+00  0.00000000000e+00  0.00000000000e+00  0.00000000000e+00  0.00000000000e+00  0.00000000000e+00  0.00000000000e+00  0.00000000000e+00  0.00000000000e+00  0.00000000000e+00  0.00000000000e+00  0.00000000000e+00  0.00000000000e+00  0.00000000000e+00  0.00000000000e+00  0.00000000000e+00  0.00000000000e+00  0.00000000000e+00  0.00000000000e+00  0.00000000000e+00  0.00000000000e+00  0.00000000000e+00  0.00000000000e+00  0.00000000000e+00  0.00000000000e+00  0.00000000000e+00  0.00000000000e+00  0.00000000000e+00  0.00000000000e+00  0.00000000000e+00  0.00000000000e+00  0.00000000000e+00  0.00000000000e+00  0.00000000000e+00  0.00000000000e+00  0.00000000000e+00  0.00000000000e+00  0.00000000000e+00  0.00000000000e+00  0.00000000000e+00  0.00000000000e+00  0.00000000000e+00  0.00000000000e+00  0.00000000000e+00  0.00000000000e+00  0.00000000000e+00  0.00000000000e+00  0.00000000000e+00  0.00000000000e+00  0.00000000000e+00  0.00000000000e+00  0.00000000000e+00  0.00000000000e+00  0.00000000000e+00  0.00000000000e+00  0.00000000000e+00  0.00000000000e+00  0.00000000000e+00  0.00000000000e+00  0.00000000000e+00  0.00000000000e+00  0.00000000000e+00
 0.00000000000e+00  0.00000000000e+00  0.00000000000e+00  0.00000000000e+00  0.00000000000e+00  0.00000000000e+00  0.00000000000e+00  0.00000000000e+00  0.00000000000e+00  0.00000000000e+00  0.00000000000e+00  0.00000000000e+00  0.00000000000e+00  0.00000000000e+00  0.00000000000e+00  0.00000000000e+00  0.00000000000e+00  0.00000000000e+00  0.00000000000e+00  0.00000000000e+00  0.00000000000e+00  0.00000000000e+00  0.00000000000e+00  0.00000000000e+00 -4.22172222859e-01  0.00000000000e+00  0.00000000000e+00  8.63317756851e+00  1.90026001891e+00  0.00000000000e+00  0.00000000000e+00  0.00000000000e+00  0.00000000000e+00  0.00000000000e+00  2.38172455782e-01  0.00000000000e+00  0.00000000000e+00  0.00000000000e+00  0.00000000000e+00  0.00000000000e+00  0.00000000000e+00  0.00000000000e+00  0.00000000000e+00  0.00000000000e+00  0.00000000000e+00  0.00000000000e+00  0.00000000000e+00  0.00000000000e+00  0.00000000000e+00  0.00000000000e+00  0.00000000000e+00  0.00000000000e+00  0.00000000000e+00  0.00000000000e+00  0.00000000000e+00  0.00000000000e+00  0.00000000000e+00  0.00000000000e+00  0.00000000000e+00  0.00000000000e+00  0.00000000000e+00  0.00000000000e+00  0.00000000000e+00  0.00000000000e+00  0.00000000000e+00  0.00000000000e+00  0.00000000000e+00  0.00000000000e+00  0.00000000000e+00  0.00000000000e+00  0.00000000000e+00  0.00000000000e+00  0.00000000000e+00  0.00000000000e+00  0.00000000000e+00  0.00000000000e+00  0.00000000000e+00  0.00000000000e+00  0.00000000000e+00  0.00000000000e+00  0.00000000000e+00  0.00000000000e+00  0.00000000000e+00  0.00000000000e+00  0.00000000000e+00  0.00000000000e+00  0.00000000000e+00  0.00000000000e+00  0.00000000000e+00  0.00000000000e+00  0.00000000000e+00  0.00000000000e+00  0.00000000000e+00  0.00000000000e+00  0.00000000000e+00  0.00000000000e+00  0.00000000000e+00  0.00000000000e+00  0.00000000000e+00  0.00000000000e+00  0.00000000000e+00  0.00000000000e+00  0.00000000000e+00  0.00000000000e+00  0.00000000000e+00  0.00000000000e+00  0.00000000000e+00  0.00000000000e+00  0.00000000000e+00  0.00000000000e+00  0.00000000000e+00  0.00000000000e+00  0.00000000000e+00  0.00000000000e+00  0.00000000000e+00  0.00000000000e+00  0.00000000000e+00  0.00000000000e+00  0.00000000000e+00  0.00000000000e+00  0.00000000000e+00  0.00000000000e+00  0.00000000000e+00  0.00000000000e+00  0.00000000000e+00  0.00000000000e+00  0.00000000000e+00  0.00000000000e+00  0.00000000000e+00  0.00000000000e+00  0.00000000000e+00  0.00000000000e+00  0.00000000000e+00  0.00000000000e+00  0.00000000000e+00  0.00000000000e+00  0.00000000000e+00  0.00000000000e+00  0.00000000000e+00  0.00000000000e+00  0.00000000000e+00  0.00000000000e+00  0.00000000000e+00  0.00000000000e+00  0.00000000000e+00  0.00000000000e+00  0.00000000000e+00  0.00000000000e+00  0.00000000000e+00  0.00000000000e+00  0.00000000000e+00  0.00000000000e+00  0.00000000000e+00  0.00000000000e+00  0.00000000000e+00  0.00000000000e+00  0.00000000000e+00  0.00000000000e+00  0.00000000000e+00  0.00000000000e+00  0.00000000000e+00  0.00000000000e+00  0.00000000000e+00  0.00000000000e+00  0.00000000000e+00  0.00000000000e+00  0.00000000000e+00  0.00000000000e+00  0.00000000000e+00  0.00000000000e+00  0.00000000000e+00  0.00000000000e+00  0.00000000000e+00  0.00000000000e+00  0.00000000000e+00  0.00000000000e+00  0.00000000000e+00  0.00000000000e+00  0.00000000000e+00  0.00000000000e+00  0.00000000000e+00  0.00000000000e+00  0.00000000000e+00  0.00000000000e+00  0.00000000000e+00  0.00000000000e+00  0.00000000000e+00  0.00000000000e+00  0.00000000000e+00  0.00000000000e+00  0.00000000000e+00  0.00000000000e+00  0.00000000000e+00  0.00000000000e+00  0.00000000000e+00  0.00000000000e+00  0.00000000000e+00  0.00000000000e+00  0.00000000000e+00  0.00000000000e+00  0.00000000000e+00  0.00000000000e+00  0.00000000000e+00  0.00000000000e+00  0.00000000000e+00  0.00000000000e+00  0.00000000000e+00  0.00000000000e+00  0.00000000000e+00  0.00000000000e+00  0.00000000000e+00  0.00000000000e+00  0.00000000000e+00  0.00000000000e+00  0.00000000000e+00  0.00000000000e+00  0.00000000000e+00  5.87661677182e-02  0.00000000000e+00  0.00000000000e+00  0.00000000000e+00  0.00000000000e+00  0.00000000000e+00  0.00000000000e+00  0.00000000000e+00  0.00000000000e+00  0.00000000000e+00  0.00000000000e+00  0.00000000000e+00  0.00000000000e+00  0.00000000000e+00  0.00000000000e+00  0.00000000000e+00  0.00000000000e+00  0.00000000000e+00  0.00000000000e+00  0.00000000000e+00  0.00000000000e+00  0.00000000000e+00  0.00000000000e+00  0.00000000000e+00  0.00000000000e+00  0.00000000000e+00  0.00000000000e+00  0.00000000000e+00  0.00000000000e+00  0.00000000000e+00  0.00000000000e+00  0.00000000000e+00  0.00000000000e+00  0.00000000000e+00  0.00000000000e+00  0.00000000000e+00  0.00000000000e+00  0.00000000000e+00  0.00000000000e+00  0.00000000000e+00  0.00000000000e+00  0.00000000000e+00  0.00000000000e+00  0.00000000000e+00  0.00000000000e+00  0.00000000000e+00  0.00000000000e+00  0.00000000000e+00  0.00000000000e+00  0.00000000000e+00  0.00000000000e+00  0.00000000000e+00  0.00000000000e+00  0.00000000000e+00  0.00000000000e+00  0.00000000000e+00  0.00000000000e+00  0.00000000000e+00  0.00000000000e+00  0.00000000000e+00  0.00000000000e+00  0.00000000000e+00  0.00000000000e+00  0.00000000000e+00  0.00000000000e+00  0.00000000000e+00  0.00000000000e+00  0.00000000000e+00  0.00000000000e+00  0.00000000000e+00  0.00000000000e+00  0.00000000000e+00  0.00000000000e+00  0.00000000000e+00  0.00000000000e+00  0.00000000000e+00  0.00000000000e+00  0.00000000000e+00  0.00000000000e+00  0.00000000000e+00  0.00000000000e+00  0.00000000000e+00 -4.11326861892e-02  0.00000000000e+00  0.00000000000e+00  0.00000000000e+00  0.00000000000e+00  0.00000000000e+00  0.00000000000e+00  0.00000000000e+00  0.00000000000e+00  0.00000000000e+00  0.00000000000e+00  0.00000000000e+00  0.00000000000e+00  0.00000000000e+00  0.00000000000e+00  0.00000000000e+00  0.00000000000e+00  0.00000000000e+00  0.00000000000e+00  0.00000000000e+00  0.00000000000e+00  0.00000000000e+00 -1.05685835798e-01  0.00000000000e+00  0.00000000000e+00  0.00000000000e+00  0.00000000000e+00  0.00000000000e+00  0.00000000000e+00  0.00000000000e+00  0.00000000000e+00  0.00000000000e+00  0.00000000000e+00  0.00000000000e+00  0.00000000000e+00  0.00000000000e+00  0.00000000000e+00  0.00000000000e+00  0.00000000000e+00  0.00000000000e+00  0.00000000000e+00  0.00000000000e+00  0.00000000000e+00  0.00000000000e+00  0.00000000000e+00  0.00000000000e+00  0.00000000000e+00  0.00000000000e+00  0.00000000000e+00  0.00000000000e+00  0.00000000000e+00  0.00000000000e+00  0.00000000000e+00  0.00000000000e+00  0.00000000000e+00  0.00000000000e+00  0.00000000000e+00  0.00000000000e+00  0.00000000000e+00  0.00000000000e+00  0.00000000000e+00  0.00000000000e+00  0.00000000000e+00  0.00000000000e+00  0.00000000000e+00  0.00000000000e+00  0.00000000000e+00  0.00000000000e+00  0.00000000000e+00  0.00000000000e+00  0.00000000000e+00  0.00000000000e+00  0.00000000000e+00  0.00000000000e+00  0.00000000000e+00  0.00000000000e+00  0.00000000000e+00  0.00000000000e+00  0.00000000000e+00  0.00000000000e+00  0.00000000000e+00  0.00000000000e+00  0.00000000000e+00  0.00000000000e+00  0.00000000000e+00  0.00000000000e+00  0.00000000000e+00  0.00000000000e+00  0.00000000000e+00  0.00000000000e+00  0.00000000000e+00  0.00000000000e+00  0.00000000000e+00  0.00000000000e+00  0.00000000000e+00  0.00000000000e+00  0.00000000000e+00  0.00000000000e+00  0.00000000000e+00  0.00000000000e+00  0.00000000000e+00  0.00000000000e+00  0.00000000000e+00  0.00000000000e+00  0.00000000000e+00  0.00000000000e+00  0.00000000000e+00  0.00000000000e+00  0.00000000000e+00  0.00000000000e+00  0.00000000000e+00  0.00000000000e+00  0.00000000000e+00  0.00000000000e+00  0.00000000000e+00  0.00000000000e+00  0.00000000000e+00  0.00000000000e+00  0.00000000000e+00  0.00000000000e+00  0.00000000000e+00  0.00000000000e+00  0.00000000000e+00  0.00000000000e+00  0.00000000000e+00  0.00000000000e+00  0.00000000000e+00  0.00000000000e+00  0.00000000000e+00  0.00000000000e+00  0.00000000000e+00  0.00000000000e+00  0.00000000000e+00  0.00000000000e+00  0.00000000000e+00  0.00000000000e+00  0.00000000000e+00  0.00000000000e+00  0.00000000000e+00  0.00000000000e+00  0.00000000000e+00  0.00000000000e+00  0.00000000000e+00  0.00000000000e+00  0.00000000000e+00  0.00000000000e+00  0.00000000000e+00  0.00000000000e+00  0.00000000000e+00  0.00000000000e+00  0.00000000000e+00  0.00000000000e+00  0.00000000000e+00  0.00000000000e+00  0.00000000000e+00  0.00000000000e+00  0.00000000000e+00  0.00000000000e+00  0.00000000000e+00  0.00000000000e+00  0.00000000000e+00  0.00000000000e+00  0.00000000000e+00  0.00000000000e+00  0.00000000000e+00  0.00000000000e+00  0.00000000000e+00  0.00000000000e+00  0.00000000000e+00  0.00000000000e+00  0.00000000000e+00  0.00000000000e+00  0.00000000000e+00  0.00000000000e+00  0.00000000000e+00  0.00000000000e+00  0.00000000000e+00  0.00000000000e+00  0.00000000000e+00  0.00000000000e+00  0.00000000000e+00  0.00000000000e+00  0.00000000000e+00  0.00000000000e+00  0.00000000000e+00  0.00000000000e+00  0.00000000000e+00  0.00000000000e+00  0.00000000000e+00  0.00000000000e+00  0.00000000000e+00  0.00000000000e+00  0.00000000000e+00  0.00000000000e+00  0.00000000000e+00  0.00000000000e+00  0.00000000000e+00  0.00000000000e+00  0.00000000000e+00  0.00000000000e+00  0.00000000000e+00  0.00000000000e+00  0.00000000000e+00  0.00000000000e+00  0.00000000000e+00  0.00000000000e+00  0.00000000000e+00  0.00000000000e+00  0.00000000000e+00  0.00000000000e+00  0.00000000000e+00  0.00000000000e+00  0.00000000000e+00
 0.00000000000e+00  0.00000000000e+00  0.00000000000e+00  0.00000000000e+00  0.00000000000e+00  0.00000000000e+00  0.00000000000e+00  0.00000000000e+00  0.00000000000e+00  0.00000000000e+00  0.00000000000e+00  0.00000000000e+00  0.00000000000e+00  0.00000000000e+00  0.00000000000e+00  0.00000000000e+00  0.00000000000e+00  0.00000000000e+00  0.00000000000e+00  0.00000000000e+00  0.00000000000e+00  0.00000000000e+00  0.00000000000e+00  0.00000000000e+00  0.00000000000e+00  0.00000000000e+00  1.09968727154e+00  1.90026001625e+00  1.14474184314e+01  0.00000000000e+00  0.00000000000e+00  0.00000000000e+00  0.00000000000e+00  0.00000000000e+00  0.00000000000e+00  0.00000000000e+00  0.00000000000e+00  0.00000000000e+00  0.00000000000e+00  0.00000000000e+00 -4.02771443390e-02  0.00000000000e+00  0.00000000000e+00  0.00000000000e+00  0.00000000000e+00  0.00000000000e+00  0.00000000000e+00  0.00000000000e+00  0.00000000000e+00  0.00000000000e+00  0.00000000000e+00  0.00000000000e+00  0.00000000000e+00  0.00000000000e+00  0.00000000000e+00  0.00000000000e+00  0.00000000000e+00  0.00000000000e+00  0.00000000000e+00  0.00000000000e+00  0.00000000000e+00  0.00000000000e+00  0.00000000000e+00  0.00000000000e+00  0.00000000000e+00  0.00000000000e+00  0.00000000000e+00  0.00000000000e+00  0.00000000000e+00  0.00000000000e+00  0.00000000000e+00  0.00000000000e+00  0.00000000000e+00  0.00000000000e+00  0.00000000000e+00  0.00000000000e+00  0.00000000000e+00  0.00000000000e+00  0.00000000000e+00  0.00000000000e+00  0.00000000000e+00  0.00000000000e+00  0.00000000000e+00  0.00000000000e+00  0.00000000000e+00  0.00000000000e+00  0.00000000000e+00  0.00000000000e+00  0.00000000000e+00  0.00000000000e+00  0.00000000000e+00  0.00000000000e+00  0.00000000000e+00  0.00000000000e+00  0.00000000000e+00  0.00000000000e+00  0.00000000000e+00  0.00000000000e+00  0.00000000000e+00  0.00000000000e+00  0.00000000000e+00  0.00000000000e+00  0.00000000000e+00  0.00000000000e+00  0.00000000000e+00  0.00000000000e+00  0.00000000000e+00  0.00000000000e+00  0.00000000000e+00  0.00000000000e+00  0.00000000000e+00  0.00000000000e+00  0.00000000000e+00  0.00000000000e+00  0.00000000000e+00  0.00000000000e+00  0.00000000000e+00  0.00000000000e+00  0.00000000000e+00  0.00000000000e+00  0.00000000000e+00  0.00000000000e+00  0.00000000000e+00  0.00000000000e+00  0.00000000000e+00  0.00000000000e+00  0.00000000000e+00  0.00000000000e+00  0.00000000000e+00  0.00000000000e+00  0.00000000000e+00  0.00000000000e+00  0.00000000000e+00  0.00000000000e+00  0.00000000000e+00  0.00000000000e+00  0.00000000000e+00  0.00000000000e+00  0.00000000000e+00  0.00000000000e+00  0.00000000000e+00  0.00000000000e+00  0.00000000000e+00  0.00000000000e+00  0.00000000000e+00  0.00000000000e+00  0.00000000000e+00  0.00000000000e+00  0.00000000000e+00  0.00000000000e+00  0.00000000000e+00  0.00000000000e+00  0.00000000000e+00  0.00000000000e+00  0.00000000000e+00  0.00000000000e+00  0.00000000000e+00  0.00000000000e+00  0.00000000000e+00  0.00000000000e+00  0.00000000000e+00  0.00000000000e+00  0.00000000000e+00  0.00000000000e+00  0.00000000000e+00  0.00000000000e+00  0.00000000000e+00  0.00000000000e+00  0.00000000000e+00  0.00000000000e+00  0.00000000000e+00  0.00000000000e+00  0.00000000000e+00  0.00000000000e+00  0.00000000000e+00  0.00000000000e+00  0.00000000000e+00  0.00000000000e+00  0.00000000000e+00  0.00000000000e+00  0.00000000000e+00  0.00000000000e+00  0.00000000000e+00  0.00000000000e+00  0.00000000000e+00  0.00000000000e+00  0.00000000000e+00  0.00000000000e+00  0.00000000000e+00  0.00000000000e+00  0.00000000000e+00  0.00000000000e+00  0.00000000000e+00  0.00000000000e+00  0.00000000000e+00  0.00000000000e+00  0.00000000000e+00  0.00000000000e+00  0.00000000000e+00  0.00000000000e+00  0.00000000000e+00  0.00000000000e+00  0.00000000000e+00  0.00000000000e+00  0.00000000000e+00  0.00000000000e+00  0.00000000000e+00  0.00000000000e+00  0.00000000000e+00  0.00000000000e+00  0.00000000000e+00  0.00000000000e+00  0.00000000000e+00  0.00000000000e+00  0.00000000000e+00  0.00000000000e+00  0.00000000000e+00  0.00000000000e+00  0.00000000000e+00  0.00000000000e+00  0.00000000000e+00  0.00000000000e+00  0.00000000000e+00  0.00000000000e+00  0.00000000000e+00  0.00000000000e+00  0.00000000000e+00  0.00000000000e+00  0.00000000000e+00  0.00000000000e+00  0.00000000000e+00  0.00000000000e+00  0.00000000000e+00  0.00000000000e+00  0.00000000000e+00  0.00000000000e+00  0.00000000000e+00  0.00000000000e+00  0.00000000000e+00  0.00000000000e+00  0.00000000000e+00  0.00000000000e+00  0.00000000000e+00  0.00000000000e+00  0.00000000000e+00  0.00000000000e+00  0.00000000000e+00  0.00000000000e+00  0.00000000000e+00  0.00000000000e+00  0.00000000000e+00  0.00000000000e+00  0.00000000000e+00  0.00000000000e+00  0.00000000000e+00  0.00000000000e+00  0.00000000000e+00  0.00000000000e+00  0.00000000000e+00  0.00000000000e+00  0.00000000000e+00  0.00000000000e+00  0.00000000000e+00  0.00000000000e+00  0.00000000000e+00  0.00000000000e+00  0.00000000000e+00  0.00000000000e+00  0.00000000000e+00  0.00000000000e+00  0.00000000000e+00  0.00000000000e+00  0.00000000000e+00  0.00000000000e+00  0.00000000000e+00  0.00000000000e+00  0.00000000000e+00  0.00000000000e+00  0.00000000000e+00  0.00000000000e+00  0.00000000000e+00  0.00000000000e+00  0.00000000000e+00  0.00000000000e+00  0.00000000000e+00  0.00000000000e+00  0.00000000000e+00  0.00000000000e+00  0.00000000000e+00  0.00000000000e+00  0.00000000000e+00  0.00000000000e+00  0.00000000000e+00  0.00000000000e+00  0.00000000000e+00  0.00000000000e+00  0.00000000000e+00  0.00000000000e+00  0.00000000000e+00  0.00000000000e+00  0.00000000000e+00  0.00000000000e+00  0.00000000000e+00  0.00000000000e+00  0.00000000000e+00  0.00000000000e+00  0.00000000000e+00  0.00000000000e+00  0.00000000000e+00  0.00000000000e+00  0.00000000000e+00  0.00000000000e+00  0.00000000000e+00  0.00000000000e+00  0.00000000000e+00  0.00000000000e+00  0.00000000000e+00  0.00000000000e+00  0.00000000000e+00  0.00000000000e+00  0.00000000000e+00  0.00000000000e+00  0.00000000000e+00  0.00000000000e+00  0.00000000000e+00  0.00000000000e+00  0.00000000000e+00  0.00000000000e+00  0.00000000000e+00  0.00000000000e+00  0.00000000000e+00  0.00000000000e+00  0.00000000000e+00  0.00000000000e+00  0.00000000000e+00  0.00000000000e+00  0.00000000000e+00  0.00000000000e+00  0.00000000000e+00  0.00000000000e+00  0.00000000000e+00  0.00000000000e+00  0.00000000000e+00  0.00000000000e+00  0.00000000000e+00  0.00000000000e+00  0.00000000000e+00  0.00000000000e+00  0.00000000000e+00  0.00000000000e+00  0.00000000000e+00  0.00000000000e+00  0.00000000000e+00  0.00000000000e+00  0.00000000000e+00  0.00000000000e+00  0.00000000000e+00  0.00000000000e+00  0.00000000000e+00  0.00000000000e+00  0.00000000000e+00  0.00000000000e+00  0.00000000000e+00  0.00000000000e+00  0.00000000000e+00  0.00000000000e+00  0.00000000000e+00  0.00000000000e+00  0.00000000000e+00  0.00000000000e+00 -4.73775367731e-02  0.00000000000e+00  0.00000000000e+00  0.00000000000e+00  0.00000000000e+00  0.00000000000e+00  0.00000000000e+00  0.00000000000e+00  0.00000000000e+00  0.00000000000e+00  0.00000000000e+00  0.00000000000e+00  0.00000000000e+00  0.00000000000e+00  0.00000000000e+00  0.00000000000e+00  0.00000000000e+00  0.00000000000e+00  0.00000000000e+00  0.00000000000e+00  0.00000000000e+00  0.00000000000e+00  0.00000000000e+00  0.00000000000e+00  0.00000000000e+00  0.00000000000e+00  0.00000000000e+00  0.00000000000e+00  0.00000000000e+00  0.00000000000e+00  0.00000000000e+00  0.00000000000e+00  0.00000000000e+00  0.00000000000e+00  0.00000000000e+00  0.00000000000e+00  0.00000000000e+00  0.00000000000e+00  0.00000000000e+00  0.00000000000e+00  0.00000000000e+00  0.00000000000e+00  0.00000000000e+00  0.00000000000e+00  0.00000000000e+00  0.00000000000e+00  0.00000000000e+00  0.00000000000e+00  0.00000000000e+00  0.00000000000e+00  0.00000000000e+00  0.00000000000e+00  0.00000000000e+00  0.00000000000e+00  0.00000000000e+00  0.00000000000e+00  0.00000000000e+00  0.00000000000e+00  0.00000000000e+00  0.00000000000e+00  0.00000000000e+00  0.00000000000e+00  0.00000000000e+00  0.00000000000e+00  0.00000000000e+00  0.00000000000e+00  0.00000000000e+00  0.00000000000e+00  0.00000000000e+00  0.00000000000e+00  0.00000000000e+00  0.00000000000e+00  0.00000000000e+00  0.00000000000e+00  0.00000000000e+00  0.00000000000e+00  0.00000000000e+00  0.00000000000e+00  0.00000000000e+00  0.00000000000e+00  0.00000000000e+00  0.00000000000e+00  0.00000000000e+00  0.00000000000e+00  0.00000000000e+00  0.00000000000e+00  0.00000000000e+00  0.00000000000e+00  0.00000000000e+00  0.00000000000e+00  0.00000000000e+00  0.00000000000e+00  0.00000000000e+00  0.00000000000e+00  0.00000000000e+00  0.00000000000e+00  0.00000000000e+00  0.00000000000e+00  0.00000000000e+00  0.00000000000e+00  0.00000000000e+00  0.00000000000e+00  0.00000000000e+00  0.00000000000e+00  0.00000000000e+00  0.00000000000e+00  0.00000000000e+00  0.00000000000e+00  0.00000000000e+00  0.00000000000e+00  0.00000000000e+00  0.00000000000e+00  0.00000000000e+00  0.00000000000e+00  0.00000000000e+00  0.00000000000e+00  0.00000000000e+00  0.00000000000e+00  0.00000000000e+00  0.00000000000e+00  0.00000000000e+00  0.00000000000e+00  0.00000000000e+00  0.00000000000e+00  0.00000000000e+00  0.00000000000e+00  0.00000000000e+00  0.00000000000e+00  0.00000000000e+00  0.00000000000e+00  0.00000000000e+00  0.00000000000e+00  0.00000000000e+00  0.00000000000e+00  0.00000000000e+00  0.00000000000e+00  0.00000000000e+00  0.00000000000e+00  0.00000000000e+00  0.00000000000e+00  0.00000000000e+00  0.00000000000e+00
 0.00000000000e+00  0.00000000000e+00  0.00000000000e+00  0.00000000000e+00  0.00000000000e+00  0.00000000000e+00  0.00000000000e+00  0.00000000000e+00  0.00000000000e+00  0.00000000000e+00  0.00000000000e+00  0.00000000000e+00  0.00000000000e+00  0.00000000000e+00  0.00000000000e+00  0.00000000000e+00  0.00000000000e+00  0.00000000000e+00  0.00000000000e+00  0.00000000000e+00  0.00000000000e+00  0.00000000000e+00  0.00000000000e+00  0.00000000000e+00  0.00000000000e+00  0.00000000000e+00  0.00000000000e+00  0.00000000000e+00  0.00000000000e+00  1.24620670839e+01  0.00000000000e+00  8.74249407346e-01 -2.52376212194e-01  0.00000000000e+00  0.00000000000e+00  0.00000000000e+00  0.00000000000e+00  0.00000000000e+00  0.00000000000e+00  0.00000000000e+00  0.00000000000e+00  0.00000000000e+00  0.00000000000e+00  0.00000000000e+00  0.00000000000e+00  0.00000000000e+00  0.00000000000e+00  0.00000000000e+00  0.00000000000e+00  0.00000000000e+00  0.00000000000e+00  0.00000000000e+00  0.00000000000e+00  0.00000000000e+00  0.00000000000e+00  0.00000000000e+00  0.00000000000e+00  0.00000000000e+00  0.00000000000e+00  0.00000000000e+00  0.00000000000e+00  0.00000000000e+00  0.00000000000e+00  0.00000000000e+00  0.00000000000e+00  0.00000000000e+00  0.00000000000e+00  0.00000000000e+00  0.00000000000e+00  0.00000000000e+00  0.00000000000e+00  0.00000000000e+00  0.00000000000e+00  0.00000000000e+00  0.00000000000e+00  0.00000000000e+00  0.00000000000e+00  0.00000000000e+00  0.00000000000e+00  0.00000000000e+00  0.00000000000e+00  0.00000000000e+00  0.00000000000e+00  0.00000000000e+00  0.00000000000e+00  0.00000000000e+00  0.00000000000e+00  0.00000000000e+00  0.00000000000e+00  0.00000000000e+00  0.00000000000e+00  0.00000000000e+00  0.00000000000e+00  0.00000000000e+00  0.00000000000e+00  0.00000000000e+00  0.00000000000e+00  0.00000000000e+00  0.00000000000e+00  0.00000000000e+00  0.00000000000e+00  0.00000000000e+00  0.00000000000e+00  0.00000000000e+00  0.00000000000e+00  0.00000000000e+00  0.00000000000e+00  0.00000000000e+00  0.00000000000e+00  0.00000000000e+00  0.00000000000e+00  0.00000000000e+00  0.00000000000e+00  0.00000000000e+00  0.00000000000e+00  0.00000000000e+00  0.00000000000e+00  0.00000000000e+00  0.00000000000e+00  0.00000000000e+00  0.00000000000e+00  0.00000000000e+00  0.00000000000e+00  0.00000000000e+00  0.00000000000e+00  0.00000000000e+00  0.00000000000e+00  0.00000000000e+00  0.00000000000e+00  0.00000000000e+00  0.00000000000e+00  0.00000000000e+00  0.00000000000e+00  0.00000000000e+00  0.00000000000e+00  0.00000000000e+00  0.00000000000e+00  0.00000000000e+00  0.00000000000e+00  0.00000000000e+00  0.00000000000e+00  0.00000000000e+00  0.00000000000e+00  0.00000000000e+00  0.00000000000e+00  0.00000000000e+00  0.00000000000e+00  0.00000000000e+00  0.00000000000e+00  0.00000000000e+00  0.00000000000e+00  0.00000000000e+00  0.00000000000e+00  0.00000000000e+00  0.00000000000e+00  0.00000000000e+00  0.00000000000e+00  0.00000000000e+00  0.00000000000e+00  0.00000000000e+00  0.00000000000e+00  0.00000000000e+00  0.00000000000e+00  0.00000000000e+00  0.00000000000e+00  0.00000000000e+00  0.00000000000e+00  0.00000000000e+00  0.00000000000e+00  0.00000000000e+00  0.00000000000e+00  0.00000000000e+00  0.00000000000e+00  0.00000000000e+00  0.00000000000e+00  0.00000000000e+00  0.00000000000e+00  0.00000000000e+00  0.00000000000e+00  0.00000000000e+00  0.00000000000e+00  0.00000000000e+00  0.00000000000e+00  0.00000000000e+00  0.00000000000e+00  0.00000000000e+00  0.00000000000e+00  0.00000000000e+00  0.00000000000e+00  0.00000000000e+00  0.00000000000e+00  0.00000000000e+00  0.00000000000e+00  0.00000000000e+00  0.00000000000e+00  0.00000000000e+00  0.00000000000e+00  0.00000000000e+00  0.00000000000e+00  0.00000000000e+00  0.00000000000e+00  0.00000000000e+00  0.00000000000e+00  0.00000000000e+00  0.00000000000e+00  0.00000000000e+00  0.00000000000e+00  0.00000000000e+00  0.00000000000e+00  0.00000000000e+00  0.00000000000e+00  0.00000000000e+00  0.00000000000e+00  0.00000000000e+00  0.00000000000e+00  0.00000000000e+00  0.00000000000e+00  0.00000000000e+00  0.00000000000e+00  0.00000000000e+00  0.00000000000e+00  0.00000000000e+00  0.00000000000e+00  0.00000000000e+00  0.00000000000e+00  0.00000000000e+00  0.00000000000e+00  0.00000000000e+00  0.00000000000e+00  0.00000000000e+00  0.00000000000e+00  0.00000000000e+00  0.00000000000e+00  0.00000000000e+00  0.00000000000e+00  0.00000000000e+00  0.00000000000e+00  0.00000000000e+00  0.00000000000e+00  0.00000000000e+00  0.00000000000e+00  0.00000000000e+00  0.00000000000e+00  0.00000000000e+00  0.00000000000e+00  0.00000000000e+00  0.00000000000e+00  0.00000000000e+00  0.00000000000e+00  0.00000000000e+00  0.00000000000e+00  0.00000000000e+00  0.00000000000e+00  0.00000000000e+00  0.00000000000e+00  0.00000000000e+00  0.00000000000e+00  0.00000000000e+00  0.00000000000e+00  0.00000000000e+00  0.00000000000e+00  0.00000000000e+00  0.00000000000e+00  0.00000000000e+00  0.00000000000e+00  0.00000000000e+00  0.00000000000e+00  0.00000000000e+00  0.00000000000e+00  0.00000000000e+00  0.00000000000e+00  0.00000000000e+00  0.00000000000e+00  0.00000000000e+00  0.00000000000e+00  0.00000000000e+00  0.00000000000e+00  0.00000000000e+00  0.00000000000e+00  0.00000000000e+00  0.00000000000e+00  0.00000000000e+00  0.00000000000e+00  0.00000000000e+00  0.00000000000e+00  0.00000000000e+00  0.00000000000e+00  0.00000000000e+00  0.00000000000e+00  0.00000000000e+00  0.00000000000e+00  0.00000000000e+00  0.00000000000e+00  0.00000000000e+00  0.00000000000e+00  0.00000000000e+00  0.00000000000e+00  0.00000000000e+00  0.00000000000e+00  0.00000000000e+00  0.00000000000e+00  0.00000000000e+00  0.00000000000e+00  0.00000000000e+00  0.00000000000e+00  0.00000000000e+00  0.00000000000e+00  0.00000000000e+00  0.00000000000e+00  0.00000000000e+00  0.00000000000e+00  0.00000000000e+00  0.00000000000e+00  0.00000000000e+00  0.00000000000e+00  0.00000000000e+00  0.00000000000e+00  0.00000000000e+00  0.00000000000e+00  0.00000000000e+00  0.00000000000e+00  0.00000000000e+00  0.00000000000e+00  0.00000000000e+00  0.00000000000e+00  0.00000000000e+00  0.00000000000e+00  0.00000000000e+00  0.00000000000e+00  0.00000000000e+00  0.00000000000e+00  0.00000000000e+00  0.00000000000e+00  0.00000000000e+00  0.00000000000e+00  0.00000000000e+00  0.00000000000e+00  0.00000000000e+00  0.00000000000e+00  0.00000000000e+00  0.00000000000e+00  0.00000000000e+00  0.00000000000e+00  0.00000000000e+00  0.00000000000e+00  0.00000000000e+00  0.00000000000e+00  0.00000000000e+00  0.00000000000e+00  0.00000000000e+00  0.00000000000e+00  0.00000000000e+00  0.00000000000e+00  0.00000000000e+00  0.00000000000e+00  0.00000000000e+00  0.00000000000e+00  0.00000000000e+00  0.00000000000e+00  0.00000000000e+00  0.00000000000e+00  0.00000000000e+00  0.00000000000e+00  0.00000000000e+00  0.00000000000e+00  0.00000000000e+00  0.00000000000e+00  0.00000000000e+00  0.00000000000e+00  0.00000000000e+00  0.00000000000e+00  0.00000000000e+00  0.00000000000e+00  0.00000000000e+00  0.00000000000e+00  0.00000000000e+00  0.00000000000e+00  0.00000000000e+00  0.00000000000e+00  0.00000000000e+00  0.00000000000e+00  0.00000000000e+00  0.00000000000e+00  0.00000000000e+00  0.00000000000e+00  0.00000000000e+00  0.00000000000e+00  0.00000000000e+00  0.00000000000e+00  0.00000000000e+00  0.00000000000e+00  0.00000000000e+00  0.00000000000e+00  0.00000000000e+00  0.00000000000e+00  0.00000000000e+00  0.00000000000e+00  0.00000000000e+00  0.00000000000e+00  0.00000000000e+00  0.00000000000e+00  0.00000000000e+00  0.00000000000e+00  0.00000000000e+00  0.00000000000e+00  0.00000000000e+00  0.00000000000e+00  0.00000000000e+00  0.00000000000e+00  0.00000000000e+00  0.00000000000e+00  0.00000000000e+00  0.00000000000e+00  0.00000000000e+00  0.00000000000e+00  0.00000000000e+00  0.00000000000e+00  0.00000000000e+00  0.00000000000e+00  0.00000000000e+00  0.00000000000e+00  0.00000000000e+00  0.00000000000e+00  0.00000000000e+00  0.00000000000e+00  0.00000000000e+00  0.00000000000e+00  0.00000000000e+00  0.00000000000e+00  0.00000000000e+00  0.00000000000e+00  0.00000000000e+00  0.00000000000e+00  0.00000000000e+00  0.00000000000e+00  0.00000000000e+00  0.00000000000e+00  0.00000000000e+00  0.00000000000e+00  0.00000000000e+00  0.00000000000e+00  0.00000000000e+00  0.00000000000e+00  0.00000000000e+00  0.00000000000e+00  0.00000000000e+00  0.00000000000e+00  0.00000000000e+00  0.00000000000e+00  0.00000000000e+00  0.00000000000e+00  0.00000000000e+00  0.00000000000e+00  0.00000000000e+00  0.00000000000e+00  0.00000000000e+00  0.00000000000e+00  0.00000000000e+00  0.00000000000e+00  0.00000000000e+00  0.00000000000e+00  0.00000000000e+00  0.00000000000e+00  0.00000000000e+00  0.00000000000e+00  0.00000000000e+00  0.00000000000e+00  0.00000000000e+00  0.00000000000e+00  0.00000000000e+00  0.00000000000e+00  0.00000000000e+00  0.00000000000e+00  0.00000000000e+00  0.00000000000e+00  0.00000000000e+00  0.00000000000e+00  0.00000000000e+00  0.00000000000e+00  0.00000000000e+00  0.00000000000e+00  0.00000000000e+00  0.00000000000e+00  0.00000000000e+00  0.00000000000e+00  0.00000000000e+00  0.00000000000e+00  0.00000000000e+00  0.00000000000e+00  0.00000000000e+00  0.00000000000e+00  0.00000000000e+00  0.00000000000e+00  0.00000000000e+00  0.00000000000e+00  0.00000000000e+00  0.00000000000e+00  0.00000000000e+00  0.00000000000e+00  0.00000000000e+00  0.00000000000e+00  0.00000000000e+00  0.00000000000e+00  0.00000000000e+00  0.00000000000e+00  0.00000000000e+00  0.00000000000e+00  0.00000000000e+00  0.00000000000e+00  0.00000000000e+00  0.00000000000e+00  0.00000000000e+00
 0.00000000000e+00  0.00000000000e+00  0.00000000000e+00  0.00000000000e+00  0.00000000000e+00  0.00000000000e+00  0.00000000000e+00  0.00000000000e+00  0.00000000000e+00  0.00000000000e+00  0.00000000000e+00  0.00000000000e+00  0.00000000000e+00  0.00000000000e+00  0.00000000000e+00  0.00000000000e+00  0.00000000000e+00  0.00000000000e+00  0.00000000000e+00  0.00000000000e+00  0.00000000000e+00  0.00000000000e+00  0.00000000000e+00  0.00000000000e+00  0.00000000000e+00  0.00000000000e+00  0.00000000000e+00  0.00000000000e+00  0.00000000000e+00  0.00000000000e+00  1.10902912545e+01  0.00000000000e+00  0.00000000000e+00 -2.59302828763e-03  0.00000000000e+00  0.00000000000e+00  0.00000000000e+00  0.00000000000e+00  0.00000000000e+00  0.00000000000e+00  0.00000000000e+00  0.00000000000e+00  0.00000000000e+00  0.00000000000e+00  0.00000000000e+00  0.00000000000e+00  0.00000000000e+00  0.00000000000e+00  0.00000000000e+00  0.00000000000e+00  0.00000000000e+00  0.00000000000e+00  0.00000000000e+00  0.00000000000e+00  0.00000000000e+00  0.00000000000e+00  0.00000000000e+00  0.00000000000e+00  0.00000000000e+00  0.00000000000e+00  0.00000000000e+00  0.00000000000e+00  0.00000000000e+00  0.00000000000e+00  0.00000000000e+00  0.00000000000e+00  0.00000000000e+00  0.00000000000e+00  0.00000000000e+00  0.00000000000e+00  0.00000000000e+00  0.00000000000e+00  0.00000000000e+00  0.00000000000e+00  0.00000000000e+00  0.00000000000e+00  0.00000000000e+00  0.00000000000e+00  0.00000000000e+00  0.00000000000e+00  0.00000000000e+00  0.00000000000e+00  0.00000000000e+00  0.00000000000e+00  0.00000000000e+00  0.00000000000e+00  0.00000000000e+00  0.00000000000e+00  0.00000000000e+00  0.00000000000e+00  0.00000000000e+00  0.00000000000e+00  0.00000000000e+00  0.00000000000e+00  0.00000000000e+00  0.00000000000e+00  0.00000000000e+00  0.00000000000e+00  0.00000000000e+00  0.00000000000e+00  0.00000000000e+00  0.00000000000e+00  0.00000000000e+00  0.00000000000e+00  0.00000000000e+00  0.00000000000e+00  0.00000000000e+00  0.00000000000e+00  0.00000000000e+00  0.00000000000e+00  0.00000000000e+00  0.00000000000e+00  0.00000000000e+00  0.00000000000e+00  0.00000000000e+00  0.00000000000e+00  0.00000000000e+00  0.00000000000e+00  0.00000000000e+00  0.00000000000e+00  0.00000000000e+00  0.00000000000e+00  0.00000000000e+00  0.00000000000e+00  0.00000000000e+00  0.00000000000e+00  0.00000000000e+00  0.00000000000e+00  0.00000000000e+00  0.00000000000e+00  0.00000000000e+00  0.00000000000e+00  0.00000000000e+00  0.00000000000e+00  0.00000000000e+00  0.00000000000e+00  0.00000000000e+00  0.00000000000e+00  0.00000000000e+00  0.00000000000e+00  0.00000000000e+00  0.00000000000e+00  0.00000000000e+00  0.00000000000e+00  0.00000000000e+00  0.00000000000e+00  0.00000000000e+00  0.00000000000e+00  0.00000000000e+00  0.00000000000e+00  0.00000000000e+00  0.00000000000e+00  0.00000000000e+00  0.00000000000e+00  0.00000000000e+00  0.00000000000e+00  0.00000000000e+00  0.00000000000e+00  0.00000000000e+00  0.00000000000e+00  0.00000000000e+00  0.00000000000e+00  0.00000000000e+00  0.00000000000e+00  0.00000000000e+00  0.00000000000e+00  0.00000000000e+00  0.00000000000e+00  0.00000000000e+00  0.00000000000e+00  0.00000000000e+00  0.00000000000e+00  0.00000000000e+00  0.00000000000e+00  0.00000000000e+00  0.00000000000e+00  0.00000000000e+00  0.00000000000e+00  0.00000000000e+00  0.00000000000e+00  0.00000000000e+00  0.00000000000e+00  0.00000000000e+00  0.00000000000e+00  0.00000000000e+00  0.00000000000e+00  0.00000000000e+00  0.00000000000e+00  0.00000000000e+00  0.00000000000e+00  0.00000000000e+00  0.00000000000e+00  0.00000000000e+00  0.00000000000e+00  0.00000000000e+00  0.00000000000e+00  0.00000000000e+00  0.00000000000e+00  0.00000000000e+00  0.00000000000e+00  0.00000000000e+00  0.00000000000e+00  0.00000000000e+00  0.00000000000e+00  0.00000000000e+00  0.00000000000e+00  0.00000000000e+00  0.00000000000e+00  0.00000000000e+00  0.00000000000e+00  0.00000000000e+00  0.00000000000e+00  0.00000000000e+00  0.00000000000e+00  0.00000000000e+00  0.00000000000e+00  0.00000000000e+00  0.00000000000e+00  0.00000000000e+00  0.00000000000e+00  0.00000000000e+00  0.00000000000e+00  0.00000000000e+00  0.00000000000e+00  0.00000000000e+00  0.00000000000e+00  0.00000000000e+00  0.00000000000e+00  0.00000000000e+00  0.00000000000e+00  0.00000000000e+00  0.00000000000e+00  0.00000000000e+00  0.00000000000e+00  0.00000000000e+00  0.00000000000e+00  0.00000000000e+00  0.00000000000e+00  0.00000000000e+00  0.00000000000e+00  0.00000000000e+00  0.00000000000e+00  0.00000000000e+00  0.00000000000e+00  0.00000000000e+00  0.00000000000e+00  0.00000000000e+00  0.00000000000e+00  0.00000000000e+00  0.00000000000e+00  0.00000000000e+00  0.00000000000e+00  0.00000000000e+00  0.00000000000e+00  0.00000000000e+00  0.00000000000e+00  0.00000000000e+00  0.00000000000e+00  0.00000000000e+00  0.00000000000e+00  0.00000000000e+00  0.00000000000e+00  0.00000000000e+00  0.00000000000e+00  0.00000000000e+00  0.00000000000e+00  0.00000000000e+00  0.00000000000e+00  0.00000000000e+00  0.00000000000e+00  0.00000000000e+00  0.00000000000e+00  0.00000000000e+00  0.00000000000e+00  0.00000000000e+00  0.00000000000e+00  0.00000000000e+00  0.00000000000e+00  0.00000000000e+00  0.00000000000e+00  0.00000000000e+00  0.00000000000e+00  0.00000000000e+00  0.00000000000e+00  0.00000000000e+00  0.00000000000e+00  0.00000000000e+00  0.00000000000e+00  0.00000000000e+00  0.00000000000e+00  0.00000000000e+00  0.00000000000e+00  0.00000000000e+00  0.00000000000e+00  0.00000000000e+00  0.00000000000e+00  0.00000000000e+00  0.00000000000e+00  0.00000000000e+00  0.00000000000e+00  0.00000000000e+00  0.00000000000e+00  0.00000000000e+00  0.00000000000e+00  0.00000000000e+00  0.00000000000e+00  0.00000000000e+00  0.00000000000e+00  0.00000000000e+00  0.00000000000e+00  0.00000000000e+00  0.00000000000e+00  0.00000000000e+00  0.00000000000e+00  0.00000000000e+00  0.00000000000e+00  0.00000000000e+00  0.00000000000e+00  0.00000000000e+00  0.00000000000e+00  0.00000000000e+00  0.00000000000e+00  0.00000000000e+00  0.00000000000e+00  0.00000000000e+00  0.00000000000e+00  0.00000000000e+00  0.00000000000e+00  0.00000000000e+00  0.00000000000e+00  0.00000000000e+00  0.00000000000e+00  0.00000000000e+00  0.00000000000e+00  0.00000000000e+00  0.00000000000e+00  0.00000000000e+00  0.00000000000e+00  0.00000000000e+00  0.00000000000e+00  0.00000000000e+00  0.00000000000e+00  0.00000000000e+00  0.00000000000e+00  0.00000000000e+00  0.00000000000e+00  0.00000000000e+00  0.00000000000e+00  0.00000000000e+00  0.00000000000e+00  0.00000000000e+00  0.00000000000e+00  0.00000000000e+00  0.00000000000e+00  0.00000000000e+00  0.00000000000e+00  0.00000000000e+00  0.00000000000e+00  0.00000000000e+00  0.00000000000e+00  0.00000000000e+00  0.00000000000e+00  0.00000000000e+00  0.00000000000e+00  0.00000000000e+00  0.00000000000e+00  0.00000000000e+00  0.00000000000e+00  0.00000000000e+00  0.00000000000e+00  0.00000000000e+00  0.00000000000e+00  0.00000000000e+00  0.00000000000e+00  0.00000000000e+00  0.00000000000e+00  0.00000000000e+00  0.00000000000e+00  0.00000000000e+00  0.00000000000e+00  0.00000000000e+00  0.00000000000e+00  0.00000000000e+00  0.00000000000e+00  0.00000000000e+00  0.00000000000e+00  0.00000000000e+00  0.00000000000e+00  0.00000000000e+00  0.00000000000e+00  0.00000000000e+00  0.00000000000e+00  0.00000000000e+00  0.00000000000e+00  0.00000000000e+00  0.00000000000e+00  0.00000000000e+00  0.00000000000e+00  0.00000000000e+00  0.00000000000e+00  0.00000000000e+00  0.00000000000e+00  0.00000000000e+00  0.00000000000e+00  0.00000000000e+00  0.00000000000e+00  0.00000000000e+00  0.00000000000e+00  0.00000000000e+00  0.00000000000e+00  0.00000000000e+00  0.00000000000e+00  0.00000000000e+00  0.00000000000e+00  0.00000000000e+00  0.00000000000e+00  0.00000000000e+00  0.00000000000e+00  0.00000000000e+00  0.00000000000e+00  0.00000000000e+00  0.00000000000e+00  0.00000000000e+00  0.00000000000e+00  0.00000000000e+00  0.00000000000e+00  0.00000000000e+00  0.00000000000e+00  0.00000000000e+00  0.00000000000e+00  0.00000000000e+00  0.00000000000e+00  0.00000000000e+00  0.00000000000e+00  0.00000000000e+00  0.00000000000e+00  0.00000000000e+00  0.00000000000e+00  0.00000000000e+00  0.00000000000e+00  0.00000000000e+00  0.00000000000e+00  0.00000000000e+00  0.00000000000e+00  0.00000000000e+00  0.00000000000e+00  0.00000000000e+00  0.00000000000e+00  0.00000000000e+00  0.00000000000e+00  0.00000000000e+00  0.00000000000e+00  0.00000000000e+00  0.00000000000e+00  0.00000000000e+00  0.00000000000e+00  0.00000000000e+00  0.00000000000e+00  0.00000000000e+00  0.00000000000e+00  0.00000000000e+00  0.00000000000e+00  0.00000000000e+00  0.00000000000e+00  0.00000000000e+00  0.00000000000e+00  0.00000000000e+00  0.00000000000e+00  0.00000000000e+00  0.00000000000e+00  0.00000000000e+00  0.00000000000e+00  0.00000000000e+00  0.00000000000e+00  0.00000000000e+00  0.00000000000e+00  0.00000000000e+00  0.00000000000e+00  0.00000000000e+00  0.00000000000e+00  0.00000000000e+00  0.00000000000e+00  0.00000000000e+00  0.00000000000e+00  0.00000000000e+00  0.00000000000e+00  0.00000000000e+00  0.00000000000e+00  0.00000000000e+00  0.00000000000e+00  0.00000000000e+00  0.00000000000e+00  0.00000000000e+00  0.00000000000e+00  0.00000000000e+00  0.00000000000e+00  0.00000000000e+00  0.00000000000e+00  0.00000000000e+00  0.00000000000e+00  0.00000000000e+00  0.00000000000e+00  0.00000000000e+00  0.00000000000e+00  0.00000000000e+00  0.00000000000e+00  0.00000000000e+00  0.00000000000e+00  0.00000000000e+00  0.00000000000e+00  0.00000000000e+00  0.00000000000e+00
 0.00000000000e+00  0.00000000000e+00  0.00000000000e+00  0.00000000000e+00  0.00000000000e+00  0.00000000000e+00  0.00000000000e+00  0.00000000000e+00  0.00000000000e+00  0.00000000000e+00  0.00000000000e+00  0.00000000000e+00  0.00000000000e+00  0.00000000000e+00  0.00000000000e+00  0.00000000000e+00  0.00000000000e+00  0.00000000000e+00  0.00000000000e+00  0.00000000000e+00  0.00000000000e+00  0.00000000000e+00  0.00000000000e+00  0.00000000000e+00  0.00000000000e+00  0.00000000000e+00  0.00000000000e+00  0.00000000000e+00  0.00000000000e+00  8.74249407346e-01  0.00000000000e+00  1.76327376506e+01  0.00000000000e+00  0.00000000000e+00  0.00000000000e+00  0.00000000000e+00  0.00000000000e+00  0.00000000000e+00  0.00000000000e+00  0.00000000000e+00  0.00000000000e+00  0.00000000000e+00  0.00000000000e+00  0.00000000000e+00  0.00000000000e+00  0.00000000000e+00  0.00000000000e+00  0.00000000000e+00  0.00000000000e+00  0.00000000000e+00  0.00000000000e+00  0.00000000000e+00  0.00000000000e+00  0.00000000000e+00  0.00000000000e+00  0.00000000000e+00  0.00000000000e+00  0.00000000000e+00  0.00000000000e+00  0.00000000000e+00  0.00000000000e+00  0.00000000000e+00  0.00000000000e+00  0.00000000000e+00  0.00000000000e+00  0.00000000000e+00  0.00000000000e+00  0.00000000000e+00  0.00000000000e+00  0.00000000000e+00  0.00000000000e+00  0.00000000000e+00  0.00000000000e+00  0.00000000000e+00  0.00000000000e+00  0.00000000000e+00  0.00000000000e+00  0.00000000000e+00  0.00000000000e+00  0.00000000000e+00  0.00000000000e+00  0.00000000000e+00  0.00000000000e+00  0.00000000000e+00  0.00000000000e+00  0.00000000000e+00  0.00000000000e+00  0.00000000000e+00  0.00000000000e+00  0.00000000000e+00  0.00000000000e+00  0.00000000000e+00  0.00000000000e+00  0.00000000000e+00  0.00000000000e+00  0.00000000000e+00  0.00000000000e+00  0.00000000000e+00  0.00000000000e+00  0.00000000000e+00  0.00000000000e+00  0.00000000000e+00  0.00000000000e+00  0.00000000000e+00  0.00000000000e+00  0.00000000000e+00  0.00000000000e+00  0.00000000000e+00  0.00000000000e+00  0.00000000000e+00  0.00000000000e+00  0.00000000000e+00  0.00000000000e+00  0.00000000000e+00  0.00000000000e+00  0.00000000000e+00  0.00000000000e+00  0.00000000000e+00  0.00000000000e+00  0.00000000000e+00  0.00000000000e+00  0.00000000000e+00  0.00000000000e+00  0.00000000000e+00  0.00000000000e+00  0.00000000000e+00  0.00000000000e+00  0.00000000000e+00  0.00000000000e+00  0.00000000000e+00  0.00000000000e+00  0.00000000000e+00  0.00000000000e+00  0.00000000000e+00  0.00000000000e+00  0.00000000000e+00  0.00000000000e+00  0.00000000000e+00  0.00000000000e+00  0.00000000000e+00  0.00000000000e+00  0.00000000000e+00  0.00000000000e+00  0.00000000000e+00  0.00000000000e+00  0.00000000000e+00  0.00000000000e+00  0.00000000000e+00  0.00000000000e+00  0.00000000000e+00  0.00000000000e+00  0.00000000000e+00  0.00000000000e+00  0.00000000000e+00  0.00000000000e+00  0.00000000000e+00  0.00000000000e+00  0.00000000000e+00  0.00000000000e+00  0.00000000000e+00  0.00000000000e+00  0.00000000000e+00  0.00000000000e+00  0.00000000000e+00  0.00000000000e+00  0.00000000000e+00  0.00000000000e+00  0.00000000000e+00  0.00000000000e+00  0.00000000000e+00  0.00000000000e+00  0.00000000000e+00  0.00000000000e+00  0.00000000000e+00  0.00000000000e+00  0.00000000000e+00  0.00000000000e+00  0.00000000000e+00  0.00000000000e+00  0.00000000000e+00  0.00000000000e+00  0.00000000000e+00  0.00000000000e+00  0.00000000000e+00  0.00000000000e+00  0.00000000000e+00  0.00000000000e+00  0.00000000000e+00  0.00000000000e+00  0.00000000000e+00  0.00000000000e+00  0.00000000000e+00  0.00000000000e+00  0.00000000000e+00  0.00000000000e+00  0.00000000000e+00  0.00000000000e+00  0.00000000000e+00  0.00000000000e+00  0.00000000000e+00  0.00000000000e+00  0.00000000000e+00  0.00000000000e+00  0.00000000000e+00  0.00000000000e+00  0.00000000000e+00  0.00000000000e+00  0.00000000000e+00  0.00000000000e+00  0.00000000000e+00  0.00000000000e+00  0.00000000000e+00  0.00000000000e+00  0.00000000000e+00  0.00000000000e+00  0.00000000000e+00  0.00000000000e+00  0.00000000000e+00  0.00000000000e+00  0.00000000000e+00  0.00000000000e+00  0.00000000000e+00  0.00000000000e+00  0.00000000000e+00  0.00000000000e+00  0.00000000000e+00  0.00000000000e+00  0.00000000000e+00  0.00000000000e+00  0.00000000000e+00  0.00000000000e+00  0.00000000000e+00  0.00000000000e+00  0.00000000000e+00  0.00000000000e+00  0.00000000000e+00  0.00000000000e+00  0.00000000000e+00  0.00000000000e+00  0.00000000000e+00  0.00000000000e+00  0.00000000000e+00  0.00000000000e+00  0.00000000000e+00  0.00000000000e+00  0.00000000000e+00  0.00000000000e+00  0.00000000000e+00  0.00000000000e+00  0.00000000000e+00  0.00000000000e+00  0.00000000000e+00  0.00000000000e+00  0.00000000000e+00  0.00000000000e+00  0.00000000000e+00  0.00000000000e+00  0.00000000000e+00  0.00000000000e+00  0.00000000000e+00  0.00000000000e+00  0.00000000000e+00  0.00000000000e+00  0.00000000000e+00  0.00000000000e+00  0.00000000000e+00  0.00000000000e+00  0.00000000000e+00  0.00000000000e+00  0.00000000000e+00  0.00000000000e+00  0.00000000000e+00  0.00000000000e+00  0.00000000000e+00  0.00000000000e+00  0.00000000000e+00  0.00000000000e+00  0.00000000000e+00  0.00000000000e+00  0.00000000000e+00  0.00000000000e+00  0.00000000000e+00  0.00000000000e+00  0.00000000000e+00  0.00000000000e+00  0.00000000000e+00  0.00000000000e+00  0.00000000000e+00  0.00000000000e+00  0.00000000000e+00  0.00000000000e+00  0.00000000000e+00  0.00000000000e+00  0.00000000000e+00  0.00000000000e+00  0.00000000000e+00  0.00000000000e+00  0.00000000000e+00  0.00000000000e+00  0.00000000000e+00  0.00000000000e+00  0.00000000000e+00  0.00000000000e+00  0.00000000000e+00  0.00000000000e+00  0.00000000000e+00  0.00000000000e+00  0.00000000000e+00  0.00000000000e+00  0.00000000000e+00  0.00000000000e+00  0.00000000000e+00  0.00000000000e+00  0.00000000000e+00  0.00000000000e+00  0.00000000000e+00  0.00000000000e+00  0.00000000000e+00  0.00000000000e+00  0.00000000000e+00  0.00000000000e+00  0.00000000000e+00  0.00000000000e+00  0.00000000000e+00  0.00000000000e+00  0.00000000000e+00  0.00000000000e+00  0.00000000000e+00  0.00000000000e+00  0.00000000000e+00  0.00000000000e+00  0.00000000000e+00  0.00000000000e+00  0.00000000000e+00  0.00000000000e+00  0.00000000000e+00  0.00000000000e+00  0.00000000000e+00  0.00000000000e+00  0.00000000000e+00  0.00000000000e+00  0.00000000000e+00  0.00000000000e+00  0.00000000000e+00  0.00000000000e+00  0.00000000000e+00  0.00000000000e+00  0.00000000000e+00  0.00000000000e+00  0.00000000000e+00  0.00000000000e+00  0.00000000000e+00  0.00000000000e+00  0.00000000000e+00  0.00000000000e+00  0.00000000000e+00  0.00000000000e+00  0.00000000000e+00  0.00000000000e+00  0.00000000000e+00  0.00000000000e+00  0.00000000000e+00  0.00000000000e+00  0.00000000000e+00  0.00000000000e+00  0.00000000000e+00  0.00000000000e+00  0.00000000000e+00  0.00000000000e+00  0.00000000000e+00  0.00000000000e+00  0.00000000000e+00  0.00000000000e+00  0.00000000000e+00  0.00000000000e+00  0.00000000000e+00  0.00000000000e+00  0.00000000000e+00  0.00000000000e+00  0.00000000000e+00  0.00000000000e+00  0.00000000000e+00  0.00000000000e+00  0.00000000000e+00  0.00000000000e+00  0.00000000000e+00  0.00000000000e+00  0.00000000000e+00  0.00000000000e+00  0.00000000000e+00  0.00000000000e+00  0.00000000000e+00  0.00000000000e+00  0.00000000000e+00  0.00000000000e+00  0.00000000000e+00  0.00000000000e+00  0.00000000000e+00  0.00000000000e+00  0.00000000000e+00  0.00000000000e+00  0.00000000000e+00  0.00000000000e+00  0.00000000000e+00  0.00000000000e+00  0.00000000000e+00  0.00000000000e+00  0.00000000000e+00  0.00000000000e+00  0.00000000000e+00  0.00000000000e+00  0.00000000000e+00  0.00000000000e+00  0.00000000000e+00  0.00000000000e+00  0.00000000000e+00  0.00000000000e+00  0.00000000000e+00  0.00000000000e+00  0.00000000000e+00  0.00000000000e+00  0.00000000000e+00  0.00000000000e+00  0.00000000000e+00  0.00000000000e+00  0.00000000000e+00  0.00000000000e+00  0.00000000000e+00  0.00000000000e+00  0.00000000000e+00  0.00000000000e+00  0.00000000000e+00  0.00000000000e+00  0.00000000000e+00  0.00000000000e+00  0.00000000000e+00  0.00000000000e+00  0.00000000000e+00  0.00000000000e+00  0.00000000000e+00  0.00000000000e+00  0.00000000000e+00  0.00000000000e+00  0.00000000000e+00  0.00000000000e+00  0.00000000000e+00  0.00000000000e+00  0.00000000000e+00  0.00000000000e+00  0.00000000000e+00  0.00000000000e+00  0.00000000000e+00  0.00000000000e+00  0.00000000000e+00  0.00000000000e+00  0.00000000000e+00  0.00000000000e+00  0.00000000000e+00  0.00000000000e+00  0.00000000000e+00  0.00000000000e+00  0.00000000000e+00  0.00000000000e+00  0.00000000000e+00  0.00000000000e+00  0.00000000000e+00  0.00000000000e+00  0.00000000000e+00  0.00000000000e+00  0.00000000000e+00  0.00000000000e+00  0.00000000000e+00  0.00000000000e+00  0.00000000000e+00  0.00000000000e+00  0.00000000000e+00  0.00000000000e+00  0.00000000000e+00  0.00000000000e+00  0.00000000000e+00  0.00000000000e+00  0.00000000000e+00  0.00000000000e+00  0.00000000000e+00  0.00000000000e+00  0.00000000000e+00  0.00000000000e+00  0.00000000000e+00  0.00000000000e+00  0.00000000000e+00  0.00000000000e+00  0.00000000000e+00  0.00000000000e+00  0.00000000000e+00  0.00000000000e+00  0.00000000000e+00  0.00000000000e+00  0.00000000000e+00  0.00000000000e+00  0.00000000000e+00  0.00000000000e+00  0.00000000000e+00  0.00000000000e+00  0.00000000000e+00  0.00000000000e+00  0.00000000000e+00  0.00000000000e+00  0.00000000000e+00  0.00000000000e+00  0.00000000000e+00  0.00000000000e+00  0.00000000000e+00
 0.00000000000e+00  0.00000000000e+00  0.00000000000e+00  0.00000000000e+00  0.00000000000e+00  0.00000000000e+00  0.00000000000e+00  0.00000000000e+00  0.00000000000e+00  0.00000000000e+00  0.00000000000e+00  0.00000000000e+00  0.00000000000e+00  0.00000000000e+00  0.00000000000e+00  0.00000000000e+00  0.00000000000e+00  0.00000000000e+00  0.00000000000e+00  0.00000000000e+00  0.00000000000e+00  0.00000000000e+00  0.00000000000e+00  0.00000000000e+00  0.00000000000e+00  0.00000000000e+00  0.00000000000e+00  0.00000000000e+00  0.00000000000e+00 -2.52376212082e-01  0.00000000000e+00  0.00000000000e+00  1.15150269129e+01  4.63354143810e-01  0.00000000000e+00 -1.59960945884e+00  0.00000000000e+00  0.00000000000e+00  0.00000000000e+00  0.00000000000e+00  0.00000000000e+00  0.00000000000e+00  0.00000000000e+00  0.00000000000e+00  0.00000000000e+00  0.00000000000e+00  0.00000000000e+00  0.00000000000e+00  0.00000000000e+00  0.00000000000e+00  0.00000000000e+00  0.00000000000e+00  0.00000000000e+00  0.00000000000e+00  0.00000000000e+00  0.00000000000e+00  0.00000000000e+00  0.00000000000e+00  0.00000000000e+00  0.00000000000e+00  0.00000000000e+00  0.00000000000e+00  0.00000000000e+00  0.00000000000e+00  0.00000000000e+00  0.00000000000e+00  0.00000000000e+00  0.00000000000e+00  0.00000000000e+00  0.00000000000e+00  0.00000000000e+00  0.00000000000e+00  0.00000000000e+00  0.00000000000e+00  0.00000000000e+00  0.00000000000e+00  0.00000000000e+00  0.00000000000e+00  0.00000000000e+00  0.00000000000e+00  0.00000000000e+00  0.00000000000e+00  0.00000000000e+00  0.00000000000e+00  0.00000000000e+00  0.00000000000e+00  0.00000000000e+00  0.00000000000e+00  0.00000000000e+00  0.00000000000e+00  0.00000000000e+00  0.00000000000e+00  0.00000000000e+00  0.00000000000e+00  0.00000000000e+00  0.00000000000e+00  0.00000000000e+00  0.00000000000e+00  0.00000000000e+00  0.00000000000e+00  0.00000000000e+00  0.00000000000e+00  0.00000000000e+00  0.00000000000e+00  0.00000000000e+00  0.00000000000e+00  0.00000000000e+00  0.00000000000e+00  0.00000000000e+00  0.00000000000e+00  0.00000000000e+00  0.00000000000e+00  0.00000000000e+00  0.00000000000e+00  0.00000000000e+00  0.00000000000e+00  0.00000000000e+00  0.00000000000e+00  0.00000000000e+00  0.00000000000e+00  0.00000000000e+00  0.00000000000e+00  0.00000000000e+00  0.00000000000e+00  0.00000000000e+00  0.00000000000e+00  0.00000000000e+00  0.00000000000e+00  0.00000000000e+00  0.00000000000e+00  0.00000000000e+00  0.00000000000e+00  0.00000000000e+00  0.00000000000e+00  0.00000000000e+00  0.00000000000e+00  0.00000000000e+00  0.00000000000e+00  0.00000000000e+00  0.00000000000e+00  0.00000000000e+00  0.00000000000e+00  0.00000000000e+00  0.00000000000e+00  0.00000000000e+00  0.00000000000e+00  0.00000000000e+00  0.00000000000e+00  0.00000000000e+00  0.00000000000e+00  0.00000000000e+00  0.00000000000e+00  0.00000000000e+00  0.00000000000e+00  0.00000000000e+00  0.00000000000e+00  0.00000000000e+00  0.00000000000e+00  0.00000000000e+00  0.00000000000e+00  0.00000000000e+00  0.00000000000e+00  0.00000000000e+00  0.00000000000e+00  0.00000000000e+00  0.00000000000e+00  0.00000000000e+00  0.00000000000e+00  0.00000000000e+00  0.00000000000e+00  0.00000000000e+00  0.00000000000e+00  0.00000000000e+00  0.00000000000e+00  0.00000000000e+00  0.00000000000e+00  0.00000000000e+00  0.00000000000e+00  0.00000000000e+00  0.00000000000e+00  0.00000000000e+00  0.00000000000e+00  0.00000000000e+00  0.00000000000e+00  0.00000000000e+00  0.00000000000e+00  0.00000000000e+00  0.00000000000e+00  0.00000000000e+00  0.00000000000e+00  0.00000000000e+00  0.00000000000e+00  0.00000000000e+00  0.00000000000e+00  0.00000000000e+00  0.00000000000e+00  0.00000000000e+00  0.00000000000e+00  0.00000000000e+00  0.00000000000e+00  0.00000000000e+00  0.00000000000e+00  0.00000000000e+00  0.00000000000e+00  0.00000000000e+00  0.00000000000e+00  0.00000000000e+00  0.00000000000e+00  0.00000000000e+00  0.00000000000e+00  0.00000000000e+00  0.00000000000e+00  0.00000000000e+00  0.00000000000e+00  0.00000000000e+00  0.00000000000e+00  0.00000000000e+00  0.00000000000e+00  0.00000000000e+00  0.00000000000e+00  0.00000000000e+00  0.00000000000e+00  0.00000000000e+00  0.00000000000e+00  0.00000000000e+00  0.00000000000e+00  0.00000000000e+00  0.00000000000e+00  0.00000000000e+00  0.00000000000e+00  0.00000000000e+00  0.00000000000e+00  0.00000000000e+00  0.00000000000e+00  0.00000000000e+00  0.00000000000e+00  0.00000000000e+00  0.00000000000e+00  0.00000000000e+00  0.00000000000e+00  0.00000000000e+00  0.00000000000e+00  0.00000000000e+00  0.00000000000e+00  0.00000000000e+00  0.00000000000e+00  0.00000000000e+00  0.00000000000e+00  0.00000000000e+00  0.00000000000e+00  0.00000000000e+00  0.00000000000e+00  0.00000000000e+00  0.00000000000e+00  0.00000000000e+00  0.00000000000e+00  0.00000000000e+00  0.00000000000e+00  0.00000000000e+00  0.00000000000e+00  0.00000000000e+00  0.00000000000e+00  0.00000000000e+00  0.00000000000e+00  0.00000000000e+00  0.00000000000e+00  0.00000000000e+00  0.00000000000e+00  0.00000000000e+00  0.00000000000e+00  0.00000000000e+00  0.00000000000e+00  0.00000000000e+00  0.00000000000e+00  0.00000000000e+00  0.00000000000e+00  0.00000000000e+00  0.00000000000e+00  0.00000000000e+00  0.00000000000e+00  0.00000000000e+00  0.00000000000e+00  0.00000000000e+00  0.00000000000e+00  0.00000000000e+00  0.00000000000e+00  0.00000000000e+00  0.00000000000e+00  0.00000000000e+00  0.00000000000e+00  0.00000000000e+00  0.00000000000e+00  0.00000000000e+00  0.00000000000e+00  0.00000000000e+00  0.00000000000e+00  0.00000000000e+00  0.00000000000e+00  0.00000000000e+00  0.00000000000e+00  0.00000000000e+00  0.00000000000e+00  0.00000000000e+00  0.00000000000e+00  0.00000000000e+00  0.00000000000e+00  0.00000000000e+00  0.00000000000e+00  0.00000000000e+00  0.00000000000e+00  0.00000000000e+00  0.00000000000e+00  0.00000000000e+00  0.00000000000e+00  0.00000000000e+00  0.00000000000e+00  0.00000000000e+00  0.00000000000e+00  0.00000000000e+00  0.00000000000e+00  0.00000000000e+00  0.00000000000e+00  0.00000000000e+00  0.00000000000e+00  0.00000000000e+00  0.00000000000e+00  0.00000000000e+00  0.00000000000e+00  0.00000000000e+00  0.00000000000e+00  0.00000000000e+00  0.00000000000e+00  0.00000000000e+00  0.00000000000e+00  0.00000000000e+00  0.00000000000e+00  0.00000000000e+00  0.00000000000e+00  0.00000000000e+00  0.00000000000e+00  0.00000000000e+00  0.00000000000e+00  0.00000000000e+00  0.00000000000e+00  0.00000000000e+00  0.00000000000e+00  0.00000000000e+00  0.00000000000e+00  0.00000000000e+00  0.00000000000e+00  0.00000000000e+00  0.00000000000e+00  0.00000000000e+00  0.00000000000e+00  0.00000000000e+00  0.00000000000e+00  0.00000000000e+00  0.00000000000e+00  0.00000000000e+00  0.00000000000e+00  0.00000000000e+00  0.00000000000e+00  0.00000000000e+00  0.00000000000e+00  0.00000000000e+00  0.00000000000e+00  0.00000000000e+00  0.00000000000e+00  0.00000000000e+00  0.00000000000e+00  0.00000000000e+00  0.00000000000e+00  0.00000000000e+00  0.00000000000e+00  0.00000000000e+00  0.00000000000e+00  0.00000000000e+00  0.00000000000e+00  0.00000000000e+00  0.00000000000e+00  0.00000000000e+00  0.00000000000e+00  0.00000000000e+00  0.00000000000e+00  0.00000000000e+00  0.00000000000e+00  0.00000000000e+00  0.00000000000e+00  0.00000000000e+00  0.00000000000e+00  0.00000000000e+00  0.00000000000e+00  0.00000000000e+00  0.00000000000e+00  0.00000000000e+00  0.00000000000e+00  0.00000000000e+00  0.00000000000e+00  0.00000000000e+00  0.00000000000e+00  0.00000000000e+00  0.00000000000e+00  0.00000000000e+00  0.00000000000e+00  0.00000000000e+00  0.00000000000e+00  0.00000000000e+00  0.00000000000e+00  0.00000000000e+00  0.00000000000e+00  0.00000000000e+00  0.00000000000e+00  0.00000000000e+00  0.00000000000e+00  0.00000000000e+00  0.00000000000e+00  0.00000000000e+00  0.00000000000e+00  0.00000000000e+00  0.00000000000e+00  0.00000000000e+00  0.00000000000e+00  0.00000000000e+00  0.00000000000e+00  0.00000000000e+00  0.00000000000e+00  0.00000000000e+00  0.00000000000e+00  0.00000000000e+00  0.00000000000e+00  0.00000000000e+00  0.00000000000e+00  0.00000000000e+00  0.00000000000e+00  0.00000000000e+00  0.00000000000e+00  0.00000000000e+00  0.00000000000e+00  0.00000000000e+00  0.00000000000e+00  0.00000000000e+00  0.00000000000e+00  0.00000000000e+00  0.00000000000e+00  0.00000000000e+00  0.00000000000e+00  0.00000000000e+00  0.00000000000e+00  0.00000000000e+00  0.00000000000e+00  0.00000000000e+00  0.00000000000e+00  0.00000000000e+00  0.00000000000e+00  0.00000000000e+00  0.00000000000e+00  0.00000000000e+00  0.00000000000e+00  0.00000000000e+00  0.00000000000e+00  0.00000000000e+00  0.00000000000e+00  0.00000000000e+00  0.00000000000e+00  0.00000000000e+00  0.00000000000e+00  0.00000000000e+00  0.00000000000e+00  0.00000000000e+00  0.00000000000e+00  0.00000000000e+00  0.00000000000e+00  0.00000000000e+00  0.00000000000e+00  0.00000000000e+00  0.00000000000e+00  0.00000000000e+00  0.00000000000e+00  0.00000000000e+00  0.00000000000e+00  0.00000000000e+00  0.00000000000e+00  0.00000000000e+00  0.00000000000e+00  0.00000000000e+00  0.00000000000e+00  0.00000000000e+00  0.00000000000e+00  0.00000000000e+00  0.00000000000e+00  0.00000000000e+00  0.00000000000e+00  0.00000000000e+00  0.00000000000e+00  0.00000000000e+00  0.00000000000e+00  0.00000000000e+00  0.00000000000e+00  0.00000000000e+00  0.00000000000e+00  0.00000000000e+00  0.00000000000e+00  0.00000000000e+00  0.00000000000e+00  0.00000000000e+00  0.00000000000e+00  0.00000000000e+00  0.00000000000e+00  0.00000000000e+00  0.00000000000e+00  0.00000000000e+00  0.00000000000e+00
 0.00000000000e+00  0.00000000000e+00  0.00000000000e+00  0.00000000000e+00  0.00000000000e+00  0.00000000000e+00  0.00000000000e+00  0.00000000000e+00  0.00000000000e+00  0.00000000000e+00  0.00000000000e+00  0.00000000000e+00  0.00000000000e+00  0.00000000000e+00  0.00000000000e+00  0.00000000000e+00  0.00000000000e+00  0.00000000000e+00  0.00000000000e+00  0.00000000000e+00  0.00000000000e+00  0.00000000000e+00  0.00000000000e+00  0.00000000000e+00  0.00000000000e+00  0.00000000000e+00  0.00000000000e+00  0.00000000000e+00  0.00000000000e+00  0.00000000000e+00 -2.59302828763e-03  0.00000000000e+00  4.63354143812e-01  1.14381896572e+01  0.00000000000e+00  0.00000000000e+00  0.00000000000e+00  0.00000000000e+00  0.00000000000e+00  0.00000000000e+00  0.00000000000e+00  0.00000000000e+00  0.00000000000e+00  0.00000000000e+00  0.00000000000e+00  0.00000000000e+00  0.00000000000e+00  0.00000000000e+00  0.00000000000e+00  0.00000000000e+00  0.00000000000e+00  0.00000000000e+00  0.00000000000e+00  0.00000000000e+00  0.00000000000e+00  0.00000000000e+00  0.00000000000e+00  0.00000000000e+00  0.00000000000e+00  0.00000000000e+00  0.00000000000e+00  0.00000000000e+00  0.00000000000e+00  0.00000000000e+00  0.00000000000e+00  0.00000000000e+00  0.00000000000e+00  0.00000000000e+00  0.00000000000e+00  0.00000000000e+00  0.00000000000e+00  0.00000000000e+00  0.00000000000e+00  0.00000000000e+00  0.00000000000e+00  0.00000000000e+00  0.00000000000e+00  0.00000000000e+00  0.00000000000e+00  0.00000000000e+00  0.00000000000e+00  0.00000000000e+00  0.00000000000e+00  0.00000000000e+00  0.00000000000e+00  0.00000000000e+00  0.00000000000e+00  0.00000000000e+00  0.00000000000e+00  0.00000000000e+00  0.00000000000e+00  0.00000000000e+00  0.00000000000e+00  0.00000000000e+00  0.00000000000e+00  0.00000000000e+00  0.00000000000e+00  0.00000000000e+00  0.00000000000e+00  0.00000000000e+00  0.00000000000e+00  0.00000000000e+00  0.00000000000e+00  0.00000000000e+00  0.00000000000e+00  0.00000000000e+00  0.00000000000e+00  0.00000000000e+00  0.00000000000e+00  0.00000000000e+00  0.00000000000e+00  0.00000000000e+00  0.00000000000e+00  0.00000000000e+00  0.00000000000e+00  0.00000000000e+00  0.00000000000e+00  0.00000000000e+00  0.00000000000e+00  0.00000000000e+00  0.00000000000e+00  0.00000000000e+00  0.00000000000e+00  0.00000000000e+00  0.00000000000e+00  0.00000000000e+00  0.00000000000e+00  0.00000000000e+00  0.00000000000e+00  0.00000000000e+00  0.00000000000e+00  0.00000000000e+00  0.00000000000e+00  0.00000000000e+00  0.00000000000e+00  0.00000000000e+00  0.00000000000e+00  0.00000000000e+00  0.00000000000e+00  0.00000000000e+00  0.00000000000e+00  0.00000000000e+00  0.00000000000e+00  0.00000000000e+00  0.00000000000e+00  0.00000000000e+00  0.00000000000e+00  0.00000000000e+00  0.00000000000e+00  0.00000000000e+00  0.00000000000e+00  0.00000000000e+00  0.00000000000e+00  0.00000000000e+00  0.00000000000e+00  0.00000000000e+00  0.00000000000e+00  0.00000000000e+00  0.00000000000e+00  0.00000000000e+00  0.00000000000e+00  0.00000000000e+00  0.00000000000e+00  0.00000000000e+00  0.00000000000e+00  0.00000000000e+00  0.00000000000e+00  0.00000000000e+00  0.00000000000e+00  0.00000000000e+00  0.00000000000e+00  0.00000000000e+00  0.00000000000e+00  0.00000000000e+00  0.00000000000e+00  0.00000000000e+00  0.00000000000e+00  0.00000000000e+00  0.00000000000e+00  0.00000000000e+00  0.00000000000e+00  0.00000000000e+00  0.00000000000e+00  0.00000000000e+00  0.00000000000e+00  0.00000000000e+00  0.00000000000e+00  0.00000000000e+00  0.00000000000e+00  0.00000000000e+00  0.00000000000e+00  0.00000000000e+00  0.00000000000e+00  0.00000000000e+00  0.00000000000e+00  0.00000000000e+00  0.00000000000e+00  0.00000000000e+00  0.00000000000e+00  0.00000000000e+00  0.00000000000e+00  0.00000000000e+00  0.00000000000e+00  0.00000000000e+00  0.00000000000e+00  0.00000000000e+00  0.00000000000e+00  0.00000000000e+00  0.00000000000e+00  0.00000000000e+00  0.00000000000e+00  0.00000000000e+00  0.00000000000e+00  0.00000000000e+00  0.00000000000e+00  0.00000000000e+00  0.00000000000e+00  0.00000000000e+00  0.00000000000e+00  0.00000000000e+00  0.00000000000e+00  0.00000000000e+00  0.00000000000e+00  0.00000000000e+00  0.00000000000e+00  0.00000000000e+00  0.00000000000e+00  0.00000000000e+00  0.00000000000e+00  0.00000000000e+00  0.00000000000e+00  0.00000000000e+00  0.00000000000e+00  0.00000000000e+00  0.00000000000e+00  0.00000000000e+00  0.00000000000e+00  0.00000000000e+00  0.00000000000e+00  0.00000000000e+00  0.00000000000e+00  0.00000000000e+00  0.00000000000e+00  0.00000000000e+00  0.00000000000e+00  0.00000000000e+00  0.00000000000e+00  0.00000000000e+00  0.00000000000e+00  0.00000000000e+00  0.00000000000e+00  0.00000000000e+00  0.00000000000e+00  0.00000000000e+00  0.00000000000e+00  0.00000000000e+00  0.00000000000e+00  0.00000000000e+00  0.00000000000e+00  0.00000000000e+00  0.00000000000e+00  0.00000000000e+00  0.00000000000e+00  0.00000000000e+00  0.00000000000e+00  0.00000000000e+00  0.00000000000e+00  0.00000000000e+00  0.00000000000e+00  0.00000000000e+00  0.00000000000e+00  0.00000000000e+00  0.00000000000e+00  0.00000000000e+00  0.00000000000e+00  0.00000000000e+00  0.00000000000e+00  0.00000000000e+00  0.00000000000e+00  0.00000000000e+00  0.00000000000e+00  0.00000000000e+00  0.00000000000e+00  0.00000000000e+00  0.00000000000e+00  0.00000000000e+00  0.00000000000e+00  0.00000000000e+00  0.00000000000e+00  0.00000000000e+00  0.00000000000e+00  0.00000000000e+00  0.00000000000e+00  0.00000000000e+00  0.00000000000e+00  0.00000000000e+00  0.00000000000e+00  0.00000000000e+00  0.00000000000e+00  0.00000000000e+00  0.00000000000e+00  0.00000000000e+00  0.00000000000e+00  0.00000000000e+00  0.00000000000e+00  0.00000000000e+00  0.00000000000e+00  0.00000000000e+00  0.00000000000e+00  0.00000000000e+00  0.00000000000e+00  0.00000000000e+00  0.00000000000e+00  0.00000000000e+00  0.00000000000e+00  0.00000000000e+00  0.00000000000e+00  0.00000000000e+00  0.00000000000e+00  0.00000000000e+00  0.00000000000e+00  0.00000000000e+00  0.00000000000e+00  0.00000000000e+00  0.00000000000e+00  0.00000000000e+00  0.00000000000e+00  0.00000000000e+00  0.00000000000e+00  0.00000000000e+00  0.00000000000e+00  0.00000000000e+00  0.00000000000e+00  0.00000000000e+00  0.00000000000e+00  0.00000000000e+00  0.00000000000e+00  0.00000000000e+00  0.00000000000e+00  0.00000000000e+00  0.00000000000e+00  0.00000000000e+00  0.00000000000e+00  0.00000000000e+00  0.00000000000e+00  0.00000000000e+00  0.00000000000e+00  0.00000000000e+00  0.00000000000e+00  0.00000000000e+00  0.00000000000e+00  0.00000000000e+00  0.00000000000e+00  0.00000000000e+00  0.00000000000e+00  0.00000000000e+00  0.00000000000e+00  0.00000000000e+00  0.00000000000e+00  0.00000000000e+00  0.00000000000e+00  0.00000000000e+00  0.00000000000e+00  0.00000000000e+00  0.00000000000e+00  0.00000000000e+00  0.00000000000e+00  0.00000000000e+00  0.00000000000e+00  0.00000000000e+00  0.00000000000e+00  0.00000000000e+00  0.00000000000e+00  0.00000000000e+00  0.00000000000e+00  0.00000000000e+00  0.00000000000e+00  0.00000000000e+00  0.00000000000e+00  0.00000000000e+00  0.00000000000e+00  0.00000000000e+00  0.00000000000e+00  0.00000000000e+00  0.00000000000e+00  0.00000000000e+00  0.00000000000e+00  0.00000000000e+00  0.00000000000e+00  0.00000000000e+00  0.00000000000e+00  0.00000000000e+00  0.00000000000e+00  0.00000000000e+00  0.00000000000e+00  0.00000000000e+00  0.00000000000e+00  0.00000000000e+00  0.00000000000e+00  0.00000000000e+00  0.00000000000e+00  0.00000000000e+00  0.00000000000e+00  0.00000000000e+00  0.00000000000e+00  0.00000000000e+00  0.00000000000e+00  0.00000000000e+00  0.00000000000e+00  0.00000000000e+00  0.00000000000e+00  0.00000000000e+00  0.00000000000e+00  0.00000000000e+00  0.00000000000e+00  0.00000000000e+00  0.00000000000e+00  0.00000000000e+00  0.00000000000e+00  0.00000000000e+00  0.00000000000e+00  0.00000000000e+00  0.00000000000e+00  0.00000000000e+00  0.00000000000e+00  0.00000000000e+00  0.00000000000e+00  0.00000000000e+00  0.00000000000e+00  0.00000000000e+00  0.00000000000e+00  0.00000000000e+00  0.00000000000e+00  0.00000000000e+00  0.00000000000e+00  0.00000000000e+00  0.00000000000e+00  0.00000000000e+00  0.00000000000e+00  0.00000000000e+00  0.00000000000e+00  0.00000000000e+00  0.00000000000e+00  0.00000000000e+00  0.00000000000e+00  0.00000000000e+00  0.00000000000e+00  0.00000000000e+00  0.00000000000e+00  0.00000000000e+00  0.00000000000e+00  0.00000000000e+00  0.00000000000e+00  0.00000000000e+00  0.00000000000e+00  0.00000000000e+00  0.00000000000e+00  0.00000000000e+00  0.00000000000e+00  0.00000000000e+00  0.00000000000e+00  0.00000000000e+00  0.00000000000e+00  0.00000000000e+00  0.00000000000e+00  0.00000000000e+00  0.00000000000e+00  0.00000000000e+00  0.00000000000e+00  0.00000000000e+00  0.00000000000e+00  0.00000000000e+00  0.00000000000e+00  0.00000000000e+00  0.00000000000e+00  0.00000000000e+00  0.00000000000e+00  0.00000000000e+00  0.00000000000e+00  0.00000000000e+00  0.00000000000e+00  0.00000000000e+00  0.00000000000e+00  0.00000000000e+00  0.00000000000e+00  0.00000000000e+00  0.00000000000e+00  0.00000000000e+00  0.00000000000e+00  0.00000000000e+00  0.00000000000e+00  0.00000000000e+00  0.00000000000e+00  0.00000000000e+00  0.00000000000e+00  0.00000000000e+00  0.00000000000e+00  0.00000000000e+00  0.00000000000e+00  0.00000000000e+00  0.00000000000e+00  0.00000000000e+00  0.00000000000e+00  0.00000000000e+00  0.00000000000e+00  0.00000000000e+00  0.00000000000e+00  0.00000000000e+00  0.00000000000e+00  0.00000000000e+00  0.00000000000e+00  0.00000000000e+00
 0.00000000000e+00  0.00000000000e+00  0.00000000000e+00  0.00000000000e+00  0.00000000000e+00  0.00000000000e+00  0.00000000000e+00  0.00000000000e+00  0.00000000000e+00  0.00000000000e+00 -6.23960650497e-02  0.00000000000e+00  0.00000000000e+00  0.00000000000e+00  0.00000000000e+00  0.00000000000e+00  0.00000000000e+00  0.00000000000e+00  0.00000000000e+00  0.00000000000e+00  0.00000000000e+00  0.00000000000e+00  0.00000000000e+00  0.00000000000e+00  0.00000000000e+00  0.00000000000e+00  0.00000000000e+00  2.38172457090e-01  0.00000000000e+00  0.00000000000e+00  0.00000000000e+00  0.00000000000e+00  0.00000000000e+00  0.00000000000e+00  6.63535173257e+00  0.00000000000e+00  0.00000000000e+00  0.00000000000e+00  0.00000000000e+00  0.00000000000e+00  0.00000000000e+00  0.00000000000e+00  0.00000000000e+00  0.00000000000e+00  0.00000000000e+00  0.00000000000e+00  0.00000000000e+00  0.00000000000e+00  0.00000000000e+00  0.00000000000e+00  0.00000000000e+00  0.00000000000e+00  0.00000000000e+00  0.00000000000e+00  0.00000000000e+00  0.00000000000e+00  0.00000000000e+00  0.00000000000e+00  0.00000000000e+00  0.00000000000e+00  0.00000000000e+00  0.00000000000e+00  0.00000000000e+00  0.00000000000e+00  0.00000000000e+00  0.00000000000e+00  0.00000000000e+00  0.00000000000e+00  0.00000000000e+00  0.00000000000e+00  0.00000000000e+00  0.00000000000e+00  0.00000000000e+00  0.00000000000e+00  0.00000000000e+00  0.00000000000e+00  0.00000000000e+00  0.00000000000e+00  0.00000000000e+00  0.00000000000e+00 -1.32069751038e-01  0.00000000000e+00  0.00000000000e+00  0.00000000000e+00  0.00000000000e+00  0.00000000000e+00  0.00000000000e+00  0.00000000000e+00  0.00000000000e+00  0.00000000000e+00  0.00000000000e+00  0.00000000000e+00  0.00000000000e+00  0.00000000000e+00  0.00000000000e+00  0.00000000000e+00  0.00000000000e+00 -5.41583330500e-03  0.00000000000e+00  0.00000000000e+00  2.96369282047e-02  0.00000000000e+00  0.00000000000e+00  0.00000000000e+00  0.00000000000e+00  0.00000000000e+00  0.00000000000e+00  0.00000000000e+00  0.00000000000e+00  0.00000000000e+00  0.00000000000e+00  0.00000000000e+00  0.00000000000e+00  0.00000000000e+00  0.00000000000e+00  0.00000000000e+00  0.00000000000e+00  0.00000000000e+00  0.00000000000e+00  0.00000000000e+00  0.00000000000e+00  0.00000000000e+00  0.00000000000e+00  0.00000000000e+00  0.00000000000e+00  6.55449109127e-02  0.00000000000e+00  0.00000000000e+00  0.00000000000e+00  0.00000000000e+00  0.00000000000e+00  0.00000000000e+00  0.00000000000e+00  0.00000000000e+00  0.00000000000e+00  0.00000000000e+00  0.00000000000e+00  0.00000000000e+00  0.00000000000e+00  0.00000000000e+00  0.00000000000e+00  0.00000000000e+00  0.00000000000e+00  0.00000000000e+00  0.00000000000e+00  0.00000000000e+00  0.00000000000e+00  0.00000000000e+00  0.00000000000e+00  0.00000000000e+00  0.00000000000e+00  0.00000000000e+00  0.00000000000e+00  0.00000000000e+00  0.00000000000e+00  0.00000000000e+00  0.00000000000e+00  0.00000000000e+00  0.00000000000e+00  0.00000000000e+00  0.00000000000e+00  0.00000000000e+00  0.00000000000e+00  0.00000000000e+00  0.00000000000e+00  0.00000000000e+00  0.00000000000e+00  0.00000000000e+00  0.00000000000e+00  0.00000000000e+00  0.00000000000e+00  0.00000000000e+00  0.00000000000e+00  0.00000000000e+00  0.00000000000e+00  0.00000000000e+00  0.00000000000e+00  0.00000000000e+00  0.00000000000e+00  0.00000000000e+00  0.00000000000e+00  0.00000000000e+00  0.00000000000e+00  0.00000000000e+00  0.00000000000e+00  0.00000000000e+00  0.00000000000e+00  0.00000000000e+00  0.00000000000e+00  0.00000000000e+00  0.00000000000e+00  0.00000000000e+00  0.00000000000e+00  0.00000000000e+00  0.00000000000e+00  0.00000000000e+00  0.00000000000e+00  0.00000000000e+00  0.00000000000e+00  0.00000000000e+00  0.00000000000e+00  0.00000000000e+00  0.00000000000e+00  0.00000000000e+00  0.00000000000e+00  0.00000000000e+00  0.00000000000e+00  0.00000000000e+00  0.00000000000e+00  0.00000000000e+00  0.00000000000e+00  0.00000000000e+00  0.00000000000e+00  0.00000000000e+00  9.46163153638e-02  0.00000000000e+00  0.00000000000e+00  0.00000000000e+00  0.00000000000e+00  0.00000000000e+00  0.00000000000e+00  0.00000000000e+00  0.00000000000e+00  0.00000000000e+00  0.00000000000e+00  0.00000000000e+00  0.00000000000e+00  0.00000000000e+00  0.00000000000e+00  0.00000000000e+00  0.00000000000e+00  0.00000000000e+00  0.00000000000e+00  0.00000000000e+00  7.65778046015e-02  0.00000000000e+00  0.00000000000e+00  0.00000000000e+00  0.00000000000e+00  0.00000000000e+00  0.00000000000e+00  0.00000000000e+00  0.00000000000e+00  0.00000000000e+00  0.00000000000e+00  0.00000000000e+00  0.00000000000e+00  0.00000000000e+00  0.00000000000e+00  0.00000000000e+00  0.00000000000e+00  0.00000000000e+00  0.00000000000e+00  0.00000000000e+00  0.00000000000e+00  0.00000000000e+00  0.00000000000e+00  0.00000000000e+00  0.00000000000e+00  0.00000000000e+00  0.00000000000e+00  0.00000000000e+00  0.00000000000e+00  0.00000000000e+00  0.00000000000e+00  0.00000000000e+00  0.00000000000e+00  0.00000000000e+00  0.00000000000e+00  0.00000000000e+00  1.68589572440e-01  0.00000000000e+00  0.00000000000e+00  0.00000000000e+00  0.00000000000e+00  0.00000000000e+00  0.00000000000e+00  0.00000000000e+00  0.00000000000e+00  0.00000000000e+00  0.00000000000e+00  0.00000000000e+00  0.00000000000e+00  0.00000000000e+00  0.00000000000e+00  0.00000000000e+00  0.00000000000e+00  0.00000000000e+00  0.00000000000e+00  0.00000000000e+00  0.00000000000e+00  0.00000000000e+00  0.00000000000e+00  0.00000000000e+00  0.00000000000e+00  0.00000000000e+00  0.00000000000e+00  0.00000000000e+00  0.00000000000e+00  0.00000000000e+00  0.00000000000e+00  0.00000000000e+00  1.06873203366e-01  0.00000000000e+00  0.00000000000e+00  0.00000000000e+00  0.00000000000e+00  0.00000000000e+00  0.00000000000e+00  0.00000000000e+00  0.00000000000e+00  0.00000000000e+00  0.00000000000e+00  0.00000000000e+00  0.00000000000e+00  0.00000000000e+00  0.00000000000e+00  0.00000000000e+00  0.00000000000e+00  0.00000000000e+00  0.00000000000e+00  0.00000000000e+00  0.00000000000e+00  0.00000000000e+00  0.00000000000e+00  0.00000000000e+00  0.00000000000e+00  0.00000000000e+00  0.00000000000e+00  0.00000000000e+00  0.00000000000e+00  0.00000000000e+00  0.00000000000e+00  0.00000000000e+00  0.00000000000e+00  0.00000000000e+00  0.00000000000e+00  0.00000000000e+00  0.00000000000e+00  0.00000000000e+00  0.00000000000e+00  0.00000000000e+00  0.00000000000e+00  0.00000000000e+00  0.00000000000e+00  0.00000000000e+00  0.00000000000e+00  0.00000000000e+00  0.00000000000e+00  0.00000000000e+00  0.00000000000e+00  0.00000000000e+00  0.00000000000e+00  0.00000000000e+00  0.00000000000e+00  0.00000000000e+00  0.00000000000e+00  0.00000000000e+00  7.27202826749e-02  0.00000000000e+00  0.00000000000e+00  0.00000000000e+00  0.00000000000e+00  0.00000000000e+00  0.00000000000e+00  0.00000000000e+00  0.00000000000e+00  0.00000000000e+00  0.00000000000e+00  0.00000000000e+00  0.00000000000e+00  0.00000000000e+00  0.00000000000e+00  0.00000000000e+00  0.00000000000e+00  0.00000000000e+00  0.00000000000e+00  0.00000000000e+00  0.00000000000e+00  0.00000000000e+00  0.00000000000e+00  0.00000000000e+00  0.00000000000e+00 -7.23464879245e-02  0.00000000000e+00  0.00000000000e+00  0.00000000000e+00  0.00000000000e+00  0.00000000000e+00  0.00000000000e+00  0.00000000000e+00  0.00000000000e+00  0.00000000000e+00  0.00000000000e+00  0.00000000000e+00  0.00000000000e+00  0.00000000000e+00  0.00000000000e+00  0.00000000000e+00  0.00000000000e+00  0.00000000000e+00 -1.16401428267e-01  0.00000000000e+00  0.00000000000e+00  0.00000000000e+00  0.00000000000e+00  0.00000000000e+00  0.00000000000e+00  0.00000000000e+00  0.00000000000e+00  0.00000000000e+00  0.00000000000e+00  1.62970161556e-02  0.00000000000e+00  0.00000000000e+00  0.00000000000e+00  0.00000000000e+00  0.00000000000e+00  0.00000000000e+00  0.00000000000e+00  0.00000000000e+00  0.00000000000e+00  0.00000000000e+00  0.00000000000e+00  0.00000000000e+00  0.00000000000e+00  0.00000000000e+00  0.00000000000e+00  0.00000000000e+00  0.00000000000e+00  0.00000000000e+00  0.00000000000e+00  0.00000000000e+00  0.00000000000e+00  0.00000000000e+00  0.00000000000e+00 -6.58118981873e-03  0.00000000000e+00  0.00000000000e+00  0.00000000000e+00  0.00000000000e+00  0.00000000000e+00  0.00000000000e+00  0.00000000000e+00  0.00000000000e+00  0.00000000000e+00 -4.43267475906e-02  0.00000000000e+00  0.00000000000e+00  0.00000000000e+00  0.00000000000e+00  0.00000000000e+00  0.00000000000e+00  0.00000000000e+00  0.00000000000e+00  0.00000000000e+00  0.00000000000e+00  0.00000000000e+00  0.00000000000e+00  0.00000000000e+00  0.00000000000e+00  0.00000000000e+00  0.00000000000e+00  0.00000000000e+00  0.00000000000e+00  0.00000000000e+00  0.00000000000e+00  0.00000000000e+00  0.00000000000e+00  0.00000000000e+00  0.00000000000e+00  0.00000000000e+00  0.00000000000e+00  0.00000000000e+00  0.00000000000e+00  0.00000000000e+00  0.00000000000e+00  0.00000000000e+00  0.00000000000e+00  0.00000000000e+00  0.00000000000e+00  0.00000000000e+00  0.00000000000e+00  0.00000000000e+00  0.00000000000e+00  0.00000000000e+00  0.00000000000e+00  0.00000000000e+00  0.00000000000e+00  0.00000000000e+00  0.00000000000e+00  0.00000000000e+00  0.00000000000e+00  0.00000000000e+00  0.00000000000e+00  0.00000000000e+00  0.00000000000e+00  0.00000000000e+00  0.00000000000e+00  0.00000000000e+00  0.00000000000e+00  0.00000000000e+00  0.00000000000e+00  0.00000000000e+00  0.00000000000e+00  0.00000000000e+00  0.00000000000e+00  0.00000000000e+00  0.00000000000e+00  1.04858751301e-01  0.00000000000e+00  0.00000000000e+00
 0.00000000000e+00  0.00000000000e+00  0.00000000000e+00  0.00000000000e+00  0.00000000000e+00  0.00000000000e+00  0.00000000000e+00  0.00000000000e+00  0.00000000000e+00  0.00000000000e+00  0.00000000000e+00  0.00000000000e+00  0.00000000000e+00  0.00000000000e+00  0.00000000000e+00  0.00000000000e+00  0.00000000000e+00  0.00000000000e+00  0.00000000000e+00  0.00000000000e+00  0.00000000000e+00  0.00000000000e+00 -2.31404496355e-03  0.00000000000e+00  0.00000000000e+00  0.00000000000e+00  0.00000000000e+00  0.00000000000e+00  0.00000000000e+00  0.00000000000e+00  0.00000000000e+00  0.00000000000e+00 -1.59960945884e+00  0.00000000000e+00  0.00000000000e+00  8.05601821444e+00  0.00000000000e+00 -9.25043846793e-02  1.24500270888e-01  0.00000000000e+00  0.00000000000e+00  0.00000000000e+00  0.00000000000e+00  0.00000000000e+00  0.00000000000e+00  0.00000000000e+00  0.00000000000e+00  0.00000000000e+00  0.00000000000e+00  0.00000000000e+00  0.00000000000e+00  0.00000000000e+00  0.00000000000e+00  0.00000000000e+00  0.00000000000e+00  0.00000000000e+00  0.00000000000e+00  0.00000000000e+00  0.00000000000e+00  0.00000000000e+00  0.00000000000e+00  0.00000000000e+00  0.00000000000e+00  0.00000000000e+00  0.00000000000e+00  0.00000000000e+00  0.00000000000e+00  0.00000000000e+00  0.00000000000e+00  0.00000000000e+00  0.00000000000e+00  0.00000000000e+00  0.00000000000e+00  0.00000000000e+00  0.00000000000e+00  0.00000000000e+00  0.00000000000e+00  0.00000000000e+00  0.00000000000e+00  0.00000000000e+00  0.00000000000e+00  0.00000000000e+00  0.00000000000e+00  0.00000000000e+00  0.00000000000e+00  0.00000000000e+00  0.00000000000e+00  0.00000000000e+00  0.00000000000e+00  0.00000000000e+00  0.00000000000e+00  0.00000000000e+00  0.00000000000e+00  0.00000000000e+00  0.00000000000e+00  0.00000000000e+00  0.00000000000e+00  0.00000000000e+00  0.00000000000e+00  0.00000000000e+00  0.00000000000e+00  0.00000000000e+00  0.00000000000e+00  0.00000000000e+00  0.00000000000e+00  0.00000000000e+00  0.00000000000e+00  0.00000000000e+00  0.00000000000e+00  4.30749901517e-03  0.00000000000e+00  0.00000000000e+00  0.00000000000e+00  0.00000000000e+00  0.00000000000e+00  0.00000000000e+00  0.00000000000e+00  0.00000000000e+00  0.00000000000e+00  0.00000000000e+00  0.00000000000e+00  0.00000000000e+00  0.00000000000e+00  0.00000000000e+00  0.00000000000e+00  0.00000000000e+00  0.00000000000e+00  0.00000000000e+00  0.00000000000e+00  0.00000000000e+00  0.00000000000e+00  0.00000000000e+00  0.00000000000e+00  0.00000000000e+00  0.00000000000e+00  0.00000000000e+00  0.00000000000e+00  0.00000000000e+00  0.00000000000e+00  0.00000000000e+00  0.00000000000e+00  0.00000000000e+00  0.00000000000e+00  0.00000000000e+00  0.00000000000e+00  0.00000000000e+00  0.00000000000e+00  0.00000000000e+00  0.00000000000e+00  0.00000000000e+00  0.00000000000e+00  0.00000000000e+00  0.00000000000e+00  0.00000000000e+00  0.00000000000e+00  0.00000000000e+00  0.00000000000e+00  0.00000000000e+00  0.00000000000e+00  0.00000000000e+00  0.00000000000e+00  0.00000000000e+00  0.00000000000e+00  0.00000000000e+00  0.00000000000e+00  0.00000000000e+00  0.00000000000e+00  0.00000000000e+00  0.00000000000e+00  0.00000000000e+00  0.00000000000e+00  0.00000000000e+00  0.00000000000e+00  1.00375849768e-02  0.00000000000e+00  0.00000000000e+00  0.00000000000e+00  0.00000000000e+00  0.00000000000e+00  0.00000000000e+00  0.00000000000e+00  0.00000000000e+00  0.00000000000e+00  0.00000000000e+00  0.00000000000e+00  0.00000000000e+00  0.00000000000e+00  0.00000000000e+00  0.00000000000e+00  0.00000000000e+00  0.00000000000e+00  0.00000000000e+00  0.00000000000e+00  0.00000000000e+00  0.00000000000e+00  0.00000000000e+00  0.00000000000e+00  0.00000000000e+00  0.00000000000e+00  0.00000000000e+00  0.00000000000e+00  0.00000000000e+00  0.00000000000e+00  0.00000000000e+00  0.00000000000e+00  0.00000000000e+00  0.00000000000e+00 -9.30418755754e-02  0.00000000000e+00  0.00000000000e+00  0.00000000000e+00  0.00000000000e+00  0.00000000000e+00  0.00000000000e+00  0.00000000000e+00  0.00000000000e+00  0.00000000000e+00  0.00000000000e+00  0.00000000000e+00  0.00000000000e+00  0.00000000000e+00  0.00000000000e+00  0.00000000000e+00  0.00000000000e+00  0.00000000000e+00  0.00000000000e+00  0.00000000000e+00  0.00000000000e+00  0.00000000000e+00  0.00000000000e+00  0.00000000000e+00  0.00000000000e+00  0.00000000000e+00  0.00000000000e+00  0.00000000000e+00  0.00000000000e+00  0.00000000000e+00  0.00000000000e+00  0.00000000000e+00  0.00000000000e+00  0.00000000000e+00  0.00000000000e+00  0.00000000000e+00  0.00000000000e+00  0.00000000000e+00  0.00000000000e+00  0.00000000000e+00  0.00000000000e+00  0.00000000000e+00  0.00000000000e+00  0.00000000000e+00  0.00000000000e+00  0.00000000000e+00  4.12951927167e-03  0.00000000000e+00  0.00000000000e+00  0.00000000000e+00  0.00000000000e+00  0.00000000000e+00  0.00000000000e+00  0.00000000000e+00  0.00000000000e+00  0.00000000000e+00  0.00000000000e+00  0.00000000000e+00  0.00000000000e+00  0.00000000000e+00  0.00000000000e+00  0.00000000000e+00  0.00000000000e+00  0.00000000000e+00  0.00000000000e+00  0.00000000000e+00  0.00000000000e+00  0.00000000000e+00  0.00000000000e+00  0.00000000000e+00  0.00000000000e+00  0.00000000000e+00  0.00000000000e+00  0.00000000000e+00  0.00000000000e+00  0.00000000000e+00  0.00000000000e+00  0.00000000000e+00  0.00000000000e+00  0.00000000000e+00  0.00000000000e+00  0.00000000000e+00  0.00000000000e+00  0.00000000000e+00  0.00000000000e+00  0.00000000000e+00  9.19479078027e-02  0.00000000000e+00  0.00000000000e+00  0.00000000000e+00  0.00000000000e+00  0.00000000000e+00  0.00000000000e+00  0.00000000000e+00  0.00000000000e+00  0.00000000000e+00  0.00000000000e+00  0.00000000000e+00  0.00000000000e+00  0.00000000000e+00  0.00000000000e+00  0.00000000000e+00 -2.35922583590e-02  0.00000000000e+00  0.00000000000e+00  0.00000000000e+00  0.00000000000e+00  0.00000000000e+00  0.00000000000e+00  0.00000000000e+00  0.00000000000e+00  0.00000000000e+00  0.00000000000e+00  0.00000000000e+00  0.00000000000e+00  0.00000000000e+00  0.00000000000e+00  0.00000000000e+00  0.00000000000e+00  0.00000000000e+00  0.00000000000e+00  0.00000000000e+00  0.00000000000e+00  0.00000000000e+00  0.00000000000e+00  0.00000000000e+00  0.00000000000e+00  0.00000000000e+00  0.00000000000e+00 -3.81576938803e-02  0.00000000000e+00  0.00000000000e+00  0.00000000000e+00  0.00000000000e+00  0.00000000000e+00  0.00000000000e+00  0.00000000000e+00  0.00000000000e+00  0.00000000000e+00  0.00000000000e+00  0.00000000000e+00  0.00000000000e+00  0.00000000000e+00  0.00000000000e+00  0.00000000000e+00  0.00000000000e+00  0.00000000000e+00  0.00000000000e+00  0.00000000000e+00  0.00000000000e+00  0.00000000000e+00  0.00000000000e+00  0.00000000000e+00  0.00000000000e+00  0.00000000000e+00  0.00000000000e+00  0.00000000000e+00  0.00000000000e+00  0.00000000000e+00  0.00000000000e+00  0.00000000000e+00  0.00000000000e+00  0.00000000000e+00  0.00000000000e+00  0.00000000000e+00  0.00000000000e+00  0.00000000000e+00  0.00000000000e+00  0.00000000000e+00  0.00000000000e+00  0.00000000000e+00  0.00000000000e+00  0.00000000000e+00  0.00000000000e+00  0.00000000000e+00  0.00000000000e+00  0.00000000000e+00  0.00000000000e+00  0.00000000000e+00  0.00000000000e+00  0.00000000000e+00  0.00000000000e+00  0.00000000000e+00  0.00000000000e+00  0.00000000000e+00  0.00000000000e+00  0.00000000000e+00  0.00000000000e+00  0.00000000000e+00  0.00000000000e+00  0.00000000000e+00  0.00000000000e+00  0.00000000000e+00  0.00000000000e+00  0.00000000000e+00  0.00000000000e+00  0.00000000000e+00  0.00000000000e+00  0.00000000000e+00  0.00000000000e+00  0.00000000000e+00  0.00000000000e+00  0.00000000000e+00  0.00000000000e+00  0.00000000000e+00  0.00000000000e+00  0.00000000000e+00  0.00000000000e+00  0.00000000000e+00  0.00000000000e+00  0.00000000000e+00  0.00000000000e+00  0.00000000000e+00  0.00000000000e+00  0.00000000000e+00  0.00000000000e+00  0.00000000000e+00  0.00000000000e+00  0.00000000000e+00  0.00000000000e+00  0.00000000000e+00  0.00000000000e+00  0.00000000000e+00  0.00000000000e+00  0.00000000000e+00  0.00000000000e+00  0.00000000000e+00  0.00000000000e+00  0.00000000000e+00  0.00000000000e+00  0.00000000000e+00  0.00000000000e+00  0.00000000000e+00  0.00000000000e+00  0.00000000000e+00  0.00000000000e+00  0.00000000000e+00  0.00000000000e+00  0.00000000000e+00  0.00000000000e+00  0.00000000000e+00  1.03933351010e-02  0.00000000000e+00  0.00000000000e+00  0.00000000000e+00  0.00000000000e+00  0.00000000000e+00  0.00000000000e+00  0.00000000000e+00  0.00000000000e+00  0.00000000000e+00  0.00000000000e+00  0.00000000000e+00  0.00000000000e+00  0.00000000000e+00  0.00000000000e+00  0.00000000000e+00  0.00000000000e+00  0.00000000000e+00 -1.00347589490e-01  0.00000000000e+00  0.00000000000e+00  0.00000000000e+00  0.00000000000e+00  0.00000000000e+00  0.00000000000e+00  0.00000000000e+00  0.00000000000e+00  0.00000000000e+00  0.00000000000e+00  0.00000000000e+00  0.00000000000e+00  0.00000000000e+00  0.00000000000e+00  0.00000000000e+00  0.00000000000e+00  0.00000000000e+00  0.00000000000e+00  0.00000000000e+00  0.00000000000e+00  0.00000000000e+00  0.00000000000e+00  0.00000000000e+00  0.00000000000e+00  0.00000000000e+00  0.00000000000e+00  0.00000000000e+00  0.00000000000e+00  0.00000000000e+00  0.00000000000e+00  0.00000000000e+00  0.00000000000e+00  0.00000000000e+00  0.00000000000e+00  0.00000000000e+00  0.00000000000e+00  0.00000000000e+00  0.00000000000e+00  0.00000000000e+00  0.00000000000e+00  0.00000000000e+00  0.00000000000e+00  0.00000000000e+00  0.00000000000e+00  0.00000000000e+00
 0.00000000000e+00  0.00000000000e+00  3.85792557857e-03  0.00000000000e+00  0.00000000000e+00  0.00000000000e+00  0.00000000000e+00  0.00000000000e+00  0.00000000000e+00  0.00000000000e+00  0.00000000000e+00  0.00000000000e+00  0.00000000000e+00  0.00000000000e+00 -1.20645724484e-02  0.00000000000e+00  0.00000000000e+00  0.00000000000e+00  0.00000000000e+00  0.00000000000e+00  0.00000000000e+00  0.00000000000e+00  8.41414648415e-03  0.00000000000e+00  0.00000000000e+00  0.00000000000e+00  0.00000000000e+00  0.00000000000e+00  0.00000000000e+00  0.00000000000e+00  0.00000000000e+00  0.00000000000e+00  0.00000000000e+00  0.00000000000e+00  0.00000000000e+00  0.00000000000e+00  6.85937057805e+00  0.00000000000e+00  3.63151276094e-01  0.00000000000e+00  0.00000000000e+00  0.00000000000e+00  0.00000000000e+00  0.00000000000e+00  0.00000000000e+00  0.00000000000e+00  0.00000000000e+00  0.00000000000e+00  0.00000000000e+00  0.00000000000e+00  0.00000000000e+00  0.00000000000e+00  0.00000000000e+00  0.00000000000e+00  0.00000000000e+00  0.00000000000e+00  0.00000000000e+00  0.00000000000e+00  0.00000000000e+00  0.00000000000e+00  0.00000000000e+00  0.00000000000e+00  0.00000000000e+00  0.00000000000e+00  0.00000000000e+00  0.00000000000e+00  0.00000000000e+00  0.00000000000e+00  0.00000000000e+00  0.00000000000e+00  0.00000000000e+00  0.00000000000e+00  0.00000000000e+00  0.00000000000e+00  0.00000000000e+00  0.00000000000e+00  0.00000000000e+00  0.00000000000e+00  0.00000000000e+00  0.00000000000e+00  0.00000000000e+00  0.00000000000e+00  0.00000000000e+00  0.00000000000e+00  0.00000000000e+00  0.00000000000e+00  0.00000000000e+00  0.00000000000e+00  0.00000000000e+00  0.00000000000e+00  0.00000000000e+00  0.00000000000e+00  0.00000000000e+00  0.00000000000e+00  0.00000000000e+00  0.00000000000e+00  0.00000000000e+00  0.00000000000e+00  0.00000000000e+00  0.00000000000e+00  0.00000000000e+00  0.00000000000e+00  0.00000000000e+00  0.00000000000e+00  0.00000000000e+00  0.00000000000e+00  0.00000000000e+00  0.00000000000e+00  0.00000000000e+00  0.00000000000e+00  0.00000000000e+00  0.00000000000e+00  0.00000000000e+00  0.00000000000e+00  0.00000000000e+00  0.00000000000e+00  0.00000000000e+00  0.00000000000e+00  0.00000000000e+00  0.00000000000e+00  0.00000000000e+00  0.00000000000e+00  0.00000000000e+00  0.00000000000e+00  0.00000000000e+00 -7.77930680341e-02  0.00000000000e+00  0.00000000000e+00  0.00000000000e+00  0.00000000000e+00  0.00000000000e+00  0.00000000000e+00  0.00000000000e+00  0.00000000000e+00  0.00000000000e+00  0.00000000000e+00  0.00000000000e+00  0.00000000000e+00  0.00000000000e+00  0.00000000000e+00  0.00000000000e+00  0.00000000000e+00  0.00000000000e+00  0.00000000000e+00  0.00000000000e+00  0.00000000000e+00  0.00000000000e+00  0.00000000000e+00  0.00000000000e+00  0.00000000000e+00  0.00000000000e+00  0.00000000000e+00  0.00000000000e+00  0.00000000000e+00  0.00000000000e+00  0.00000000000e+00  0.00000000000e+00  0.00000000000e+00  0.00000000000e+00  0.00000000000e+00  0.00000000000e+00  0.00000000000e+00  0.00000000000e+00  0.00000000000e+00  0.00000000000e+00  0.00000000000e+00  0.00000000000e+00  0.00000000000e+00  0.00000000000e+00  0.00000000000e+00  0.00000000000e+00  0.00000000000e+00  0.00000000000e+00  0.00000000000e+00  0.00000000000e+00  0.00000000000e+00  0.00000000000e+00  0.00000000000e+00  0.00000000000e+00  0.00000000000e+00  0.00000000000e+00  0.00000000000e+00  0.00000000000e+00  0.00000000000e+00  0.00000000000e+00  0.00000000000e+00  0.00000000000e+00  0.00000000000e+00  0.00000000000e+00  0.00000000000e+00  0.00000000000e+00  0.00000000000e+00  0.00000000000e+00  0.00000000000e+00  0.00000000000e+00  0.00000000000e+00  0.00000000000e+00  0.00000000000e+00  0.00000000000e+00  0.00000000000e+00  0.00000000000e+00  0.00000000000e+00  0.00000000000e+00  0.00000000000e+00  0.00000000000e+00  0.00000000000e+00  0.00000000000e+00  0.00000000000e+00  0.00000000000e+00  0.00000000000e+00  0.00000000000e+00  0.00000000000e+00  0.00000000000e+00  0.00000000000e+00  0.00000000000e+00  0.00000000000e+00  0.00000000000e+00  0.00000000000e+00  0.00000000000e+00  0.00000000000e+00  0.00000000000e+00  0.00000000000e+00  0.00000000000e+00  6.32659496689e-02  0.00000000000e+00  0.00000000000e+00  0.00000000000e+00  0.00000000000e+00  0.00000000000e+00  0.00000000000e+00  0.00000000000e+00  0.00000000000e+00  0.00000000000e+00  0.00000000000e+00  0.00000000000e+00  0.00000000000e+00  0.00000000000e+00  0.00000000000e+00  0.00000000000e+00  0.00000000000e+00  0.00000000000e+00  0.00000000000e+00  0.00000000000e+00  0.00000000000e+00  0.00000000000e+00  0.00000000000e+00  0.00000000000e+00  0.00000000000e+00  0.00000000000e+00  0.00000000000e+00  0.00000000000e+00  0.00000000000e+00  0.00000000000e+00  0.00000000000e+00  0.00000000000e+00  0.00000000000e+00  0.00000000000e+00  0.00000000000e+00  0.00000000000e+00  0.00000000000e+00  0.00000000000e+00  0.00000000000e+00  0.00000000000e+00  0.00000000000e+00  0.00000000000e+00  0.00000000000e+00  0.00000000000e+00  0.00000000000e+00  0.00000000000e+00  0.00000000000e+00  0.00000000000e+00  0.00000000000e+00  0.00000000000e+00  0.00000000000e+00  0.00000000000e+00  0.00000000000e+00  0.00000000000e+00  0.00000000000e+00  0.00000000000e+00  0.00000000000e+00  0.00000000000e+00  0.00000000000e+00  0.00000000000e+00  0.00000000000e+00  0.00000000000e+00  0.00000000000e+00  0.00000000000e+00  0.00000000000e+00  0.00000000000e+00  0.00000000000e+00  0.00000000000e+00  0.00000000000e+00  0.00000000000e+00  0.00000000000e+00  0.00000000000e+00  0.00000000000e+00  0.00000000000e+00  0.00000000000e+00  0.00000000000e+00 -8.64829198097e-02  0.00000000000e+00  0.00000000000e+00  0.00000000000e+00  0.00000000000e+00  0.00000000000e+00  0.00000000000e+00  0.00000000000e+00  0.00000000000e+00  0.00000000000e+00  0.00000000000e+00  0.00000000000e+00  0.00000000000e+00  0.00000000000e+00  0.00000000000e+00  0.00000000000e+00  0.00000000000e+00  0.00000000000e+00  0.00000000000e+00  0.00000000000e+00  0.00000000000e+00  0.00000000000e+00  0.00000000000e+00  0.00000000000e+00  0.00000000000e+00  0.00000000000e+00  0.00000000000e+00  0.00000000000e+00  0.00000000000e+00  0.00000000000e+00  0.00000000000e+00  0.00000000000e+00  0.00000000000e+00  0.00000000000e+00  0.00000000000e+00  0.00000000000e+00  0.00000000000e+00  0.00000000000e+00  0.00000000000e+00  0.00000000000e+00  0.00000000000e+00  0.00000000000e+00  0.00000000000e+00  0.00000000000e+00  0.00000000000e+00  0.00000000000e+00  0.00000000000e+00  0.00000000000e+00  0.00000000000e+00  0.00000000000e+00  0.00000000000e+00  0.00000000000e+00  0.00000000000e+00  0.00000000000e+00  0.00000000000e+00  0.00000000000e+00  0.00000000000e+00  0.00000000000e+00  0.00000000000e+00  0.00000000000e+00  0.00000000000e+00  0.00000000000e+00  0.00000000000e+00  0.00000000000e+00  0.00000000000e+00  0.00000000000e+00  0.00000000000e+00  0.00000000000e+00  0.00000000000e+00  0.00000000000e+00  0.00000000000e+00  0.00000000000e+00  0.00000000000e+00  0.00000000000e+00  0.00000000000e+00  0.00000000000e+00  0.00000000000e+00  0.00000000000e+00  0.00000000000e+00  0.00000000000e+00  0.00000000000e+00  0.00000000000e+00  0.00000000000e+00  0.00000000000e+00  0.00000000000e+00  0.00000000000e+00  0.00000000000e+00  0.00000000000e+00  0.00000000000e+00  0.00000000000e+00  0.00000000000e+00  0.00000000000e+00  0.00000000000e+00  0.00000000000e+00  0.00000000000e+00  0.00000000000e+00  0.00000000000e+00  0.00000000000e+00  0.00000000000e+00  0.00000000000e+00  0.00000000000e+00  0.00000000000e+00  0.00000000000e+00  0.00000000000e+00  0.00000000000e+00  0.00000000000e+00  0.00000000000e+00  0.00000000000e+00  0.00000000000e+00  0.00000000000e+00  0.00000000000e+00  0.00000000000e+00  0.00000000000e+00  0.00000000000e+00  0.00000000000e+00 -1.81898720658e-01  0.00000000000e+00  0.00000000000e+00  0.00000000000e+00  0.00000000000e+00  0.00000000000e+00  3.03077557099e-02  0.00000000000e+00  0.00000000000e+00  0.00000000000e+00  0.00000000000e+00  0.00000000000e+00  0.00000000000e+00  0.00000000000e+00  0.00000000000e+00  0.00000000000e+00  0.00000000000e+00  0.00000000000e+00  0.00000000000e+00  0.00000000000e+00  0.00000000000e+00  0.00000000000e+00  0.00000000000e+00  0.00000000000e+00  0.00000000000e+00  0.00000000000e+00  0.00000000000e+00  0.00000000000e+00  0.00000000000e+00  0.00000000000e+00  0.00000000000e+00  0.00000000000e+00  0.00000000000e+00  0.00000000000e+00  0.00000000000e+00  0.00000000000e+00  0.00000000000e+00  0.00000000000e+00  0.00000000000e+00  0.00000000000e+00  0.00000000000e+00  0.00000000000e+00  0.00000000000e+00  0.00000000000e+00  0.00000000000e+00  0.00000000000e+00  0.00000000000e+00  0.00000000000e+00  0.00000000000e+00  0.00000000000e+00  0.00000000000e+00  0.00000000000e+00  0.00000000000e+00  0.00000000000e+00  0.00000000000e+00  0.00000000000e+00  0.00000000000e+00  0.00000000000e+00  0.00000000000e+00  0.00000000000e+00  0.00000000000e+00  0.00000000000e+00  0.00000000000e+00  0.00000000000e+00  0.00000000000e+00  0.00000000000e+00  0.00000000000e+00  0.00000000000e+00  0.00000000000e+00  0.00000000000e+00  0.00000000000e+00  0.00000000000e+00  0.00000000000e+00  0.00000000000e+00  0.00000000000e+00  0.00000000000e+00 -3.35247682904e-02  0.00000000000e+00  0.00000000000e+00  0.00000000000e+00  0.00000000000e+00  0.00000000000e+00  0.00000000000e+00  0.00000000000e+00  0.00000000000e+00  0.00000000000e+00  0.00000000000e+00  0.00000000000e+00  0.00000000000e+00  0.00000000000e+00  0.00000000000e+00  0.00000000000e+00  0.00000000000e+00  0.00000000000e+00  0.00000000000e+00 -1.79212379398e-01  2.82163625146e-02  0.00000000000e+00
 0.00000000000e+00  0.00000000000e+00  0.00000000000e+00  0.00000000000e+00  0.00000000000e+00  0.00000000000e+00  0.00000000000e+00  0.00000000000e+00  0.00000000000e+00  0.00000000000e+00  0.00000000000e+00  0.00000000000e+00  0.00000000000e+00  0.00000000000e+00  0.00000000000e+00  0.00000000000e+00  0.00000000000e+00  0.00000000000e+00  0.00000000000e+00  0.00000000000e+00  0.00000000000e+00  0.00000000000e+00  0.00000000000e+00  0.00000000000e+00  0.00000000000e+00  0.00000000000e+00  0.00000000000e+00  0.00000000000e+00  0.00000000000e+00  0.00000000000e+00  0.00000000000e+00  0.00000000000e+00  0.00000000000e+00  0.00000000000e+00  0.00000000000e+00 -9.25043847483e-02  0.00000000000e+00  8.88903359762e+00  1.14020888123e+00  0.00000000000e+00  0.00000000000e+00  0.00000000000e+00  0.00000000000e+00  0.00000000000e+00  0.00000000000e+00  0.00000000000e+00  0.00000000000e+00  0.00000000000e+00  0.00000000000e+00  0.00000000000e+00  0.00000000000e+00  0.00000000000e+00  0.00000000000e+00  0.00000000000e+00  0.00000000000e+00  0.00000000000e+00  0.00000000000e+00  0.00000000000e+00  0.00000000000e+00  0.00000000000e+00  0.00000000000e+00  0.00000000000e+00  0.00000000000e+00  0.00000000000e+00  0.00000000000e+00  0.00000000000e+00  0.00000000000e+00  0.00000000000e+00  0.00000000000e+00  0.00000000000e+00  0.00000000000e+00  0.00000000000e+00  0.00000000000e+00  0.00000000000e+00  0.00000000000e+00  0.00000000000e+00  0.00000000000e+00  0.00000000000e+00  0.00000000000e+00  0.00000000000e+00  0.00000000000e+00  0.00000000000e+00  0.00000000000e+00  0.00000000000e+00  0.00000000000e+00  0.00000000000e+00  0.00000000000e+00  0.00000000000e+00  0.00000000000e+00  0.00000000000e+00  0.00000000000e+00  0.00000000000e+00  0.00000000000e+00  0.00000000000e+00  0.00000000000e+00  0.00000000000e+00  0.00000000000e+00  0.00000000000e+00  0.00000000000e+00  0.00000000000e+00  0.00000000000e+00  0.00000000000e+00  0.00000000000e+00  0.00000000000e+00  0.00000000000e+00  0.00000000000e+00  0.00000000000e+00  0.00000000000e+00  0.00000000000e+00  0.00000000000e+00  0.00000000000e+00  0.00000000000e+00  0.00000000000e+00  0.00000000000e+00  0.00000000000e+00  0.00000000000e+00  0.00000000000e+00  0.00000000000e+00  0.00000000000e+00  0.00000000000e+00  0.00000000000e+00  0.00000000000e+00  0.00000000000e+00  0.00000000000e+00  0.00000000000e+00  0.00000000000e+00  0.00000000000e+00  0.00000000000e+00  0.00000000000e+00  0.00000000000e+00  0.00000000000e+00  0.00000000000e+00  0.00000000000e+00  0.00000000000e+00  0.00000000000e+00  0.00000000000e+00  0.00000000000e+00  0.00000000000e+00  0.00000000000e+00  0.00000000000e+00  0.00000000000e+00  0.00000000000e+00  0.00000000000e+00  0.00000000000e+00  0.00000000000e+00  0.00000000000e+00  0.00000000000e+00  0.00000000000e+00  0.00000000000e+00  0.00000000000e+00  0.00000000000e+00  1.27854076554e-01  0.00000000000e+00  0.00000000000e+00  0.00000000000e+00  0.00000000000e+00  0.00000000000e+00  0.00000000000e+00  0.00000000000e+00  0.00000000000e+00  0.00000000000e+00  0.00000000000e+00  0.00000000000e+00  0.00000000000e+00  0.00000000000e+00  0.00000000000e+00  0.00000000000e+00  0.00000000000e+00  0.00000000000e+00  0.00000000000e+00  0.00000000000e+00  0.00000000000e+00  0.00000000000e+00  0.00000000000e+00  0.00000000000e+00  0.00000000000e+00  0.00000000000e+00  0.00000000000e+00  0.00000000000e+00  0.00000000000e+00  0.00000000000e+00  0.00000000000e+00  0.00000000000e+00  0.00000000000e+00  0.00000000000e+00  0.00000000000e+00  0.00000000000e+00  0.00000000000e+00  0.00000000000e+00  0.00000000000e+00  0.00000000000e+00  0.00000000000e+00  0.00000000000e+00  0.00000000000e+00  0.00000000000e+00  0.00000000000e+00  0.00000000000e+00  0.00000000000e+00  0.00000000000e+00  0.00000000000e+00  0.00000000000e+00  0.00000000000e+00  0.00000000000e+00  0.00000000000e+00  0.00000000000e+00  0.00000000000e+00  0.00000000000e+00  0.00000000000e+00  0.00000000000e+00  0.00000000000e+00  0.00000000000e+00  0.00000000000e+00  0.00000000000e+00  0.00000000000e+00  0.00000000000e+00  0.00000000000e+00  0.00000000000e+00  0.00000000000e+00  0.00000000000e+00  0.00000000000e+00  0.00000000000e+00  0.00000000000e+00  0.00000000000e+00  0.00000000000e+00  0.00000000000e+00  0.00000000000e+00  0.00000000000e+00  0.00000000000e+00  0.00000000000e+00  0.00000000000e+00  0.00000000000e+00  0.00000000000e+00  0.00000000000e+00  0.00000000000e+00  0.00000000000e+00  0.00000000000e+00  0.00000000000e+00  0.00000000000e+00  0.00000000000e+00  0.00000000000e+00  0.00000000000e+00  0.00000000000e+00  0.00000000000e+00  0.00000000000e+00  0.00000000000e+00  0.00000000000e+00  0.00000000000e+00  0.00000000000e+00  0.00000000000e+00  0.00000000000e+00  0.00000000000e+00  0.00000000000e+00  0.00000000000e+00  0.00000000000e+00  0.00000000000e+00  0.00000000000e+00  0.00000000000e+00  0.00000000000e+00  0.00000000000e+00  0.00000000000e+00  0.00000000000e+00  0.00000000000e+00  0.00000000000e+00  0.00000000000e+00  0.00000000000e+00  0.00000000000e+00  0.00000000000e+00  0.00000000000e+00  0.00000000000e+00  0.00000000000e+00  0.00000000000e+00  0.00000000000e+00  0.00000000000e+00  0.00000000000e+00  0.00000000000e+00  0.00000000000e+00  0.00000000000e+00  0.00000000000e+00  0.00000000000e+00  0.00000000000e+00  0.00000000000e+00  0.00000000000e+00  0.00000000000e+00  0.00000000000e+00  0.00000000000e+00  0.00000000000e+00  0.00000000000e+00  0.00000000000e+00  0.00000000000e+00  0.00000000000e+00  0.00000000000e+00  0.00000000000e+00  0.00000000000e+00  0.00000000000e+00  0.00000000000e+00  0.00000000000e+00  0.00000000000e+00  0.00000000000e+00  0.00000000000e+00  0.00000000000e+00  0.00000000000e+00  0.00000000000e+00  0.00000000000e+00  0.00000000000e+00  0.00000000000e+00  0.00000000000e+00  0.00000000000e+00  0.00000000000e+00  0.00000000000e+00  0.00000000000e+00  0.00000000000e+00  0.00000000000e+00  0.00000000000e+00  0.00000000000e+00  0.00000000000e+00  0.00000000000e+00  0.00000000000e+00  0.00000000000e+00  0.00000000000e+00  0.00000000000e+00  0.00000000000e+00  0.00000000000e+00  0.00000000000e+00  0.00000000000e+00  0.00000000000e+00  0.00000000000e+00  0.00000000000e+00  0.00000000000e+00  0.00000000000e+00  0.00000000000e+00  0.00000000000e+00  0.00000000000e+00  0.00000000000e+00  0.00000000000e+00  0.00000000000e+00  0.00000000000e+00  0.00000000000e+00  0.00000000000e+00  0.00000000000e+00  0.00000000000e+00  0.00000000000e+00  0.00000000000e+00  0.00000000000e+00  0.00000000000e+00  0.00000000000e+00  0.00000000000e+00  0.00000000000e+00  0.00000000000e+00  0.00000000000e+00  0.00000000000e+00  0.00000000000e+00  0.00000000000e+00  0.00000000000e+00  0.00000000000e+00  0.00000000000e+00  0.00000000000e+00  0.00000000000e+00  0.00000000000e+00  0.00000000000e+00  0.00000000000e+00  0.00000000000e+00  0.00000000000e+00  0.00000000000e+00  0.00000000000e+00  0.00000000000e+00  0.00000000000e+00  0.00000000000e+00  0.00000000000e+00  0.00000000000e+00  0.00000000000e+00  0.00000000000e+00  0.00000000000e+00  0.00000000000e+00  0.00000000000e+00  0.00000000000e+00  0.00000000000e+00  0.00000000000e+00  0.00000000000e+00  0.00000000000e+00  0.00000000000e+00  0.00000000000e+00  0.00000000000e+00  0.00000000000e+00  0.00000000000e+00  0.00000000000e+00  0.00000000000e+00  0.00000000000e+00  0.00000000000e+00  0.00000000000e+00  0.00000000000e+00  0.00000000000e+00  0.00000000000e+00  0.00000000000e+00  0.00000000000e+00  0.00000000000e+00  0.00000000000e+00  0.00000000000e+00  0.00000000000e+00  0.00000000000e+00  0.00000000000e+00  0.00000000000e+00  0.00000000000e+00  0.00000000000e+00  0.00000000000e+00  0.00000000000e+00  0.00000000000e+00  0.00000000000e+00  0.00000000000e+00  0.00000000000e+00  0.00000000000e+00  0.00000000000e+00  0.00000000000e+00  0.00000000000e+00  0.00000000000e+00  0.00000000000e+00  0.00000000000e+00  0.00000000000e+00  0.00000000000e+00  0.00000000000e+00  0.00000000000e+00  0.00000000000e+00  0.00000000000e+00  0.00000000000e+00  0.00000000000e+00  0.00000000000e+00  0.00000000000e+00  0.00000000000e+00  0.00000000000e+00  0.00000000000e+00  0.00000000000e+00  0.00000000000e+00  0.00000000000e+00  0.00000000000e+00  0.00000000000e+00  0.00000000000e+00  0.00000000000e+00  0.00000000000e+00  0.00000000000e+00  0.00000000000e+00  0.00000000000e+00  0.00000000000e+00  0.00000000000e+00  0.00000000000e+00  0.00000000000e+00  0.00000000000e+00  0.00000000000e+00  0.00000000000e+00  0.00000000000e+00  0.00000000000e+00  0.00000000000e+00  0.00000000000e+00  0.00000000000e+00  0.00000000000e+00  0.00000000000e+00  0.00000000000e+00  0.00000000000e+00  0.00000000000e+00  0.00000000000e+00  0.00000000000e+00  0.00000000000e+00  0.00000000000e+00  0.00000000000e+00  0.00000000000e+00  0.00000000000e+00  0.00000000000e+00  0.00000000000e+00  0.00000000000e+00  0.00000000000e+00  0.00000000000e+00  0.00000000000e+00  0.00000000000e+00  0.00000000000e+00  0.00000000000e+00  0.00000000000e+00  0.00000000000e+00  0.00000000000e+00  0.00000000000e+00  0.00000000000e+00  0.00000000000e+00  0.00000000000e+00  0.00000000000e+00  0.00000000000e+00  0.00000000000e+00  0.00000000000e+00  0.00000000000e+00  0.00000000000e+00  0.00000000000e+00  0.00000000000e+00  0.00000000000e+00  0.00000000000e+00  0.00000000000e+00  0.00000000000e+00  0.00000000000e+00  0.00000000000e+00  0.00000000000e+00  0.00000000000e+00  0.00000000000e+00  0.00000000000e+00  0.00000000000e+00  0.00000000000e+00  0.00000000000e+00  0.00000000000e+00  0.00000000000e+00  0.00000000000e+00  0.00000000000e+00  0.00000000000e+00  0.00000000000e+00  0.00000000000e+00  0.00000000000e+00  0.00000000000e+00  0.00000000000e+00  0.00000000000e+00
 0.00000000000e+00  0.00000000000e+00  0.00000000000e+00  0.00000000000e+00  0.00000000000e+00  0.00000000000e+00  0.00000000000e+00  0.00000000000e+00  0.00000000000e+00  0.00000000000e+00  2.91768039920e-02  0.00000000000e+00  0.00000000000e+00  0.00000000000e+00  0.00000000000e+00  0.00000000000e+00  0.00000000000e+00  0.00000000000e+00  0.00000000000e+00  0.00000000000e+00  0.00000000000e+00  0.00000000000e+00  0.00000000000e+00  0.00000000000e+00  0.00000000000e+00  0.00000000000e+00  0.00000000000e+00  0.00000000000e+00  0.00000000000e+00  0.00000000000e+00  0.00000000000e+00  0.00000000000e+00  0.00000000000e+00  0.00000000000e+00  0.00000000000e+00  1.24500270777e-01  3.63151276104e-01  1.14020888123e+00  8.60333710648e+00 -6.59593237933e-02  0.00000000000e+00  0.00000000000e+00  0.00000000000e+00  0.00000000000e+00  0.00000000000e+00  0.00000000000e+00  0.00000000000e+00  0.00000000000e+00  0.00000000000e+00  0.00000000000e+00  0.00000000000e+00  0.00000000000e+00  0.00000000000e+00  0.00000000000e+00  0.00000000000e+00  0.00000000000e+00  0.00000000000e+00  0.00000000000e+00  0.00000000000e+00  0.00000000000e+00  0.00000000000e+00  0.00000000000e+00  0.00000000000e+00  0.00000000000e+00  0.00000000000e+00  0.00000000000e+00  0.00000000000e+00  0.00000000000e+00  0.00000000000e+00  0.00000000000e+00  0.00000000000e+00  0.00000000000e+00  0.00000000000e+00  0.00000000000e+00  0.00000000000e+00  0.00000000000e+00  0.00000000000e+00  0.00000000000e+00  0.00000000000e+00  0.00000000000e+00  0.00000000000e+00  0.00000000000e+00  0.00000000000e+00  0.00000000000e+00  0.00000000000e+00  0.00000000000e+00  0.00000000000e+00  0.00000000000e+00  0.00000000000e+00  0.00000000000e+00  0.00000000000e+00  0.00000000000e+00  0.00000000000e+00  0.00000000000e+00  0.00000000000e+00  0.00000000000e+00  0.00000000000e+00  0.00000000000e+00  0.00000000000e+00  0.00000000000e+00  0.00000000000e+00  0.00000000000e+00  0.00000000000e+00  0.00000000000e+00  0.00000000000e+00  0.00000000000e+00  0.00000000000e+00  0.00000000000e+00  0.00000000000e+00  0.00000000000e+00  0.00000000000e+00  0.00000000000e+00  0.00000000000e+00  0.00000000000e+00  0.00000000000e+00  0.00000000000e+00  0.00000000000e+00  0.00000000000e+00  0.00000000000e+00  0.00000000000e+00  0.00000000000e+00  0.00000000000e+00  0.00000000000e+00  0.00000000000e+00  0.00000000000e+00  0.00000000000e+00  0.00000000000e+00  0.00000000000e+00  0.00000000000e+00  0.00000000000e+00  0.00000000000e+00  0.00000000000e+00  0.00000000000e+00  0.00000000000e+00  0.00000000000e+00  0.00000000000e+00  0.00000000000e+00  1.36173569200e-02  0.00000000000e+00  0.00000000000e+00  0.00000000000e+00  0.00000000000e+00  0.00000000000e+00  0.00000000000e+00  0.00000000000e+00  0.00000000000e+00  0.00000000000e+00  0.00000000000e+00  0.00000000000e+00  0.00000000000e+00  0.00000000000e+00  0.00000000000e+00  0.00000000000e+00  0.00000000000e+00  0.00000000000e+00  0.00000000000e+00  0.00000000000e+00  0.00000000000e+00  0.00000000000e+00  0.00000000000e+00  0.00000000000e+00  0.00000000000e+00  0.00000000000e+00  0.00000000000e+00  0.00000000000e+00  0.00000000000e+00  0.00000000000e+00  0.00000000000e+00  0.00000000000e+00  0.00000000000e+00  0.00000000000e+00  0.00000000000e+00  0.00000000000e+00  0.00000000000e+00  0.00000000000e+00  0.00000000000e+00  0.00000000000e+00  0.00000000000e+00  0.00000000000e+00  0.00000000000e+00  0.00000000000e+00  0.00000000000e+00  0.00000000000e+00  0.00000000000e+00  0.00000000000e+00  0.00000000000e+00  0.00000000000e+00  0.00000000000e+00  0.00000000000e+00  0.00000000000e+00  0.00000000000e+00  0.00000000000e+00  0.00000000000e+00  0.00000000000e+00  0.00000000000e+00  0.00000000000e+00  0.00000000000e+00  0.00000000000e+00  0.00000000000e+00  0.00000000000e+00  0.00000000000e+00  0.00000000000e+00  0.00000000000e+00  0.00000000000e+00  0.00000000000e+00  0.00000000000e+00  0.00000000000e+00  0.00000000000e+00  0.00000000000e+00  0.00000000000e+00  0.00000000000e+00  0.00000000000e+00  0.00000000000e+00  0.00000000000e+00  0.00000000000e+00  0.00000000000e+00  0.00000000000e+00  0.00000000000e+00  0.00000000000e+00  0.00000000000e+00  0.00000000000e+00  0.00000000000e+00  0.00000000000e+00  0.00000000000e+00  0.00000000000e+00  0.00000000000e+00  0.00000000000e+00  0.00000000000e+00  0.00000000000e+00  0.00000000000e+00  0.00000000000e+00  0.00000000000e+00  0.00000000000e+00  0.00000000000e+00  0.00000000000e+00  0.00000000000e+00  0.00000000000e+00  0.00000000000e+00  0.00000000000e+00  0.00000000000e+00  0.00000000000e+00  0.00000000000e+00  0.00000000000e+00  0.00000000000e+00  0.00000000000e+00  0.00000000000e+00  0.00000000000e+00  0.00000000000e+00  0.00000000000e+00  0.00000000000e+00  0.00000000000e+00  0.00000000000e+00  0.00000000000e+00  0.00000000000e+00  0.00000000000e+00  0.00000000000e+00  0.00000000000e+00  0.00000000000e+00  0.00000000000e+00  0.00000000000e+00  0.00000000000e+00  0.00000000000e+00  0.00000000000e+00  0.00000000000e+00  0.00000000000e+00  0.00000000000e+00  0.00000000000e+00  0.00000000000e+00  0.00000000000e+00  0.00000000000e+00  0.00000000000e+00  0.00000000000e+00  0.00000000000e+00  0.00000000000e+00  0.00000000000e+00  0.00000000000e+00  0.00000000000e+00  0.00000000000e+00  0.00000000000e+00 -2.06947802317e-02  0.00000000000e+00  0.00000000000e+00  0.00000000000e+00  0.00000000000e+00  0.00000000000e+00  0.00000000000e+00  0.00000000000e+00  0.00000000000e+00  0.00000000000e+00  0.00000000000e+00  0.00000000000e+00  0.00000000000e+00  0.00000000000e+00  0.00000000000e+00  0.00000000000e+00  0.00000000000e+00  0.00000000000e+00  0.00000000000e+00  0.00000000000e+00  0.00000000000e+00  0.00000000000e+00  0.00000000000e+00  0.00000000000e+00  0.00000000000e+00  0.00000000000e+00  0.00000000000e+00  0.00000000000e+00  0.00000000000e+00  0.00000000000e+00  0.00000000000e+00  0.00000000000e+00  0.00000000000e+00  0.00000000000e+00  0.00000000000e+00  0.00000000000e+00  0.00000000000e+00  0.00000000000e+00  0.00000000000e+00  0.00000000000e+00  0.00000000000e+00  0.00000000000e+00  0.00000000000e+00  0.00000000000e+00  0.00000000000e+00  0.00000000000e+00  0.00000000000e+00  0.00000000000e+00  0.00000000000e+00  0.00000000000e+00  0.00000000000e+00  0.00000000000e+00  0.00000000000e+00  0.00000000000e+00  0.00000000000e+00  0.00000000000e+00  0.00000000000e+00  0.00000000000e+00  0.00000000000e+00  0.00000000000e+00  0.00000000000e+00  0.00000000000e+00  0.00000000000e+00  0.00000000000e+00  0.00000000000e+00  0.00000000000e+00  0.00000000000e+00  0.00000000000e+00  0.00000000000e+00  0.00000000000e+00  0.00000000000e+00  0.00000000000e+00  0.00000000000e+00  0.00000000000e+00  0.00000000000e+00  4.72275140935e-02  0.00000000000e+00  0.00000000000e+00  0.00000000000e+00  0.00000000000e+00  0.00000000000e+00  0.00000000000e+00  0.00000000000e+00  0.00000000000e+00  0.00000000000e+00  0.00000000000e+00  0.00000000000e+00  0.00000000000e+00  0.00000000000e+00  0.00000000000e+00  0.00000000000e+00  0.00000000000e+00  0.00000000000e+00  0.00000000000e+00  0.00000000000e+00  0.00000000000e+00  0.00000000000e+00  0.00000000000e+00  0.00000000000e+00  0.00000000000e+00  0.00000000000e+00  0.00000000000e+00  0.00000000000e+00  0.00000000000e+00  0.00000000000e+00  0.00000000000e+00  0.00000000000e+00  0.00000000000e+00  0.00000000000e+00  0.00000000000e+00  0.00000000000e+00  0.00000000000e+00  0.00000000000e+00  0.00000000000e+00  0.00000000000e+00  0.00000000000e+00  0.00000000000e+00  0.00000000000e+00  0.00000000000e+00  0.00000000000e+00  0.00000000000e+00  0.00000000000e+00  0.00000000000e+00  0.00000000000e+00  0.00000000000e+00  0.00000000000e+00  0.00000000000e+00  0.00000000000e+00  0.00000000000e+00  0.00000000000e+00  0.00000000000e+00  0.00000000000e+00  0.00000000000e+00  0.00000000000e+00  0.00000000000e+00  0.00000000000e+00  0.00000000000e+00  0.00000000000e+00  0.00000000000e+00  0.00000000000e+00  0.00000000000e+00  0.00000000000e+00  0.00000000000e+00  0.00000000000e+00  0.00000000000e+00  0.00000000000e+00  0.00000000000e+00  0.00000000000e+00  0.00000000000e+00  0.00000000000e+00  0.00000000000e+00  0.00000000000e+00  0.00000000000e+00  0.00000000000e+00  0.00000000000e+00  0.00000000000e+00  0.00000000000e+00  0.00000000000e+00  0.00000000000e+00  0.00000000000e+00  0.00000000000e+00  0.00000000000e+00  0.00000000000e+00  0.00000000000e+00  0.00000000000e+00  0.00000000000e+00  0.00000000000e+00  0.00000000000e+00  0.00000000000e+00  0.00000000000e+00  0.00000000000e+00  0.00000000000e+00  0.00000000000e+00  0.00000000000e+00  0.00000000000e+00  0.00000000000e+00  0.00000000000e+00  0.00000000000e+00  0.00000000000e+00  0.00000000000e+00  0.00000000000e+00  0.00000000000e+00  0.00000000000e+00  0.00000000000e+00  0.00000000000e+00  0.00000000000e+00  0.00000000000e+00  0.00000000000e+00  0.00000000000e+00  0.00000000000e+00  0.00000000000e+00  0.00000000000e+00  0.00000000000e+00  0.00000000000e+00  0.00000000000e+00  0.00000000000e+00  0.00000000000e+00  0.00000000000e+00  0.00000000000e+00  0.00000000000e+00  0.00000000000e+00  0.00000000000e+00  0.00000000000e+00  0.00000000000e+00  0.00000000000e+00  0.00000000000e+00  0.00000000000e+00  0.00000000000e+00  0.00000000000e+00  0.00000000000e+00  0.00000000000e+00  0.00000000000e+00  0.00000000000e+00  0.00000000000e+00  0.00000000000e+00  0.00000000000e+00  0.00000000000e+00  0.00000000000e+00  0.00000000000e+00  0.00000000000e+00  0.00000000000e+00  0.00000000000e+00  0.00000000000e+00  0.00000000000e+00  0.00000000000e+00  0.00000000000e+00  0.00000000000e+00  0.00000000000e+00  0.00000000000e+00  0.00000000000e+00  0.00000000000e+00  0.00000000000e+00  0.00000000000e+00
 0.00000000000e+00  0.00000000000e+00  0.00000000000e+00  0.00000000000e+00  0.00000000000e+00  0.00000000000e+00  0.00000000000e+00  0.00000000000e+00  0.00000000000e+00  0.00000000000e+00  0.00000000000e+00  0.00000000000e+00  0.00000000000e+00  0.00000000000e+00  1.72522635800e-01  0.00000000000e+00  0.00000000000e+00  0.00000000000e+00  0.00000000000e+00  0.00000000000e+00  0.00000000000e+00  0.00000000000e+00  0.00000000000e+00  0.00000000000e+00  0.00000000000e+00  0.00000000000e+00  0.00000000000e+00  0.00000000000e+00  0.00000000000e+00  0.00000000000e+00  0.00000000000e+00  0.00000000000e+00  0.00000000000e+00  0.00000000000e+00  0.00000000000e+00  0.00000000000e+00  0.00000000000e+00  0.00000000000e+00 -6.59593235860e-02  9.01771808608e+00  0.00000000000e+00  0.00000000000e+00  4.02139190814e-02  0.00000000000e+00  0.00000000000e+00  0.00000000000e+00  0.00000000000e+00  7.39815804123e-02  0.00000000000e+00  0.00000000000e+00  0.00000000000e+00  0.00000000000e+00  0.00000000000e+00  0.00000000000e+00  0.00000000000e+00  0.00000000000e+00  0.00000000000e+00  0.00000000000e+00  0.00000000000e+00  0.00000000000e+00  0.00000000000e+00  0.00000000000e+00  0.00000000000e+00  0.00000000000e+00  0.00000000000e+00  0.00000000000e+00  0.00000000000e+00  0.00000000000e+00  0.00000000000e+00  0.00000000000e+00  0.00000000000e+00  0.00000000000e+00  0.00000000000e+00  0.00000000000e+00  0.00000000000e+00  0.00000000000e+00  0.00000000000e+00  0.00000000000e+00  0.00000000000e+00  0.00000000000e+00  0.00000000000e+00  0.00000000000e+00  0.00000000000e+00  0.00000000000e+00  0.00000000000e+00  0.00000000000e+00  0.00000000000e+00  0.00000000000e+00  0.00000000000e+00  0.00000000000e+00  0.00000000000e+00  0.00000000000e+00  0.00000000000e+00  0.00000000000e+00  0.00000000000e+00  0.00000000000e+00  0.00000000000e+00  0.00000000000e+00  0.00000000000e+00  0.00000000000e+00  0.00000000000e+00  0.00000000000e+00  0.00000000000e+00  0.00000000000e+00  0.00000000000e+00  0.00000000000e+00  0.00000000000e+00  0.00000000000e+00  0.00000000000e+00  0.00000000000e+00  0.00000000000e+00  0.00000000000e+00  0.00000000000e+00  0.00000000000e+00  0.00000000000e+00  0.00000000000e+00  0.00000000000e+00  0.00000000000e+00  0.00000000000e+00  0.00000000000e+00  0.00000000000e+00  0.00000000000e+00  0.00000000000e+00  0.00000000000e+00  0.00000000000e+00  0.00000000000e+00  0.00000000000e+00  0.00000000000e+00  0.00000000000e+00  0.00000000000e+00  0.00000000000e+00  0.00000000000e+00  0.00000000000e+00  0.00000000000e+00  0.00000000000e+00  0.00000000000e+00  0.00000000000e+00  0.00000000000e+00  0.00000000000e+00  0.00000000000e+00  0.00000000000e+00  0.00000000000e+00  0.00000000000e+00  0.00000000000e+00  0.00000000000e+00  0.00000000000e+00  0.00000000000e+00  0.00000000000e+00  0.00000000000e+00  0.00000000000e+00  0.00000000000e+00  0.00000000000e+00  0.00000000000e+00  0.00000000000e+00  0.00000000000e+00  0.00000000000e+00  0.00000000000e+00  0.00000000000e+00  0.00000000000e+00  0.00000000000e+00  0.00000000000e+00  0.00000000000e+00  0.00000000000e+00  0.00000000000e+00  0.00000000000e+00  0.00000000000e+00  0.00000000000e+00  0.00000000000e+00  0.00000000000e+00  0.00000000000e+00  0.00000000000e+00  0.00000000000e+00  0.00000000000e+00  0.00000000000e+00  0.00000000000e+00  0.00000000000e+00  0.00000000000e+00  0.00000000000e+00  0.00000000000e+00  0.00000000000e+00  0.00000000000e+00  0.00000000000e+00  0.00000000000e+00  0.00000000000e+00  0.00000000000e+00  0.00000000000e+00  0.00000000000e+00  0.00000000000e+00  0.00000000000e+00  0.00000000000e+00  0.00000000000e+00  0.00000000000e+00  0.00000000000e+00  0.00000000000e+00  0.00000000000e+00  0.00000000000e+00  0.00000000000e+00  0.00000000000e+00  0.00000000000e+00  0.00000000000e+00  0.00000000000e+00  0.00000000000e+00  0.00000000000e+00  0.00000000000e+00  0.00000000000e+00  0.00000000000e+00  0.00000000000e+00  0.00000000000e+00  0.00000000000e+00  0.00000000000e+00  0.00000000000e+00  0.00000000000e+00  0.00000000000e+00  0.00000000000e+00  0.00000000000e+00  0.00000000000e+00  0.00000000000e+00  0.00000000000e+00  0.00000000000e+00  0.00000000000e+00  0.00000000000e+00  0.00000000000e+00  0.00000000000e+00  0.00000000000e+00  0.00000000000e+00  0.00000000000e+00  0.00000000000e+00  0.00000000000e+00  0.00000000000e+00  0.00000000000e+00  0.00000000000e+00  0.00000000000e+00  0.00000000000e+00  0.00000000000e+00  0.00000000000e+00  0.00000000000e+00  0.00000000000e+00  0.00000000000e+00  0.00000000000e+00  0.00000000000e+00  0.00000000000e+00  0.00000000000e+00  0.00000000000e+00  0.00000000000e+00  0.00000000000e+00  0.00000000000e+00  0.00000000000e+00  0.00000000000e+00  0.00000000000e+00  0.00000000000e+00  0.00000000000e+00  0.00000000000e+00  0.00000000000e+00  0.00000000000e+00  0.00000000000e+00  0.00000000000e+00  0.00000000000e+00  0.00000000000e+00  0.00000000000e+00  0.00000000000e+00  0.00000000000e+00  0.00000000000e+00  0.00000000000e+00  0.00000000000e+00  0.00000000000e+00  0.00000000000e+00  0.00000000000e+00  0.00000000000e+00  0.00000000000e+00  0.00000000000e+00  0.00000000000e+00  0.00000000000e+00  0.00000000000e+00  0.00000000000e+00  0.00000000000e+00  0.00000000000e+00  0.00000000000e+00  0.00000000000e+00  0.00000000000e+00  0.00000000000e+00  0.00000000000e+00  0.00000000000e+00  0.00000000000e+00  0.00000000000e+00  0.00000000000e+00  0.00000000000e+00  0.00000000000e+00  0.00000000000e+00  0.00000000000e+00  0.00000000000e+00  0.00000000000e+00  0.00000000000e+00  0.00000000000e+00  0.00000000000e+00  0.00000000000e+00  0.00000000000e+00  0.00000000000e+00  0.00000000000e+00  0.00000000000e+00  0.00000000000e+00  0.00000000000e+00  0.00000000000e+00  0.00000000000e+00  0.00000000000e+00  0.00000000000e+00  0.00000000000e+00  0.00000000000e+00  0.00000000000e+00  0.00000000000e+00  0.00000000000e+00  0.00000000000e+00  0.00000000000e+00  0.00000000000e+00  0.00000000000e+00  0.00000000000e+00  0.00000000000e+00  0.00000000000e+00  0.00000000000e+00  0.00000000000e+00  0.00000000000e+00  0.00000000000e+00  0.00000000000e+00  0.00000000000e+00  0.00000000000e+00  0.00000000000e+00  0.00000000000e+00  0.00000000000e+00  0.00000000000e+00  0.00000000000e+00  0.00000000000e+00  0.00000000000e+00  0.00000000000e+00  0.00000000000e+00  0.00000000000e+00  0.00000000000e+00  0.00000000000e+00  0.00000000000e+00  0.00000000000e+00  0.00000000000e+00  0.00000000000e+00  0.00000000000e+00  0.00000000000e+00  0.00000000000e+00  0.00000000000e+00  0.00000000000e+00  0.00000000000e+00  0.00000000000e+00  0.00000000000e+00  0.00000000000e+00  0.00000000000e+00  0.00000000000e+00  0.00000000000e+00  0.00000000000e+00  0.00000000000e+00  0.00000000000e+00  0.00000000000e+00  0.00000000000e+00  0.00000000000e+00  0.00000000000e+00  0.00000000000e+00  0.00000000000e+00  0.00000000000e+00  0.00000000000e+00  0.00000000000e+00  0.00000000000e+00  0.00000000000e+00  0.00000000000e+00  0.00000000000e+00  0.00000000000e+00  0.00000000000e+00  0.00000000000e+00  0.00000000000e+00  0.00000000000e+00  0.00000000000e+00  0.00000000000e+00  0.00000000000e+00  0.00000000000e+00  0.00000000000e+00  0.00000000000e+00  0.00000000000e+00  0.00000000000e+00  0.00000000000e+00  0.00000000000e+00  0.00000000000e+00  0.00000000000e+00  0.00000000000e+00  0.00000000000e+00  0.00000000000e+00  0.00000000000e+00  0.00000000000e+00  0.00000000000e+00  0.00000000000e+00  0.00000000000e+00  0.00000000000e+00  0.00000000000e+00  0.00000000000e+00  0.00000000000e+00  0.00000000000e+00  0.00000000000e+00  0.00000000000e+00  0.00000000000e+00  0.00000000000e+00  0.00000000000e+00  0.00000000000e+00  0.00000000000e+00  0.00000000000e+00  0.00000000000e+00  0.00000000000e+00  0.00000000000e+00  0.00000000000e+00  0.00000000000e+00  0.00000000000e+00  0.00000000000e+00  0.00000000000e+00  0.00000000000e+00  0.00000000000e+00  0.00000000000e+00  0.00000000000e+00  0.00000000000e+00  0.00000000000e+00  0.00000000000e+00  0.00000000000e+00  0.00000000000e+00  0.00000000000e+00  0.00000000000e+00  0.00000000000e+00  0.00000000000e+00  0.00000000000e+00  0.00000000000e+00  0.00000000000e+00  0.00000000000e+00  0.00000000000e+00  0.00000000000e+00  0.00000000000e+00  0.00000000000e+00  0.00000000000e+00  0.00000000000e+00  0.00000000000e+00  0.00000000000e+00  0.00000000000e+00  0.00000000000e+00  0.00000000000e+00  0.00000000000e+00  0.00000000000e+00  0.00000000000e+00  0.00000000000e+00  0.00000000000e+00  0.00000000000e+00  0.00000000000e+00  0.00000000000e+00  0.00000000000e+00  0.00000000000e+00  0.00000000000e+00  0.00000000000e+00  0.00000000000e+00  0.00000000000e+00  0.00000000000e+00  0.00000000000e+00  0.00000000000e+00  0.00000000000e+00  0.00000000000e+00  0.00000000000e+00  0.00000000000e+00  0.00000000000e+00  0.00000000000e+00  0.00000000000e+00  0.00000000000e+00  0.00000000000e+00  0.00000000000e+00  0.00000000000e+00  0.00000000000e+00  0.00000000000e+00  0.00000000000e+00  0.00000000000e+00  0.00000000000e+00  0.00000000000e+00  0.00000000000e+00  0.00000000000e+00  0.00000000000e+00  0.00000000000e+00  0.00000000000e+00  0.00000000000e+00  0.00000000000e+00  0.00000000000e+00  0.00000000000e+00  0.00000000000e+00  0.00000000000e+00  0.00000000000e+00  0.00000000000e+00  0.00000000000e+00  0.00000000000e+00  0.00000000000e+00  0.00000000000e+00  0.00000000000e+00 -1.72602081189e-01  0.00000000000e+00  0.00000000000e+00  0.00000000000e+00  0.00000000000e+00  0.00000000000e+00  0.00000000000e+00  0.00000000000e+00  0.00000000000e+00  0.00000000000e+00  0.00000000000e+00  0.00000000000e+00  0.00000000000e+00  0.00000000000e+00  0.00000000000e+00  0.00000000000e+00  0.00000000000e+00  0.00000000000e+00
 0.00000000000e+00  0.00000000000e+00  0.00000000000e+00  0.00000000000e+00  0.00000000000e+00  0.00000000000e+00  0.00000000000e+00  0.00000000000e+00  0.00000000000e+00  0.00000000000e+00  0.00000000000e+00  0.00000000000e+00  0.00000000000e+00  0.00000000000e+00  0.00000000000e+00  0.00000000000e+00  0.00000000000e+00  0.00000000000e+00  0.00000000000e+00  0.00000000000e+00  0.00000000000e+00  0.00000000000e+00  0.00000000000e+00  0.00000000000e+00  0.00000000000e+00  0.00000000000e+00  0.00000000000e+00  0.00000000000e+00 -4.02771447893e-02  0.00000000000e+00  0.00000000000e+00  0.00000000000e+00  0.00000000000e+00  0.00000000000e+00  0.00000000000e+00  0.00000000000e+00  0.00000000000e+00  0.00000000000e+00  0.00000000000e+00  0.00000000000e+00  6.68662657932e+00  1.90453022961e-01 -5.87422362562e-01  0.00000000000e+00  0.00000000000e+00  0.00000000000e+00  0.00000000000e+00  0.00000000000e+00  0.00000000000e+00  0.00000000000e+00  0.00000000000e+00  0.00000000000e+00  0.00000000000e+00  0.00000000000e+00  0.00000000000e+00  0.00000000000e+00  0.00000000000e+00  0.00000000000e+00  0.00000000000e+00  0.00000000000e+00  0.00000000000e+00  0.00000000000e+00  0.00000000000e+00  0.00000000000e+00  0.00000000000e+00  0.00000000000e+00  0.00000000000e+00  0.00000000000e+00  0.00000000000e+00  0.00000000000e+00  0.00000000000e+00  0.00000000000e+00  0.00000000000e+00  0.00000000000e+00  0.00000000000e+00  0.00000000000e+00  0.00000000000e+00  0.00000000000e+00  0.00000000000e+00  0.00000000000e+00  0.00000000000e+00  0.00000000000e+00  0.00000000000e+00  0.00000000000e+00  0.00000000000e+00  0.00000000000e+00  0.00000000000e+00  0.00000000000e+00  0.00000000000e+00  0.00000000000e+00  0.00000000000e+00  0.00000000000e+00  0.00000000000e+00  0.00000000000e+00  6.20672872874e-02  0.00000000000e+00  0.00000000000e+00  0.00000000000e+00  0.00000000000e+00  0.00000000000e+00  0.00000000000e+00  0.00000000000e+00  0.00000000000e+00  0.00000000000e+00  0.00000000000e+00  0.00000000000e+00  0.00000000000e+00  0.00000000000e+00  0.00000000000e+00  0.00000000000e+00  0.00000000000e+00  0.00000000000e+00  0.00000000000e+00  0.00000000000e+00  0.00000000000e+00 -1.68251180868e-02  0.00000000000e+00  0.00000000000e+00  0.00000000000e+00  0.00000000000e+00  0.00000000000e+00  0.00000000000e+00  0.00000000000e+00  0.00000000000e+00  0.00000000000e+00  0.00000000000e+00  0.00000000000e+00  0.00000000000e+00  0.00000000000e+00  0.00000000000e+00  1.56691667642e-02  0.00000000000e+00  0.00000000000e+00  0.00000000000e+00  0.00000000000e+00  0.00000000000e+00  0.00000000000e+00  0.00000000000e+00  0.00000000000e+00  0.00000000000e+00  0.00000000000e+00  0.00000000000e+00  0.00000000000e+00  0.00000000000e+00  0.00000000000e+00  0.00000000000e+00  0.00000000000e+00  0.00000000000e+00  0.00000000000e+00  0.00000000000e+00  0.00000000000e+00  0.00000000000e+00  0.00000000000e+00  0.00000000000e+00  0.00000000000e+00  0.00000000000e+00  0.00000000000e+00  0.00000000000e+00  0.00000000000e+00  0.00000000000e+00  0.00000000000e+00  0.00000000000e+00  0.00000000000e+00  0.00000000000e+00  0.00000000000e+00  0.00000000000e+00  0.00000000000e+00  0.00000000000e+00  0.00000000000e+00  0.00000000000e+00  0.00000000000e+00  0.00000000000e+00  0.00000000000e+00  0.00000000000e+00  0.00000000000e+00  0.00000000000e+00  0.00000000000e+00  0.00000000000e+00  0.00000000000e+00  0.00000000000e+00  0.00000000000e+00  0.00000000000e+00  0.00000000000e+00  0.00000000000e+00  0.00000000000e+00  0.00000000000e+00  0.00000000000e+00  0.00000000000e+00  0.00000000000e+00  0.00000000000e+00  0.00000000000e+00  0.00000000000e+00  0.00000000000e+00  0.00000000000e+00  0.00000000000e+00  0.00000000000e+00  0.00000000000e+00  0.00000000000e+00  0.00000000000e+00  0.00000000000e+00  0.00000000000e+00  0.00000000000e+00  0.00000000000e+00  0.00000000000e+00  0.00000000000e+00  0.00000000000e+00  0.00000000000e+00  0.00000000000e+00  0.00000000000e+00  0.00000000000e+00  0.00000000000e+00  0.00000000000e+00  0.00000000000e+00  0.00000000000e+00  0.00000000000e+00  0.00000000000e+00  0.00000000000e+00  0.00000000000e+00  0.00000000000e+00  0.00000000000e+00  0.00000000000e+00  0.00000000000e+00  0.00000000000e+00  0.00000000000e+00  0.00000000000e+00  0.00000000000e+00  0.00000000000e+00  0.00000000000e+00  0.00000000000e+00  0.00000000000e+00  0.00000000000e+00  0.00000000000e+00  0.00000000000e+00  0.00000000000e+00  0.00000000000e+00  0.00000000000e+00  0.00000000000e+00  0.00000000000e+00  0.00000000000e+00  0.00000000000e+00  0.00000000000e+00  0.00000000000e+00  0.00000000000e+00  0.00000000000e+00  0.00000000000e+00  0.00000000000e+00  0.00000000000e+00  0.00000000000e+00  0.00000000000e+00  0.00000000000e+00  0.00000000000e+00  0.00000000000e+00  0.00000000000e+00  0.00000000000e+00  0.00000000000e+00  0.00000000000e+00  0.00000000000e+00  0.00000000000e+00  0.00000000000e+00  0.00000000000e+00  0.00000000000e+00  0.00000000000e+00  0.00000000000e+00  0.00000000000e+00  0.00000000000e+00  0.00000000000e+00  0.00000000000e+00  0.00000000000e+00  0.00000000000e+00  0.00000000000e+00  0.00000000000e+00  0.00000000000e+00  0.00000000000e+00  0.00000000000e+00  0.00000000000e+00  0.00000000000e+00  0.00000000000e+00  0.00000000000e+00  0.00000000000e+00  0.00000000000e+00  0.00000000000e+00  0.00000000000e+00  0.00000000000e+00  0.00000000000e+00  0.00000000000e+00  0.00000000000e+00  0.00000000000e+00  0.00000000000e+00  0.00000000000e+00  0.00000000000e+00  0.00000000000e+00  0.00000000000e+00  0.00000000000e+00  0.00000000000e+00  0.00000000000e+00  0.00000000000e+00  0.00000000000e+00  0.00000000000e+00  0.00000000000e+00  0.00000000000e+00  0.00000000000e+00  0.00000000000e+00  0.00000000000e+00  0.00000000000e+00  0.00000000000e+00  0.00000000000e+00  0.00000000000e+00  0.00000000000e+00  0.00000000000e+00  3.74093744087e-02  0.00000000000e+00  0.00000000000e+00  0.00000000000e+00  0.00000000000e+00  0.00000000000e+00  0.00000000000e+00  0.00000000000e+00  0.00000000000e+00  0.00000000000e+00  0.00000000000e+00  0.00000000000e+00  0.00000000000e+00  0.00000000000e+00  0.00000000000e+00  0.00000000000e+00  0.00000000000e+00  0.00000000000e+00  0.00000000000e+00  0.00000000000e+00  0.00000000000e+00  0.00000000000e+00  0.00000000000e+00  0.00000000000e+00  0.00000000000e+00  0.00000000000e+00  0.00000000000e+00  0.00000000000e+00  0.00000000000e+00  0.00000000000e+00  0.00000000000e+00  0.00000000000e+00  0.00000000000e+00  0.00000000000e+00  0.00000000000e+00  0.00000000000e+00  0.00000000000e+00  0.00000000000e+00  0.00000000000e+00  0.00000000000e+00  0.00000000000e+00  0.00000000000e+00  0.00000000000e+00  0.00000000000e+00  0.00000000000e+00  0.00000000000e+00  0.00000000000e+00  0.00000000000e+00  0.00000000000e+00  0.00000000000e+00  0.00000000000e+00  0.00000000000e+00  0.00000000000e+00  0.00000000000e+00  0.00000000000e+00  0.00000000000e+00  0.00000000000e+00  0.00000000000e+00  0.00000000000e+00  0.00000000000e+00  0.00000000000e+00  0.00000000000e+00  0.00000000000e+00  0.00000000000e+00  0.00000000000e+00  0.00000000000e+00  0.00000000000e+00  0.00000000000e+00  0.00000000000e+00  0.00000000000e+00  0.00000000000e+00  0.00000000000e+00  0.00000000000e+00  0.00000000000e+00  0.00000000000e+00  0.00000000000e+00  0.00000000000e+00  0.00000000000e+00  0.00000000000e+00  0.00000000000e+00  0.00000000000e+00  0.00000000000e+00  0.00000000000e+00  0.00000000000e+00  0.00000000000e+00  0.00000000000e+00  0.00000000000e+00  0.00000000000e+00  0.00000000000e+00  0.00000000000e+00  0.00000000000e+00  0.00000000000e+00  0.00000000000e+00  0.00000000000e+00  0.00000000000e+00  0.00000000000e+00  0.00000000000e+00  0.00000000000e+00  0.00000000000e+00  0.00000000000e+00  0.00000000000e+00  0.00000000000e+00  0.00000000000e+00  0.00000000000e+00  0.00000000000e+00  0.00000000000e+00  0.00000000000e+00  0.00000000000e+00  0.00000000000e+00  0.00000000000e+00  0.00000000000e+00  0.00000000000e+00  0.00000000000e+00  0.00000000000e+00  0.00000000000e+00  0.00000000000e+00  0.00000000000e+00  0.00000000000e+00  0.00000000000e+00  0.00000000000e+00  0.00000000000e+00  0.00000000000e+00  0.00000000000e+00  0.00000000000e+00  0.00000000000e+00  0.00000000000e+00  0.00000000000e+00  0.00000000000e+00  0.00000000000e+00  0.00000000000e+00  0.00000000000e+00  0.00000000000e+00  0.00000000000e+00  0.00000000000e+00  0.00000000000e+00  0.00000000000e+00  0.00000000000e+00  0.00000000000e+00  0.00000000000e+00  0.00000000000e+00  0.00000000000e+00  0.00000000000e+00  0.00000000000e+00  0.00000000000e+00  0.00000000000e+00  0.00000000000e+00  0.00000000000e+00  0.00000000000e+00  0.00000000000e+00  0.00000000000e+00  0.00000000000e+00  0.00000000000e+00  0.00000000000e+00  0.00000000000e+00  0.00000000000e+00  0.00000000000e+00  0.00000000000e+00  0.00000000000e+00  0.00000000000e+00  0.00000000000e+00  0.00000000000e+00  0.00000000000e+00  2.03141385488e-01  0.00000000000e+00  0.00000000000e+00  0.00000000000e+00  0.00000000000e+00  0.00000000000e+00  0.00000000000e+00  0.00000000000e+00  0.00000000000e+00  0.00000000000e+00  0.00000000000e+00  0.00000000000e+00  0.00000000000e+00  0.00000000000e+00  0.00000000000e+00  0.00000000000e+00  0.00000000000e+00  0.00000000000e+00  0.00000000000e+00  0.00000000000e+00  0.00000000000e+00  0.00000000000e+00  0.00000000000e+00  5.32617434911e-02  0.00000000000e+00  0.00000000000e+00  0.00000000000e+00  0.00000000000e+00  0.00000000000e+00  0.00000000000e+00  0.00000000000e+00  0.00000000000e+00  0.00000000000e+00  0.00000000000e+00  0.00000000000e+00  0.00000000000e+00  0.00000000000e+00  0.00000000000e+00  0.00000000000e+00  0.00000000000e+00  0.00000000000e+00
[truncated: 4,581,889 more chars]
