# Supplementary material for: Proximal Distance Algorithms: Theory and Practice
Source: J Mach Learn Res. Author manuscript; Available in PMC 2019 Oct 24. (PMC6812563)
Supplement: code [file NIHMS1053815-supplement-code.zip › proxdist-master/keys_zhou_lange_2019/misc/spm/X_64_8.txt]

 1.02582520747e-01 -9.45209950972e-04  7.52567118326e-03  5.78875756137e-03  2.02798256869e-03 -5.94895270051e-04 -3.25298069025e-03 -6.21493400976e-03 -5.51586855379e-03  2.60751141121e-04  5.63268600097e-04 -7.41732090557e-05  1.96615251579e-03  1.18327278347e-03 -1.74587973934e-03 -3.25259286946e-03 -4.81612903942e-04  1.29490837714e-03  2.60737501684e-03 -1.33041939730e-03  1.49791215839e-03 -5.63946603338e-03 -4.57415755903e-03 -3.11285827271e-03 -3.62364736306e-03 -1.80500479884e-03 -7.73363960506e-04 -2.97516938452e-04 -3.48727006469e-03 -3.90505475154e-03  7.53342260110e-04 -2.92065838542e-03  1.09450008536e-03  1.98284515109e-03 -2.36490649427e-03 -2.71950602902e-03  2.49561425733e-03  6.10672043456e-03  1.55901068872e-03  1.11049178816e-03  4.30813734604e-03  6.03246970274e-04 -9.50005398024e-04 -1.62932365629e-05  7.33930474647e-03 -3.18524678721e-04  2.03733405922e-04 -1.09150640451e-03  4.74902998234e-03 -6.00803466046e-04  1.15153951380e-03 -1.79624773402e-04  1.06808685521e-03 -1.81562655708e-03 -1.54006420385e-04 -3.48305615813e-03  2.50290487992e-03  1.19197097250e-03 -4.62277792500e-03 -5.35050344412e-03  1.74110562041e-03  6.37414771831e-04  2.07649548001e-03  4.81527003230e-03
-9.45209950972e-04  9.09385127297e-02  1.81842263871e-03  1.27402227767e-03  2.56727850810e-03 -2.13088177220e-03  5.78825933831e-03  1.79843027907e-03  2.17034601891e-03 -5.79449587912e-03  2.29637787971e-03 -1.36319749077e-03 -1.39722256994e-03  2.87586646947e-03 -9.55336218254e-04 -9.79123908770e-04 -2.68990955631e-05 -1.69432168032e-03  4.07940327143e-03 -1.27803202042e-03 -3.30619462496e-03 -3.31432482499e-03 -2.60636647729e-03 -7.94365733434e-04  1.64644377425e-03  5.88694558934e-03  2.03731490574e-03  3.08221619630e-03 -4.75345928907e-04  2.05346947608e-03 -3.10696467251e-03 -3.67970741073e-03 -3.14212239778e-04 -2.54081863416e-03  3.35759179389e-04 -3.28045294570e-03  3.09696665649e-03 -3.53052156974e-03  9.29770601296e-04 -2.12218267090e-03 -1.23288909493e-03 -2.03881020020e-04 -1.89845585367e-03 -2.81651202365e-03 -3.42207881962e-03  5.51180138130e-03 -3.47947697868e-03 -1.48384167593e-03  2.06964495437e-03 -3.57170604937e-04 -2.58961017580e-03  1.39160820518e-03  2.38989988294e-03 -1.13045296936e-04  2.63953190486e-03  1.56836235750e-03  5.75501607320e-04 -1.39385795426e-03 -5.23366596848e-03 -2.36078645732e-03  3.83704959678e-04 -6.61397920452e-04 -5.74178824547e-03 -1.92149599674e-03
 7.52567118326e-03  1.81842263871e-03  1.08511697588e-01 -4.65580213051e-03  3.08018738403e-03 -3.75873355038e-03 -2.40457412108e-03  5.55428481758e-03 -2.10966203398e-03  1.63513251352e-03 -1.85982562039e-03  5.53564638619e-04 -8.63787959883e-04 -5.90459344185e-03 -3.19748350887e-03 -3.09404719280e-03 -4.09580424687e-04 -2.48600854093e-03 -4.09418290945e-04  2.51369169855e-03  3.17363626614e-03  3.90360215367e-04  3.16547193710e-04  2.05122315398e-03 -8.06197751037e-05  3.30808290058e-03  2.39864426614e-04  2.46019442994e-03  2.91557734048e-04  2.27571517834e-04 -6.90524864504e-04 -5.54694263464e-03 -2.18861892365e-03 -4.54376129987e-04 -2.73812870067e-03 -2.65075145093e-03 -3.39201408066e-03  3.79392274777e-04 -2.77669756060e-03  5.66751879724e-04  4.52884504771e-04 -1.41242133209e-03  7.22640947429e-04 -2.86562908388e-03  8.09090993014e-03 -7.55495985604e-04  7.29647718762e-04  1.59143789083e-03 -3.63571159619e-03  1.38639072088e-03  4.17381320221e-05 -2.05030504381e-03 -2.36018262930e-03 -3.11644323734e-04 -2.21987820047e-03 -1.68748345236e-03 -2.12023752751e-03 -2.30313036733e-03 -1.36974156408e-03  2.92662881137e-03  1.17306350118e-03 -2.76261465575e-03  3.26481701608e-03 -2.24169462955e-03
 5.78875756137e-03  1.27402227767e-03 -4.65580213051e-03  7.86274485457e-02 -5.91612863051e-04 -8.53387395098e-03  5.38284118479e-03  1.55458821211e-03 -2.27639581789e-03  1.00522821365e-03  5.73112150845e-04 -2.83343069126e-05  3.45617690836e-03  5.79235191319e-04  6.86334252207e-04 -3.54564682469e-03 -2.26931985618e-03  2.28560323173e-03  3.49171960025e-03 -2.58164355817e-03 -1.01235921416e-03 -3.69071226473e-04 -3.80739245244e-04 -3.09690797226e-03  2.41401967321e-03 -7.42990087162e-04 -1.89965973173e-03  2.89953699448e-03 -1.18807708985e-03 -9.75122423203e-04 -2.34767708245e-03 -3.97920295059e-04  5.38754149680e-04  1.76570766932e-04  1.15309826470e-04 -1.19011183142e-03  2.79571871667e-03  5.31856326913e-04 -1.27076768147e-03 -4.12468637011e-04 -6.73437549997e-04 -1.52627373460e-04 -1.21416140342e-03  4.57220849401e-04 -1.24587082027e-03  4.31491020061e-03 -2.55040630946e-03 -1.74934705523e-03  1.90186768944e-03  1.96689748489e-03 -5.46875628246e-03  2.89964886504e-03  1.63694216820e-03  6.40160565143e-04  3.32104115643e-03 -8.53199177918e-05 -2.11904470434e-03 -1.16616981694e-03  2.48067144605e-03 -1.85904796949e-03  2.12666028886e-03 -1.65654559222e-04 -3.52634587492e-04  3.92314043170e-03
 2.02798256869e-03  2.56727850810e-03  3.08018738403e-03 -5.91612863051e-04  9.09947504502e-02  3.46505538372e-03 -3.66971968288e-03 -1.39601761838e-03  7.95070129717e-04 -2.79461419102e-04 -3.86415757149e-03 -7.96403064872e-03 -1.21964888185e-04  1.73656145317e-03  1.89008703740e-03 -1.13063966871e-04 -2.33124720461e-03 -3.72405128188e-03  5.50002932727e-04  3.89305029898e-03 -5.06077457148e-03  2.61957999844e-03  7.84965072398e-04  1.85107491971e-03 -9.17740965846e-04 -3.25412589507e-03  8.96852755901e-04 -1.97112847111e-03  4.14022238094e-05  1.35359959499e-03  1.84586828102e-04 -2.60185153818e-03 -3.41855648009e-03  3.41026190602e-03 -6.46816449247e-03  1.80488579411e-03 -1.14586781899e-03 -1.20922843483e-03 -1.29971954532e-03 -1.67109473346e-03  4.09471403073e-04 -1.80711174526e-05 -2.71257917596e-03 -9.62315608850e-04 -1.69703786779e-03  3.70425854178e-06 -1.70414718986e-03  6.84699964571e-04  1.46178170745e-04  1.00030425323e-03  3.21705987048e-03 -6.17533282116e-03 -2.33372073788e-03  3.30940668847e-03 -4.72685683376e-03  2.92266133328e-03  3.80495125266e-03 -9.72580798753e-04  3.22471777093e-03  2.53014848132e-03  8.25442730630e-04  1.25139654576e-03 -3.90167776201e-03  4.16273645245e-03
-5.94895270051e-04 -2.13088177220e-03 -3.75873355038e-03 -8.53387395098e-03  3.46505538372e-03  8.12922536674e-02  6.50692314014e-03 -7.27053986737e-03 -6.21219517887e-03  1.29386457368e-04 -2.61667521508e-03 -1.84853889996e-03 -2.43049070429e-03 -9.30039214259e-04 -1.32279545129e-03 -2.06677464719e-03 -3.02062610071e-03 -1.78158391007e-03 -4.77234130906e-03  1.63087622621e-03 -1.66381108292e-03  5.94737146132e-03  1.15294994286e-03  1.34553296821e-03 -2.03791384814e-03 -3.62957891585e-03  5.85023124082e-05 -2.63477078835e-03  2.48069600507e-03  9.95261303190e-04  1.61018703542e-03  1.16575451340e-03 -1.11634265527e-03  1.63736132298e-03 -8.67619270516e-04  2.80533904845e-04 -2.39247420352e-03  3.75385201965e-03  3.38484987832e-04  7.14763811659e-06  3.57646682744e-04  1.22087156812e-03 -2.45999406654e-03 -3.88317992270e-03 -2.38200437166e-03  1.58787805907e-05  1.86372563506e-03 -1.69381238615e-04  9.03806112589e-04 -2.00947921182e-03  3.77128647464e-03 -4.38958801978e-04 -2.63168239960e-03  1.28605350803e-03  2.34087032560e-03 -1.05146680813e-03 -2.90125038261e-04  2.43747400175e-03  1.29862540412e-03  2.09471979594e-03 -9.00663830757e-04  6.88202577337e-04  7.94558842621e-04  1.29906870110e-03
-3.25298069025e-03  5.78825933831e-03 -2.40457412108e-03  5.38284118479e-03 -3.66971968288e-03  6.50692314014e-03  9.29074334336e-02  1.27834013781e-03  5.16834705421e-03  7.36573860570e-05  1.92269266936e-04 -2.81627647479e-03 -3.79213939795e-03 -5.17983985450e-03  1.48229568942e-03  7.77692967414e-04  8.35894355174e-04  5.91552319685e-04 -1.28305699431e-03 -2.66056906882e-03 -7.55854190962e-04  5.04706553684e-03 -4.23288712958e-04  4.91879721025e-04 -7.95301761524e-04 -8.70603855028e-04 -8.46675610453e-04 -1.46150806030e-03 -3.54646837540e-03  5.62782344966e-04 -2.73822646066e-03  5.89072640507e-04 -1.26582194879e-04 -9.08471295698e-04  2.95473090401e-03 -3.34393256708e-04  2.43251314357e-03  6.78950782628e-04 -1.08488150540e-03 -3.04611207569e-03 -2.69176703387e-03  2.77628281185e-05 -4.39118560101e-03  4.66680916948e-03 -1.75561456991e-03 -2.69969685361e-03  2.47476364155e-03 -2.24235729703e-04 -2.37842412053e-03  4.40109228134e-03  1.70007515062e-03  1.36864604360e-03 -5.25092806200e-03  1.84892736556e-04 -1.68273513447e-04  1.53804311477e-03  4.55999437677e-03  1.51060855378e-03 -3.67392682497e-03  4.72376578729e-03 -4.64104796533e-03 -9.63324695951e-04  6.09416247536e-04  4.80250782012e-04
-6.21493400976e-03  1.79843027907e-03  5.55428481758e-03  1.55458821211e-03 -1.39601761838e-03 -7.27053986737e-03  1.27834013781e-03  8.74096940278e-02 -4.78271821955e-03  4.86821366137e-03  1.11716292593e-03 -4.36266917627e-03  9.30626855286e-04 -4.91677281810e-04  3.24067248862e-03 -2.43014483466e-03 -4.00909237584e-05  1.92797458229e-03 -2.37813917683e-04  3.70799609727e-03 -2.95777073898e-03 -1.22089961080e-03  1.49216337928e-03 -1.23700720533e-03  3.23932953122e-03  3.56839039649e-04  2.05923988332e-03  5.68060424964e-04  1.01121365521e-03 -1.05773973687e-04 -1.22618702933e-03  2.62598262604e-03 -2.00943783125e-03 -1.97035891516e-03 -2.98384438210e-03  3.83326110204e-04  3.95185737215e-03 -2.34085465683e-03  2.49572842240e-03  2.47094162194e-03  4.82192314435e-03 -1.52830665594e-03  6.78492476296e-04  2.04691557344e-03  1.80132654180e-03 -1.82105642673e-03  4.52718300750e-04  5.49125039364e-04 -4.82888089941e-04  3.60204319167e-03 -2.75345192223e-03 -1.67974008342e-03  2.90941755646e-03  6.67286007896e-04  6.75250497637e-04  9.07913609333e-04 -4.65897305672e-04 -3.14107561242e-03  2.35167037488e-03  5.09349163924e-04 -1.19214616442e-03 -2.07303225107e-03  2.04008102108e-03 -7.58850712167e-04
-5.51586855379e-03  2.17034601891e-03 -2.10966203398e-03 -2.27639581789e-03  7.95070129717e-04 -6.21219517887e-03  5.16834705421e-03 -4.78271821955e-03  9.55721129434e-02 -7.26376442376e-03  2.91487302976e-03  2.06354598953e-03  6.86317742755e-04 -3.09270094181e-03  9.90310332978e-04  2.60455028749e-03  5.15646032726e-03  2.28114712493e-03  4.60621160794e-03  3.22494352492e-04 -3.10153980636e-03 -9.23358269562e-04  2.41260208717e-04  3.23267507809e-03 -1.67769686163e-03  4.14951201760e-03 -1.53621078380e-03  2.78882977325e-04 -2.21447347687e-03 -4.16212816407e-03  3.14782240173e-03 -7.01632055435e-05  8.35561893808e-04  2.16707415981e-03 -7.82673037316e-04  2.81118591839e-03 -1.17601986663e-03 -1.70193444206e-03 -2.61229078387e-03 -1.57208611425e-03 -1.55134646933e-03  2.79195180169e-03  1.22598389539e-03  2.72408252251e-03 -2.13935394877e-03  1.81979719058e-03 -1.08485127222e-03  1.89267121920e-03  5.06086724122e-03 -3.30597060785e-03  3.43947118997e-03 -3.14355754880e-03 -5.88611563970e-03 -1.37729898197e-03 -1.38734198355e-03 -1.47813009151e-03  3.56576887436e-03 -7.65535905790e-04 -2.17851671655e-03  5.94648327145e-04 -2.38153769285e-03 -3.63322795666e-03 -2.94978256729e-03  2.08617595599e-03
 2.60751141121e-04 -5.79449587912e-03  1.63513251352e-03  1.00522821365e-03 -2.79461419102e-04  1.29386457368e-04  7.36573860570e-05  4.86821366137e-03 -7.26376442376e-03  6.44108689857e-02 -4.84326732638e-04 -3.53960230719e-03  3.13743116228e-03  9.99463718169e-05  2.16397199698e-03 -4.86853314915e-03 -8.92976829509e-04  4.87433970431e-03 -4.96700383043e-03 -4.91082158293e-03 -2.38142116958e-03  1.67960321943e-03 -8.07692859156e-04  4.57105709047e-04 -1.46872596165e-04 -1.76896329308e-03  1.54653730177e-03 -1.78885543727e-03  6.09848723806e-04  7.37827315870e-04 -2.68283027805e-03 -3.84479929277e-04  2.12861108337e-03 -1.51924384399e-04  7.09664699590e-04 -2.00662094346e-03  1.13583818856e-03  2.62148737331e-03 -5.79749180928e-05  5.17288885707e-04 -2.54948786394e-04  3.23375586636e-04 -2.38554514789e-03 -8.43062208591e-04 -4.16070729004e-04 -1.39564014285e-03  3.06913394653e-03 -9.81702081526e-04 -1.94013364025e-03  6.05822216715e-04  8.54528530091e-04 -1.10031269161e-03 -2.74977180701e-03  1.67171069337e-03 -5.33499979887e-04 -1.39957907525e-03  1.27721904657e-04  1.70115887531e-03  2.15056754526e-04  1.49726347177e-03 -5.60802867695e-04  1.78621237089e-03 -2.04713907170e-03  2.49581770547e-03
 5.63268600097e-04  2.29637787971e-03 -1.85982562039e-03  5.73112150845e-04 -3.86415757149e-03 -2.61667521508e-03  1.92269266936e-04  1.11716292593e-03  2.91487302976e-03 -4.84326732638e-04  5.79423464552e-02  1.62476252230e-02  2.19510431220e-03  1.25389092626e-03 -3.06054141062e-03 -3.15442821676e-03  2.56236773295e-04 -9.32691448865e-04 -1.15782222245e-03  1.38251655223e-03 -4.90699697668e-04  1.94588900839e-04  9.28385269370e-05  1.71485274397e-04  5.03122065247e-04 -3.24774622980e-04  3.13894736932e-03  1.81691276136e-03 -1.50679688505e-03  8.38589699033e-04  5.72805237694e-04  1.62609822120e-03  4.51547211387e-04 -2.34822383705e-04 -1.11660768027e-03  2.45510160774e-04 -8.61533266427e-05  2.58827602959e-03  3.29183727098e-03  1.96068119492e-03  1.11496301574e-03  2.29706508254e-04  1.39715254364e-03 -2.33474249847e-04  5.24026427866e-05 -2.37279388219e-03  3.30934677221e-03  1.15027938383e-03  1.19409084004e-03  1.17596229473e-04 -1.05323441460e-03 -1.81648297232e-05 -3.80614899917e-04 -1.60325034498e-03  2.50223115487e-03 -5.17372727640e-04  1.11284822714e-03 -1.61608327651e-03  6.47388984647e-04 -6.23742685779e-04 -8.18065168391e-04 -1.90955849592e-03 -5.59235491057e-04  7.80983374948e-04
-7.41732090557e-05 -1.36319749077e-03  5.53564638619e-04 -2.83343069126e-05 -7.96403064872e-03 -1.84853889996e-03 -2.81627647479e-03 -4.36266917627e-03  2.06354598953e-03 -3.53960230719e-03  1.62476252230e-02  8.31849713703e-02  1.25242779092e-02  5.71608112204e-03 -1.12743896934e-02 -2.42076574977e-03 -1.96252872133e-03 -1.89984297030e-03  7.21024958493e-04  2.19915933408e-03  7.78213230173e-04  1.11289279445e-03 -1.53721499873e-03  2.82217512110e-04 -6.53069347872e-04 -4.83356233003e-04  3.51126282295e-03  1.93268982899e-03 -1.84426317693e-03  6.81613608794e-04 -1.54333952221e-03 -2.11198534991e-03 -9.44677328291e-04  1.06711523938e-03  3.60346688786e-04 -7.81916581054e-04 -8.97451711051e-04  2.62922596107e-03  3.65515081188e-03 -4.62193731789e-05 -6.62827599757e-04  1.82240369428e-03  1.68172785305e-03 -4.56562163887e-04 -1.64948717428e-03  9.46015260253e-04  1.36682910643e-03  1.15062380645e-03  3.66457550308e-03 -8.40755774926e-04 -8.06995565633e-04 -1.98974724934e-03 -2.01757911526e-03 -4.84321066211e-03  4.21099933497e-03  4.24594444127e-04 -1.94903331705e-03 -1.82529013093e-03 -2.86728218249e-03 -4.43836288808e-04 -9.94868726694e-06 -3.80967077924e-03  6.25940721485e-05  4.24252371429e-03
 1.96615251579e-03 -1.39722256994e-03 -8.63787959883e-04  3.45617690836e-03 -1.21964888185e-04 -2.43049070429e-03 -3.79213939795e-03  9.30626855286e-04  6.86317742755e-04  3.13743116228e-03  2.19510431220e-03  1.25242779092e-02  8.84942433176e-02 -7.51600742544e-03  1.46616239302e-02 -9.81230398406e-06 -3.59547982831e-03 -4.67843017286e-03 -1.77054828711e-03  4.92501048965e-04  3.28251733544e-03  2.74079406725e-03 -5.01382916728e-03  4.68619262529e-04 -1.93245145143e-03  4.18648377076e-03  1.33397915931e-03  1.41371198609e-03 -3.70333186675e-03  1.16855403835e-03  1.82560864512e-03 -2.11154048721e-04 -3.18872116225e-03  9.63351440489e-04 -2.68553395310e-03 -3.69023234892e-03  7.57770357536e-04 -8.03297225682e-05 -6.32422512173e-03  6.47328766756e-04  1.55932177710e-04  2.81988065531e-03  4.26593748966e-04 -2.56945322897e-03 -1.64485977383e-03 -2.41684921988e-03 -1.76558912847e-03  6.56877456371e-04 -1.55377926099e-03 -3.62404125854e-03  1.72350015431e-04  2.22439424968e-04 -1.10723088473e-03 -4.32537904757e-04 -8.58266985183e-04  3.32745384277e-04  3.01775572967e-03 -1.96970221127e-03 -2.73743036532e-03 -3.80971612660e-03  2.03987829989e-03 -7.20044693397e-03 -2.18878533170e-03 -2.71891543054e-03
 1.18327278347e-03  2.87586646947e-03 -5.90459344185e-03  5.79235191319e-04  1.73656145317e-03 -9.30039214259e-04 -5.17983985450e-03 -4.91677281810e-04 -3.09270094181e-03  9.99463718169e-05  1.25389092626e-03  5.71608112204e-03 -7.51600742544e-03  9.56983430510e-02  1.31813778301e-02  2.53402826875e-03 -1.11732186024e-02 -3.39628088762e-03  6.75336517742e-04 -1.23766254588e-03 -1.75558275516e-03 -5.94546892118e-04  3.61617515526e-03  1.17759178800e-03 -1.99553611768e-03 -1.22745335775e-03  2.93935761931e-03  1.76664648378e-03 -2.35682833308e-03 -2.37945194179e-03 -1.73532891886e-03 -6.16165699251e-04  2.03748870035e-03 -1.20794496885e-03  3.03665358086e-03 -7.09295042522e-04  1.73975116679e-03 -3.31990553959e-03 -1.06433890372e-03 -3.47378992757e-03 -6.90446053519e-04  8.25792215062e-04 -5.27210714991e-04 -4.17017434065e-03 -4.37256267891e-03 -6.70596993971e-04  4.59501991754e-03  3.86393649020e-04 -9.45416958132e-04 -6.55815963742e-03 -2.11818443033e-03  6.29850610981e-04  3.23588119761e-03  1.21515793561e-04 -3.05135894680e-03 -5.89434358131e-03 -1.00896811753e-03  1.95145111344e-04  6.99037197433e-04 -2.14979043943e-03  1.65243641959e-03  2.08333206592e-03 -4.56244011174e-03  6.83129001586e-03
-1.74587973934e-03 -9.55336218254e-04 -3.19748350887e-03  6.86334252207e-04  1.89008703740e-03 -1.32279545129e-03  1.48229568942e-03  3.24067248862e-03  9.90310332978e-04  2.16397199698e-03 -3.06054141062e-03 -1.12743896934e-02  1.46616239302e-02  1.31813778301e-02  6.77652343369e-02  8.49255155149e-03 -7.87119287487e-03 -3.70768231060e-04  6.18984004826e-04 -1.18362660246e-03  7.70013852055e-04  1.63347742543e-04 -1.19064720787e-03  1.37636295303e-03 -9.32293099808e-04  2.33934162765e-03  9.16829150511e-04 -7.41062811075e-04 -1.18526495386e-03  2.84705155993e-04 -8.17503981156e-04 -8.16958233754e-04 -1.36520681034e-03 -5.62211921638e-04  7.51637419599e-05 -1.60774201090e-03 -1.26203394082e-03 -3.72757598990e-03 -6.25163447635e-03 -9.79728432045e-04  1.76603696532e-04 -6.81069928318e-05 -1.32317060757e-03 -6.06785486058e-04 -4.83424167332e-04 -2.69594799410e-03 -1.08603290878e-03 -1.22137014835e-03 -3.37933616136e-03 -3.12855770475e-03 -1.48613011154e-03  6.86239130781e-04  1.45405056605e-03  4.58347580006e-03 -3.32084128737e-03 -3.10900275482e-03 -1.16640349647e-03 -1.01936800768e-03 -7.75986738525e-04 -3.41749022809e-03  1.46094760435e-03 -2.72396215607e-03 -3.21510047310e-03 -8.81705707693e-04
-3.25259286946e-03 -9.79123908770e-04 -3.09404719280e-03 -3.54564682469e-03 -1.13063966871e-04 -2.06677464719e-03  7.77692967414e-04 -2.43014483466e-03  2.60455028749e-03 -4.86853314915e-03 -3.15442821676e-03 -2.42076574977e-03 -9.81230398406e-06  2.53402826875e-03  8.49255155149e-03  7.62363172494e-02  2.04450695095e-02 -1.95744749888e-02  6.52703554984e-03  2.23243759357e-03  9.05316942767e-04 -3.21310984337e-03 -2.75039871747e-04 -2.39257291657e-03  1.63536519592e-03  1.83072396839e-03 -2.88323661174e-03  2.19500827916e-03 -9.37342330858e-04 -5.81943221572e-04  8.51337031157e-04 -1.97263170150e-04  6.98594874595e-04 -2.88791762115e-04  2.04840527463e-03 -2.39905785487e-04 -8.88921336633e-05 -1.19285832453e-03 -1.55844976563e-04 -1.44572055855e-03  1.40125712389e-03 -9.21317578538e-04  1.98075447477e-03  5.60594944822e-04 -1.91106245479e-03 -1.19912359393e-03  1.10874171652e-03  2.20124375480e-03 -3.26713703116e-03  2.87425220163e-04  8.91345115686e-04  2.08287869247e-03 -3.71245497548e-03  4.44052624782e-03 -1.17581454358e-03  8.12243562815e-04 -2.02892203169e-03  1.56738401927e-03 -1.34056315622e-03 -8.84045434542e-04 -5.37619323809e-05 -4.11790431674e-03  9.16327267623e-04  2.64875926853e-04
-4.81612903942e-04 -2.68990955631e-05 -4.09580424687e-04 -2.26931985618e-03 -2.33124720461e-03 -3.02062610071e-03  8.35894355174e-04 -4.00909237584e-05  5.15646032726e-03 -8.92976829509e-04  2.56236773295e-04 -1.96252872133e-03 -3.59547982831e-03 -1.11732186024e-02 -7.87119287487e-03  2.04450695095e-02  7.32265626929e-02  9.53520304856e-03  1.57248412009e-03 -1.32123533290e-03  7.17693004515e-04 -4.58039396173e-03 -5.86899077075e-04 -1.17503241725e-05  1.03298131458e-03 -1.40541419891e-03 -1.39485012433e-03 -8.84044485800e-04 -7.51003891194e-04 -2.95652206565e-04  1.53599235280e-03  1.56690845111e-03 -2.12078244834e-03  7.15443393359e-04 -1.95716403419e-03  6.14790266894e-04  1.77823905150e-03 -2.81429357982e-03  4.22923813853e-03 -3.03757031734e-03 -4.14755900032e-04  3.80569092903e-04  1.37607518526e-03  4.31453334164e-03  2.34647793424e-03 -3.20803101041e-03 -6.75276016154e-04 -1.18991311157e-03  2.26678847886e-03  3.23523284208e-03 -5.05833056095e-05  2.77452751423e-03 -1.72705024805e-03 -3.83870851632e-04 -1.64053796007e-03  2.23699019047e-03  1.78666918029e-03  5.16080870301e-04 -1.32888533650e-03 -8.54065958053e-04 -2.73070011385e-03  6.76296903709e-04 -2.98807983691e-04 -1.74357824890e-03
 1.29490837714e-03 -1.69432168032e-03 -2.48600854093e-03  2.28560323173e-03 -3.72405128188e-03 -1.78158391007e-03  5.91552319685e-04  1.92797458229e-03  2.28114712493e-03  4.87433970431e-03 -9.32691448865e-04 -1.89984297030e-03 -4.67843017286e-03 -3.39628088762e-03 -3.70768231060e-04 -1.95744749888e-02  9.53520304856e-03  8.13925580640e-02  9.37335825961e-03 -7.05211830233e-03  2.07670405125e-03 -1.87314774274e-03 -2.02057505021e-03  9.77334389824e-04 -1.45368665845e-04 -1.78702897725e-03  2.89492614731e-03 -4.97720600873e-03  7.16323240698e-04 -1.04152080602e-03  9.13641620528e-04  1.56603897008e-03 -5.73661107618e-04  2.13987561390e-03 -2.33035618055e-03  2.76552941746e-04 -3.07206202908e-03 -3.39366214279e-03  6.35010944763e-03 -7.74342646155e-04  1.86956382463e-04  9.19096353894e-04  1.63695829306e-03  1.28878530542e-03  6.96973254878e-03 -1.51889993394e-03 -9.26047407561e-04 -4.31034022971e-03  5.02178211922e-03  8.05592770022e-04 -4.82276364495e-03  2.73489062272e-03  3.02966040056e-03 -2.07898808911e-03 -2.97959831625e-03  2.41554533590e-03  3.39120057819e-03 -6.69126179711e-04 -1.14187124175e-03 -1.64025187132e-03 -2.46820239747e-03 -2.76385982926e-04 -1.30443378596e-03 -1.29144777590e-03
 2.60737501684e-03  4.07940327143e-03 -4.09418290945e-04  3.49171960025e-03  5.50002932727e-04 -4.77234130906e-03 -1.28305699431e-03 -2.37813917683e-04  4.60621160794e-03 -4.96700383043e-03 -1.15782222245e-03  7.21024958493e-04 -1.77054828711e-03  6.75336517742e-04  6.18984004826e-04  6.52703554984e-03  1.57248412009e-03  9.37335825961e-03  8.88386620876e-02  7.85602103025e-04 -2.93960351373e-03 -1.25332430207e-02 -1.97829824629e-03 -5.05685808098e-03  3.97109628157e-04  5.04315736431e-03 -4.10132547959e-03  2.12861512696e-03  5.39465239822e-04 -5.02322908963e-03 -7.32600299755e-04 -6.08079182065e-03 -2.86760060910e-03 -9.47504704467e-08  3.68684360559e-05 -2.63773788429e-03  1.37068039469e-03 -2.51635526158e-03  2.14650758632e-03  2.65557848775e-04  2.47509098294e-03  7.27800538055e-04 -4.59579194415e-04  4.43658572703e-04  9.97609857290e-04  1.90817359771e-03 -2.25964179767e-03 -6.02311215654e-04 -7.07930486357e-04 -2.75950692359e-04 -3.70836498203e-03  3.66229438973e-03 -2.90000382731e-04  7.44235141020e-04 -4.92861140362e-03 -1.87773519277e-03  8.34743105249e-04 -8.63331672558e-04 -1.61802916408e-03 -4.02654777056e-03  3.81743856551e-03  5.47180399781e-04  1.88095474181e-03 -2.24332559408e-03
-1.33041939730e-03 -1.27803202042e-03  2.51369169855e-03 -2.58164355817e-03  3.89305029898e-03  1.63087622621e-03 -2.66056906882e-03  3.70799609727e-03  3.22494352492e-04 -4.91082158293e-03  1.38251655223e-03  2.19915933408e-03  4.92501048965e-04 -1.23766254588e-03 -1.18362660246e-03  2.23243759357e-03 -1.32123533290e-03 -7.05211830233e-03  7.85602103025e-04  8.11252469525e-02  7.75088220424e-03 -4.72433598187e-03  3.91024300057e-03 -1.79618235286e-04 -7.68854937447e-04  2.49460662686e-03  4.58260922733e-03 -9.63527515901e-04 -1.27091332383e-03  6.20951417370e-04  6.54213276916e-04  7.60723619057e-04  1.21670846126e-03  5.78096398090e-04 -2.48663991210e-03  2.58152527135e-03  2.46245481248e-03  8.46000255704e-04 -2.14119196448e-03 -1.69255606213e-03 -1.14341790028e-03 -7.06335730907e-04 -1.45592021302e-03  3.06652475905e-04 -3.80682112314e-03  1.37304108937e-03  1.93829701516e-05  4.09601329352e-03  2.18448807395e-03 -4.72174342045e-03  6.16429066553e-04 -5.18522904142e-03 -4.74198755245e-03 -2.27695448625e-03 -6.16561374089e-04  2.01534265767e-04  8.08838169327e-04 -2.24300049491e-03  1.99546395815e-03  1.89945744181e-03 -3.75525938704e-03 -1.16357993758e-03 -1.45396978343e-04 -5.01859040944e-04
 1.49791215839e-03 -3.30619462496e-03  3.17363626614e-03 -1.01235921416e-03 -5.06077457148e-03 -1.66381108292e-03 -7.55854190962e-04 -2.95777073898e-03 -3.10153980636e-03 -2.38142116958e-03 -4.90699697668e-04  7.78213230173e-04  3.28251733544e-03 -1.75558275516e-03  7.70013852055e-04  9.05316942767e-04  7.17693004515e-04  2.07670405125e-03 -2.93960351373e-03  7.75088220424e-03  8.78335120051e-02 -4.84702357329e-03 -9.66923217871e-04 -4.92851736728e-03  4.49557501712e-05  3.12124829467e-03  1.06072087134e-03  1.13073684030e-04 -1.48206785155e-03 -3.82556213465e-03 -1.39780867454e-03 -4.88279211262e-03  3.08369992387e-03  1.57397745567e-03 -3.82121854664e-04  1.25603705665e-03  1.58409705541e-03  6.39992033352e-04 -1.37303620242e-03 -5.96761833325e-03 -6.67849761628e-04  2.90927623939e-04 -2.66432650743e-04 -1.61280263817e-03  2.25844199592e-03 -2.11396543781e-03  1.14877977257e-03  1.19828260122e-03  6.20453117858e-04  1.01456688109e-03 -3.12294050611e-03 -3.58688841888e-03  1.34357872273e-03 -1.36171755280e-03  3.09541365282e-03  3.31107098953e-04 -2.14214208701e-03 -2.47576828655e-03  1.85527421382e-03 -2.15922390031e-03 -1.45914700940e-03 -2.53181888167e-03  7.85385616212e-04 -2.54221452266e-04
-5.63946603338e-03 -3.31432482499e-03  3.90360215367e-04 -3.69071226473e-04  2.61957999844e-03  5.94737146132e-03  5.04706553684e-03 -1.22089961080e-03 -9.23358269562e-04  1.67960321943e-03  1.94588900839e-04  1.11289279445e-03  2.74079406725e-03 -5.94546892118e-04  1.63347742543e-04 -3.21310984337e-03 -4.58039396173e-03 -1.87314774274e-03 -1.25332430207e-02 -4.72433598187e-03 -4.84702357329e-03  8.08865524108e-02  4.13859292931e-03  8.18804021063e-03  2.40236918691e-03 -3.52124752633e-04 -1.99709929470e-03 -2.53115052797e-03  6.87775057628e-04  3.09694630962e-03 -3.65023993841e-03  1.27182306352e-03  9.99607837338e-04  1.63030557534e-03 -1.84640560451e-03  2.38156497763e-03 -2.51706554091e-03  8.22037622762e-04 -4.08313248315e-03  4.84023587099e-03 -5.05939821166e-04  1.46395263535e-03  1.73191286354e-03 -2.08441159303e-04 -5.69653431624e-05  1.90314693399e-03 -2.17406012675e-03  1.65930678397e-03  1.86808807310e-03 -4.15879031716e-04  1.75103736530e-03 -1.89099128357e-03  1.44026367795e-04  1.64513338727e-03  1.02613110831e-03 -2.49662111745e-04 -1.49308819398e-03 -1.88404586151e-04  1.35557513232e-03  4.52962542324e-03 -1.23626973471e-03  1.57194886912e-03 -1.85680676088e-03  2.76654876338e-03
-4.57415755903e-03 -2.60636647729e-03  3.16547193710e-04 -3.80739245244e-04  7.84965072398e-04  1.15294994286e-03 -4.23288712958e-04  1.49216337928e-03  2.41260208717e-04 -8.07692859156e-04  9.28385269370e-05 -1.53721499873e-03 -5.01382916728e-03  3.61617515526e-03 -1.19064720787e-03 -2.75039871747e-04 -5.86899077075e-04 -2.02057505021e-03 -1.97829824629e-03  3.91024300057e-03 -9.66923217871e-04  4.13859292931e-03  6.75763489589e-02 -4.23398958525e-03 -5.11692512515e-03  4.77238830322e-04 -6.15214923271e-04 -1.28535316317e-03  2.96381800444e-04  3.77530591194e-03 -1.73305064111e-03  7.57119332423e-04  2.99142732903e-04 -4.14419257354e-04 -1.27904803529e-03  5.92649159600e-03  2.64174515201e-03 -2.20648860879e-03 -1.97870519554e-03 -1.43038008788e-03  8.77966958001e-04  2.09913911426e-03  2.10439665279e-03  9.42459980022e-04 -1.18357406522e-04 -6.85741559026e-04 -9.11111892599e-07  2.21831172852e-03 -7.91607356518e-04  1.33403441426e-03 -8.12499591699e-04  2.57489608601e-03  3.66622247556e-03 -1.42207046724e-03 -3.59161409868e-04  5.96878992805e-04 -2.01199184521e-05  1.17756241637e-03  5.53503273833e-03  3.98425388087e-03  9.68674011076e-04  2.73263685052e-03 -5.89169759024e-04 -1.36734457236e-03
-3.11285827271e-03 -7.94365733434e-04  2.05122315398e-03 -3.09690797226e-03  1.85107491971e-03  1.34553296821e-03  4.91879721025e-04 -1.23700720533e-03  3.23267507809e-03  4.57105709047e-04  1.71485274397e-04  2.82217512110e-04  4.68619262529e-04  1.17759178800e-03  1.37636295303e-03 -2.39257291657e-03 -1.17503241725e-05  9.77334389824e-04 -5.05685808098e-03 -1.79618235286e-04 -4.92851736728e-03  8.18804021063e-03 -4.23398958525e-03  8.27485191198e-02  2.36598877779e-05  1.38773310369e-03  2.07489040575e-03 -1.26532515376e-03  2.87366349768e-03  2.62381038222e-03  1.55132911318e-03  2.46156815841e-03  2.58275919612e-03  9.25494629712e-05  3.62960796106e-03  1.77211636228e-04 -2.33993198896e-03  3.61917647569e-03 -1.47872666454e-03 -2.12635934400e-03 -1.63535441836e-03 -2.00691603971e-04 -4.03416188662e-04 -1.10102301216e-03 -3.55949805760e-04  1.11052064926e-03  3.54212834587e-03 -1.62117477271e-03  4.32749142464e-03 -3.09226345685e-03  1.48509810266e-03 -9.91320621494e-04  8.56458047241e-04  2.83555675807e-03 -2.61136576049e-03 -2.92056427881e-03 -2.08317108947e-03  1.51131777953e-03 -1.35157829435e-03  8.31521707713e-04  1.61301595457e-03  1.38004611023e-03 -4.35616799691e-03 -4.33103629859e-04
-3.62364736306e-03  1.64644377425e-03 -8.06197751037e-05  2.41401967321e-03 -9.17740965846e-04 -2.03791384814e-03 -7.95301761524e-04  3.23932953122e-03 -1.67769686163e-03 -1.46872596165e-04  5.03122065247e-04 -6.53069347872e-04 -1.93245145143e-03 -1.99553611768e-03 -9.32293099808e-04  1.63536519592e-03  1.03298131458e-03 -1.45368665845e-04  3.97109628157e-04 -7.68854937447e-04  4.49557501712e-05  2.40236918691e-03 -5.11692512515e-03  2.36598877779e-05  8.07132347309e-02 -3.21602359017e-04  3.56198614947e-03  7.20859310338e-03 -1.83542228381e-03  1.01895502003e-03 -3.31564271921e-03 -2.84871203162e-03  1.59733923362e-03  1.12955327919e-04  2.01466470841e-03 -7.93023431949e-04  9.81573566882e-04 -5.39800546791e-04  9.17428534158e-04 -9.40081422972e-04 -3.44199275793e-03 -4.55187792186e-04 -1.28525184091e-03  3.53655959816e-03 -3.00328232084e-03 -3.09765246932e-03  2.00522906503e-03  1.36478956620e-03 -3.00847941978e-03 -2.15029485909e-03 -2.00030094758e-03  3.07403399881e-03 -1.93031206044e-03 -1.70678264003e-03  2.35009312998e-03  2.49077995026e-03 -1.20339404559e-03 -8.37734491391e-04  3.20859640240e-03  5.78949161260e-04 -1.54005154597e-03  1.80509859349e-03 -8.76411422956e-04 -1.02219106631e-03
-1.80500479884e-03  5.88694558934e-03  3.30808290058e-03 -7.42990087162e-04 -3.25412589507e-03 -3.62957891585e-03 -8.70603855028e-04  3.56839039649e-04  4.14951201760e-03 -1.76896329308e-03 -3.24774622980e-04 -4.83356233003e-04  4.18648377076e-03 -1.22745335775e-03  2.33934162765e-03  1.83072396839e-03 -1.40541419891e-03 -1.78702897725e-03  5.04315736431e-03  2.49460662686e-03  3.12124829467e-03 -3.52124752633e-04  4.77238830322e-04  1.38773310369e-03 -3.21602359017e-04  7.88147942232e-02 -8.55394988475e-03  1.27811633541e-02 -2.73328777515e-04  2.64050753962e-03 -9.16540335646e-04  6.10045045753e-05 -1.03161966537e-03 -1.23129353066e-03 -1.97102505585e-03  8.97466319996e-04  2.24020558614e-03 -1.56437023031e-04 -5.13991770868e-03  1.02850359769e-04  8.38194403453e-04  2.59638563440e-03  7.46166664246e-04 -4.30023385856e-03 -4.19928254528e-04  3.14029905880e-03  2.69281930811e-04  2.14118163915e-03  4.98786999896e-03 -1.99527618661e-03 -2.91700809656e-03 -1.58465068621e-03 -8.22011626338e-04  6.79879348237e-04 -6.17873719971e-04 -3.23610601479e-03  4.10506588779e-04 -1.98814898631e-03  6.13718636590e-04 -2.86095109350e-03  1.99779384194e-03  2.14769696409e-03 -2.34873109057e-04 -3.33932401878e-03
-7.73363960506e-04  2.03731490574e-03  2.39864426614e-04 -1.89965973173e-03  8.96852755901e-04  5.85023124082e-05 -8.46675610453e-04  2.05923988332e-03 -1.53621078380e-03  1.54653730177e-03  3.13894736932e-03  3.51126282295e-03  1.33397915931e-03  2.93935761931e-03  9.16829150511e-04 -2.88323661174e-03 -1.39485012433e-03  2.89492614731e-03 -4.10132547959e-03  4.58260922733e-03  1.06072087134e-03 -1.99709929470e-03 -6.15214923271e-04  2.07489040575e-03  3.56198614947e-03 -8.55394988475e-03  8.58851260794e-02 -5.01767244715e-03 -8.96433016037e-03 -7.82436498773e-03  7.21822365713e-04 -1.79308445862e-03 -1.59150020502e-03  2.02404405144e-03 -1.44138513573e-03  1.24279715860e-03 -2.90599091378e-03 -5.47140303966e-04 -1.53582927787e-03 -3.28166967261e-03  6.62022440172e-04  1.23454164160e-03  2.09079923964e-04  5.18502071287e-03 -8.05734920273e-04 -2.72094956030e-03  1.78446478940e-03  1.22694762321e-03 -9.01391257553e-04 -2.12602103440e-03 -4.75257648919e-03  9.41744947939e-04 -1.53944011007e-03 -2.06307329495e-03  1.46413158410e-03  1.51102028247e-04 -1.29151486653e-04 -8.91224408751e-04 -3.13180590943e-03 -3.18205637171e-03 -3.55606364540e-03  1.78100352396e-03 -1.97378627312e-03  9.49235798996e-04
-2.97516938452e-04  3.08221619630e-03  2.46019442994e-03  2.89953699448e-03 -1.97112847111e-03 -2.63477078835e-03 -1.46150806030e-03  5.68060424964e-04  2.78882977325e-04 -1.78885543727e-03  1.81691276136e-03  1.93268982899e-03  1.41371198609e-03  1.76664648378e-03 -7.41062811075e-04  2.19500827916e-03 -8.84044485800e-04 -4.97720600873e-03  2.12861512696e-03 -9.63527515901e-04  1.13073684030e-04 -2.53115052797e-03 -1.28535316317e-03 -1.26532515376e-03  7.20859310338e-03  1.27811633541e-02 -5.01767244715e-03  7.43972771703e-02 -2.12417355979e-03 -1.08436394088e-03  9.80376131844e-04 -5.02449373621e-04  6.09546652446e-04 -2.19181922071e-03  2.19615372006e-03  2.15830459871e-03  1.66907170920e-03  2.12761357361e-03 -2.84602886417e-03  1.76048838045e-03  2.71194014476e-04  2.32548150346e-03  7.89204190268e-04 -2.23108996728e-03  8.54588960219e-04 -1.07014618161e-03 -2.31065245136e-03  2.78925881011e-04  3.89146062140e-03 -2.21036794677e-03 -1.12682768470e-03  2.37911647314e-04 -4.22221694063e-03  1.03472912916e-04 -1.12962072612e-03 -7.32736274111e-04 -4.22094473303e-04  4.93175123409e-04  1.85152770290e-03  3.55777188930e-05  9.30285872859e-04  2.76330434251e-03  9.62498470416e-04  1.20591487384e-03
-3.48727006469e-03 -4.75345928907e-04  2.91557734048e-04 -1.18807708985e-03  4.14022238094e-05  2.48069600507e-03 -3.54646837540e-03  1.01121365521e-03 -2.21447347687e-03  6.09848723806e-04 -1.50679688505e-03 -1.84426317693e-03 -3.70333186675e-03 -2.35682833308e-03 -1.18526495386e-03 -9.37342330858e-04 -7.51003891194e-04  7.16323240698e-04  5.39465239822e-04 -1.27091332383e-03 -1.48206785155e-03  6.87775057628e-04  2.96381800444e-04  2.87366349768e-03 -1.83542228381e-03 -2.73328777515e-04 -8.96433016037e-03 -2.12417355979e-03  8.31418528967e-02  4.60078927051e-03  3.43406146870e-03 -7.07450594838e-04 -3.64874144116e-04 -1.07509326115e-03  2.16636052828e-04  3.86062345689e-05  9.20498342065e-04 -1.21417708228e-03  3.38357298076e-03  2.78501339463e-03  2.54169757262e-04 -1.21509823842e-03 -1.98991336751e-03  2.53648282917e-03 -2.87643224478e-03  2.05892431287e-03 -5.50610199895e-04  5.60216505496e-04 -2.58973469102e-03  2.20057983786e-03  3.79915288686e-03 -2.19561283422e-03  2.61191485656e-03  1.23242853508e-03  1.90334227166e-03 -1.81573237700e-03 -1.62816825216e-03 -9.82089657423e-04  6.53354352745e-04  8.50581819805e-04 -4.46752474412e-04  3.81784834075e-03 -5.24357309360e-04 -3.35202597656e-03
-3.90505475154e-03  2.05346947608e-03  2.27571517834e-04 -9.75122423203e-04  1.35359959499e-03  9.95261303190e-04  5.62782344966e-04 -1.05773973687e-04 -4.16212816407e-03  7.37827315870e-04  8.38589699033e-04  6.81613608794e-04  1.16855403835e-03 -2.37945194179e-03  2.84705155993e-04 -5.81943221572e-04 -2.95652206565e-04 -1.04152080602e-03 -5.02322908963e-03  6.20951417370e-04 -3.82556213465e-03  3.09694630962e-03  3.77530591194e-03  2.62381038222e-03  1.01895502003e-03  2.64050753962e-03 -7.82436498773e-03 -1.08436394088e-03  4.60078927051e-03  9.72170355868e-02 -1.48754060093e-02  1.09119937566e-02  4.15853018692e-03 -7.07556359357e-04  4.54342637911e-03 -6.69262230633e-03 -3.36907322887e-03  1.10004329119e-03  1.10264650947e-03 -6.42226851421e-03 -4.52790674046e-03  7.40476277786e-04  2.03716084466e-03  3.14592961410e-03  2.37139278668e-03  3.94369182444e-03  2.26272502358e-04 -1.63769053397e-03 -8.43390641830e-04  3.95433757360e-04  1.63752779935e-03 -7.63378880389e-03 -4.71573224815e-03  2.91427846403e-03  1.36405289674e-03 -2.47868304945e-03 -1.37189419607e-03  3.30648649954e-03 -2.39322199160e-04  1.44634342021e-03  1.72642081208e-03  3.80485942158e-03 -1.63950251389e-03 -1.25526099293e-03
 7.53342260110e-04 -3.10696467251e-03 -6.90524864504e-04 -2.34767708245e-03  1.84586828102e-04  1.61018703542e-03 -2.73822646066e-03 -1.22618702933e-03  3.14782240173e-03 -2.68283027805e-03  5.72805237694e-04 -1.54333952221e-03  1.82560864512e-03 -1.73532891886e-03 -8.17503981156e-04  8.51337031157e-04  1.53599235280e-03  9.13641620528e-04 -7.32600299755e-04  6.54213276916e-04 -1.39780867454e-03 -3.65023993841e-03 -1.73305064111e-03  1.55132911318e-03 -3.31564271921e-03 -9.16540335646e-04  7.21822365713e-04  9.80376131844e-04  3.43406146870e-03 -1.48754060093e-02  7.74214338317e-02  2.18951531487e-02 -4.79141260946e-03 -4.98666199698e-04 -6.30249236025e-03  2.75401717021e-03 -8.72285207229e-04  7.70457908915e-04  3.44566353732e-03 -4.08423059422e-03 -3.64114829282e-04  8.49501646495e-04  2.19154949626e-04  1.09588485111e-03  6.54082606052e-03 -1.38311865633e-04  1.54354020854e-03 -1.05955512458e-03 -1.51106840527e-03  3.50572400843e-03  2.77185113948e-03  1.56613720944e-03  2.70184481370e-03 -8.91887424894e-04 -4.29692375166e-03  3.78904744973e-03  2.91621600469e-03 -5.84364680076e-04 -3.88674130935e-04 -1.86622346830e-03 -1.79595147171e-03 -3.66893187918e-03  4.61951092248e-04 -7.93250841025e-04
-2.92065838542e-03 -3.67970741073e-03 -5.54694263464e-03 -3.97920295059e-04 -2.60185153818e-03  1.16575451340e-03  5.89072640507e-04  2.62598262604e-03 -7.01632055435e-05 -3.84479929277e-04  1.62609822120e-03 -2.11198534991e-03 -2.11154048721e-04 -6.16165699251e-04 -8.16958233754e-04 -1.97263170150e-04  1.56690845111e-03  1.56603897008e-03 -6.08079182065e-03  7.60723619057e-04 -4.88279211262e-03  1.27182306352e-03  7.57119332423e-04  2.46156815841e-03 -2.84871203162e-03  6.10045045753e-05 -1.79308445862e-03 -5.02449373621e-04 -7.07450594838e-04  1.09119937566e-02  2.18951531487e-02  8.57981989071e-02  1.88040135025e-03 -6.84322826014e-03 -1.23456404008e-03 -1.13467452478e-03 -2.29743726613e-05  9.34393795399e-04  5.27881710171e-03 -7.94397480505e-04 -6.03242450911e-04  2.17900706659e-03  3.44196647545e-03 -1.07935152953e-03  4.30567551613e-03  1.32047358969e-03  2.45668765448e-03 -2.32588954237e-03 -3.08754703001e-03  2.56687391125e-03  4.01555983124e-03  1.49546038200e-03  3.28019429010e-03 -1.32060027133e-03 -1.31846671716e-03  1.17591325121e-03  1.12080698946e-03 -6.04529021518e-04 -3.46126771628e-04  5.41863680806e-04 -2.99817465601e-03 -1.00492611457e-03  1.04196300726e-03 -2.57419295640e-03
 1.09450008536e-03 -3.14212239778e-04 -2.18861892365e-03  5.38754149680e-04 -3.41855648009e-03 -1.11634265527e-03 -1.26582194879e-04 -2.00943783125e-03  8.35561893808e-04  2.12861108337e-03  4.51547211387e-04 -9.44677328291e-04 -3.18872116225e-03  2.03748870035e-03 -1.36520681034e-03  6.98594874595e-04 -2.12078244834e-03 -5.73661107618e-04 -2.86760060910e-03  1.21670846126e-03  3.08369992387e-03  9.99607837338e-04  2.99142732903e-04  2.58275919612e-03  1.59733923362e-03 -1.03161966537e-03 -1.59150020502e-03  6.09546652446e-04 -3.64874144116e-04  4.15853018692e-03 -4.79141260946e-03  1.88040135025e-03  5.56149389903e-02  5.27329228751e-03  1.67954798983e-02  2.85570801006e-03 -2.63133474895e-03  2.76090129099e-03  7.24857006398e-04  7.30493004978e-05 -1.39900869419e-03 -1.90206798268e-03 -1.66136996637e-03  2.78732865717e-03  2.10530451050e-03 -2.19817861927e-03  1.99506819568e-03 -1.81166166156e-03  3.18144949981e-03 -1.76282860306e-03  1.01545985516e-03 -1.12935670763e-03 -1.59560438257e-03 -2.01556484999e-03  1.18274025387e-03  7.54059633424e-04 -1.56458281099e-03 -9.21208468226e-04 -1.11088009153e-03  3.45571120947e-04 -1.02187990807e-03  1.09585688104e-03 -2.08471906222e-04  1.31254421095e-03
 1.98284515109e-03 -2.54081863416e-03 -4.54376129987e-04  1.76570766932e-04  3.41026190602e-03  1.63736132298e-03 -9.08471295698e-04 -1.97035891516e-03  2.16707415981e-03 -1.51924384399e-04 -2.34822383705e-04  1.06711523938e-03  9.63351440489e-04 -1.20794496885e-03 -5.62211921638e-04 -2.88791762115e-04  7.15443393359e-04  2.13987561390e-03 -9.47504704467e-08  5.78096398090e-04  1.57397745567e-03  1.63030557534e-03 -4.14419257354e-04  9.25494629712e-05  1.12955327919e-04 -1.23129353066e-03  2.02404405144e-03 -2.19181922071e-03 -1.07509326115e-03 -7.07556359357e-04 -4.98666199698e-04 -6.84322826014e-03  5.27329228751e-03  4.57563429460e-02 -1.47358845055e-02  3.85604509105e-03 -1.35171044028e-02  2.77042818888e-03 -1.44777410577e-04  2.63871487438e-04  1.76502227495e-04  2.58081060006e-04 -1.47674200280e-03  2.35396520702e-03 -2.05526857359e-03 -1.59782882377e-03  3.95063078760e-04  2.02106554839e-03  2.98056366986e-04 -2.81520853131e-03 -2.63166284935e-03  1.32119910975e-03 -1.93232766671e-03  1.88382383162e-04  8.31500305085e-04  8.12135151064e-04  5.66176496521e-04  5.80939563393e-04  1.64693398695e-04  4.32989486170e-04  4.66240164667e-04  3.75746596253e-04 -2.97736230971e-03  6.34801995473e-04
-2.36490649427e-03  3.35759179389e-04 -2.73812870067e-03  1.15309826470e-04 -6.46816449247e-03 -8.67619270516e-04  2.95473090401e-03 -2.98384438210e-03 -7.82673037316e-04  7.09664699590e-04 -1.11660768027e-03  3.60346688786e-04 -2.68553395310e-03  3.03665358086e-03  7.51637419599e-05  2.04840527463e-03 -1.95716403419e-03 -2.33035618055e-03  3.68684360559e-05 -2.48663991210e-03 -3.82121854664e-04 -1.84640560451e-03 -1.27904803529e-03  3.62960796106e-03  2.01466470841e-03 -1.97102505585e-03 -1.44138513573e-03  2.19615372006e-03  2.16636052828e-04  4.54342637911e-03 -6.30249236025e-03 -1.23456404008e-03  1.67954798983e-02 -1.47358845055e-02  9.53262238253e-02 -9.15460846315e-05  1.83755927360e-03  3.74469756234e-03 -3.31598438545e-03  8.87951964870e-04 -2.82506191962e-03 -1.37408368526e-03 -1.48868375069e-03 -1.51936713937e-03  2.71168275978e-03 -4.42813766351e-04  1.74009730603e-03 -1.37904558750e-03  3.36450411186e-03  6.69406466257e-04  2.78527530861e-03 -5.32137484544e-04 -4.45795628824e-03 -1.45539773365e-03  8.20586992097e-04 -2.85913320109e-03  1.24671556678e-03  1.10787438655e-04 -3.31858338717e-03 -2.05491979367e-03 -6.30325060322e-04  4.91899249052e-03  1.16771353389e-03  3.42342030089e-03
-2.71950602902e-03 -3.28045294570e-03 -2.65075145093e-03 -1.19011183142e-03  1.80488579411e-03  2.80533904845e-04 -3.34393256708e-04  3.83326110204e-04  2.81118591839e-03 -2.00662094346e-03  2.45510160774e-04 -7.81916581054e-04 -3.69023234892e-03 -7.09295042522e-04 -1.60774201090e-03 -2.39905785487e-04  6.14790266894e-04  2.76552941746e-04 -2.63773788429e-03  2.58152527135e-03  1.25603705665e-03  2.38156497763e-03  5.92649159600e-03  1.77211636228e-04 -7.93023431949e-04  8.97466319996e-04  1.24279715860e-03  2.15830459871e-03  3.86062345689e-05 -6.69262230633e-03  2.75401717021e-03 -1.13467452478e-03  2.85570801006e-03  3.85604509105e-03 -9.15460846315e-05  9.11621004301e-02  6.23682450358e-03  1.33087116495e-02 -9.08075638341e-04 -1.74414410007e-03  3.02026791861e-03 -8.93763700209e-04 -1.79222233695e-04  3.62801184270e-03  1.82430815923e-03 -1.12741683087e-03 -2.73267287232e-03  4.44726040780e-03  5.25489307729e-03  6.67978991776e-04  6.71380541300e-04 -1.28940344077e-03  2.36431690165e-04  4.28390673140e-04 -1.70177098621e-03  7.84442871043e-04  7.06567551649e-03  3.23515633400e-03  5.17462317506e-04  1.23460020503e-03 -1.46346549129e-03 -2.69351791308e-04 -5.10241927029e-03 -1.07048565147e-03
 2.49561425733e-03  3.09696665649e-03 -3.39201408066e-03  2.79571871667e-03 -1.14586781899e-03 -2.39247420352e-03  2.43251314357e-03  3.95185737215e-03 -1.17601986663e-03  1.13583818856e-03 -8.61533266427e-05 -8.97451711051e-04  7.57770357536e-04  1.73975116679e-03 -1.26203394082e-03 -8.88921336633e-05  1.77823905150e-03 -3.07206202908e-03  1.37068039469e-03  2.46245481248e-03  1.58409705541e-03 -2.51706554091e-03  2.64174515201e-03 -2.33993198896e-03  9.81573566882e-04  2.24020558614e-03 -2.90599091378e-03  1.66907170920e-03  9.20498342065e-04 -3.36907322887e-03 -8.72285207229e-04 -2.29743726613e-05 -2.63133474895e-03 -1.35171044028e-02  1.83755927360e-03  6.23682450358e-03  8.08461641183e-02 -2.70032910851e-03  4.14136746801e-03 -5.94188501612e-04  9.88668538094e-04 -3.30245997535e-03 -1.54068739134e-03  3.61164577709e-03  4.01427719514e-04  1.62677500798e-03  1.05467844596e-03 -2.98015548256e-04 -3.20552671945e-03  1.45361896243e-03  2.06868141960e-04 -2.21233515073e-03  2.62970139878e-03  2.53421308581e-03 -8.44614108551e-04  3.00758476390e-03  3.15715150003e-04 -2.92718821689e-03  5.72250646027e-04  1.70817098765e-03 -8.08271744974e-04 -4.26602316861e-04  2.25171697877e-03 -1.09102969980e-03
 6.10672043456e-03 -3.53052156974e-03  3.79392274777e-04  5.31856326913e-04 -1.20922843483e-03  3.75385201965e-03  6.78950782628e-04 -2.34085465683e-03 -1.70193444206e-03  2.62148737331e-03  2.58827602959e-03  2.62922596107e-03 -8.03297225682e-05 -3.31990553959e-03 -3.72757598990e-03 -1.19285832453e-03 -2.81429357982e-03 -3.39366214279e-03 -2.51635526158e-03  8.46000255704e-04  6.39992033352e-04  8.22037622762e-04 -2.20648860879e-03  3.61917647569e-03 -5.39800546791e-04 -1.56437023031e-04 -5.47140303966e-04  2.12761357361e-03 -1.21417708228e-03  1.10004329119e-03  7.70457908915e-04  9.34393795399e-04  2.76090129099e-03  2.77042818888e-03  3.74469756234e-03  1.33087116495e-02 -2.70032910851e-03  9.28866222851e-02 -3.53822984388e-03  6.05098876266e-03  4.73245560440e-03  8.05702340616e-04 -9.29470042706e-05 -5.17101112090e-04 -3.34374873414e-03 -4.28229913045e-04  2.17116615957e-04  1.78214808477e-03  5.60652624163e-03  4.78918759465e-03 -1.09000879201e-03 -1.67686241572e-03 -2.49249876274e-03  2.58642487404e-03  3.06676546750e-04 -2.70144937058e-03  2.71854337890e-03  5.13117675973e-03 -4.37279592526e-03  1.21362387194e-03 -6.74803583263e-04 -3.29342550813e-04  1.16945099084e-03  1.92118622556e-03
 1.55901068872e-03  9.29770601296e-04 -2.77669756060e-03 -1.27076768147e-03 -1.29971954532e-03  3.38484987832e-04 -1.08488150540e-03  2.49572842240e-03 -2.61229078387e-03 -5.79749180928e-05  3.29183727098e-03  3.65515081188e-03 -6.32422512173e-03 -1.06433890372e-03 -6.25163447635e-03 -1.55844976563e-04  4.22923813853e-03  6.35010944763e-03  2.14650758632e-03 -2.14119196448e-03 -1.37303620242e-03 -4.08313248315e-03 -1.97870519554e-03 -1.47872666454e-03  9.17428534158e-04 -5.13991770868e-03 -1.53582927787e-03 -2.84602886417e-03  3.38357298076e-03  1.10264650947e-03  3.44566353732e-03  5.27881710171e-03  7.24857006398e-04 -1.44777410577e-04 -3.31598438545e-03 -9.08075638341e-04  4.14136746801e-03 -3.53822984388e-03  9.95837343619e-02 -6.54466059698e-03 -1.45691052580e-04  1.02768225249e-03  8.48855546590e-04  3.11221473758e-03  1.15230490324e-03 -5.01787816099e-03  5.28817152505e-04 -1.74204523848e-05  2.50885150394e-03  1.04468219606e-03 -5.03659279302e-04  5.69301127889e-05  2.62549301765e-03 -1.18697839557e-03 -2.29195511293e-03  1.76327693285e-03  1.55953885038e-03  1.25977364536e-03 -1.87587300210e-03 -1.84633777539e-03  2.97615957737e-04  8.11415678304e-04  7.18814216857e-04 -4.79598526870e-03
 1.11049178816e-03 -2.12218267090e-03  5.66751879724e-04 -4.12468637011e-04 -1.67109473346e-03  7.14763811659e-06 -3.04611207569e-03  2.47094162194e-03 -1.57208611425e-03  5.17288885707e-04  1.96068119492e-03 -4.62193731789e-05  6.47328766756e-04 -3.47378992757e-03 -9.79728432045e-04 -1.44572055855e-03 -3.03757031734e-03 -7.74342646155e-04  2.65557848775e-04 -1.69255606213e-03 -5.96761833325e-03  4.84023587099e-03 -1.43038008788e-03 -2.12635934400e-03 -9.40081422972e-04  1.02850359769e-04 -3.28166967261e-03  1.76048838045e-03  2.78501339463e-03 -6.42226851421e-03 -4.08423059422e-03 -7.94397480505e-04  7.30493004978e-05  2.63871487438e-04  8.87951964870e-04 -1.74414410007e-03 -5.94188501612e-04  6.05098876266e-03 -6.54466059698e-03  9.28295698734e-02  1.53201469641e-02 -3.37911971432e-04 -1.83785408111e-03 -3.17271217273e-03 -4.38387995137e-03 -1.76743956979e-03  1.15716901217e-03  1.84850856583e-04 -2.94392147746e-03  1.38181279792e-03 -3.17976723608e-03  3.49888292817e-03 -3.16138802930e-03  2.02985710994e-03  5.30864988562e-04  1.50872794843e-03  4.52750832799e-04  5.54497434585e-04 -2.07753748996e-03  2.43218487006e-03  2.47496393829e-03 -2.00651957750e-03 -2.27180714124e-03 -4.92347533843e-03
 4.30813734604e-03 -1.23288909493e-03  4.52884504771e-04 -6.73437549997e-04  4.09471403073e-04  3.57646682744e-04 -2.69176703387e-03  4.82192314435e-03 -1.55134646933e-03 -2.54948786394e-04  1.11496301574e-03 -6.62827599757e-04  1.55932177710e-04 -6.90446053519e-04  1.76603696532e-04  1.40125712389e-03 -4.14755900032e-04  1.86956382463e-04  2.47509098294e-03 -1.14341790028e-03 -6.67849761628e-04 -5.05939821166e-04  8.77966958001e-04 -1.63535441836e-03 -3.44199275793e-03  8.38194403453e-04  6.62022440172e-04  2.71194014476e-04  2.54169757262e-04 -4.52790674046e-03 -3.64114829282e-04 -6.03242450911e-04 -1.39900869419e-03  1.76502227495e-04 -2.82506191962e-03  3.02026791861e-03  9.88668538094e-04  4.73245560440e-03 -1.45691052580e-04  1.53201469641e-02  5.90737208365e-02 -2.61962775376e-03  9.52269600524e-03 -6.33215884267e-04 -3.86759550556e-04 -1.40487280254e-03  1.89411371134e-03  7.17901351888e-04  8.98840161186e-05  4.95044657652e-04  1.91198565968e-04 -1.45068611494e-04 -1.47601880407e-05  3.55636946544e-03 -6.66010028061e-04 -6.63538506416e-04  1.99069815306e-03 -5.08548378484e-04 -7.23873072547e-04 -9.62904566790e-04  4.44413108321e-04 -1.23349236222e-03  3.04459094611e-04 -1.75888800082e-03
 6.03246970274e-04 -2.03881020020e-04 -1.41242133209e-03 -1.52627373460e-04 -1.80711174526e-05  1.22087156812e-03  2.77628281185e-05 -1.52830665594e-03  2.79195180169e-03  3.23375586636e-04  2.29706508254e-04  1.82240369428e-03  2.81988065531e-03  8.25792215062e-04 -6.81069928318e-05 -9.21317578538e-04  3.80569092903e-04  9.19096353894e-04  7.27800538055e-04 -7.06335730907e-04  2.90927623939e-04  1.46395263535e-03  2.09913911426e-03 -2.00691603971e-04 -4.55187792186e-04  2.59638563440e-03  1.23454164160e-03  2.32548150346e-03 -1.21509823842e-03  7.40476277786e-04  8.49501646495e-04  2.17900706659e-03 -1.90206798268e-03  2.58081060006e-04 -1.37408368526e-03 -8.93763700209e-04 -3.30245997535e-03  8.05702340616e-04  1.02768225249e-03 -3.37911971432e-04 -2.61962775376e-03  7.45387605382e-02  1.02489373284e-02 -4.19668948696e-03  1.82791221395e-04  4.63262775822e-04 -2.67466994209e-03 -1.61550285902e-03  4.77070090717e-03  1.06636928220e-04 -1.12508317377e-03  1.74958518386e-03  4.73317158973e-03  1.79661033074e-04  7.13888805840e-04  1.10213613157e-04 -5.92300292342e-04  1.31881647166e-03  3.09611852993e-03  3.67911168192e-04  2.41993271784e-03 -3.25027286424e-04 -1.27538551878e-04 -2.99375067065e-04
-9.50005398024e-04 -1.89845585367e-03  7.22640947429e-04 -1.21416140342e-03 -2.71257917596e-03 -2.45999406654e-03 -4.39118560101e-03  6.78492476296e-04  1.22598389539e-03 -2.38554514789e-03  1.39715254364e-03  1.68172785305e-03  4.26593748966e-04 -5.27210714991e-04 -1.32317060757e-03  1.98075447477e-03  1.37607518526e-03  1.63695829306e-03 -4.59579194415e-04 -1.45592021302e-03 -2.66432650743e-04  1.73191286354e-03  2.10439665279e-03 -4.03416188662e-04 -1.28525184091e-03  7.46166664246e-04  2.09079923964e-04  7.89204190268e-04 -1.98991336751e-03  2.03716084466e-03  2.19154949626e-04  3.44196647545e-03 -1.66136996637e-03 -1.47674200280e-03 -1.48868375069e-03 -1.79222233695e-04 -1.54068739134e-03 -9.29470042706e-05  8.48855546590e-04 -1.83785408111e-03  9.52269600524e-03  1.02489373284e-02  6.50975641444e-02 -2.34807060875e-03  4.47294533737e-03  1.86967620349e-03 -1.25358680277e-03  6.93744667789e-04  3.59748298377e-04 -1.33631024051e-03  3.34978792818e-04 -1.77602040082e-03 -3.43848333501e-04  1.59841537557e-04  1.41325481826e-03 -1.53902889797e-03 -1.90888428469e-03  1.85903818679e-03  3.35097340208e-03  1.24003250107e-03  9.25167247846e-04 -5.56746386604e-04  3.63581729015e-04 -2.67817123354e-03
-1.62932365629e-05 -2.81651202365e-03 -2.86562908388e-03  4.57220849401e-04 -9.62315608850e-04 -3.88317992270e-03  4.66680916948e-03  2.04691557344e-03  2.72408252251e-03 -8.43062208591e-04 -2.33474249847e-04 -4.56562163887e-04 -2.56945322897e-03 -4.17017434065e-03 -6.06785486058e-04  5.60594944822e-04  4.31453334164e-03  1.28878530542e-03  4.43658572703e-04  3.06652475905e-04 -1.61280263817e-03 -2.08441159303e-04  9.42459980022e-04 -1.10102301216e-03  3.53655959816e-03 -4.30023385856e-03  5.18502071287e-03 -2.23108996728e-03  2.53648282917e-03  3.14592961410e-03  1.09588485111e-03 -1.07935152953e-03  2.78732865717e-03  2.35396520702e-03 -1.51936713937e-03  3.62801184270e-03  3.61164577709e-03 -5.17101112090e-04  3.11221473758e-03 -3.17271217273e-03 -6.33215884267e-04 -4.19668948696e-03 -2.34807060875e-03  1.00920827322e-01  9.53654648283e-03 -4.32688313925e-03 -3.72849494350e-03  5.38036743828e-03 -2.33861184737e-03  3.54535960266e-03  3.28331345038e-03  1.62111856687e-03 -1.48757714314e-04 -1.55276779587e-03  1.74370299886e-03  2.35753854692e-03  1.68041293299e-03 -1.13915012741e-03 -1.28958932767e-03  3.46286109333e-03  2.34212988293e-04  1.92743155079e-03 -3.45277686356e-03  1.86238482357e-03
 7.33930474647e-03 -3.42207881962e-03  8.09090993014e-03 -1.24587082027e-03 -1.69703786779e-03 -2.38200437166e-03 -1.75561456991e-03  1.80132654180e-03 -2.13935394877e-03 -4.16070729004e-04  5.24026427866e-05 -1.64948717428e-03 -1.64485977383e-03 -4.37256267891e-03 -4.83424167332e-04 -1.91106245479e-03  2.34647793424e-03  6.96973254878e-03  9.97609857290e-04 -3.80682112314e-03  2.25844199592e-03 -5.69653431624e-05 -1.18357406522e-04 -3.55949805760e-04 -3.00328232084e-03 -4.19928254528e-04 -8.05734920273e-04  8.54588960219e-04 -2.87643224478e-03  2.37139278668e-03  6.54082606052e-03  4.30567551613e-03  2.10530451050e-03 -2.05526857359e-03  2.71168275978e-03  1.82430815923e-03  4.01427719514e-04 -3.34374873414e-03  1.15230490324e-03 -4.38387995137e-03 -3.86759550556e-04  1.82791221395e-04  4.47294533737e-03  9.53654648283e-03  9.90341305917e-02 -8.52630188600e-04 -3.27869495085e-03  1.70926925138e-03  2.37821026700e-03  2.84530979028e-03  1.55279795767e-03 -1.59655390074e-03 -9.14604562810e-04  2.03604183534e-03 -2.85196362987e-03  2.90493866314e-03  8.55471890278e-04 -3.38150080224e-03 -5.96266446190e-03 -2.83518855131e-04 -5.79144719955e-04  5.35430750249e-03 -1.12588848802e-03 -1.17357209972e-03
-3.18524678721e-04  5.51180138130e-03 -7.55495985604e-04  4.31491020061e-03  3.70425854178e-06  1.58787805907e-05 -2.69969685361e-03 -1.82105642673e-03  1.81979719058e-03 -1.39564014285e-03 -2.37279388219e-03  9.46015260253e-04 -2.41684921988e-03 -6.70596993971e-04 -2.69594799410e-03 -1.19912359393e-03 -3.20803101041e-03 -1.51889993394e-03  1.90817359771e-03  1.37304108937e-03 -2.11396543781e-03  1.90314693399e-03 -6.85741559026e-04  1.11052064926e-03 -3.09765246932e-03  3.14029905880e-03 -2.72094956030e-03 -1.07014618161e-03  2.05892431287e-03  3.94369182444e-03 -1.38311865633e-04  1.32047358969e-03 -2.19817861927e-03 -1.59782882377e-03 -4.42813766351e-04 -1.12741683087e-03  1.62677500798e-03 -4.28229913045e-04 -5.01787816099e-03 -1.76743956979e-03 -1.40487280254e-03  4.63262775822e-04  1.86967620349e-03 -4.32688313925e-03 -8.52630188600e-04  7.60606849359e-02 -1.30379310899e-02 -6.86019411545e-04  2.46357250385e-03  6.64096731982e-04  1.38775469701e-03 -2.50594353787e-03 -8.71153698799e-04 -2.36536050488e-03  6.85692709533e-04 -4.00708880238e-03  2.14942893516e-03 -1.51504771551e-04 -1.84414807038e-03  2.58650585744e-04  1.44984664456e-03 -2.71101037651e-03  7.09751353209e-04  4.67902361796e-03
 2.03733405922e-04 -3.47947697868e-03  7.29647718762e-04 -2.55040630946e-03 -1.70414718986e-03  1.86372563506e-03  2.47476364155e-03  4.52718300750e-04 -1.08485127222e-03  3.06913394653e-03  3.30934677221e-03  1.36682910643e-03 -1.76558912847e-03  4.59501991754e-03 -1.08603290878e-03  1.10874171652e-03 -6.75276016154e-04 -9.26047407561e-04 -2.25964179767e-03  1.93829701516e-05  1.14877977257e-03 -2.17406012675e-03 -9.11111892599e-07  3.54212834587e-03  2.00522906503e-03  2.69281930811e-04  1.78446478940e-03 -2.31065245136e-03 -5.50610199895e-04  2.26272502358e-04  1.54354020854e-03  2.45668765448e-03  1.99506819568e-03  3.95063078760e-04  1.74009730603e-03 -2.73267287232e-03  1.05467844596e-03  2.17116615957e-04  5.28817152505e-04  1.15716901217e-03  1.89411371134e-03 -2.67466994209e-03 -1.25358680277e-03 -3.72849494350e-03 -3.27869495085e-03 -1.30379310899e-02  8.30291416763e-02 -6.17819922116e-03 -1.20327430124e-02 -8.94784805073e-03  2.32949044205e-03 -1.66403326570e-03 -9.14575625398e-04  1.87854976158e-03 -8.40083238209e-04 -1.81942484848e-03  5.56964044288e-04  1.06559958905e-05  1.17007786137e-03 -3.08272445471e-03  9.55920639615e-05 -2.58829520190e-03  2.90141982429e-03 -1.39398380825e-03
-1.09150640451e-03 -1.48384167593e-03  1.59143789083e-03 -1.74934705523e-03  6.84699964571e-04 -1.69381238615e-04 -2.24235729703e-04  5.49125039364e-04  1.89267121920e-03 -9.81702081526e-04  1.15027938383e-03  1.15062380645e-03  6.56877456371e-04  3.86393649020e-04 -1.22137014835e-03  2.20124375480e-03 -1.18991311157e-03 -4.31034022971e-03 -6.02311215654e-04  4.09601329352e-03  1.19828260122e-03  1.65930678397e-03  2.21831172852e-03 -1.62117477271e-03  1.36478956620e-03  2.14118163915e-03  1.22694762321e-03  2.78925881011e-04  5.60216505496e-04 -1.63769053397e-03 -1.05955512458e-03 -2.32588954237e-03 -1.81166166156e-03  2.02106554839e-03 -1.37904558750e-03  4.44726040780e-03 -2.98015548256e-04  1.78214808477e-03 -1.74204523848e-05  1.84850856583e-04  7.17901351888e-04 -1.61550285902e-03  6.93744667789e-04  5.38036743828e-03  1.70926925138e-03 -6.86019411545e-04 -6.17819922116e-03  8.36344454542e-02 -6.16822816519e-03  3.71007839985e-03 -1.90132074492e-03  3.49789444833e-03  1.33428745582e-03 -2.15017804877e-03 -2.05824856197e-03  1.69938072052e-03  1.99405796721e-03  2.88167852085e-03 -2.52543982115e-03  3.99143944790e-03  3.57512158908e-05  7.27434979395e-04 -3.06164278591e-03 -9.46807661706e-04
 4.74902998234e-03  2.06964495437e-03 -3.63571159619e-03  1.90186768944e-03  1.46178170745e-04  9.03806112589e-04 -2.37842412053e-03 -4.82888089941e-04  5.06086724122e-03 -1.94013364025e-03  1.19409084004e-03  3.66457550308e-03 -1.55377926099e-03 -9.45416958132e-04 -3.37933616136e-03 -3.26713703116e-03  2.26678847886e-03  5.02178211922e-03 -7.07930486357e-04  2.18448807395e-03  6.20453117858e-04  1.86808807310e-03 -7.91607356518e-04  4.32749142464e-03 -3.00847941978e-03  4.98786999896e-03 -9.01391257553e-04  3.89146062140e-03 -2.58973469102e-03 -8.43390641830e-04 -1.51106840527e-03 -3.08754703001e-03  3.18144949981e-03  2.98056366986e-04  3.36450411186e-03  5.25489307729e-03 -3.20552671945e-03  5.60652624163e-03  2.50885150394e-03 -2.94392147746e-03  8.98840161186e-05  4.77070090717e-03  3.59748298377e-04 -2.33861184737e-03  2.37821026700e-03  2.46357250385e-03 -1.20327430124e-02 -6.16822816519e-03  9.20096878181e-02 -1.27143389633e-03 -7.43548513674e-04 -4.82511608604e-03  1.07478324969e-04 -4.59470589970e-03  3.84835569266e-04 -1.80257910686e-03 -6.51581664547e-03 -1.93925670119e-03  1.96356930242e-03  1.00611685704e-03 -1.27124049611e-03  3.52616488280e-03  2.54962552408e-03  3.03729068544e-03
-6.00803466046e-04 -3.57170604937e-04  1.38639072088e-03  1.96689748489e-03  1.00030425323e-03 -2.00947921182e-03  4.40109228134e-03  3.60204319167e-03 -3.30597060785e-03  6.05822216715e-04  1.17596229473e-04 -8.40755774926e-04 -3.62404125854e-03 -6.55815963742e-03 -3.12855770475e-03  2.87425220163e-04  3.23523284208e-03  8.05592770022e-04 -2.75950692359e-04 -4.72174342045e-03  1.01456688109e-03 -4.15879031716e-04  1.33403441426e-03 -3.09226345685e-03 -2.15029485909e-03 -1.99527618661e-03 -2.12602103440e-03 -2.21036794677e-03  2.20057983786e-03  3.95433757360e-04  3.50572400843e-03  2.56687391125e-03 -1.76282860306e-03 -2.81520853131e-03  6.69406466257e-04  6.67978991776e-04  1.45361896243e-03  4.78918759465e-03  1.04468219606e-03  1.38181279792e-03  4.95044657652e-04  1.06636928220e-04 -1.33631024051e-03  3.54535960266e-03  2.84530979028e-03  6.64096731982e-04 -8.94784805073e-03  3.71007839985e-03 -1.27143389633e-03  9.08303507991e-02  1.97645279397e-03  4.25586339924e-03  2.33947521713e-03  1.06859039869e-03  2.76872489206e-03  2.30178610201e-03 -1.75349995167e-03 -1.69673078960e-03 -4.24900665089e-03  1.68340066862e-03 -3.43133877179e-03  8.13685938688e-04  1.65736491999e-03 -2.08659967594e-03
 1.15153951380e-03 -2.58961017580e-03  4.17381320221e-05 -5.46875628246e-03  3.21705987048e-03  3.77128647464e-03  1.70007515062e-03 -2.75345192223e-03  3.43947118997e-03  8.54528530091e-04 -1.05323441460e-03 -8.06995565633e-04  1.72350015431e-04 -2.11818443033e-03 -1.48613011154e-03  8.91345115686e-04 -5.05833056095e-05 -4.82276364495e-03 -3.70836498203e-03  6.16429066553e-04 -3.12294050611e-03  1.75103736530e-03 -8.12499591699e-04  1.48509810266e-03 -2.00030094758e-03 -2.91700809656e-03 -4.75257648919e-03 -1.12682768470e-03  3.79915288686e-03  1.63752779935e-03  2.77185113948e-03  4.01555983124e-03  1.01545985516e-03 -2.63166284935e-03  2.78527530861e-03  6.71380541300e-04  2.06868141960e-04 -1.09000879201e-03 -5.03659279302e-04 -3.17976723608e-03  1.91198565968e-04 -1.12508317377e-03  3.34978792818e-04  3.28331345038e-03  1.55279795767e-03  1.38775469701e-03  2.32949044205e-03 -1.90132074492e-03 -7.43548513674e-04  1.97645279397e-03  8.53277403065e-02 -1.14534187181e-02 -1.38651310410e-03  6.54111046932e-04  1.48984668999e-03 -2.31313721369e-03 -3.96399036976e-04  1.17664144842e-03 -8.84940090799e-04  1.85300067748e-03 -3.95575015690e-04  8.39456927562e-03 -1.59548770240e-03  2.97198189262e-03
-1.79624773402e-04  1.39160820518e-03 -2.05030504381e-03  2.89964886504e-03 -6.17533282116e-03 -4.38958801978e-04  1.36864604360e-03 -1.67974008342e-03 -3.14355754880e-03 -1.10031269161e-03 -1.81648297232e-05 -1.98974724934e-03  2.22439424968e-04  6.29850610981e-04  6.86239130781e-04  2.08287869247e-03  2.77452751423e-03  2.73489062272e-03  3.66229438973e-03 -5.18522904142e-03 -3.58688841888e-03 -1.89099128357e-03  2.57489608601e-03 -9.91320621494e-04  3.07403399881e-03 -1.58465068621e-03  9.41744947939e-04  2.37911647314e-04 -2.19561283422e-03 -7.63378880389e-03  1.56613720944e-03  1.49546038200e-03 -1.12935670763e-03  1.32119910975e-03 -5.32137484544e-04 -1.28940344077e-03 -2.21233515073e-03 -1.67686241572e-03  5.69301127889e-05  3.49888292817e-03 -1.45068611494e-04  1.74958518386e-03 -1.77602040082e-03  1.62111856687e-03 -1.59655390074e-03 -2.50594353787e-03 -1.66403326570e-03  3.49789444833e-03 -4.82511608604e-03  4.25586339924e-03 -1.14534187181e-02  8.01343669056e-02  8.03694726463e-03 -6.65597541923e-03  9.94900234015e-04  4.09436319672e-03  1.32121800381e-03  1.99209381848e-03 -4.76413781751e-03 -1.66131090769e-03  1.66384317947e-03 -1.16672489804e-03 -1.68123364169e-03 -2.46040669700e-03
 1.06808685521e-03  2.38989988294e-03 -2.36018262930e-03  1.63694216820e-03 -2.33372073788e-03 -2.63168239960e-03 -5.25092806200e-03  2.90941755646e-03 -5.88611563970e-03 -2.74977180701e-03 -3.80614899917e-04 -2.01757911526e-03 -1.10723088473e-03  3.23588119761e-03  1.45405056605e-03 -3.71245497548e-03 -1.72705024805e-03  3.02966040056e-03 -2.90000382731e-04 -4.74198755245e-03  1.34357872273e-03  1.44026367795e-04  3.66622247556e-03  8.56458047241e-04 -1.93031206044e-03 -8.22011626338e-04 -1.53944011007e-03 -4.22221694063e-03  2.61191485656e-03 -4.71573224815e-03  2.70184481370e-03  3.28019429010e-03 -1.59560438257e-03 -1.93232766671e-03 -4.45795628824e-03  2.36431690165e-04  2.62970139878e-03 -2.49249876274e-03  2.62549301765e-03 -3.16138802930e-03 -1.47601880407e-05  4.73317158973e-03 -3.43848333501e-04 -1.48757714314e-04 -9.14604562810e-04 -8.71153698799e-04 -9.14575625398e-04  1.33428745582e-03  1.07478324969e-04  2.33947521713e-03 -1.38651310410e-03  8.03694726463e-03  9.85340681281e-02 -2.26045511377e-03  4.46896179378e-03  3.29990558022e-03 -3.23563681575e-03 -1.02739133958e-03  5.87541297328e-04 -2.22204978816e-03  2.91142206971e-03  2.28702002924e-03 -9.26357902776e-04 -1.53273537081e-03
-1.81562655708e-03 -1.13045296936e-04 -3.11644323734e-04  6.40160565143e-04  3.30940668847e-03  1.28605350803e-03  1.84892736556e-04  6.67286007896e-04 -1.37729898197e-03  1.67171069337e-03 -1.60325034498e-03 -4.84321066211e-03 -4.32537904757e-04  1.21515793561e-04  4.58347580006e-03  4.44052624782e-03 -3.83870851632e-04 -2.07898808911e-03  7.44235141020e-04 -2.27695448625e-03 -1.36171755280e-03  1.64513338727e-03 -1.42207046724e-03  2.83555675807e-03 -1.70678264003e-03  6.79879348237e-04 -2.06307329495e-03  1.03472912916e-04  1.23242853508e-03  2.91427846403e-03 -8.91887424894e-04 -1.32060027133e-03 -2.01556484999e-03  1.88382383162e-04 -1.45539773365e-03  4.28390673140e-04  2.53421308581e-03  2.58642487404e-03 -1.18697839557e-03  2.02985710994e-03  3.55636946544e-03  1.79661033074e-04  1.59841537557e-04 -1.55276779587e-03  2.03604183534e-03 -2.36536050488e-03  1.87854976158e-03 -2.15017804877e-03 -4.59470589970e-03  1.06859039869e-03  6.54111046932e-04 -6.65597541923e-03 -2.26045511377e-03  8.66095738530e-02 -8.57004693997e-04 -4.73045852422e-03 -5.83443871030e-03  1.89512633489e-03 -1.27754072351e-03  2.37024855446e-03  1.17106226401e-03  1.12778392310e-03 -2.71504344871e-03 -1.05089491535e-04
-1.54006420385e-04  2.63953190486e-03 -2.21987820047e-03  3.32104115643e-03 -4.72685683376e-03  2.34087032560e-03 -1.68273513447e-04  6.75250497637e-04 -1.38734198355e-03 -5.33499979887e-04  2.50223115487e-03  4.21099933497e-03 -8.58266985183e-04 -3.05135894680e-03 -3.32084128737e-03 -1.17581454358e-03 -1.64053796007e-03 -2.97959831625e-03 -4.92861140362e-03 -6.16561374089e-04  3.09541365282e-03  1.02613110831e-03 -3.59161409868e-04 -2.61136576049e-03  2.35009312998e-03 -6.17873719971e-04  1.46413158410e-03 -1.12962072612e-03  1.90334227166e-03  1.36405289674e-03 -4.29692375166e-03 -1.31846671716e-03  1.18274025387e-03  8.31500305085e-04  8.20586992097e-04 -1.70177098621e-03 -8.44614108551e-04  3.06676546750e-04 -2.29195511293e-03  5.30864988562e-04 -6.66010028061e-04  7.13888805840e-04  1.41325481826e-03  1.74370299886e-03 -2.85196362987e-03  6.85692709533e-04 -8.40083238209e-04 -2.05824856197e-03  3.84835569266e-04  2.76872489206e-03  1.48984668999e-03  9.94900234015e-04  4.46896179378e-03 -8.57004693997e-04  7.27997797652e-02  1.02188684624e-02 -9.40767973154e-03 -1.08296098611e-04  8.03194335559e-04 -9.17941318691e-04  1.36559481577e-03 -2.73974847915e-04 -2.20283054375e-03  2.00230022472e-04
-3.48305615813e-03  1.56836235750e-03 -1.68748345236e-03 -8.53199177918e-05  2.92266133328e-03 -1.05146680813e-03  1.53804311477e-03  9.07913609333e-04 -1.47813009151e-03 -1.39957907525e-03 -5.17372727640e-04  4.24594444127e-04  3.32745384277e-04 -5.89434358131e-03 -3.10900275482e-03  8.12243562815e-04  2.23699019047e-03  2.41554533590e-03 -1.87773519277e-03  2.01534265767e-04  3.31107098953e-04 -2.49662111745e-04  5.96878992805e-04 -2.92056427881e-03  2.49077995026e-03 -3.23610601479e-03  1.51102028247e-04 -7.32736274111e-04 -1.81573237700e-03 -2.47868304945e-03  3.78904744973e-03  1.17591325121e-03  7.54059633424e-04  8.12135151064e-04 -2.85913320109e-03  7.84442871043e-04  3.00758476390e-03 -2.70144937058e-03  1.76327693285e-03  1.50872794843e-03 -6.63538506416e-04  1.10213613157e-04 -1.53902889797e-03  2.35753854692e-03  2.90493866314e-03 -4.00708880238e-03 -1.81942484848e-03  1.69938072052e-03 -1.80257910686e-03  2.30178610201e-03 -2.31313721369e-03  4.09436319672e-03  3.29990558022e-03 -4.73045852422e-03  1.02188684624e-02  7.69020065153e-02 -4.27249605798e-03 -3.82621796689e-03 -1.14330889471e-03 -1.99589337219e-03 -5.02930143095e-04 -2.85860833534e-03  8.23522528832e-04 -2.24083551973e-03
 2.50290487992e-03  5.75501607320e-04 -2.12023752751e-03 -2.11904470434e-03  3.80495125266e-03 -2.90125038261e-04  4.55999437677e-03 -4.65897305672e-04  3.56576887436e-03  1.27721904657e-04  1.11284822714e-03 -1.94903331705e-03  3.01775572967e-03 -1.00896811753e-03 -1.16640349647e-03 -2.02892203169e-03  1.78666918029e-03  3.39120057819e-03  8.34743105249e-04  8.08838169327e-04 -2.14214208701e-03 -1.49308819398e-03 -2.01199184521e-05 -2.08317108947e-03 -1.20339404559e-03  4.10506588779e-04 -1.29151486653e-04 -4.22094473303e-04 -1.62816825216e-03 -1.37189419607e-03  2.91621600469e-03  1.12080698946e-03 -1.56458281099e-03  5.66176496521e-04  1.24671556678e-03  7.06567551649e-03  3.15715150003e-04  2.71854337890e-03  1.55953885038e-03  4.52750832799e-04  1.99069815306e-03 -5.92300292342e-04 -1.90888428469e-03  1.68041293299e-03  8.55471890278e-04  2.14942893516e-03  5.56964044288e-04  1.99405796721e-03 -6.51581664547e-03 -1.75349995167e-03 -3.96399036976e-04  1.32121800381e-03 -3.23563681575e-03 -5.83443871030e-03 -9.40767973154e-03 -4.27249605798e-03  9.34247574954e-02  1.02632140439e-02 -3.38850555212e-03  8.13638246160e-04  9.09261986137e-05 -1.61621448966e-03  8.39313983910e-04  1.55062899894e-03
 1.19197097250e-03 -1.39385795426e-03 -2.30313036733e-03 -1.16616981694e-03 -9.72580798753e-04  2.43747400175e-03  1.51060855378e-03 -3.14107561242e-03 -7.65535905790e-04  1.70115887531e-03 -1.61608327651e-03 -1.82529013093e-03 -1.96970221127e-03  1.95145111344e-04 -1.01936800768e-03  1.56738401927e-03  5.16080870301e-04 -6.69126179711e-04 -8.63331672558e-04 -2.24300049491e-03 -2.47576828655e-03 -1.88404586151e-04  1.17756241637e-03  1.51131777953e-03 -8.37734491391e-04 -1.98814898631e-03 -8.91224408751e-04  4.93175123409e-04 -9.82089657423e-04  3.30648649954e-03 -5.84364680076e-04 -6.04529021518e-04 -9.21208468226e-04  5.80939563393e-04  1.10787438655e-04  3.23515633400e-03 -2.92718821689e-03  5.13117675973e-03  1.25977364536e-03  5.54497434585e-04 -5.08548378484e-04  1.31881647166e-03  1.85903818679e-03 -1.13915012741e-03 -3.38150080224e-03 -1.51504771551e-04  1.06559958905e-05  2.88167852085e-03 -1.93925670119e-03 -1.69673078960e-03  1.17664144842e-03  1.99209381848e-03 -1.02739133958e-03  1.89512633489e-03 -1.08296098611e-04 -3.82621796689e-03  1.02632140439e-02  6.97726794537e-02 -1.77305723375e-03  8.28867800389e-03 -1.43949363467e-03  1.78497687638e-04  1.13642466759e-03 -3.15438207751e-04
-4.62277792500e-03 -5.23366596848e-03 -1.36974156408e-03  2.48067144605e-03  3.22471777093e-03  1.29862540412e-03 -3.67392682497e-03  2.35167037488e-03 -2.17851671655e-03  2.15056754526e-04  6.47388984647e-04 -2.86728218249e-03 -2.73743036532e-03  6.99037197433e-04 -7.75986738525e-04 -1.34056315622e-03 -1.32888533650e-03 -1.14187124175e-03 -1.61802916408e-03  1.99546395815e-03  1.85527421382e-03  1.35557513232e-03  5.53503273833e-03 -1.35157829435e-03  3.20859640240e-03  6.13718636590e-04 -3.13180590943e-03  1.85152770290e-03  6.53354352745e-04 -2.39322199160e-04 -3.88674130935e-04 -3.46126771628e-04 -1.11088009153e-03  1.64693398695e-04 -3.31858338717e-03  5.17462317506e-04  5.72250646027e-04 -4.37279592526e-03 -1.87587300210e-03 -2.07753748996e-03 -7.23873072547e-04  3.09611852993e-03  3.35097340208e-03 -1.28958932767e-03 -5.96266446190e-03 -1.84414807038e-03  1.17007786137e-03 -2.52543982115e-03  1.96356930242e-03 -4.24900665089e-03 -8.84940090799e-04 -4.76413781751e-03  5.87541297328e-04 -1.27754072351e-03  8.03194335559e-04 -1.14330889471e-03 -3.38850555212e-03 -1.77305723375e-03  9.07238592302e-02  1.32321112993e-02  5.94011169555e-03  7.09687613998e-03  1.64683150318e-03  5.74433956567e-03
-5.35050344412e-03 -2.36078645732e-03  2.92662881137e-03 -1.85904796949e-03  2.53014848132e-03  2.09471979594e-03  4.72376578729e-03  5.09349163924e-04  5.94648327145e-04  1.49726347177e-03 -6.23742685779e-04 -4.43836288808e-04 -3.80971612660e-03 -2.14979043943e-03 -3.41749022809e-03 -8.84045434542e-04 -8.54065958053e-04 -1.64025187132e-03 -4.02654777056e-03  1.89945744181e-03 -2.15922390031e-03  4.52962542324e-03  3.98425388087e-03  8.31521707713e-04  5.78949161260e-04 -2.86095109350e-03 -3.18205637171e-03  3.55777188930e-05  8.50581819805e-04  1.44634342021e-03 -1.86622346830e-03  5.41863680806e-04  3.45571120947e-04  4.32989486170e-04 -2.05491979367e-03  1.23460020503e-03  1.70817098765e-03  1.21362387194e-03 -1.84633777539e-03  2.43218487006e-03 -9.62904566790e-04  3.67911168192e-04  1.24003250107e-03  3.46286109333e-03 -2.83518855131e-04  2.58650585744e-04 -3.08272445471e-03  3.99143944790e-03  1.00611685704e-03  1.68340066862e-03  1.85300067748e-03 -1.66131090769e-03 -2.22204978816e-03  2.37024855446e-03 -9.17941318691e-04 -1.99589337219e-03  8.13638246160e-04  8.28867800389e-03  1.32321112993e-02  8.74310480833e-02 -1.00804468525e-02  4.61835952791e-03 -1.38450556254e-03  3.20966190003e-03
 1.74110562041e-03  3.83704959678e-04  1.17306350118e-03  2.12666028886e-03  8.25442730630e-04 -9.00663830757e-04 -4.64104796533e-03 -1.19214616442e-03 -2.38153769285e-03 -5.60802867695e-04 -8.18065168391e-04 -9.94868726694e-06  2.03987829989e-03  1.65243641959e-03  1.46094760435e-03 -5.37619323809e-05 -2.73070011385e-03 -2.46820239747e-03  3.81743856551e-03 -3.75525938704e-03 -1.45914700940e-03 -1.23626973471e-03  9.68674011076e-04  1.61301595457e-03 -1.54005154597e-03  1.99779384194e-03 -3.55606364540e-03  9.30285872859e-04 -4.46752474412e-04  1.72642081208e-03 -1.79595147171e-03 -2.99817465601e-03 -1.02187990807e-03  4.66240164667e-04 -6.30325060322e-04 -1.46346549129e-03 -8.08271744974e-04 -6.74803583263e-04  2.97615957737e-04  2.47496393829e-03  4.44413108321e-04  2.41993271784e-03  9.25167247846e-04  2.34212988293e-04 -5.79144719955e-04  1.44984664456e-03  9.55920639615e-05  3.57512158908e-05 -1.27124049611e-03 -3.43133877179e-03 -3.95575015690e-04  1.66384317947e-03  2.91142206971e-03  1.17106226401e-03  1.36559481577e-03 -5.02930143095e-04  9.09261986137e-05 -1.43949363467e-03  5.94011169555e-03 -1.00804468525e-02  6.77398114788e-02 -9.41849462984e-04 -2.70735449534e-03 -1.72766183735e-03
 6.37414771831e-04 -6.61397920452e-04 -2.76261465575e-03 -1.65654559222e-04  1.25139654576e-03  6.88202577337e-04 -9.63324695951e-04 -2.07303225107e-03 -3.63322795666e-03  1.78621237089e-03 -1.90955849592e-03 -3.80967077924e-03 -7.20044693397e-03  2.08333206592e-03 -2.72396215607e-03 -4.11790431674e-03  6.76296903709e-04 -2.76385982926e-04  5.47180399781e-04 -1.16357993758e-03 -2.53181888167e-03  1.57194886912e-03  2.73263685052e-03  1.38004611023e-03  1.80509859349e-03  2.14769696409e-03  1.78100352396e-03  2.76330434251e-03  3.81784834075e-03  3.80485942158e-03 -3.66893187918e-03 -1.00492611457e-03  1.09585688104e-03  3.75746596253e-04  4.91899249052e-03 -2.69351791308e-04 -4.26602316861e-04 -3.29342550813e-04  8.11415678304e-04 -2.00651957750e-03 -1.23349236222e-03 -3.25027286424e-04 -5.56746386604e-04  1.92743155079e-03  5.35430750249e-03 -2.71101037651e-03 -2.58829520190e-03  7.27434979395e-04  3.52616488280e-03  8.13685938688e-04  8.39456927562e-03 -1.16672489804e-03  2.28702002924e-03  1.12778392310e-03 -2.73974847915e-04 -2.85860833534e-03 -1.61621448966e-03  1.78497687638e-04  7.09687613998e-03  4.61835952791e-03 -9.41849462984e-04  8.92372991471e-02 -5.38163461790e-04 -1.09519386284e-03
 2.07649548001e-03 -5.74178824547e-03  3.26481701608e-03 -3.52634587492e-04 -3.90167776201e-03  7.94558842621e-04  6.09416247536e-04  2.04008102108e-03 -2.94978256729e-03 -2.04713907170e-03 -5.59235491057e-04  6.25940721485e-05 -2.18878533170e-03 -4.56244011174e-03 -3.21510047310e-03  9.16327267623e-04 -2.98807983691e-04 -1.30443378596e-03  1.88095474181e-03 -1.45396978343e-04  7.85385616212e-04 -1.85680676088e-03 -5.89169759024e-04 -4.35616799691e-03 -8.76411422956e-04 -2.34873109057e-04 -1.97378627312e-03  9.62498470416e-04 -5.24357309360e-04 -1.63950251389e-03  4.61951092248e-04  1.04196300726e-03 -2.08471906222e-04 -2.97736230971e-03  1.16771353389e-03 -5.10241927029e-03  2.25171697877e-03  1.16945099084e-03  7.18814216857e-04 -2.27180714124e-03  3.04459094611e-04 -1.27538551878e-04  3.63581729015e-04 -3.45277686356e-03 -1.12588848802e-03  7.09751353209e-04  2.90141982429e-03 -3.06164278591e-03  2.54962552408e-03  1.65736491999e-03 -1.59548770240e-03 -1.68123364169e-03 -9.26357902776e-04 -2.71504344871e-03 -2.20283054375e-03  8.23522528832e-04  8.39313983910e-04  1.13642466759e-03  1.64683150318e-03 -1.38450556254e-03 -2.70735449534e-03 -5.38163461790e-04  9.01036068923e-02 -3.82423877233e-04
 4.81527003230e-03 -1.92149599674e-03 -2.24169462955e-03  3.92314043170e-03  4.16273645245e-03  1.29906870110e-03  4.80250782012e-04 -7.58850712167e-04  2.08617595599e-03  2.49581770547e-03  7.80983374948e-04  4.24252371429e-03 -2.71891543054e-03  6.83129001586e-03 -8.81705707693e-04  2.64875926853e-04 -1.74357824890e-03 -1.29144777590e-03 -2.24332559408e-03 -5.01859040944e-04 -2.54221452266e-04  2.76654876338e-03 -1.36734457236e-03 -4.33103629859e-04 -1.02219106631e-03 -3.33932401878e-03  9.49235798996e-04  1.20591487384e-03 -3.35202597656e-03 -1.25526099293e-03 -7.93250841025e-04 -2.57419295640e-03  1.31254421095e-03  6.34801995473e-04  3.42342030089e-03 -1.07048565147e-03 -1.09102969980e-03  1.92118622556e-03 -4.79598526870e-03 -4.92347533843e-03 -1.75888800082e-03 -2.99375067065e-04 -2.67817123354e-03  1.86238482357e-03 -1.17357209972e-03  4.67902361796e-03 -1.39398380825e-03 -9.46807661706e-04  3.03729068544e-03 -2.08659967594e-03  2.97198189262e-03 -2.46040669700e-03 -1.53273537081e-03 -1.05089491535e-04  2.00230022472e-04 -2.24083551973e-03  1.55062899894e-03 -3.15438207751e-04  5.74433956567e-03  3.20966190003e-03 -1.72766183735e-03 -1.09519386284e-03 -3.82423877233e-04  9.28353555265e-02
