# Supplementary material for: Proximal Distance Algorithms: Theory and Practice
Source: J Mach Learn Res. Author manuscript; Available in PMC 2019 Oct 24. (PMC6812563)
Supplement: code [file NIHMS1053815-supplement-code.zip › proxdist-master/keys_zhou_lange_2019/misc/spm/X_32_2.txt]

 9.70500049538e-02 -2.56534452578e-03 -1.31480817942e-03  1.15791264502e-02 -3.35535189022e-03 -4.47256818510e-03  1.07754604757e-03 -1.29908876751e-03 -7.86544642742e-04  1.86992888149e-03 -1.18750047597e-03  1.91898486478e-04 -1.48437860486e-03 -2.66576633276e-03 -1.05982875099e-03 -5.56611028664e-03 -2.18491152875e-03 -2.56011239426e-03 -2.34386816775e-03 -2.63357986768e-03  4.70532681931e-04 -1.12808440492e-03 -4.51617062685e-03 -2.61576271085e-03  1.58794830278e-03  1.53967483108e-04 -1.42724969891e-04  1.49396108358e-03 -1.72171251447e-03  2.12369094192e-03  1.14283711416e-04  5.89532549253e-04
-2.56534452578e-03  1.08798846885e-01  5.30694251900e-03  4.14053325285e-03 -4.35565857258e-03 -8.64253271771e-04  2.48141897351e-03  1.89662674350e-03 -1.52909647300e-03  2.69632766084e-03  3.30085955398e-03 -4.27215272403e-03 -1.84021953345e-03 -3.40085314852e-03  4.73536480448e-03 -1.10495195747e-04  3.50717766867e-03 -1.93742675277e-03  7.44283455742e-04 -7.14874519651e-04  8.93835602895e-04  1.57952934640e-03 -2.07457499701e-03 -5.35174677378e-04 -3.43238238498e-03 -2.37729469764e-03  1.24780593362e-03 -2.25603174272e-03  4.70510751461e-03  1.43567546227e-03  1.81023618101e-03  3.58954197192e-04
-1.31480817942e-03  5.30694251900e-03  9.56997627566e-02 -1.60981394635e-03 -2.43829233833e-03  2.48686134243e-03 -1.21144772095e-03 -1.89627893867e-03  1.02935347188e-03  3.14885214642e-04 -3.24199662462e-04 -2.77057679550e-03 -1.79167103076e-03 -1.02040548351e-03 -2.25810059270e-03  5.84366977375e-04  2.58511416418e-07  2.07745709480e-03 -7.29428925415e-04 -4.91044905762e-03  9.02900339230e-04  4.69439916502e-03 -6.71182788112e-03  4.69290028103e-03  3.30061952364e-03  3.39282300707e-03 -2.26956772622e-04 -1.10141384810e-03 -1.90036150456e-03  1.10568526881e-03 -1.72886357358e-04 -1.28121615149e-03
 1.15791264502e-02  4.14053325285e-03 -1.60981394635e-03  6.57452954880e-02 -1.38018668356e-02 -5.89445965716e-03  1.09402129024e-02  2.06241835893e-03 -7.18284130667e-04  1.65569289044e-03 -1.12490070574e-03  1.70944848943e-03 -6.90923227935e-04  5.06496426831e-04  1.78176294704e-03 -2.15470759583e-03  1.34074861062e-04 -5.13024417523e-04 -1.58672852431e-03 -1.37124347561e-03 -1.62905102955e-03 -4.51356069121e-04 -3.33555058994e-03 -5.44982626444e-04  2.02540742891e-03  1.10169064334e-03 -1.93538518930e-03  2.66195057604e-04  2.05561764949e-03 -1.78499166176e-03  7.14807157810e-04 -3.06082752354e-04
-3.35535189022e-03 -4.35565857258e-03 -2.43829233833e-03 -1.38018668356e-02  8.17122511616e-02 -1.48331797403e-02  2.15003689109e-03  1.97658335189e-03  1.75018877786e-03 -8.96960386458e-04 -1.31181114175e-03 -1.55549181978e-03 -1.12398081262e-04 -2.49648297240e-03 -1.88225778709e-03  4.45513692815e-04  9.12666589059e-04  3.83898239559e-04  3.49156075446e-03 -6.84458664198e-04  4.35026395628e-04 -2.45991351261e-03  1.47345107619e-03  9.97425078773e-04  2.32199895690e-03 -1.74680108046e-03 -2.42838536412e-03  1.91587527214e-03 -1.81646383830e-04  1.14323501681e-03 -2.32797165332e-03 -9.17736240493e-04
-4.47256818510e-03 -8.64253271771e-04  2.48686134243e-03 -5.89445965716e-03 -1.48331797403e-02  6.54547223010e-02 -1.53681283457e-02  6.72532592949e-03 -1.72950035131e-03  1.89347869836e-03  3.28367537047e-03 -1.35626419930e-04 -1.11947609436e-03 -5.34125044971e-05  2.32472372584e-03  2.55461159270e-03 -1.27050594243e-03  2.01489233571e-03 -2.35794099565e-03  8.37707925680e-04  1.10186011009e-03  1.84713810295e-03 -1.26557250303e-03 -1.33357305621e-04 -1.73640436205e-03  7.97614262326e-04  7.75217573685e-04 -9.94652543457e-04  1.90166023702e-03 -1.42706301886e-04  2.44090069235e-03  6.73161732816e-04
 1.07754604757e-03  2.48141897351e-03 -1.21144772095e-03  1.09402129024e-02  2.15003689109e-03 -1.53681283457e-02  8.22310750606e-02  1.25343951391e-02  2.67634022148e-05 -1.24297630938e-03 -2.90937839391e-04  4.34329033062e-05  6.91866675444e-04 -3.31552796238e-04 -1.41221493081e-03 -4.26911017949e-04 -4.45023506328e-04 -7.65658065122e-04  2.33947581080e-03 -3.20384581962e-03 -2.15535772870e-03 -4.10398291379e-03 -6.99971227999e-04 -6.81107558978e-04  1.62751783262e-03 -4.30126548402e-04 -1.12028503284e-03 -1.17971467829e-03  1.58449051820e-03 -1.88388989425e-03 -3.78159630144e-04 -1.03457085160e-04
-1.29908876751e-03  1.89662674350e-03 -1.89627893867e-03  2.06241835893e-03  1.97658335189e-03  6.72532592949e-03  1.25343951391e-02  7.59387030384e-02  6.83761210045e-03  9.57192480524e-03 -2.32084693082e-03 -2.88815506834e-03  5.81452365101e-05 -4.86101295190e-03 -7.73822158473e-04 -2.08119175622e-03  9.71248602559e-04  1.52210801100e-03 -7.10357218533e-04 -1.88569215973e-03 -2.38904448065e-03 -4.05230894575e-03  2.36038954551e-03 -1.98659495020e-03 -2.88381490690e-04 -4.45880816394e-03 -1.51286620011e-03  1.23604979644e-04  2.62012837085e-03  2.49167330570e-03  1.16596838952e-03  9.54073176470e-04
-7.86544642742e-04 -1.52909647300e-03  1.02935347188e-03 -7.18284130667e-04  1.75018877786e-03 -1.72950035131e-03  2.67634022148e-05  6.83761210045e-03  7.48895312281e-02 -2.00051991891e-03 -1.47872703577e-02 -1.33212715232e-02 -4.27291693766e-03  4.03517743651e-04 -2.17025137975e-03 -1.88379867784e-03  3.33512735873e-03  1.46703904855e-03 -1.33663163630e-03 -2.57264081963e-03 -2.99567339366e-03  1.03372590425e-03  3.87837840974e-04 -1.64492397844e-03  3.44174036454e-04  1.47992484074e-03  8.37666122108e-04  5.16369678210e-04  2.55818135303e-03 -1.66693652294e-04  1.50304483501e-03  1.14064443098e-03
 1.86992888149e-03  2.69632766084e-03  3.14885214642e-04  1.65569289044e-03 -8.96960386458e-04  1.89347869836e-03 -1.24297630938e-03  9.57192480524e-03 -2.00051991891e-03  7.97668041874e-02 -4.15199679799e-03 -6.95643862050e-03  1.69174861398e-03 -3.31170352844e-03  1.20033987196e-03 -7.99075275129e-04  1.01098800241e-03 -1.76042676655e-03  5.66384926269e-04  1.15959012489e-03 -1.99777621587e-03 -1.98387907356e-03 -2.49490324680e-03 -1.15248809603e-03 -1.52179823376e-03 -1.45490882869e-03 -1.04462839547e-03 -2.18052388318e-03 -3.88288263660e-04  1.25681364889e-03 -1.60377504818e-03  7.75392529676e-04
-1.18750047597e-03  3.30085955398e-03 -3.24199662462e-04 -1.12490070574e-03 -1.31181114175e-03  3.28367537047e-03 -2.90937839391e-04 -2.32084693082e-03 -1.47872703577e-02 -4.15199679799e-03  7.86306990976e-02 -1.28331335304e-02 -2.09517028973e-03 -9.46829760119e-04  9.33672705170e-04  3.87550512619e-04 -1.29611784527e-03  1.12586079203e-03  1.69378313376e-03  3.12425947238e-03  1.48674727329e-03  1.25298843056e-03  1.31178613313e-03  1.80280721038e-03 -1.27234207968e-03 -2.98219477269e-03  1.86684816840e-03  2.06580205756e-03  1.17702170265e-03  4.10549430496e-03  4.30204752567e-03  2.95879021490e-03
 1.91898486478e-04 -4.27215272403e-03 -2.77057679550e-03  1.70944848943e-03 -1.55549181978e-03 -1.35626419930e-04  4.34329033062e-05 -2.88815506834e-03 -1.33212715232e-02 -6.95643862050e-03 -1.28331335304e-02  6.59667281597e-02  7.08814268431e-03  6.56769215794e-03  2.38203791126e-03  5.74011292554e-04 -6.92459140344e-04 -2.33583460253e-03 -1.06926843916e-03  2.64170428221e-03  1.19296493691e-04 -1.16473769680e-03  7.90068612088e-04 -8.17240677169e-04  1.84947629782e-03 -4.05961860216e-04 -8.50033503384e-04  1.41471904883e-03 -1.40426613318e-03 -2.36823683774e-03 -9.34802271497e-04 -3.10805489588e-03
-1.48437860486e-03 -1.84021953345e-03 -1.79167103076e-03 -6.90923227935e-04 -1.12398081262e-04 -1.11947609436e-03  6.91866675444e-04  5.81452365101e-05 -4.27291693766e-03  1.69174861398e-03 -2.09517028973e-03  7.08814268431e-03  7.55733729451e-02  3.88055269641e-03  7.93007681309e-03 -5.89395162680e-04  2.25892660466e-03 -1.00994989856e-03 -1.47666588935e-03  2.79454166845e-03  2.09122629994e-03  2.57737739106e-03 -1.22261259709e-03  5.74513845457e-04 -1.13885546868e-03 -1.03354891520e-03 -1.48389042062e-03 -1.73730829699e-03 -3.64122909087e-03 -2.83819209306e-03 -4.17379815375e-03  1.53575247174e-04
-2.66576633276e-03 -3.40085314852e-03 -1.02040548351e-03  5.06496426831e-04 -2.49648297240e-03 -5.34125044971e-05 -3.31552796238e-04 -4.86101295190e-03  4.03517743651e-04 -3.31170352844e-03 -9.46829760119e-04  6.56769215794e-03  3.88055269641e-03  9.50702321284e-02 -1.51993304401e-03 -9.50515802680e-04  1.51136128350e-03 -4.76509522634e-03 -2.46402675317e-03 -1.23487631953e-03  1.26647530401e-03 -3.08922028191e-03  1.90812712176e-03 -1.25945553798e-03 -1.72707189752e-03 -1.98451975453e-03 -2.71961872300e-04 -1.82488560187e-03  9.86987037755e-04 -1.60721641345e-03  1.69627382112e-03  9.24959929129e-04
-1.05982875099e-03  4.73536480448e-03 -2.25810059270e-03  1.78176294704e-03 -1.88225778709e-03  2.32472372584e-03 -1.41221493081e-03 -7.73822158473e-04 -2.17025137975e-03  1.20033987196e-03  9.33672705170e-04  2.38203791126e-03  7.93007681309e-03 -1.51993304401e-03  8.03660164879e-02  1.06359434921e-03 -3.08348818555e-03 -4.91219250632e-05 -2.82815696676e-03  2.20212184854e-03  1.08053009178e-03 -1.36867699091e-03 -5.63371865109e-04 -9.38496890210e-06 -2.27350420547e-03 -3.32576966924e-03 -4.71534528477e-04  1.46825898375e-03 -1.52817631584e-03 -4.75832084000e-03 -5.40767650495e-03 -3.03985786375e-03
-5.56611028664e-03 -1.10495195747e-04  5.84366977375e-04 -2.15470759583e-03  4.45513692815e-04  2.55461159270e-03 -4.26911017949e-04 -2.08119175622e-03 -1.88379867784e-03 -7.99075275129e-04  3.87550512619e-04  5.74011292554e-04 -5.89395162680e-04 -9.50515802680e-04  1.06359434921e-03  1.06510245723e-01 -2.42669166836e-03  3.21337345268e-03  1.74710647174e-04 -8.52085036250e-05 -2.67639605437e-04 -3.39489396667e-03  8.17182860103e-03  3.24575624069e-03 -2.04356488422e-03  1.50385837647e-03 -5.00924216179e-03  1.95757783743e-03  3.87693093786e-04  5.72957897158e-04 -1.60272460004e-04 -3.57275906017e-03
-2.18491152875e-03  3.50717766867e-03  2.58511416418e-07  1.34074861062e-04  9.12666589059e-04 -1.27050594243e-03 -4.45023506328e-04  9.71248602559e-04  3.33512735873e-03  1.01098800241e-03 -1.29611784527e-03 -6.92459140344e-04  2.25892660466e-03  1.51136128350e-03 -3.08348818555e-03 -2.42669166836e-03  6.07506152308e-02  3.11539078916e-03 -3.17600178988e-03  6.68505495416e-03  1.09724979493e-03  1.67206081660e-03  8.82970694991e-05  1.53787904650e-03 -1.48938268092e-04 -2.84021500709e-03 -1.59584352823e-03 -9.08381941818e-04  2.08036933603e-03 -1.19287225003e-03 -4.59260587416e-04  2.18195293866e-04
-2.56011239426e-03 -1.93742675277e-03  2.07745709480e-03 -5.13024417523e-04  3.83898239559e-04  2.01489233571e-03 -7.65658065122e-04  1.52210801100e-03  1.46703904855e-03 -1.76042676655e-03  1.12586079203e-03 -2.33583460253e-03 -1.00994989856e-03 -4.76509522634e-03 -4.91219250632e-05  3.21337345268e-03  3.11539078916e-03  9.73005229484e-02  5.60176446286e-03  9.61595837383e-04  3.83712051294e-03  3.15351081580e-03  6.53540519815e-03  1.60786794307e-03 -5.68733963714e-04 -1.07185374794e-03 -1.12860367592e-03  1.84190437290e-03  1.29587111841e-03 -1.47672140122e-03 -2.32762957312e-03 -4.51871498878e-03
-2.34386816775e-03  7.44283455742e-04 -7.29428925415e-04 -1.58672852431e-03  3.49156075446e-03 -2.35794099565e-03  2.33947581080e-03 -7.10357218533e-04 -1.33663163630e-03  5.66384926269e-04  1.69378313376e-03 -1.06926843916e-03 -1.47666588935e-03 -2.46402675317e-03 -2.82815696676e-03  1.74710647174e-04 -3.17600178988e-03  5.60176446286e-03  7.34531161764e-02 -6.79431727467e-03  4.43460820311e-03  1.80917790845e-03 -1.00161336327e-03 -1.26492620825e-03 -9.38246004401e-04 -4.43899428698e-04 -2.06700911636e-04  1.27120562808e-03  9.75367474397e-04  3.43743568908e-03  9.24621864777e-04 -5.74877213870e-04
-2.63357986768e-03 -7.14874519651e-04 -4.91044905762e-03 -1.37124347561e-03 -6.84458664198e-04  8.37707925680e-04 -3.20384581962e-03 -1.88569215973e-03 -2.57264081963e-03  1.15959012489e-03  3.12425947238e-03  2.64170428221e-03  2.79454166845e-03 -1.23487631953e-03  2.20212184854e-03 -8.52085036250e-05  6.68505495416e-03  9.61595837383e-04 -6.79431727467e-03  8.74411026097e-02  5.05686397691e-03  1.64132597178e-03  6.06707744789e-03  4.74490276457e-03 -2.55239561149e-04 -2.02331302729e-03  2.37567979688e-03  2.81758687636e-03  2.62279192859e-04 -1.46196769557e-03 -9.30168168600e-04  1.33966642009e-03
 4.70532681931e-04  8.93835602895e-04  9.02900339230e-04 -1.62905102955e-03  4.35026395628e-04  1.10186011009e-03 -2.15535772870e-03 -2.38904448065e-03 -2.99567339366e-03 -1.99777621587e-03  1.48674727329e-03  1.19296493691e-04  2.09122629994e-03  1.26647530401e-03  1.08053009178e-03 -2.67639605437e-04  1.09724979493e-03  3.83712051294e-03  4.43460820311e-03  5.05686397691e-03  6.08161955112e-02  7.94387517163e-03  2.91241031933e-03  2.29776953518e-03  1.02485074472e-03  3.83077950678e-04 -1.03143035271e-03 -1.82651673774e-03  1.41901292558e-03 -1.99997789081e-03  6.57649424330e-04  1.34204972183e-03
-1.12808440492e-03  1.57952934640e-03  4.69439916502e-03 -4.51356069121e-04 -2.45991351261e-03  1.84713810295e-03 -4.10398291379e-03 -4.05230894575e-03  1.03372590425e-03 -1.98387907356e-03  1.25298843056e-03 -1.16473769680e-03  2.57737739106e-03 -3.08922028191e-03 -1.36867699091e-03 -3.39489396667e-03  1.67206081660e-03  3.15351081580e-03  1.80917790845e-03  1.64132597178e-03  7.94387517163e-03  9.70002150374e-02  4.69765780592e-03  8.31838109541e-03  5.15814672200e-03  8.75345735737e-03  2.61323809067e-04 -6.13652435268e-03  7.27014452940e-04  2.62831467431e-03  1.85700146151e-03  1.31513043879e-03
-4.51617062685e-03 -2.07457499701e-03 -6.71182788112e-03 -3.33555058994e-03  1.47345107619e-03 -1.26557250303e-03 -6.99971227999e-04  2.36038954551e-03  3.87837840974e-04 -2.49490324680e-03  1.31178613313e-03  7.90068612088e-04 -1.22261259709e-03  1.90812712176e-03 -5.63371865109e-04  8.17182860103e-03  8.82970694991e-05  6.53540519815e-03 -1.00161336327e-03  6.06707744789e-03  2.91241031933e-03  4.69765780592e-03  9.21821880890e-02 -1.01083771925e-02 -4.16291073814e-03  1.63149146351e-03  3.42570505387e-03 -3.68989625523e-04 -4.16544672212e-03  5.92932144601e-04 -2.20722705005e-03  1.73704150682e-03
-2.61576271085e-03 -5.35174677378e-04  4.69290028103e-03 -5.44982626444e-04  9.97425078773e-04 -1.33357305621e-04 -6.81107558978e-04 -1.98659495020e-03 -1.64492397844e-03 -1.15248809603e-03  1.80280721038e-03 -8.17240677169e-04  5.74513845457e-04 -1.25945553798e-03 -9.38496890210e-06  3.24575624069e-03  1.53787904650e-03  1.60786794307e-03 -1.26492620825e-03  4.74490276457e-03  2.29776953518e-03  8.31838109541e-03 -1.01083771925e-02  1.01956619216e-01 -4.00987168421e-03  7.79006663054e-04 -2.58387575002e-03 -1.73428417782e-03 -4.54984459546e-03  2.99365862082e-03  1.11326176706e-04 -8.43236420342e-04
 1.58794830278e-03 -3.43238238498e-03  3.30061952364e-03  2.02540742891e-03  2.32199895690e-03 -1.73640436205e-03  1.62751783262e-03 -2.88381490690e-04  3.44174036454e-04 -1.52179823376e-03 -1.27234207968e-03  1.84947629782e-03 -1.13885546868e-03 -1.72707189752e-03 -2.27350420547e-03 -2.04356488422e-03 -1.48938268092e-04 -5.68733963714e-04 -9.38246004401e-04 -2.55239561149e-04  1.02485074472e-03  5.15814672200e-03 -4.16291073814e-03 -4.00987168421e-03  5.63119820053e-02  9.50271140194e-03 -1.34611843006e-02  5.81651675051e-03  2.67132495254e-04  5.65972511551e-04  1.12553172449e-04 -3.39376557009e-04
 1.53967483108e-04 -2.37729469764e-03  3.39282300707e-03  1.10169064334e-03 -1.74680108046e-03  7.97614262326e-04 -4.30126548402e-04 -4.45880816394e-03  1.47992484074e-03 -1.45490882869e-03 -2.98219477269e-03 -4.05961860216e-04 -1.03354891520e-03 -1.98451975453e-03 -3.32576966924e-03  1.50385837647e-03 -2.84021500709e-03 -1.07185374794e-03 -4.43899428698e-04 -2.02331302729e-03  3.83077950678e-04  8.75345735737e-03  1.63149146351e-03  7.79006663054e-04  9.50271140194e-03  8.03547299569e-02  7.15283236982e-03 -1.55541023430e-02  1.05086510752e-03 -2.14345484144e-03  7.59041118938e-05 -6.43972148808e-04
-1.42724969891e-04  1.24780593362e-03 -2.26956772622e-04 -1.93538518930e-03 -2.42838536412e-03  7.75217573685e-04 -1.12028503284e-03 -1.51286620011e-03  8.37666122108e-04 -1.04462839547e-03  1.86684816840e-03 -8.50033503384e-04 -1.48389042062e-03 -2.71961872300e-04 -4.71534528477e-04 -5.00924216179e-03 -1.59584352823e-03 -1.12860367592e-03 -2.06700911636e-04  2.37567979688e-03 -1.03143035271e-03  2.61323809067e-04  3.42570505387e-03 -2.58387575002e-03 -1.34611843006e-02  7.15283236982e-03  8.52244216344e-02  6.17950043943e-04  4.09893909472e-03 -6.73042190110e-03  2.48639802172e-04  4.06761198413e-03
 1.49396108358e-03 -2.25603174272e-03 -1.10141384810e-03  2.66195057604e-04  1.91587527214e-03 -9.94652543457e-04 -1.17971467829e-03  1.23604979644e-04  5.16369678210e-04 -2.18052388318e-03  2.06580205756e-03  1.41471904883e-03 -1.73730829699e-03 -1.82488560187e-03  1.46825898375e-03  1.95757783743e-03 -9.08381941818e-04  1.84190437290e-03  1.27120562808e-03  2.81758687636e-03 -1.82651673774e-03 -6.13652435268e-03 -3.68989625523e-04 -1.73428417782e-03  5.81651675051e-03 -1.55541023430e-02  6.17950043943e-04  8.07385706313e-02 -2.42270831778e-03  5.78066994198e-04 -2.97520090089e-03 -5.91434226398e-04
-1.72171251447e-03  4.70510751461e-03 -1.90036150456e-03  2.05561764949e-03 -1.81646383830e-04  1.90166023702e-03  1.58449051820e-03  2.62012837085e-03  2.55818135303e-03 -3.88288263660e-04  1.17702170265e-03 -1.40426613318e-03 -3.64122909087e-03  9.86987037755e-04 -1.52817631584e-03  3.87693093786e-04  2.08036933603e-03  1.29587111841e-03  9.75367474397e-04  2.62279192859e-04  1.41901292558e-03  7.27014452940e-04 -4.16544672212e-03 -4.54984459546e-03  2.67132495254e-04  1.05086510752e-03  4.09893909472e-03 -2.42270831778e-03  6.89251619409e-02  4.51524756809e-03  1.70732766456e-02  4.00921495091e-03
 2.12369094192e-03  1.43567546227e-03  1.10568526881e-03 -1.78499166176e-03  1.14323501681e-03 -1.42706301886e-04 -1.88388989425e-03  2.49167330570e-03 -1.66693652294e-04  1.25681364889e-03  4.10549430496e-03 -2.36823683774e-03 -2.83819209306e-03 -1.60721641345e-03 -4.75832084000e-03  5.72957897158e-04 -1.19287225003e-03 -1.47672140122e-03  3.43743568908e-03 -1.46196769557e-03 -1.99997789081e-03  2.62831467431e-03  5.92932144601e-04  2.99365862082e-03  5.65972511551e-04 -2.14345484144e-03 -6.73042190110e-03  5.78066994198e-04  4.51524756809e-03  7.40483746646e-02  1.33674185208e-02 -6.03510671899e-03
 1.14283711416e-04  1.81023618101e-03 -1.72886357358e-04  7.14807157810e-04 -2.32797165332e-03  2.44090069235e-03 -3.78159630144e-04  1.16596838952e-03  1.50304483501e-03 -1.60377504818e-03  4.30204752567e-03 -9.34802271497e-04 -4.17379815375e-03  1.69627382112e-03 -5.40767650495e-03 -1.60272460004e-04 -4.59260587416e-04 -2.32762957312e-03  9.24621864777e-04 -9.30168168600e-04  6.57649424330e-04  1.85700146151e-03 -2.20722705005e-03  1.11326176706e-04  1.12553172449e-04  7.59041118938e-05  2.48639802172e-04 -2.97520090089e-03  1.70732766456e-02  1.33674185208e-02  6.38947724264e-02  1.53735037619e-02
 5.89532549253e-04  3.58954197192e-04 -1.28121615149e-03 -3.06082752354e-04 -9.17736240493e-04  6.73161732816e-04 -1.03457085160e-04  9.54073176470e-04  1.14064443098e-03  7.75392529676e-04  2.95879021490e-03 -3.10805489588e-03  1.53575247174e-04  9.24959929129e-04 -3.03985786375e-03 -3.57275906017e-03  2.18195293866e-04 -4.51871498878e-03 -5.74877213870e-04  1.33966642009e-03  1.34204972183e-03  1.31513043879e-03  1.73704150682e-03 -8.43236420342e-04 -3.39376557009e-04 -6.43972148808e-04  4.06761198413e-03 -5.91434226398e-04  4.00921495091e-03 -6.03510671899e-03  1.53735037619e-02  7.31613121625e-02
