# Supplementary material for: Proximal Distance Algorithms: Theory and Practice
Source: J Mach Learn Res. Author manuscript; Available in PMC 2019 Oct 24. (PMC6812563)
Supplement: code [file NIHMS1053815-supplement-code.zip › proxdist-master/keys_zhou_lange_2019/misc/spm/X_32_3.txt]

 8.41429346052e-02  2.16430513892e-02  9.42333339248e-03 -4.91045458462e-03  5.21693435169e-03  1.36698756021e-03 -3.19402857553e-03  2.01877413585e-03  1.10290047895e-03  4.23309286687e-03  4.82742431433e-03 -5.14421580250e-04 -1.23533170891e-04  1.46705748801e-03  2.03371924517e-03 -1.14057402712e-04  2.41749855168e-04 -1.78290885660e-03  3.41229179523e-03 -2.19302430099e-04 -3.00572347938e-04 -2.63346266149e-03 -2.98714525024e-03 -6.07521699458e-04 -3.69921876797e-03 -9.57081868540e-04  2.46319335323e-03  2.01837426175e-03  1.10679647578e-03  2.25075529181e-04 -1.28652679449e-03  2.41662949730e-04
 2.16430513892e-02  6.07203395673e-02 -1.12890221901e-02  9.28404392453e-03  7.68487379319e-03  2.04601229865e-03  3.03118810089e-04  1.59569840119e-03  3.13709620582e-03  2.22308080857e-03 -9.99566386859e-04 -2.62431119301e-03 -2.73849403133e-03  1.28783908622e-03  1.88102229936e-03  7.45119439993e-04 -4.74011044164e-04 -1.94851327140e-03  9.09411346508e-04 -2.13633180528e-04  1.46802359110e-03 -2.08356881845e-03 -8.11727530644e-04  1.89709352314e-03  2.73324290805e-04 -2.48710931558e-03  9.66937960085e-04  1.38531832734e-03 -7.36718769507e-04  4.02929398065e-04  2.20861755144e-04 -5.58986274629e-04
 9.42333339248e-03 -1.12890221901e-02  9.62825948697e-02  4.32757998464e-03 -4.83217353183e-03 -2.17606070743e-03  2.35753945584e-03  1.18450599721e-04 -1.14278608004e-03  6.80830338816e-04  2.44869677965e-03  1.51830134823e-03  4.05944362084e-03  3.14443595972e-03  3.27892042667e-03  5.82200588751e-04  6.25274539657e-04 -3.30202171692e-03 -9.57523665173e-05 -6.16718082066e-04 -9.84709181068e-05  1.36623159816e-03  1.72897115466e-03 -3.74627647877e-03 -2.92976907604e-03 -6.19509781393e-04  1.70453100591e-03 -2.29319109299e-03  1.25643283757e-03 -2.64552350990e-03 -4.18974766286e-05  1.29123097945e-04
-4.91045458462e-03  9.28404392453e-03  4.32757998464e-03  7.13282268914e-02 -3.60134572078e-03 -1.38491201330e-03  1.36342049314e-03  1.41178964463e-03  2.83099672594e-03  3.43328754705e-04  2.09410167027e-03  3.29886481776e-04 -4.99547629562e-04 -7.22336965766e-04  2.51441138876e-03  2.59418513794e-03 -1.54899181883e-03 -2.49116372520e-03 -1.42793661868e-03  1.01397442394e-03  1.51962112124e-03  3.61818049961e-03  1.18582247062e-03  2.67617006801e-03 -2.08857919454e-03 -1.05634302461e-03 -1.36903256842e-03  8.59731339505e-04 -6.57406075593e-04  1.64583680233e-03 -4.15051439304e-04 -1.36320931108e-03
 5.21693435169e-03  7.68487379319e-03 -4.83217353183e-03 -3.60134572078e-03  7.36390964378e-02 -3.88067745789e-03  1.67285899283e-03  4.91094633531e-03  3.84902541205e-03  2.27343685225e-03 -2.29738004160e-03 -1.40090552914e-04  3.46464403692e-03 -5.29127016812e-04  6.08958992013e-04 -3.03330469368e-04 -7.52914173790e-04  7.76196462977e-04 -5.56646376888e-04 -4.40071672187e-04  3.07677354954e-04 -4.59353665739e-03  1.65197425428e-03 -3.65155637917e-03  2.42634550726e-03 -2.64314535581e-03  1.77807760563e-03  3.56928117093e-04  7.64571248752e-04  5.54419329679e-04 -8.68516463182e-04 -6.72660456329e-04
 1.36698756021e-03  2.04601229865e-03 -2.17606070743e-03 -1.38491201330e-03 -3.88067745789e-03  8.37558015699e-02  6.59905139186e-04 -6.33465149897e-03 -7.35875045586e-04 -7.34977100347e-04  1.52255066245e-03 -5.49288276840e-04 -8.71514454257e-04  1.28562225850e-04 -3.53477805897e-04  1.95118389621e-03  4.04379330773e-06  6.32178771024e-04  1.10168291062e-03 -1.54859000690e-03 -2.50811848698e-03  5.88844991588e-04 -2.12608723644e-03 -8.65098172782e-04 -2.45368721668e-03  9.74288704374e-04 -4.30222335081e-04 -2.72981136706e-03  2.57260505781e-04 -4.95832879401e-04  1.38524720295e-03  9.83158490143e-04
-3.19402857553e-03  3.03118810089e-04  2.35753945584e-03  1.36342049314e-03  1.67285899283e-03  6.59905139186e-04  1.04805559487e-01  8.89964345739e-03  1.07277024896e-03  2.66361438978e-03 -2.39338188689e-03  4.55307234558e-03  2.64186222909e-03 -2.29387983391e-03 -2.15518282018e-03  3.11635629339e-04 -2.48189486151e-03  1.92638405471e-03  7.03143453725e-04  2.10257955126e-03  5.91466053509e-04  2.57055952088e-04 -1.54401246266e-03 -1.24394113718e-03  1.17492883848e-03 -4.29373537473e-04 -9.72549559126e-04 -2.40940869926e-03 -5.02710300453e-04  8.88571070858e-05 -5.45906539095e-04  6.47629381196e-04
 2.01877413585e-03  1.59569840119e-03  1.18450599721e-04  1.41178964463e-03  4.91094633531e-03 -6.33465149897e-03  8.89964345739e-03  5.91720722235e-02  1.02634857910e-03 -2.76005985634e-03  2.60217065508e-03  1.39503383826e-03  8.78674208301e-04 -4.07698515712e-04  1.87973895396e-03 -2.34021821254e-03 -5.32606075281e-04 -3.17418515777e-03 -8.09951334616e-04  1.59340544480e-03 -8.98073228601e-04 -3.03086311092e-03 -1.61069196430e-03 -9.56025158997e-04  1.83910666776e-03 -2.88312061549e-03  1.99534739316e-03 -2.85220938790e-03  2.27311947092e-03  1.59269258121e-03 -3.28710881961e-03 -2.28857602291e-04
 1.10290047895e-03  3.13709620582e-03 -1.14278608004e-03  2.83099672594e-03  3.84902541205e-03 -7.35875045586e-04  1.07277024896e-03  1.02634857910e-03  9.02611918116e-02  1.08988701625e-02 -3.61159143166e-03 -4.14535736632e-03 -1.03976813907e-04 -1.20696341560e-03 -2.00123402902e-03  1.08007476102e-03 -3.10940554254e-03  4.95390213785e-03  2.38542086785e-03 -2.07214716332e-03  1.59689125003e-04 -1.47961045456e-04 -1.49115111556e-03 -2.48312446663e-03  2.79619121405e-03  1.50470090335e-03 -8.58675291080e-04 -3.30898528678e-04  1.29639816207e-03  2.92912451425e-04 -1.72220673147e-04 -2.31535230456e-03
 4.23309286687e-03  2.22308080857e-03  6.80830338816e-04  3.43328754705e-04  2.27343685225e-03 -7.34977100347e-04  2.66361438978e-03 -2.76005985634e-03  1.08988701625e-02  7.94493448985e-02  4.82475131386e-03  1.60479426374e-03  5.73032035625e-03  1.29695214407e-03  1.79797124521e-03  1.52273249709e-03  1.38764320089e-03 -4.11245462162e-04 -1.12870450343e-03  5.14350729685e-04  1.71364008815e-03 -1.38629432089e-03 -1.09026227980e-03 -3.59372037680e-03  3.01236111062e-03  8.55340113281e-04 -1.31408033525e-03 -1.24208720341e-03  6.81667083351e-04  1.43518459277e-03 -1.61505384635e-03 -8.66711692560e-04
 4.82742431433e-03 -9.99566386859e-04  2.44869677965e-03  2.09410167027e-03 -2.29738004160e-03  1.52255066245e-03 -2.39338188689e-03  2.60217065508e-03 -3.61159143166e-03  4.82475131386e-03  9.41857921399e-02  2.15423335207e-03 -6.17270340245e-03 -5.36045388493e-04 -8.00140640018e-04 -9.73327978976e-04 -2.62880616466e-03 -3.08022142490e-03  1.31129694285e-03 -9.99435933839e-04  6.79851066918e-04 -9.71436268221e-04  7.23697416403e-04 -1.37034762981e-03  1.33722778884e-03 -4.19898438205e-03  4.79937319734e-03  3.03111454271e-05  2.54873213246e-03 -1.07546844574e-03 -1.53106761378e-03  1.06429581179e-03
-5.14421580250e-04 -2.62431119301e-03  1.51830134823e-03  3.29886481776e-04 -1.40090552914e-04 -5.49288276840e-04  4.55307234558e-03  1.39503383826e-03 -4.14535736632e-03  1.60479426374e-03  2.15423335207e-03  6.52273612373e-02  1.58481140168e-02  4.65218253115e-03 -6.22214952385e-03 -5.97716089487e-04  3.51354453032e-03 -5.12051042076e-05  8.68151818849e-04 -1.40771561594e-03  7.80050896174e-04  6.04624844176e-04  1.10079417461e-03 -6.44593620319e-04 -4.00911330423e-04  3.64815175902e-03  2.02760420241e-03  1.55158768609e-04 -1.47752209443e-04  1.80932474220e-03 -2.41542651497e-03  7.86723763930e-05
-1.23533170891e-04 -2.73849403133e-03  4.05944362084e-03 -4.99547629562e-04  3.46464403692e-03 -8.71514454257e-04  2.64186222909e-03  8.78674208301e-04 -1.03976813907e-04  5.73032035625e-03 -6.17270340245e-03  1.58481140168e-02  8.35748604593e-02 -1.13724474667e-04  1.00478287820e-03 -1.21654877822e-03  2.21184441066e-03 -1.25699443107e-03  1.77792943722e-04 -2.53128189564e-04 -1.37722419441e-03 -2.11073493932e-03  4.25610142617e-03 -4.56221660371e-03  4.45896653155e-03  2.41443441598e-03 -6.64270387098e-04  2.00954110480e-03 -8.50388471697e-05  8.38962869623e-04 -1.68431502130e-03  2.36245398900e-04
 1.46705748801e-03  1.28783908622e-03  3.14443595972e-03 -7.22336965766e-04 -5.29127016812e-04  1.28562225850e-04 -2.29387983391e-03 -4.07698515712e-04 -1.20696341560e-03  1.29695214407e-03 -5.36045388493e-04  4.65218253115e-03 -1.13724474667e-04  5.99345592764e-02 -9.88675313185e-03 -4.93313897961e-04  1.15918378290e-02  3.11414860060e-03  1.27350444720e-03 -1.56665715590e-03 -6.54634577761e-05 -2.04609549533e-03 -2.45480698442e-03  3.56537134167e-04 -2.48011297061e-03  1.27089148481e-04 -5.83550674209e-04  1.83717737274e-03 -8.34372983078e-04 -5.69982167580e-04  8.23998596154e-04 -8.25042267468e-04
 2.03371924517e-03  1.88102229936e-03  3.27892042667e-03  2.51441138876e-03  6.08958992013e-04 -3.53477805897e-04 -2.15518282018e-03  1.87973895396e-03 -2.00123402902e-03  1.79797124521e-03 -8.00140640018e-04 -6.22214952385e-03  1.00478287820e-03 -9.88675313185e-03  7.80722663662e-02  3.31001557683e-03  9.46821847129e-03 -1.23628361370e-02 -2.67450710611e-03  5.96245382520e-04  3.58003813688e-04 -4.63555406726e-03 -2.43820104675e-03  2.37907673889e-03  1.12216267796e-03 -2.54280145620e-03 -1.17132306034e-03  2.38973396235e-03  1.53643992268e-03 -2.06696804302e-03 -1.53583251907e-04  1.84391607419e-03
-1.14057402712e-04  7.45119439993e-04  5.82200588751e-04  2.59418513794e-03 -3.03330469368e-04  1.95118389621e-03  3.11635629339e-04 -2.34021821254e-03  1.08007476102e-03  1.52273249709e-03 -9.73327978976e-04 -5.97716089487e-04 -1.21654877822e-03 -4.93313897961e-04  3.31001557683e-03  7.98008848466e-02 -1.20434043942e-02  1.25049671269e-02  3.77078533684e-03 -1.70428091455e-03 -1.84395916154e-03 -1.09251291356e-03  1.39521401284e-05 -1.01004236784e-03  5.04420574402e-04 -4.81656248668e-03 -2.68893176120e-03  2.72384428140e-05  6.17851464647e-04 -1.02642924345e-03  6.00960143906e-04  1.07328201869e-03
 2.41749855168e-04 -4.74011044164e-04  6.25274539657e-04 -1.54899181883e-03 -7.52914173790e-04  4.04379330773e-06 -2.48189486151e-03 -5.32606075281e-04 -3.10940554254e-03  1.38764320089e-03 -2.62880616466e-03  3.51354453032e-03  2.21184441066e-03  1.15918378290e-02  9.46821847129e-03 -1.20434043942e-02  7.86951667800e-02  8.16292089245e-03  2.13015323639e-03 -7.24220090169e-04 -4.27251430855e-04 -2.46907293262e-03 -3.86738251504e-03  5.16761231217e-03 -1.12993805779e-03  2.68989507879e-03 -2.77242121141e-04  1.36537011926e-03 -2.01381099457e-04 -2.33338814809e-03  1.00286647392e-03 -1.22671219470e-03
-1.78290885660e-03 -1.94851327140e-03 -3.30202171692e-03 -2.49116372520e-03  7.76196462977e-04  6.32178771024e-04  1.92638405471e-03 -3.17418515777e-03  4.95390213785e-03 -4.11245462162e-04 -3.08022142490e-03 -5.12051042076e-05 -1.25699443107e-03  3.11414860060e-03 -1.23628361370e-02  1.25049671269e-02  8.16292089245e-03  7.11159085091e-02  6.02756825761e-03 -1.52187410825e-03 -5.65356083822e-03 -1.36344742256e-03  2.07306507120e-04 -5.38331692644e-05 -1.17148596771e-03 -3.90568462644e-03 -5.33513275391e-03  1.27274720846e-03 -2.36837775391e-04  2.15373144368e-04  3.57356082989e-04 -5.76884789994e-04
 3.41229179523e-03  9.09411346508e-04 -9.57523665173e-05 -1.42793661868e-03 -5.56646376888e-04  1.10168291062e-03  7.03143453725e-04 -8.09951334616e-04  2.38542086785e-03 -1.12870450343e-03  1.31129694285e-03  8.68151818849e-04  1.77792943722e-04  1.27350444720e-03 -2.67450710611e-03  3.77078533684e-03  2.13015323639e-03  6.02756825761e-03  9.01130097695e-02 -7.97847397872e-03  1.00159723263e-02 -4.23297727137e-03 -4.91271909347e-04  1.95855389298e-03  4.60142459268e-03 -4.69193838685e-03  4.14601273895e-03 -5.57839193018e-04  2.33684278847e-03  2.62798721608e-03 -2.25206467646e-03  1.62564498373e-04
-2.19302430099e-04 -2.13633180528e-04 -6.16718082066e-04  1.01397442394e-03 -4.40071672187e-04 -1.54859000690e-03  2.10257955126e-03  1.59340544480e-03 -2.07214716332e-03  5.14350729685e-04 -9.99435933839e-04 -1.40771561594e-03 -2.53128189564e-04 -1.56665715590e-03  5.96245382520e-04 -1.70428091455e-03 -7.24220090169e-04 -1.52187410825e-03 -7.97847397872e-03  4.72294114891e-02  5.51169035517e-03  1.25531283468e-02  2.43698249238e-03 -8.03364426659e-04 -3.72730646989e-04 -2.78902957781e-03 -5.33709977020e-04 -7.21312863922e-04 -9.49916144791e-04  2.28725475902e-04 -3.86115793723e-04  1.26991450940e-04
-3.00572347938e-04  1.46802359110e-03 -9.84709181068e-05  1.51962112124e-03  3.07677354954e-04 -2.50811848698e-03  5.91466053509e-04 -8.98073228601e-04  1.59689125003e-04  1.71364008815e-03  6.79851066918e-04  7.80050896174e-04 -1.37722419441e-03 -6.54634577761e-05  3.58003813688e-04 -1.84395916154e-03 -4.27251430855e-04 -5.65356083822e-03  1.00159723263e-02  5.51169035517e-03  6.80734138777e-02  8.95056465359e-03  3.42645897463e-03  1.76759843576e-04  9.01773996883e-04 -2.94842788700e-04  3.50249779907e-03  6.01643275365e-04  7.93444965894e-04 -1.99631932812e-04 -1.53469849135e-03  4.91035685644e-05
-2.63346266149e-03 -2.08356881845e-03  1.36623159816e-03  3.61818049961e-03 -4.59353665739e-03  5.88844991588e-04  2.57055952088e-04 -3.03086311092e-03 -1.47961045456e-04 -1.38629432089e-03 -9.71436268221e-04  6.04624844176e-04 -2.11073493932e-03 -2.04609549533e-03 -4.63555406726e-03 -1.09251291356e-03 -2.46907293262e-03 -1.36344742256e-03 -4.23297727137e-03  1.25531283468e-02  8.95056465359e-03  9.42393104394e-02  5.16935067175e-03 -3.99857856562e-03 -8.13867005791e-03  1.95834607859e-03  4.15338572827e-04 -2.32542050523e-03  2.60951963574e-04  2.69760871030e-03 -1.50164035637e-03  9.30393575503e-04
-2.98714525024e-03 -8.11727530644e-04  1.72897115466e-03  1.18582247062e-03  1.65197425428e-03 -2.12608723644e-03 -1.54401246266e-03 -1.61069196430e-03 -1.49115111556e-03 -1.09026227980e-03  7.23697416403e-04  1.10079417461e-03  4.25610142617e-03 -2.45480698442e-03 -2.43820104675e-03  1.39521401284e-05 -3.86738251504e-03  2.07306507120e-04 -4.91271909347e-04  2.43698249238e-03  3.42645897463e-03  5.16935067175e-03  6.98642648116e-02 -1.04522343991e-02  1.32167618347e-02  1.36765909978e-04  6.25783298123e-05  1.47772214495e-03 -3.26529094146e-04 -4.28470884272e-04 -8.45536907708e-04  2.94601929463e-03
-6.07521699458e-04  1.89709352314e-03 -3.74627647877e-03  2.67617006801e-03 -3.65155637917e-03 -8.65098172782e-04 -1.24394113718e-03 -9.56025158997e-04 -2.48312446663e-03 -3.59372037680e-03 -1.37034762981e-03 -6.44593620319e-04 -4.56221660371e-03  3.56537134167e-04  2.37907673889e-03 -1.01004236784e-03  5.16761231217e-03 -5.38331692644e-05  1.95855389298e-03 -8.03364426659e-04  1.76759843576e-04 -3.99857856562e-03 -1.04522343991e-02  8.09958134766e-02 -1.18209938936e-02 -9.72240484854e-03  3.93437605009e-03  1.75188157171e-03 -1.08839991339e-03  2.92951863908e-03 -2.08318955555e-03 -1.36852109570e-03
-3.69921876797e-03  2.73324290805e-04 -2.92976907604e-03 -2.08857919454e-03  2.42634550726e-03 -2.45368721668e-03  1.17492883848e-03  1.83910666776e-03  2.79619121405e-03  3.01236111062e-03  1.33722778884e-03 -4.00911330423e-04  4.45896653155e-03 -2.48011297061e-03  1.12216267796e-03  5.04420574402e-04 -1.12993805779e-03 -1.17148596771e-03  4.60142459268e-03 -3.72730646989e-04  9.01773996883e-04 -8.13867005791e-03  1.32167618347e-02 -1.18209938936e-02  7.78346321184e-02 -2.80981776162e-03  8.06379273386e-03  1.67997672055e-03 -8.00268332086e-04 -4.61716886001e-04  1.62425033278e-03  2.72635867248e-04
-9.57081868540e-04 -2.48710931558e-03 -6.19509781393e-04 -1.05634302461e-03 -2.64314535581e-03  9.74288704374e-04 -4.29373537473e-04 -2.88312061549e-03  1.50470090335e-03  8.55340113281e-04 -4.19898438205e-03  3.64815175902e-03  2.41443441598e-03  1.27089148481e-04 -2.54280145620e-03 -4.81656248668e-03  2.68989507879e-03 -3.90568462644e-03 -4.69193838685e-03 -2.78902957781e-03 -2.94842788700e-04  1.95834607859e-03  1.36765909978e-04 -9.72240484854e-03 -2.80981776162e-03  9.26999765508e-02  3.72012880730e-03 -7.52819469651e-03 -4.75108731358e-03 -6.11255782698e-04 -3.49008891615e-04 -2.29381665878e-04
 2.46319335323e-03  9.66937960085e-04  1.70453100591e-03 -1.36903256842e-03  1.77807760563e-03 -4.30222335081e-04 -9.72549559126e-04  1.99534739316e-03 -8.58675291080e-04 -1.31408033525e-03  4.79937319734e-03  2.02760420241e-03 -6.64270387098e-04 -5.83550674209e-04 -1.17132306034e-03 -2.68893176120e-03 -2.77242121141e-04 -5.33513275391e-03  4.14601273895e-03 -5.33709977020e-04  3.50249779907e-03  4.15338572827e-04  6.25783298123e-05  3.93437605009e-03  8.06379273386e-03  3.72012880730e-03  7.82463919474e-02 -9.34000216731e-03  7.14181684491e-03 -1.03012680978e-03 -1.33956286406e-03 -3.83575288343e-06
 2.01837426175e-03  1.38531832734e-03 -2.29319109299e-03  8.59731339505e-04  3.56928117093e-04 -2.72981136706e-03 -2.40940869926e-03 -2.85220938790e-03 -3.30898528678e-04 -1.24208720341e-03  3.03111454271e-05  1.55158768609e-04  2.00954110480e-03  1.83717737274e-03  2.38973396235e-03  2.72384428140e-05  1.36537011926e-03  1.27274720846e-03 -5.57839193018e-04 -7.21312863922e-04  6.01643275365e-04 -2.32542050523e-03  1.47772214495e-03  1.75188157171e-03  1.67997672055e-03 -7.52819469651e-03 -9.34000216731e-03  7.97556752630e-02 -2.94499317922e-03 -2.34990385084e-03 -1.18201640578e-03 -2.78078297039e-04
 1.10679647578e-03 -7.36718769507e-04  1.25643283757e-03 -6.57406075593e-04  7.64571248752e-04  2.57260505781e-04 -5.02710300453e-04  2.27311947092e-03  1.29639816207e-03  6.81667083351e-04  2.54873213246e-03 -1.47752209443e-04 -8.50388471697e-05 -8.34372983078e-04  1.53643992268e-03  6.17851464647e-04 -2.01381099457e-04 -2.36837775391e-04  2.33684278847e-03 -9.49916144791e-04  7.93444965894e-04  2.60951963574e-04 -3.26529094146e-04 -1.08839991339e-03 -8.00268332086e-04 -4.75108731358e-03  7.14181684491e-03 -2.94499317922e-03  5.00290741839e-02 -4.19922703397e-03 -1.10742239153e-02  2.22497855035e-03
 2.25075529181e-04  4.02929398065e-04 -2.64552350990e-03  1.64583680233e-03  5.54419329679e-04 -4.95832879401e-04  8.88571070858e-05  1.59269258121e-03  2.92912451425e-04  1.43518459277e-03 -1.07546844574e-03  1.80932474220e-03  8.38962869623e-04 -5.69982167580e-04 -2.06696804302e-03 -1.02642924345e-03 -2.33338814809e-03  2.15373144368e-04  2.62798721608e-03  2.28725475902e-04 -1.99631932812e-04  2.69760871030e-03 -4.28470884272e-04  2.92951863908e-03 -4.61716886001e-04 -6.11255782698e-04 -1.03012680978e-03 -2.34990385084e-03 -4.19922703397e-03  6.94001709229e-02 -1.94683209050e-02 -8.85270015189e-04
-1.28652679449e-03  2.20861755144e-04 -4.18974766286e-05 -4.15051439304e-04 -8.68516463182e-04  1.38524720295e-03 -5.45906539095e-04 -3.28710881961e-03 -1.72220673147e-04 -1.61505384635e-03 -1.53106761378e-03 -2.41542651497e-03 -1.68431502130e-03  8.23998596154e-04 -1.53583251907e-04  6.00960143906e-04  1.00286647392e-03  3.57356082989e-04 -2.25206467646e-03 -3.86115793723e-04 -1.53469849135e-03 -1.50164035637e-03 -8.45536907708e-04 -2.08318955555e-03  1.62425033278e-03 -3.49008891615e-04 -1.33956286406e-03 -1.18201640578e-03 -1.10742239153e-02 -1.94683209050e-02  5.50578440063e-02 -3.83058204856e-03
 2.41662949730e-04 -5.58986274629e-04  1.29123097945e-04 -1.36320931108e-03 -6.72660456329e-04  9.83158490143e-04  6.47629381196e-04 -2.28857602291e-04 -2.31535230456e-03 -8.66711692560e-04  1.06429581179e-03  7.86723763930e-05  2.36245398900e-04 -8.25042267468e-04  1.84391607419e-03  1.07328201869e-03 -1.22671219470e-03 -5.76884789994e-04  1.62564498373e-04  1.26991450940e-04  4.91035685644e-05  9.30393575503e-04  2.94601929463e-03 -1.36852109570e-03  2.72635867248e-04 -2.29381665878e-04 -3.83575288343e-06 -2.78078297039e-04  2.22497855035e-03 -8.85270015189e-04 -3.83058204856e-03  3.92244572742e-02
