# Supplementary material for: Proximal Distance Algorithms: Theory and Practice
Source: J Mach Learn Res. Author manuscript; Available in PMC 2019 Oct 24. (PMC6812563)
Supplement: code [file NIHMS1053815-supplement-code.zip › proxdist-master/keys_zhou_lange_2019/misc/spm/X_64_9.txt]

 8.70073183247e-02 -2.10046175531e-02 -6.57875617311e-03 -1.16774148744e-02  7.52416274898e-04  2.00710346988e-03 -4.65179680176e-03 -9.03398682656e-04 -1.89518078302e-03 -8.95961564545e-04  1.23381383317e-03  8.79087148757e-04 -7.83382365676e-04 -2.06377906949e-03 -4.16483162914e-03  4.88540782566e-03 -1.17011398314e-03 -4.69751573977e-03  1.42035408437e-03 -4.91997957064e-04  9.95817836396e-04  1.32573216892e-03 -4.85702664643e-03  1.16959778767e-03  1.80139908477e-03  3.49730746167e-04 -2.08188121450e-03 -7.45765667135e-04 -1.26109105582e-03 -5.41764242450e-03 -2.01930685841e-03  2.37671342164e-03  2.72163070897e-03 -9.48003653591e-04  2.07793034595e-03  1.52404445585e-03  2.03687543731e-03 -5.68289040994e-04  1.46188944265e-03 -1.11745357239e-03  1.03343623319e-03 -4.66149614228e-04  9.87655111919e-04  1.19683910472e-03 -8.93518565405e-04  6.83761220015e-03 -5.03057196914e-03  2.22055156538e-03 -1.23154530024e-03  1.38159982361e-03  3.29933021051e-03  4.79484713306e-04 -5.00606364370e-03 -6.23449271751e-04 -5.81628141052e-03 -4.39069577805e-05 -1.19428497106e-03  4.63104489334e-04  2.54226540522e-03 -3.66504101114e-03  3.30692178815e-04  1.47851979405e-03 -1.19214705849e-03  1.98472189239e-03
-2.10046175531e-02  8.85917119279e-02 -5.22265881101e-03 -1.19516357935e-02 -1.50354896074e-03  8.35169273139e-04  4.21369698494e-03 -4.29383360277e-04  3.49859865746e-03  2.51401217002e-04  2.82539602986e-03  2.52203641785e-03  1.87867021857e-03 -1.55313415914e-03  1.10431664812e-04 -2.32088596182e-03  3.10774572710e-03  4.72268642992e-03  3.57607963772e-03 -3.93615293178e-03 -3.28561990571e-03  3.04745252559e-03  1.66976362585e-03 -2.57991580139e-03 -1.58633822655e-04 -3.16707259217e-03  2.11117624120e-03  1.18658093434e-03  2.43861470727e-03  2.29097937159e-03  3.79285100023e-03  1.77682199293e-03 -1.42903337355e-03 -2.51308826173e-03 -1.28093580737e-03 -2.01238522724e-03 -4.24849250530e-03  7.45516080789e-04 -3.12374548404e-04 -1.73390017816e-04 -3.11896990312e-03  1.29871685273e-03  3.41554872678e-04 -3.05790065019e-04 -2.21290213127e-03 -5.17544253194e-03  3.60560631574e-03 -6.03081913552e-03  1.51332751441e-03 -3.98430566756e-03 -3.48589319604e-04  2.05276978667e-03  9.87925733976e-04 -3.58474976827e-03  1.27386411644e-04 -2.33391168811e-03  6.08417449051e-03  3.35885687498e-03 -3.81992079045e-04  1.06680254918e-03 -3.31341461239e-03 -2.78270435560e-03 -1.37465258371e-03  3.80387694314e-04
-6.57875617311e-03 -5.22265881101e-03  9.46607744573e-02  7.00535681100e-03 -1.33790687348e-04  3.73619715705e-03  1.22891090906e-03 -3.16274738735e-03 -1.81404976679e-03  1.44282344180e-03 -9.79621487428e-04  4.70305856578e-03 -2.87141283147e-03 -1.33712205391e-03  1.20889851978e-03  5.12304486194e-04 -2.36255315635e-04 -1.45807188426e-03 -6.28092922301e-03  2.27847696652e-03  3.10172881168e-03 -8.16013576916e-04 -1.43083041329e-03 -1.41089296257e-03  5.67161304151e-03  3.89932584405e-04 -2.64487412300e-03 -2.81476321109e-04 -1.95962080427e-03 -6.64936455548e-03  6.36039339326e-04 -8.17330728777e-04  1.88563436279e-03 -5.50349405214e-03 -2.67578505660e-03 -1.51984390873e-03  2.62612141000e-03  1.98257692182e-03 -2.75646546941e-03  4.40582584251e-04  1.80155723998e-03  3.07469082498e-03 -4.26022769126e-04  1.74869588634e-03 -8.63618176292e-04  3.21711638640e-04  1.12610441725e-03 -1.85022416823e-03  2.95751505326e-04 -2.26188208758e-03 -2.87028284469e-03 -2.10355127588e-03  5.35407448130e-04  1.36408014833e-03  2.93885419772e-03 -3.23732607354e-03 -2.05443824709e-03  2.22999940981e-03 -2.10306011476e-05  2.59000842369e-03  1.65080232495e-04 -3.80378312867e-03 -2.57972097673e-03  6.64201972171e-06
-1.16774148744e-02 -1.19516357935e-02  7.00535681100e-03  9.10158370494e-02  1.35821841616e-03 -5.22504282207e-03  3.42722933522e-03 -3.67288445421e-03 -6.71362119595e-04 -2.87928523627e-03 -2.38563652712e-03  3.43026731356e-03  4.42315179226e-03  1.52461751621e-03 -9.43374276992e-04 -8.12556631596e-04  1.02791108028e-03 -7.30459856326e-04 -3.05701891490e-03 -1.70997277844e-03  7.32396122408e-04  6.91889023619e-04 -9.64657439824e-04 -3.78826122203e-03  2.89932961097e-03 -4.82540687027e-04 -3.99687912541e-03 -2.56562185931e-03 -1.88994324104e-04 -1.53565895152e-03  2.30038493453e-04 -3.34936175000e-03 -1.08875423923e-03 -3.00844764566e-03  1.89257285098e-04 -3.25516331911e-03  1.37440577398e-03  4.01367878881e-03  3.57749919817e-04  3.44695265870e-04  1.23044168018e-03 -3.93748359148e-03 -1.87401483719e-03 -1.70014111710e-03  3.31014194365e-03 -3.56150829385e-03  3.55092749903e-03  8.61026689397e-04  3.62542956657e-04 -1.07147815308e-03 -1.24423017493e-03 -2.63264278544e-03  2.80440484706e-03 -2.63012115957e-03  1.71679160029e-03 -5.44021126452e-04 -5.36037386162e-03 -2.94378451079e-04 -1.04161846419e-03  4.04966529428e-03  4.79835495356e-03  3.39359001390e-03  1.19681634878e-03 -3.80945276810e-03
 7.52416274898e-04 -1.50354896074e-03 -1.33790687348e-04  1.35821841616e-03  7.27443909235e-02  3.86885431547e-03 -5.74061794997e-03  1.39718155521e-04  4.11598784148e-04  1.42114650571e-03 -1.12094433820e-03 -3.93909710126e-04  3.59809764088e-03  9.91646609976e-04 -2.95838515455e-03  5.79879772499e-04 -3.58557534460e-04  1.23814383504e-03 -1.01880902671e-03 -3.06723060183e-03  5.50436802057e-05 -2.08719940843e-03 -5.91049209288e-04 -5.06412061935e-04  2.05755851834e-03  9.49347028968e-05 -1.66150996574e-03 -9.98599759650e-04  1.20789586955e-03 -4.32464203501e-04  9.72535428833e-05  1.59796325820e-03  1.60236877927e-03 -2.10400596460e-04  8.70750216742e-04 -2.68603550155e-04  1.70630837874e-03 -1.00314380745e-04 -5.13489332544e-04  3.03777454506e-03 -1.64163097155e-03  3.71199778384e-03  2.31160126530e-03  1.34528944784e-03 -6.05685183628e-04  1.97556807682e-03 -5.80579963383e-04  1.52779271201e-03 -1.54786843962e-03 -3.77661143418e-04 -7.59875792229e-04 -8.23928718223e-04  8.76988461112e-04  1.77633543032e-03  2.28117706876e-04 -9.87424108670e-04  1.98230741216e-04 -8.57560467436e-04  2.44489706212e-03 -2.60359670113e-03 -1.00113463994e-03  1.76965883520e-03  2.07417061970e-03  4.80708415234e-03
 2.00710346988e-03  8.35169273139e-04  3.73619715705e-03 -5.22504282207e-03  3.86885431547e-03  9.06462767993e-02 -1.06077360970e-02 -6.68082509761e-04 -2.27170600771e-04  1.30917875107e-03  1.01048485845e-03  2.01624593388e-03  2.39706316623e-04 -4.67128687515e-03 -1.78898968494e-03  3.07448117919e-03  2.56969309059e-03 -3.93771371300e-03  3.55650916036e-03  1.58609816840e-03  3.95480976391e-04 -3.59183959340e-03  2.70116692996e-03  1.97734134255e-03 -2.07430222007e-04  6.89687209372e-04  2.03233672884e-03 -3.94953262389e-03 -2.44056501463e-03  1.63724585400e-03 -2.04111492584e-03 -3.89281566766e-03  1.34170831341e-03 -1.55190964797e-03  4.86717053140e-04 -9.66732767829e-04 -3.75974661801e-03 -4.78343885935e-03 -3.49237779237e-03  2.96659845985e-04  2.80821904593e-03 -6.68454797561e-04 -9.70724193797e-04 -5.67221166874e-04 -4.74528525138e-03  1.64199524977e-03  1.94957472587e-03 -5.40070972844e-04 -5.17490508336e-03 -2.76627189155e-04 -3.72456901083e-03  4.24959656242e-03 -1.61520120552e-03  3.64953057020e-03  5.15164337402e-03 -6.87392753104e-04 -2.35165568249e-03  2.15010508475e-03  2.52943176039e-04 -1.45819449545e-03 -1.08349250084e-04  2.05151933226e-03 -1.57352538708e-03  5.41873698351e-03
-4.65179680176e-03  4.21369698494e-03  1.22891090906e-03  3.42722933522e-03 -5.74061794997e-03 -1.06077360970e-02  6.79056139182e-02 -1.13211555945e-02  3.11704058285e-03 -7.24281846985e-04  2.98478116485e-03  1.03298544097e-03  9.49314586195e-04 -2.07945379974e-04 -2.76084040821e-04 -1.51243158226e-04 -1.04838169287e-03  1.15231023564e-03 -2.29452519511e-04 -4.40779769685e-04 -1.28940671677e-03 -1.15670023877e-04 -3.92356932408e-04 -2.10409068034e-05  8.69982647416e-04  3.28500255125e-03  1.32103704115e-03  1.38449970144e-03 -1.82640306697e-04  1.26323054189e-04 -6.99294385927e-04  1.22378465344e-03 -1.34526810080e-04  4.95671821769e-04 -1.50134291878e-04  1.85035669976e-04 -5.09707533408e-04  2.98561648352e-03  2.01630774956e-03 -5.85486321937e-04  8.65634641380e-04 -1.15879896040e-03 -5.31330735451e-05  1.04522759923e-03 -3.45199058950e-04 -1.29088739933e-03 -6.95889538470e-04 -2.85261102464e-03  2.38755662386e-04 -1.84607228030e-03  2.41354337103e-03 -1.11630293735e-03 -7.19464414710e-05 -3.76643519203e-03 -1.69103493801e-03 -4.12624558477e-03  3.74508303634e-03  1.34687815013e-03 -7.00045617938e-05  4.97625468076e-03 -4.82584621703e-04 -1.43395460781e-03  1.19008556632e-03 -2.98652768331e-03
-9.03398682656e-04 -4.29383360277e-04 -3.16274738735e-03 -3.67288445421e-03  1.39718155521e-04 -6.68082509761e-04 -1.13211555945e-02  7.41266441577e-02  1.27848817259e-02  8.51543646435e-03 -2.02557737618e-03 -2.20670038575e-03 -3.22484834765e-03  1.92660956214e-04  1.12169374974e-03  1.26985822404e-04  1.83318912879e-03  2.86294154555e-03  2.98168556003e-04 -2.01380224325e-03 -2.34540123572e-03 -2.96667178303e-03  1.23413341400e-03  3.72046567399e-03 -2.96267230030e-03 -1.32779092141e-03  1.16064543695e-04 -2.18185022686e-03 -1.37791857615e-03  4.74349786576e-03 -8.44979995561e-05  1.77739582804e-04 -1.53010264382e-03  3.40682160967e-03 -7.02182731431e-04 -1.72134847525e-03  8.16499368781e-04 -2.95010259484e-04 -3.01586389303e-04  5.14237551181e-04  1.55157557337e-03  2.22526968581e-03  2.95060993234e-03  1.90425097460e-03  3.81139023975e-04  1.10983038731e-03 -2.54776560372e-03  2.30023386835e-03 -8.91716115751e-04  4.58393414462e-04 -1.20051309508e-03  1.97660486020e-03  1.69917729656e-03  5.83900880395e-03 -1.96646484139e-04  3.82215111631e-03 -2.29053819832e-05 -2.10329713275e-03  1.24144744218e-03 -1.54979082598e-03  3.38166051339e-03  2.12848485319e-03 -1.11374024493e-03 -1.00945655332e-03
-1.89518078302e-03  3.49859865746e-03 -1.81404976679e-03 -6.71362119595e-04  4.11598784148e-04 -2.27170600771e-04  3.11704058285e-03  1.27848817259e-02  8.05134748298e-02 -1.02099853733e-02 -3.85548413773e-03 -4.37821629396e-03 -6.03272855905e-03 -3.08177041757e-04  1.96444546769e-03 -1.52313200334e-04  6.34904995348e-04 -3.15441710996e-04  2.33520008623e-03  4.59067971059e-04 -1.43043697552e-03  3.59192509043e-04  3.43365348935e-04  1.40727476086e-03 -1.50417497975e-03  3.16315652730e-04  2.16100783664e-04  6.28885151229e-04 -8.79804606439e-04  1.45271377884e-03  1.28122641693e-03  3.47183877349e-04  1.01388208622e-03  1.41811662162e-03  5.16957816208e-04 -1.52929856805e-03  3.75131049947e-03  5.75795297796e-04  4.82070846376e-05  8.32604671906e-04  2.49443369317e-03  4.56120264286e-03 -1.45047171076e-03  4.38969620357e-03  2.22762656923e-03 -1.34705743498e-03  3.38818172060e-03  2.86550445351e-03  7.94983508285e-04 -2.86530142918e-03  1.95957384649e-03 -9.77408270818e-05 -1.14821754431e-03  1.41167521193e-03  9.21544309132e-05  2.89934740497e-03  2.96419821879e-03  2.07228618108e-03 -1.33900966495e-03 -7.01235355069e-04 -2.07610960085e-03 -4.55944344128e-03 -1.22165099441e-03  3.07218222236e-03
-8.95961564545e-04  2.51401217002e-04  1.44282344180e-03 -2.87928523627e-03  1.42114650571e-03  1.30917875107e-03 -7.24281846985e-04  8.51543646435e-03 -1.02099853733e-02  7.52415131831e-02  2.85360143272e-03  1.25635527109e-03 -2.50447387155e-04 -2.89234593738e-04 -1.86709422136e-04  9.04477014492e-04  3.31594643526e-03  2.86857310878e-03  1.08012485395e-03 -1.75710265640e-03 -2.06024101890e-03 -3.86258576530e-04  4.74155935302e-04  4.93166804768e-04  6.64769644963e-04 -5.79692506825e-04  1.06905959845e-03  1.47866449162e-03  2.29819036309e-03 -2.19952368239e-03  2.10505321175e-03 -1.57537474370e-03  4.79766045226e-04  9.81823076133e-04 -8.88899220598e-05 -1.52527935373e-03 -1.55958318329e-03  3.03696657054e-03 -5.86087246753e-04 -1.85152908309e-03 -2.00996252311e-03 -4.34810143239e-04  1.47622549763e-04  1.06857402045e-03 -4.06209138667e-03  6.68125131099e-04 -1.60730133119e-04 -3.99240514907e-03 -2.73816254754e-03 -8.16155077938e-04 -7.39154169388e-04  1.13038191409e-04  2.91755450799e-03  1.71365096351e-03  1.49366926197e-03 -3.52879739945e-04  1.01956873788e-03 -5.27611677032e-04  1.31259212148e-03 -3.39128034295e-05 -1.01879319419e-03  6.94204983150e-03  7.44360114868e-04  2.54022671963e-04
 1.23381383317e-03  2.82539602986e-03 -9.79621487428e-04 -2.38563652712e-03 -1.12094433820e-03  1.01048485845e-03  2.98478116485e-03 -2.02557737618e-03 -3.85548413773e-03  2.85360143272e-03  8.19768753623e-02  4.80545367775e-03 -1.16088039944e-04  1.54972489411e-03 -1.32521750710e-03  2.55118957714e-03  1.95303418985e-03 -5.40247297161e-03  4.76079950836e-03  3.54209419263e-03  1.43858056523e-03 -7.91666000686e-04  7.62103140757e-05  1.06844131264e-04  1.00671883640e-03 -4.24280420440e-04 -1.59879024902e-03  1.60643236303e-03 -5.77914956257e-03 -5.12694847884e-04 -5.25541077046e-04 -1.21350762944e-03  1.02298547958e-03  7.44418503835e-04  2.46158129826e-05  2.71254939500e-05  2.34047994169e-03  4.65276781316e-03  1.83541030557e-03  3.11561607147e-03 -7.28889166913e-04  1.53850950571e-03 -2.32007849620e-03 -2.47431954822e-04 -1.21392367416e-04 -3.37922403931e-03 -4.89398118284e-04 -1.47997013123e-03  9.17458223666e-04 -4.03962316797e-04  4.60993149371e-04  1.07130751987e-03 -3.63044359895e-03 -3.69243375720e-03 -1.26042425332e-03 -1.56122259571e-03 -1.52067604620e-03  3.61854873542e-03  2.47509933653e-03  2.11377387095e-03 -9.50587858606e-04  2.92857813221e-03  2.06403445862e-03  2.11491155644e-03
 8.79087148757e-04  2.52203641785e-03  4.70305856578e-03  3.43026731356e-03 -3.93909710126e-04  2.01624593388e-03  1.03298544097e-03 -2.20670038575e-03 -4.37821629396e-03  1.25635527109e-03  4.80545367775e-03  8.73494184512e-02  1.19702200098e-02 -1.02813906103e-03 -4.04655928361e-03 -1.64496491139e-03 -7.22363268297e-04  2.12605614979e-03 -2.21502948759e-04  3.11473493328e-04  1.07078419363e-03  5.58892840843e-04 -3.30347911908e-03 -4.63159620060e-04  3.79991472109e-03  1.05791891053e-03 -1.68465573967e-03  1.60419130944e-03  9.31737665848e-04 -2.29113843856e-03  3.13098857174e-03 -4.20890919699e-03  4.73352966639e-05 -2.37767758298e-03 -1.14216396516e-03 -3.15649556913e-03  1.81635300395e-03 -1.27931235385e-03  2.64403432635e-03  2.57260075656e-04 -1.87323199711e-03 -2.83946431743e-03  1.23303815377e-03 -1.39709622102e-03 -2.16612615622e-03  6.42158271116e-04  2.11791230817e-03 -3.01752958225e-03 -1.34743735081e-03  1.23466837185e-03  2.59274554981e-03 -3.57742334687e-03 -9.48571665761e-04 -1.20249023402e-03 -2.88928499057e-03 -3.36256161873e-03 -9.25173589394e-04 -1.76753206367e-03  2.62980061979e-03 -1.47283130637e-03 -4.33644919259e-03 -1.16760893326e-03 -8.39309950569e-04  2.74882985328e-03
-7.83382365676e-04  1.87867021857e-03 -2.87141283147e-03  4.42315179226e-03  3.59809764088e-03  2.39706316623e-04  9.49314586195e-04 -3.22484834765e-03 -6.03272855905e-03 -2.50447387155e-04 -1.16088039944e-04  1.19702200098e-02  8.38131925755e-02  6.27200475679e-03 -1.53081670246e-02 -2.50036288574e-03  3.35016716143e-05 -1.54314523408e-03  1.93206684197e-03 -2.04719610181e-03  2.25834408296e-04 -5.57641172620e-04  3.51281175089e-03  9.62122983072e-04 -2.78529913422e-03  2.52122615620e-03  7.61850742545e-04 -2.20742588938e-03  1.85718895582e-03 -2.84210970467e-03  2.31243148975e-03 -1.23508633225e-03  8.49135915812e-04 -5.85784605388e-03  2.86290620663e-03 -2.10116123524e-03  5.41227834280e-04 -3.63042448857e-03  1.09426379334e-03 -6.76048720156e-04  1.02751075651e-03 -1.70329911909e-03  2.48012029687e-03  1.32274139674e-05 -6.09155608120e-03  1.00092094936e-03 -1.71320207159e-03 -3.79177233477e-03  2.14121379035e-03 -5.79803299156e-04 -3.15125320319e-03 -8.74255169427e-04  1.45110416275e-04 -1.74891684752e-03 -2.65072628052e-03  6.47415820269e-05 -2.08465896103e-03 -6.13854639808e-03 -1.72539131439e-03  5.93014753518e-04 -6.91548431520e-04 -5.68230957214e-05  5.25212457572e-04 -1.58585683390e-03
-2.06377906949e-03 -1.55313415914e-03 -1.33712205391e-03  1.52461751621e-03  9.91646609976e-04 -4.67128687515e-03 -2.07945379974e-04  1.92660956214e-04 -3.08177041757e-04 -2.89234593738e-04  1.54972489411e-03 -1.02813906103e-03  6.27200475679e-03  9.84333781180e-02  3.90237307741e-03  4.86742191039e-04 -4.96393718767e-03  2.63851302690e-03 -1.09682652876e-03 -7.81484275078e-05 -3.57045430823e-03  2.18072590982e-03 -5.58328501309e-04  2.28168398566e-03 -5.47072337186e-04  2.76493695496e-04 -2.55182919910e-03 -2.33162031442e-03  1.81171896847e-03  4.18977601261e-03 -5.86694416122e-04  2.72076532924e-03 -4.06839874696e-03 -3.77719977305e-03 -1.27126806237e-03 -2.87584621850e-04  4.16800014557e-03  1.56687811299e-03  7.00687522317e-05 -7.71549583150e-04 -7.39896724678e-06  1.50110295810e-04 -6.08189791788e-04 -1.40047883637e-03 -3.73805178310e-03  5.35733773861e-03  3.13571539234e-03  1.86903756714e-04  2.32813518846e-03  1.98967330683e-04 -1.93817098534e-03 -9.12825462060e-04 -1.11030805291e-03 -2.41161345638e-03  1.48167285600e-03  5.77787129696e-03 -2.03322019133e-03 -4.28539592377e-03  2.11224948120e-03 -1.79756159210e-03 -2.17667656918e-04 -2.97919897439e-03  3.47457246293e-03 -2.85090489401e-03
-4.16483162914e-03  1.10431664812e-04  1.20889851978e-03 -9.43374276992e-04 -2.95838515455e-03 -1.78898968494e-03 -2.76084040821e-04  1.12169374974e-03  1.96444546769e-03 -1.86709422136e-04 -1.32521750710e-03 -4.04655928361e-03 -1.53081670246e-02  3.90237307741e-03  7.75700904778e-02 -1.69755157778e-02  7.68134932401e-04 -1.96986294648e-03 -5.95798051762e-04  2.71617136072e-03  1.23436995280e-03  5.46657762240e-04 -4.26641075433e-03  2.85372501734e-03  6.94492468066e-04  6.24623030389e-04  5.41530252414e-04  1.16157093368e-03 -3.03351712050e-04 -7.96427630152e-04 -6.24133068246e-04  2.19820860622e-03  6.58293762943e-04 -1.76749302277e-04  2.95564056478e-04 -1.13335169638e-03 -2.96828996642e-04  4.27498776823e-04 -2.41644954072e-03  2.44202045958e-03  3.83543578619e-03  3.90600923983e-04 -3.54596123022e-03 -3.73557934910e-03  3.24892321610e-03 -4.83625117325e-04  4.28583409675e-03  3.84775132006e-03  2.14833798822e-04  2.57543533032e-03  7.25124393639e-04  5.16652408983e-04  4.17860465847e-03  1.80592695417e-03  4.55258758151e-03  2.19793109151e-04  2.87221428538e-04  3.92915418109e-03  4.67376572723e-03 -3.84050597388e-03  1.57763406120e-03  6.93032058148e-04 -2.23125375595e-04 -6.21206916351e-03
 4.88540782566e-03 -2.32088596182e-03  5.12304486194e-04 -8.12556631596e-04  5.79879772499e-04  3.07448117919e-03 -1.51243158226e-04  1.26985822404e-04 -1.52313200334e-04  9.04477014492e-04  2.55118957714e-03 -1.64496491139e-03 -2.50036288574e-03  4.86742191039e-04 -1.69755157778e-02  6.82390162482e-02  1.42827907041e-03 -3.99259458011e-03  2.28716263699e-03  1.63073094031e-03 -6.40754156272e-04  6.83403203663e-04  3.83244646737e-03 -1.58639788724e-03  1.80048778644e-04 -3.08823273166e-05  1.13754434000e-03  3.74419090808e-04 -1.51578828831e-03  3.52856658893e-03 -2.39963888313e-03 -5.94031210443e-04 -1.68272262069e-03  4.20241018547e-04 -1.56185448593e-03  1.51167706147e-04  1.66282803448e-03  1.25521839338e-03 -3.43730578647e-05  1.09954069634e-03 -2.63057139218e-03 -1.32559340316e-03 -1.64576204213e-03  2.55293817832e-03  2.58979128660e-03  3.31340829139e-03  1.06305664889e-03 -5.42899875080e-04 -2.19583534366e-03 -6.56527336163e-04 -9.46005590852e-04 -5.60543086835e-05 -2.47973985963e-03  2.30865856678e-03 -1.88601721756e-03  2.19442777783e-03 -1.00602908086e-03 -3.68405752986e-03 -1.05156255535e-03  2.41031332265e-03 -1.49063885609e-04 -6.68787469003e-04 -9.28539607548e-04  2.02127959834e-03
-1.17011398314e-03  3.10774572710e-03 -2.36255315635e-04  1.02791108028e-03 -3.58557534460e-04  2.56969309059e-03 -1.04838169287e-03  1.83318912879e-03  6.34904995348e-04  3.31594643526e-03  1.95303418985e-03 -7.22363268297e-04  3.35016716143e-05 -4.96393718767e-03  7.68134932401e-04  1.42827907041e-03  7.30731131047e-02 -6.38629206510e-03  3.20112802491e-03 -1.45050175183e-03 -4.38277513599e-04  8.37373075282e-04  1.35964898903e-03  2.67290981241e-03  3.77542292801e-04  1.11825069356e-03 -1.33121251983e-03 -2.33175691036e-03 -3.01432698530e-03  7.41335495822e-04 -1.00558492290e-03  2.65726686419e-03  7.33150281657e-04 -1.28180147191e-03  2.65274158323e-03  3.07109932101e-04 -2.22578780557e-04 -6.89944126667e-04 -3.86622535950e-04  4.04101705686e-03 -7.04065435712e-04 -6.14152592435e-04 -9.59271648236e-05  1.09720063630e-03 -4.60666583176e-04 -9.01962080176e-04  5.99436997924e-04  2.07837625047e-03  1.88128202173e-03 -7.50353128295e-04 -2.04873579186e-03  6.74389112137e-04 -2.83231482136e-04  2.03963020745e-04  7.10966677216e-04 -1.34433314588e-03 -3.04965605657e-04  1.76712862421e-03  2.08908737693e-03 -3.25411503742e-03  1.90285738799e-03  3.48880088857e-03 -1.92155343478e-03  3.56941459009e-03
-4.69751573977e-03  4.72268642992e-03 -1.45807188426e-03 -7.30459856326e-04  1.23814383504e-03 -3.93771371300e-03  1.15231023564e-03  2.86294154555e-03 -3.15441710996e-04  2.86857310878e-03 -5.40247297161e-03  2.12605614979e-03 -1.54314523408e-03  2.63851302690e-03 -1.96986294648e-03 -3.99259458011e-03 -6.38629206510e-03  8.40340006517e-02 -3.55197107732e-03 -1.17493512067e-02 -2.05400628873e-02  5.74792276662e-03 -2.61446512971e-03 -6.52187789389e-04 -1.39774954783e-03 -7.47209774750e-04 -1.96080234135e-03  6.23538021169e-04  2.72849111959e-04  1.95538313576e-03  3.05866276699e-03  2.43288693051e-03 -1.97865404200e-03  1.84369517210e-03  2.09382656487e-04  2.49287823501e-03 -3.98607676541e-03  5.06378016801e-03 -1.39992158739e-03 -1.55453187383e-03  2.08567854817e-03  1.18148754979e-03  1.88876595706e-03  2.05499842925e-03  1.80963756910e-03  2.34583778042e-03 -1.57513515185e-03 -2.85517290982e-03  2.53017370513e-03 -1.10967378075e-03 -2.81491525542e-03  5.37537240241e-04  9.79842408125e-04 -3.26838774735e-04  5.30845653747e-03  1.14408694740e-03  1.25281388036e-03 -7.36557143713e-04 -3.45615116788e-04  4.59914819350e-04  1.64787523228e-04  1.22360742293e-03  1.18854243407e-03 -4.12264030611e-03
 1.42035408437e-03  3.57607963772e-03 -6.28092922301e-03 -3.05701891490e-03 -1.01880902671e-03  3.55650916036e-03 -2.29452519511e-04  2.98168556003e-04  2.33520008623e-03  1.08012485395e-03  4.76079950836e-03 -2.21502948759e-04  1.93206684197e-03 -1.09682652876e-03 -5.95798051762e-04  2.28716263699e-03  3.20112802491e-03 -3.55197107732e-03  8.44953073321e-02 -1.19310531981e-03 -1.32702597184e-02  9.05841349917e-03  3.88881888935e-03 -6.29899415713e-04 -5.07311431500e-03  2.44786547726e-03  2.02337916271e-03 -3.96131074125e-04 -2.86177417845e-03  2.44440180274e-03  3.66168083595e-03 -2.35501832727e-03  1.77029778425e-04  1.56295354588e-03 -8.69063785432e-04 -1.51418147404e-04 -3.67475663426e-05  1.01569289613e-03  4.35685150672e-03 -5.19707157840e-04 -1.00771277206e-04 -7.09499512557e-03  6.31291258840e-04 -1.98731012500e-03 -4.73334684474e-03  5.75205697039e-04  3.38362306283e-03 -3.06523981186e-03 -2.33865817794e-03 -7.56578882146e-04  6.42037816616e-04  8.25417130847e-04  5.86131633661e-06 -5.34160634893e-05  9.94509981850e-04 -3.48310272195e-03 -3.56950909203e-03  4.17279374272e-05 -4.63199414111e-04  4.26304598012e-03  5.19830235150e-04  2.60797569017e-03 -2.84861171981e-03  3.86061190110e-03
-4.91997957064e-04 -3.93615293178e-03  2.27847696652e-03 -1.70997277844e-03 -3.06723060183e-03  1.58609816840e-03 -4.40779769685e-04 -2.01380224325e-03  4.59067971059e-04 -1.75710265640e-03  3.54209419263e-03  3.11473493328e-04 -2.04719610181e-03 -7.81484275078e-05  2.71617136072e-03  1.63073094031e-03 -1.45050175183e-03 -1.17493512067e-02 -1.19310531981e-03  8.88189496153e-02  1.00856365984e-02 -8.89397319906e-03  1.41879870510e-03  3.45012664017e-03 -2.04683394768e-03 -1.31099750638e-03  2.15796980768e-03 -1.77632952652e-03 -2.17036410607e-03 -4.37298718985e-03 -2.09611566153e-03 -4.64505118184e-04  8.74622421358e-04 -2.29552186847e-03  1.20308064314e-03  1.93528635932e-04  3.49507432754e-03  5.19175985469e-04  5.85655962373e-04 -2.46019429506e-03  4.39203286889e-04 -1.11700330693e-03 -8.05315306385e-04  8.83877073598e-04  1.22490344419e-03  1.67768870841e-03  2.93643156597e-03  4.89880594002e-03 -4.89704946843e-03  6.22309454473e-04  5.02728889747e-03 -1.07075212043e-03  2.15443217757e-03  3.46797257549e-03 -1.14420403888e-03  4.76371350149e-04 -4.18287514572e-04  7.32278248738e-04 -1.14660421673e-03  7.57699862303e-05 -5.34257811671e-04  9.19538704168e-05 -1.05991295029e-04 -1.04435028788e-03
 9.95817836396e-04 -3.28561990571e-03  3.10172881168e-03  7.32396122408e-04  5.50436802057e-05  3.95480976391e-04 -1.28940671677e-03 -2.34540123572e-03 -1.43043697552e-03 -2.06024101890e-03  1.43858056523e-03  1.07078419363e-03  2.25834408296e-04 -3.57045430823e-03  1.23436995280e-03 -6.40754156272e-04 -4.38277513599e-04 -2.05400628873e-02 -1.32702597184e-02  1.00856365984e-02  5.48828915445e-02 -9.32793984971e-03 -1.46628084966e-03 -1.65820013187e-03  3.83988107048e-03 -8.79671142112e-04 -5.70481190217e-04  1.43521038813e-03  1.14028335423e-03 -2.97582730605e-03 -1.30089792312e-03 -1.08847335021e-03  2.72702816074e-03 -2.04722950887e-03  1.16820898750e-03 -1.68238036402e-04  2.61849794764e-03 -2.12928757487e-03  2.79429156647e-03 -1.13397156372e-03 -1.60001207044e-03  2.55530038768e-04 -8.23887197997e-04 -4.16805720673e-04 -2.05001214875e-03 -1.25617349383e-03 -6.18698789763e-04  1.87028874893e-03 -5.44160377636e-04  1.05875004140e-03 -7.35910140088e-05 -9.28200032815e-04  3.28988071091e-04 -3.41664870001e-05 -2.70206492740e-03 -2.04120059604e-04  1.88433870998e-03 -8.31241149214e-04  1.14255323792e-03  8.94638220957e-05 -1.04165412169e-03 -2.50630040261e-03  5.10584361824e-04  1.10451925718e-04
 1.32573216892e-03  3.04745252559e-03 -8.16013576916e-04  6.91889023619e-04 -2.08719940843e-03 -3.59183959340e-03 -1.15670023877e-04 -2.96667178303e-03  3.59192509043e-04 -3.86258576530e-04 -7.91666000686e-04  5.58892840843e-04 -5.57641172620e-04  2.18072590982e-03  5.46657762240e-04  6.83403203663e-04  8.37373075282e-04  5.74792276662e-03  9.05841349917e-03 -8.89397319906e-03 -9.32793984971e-03  8.62896660460e-02 -4.32245633707e-03 -2.47750085341e-03 -3.69245009218e-04  3.46893456386e-03  1.15152242803e-03 -2.88436013341e-03  2.82237811538e-03  2.51410342625e-04  3.78849716107e-03 -2.44260363026e-03 -2.29455940547e-03  4.13072836965e-03 -1.78509627541e-03  1.48487255519e-03 -6.54542691384e-03 -4.90690484030e-03  2.71624005885e-03  1.32091654093e-03  4.26268797285e-04 -1.84928459813e-03 -6.70891089095e-04 -2.63489657762e-04 -1.02294345796e-03 -5.13633668077e-04 -7.24927908589e-04 -2.08122930009e-03  3.72900922408e-03 -9.47298768700e-05 -3.94049442852e-03  8.67251231462e-04  3.53532810667e-03  9.38706994979e-04  9.31596232317e-04 -1.27211684854e-03  4.37339460223e-03 -1.06668749125e-03  1.92692546926e-03 -1.67597894859e-03 -2.33938371347e-03  3.14908201105e-03 -1.39857226038e-03  4.31618337527e-03
-4.85702664643e-03  1.66976362585e-03 -1.43083041329e-03 -9.64657439824e-04 -5.91049209288e-04  2.70116692996e-03 -3.92356932408e-04  1.23413341400e-03  3.43365348935e-04  4.74155935302e-04  7.62103140757e-05 -3.30347911908e-03  3.51281175089e-03 -5.58328501309e-04 -4.26641075433e-03  3.83244646737e-03  1.35964898903e-03 -2.61446512971e-03  3.88881888935e-03  1.41879870510e-03 -1.46628084966e-03 -4.32245633707e-03  8.35727830944e-02 -1.38486012516e-02 -2.17365058220e-02  3.66584186808e-03  4.53884688587e-03  1.51819044709e-03 -1.10795761783e-03  2.34550654681e-03  1.56030126757e-03 -5.31422699840e-04 -7.10372865433e-04  3.12793736668e-03 -5.62098398758e-04 -2.43259678886e-03  1.39940644957e-03 -5.10325678629e-03  8.77050786783e-06  1.87091005457e-03 -5.66936926245e-03  8.76286737082e-04  7.25081953700e-03  1.45245801109e-03 -5.17949999484e-03 -7.20488442041e-04  1.57280414442e-04 -5.87489002887e-04  2.74080556175e-04 -2.84449158343e-03  8.16680467162e-04  3.65313769211e-03  5.73804430329e-04  1.24899606726e-03  1.32557337038e-03  1.32857940058e-04  2.33176356817e-03  1.58705456134e-03 -2.43350514144e-03  1.64640816063e-03  3.33432465669e-04 -1.08750126810e-03 -1.24388682443e-03  8.11603204870e-04
 1.16959778767e-03 -2.57991580139e-03 -1.41089296257e-03 -3.78826122203e-03 -5.06412061935e-04  1.97734134255e-03 -2.10409068034e-05  3.72046567399e-03  1.40727476086e-03  4.93166804768e-04  1.06844131264e-04 -4.63159620060e-04  9.62122983072e-04  2.28168398566e-03  2.85372501734e-03 -1.58639788724e-03  2.67290981241e-03 -6.52187789389e-04 -6.29899415713e-04  3.45012664017e-03 -1.65820013187e-03 -2.47750085341e-03 -1.38486012516e-02  7.87675124978e-02 -2.08068387732e-02 -3.07346587803e-03 -3.28962015967e-03 -1.64205967676e-03 -1.40263315973e-03  1.65915181356e-03 -6.18225531933e-03  1.90367757139e-03 -1.69848225056e-03 -4.58980898591e-03  1.36039690902e-03 -4.57133157141e-04 -1.75244244479e-03  9.09550289303e-05  2.65684113845e-03  7.00453428568e-04  2.15086269990e-03 -2.67112321269e-03  2.69646653473e-03  2.08925596871e-03  6.51371142550e-04  4.26269685601e-04  2.81019685193e-03  2.29711230430e-03  1.62374453292e-03  2.96433567765e-03 -1.19639855362e-03  8.55832239999e-04 -1.34472488588e-03 -7.26786380539e-04 -2.11913430079e-03  8.28688889443e-04 -1.10198187580e-03  2.60506782944e-03  7.16282245042e-04  4.22557733475e-04  7.62017901364e-04  2.37570098106e-03 -5.92898140777e-04 -2.64374714116e-03
 1.80139908477e-03 -1.58633822655e-04  5.67161304151e-03  2.89932961097e-03  2.05755851834e-03 -2.07430222007e-04  8.69982647416e-04 -2.96267230030e-03 -1.50417497975e-03  6.64769644963e-04  1.00671883640e-03  3.79991472109e-03 -2.78529913422e-03 -5.47072337186e-04  6.94492468066e-04  1.80048778644e-04  3.77542292801e-04 -1.39774954783e-03 -5.07311431500e-03 -2.04683394768e-03  3.83988107048e-03 -3.69245009218e-04 -2.17365058220e-02 -2.08068387732e-02  8.69223902436e-02  8.11266196974e-04 -6.83731805006e-03  3.13544433816e-03  2.26651370039e-03 -3.87183716810e-03  3.98048522217e-03 -3.57420794087e-03  3.30547161168e-03  2.27011860024e-03  2.17713121861e-05  2.45266324472e-03  6.02734633219e-03  1.40837078284e-03 -2.28037588240e-03  5.01149033706e-05  1.05392478747e-03  8.00784053487e-04 -6.98670491785e-03 -1.93159724496e-03  1.35481459874e-03 -1.42410685871e-03 -2.55329343489e-03  2.83675199450e-03  2.25649844609e-05  1.75110121914e-03 -5.13314834279e-04 -3.80513634256e-03 -1.60021385548e-03  6.67752367489e-04 -1.55687799896e-03 -3.33654635193e-04  1.60169832861e-03 -6.25832323899e-04  1.64524586612e-03 -1.34647725731e-03 -1.82893593511e-03  1.29980409340e-03  6.45797183362e-04  4.11720228243e-03
 3.49730746167e-04 -3.16707259217e-03  3.89932584405e-04 -4.82540687027e-04  9.49347028968e-05  6.89687209372e-04  3.28500255125e-03 -1.32779092141e-03  3.16315652730e-04 -5.79692506825e-04 -4.24280420440e-04  1.05791891053e-03  2.52122615620e-03  2.76493695496e-04  6.24623030389e-04 -3.08823273166e-05  1.11825069356e-03 -7.47209774750e-04  2.44786547726e-03 -1.31099750638e-03 -8.79671142112e-04  3.46893456386e-03  3.66584186808e-03 -3.07346587803e-03  8.11266196974e-04  8.06680411261e-02  2.26441653769e-03 -2.60027936122e-03 -3.46144753096e-03  1.10754725126e-03 -5.74748699563e-04 -4.24343740870e-04 -1.14100197151e-03  3.26965710849e-03 -2.82924565276e-03  2.66431371200e-04  3.64192643853e-03 -2.79627644793e-03  1.13763073988e-03  3.76965688676e-03  2.98164724116e-04 -4.60819177045e-03  3.96565955383e-03 -3.68343371440e-03 -6.62176521992e-03  3.21390628728e-03 -1.71958998698e-03  2.47475006452e-05 -1.28162457955e-03  2.01013600182e-03  2.20149839569e-03 -2.78542189049e-03  2.80026977526e-03 -1.58332360805e-04  3.45394806971e-05  1.70736786670e-04  3.74824064772e-03  1.35367018840e-03  2.97925200160e-04 -3.72402807114e-04 -9.16141471229e-04  2.69114676645e-03 -8.76457293795e-04  2.50492963249e-03
-2.08188121450e-03  2.11117624120e-03 -2.64487412300e-03 -3.99687912541e-03 -1.66150996574e-03  2.03233672884e-03  1.32103704115e-03  1.16064543695e-04  2.16100783664e-04  1.06905959845e-03 -1.59879024902e-03 -1.68465573967e-03  7.61850742545e-04 -2.55182919910e-03  5.41530252414e-04  1.13754434000e-03 -1.33121251983e-03 -1.96080234135e-03  2.02337916271e-03  2.15796980768e-03 -5.70481190217e-04  1.15152242803e-03  4.53884688587e-03 -3.28962015967e-03 -6.83731805006e-03  2.26441653769e-03  8.93772573008e-02 -2.20355763362e-03 -6.92282708460e-03  8.57102194172e-03 -2.18168338750e-03  2.30927199134e-03 -1.15218507671e-03 -4.21690827456e-04 -2.64808428452e-04 -3.89060692683e-03 -4.83623525551e-03 -5.20608780034e-04  2.48230173484e-03 -1.43163008850e-03  4.43829331872e-03 -1.95177135990e-04 -4.18842590938e-03 -2.66642569774e-03  2.88785556274e-03  2.61491164209e-03 -1.23962737784e-03 -9.53904003375e-04  1.49368717501e-03 -7.48171215250e-05 -1.43977188509e-03  5.38108744603e-03  1.75481961215e-04 -7.90912941368e-04  9.47408260223e-04 -5.54404241390e-04  1.46680982982e-03 -1.30875565462e-03 -4.17698542900e-04  2.84742123751e-03  1.34524884534e-03 -2.54815065909e-03  9.81991582153e-04 -3.03228562974e-03
-7.45765667135e-04  1.18658093434e-03 -2.81476321109e-04 -2.56562185931e-03 -9.98599759650e-04 -3.94953262389e-03  1.38449970144e-03 -2.18185022686e-03  6.28885151229e-04  1.47866449162e-03  1.60643236303e-03  1.60419130944e-03 -2.20742588938e-03 -2.33162031442e-03  1.16157093368e-03  3.74419090808e-04 -2.33175691036e-03  6.23538021169e-04 -3.96131074125e-04 -1.77632952652e-03  1.43521038813e-03 -2.88436013341e-03  1.51819044709e-03 -1.64205967676e-03  3.13544433816e-03 -2.60027936122e-03 -2.20355763362e-03  6.01632488602e-02  1.89253210183e-03  4.11064275890e-04  2.98638397281e-03 -1.46427250639e-03  1.09616792994e-03 -5.33974351940e-04  2.00103957986e-03  1.63740704163e-03  3.01316796599e-03  9.90345683135e-04  4.50989995847e-04 -1.71604115591e-03  3.36349353864e-04  1.06748191148e-03  6.49742656448e-04  1.17139301634e-03  6.66636600422e-04 -4.28823170733e-03  7.89760405643e-04 -2.41034669722e-03  8.59156442222e-04 -9.24881917195e-04  2.29589364099e-03  2.11144813189e-04 -2.75629114955e-03  4.76679258929e-04 -1.79986755971e-03 -8.82989790837e-05  1.76480184004e-03 -2.30715580383e-03 -1.90212439421e-03  7.05038254248e-04 -1.24483131598e-03 -2.22884223155e-03 -1.59471348726e-03  2.79408665463e-03
-1.26109105582e-03  2.43861470727e-03 -1.95962080427e-03 -1.88994324104e-04  1.20789586955e-03 -2.44056501463e-03 -1.82640306697e-04 -1.37791857615e-03 -8.79804606439e-04  2.29819036309e-03 -5.77914956257e-03  9.31737665848e-04  1.85718895582e-03  1.81171896847e-03 -3.03351712050e-04 -1.51578828831e-03 -3.01432698530e-03  2.72849111959e-04 -2.86177417845e-03 -2.17036410607e-03  1.14028335423e-03  2.82237811538e-03 -1.10795761783e-03 -1.40263315973e-03  2.26651370039e-03 -3.46144753096e-03 -6.92282708460e-03  1.89253210183e-03  7.58730322913e-02 -6.42826980169e-03  7.89100715521e-03  1.08041038147e-03  1.45497860719e-03 -1.72855358094e-03  1.11697349896e-03 -1.37806016350e-03  1.21124762760e-04  1.70528509820e-03 -1.86380930553e-03 -3.85310894976e-04 -4.46866063516e-04  2.21973722577e-03 -2.33682131516e-03  5.42381034121e-04  1.63323611926e-03 -1.25273798074e-03  4.76211129064e-03 -2.55342415540e-03  1.20857382454e-04 -5.79015065742e-04 -2.04598269977e-03  1.74295714958e-03 -6.96964987166e-05 -4.47458457089e-04 -1.89060005525e-04  6.06369437660e-04  2.32481016418e-04 -2.39369366462e-03 -2.39034532586e-04 -1.23611507622e-03 -2.58709181582e-03  2.97659104138e-03 -2.15188223389e-03 -1.78574834980e-03
-5.41764242450e-03  2.29097937159e-03 -6.64936455548e-03 -1.53565895152e-03 -4.32464203501e-04  1.63724585400e-03  1.26323054189e-04  4.74349786576e-03  1.45271377884e-03 -2.19952368239e-03 -5.12694847884e-04 -2.29113843856e-03 -2.84210970467e-03  4.18977601261e-03 -7.96427630152e-04  3.52856658893e-03  7.41335495822e-04  1.95538313576e-03  2.44440180274e-03 -4.37298718985e-03 -2.97582730605e-03  2.51410342625e-04  2.34550654681e-03  1.65915181356e-03 -3.87183716810e-03  1.10754725126e-03  8.57102194172e-03  4.11064275890e-04 -6.42826980169e-03  9.94738057929e-02  1.67253871820e-03  1.43642238833e-04 -4.51309919363e-03  3.27854984463e-03 -2.82054191240e-03 -3.68244757146e-03 -2.94303787799e-03 -1.16206483258e-03 -3.15908192797e-03 -9.38807752383e-04 -2.67643984216e-03  9.61241498103e-04  4.81057651045e-03 -1.52990445860e-03  5.41477355677e-04  1.87200867857e-03 -2.77015772872e-03 -8.03944479859e-04  4.17667686927e-04  1.54439432156e-05 -2.80811576846e-03 -1.65253824685e-04  1.17515383732e-03  2.25482142214e-03  4.89385703738e-03  1.64050107267e-03 -8.57185331650e-04  1.91485635504e-03  3.92845095699e-03 -5.41248353930e-03  1.80260719514e-03  4.57950374842e-03  2.04986977055e-03  3.78992291742e-03
-2.01930685841e-03  3.79285100023e-03  6.36039339326e-04  2.30038493453e-04  9.72535428833e-05 -2.04111492584e-03 -6.99294385927e-04 -8.44979995561e-05  1.28122641693e-03  2.10505321175e-03 -5.25541077046e-04  3.13098857174e-03  2.31243148975e-03 -5.86694416122e-04 -6.24133068246e-04 -2.39963888313e-03 -1.00558492290e-03  3.05866276699e-03  3.66168083595e-03 -2.09611566153e-03 -1.30089792312e-03  3.78849716107e-03  1.56030126757e-03 -6.18225531933e-03  3.98048522217e-03 -5.74748699563e-04 -2.18168338750e-03  2.98638397281e-03  7.89100715521e-03  1.67253871820e-03  7.68718829367e-02 -7.06686963921e-03  7.26034216709e-03 -5.56911592750e-05  5.16260656510e-04 -1.08748457378e-03  8.96602797636e-04 -3.40444400148e-03 -1.72089081046e-04  4.36046946967e-03 -5.04592548104e-03 -5.82606192202e-03  3.15800451197e-03 -3.21090794158e-03  1.48946840120e-03 -1.64988295170e-03 -4.02524427441e-05 -3.56196831194e-03 -1.94915111440e-03 -1.21999701952e-03  2.24171550546e-03 -3.07025104341e-03  3.37426250925e-05 -2.87990291545e-04 -1.04175036085e-03  2.10895925772e-04 -1.58921801307e-03 -4.03300534140e-04  1.83436365854e-03  1.15942367757e-03 -2.63893237596e-03  2.22830137705e-03 -8.76807215027e-04  2.95571110857e-03
 2.37671342164e-03  1.77682199293e-03 -8.17330728777e-04 -3.34936175000e-03  1.59796325820e-03 -3.89281566766e-03  1.22378465344e-03  1.77739582804e-04  3.47183877349e-04 -1.57537474370e-03 -1.21350762944e-03 -4.20890919699e-03 -1.23508633225e-03  2.72076532924e-03  2.19820860622e-03 -5.94031210443e-04  2.65726686419e-03  2.43288693051e-03 -2.35501832727e-03 -4.64505118184e-04 -1.08847335021e-03 -2.44260363026e-03 -5.31422699840e-04  1.90367757139e-03 -3.57420794087e-03 -4.24343740870e-04  2.30927199134e-03 -1.46427250639e-03  1.08041038147e-03  1.43642238833e-04 -7.06686963921e-03  7.49173102801e-02  4.03462676064e-03 -6.54947687558e-03  8.93859758257e-03  1.09375566546e-03  1.34021375327e-03  2.36769194961e-03 -5.27880106718e-03 -6.23045655763e-04  1.20389869147e-03  1.96956499561e-03 -2.62625831337e-03  1.40193594369e-03  8.09147226630e-04 -1.83979532406e-04 -5.87164437927e-04 -1.47735544272e-03 -7.91838617103e-04 -5.72974477206e-04  4.29042860483e-04  3.00872508155e-03 -1.04025634869e-03 -1.29817281851e-03  2.52051007187e-03  2.41418098088e-03  2.00322226085e-03 -1.90016143522e-04  2.38627266250e-03 -2.94703194084e-03  1.38661836663e-03  1.58320575374e-03  1.72252949954e-03  1.31282775697e-03
 2.72163070897e-03 -1.42903337355e-03  1.88563436279e-03 -1.08875423923e-03  1.60236877927e-03  1.34170831341e-03 -1.34526810080e-04 -1.53010264382e-03  1.01388208622e-03  4.79766045226e-04  1.02298547958e-03  4.73352966639e-05  8.49135915812e-04 -4.06839874696e-03  6.58293762943e-04 -1.68272262069e-03  7.33150281657e-04 -1.97865404200e-03  1.77029778425e-04  8.74622421358e-04  2.72702816074e-03 -2.29455940547e-03 -7.10372865433e-04 -1.69848225056e-03  3.30547161168e-03 -1.14100197151e-03 -1.15218507671e-03  1.09616792994e-03  1.45497860719e-03 -4.51309919363e-03  7.26034216709e-03  4.03462676064e-03  5.47775625005e-02  1.50731663831e-03  1.00292378488e-02 -3.02132654064e-04  1.76237462767e-04  3.95738479826e-04  5.58295399756e-04 -1.88307167319e-03  9.03334697265e-04 -5.44679228267e-04  1.36483556763e-03  4.68743184312e-04 -2.78085199760e-03  2.79046977208e-04  2.07911532866e-03 -9.56838770494e-04 -2.39289859017e-03  8.23448260540e-04  2.65796871919e-03 -4.11737243693e-04 -2.05685365894e-03 -3.86214754455e-04 -1.37974539429e-03 -4.05653562865e-05 -2.03495455132e-03  7.76682226705e-05 -5.58916798110e-04  2.24451862973e-04 -4.19700796687e-04  8.22343351302e-04 -8.22219808322e-04  2.06092377376e-03
-9.48003653591e-04 -2.51308826173e-03 -5.50349405214e-03 -3.00844764566e-03 -2.10400596460e-04 -1.55190964797e-03  4.95671821769e-04  3.40682160967e-03  1.41811662162e-03  9.81823076133e-04  7.44418503835e-04 -2.37767758298e-03 -5.85784605388e-03 -3.77719977305e-03 -1.76749302277e-04  4.20241018547e-04 -1.28180147191e-03  1.84369517210e-03  1.56295354588e-03 -2.29552186847e-03 -2.04722950887e-03  4.13072836965e-03  3.12793736668e-03 -4.58980898591e-03  2.27011860024e-03  3.26965710849e-03 -4.21690827456e-04 -5.33974351940e-04 -1.72855358094e-03  3.27854984463e-03 -5.56911592750e-05 -6.54947687558e-03  1.50731663831e-03  8.35463742400e-02 -1.09797805723e-02  4.28026622644e-03 -7.27145536276e-03  4.01497445559e-03 -1.01069072851e-03  2.06536485831e-03  2.69581895851e-03 -2.66304672591e-03  2.90121289215e-03  7.28297457852e-04 -1.81546493474e-03 -4.72252084731e-03 -2.76276525182e-03  3.72752230053e-03  2.15547991321e-03 -2.82839154844e-04 -1.89367000626e-04  1.63149728015e-03 -8.94793360663e-04  1.66599465139e-03  2.94794262723e-03  2.22917844172e-03  1.64631887885e-03  1.10132344128e-03 -4.46136452768e-04  2.53900049087e-03  8.14357323592e-05  3.70129375012e-03 -1.21120995572e-03  2.97335990890e-03
 2.07793034595e-03 -1.28093580737e-03 -2.67578505660e-03  1.89257285098e-04  8.70750216742e-04  4.86717053140e-04 -1.50134291878e-04 -7.02182731431e-04  5.16957816208e-04 -8.88899220598e-05  2.46158129826e-05 -1.14216396516e-03  2.86290620663e-03 -1.27126806237e-03  2.95564056478e-04 -1.56185448593e-03  2.65274158323e-03  2.09382656487e-04 -8.69063785432e-04  1.20308064314e-03  1.16820898750e-03 -1.78509627541e-03 -5.62098398758e-04  1.36039690902e-03  2.17713121861e-05 -2.82924565276e-03 -2.64808428452e-04  2.00103957986e-03  1.11697349896e-03 -2.82054191240e-03  5.16260656510e-04  8.93859758257e-03  1.00292378488e-02 -1.09797805723e-02  5.30243211937e-02  8.33592991639e-03  4.68954950406e-03 -1.39724667060e-03 -2.75676009012e-04 -2.26638602287e-03  9.61075175269e-04  1.81897336958e-03 -3.67450092196e-03  1.46428396880e-03 -8.71796537290e-04  1.66087576520e-03  1.67110015242e-04 -1.99681315933e-04 -1.10057412985e-03 -1.33564412795e-04  3.85585726087e-04 -1.11850213898e-04 -6.51709058897e-04 -2.39250955993e-04 -3.21322041021e-03 -1.20586370238e-03 -2.16651035873e-03 -2.09087845063e-03  2.58870390817e-04 -5.41515991717e-04 -3.23389435739e-04 -4.10405801254e-04  5.14472085291e-04  7.20046436931e-04
 1.52404445585e-03 -2.01238522724e-03 -1.51984390873e-03 -3.25516331911e-03 -2.68603550155e-04 -9.66732767829e-04  1.85035669976e-04 -1.72134847525e-03 -1.52929856805e-03 -1.52527935373e-03  2.71254939500e-05 -3.15649556913e-03 -2.10116123524e-03 -2.87584621850e-04 -1.13335169638e-03  1.51167706147e-04  3.07109932101e-04  2.49287823501e-03 -1.51418147404e-04  1.93528635932e-04 -1.68238036402e-04  1.48487255519e-03 -2.43259678886e-03 -4.57133157141e-04  2.45266324472e-03  2.66431371200e-04 -3.89060692683e-03  1.63740704163e-03 -1.37806016350e-03 -3.68244757146e-03 -1.08748457378e-03  1.09375566546e-03 -3.02132654064e-04  4.28026622644e-03  8.33592991639e-03  6.63622005002e-02  3.43602534358e-03  4.81916088030e-03  3.54035206566e-03 -7.66648692051e-04  1.50629484057e-04  4.29997378034e-04 -1.21089028567e-03  3.51569154692e-03  2.51055248072e-03  1.68006852064e-03 -4.70413062480e-03  3.34134101778e-03 -7.87754034756e-05 -1.42568415222e-03  2.01945959998e-03  1.75036094631e-03  1.43322669708e-03  3.13828615830e-03  5.49258159583e-04 -1.32519303187e-03 -3.02474193652e-03 -1.15604805690e-03  1.26092616870e-03 -1.07179121597e-03 -1.83159519031e-03 -1.75436839899e-03  1.67276299305e-04  1.03228243007e-03
 2.03687543731e-03 -4.24849250530e-03  2.62612141000e-03  1.37440577398e-03  1.70630837874e-03 -3.75974661801e-03 -5.09707533408e-04  8.16499368781e-04  3.75131049947e-03 -1.55958318329e-03  2.34047994169e-03  1.81635300395e-03  5.41227834280e-04  4.16800014557e-03 -2.96828996642e-04  1.66282803448e-03 -2.22578780557e-04 -3.98607676541e-03 -3.67475663426e-05  3.49507432754e-03  2.61849794764e-03 -6.54542691384e-03  1.39940644957e-03 -1.75244244479e-03  6.02734633219e-03  3.64192643853e-03 -4.83623525551e-03  3.01316796599e-03  1.21124762760e-04 -2.94303787799e-03  8.96602797636e-04  1.34021375327e-03  1.76237462767e-04 -7.27145536276e-03  4.68954950406e-03  3.43602534358e-03  9.27241831615e-02  4.29116509135e-03  6.02131161577e-04 -8.28187439412e-03 -2.92185689143e-03  4.98586773100e-03  1.13307804698e-03  1.80186454712e-03 -1.74380281256e-03  5.16481091643e-03 -4.71223022572e-05  7.35726258784e-04 -2.57333472663e-03 -2.68006332075e-03  1.07948278775e-03 -1.44721863998e-03  1.61176916644e-03  2.14498482384e-04  7.13254574344e-04  2.77976102969e-03 -3.43339953501e-03 -1.68625229982e-03 -1.93247075421e-03 -1.20650793851e-04  1.45307875120e-03 -5.22593031570e-03 -1.76756943188e-03 -4.03703490319e-03
-5.68289040994e-04  7.45516080789e-04  1.98257692182e-03  4.01367878881e-03 -1.00314380745e-04 -4.78343885935e-03  2.98561648352e-03 -2.95010259484e-04  5.75795297796e-04  3.03696657054e-03  4.65276781316e-03 -1.27931235385e-03 -3.63042448857e-03  1.56687811299e-03  4.27498776823e-04  1.25521839338e-03 -6.89944126667e-04  5.06378016801e-03  1.01569289613e-03  5.19175985469e-04 -2.12928757487e-03 -4.90690484030e-03 -5.10325678629e-03  9.09550289303e-05  1.40837078284e-03 -2.79627644793e-03 -5.20608780034e-04  9.90345683135e-04  1.70528509820e-03 -1.16206483258e-03 -3.40444400148e-03  2.36769194961e-03  3.95738479826e-04  4.01497445559e-03 -1.39724667060e-03  4.81916088030e-03  4.29116509135e-03  9.72790568134e-02  3.38564373653e-03  4.64210242188e-04  8.29861202389e-03  1.52228231428e-03  1.83360997618e-03  1.99725830512e-03 -3.82168823129e-04 -1.02820014901e-03 -3.80877672581e-03  5.22336747969e-05 -1.40244709828e-03 -5.05371476881e-03 -1.44760517512e-03  3.69132902499e-03 -2.81031007645e-04  7.06353761769e-04 -2.76832956679e-04  3.24141436666e-03  3.02057855454e-03 -2.81918858792e-03  1.00802114893e-04  8.88603421923e-04  2.75007868530e-04 -3.98799754344e-03 -1.16898179979e-03 -1.64725378227e-03
 1.46188944265e-03 -3.12374548404e-04 -2.75646546941e-03  3.57749919817e-04 -5.13489332544e-04 -3.49237779237e-03  2.01630774956e-03 -3.01586389303e-04  4.82070846376e-05 -5.86087246753e-04  1.83541030557e-03  2.64403432635e-03  1.09426379334e-03  7.00687522317e-05 -2.41644954072e-03 -3.43730578647e-05 -3.86622535950e-04 -1.39992158739e-03  4.35685150672e-03  5.85655962373e-04  2.79429156647e-03  2.71624005885e-03  8.77050786783e-06  2.65684113845e-03 -2.28037588240e-03  1.13763073988e-03  2.48230173484e-03  4.50989995847e-04 -1.86380930553e-03 -3.15908192797e-03 -1.72089081046e-04 -5.27880106718e-03  5.58295399756e-04 -1.01069072851e-03 -2.75676009012e-04  3.54035206566e-03  6.02131161577e-04  3.38564373653e-03  8.78617918473e-02 -9.93175938319e-03 -5.50480572413e-03 -6.80421923798e-03  3.27304207052e-03 -5.64430505151e-03  1.48134900272e-03  3.44000853647e-03  2.85859272954e-03  3.31776755404e-03  1.70289539360e-03  2.94144554540e-04 -1.45551630299e-03 -4.34348270982e-04  6.21842981356e-03  3.48681896787e-03 -4.11438193854e-03 -6.13013047377e-03  2.19120030995e-03 -2.36279478113e-03 -3.35731440827e-03  1.10401508361e-04  2.05025774228e-03 -7.82722199529e-04 -1.40657612790e-03 -6.47691705743e-03
-1.11745357239e-03 -1.73390017816e-04  4.40582584251e-04  3.44695265870e-04  3.03777454506e-03  2.96659845985e-04 -5.85486321937e-04  5.14237551181e-04  8.32604671906e-04 -1.85152908309e-03  3.11561607147e-03  2.57260075656e-04 -6.76048720156e-04 -7.71549583150e-04  2.44202045958e-03  1.09954069634e-03  4.04101705686e-03 -1.55453187383e-03 -5.19707157840e-04 -2.46019429506e-03 -1.13397156372e-03  1.32091654093e-03  1.87091005457e-03  7.00453428568e-04  5.01149033706e-05  3.76965688676e-03 -1.43163008850e-03 -1.71604115591e-03 -3.85310894976e-04 -9.38807752383e-04  4.36046946967e-03 -6.23045655763e-04 -1.88307167319e-03  2.06536485831e-03 -2.26638602287e-03 -7.66648692051e-04 -8.28187439412e-03  4.64210242188e-04 -9.93175938319e-03  7.52590974849e-02  2.65663275696e-03 -9.23626521608e-03  8.22894479815e-03 -6.76447514014e-04 -2.62399846768e-03 -1.59213233421e-03 -5.52081191704e-04 -1.00611511076e-03 -5.11062859749e-04 -3.35894058145e-04  5.86021101092e-04  1.30210770833e-03 -1.25513185430e-03  1.83411369689e-03  1.53447181525e-03  2.17211982092e-03 -1.57558172108e-03  1.35438008908e-03  3.60431354152e-03 -7.26630707548e-04 -8.81997402384e-04  4.75495329950e-03 -7.63416122189e-04  5.80271339530e-03
 1.03343623319e-03 -3.11896990312e-03  1.80155723998e-03  1.23044168018e-03 -1.64163097155e-03  2.80821904593e-03  8.65634641380e-04  1.55157557337e-03  2.49443369317e-03 -2.00996252311e-03 -7.28889166913e-04 -1.87323199711e-03  1.02751075651e-03 -7.39896724678e-06  3.83543578619e-03 -2.63057139218e-03 -7.04065435712e-04  2.08567854817e-03 -1.00771277206e-04  4.39203286889e-04 -1.60001207044e-03  4.26268797285e-04 -5.66936926245e-03  2.15086269990e-03  1.05392478747e-03  2.98164724116e-04  4.43829331872e-03  3.36349353864e-04 -4.46866063516e-04 -2.67643984216e-03 -5.04592548104e-03  1.20389869147e-03  9.03334697265e-04  2.69581895851e-03  9.61075175269e-04  1.50629484057e-04 -2.92185689143e-03  8.29861202389e-03 -5.50480572413e-03  2.65663275696e-03  8.55174093961e-02 -5.55892736090e-03 -1.66700497674e-03 -1.25089503409e-03 -2.86203940749e-03  1.96694902658e-03  4.22795896061e-03  6.69620235296e-04  5.99054072059e-04 -1.72315393545e-03  1.21352569005e-03 -1.57206666252e-03  1.50337491632e-03  2.69665813114e-03 -3.91515566521e-05  1.68036840475e-03  1.30264525148e-03 -1.06875865688e-03 -6.34623642039e-04 -3.63458689203e-05  8.43565160313e-04  2.59948795926e-03 -6.69618435194e-04 -1.35081300086e-03
-4.66149614228e-04  1.29871685273e-03  3.07469082498e-03 -3.93748359148e-03  3.71199778384e-03 -6.68454797561e-04 -1.15879896040e-03  2.22526968581e-03  4.56120264286e-03 -4.34810143239e-04  1.53850950571e-03 -2.83946431743e-03 -1.70329911909e-03  1.50110295810e-04  3.90600923983e-04 -1.32559340316e-03 -6.14152592435e-04  1.18148754979e-03 -7.09499512557e-03 -1.11700330693e-03  2.55530038768e-04 -1.84928459813e-03  8.76286737082e-04 -2.67112321269e-03  8.00784053487e-04 -4.60819177045e-03 -1.95177135990e-04  1.06748191148e-03  2.21973722577e-03  9.61241498103e-04 -5.82606192202e-03  1.96956499561e-03 -5.44679228267e-04 -2.66304672591e-03  1.81897336958e-03  4.29997378034e-04  4.98586773100e-03  1.52228231428e-03 -6.80421923798e-03 -9.23626521608e-03 -5.55892736090e-03  7.85719313442e-02 -1.07707020968e-02  1.59701460948e-02  1.05074238332e-03 -1.74393239963e-03 -1.56975489339e-03  6.44280534971e-05  2.21341966861e-03 -2.21777369588e-03 -2.69510919199e-03  2.87727342477e-04 -1.14136690518e-04 -2.31975371461e-03  2.25221055534e-03  2.45025615122e-06 -5.03725916046e-04 -1.39173635774e-03  1.37049208494e-04 -3.70435717064e-03 -2.82836436614e-03 -7.04295706989e-03  1.12794207207e-03  3.66789393353e-03
 9.87655111919e-04  3.41554872678e-04 -4.26022769126e-04 -1.87401483719e-03  2.31160126530e-03 -9.70724193797e-04 -5.31330735451e-05  2.95060993234e-03 -1.45047171076e-03  1.47622549763e-04 -2.32007849620e-03  1.23303815377e-03  2.48012029687e-03 -6.08189791788e-04 -3.54596123022e-03 -1.64576204213e-03 -9.59271648236e-05  1.88876595706e-03  6.31291258840e-04 -8.05315306385e-04 -8.23887197997e-04 -6.70891089095e-04  7.25081953700e-03  2.69646653473e-03 -6.98670491785e-03  3.96565955383e-03 -4.18842590938e-03  6.49742656448e-04 -2.33682131516e-03  4.81057651045e-03  3.15800451197e-03 -2.62625831337e-03  1.36483556763e-03  2.90121289215e-03 -3.67450092196e-03 -1.21089028567e-03  1.13307804698e-03  1.83360997618e-03  3.27304207052e-03  8.22894479815e-03 -1.66700497674e-03 -1.07707020968e-02  8.69995249233e-02 -3.03460313288e-03  3.61864710016e-03  1.40291293680e-03  3.29513231744e-03  1.22378541319e-03 -1.23163959152e-03 -2.29181186479e-04  3.80980274871e-03 -3.44035958540e-03  6.75783432736e-04  3.88453025975e-03  2.04636214077e-04  2.81980354427e-04  1.36180876914e-04 -1.48404807197e-03 -2.41359524782e-03  2.40366134302e-03  6.77087194996e-05  4.13368501256e-03  8.03836248414e-04 -2.42225264374e-05
 1.19683910472e-03 -3.05790065019e-04  1.74869588634e-03 -1.70014111710e-03  1.34528944784e-03 -5.67221166874e-04  1.04522759923e-03  1.90425097460e-03  4.38969620357e-03  1.06857402045e-03 -2.47431954822e-04 -1.39709622102e-03  1.32274139674e-05 -1.40047883637e-03 -3.73557934910e-03  2.55293817832e-03  1.09720063630e-03  2.05499842925e-03 -1.98731012500e-03  8.83877073598e-04 -4.16805720673e-04 -2.63489657762e-04  1.45245801109e-03  2.08925596871e-03 -1.93159724496e-03 -3.68343371440e-03 -2.66642569774e-03  1.17139301634e-03  5.42381034121e-04 -1.52990445860e-03 -3.21090794158e-03  1.40193594369e-03  4.68743184312e-04  7.28297457852e-04  1.46428396880e-03  3.51569154692e-03  1.80186454712e-03  1.99725830512e-03 -5.64430505151e-03 -6.76447514014e-04 -1.25089503409e-03  1.59701460948e-02 -3.03460313288e-03  6.91787091027e-02  3.98259763423e-03 -7.90629914432e-03 -4.45003437518e-03 -1.42989953019e-03  5.72510934259e-04 -2.51768817879e-03 -2.19006198592e-03  1.81903893006e-03 -1.40565330726e-03 -1.77052214640e-03  4.27120210609e-03  2.82453265703e-03 -9.79156531152e-04  1.42777231607e-03 -1.07413664532e-03 -1.60421899626e-03 -3.32082968622e-03 -5.48273397855e-03 -2.00626182165e-03  4.37543071670e-03
-8.93518565405e-04 -2.21290213127e-03 -8.63618176292e-04  3.31014194365e-03 -6.05685183628e-04 -4.74528525138e-03 -3.45199058950e-04  3.81139023975e-04  2.22762656923e-03 -4.06209138667e-03 -1.21392367416e-04 -2.16612615622e-03 -6.09155608120e-03 -3.73805178310e-03  3.24892321610e-03  2.58979128660e-03 -4.60666583176e-04  1.80963756910e-03 -4.73334684474e-03  1.22490344419e-03 -2.05001214875e-03 -1.02294345796e-03 -5.17949999484e-03  6.51371142550e-04  1.35481459874e-03 -6.62176521992e-03  2.88785556274e-03  6.66636600422e-04  1.63323611926e-03  5.41477355677e-04  1.48946840120e-03  8.09147226630e-04 -2.78085199760e-03 -1.81546493474e-03 -8.71796537290e-04  2.51055248072e-03 -1.74380281256e-03 -3.82168823129e-04  1.48134900272e-03 -2.62399846768e-03 -2.86203940749e-03  1.05074238332e-03  3.61864710016e-03  3.98259763423e-03  1.04911314524e-01 -8.21719367091e-04  7.52365556343e-03  1.62841455172e-03  5.91000923202e-04  1.29261216344e-03  5.38880511747e-03 -2.99058104706e-03 -4.34800619089e-04  8.66056593835e-04  7.27193359809e-04 -6.67731051839e-04 -4.90487641996e-03 -6.83285917606e-03  5.07919977536e-04  1.46004925326e-03 -1.21091206374e-03 -6.00931358225e-03  3.58169863749e-03  3.47649511654e-03
 6.83761220015e-03 -5.17544253194e-03  3.21711638640e-04 -3.56150829385e-03  1.97556807682e-03  1.64199524977e-03 -1.29088739933e-03  1.10983038731e-03 -1.34705743498e-03  6.68125131099e-04 -3.37922403931e-03  6.42158271116e-04  1.00092094936e-03  5.35733773861e-03 -4.83625117325e-04  3.31340829139e-03 -9.01962080176e-04  2.34583778042e-03  5.75205697039e-04  1.67768870841e-03 -1.25617349383e-03 -5.13633668077e-04 -7.20488442041e-04  4.26269685601e-04 -1.42410685871e-03  3.21390628728e-03  2.61491164209e-03 -4.28823170733e-03 -1.25273798074e-03  1.87200867857e-03 -1.64988295170e-03 -1.83979532406e-04  2.79046977208e-04 -4.72252084731e-03  1.66087576520e-03  1.68006852064e-03  5.16481091643e-03 -1.02820014901e-03  3.44000853647e-03 -1.59213233421e-03  1.96694902658e-03 -1.74393239963e-03  1.40291293680e-03 -7.90629914432e-03 -8.21719367091e-04  9.63115238505e-02 -5.12039341599e-03  7.30245041428e-03 -7.34422009502e-03  5.02038465197e-03  3.12827953493e-03 -4.61432763213e-03  1.40858868890e-04 -1.85493498145e-04 -1.54316723489e-03 -3.02084238631e-05  5.77290309591e-04  2.27656500803e-03 -3.18260688199e-04 -1.50599564556e-05  5.16923912434e-04 -4.70519316017e-04  1.13926100454e-03 -5.30349864132e-03
-5.03057196914e-03  3.60560631574e-03  1.12610441725e-03  3.55092749903e-03 -5.80579963383e-04  1.94957472587e-03 -6.95889538470e-04 -2.54776560372e-03  3.38818172060e-03 -1.60730133119e-04 -4.89398118284e-04  2.11791230817e-03 -1.71320207159e-03  3.13571539234e-03  4.28583409675e-03  1.06305664889e-03  5.99436997924e-04 -1.57513515185e-03  3.38362306283e-03  2.93643156597e-03 -6.18698789763e-04 -7.24927908589e-04  1.57280414442e-04  2.81019685193e-03 -2.55329343489e-03 -1.71958998698e-03 -1.23962737784e-03  7.89760405643e-04  4.76211129064e-03 -2.77015772872e-03 -4.02524427441e-05 -5.87164437927e-04  2.07911532866e-03 -2.76276525182e-03  1.67110015242e-04 -4.70413062480e-03 -4.71223022572e-05 -3.80877672581e-03  2.85859272954e-03 -5.52081191704e-04  4.22795896061e-03 -1.56975489339e-03  3.29513231744e-03 -4.45003437518e-03  7.52365556343e-03 -5.12039341599e-03  8.83488938364e-02  2.92539378487e-03 -1.77899383126e-03  2.74254825298e-03  2.90648157433e-03 -2.94961941412e-03  1.94824416470e-04  1.64823185653e-04  2.95101761830e-03  1.65472231511e-03 -6.19259964562e-03 -8.11544618271e-04  7.51082001720e-04  9.64112652450e-05 -1.06212077445e-03  1.60462822655e-03  5.72756428274e-04  5.69106131341e-05
 2.22055156538e-03 -6.03081913552e-03 -1.85022416823e-03  8.61026689397e-04  1.52779271201e-03 -5.40070972844e-04 -2.85261102464e-03  2.30023386835e-03  2.86550445351e-03 -3.99240514907e-03 -1.47997013123e-03 -3.01752958225e-03 -3.79177233477e-03  1.86903756714e-04  3.84775132006e-03 -5.42899875080e-04  2.07837625047e-03 -2.85517290982e-03 -3.06523981186e-03  4.89880594002e-03  1.87028874893e-03 -2.08122930009e-03 -5.87489002887e-04  2.29711230430e-03  2.83675199450e-03  2.47475006452e-05 -9.53904003375e-04 -2.41034669722e-03 -2.55342415540e-03 -8.03944479859e-04 -3.56196831194e-03 -1.47735544272e-03 -9.56838770494e-04  3.72752230053e-03 -1.99681315933e-04  3.34134101778e-03  7.35726258784e-04  5.22336747969e-05  3.31776755404e-03 -1.00611511076e-03  6.69620235296e-04  6.44280534971e-05  1.22378541319e-03 -1.42989953019e-03  1.62841455172e-03  7.30245041428e-03  2.92539378487e-03  7.72743031452e-02  5.11298980002e-03  1.57550327668e-02  5.66341388617e-04 -3.56663860381e-03 -6.45238326414e-04 -2.94732936667e-04  8.95808492009e-04  1.02406669316e-03 -3.54062832607e-03 -1.19705163842e-04 -8.08564319302e-04 -1.89202822498e-03 -1.18031831170e-03 -1.17589575626e-03 -1.56396611143e-03 -9.10023546278e-04
-1.23154530024e-03  1.51332751441e-03  2.95751505326e-04  3.62542956657e-04 -1.54786843962e-03 -5.17490508336e-03  2.38755662386e-04 -8.91716115751e-04  7.94983508285e-04 -2.73816254754e-03  9.17458223666e-04 -1.34743735081e-03  2.14121379035e-03  2.32813518846e-03  2.14833798822e-04 -2.19583534366e-03  1.88128202173e-03  2.53017370513e-03 -2.33865817794e-03 -4.89704946843e-03 -5.44160377636e-04  3.72900922408e-03  2.74080556175e-04  1.62374453292e-03  2.25649844609e-05 -1.28162457955e-03  1.49368717501e-03  8.59156442222e-04  1.20857382454e-04  4.17667686927e-04 -1.94915111440e-03 -7.91838617103e-04 -2.39289859017e-03  2.15547991321e-03 -1.10057412985e-03 -7.87754034756e-05 -2.57333472663e-03 -1.40244709828e-03  1.70289539360e-03 -5.11062859749e-04  5.99054072059e-04  2.21341966861e-03 -1.23163959152e-03  5.72510934259e-04  5.91000923202e-04 -7.34422009502e-03 -1.77899383126e-03  5.11298980002e-03  7.80878264057e-02 -4.99383921284e-03 -1.54406097531e-02 -1.70678167940e-03  2.46294636843e-03 -4.08833263072e-03 -1.09953812486e-03  1.19995164912e-03 -1.22427689073e-03  1.16044994472e-03 -7.65206193726e-04 -6.54393611817e-04 -3.98899610879e-03  4.80648368251e-04  2.09359933796e-03 -2.92341513505e-03
 1.38159982361e-03 -3.98430566756e-03 -2.26188208758e-03 -1.07147815308e-03 -3.77661143418e-04 -2.76627189155e-04 -1.84607228030e-03  4.58393414462e-04 -2.86530142918e-03 -8.16155077938e-04 -4.03962316797e-04  1.23466837185e-03 -5.79803299156e-04  1.98967330683e-04  2.57543533032e-03 -6.56527336163e-04 -7.50353128295e-04 -1.10967378075e-03 -7.56578882146e-04  6.22309454473e-04  1.05875004140e-03 -9.47298768700e-05 -2.84449158343e-03  2.96433567765e-03  1.75110121914e-03  2.01013600182e-03 -7.48171215250e-05 -9.24881917195e-04 -5.79015065742e-04  1.54439432156e-05 -1.21999701952e-03 -5.72974477206e-04  8.23448260540e-04 -2.82839154844e-04 -1.33564412795e-04 -1.42568415222e-03 -2.68006332075e-03 -5.05371476881e-03  2.94144554540e-04 -3.35894058145e-04 -1.72315393545e-03 -2.21777369588e-03 -2.29181186479e-04 -2.51768817879e-03  1.29261216344e-03  5.02038465197e-03  2.74254825298e-03  1.57550327668e-02 -4.99383921284e-03  6.37596940074e-02 -1.79662531606e-03 -4.85026084619e-03 -5.56299405401e-03 -9.60954491164e-04 -2.96425208635e-03  1.35815566803e-03 -1.57804743089e-05 -7.11891738768e-04 -9.56265972185e-04 -7.21481055385e-05  3.73442498367e-04 -7.47001062710e-05 -1.45548768978e-03  4.25988726955e-04
 3.29933021051e-03 -3.48589319604e-04 -2.87028284469e-03 -1.24423017493e-03 -7.59875792229e-04 -3.72456901083e-03  2.41354337103e-03 -1.20051309508e-03  1.95957384649e-03 -7.39154169388e-04  4.60993149371e-04  2.59274554981e-03 -3.15125320319e-03 -1.93817098534e-03  7.25124393639e-04 -9.46005590852e-04 -2.04873579186e-03 -2.81491525542e-03  6.42037816616e-04  5.02728889747e-03 -7.35910140088e-05 -3.94049442852e-03  8.16680467162e-04 -1.19639855362e-03 -5.13314834279e-04  2.20149839569e-03 -1.43977188509e-03  2.29589364099e-03 -2.04598269977e-03 -2.80811576846e-03  2.24171550546e-03  4.29042860483e-04  2.65796871919e-03 -1.89367000626e-04  3.85585726087e-04  2.01945959998e-03  1.07948278775e-03 -1.44760517512e-03 -1.45551630299e-03  5.86021101092e-04  1.21352569005e-03 -2.69510919199e-03  3.80980274871e-03 -2.19006198592e-03  5.38880511747e-03  3.12827953493e-03  2.90648157433e-03  5.66341388617e-04 -1.54406097531e-02 -1.79662531606e-03  7.45978475081e-02 -1.61373891289e-02 -7.39996120552e-03  3.69671709404e-03  3.57198550937e-04 -3.02575693006e-04 -5.85466492965e-04 -1.63250915180e-03  8.82881770859e-04  2.16900471132e-03  2.39801446360e-03 -1.61542653975e-03 -1.40144453351e-03 -5.49378878657e-04
 4.79484713306e-04  2.05276978667e-03 -2.10355127588e-03 -2.63264278544e-03 -8.23928718223e-04  4.24959656242e-03 -1.11630293735e-03  1.97660486020e-03 -9.77408270818e-05  1.13038191409e-04  1.07130751987e-03 -3.57742334687e-03 -8.74255169427e-04 -9.12825462060e-04  5.16652408983e-04 -5.60543086835e-05  6.74389112137e-04  5.37537240241e-04  8.25417130847e-04 -1.07075212043e-03 -9.28200032815e-04  8.67251231462e-04  3.65313769211e-03  8.55832239999e-04 -3.80513634256e-03 -2.78542189049e-03  5.38108744603e-03  2.11144813189e-04  1.74295714958e-03 -1.65253824685e-04 -3.07025104341e-03  3.00872508155e-03 -4.11737243693e-04  1.63149728015e-03 -1.11850213898e-04  1.75036094631e-03 -1.44721863998e-03  3.69132902499e-03 -4.34348270982e-04  1.30210770833e-03 -1.57206666252e-03  2.87727342477e-04 -3.44035958540e-03  1.81903893006e-03 -2.99058104706e-03 -4.61432763213e-03 -2.94961941412e-03 -3.56663860381e-03 -1.70678167940e-03 -4.85026084619e-03 -1.61373891289e-02  7.46385958341e-02 -6.82782354494e-03  1.71806193513e-03  1.16761916988e-03  1.92122794263e-03  3.05783244653e-03 -1.99185015084e-03 -3.12533892996e-04 -3.63057418699e-04  9.48509405716e-05  2.75258880175e-04 -1.75941498672e-03  2.22724061993e-03
-5.00606364370e-03  9.87925733976e-04  5.35407448130e-04  2.80440484706e-03  8.76988461112e-04 -1.61520120552e-03 -7.19464414710e-05  1.69917729656e-03 -1.14821754431e-03  2.91755450799e-03 -3.63044359895e-03 -9.48571665761e-04  1.45110416275e-04 -1.11030805291e-03  4.17860465847e-03 -2.47973985963e-03 -2.83231482136e-04  9.79842408125e-04  5.86131633661e-06  2.15443217757e-03  3.28988071091e-04  3.53532810667e-03  5.73804430329e-04 -1.34472488588e-03 -1.60021385548e-03  2.80026977526e-03  1.75481961215e-04 -2.75629114955e-03 -6.96964987166e-05  1.17515383732e-03  3.37426250925e-05 -1.04025634869e-03 -2.05685365894e-03 -8.94793360663e-04 -6.51709058897e-04  1.43322669708e-03  1.61176916644e-03 -2.81031007645e-04  6.21842981356e-03 -1.25513185430e-03  1.50337491632e-03 -1.14136690518e-04  6.75783432736e-04 -1.40565330726e-03 -4.34800619089e-04  1.40858868890e-04  1.94824416470e-04 -6.45238326414e-04  2.46294636843e-03 -5.56299405401e-03 -7.39996120552e-03 -6.82782354494e-03  8.38872616607e-02  9.14001086020e-03  5.96043219136e-03 -4.33924514177e-03  2.29056765374e-03  2.98696951805e-03 -9.10821258411e-05  1.02714292613e-03  1.09749464026e-03  8.06318734986e-04  1.84863302956e-03 -3.68003413492e-03
-6.23449271751e-04 -3.58474976827e-03  1.36408014833e-03 -2.63012115957e-03  1.77633543032e-03  3.64953057020e-03 -3.76643519203e-03  5.83900880395e-03  1.41167521193e-03  1.71365096351e-03 -3.69243375720e-03 -1.20249023402e-03 -1.74891684752e-03 -2.41161345638e-03  1.80592695417e-03  2.30865856678e-03  2.03963020745e-04 -3.26838774735e-04 -5.34160634893e-05  3.46797257549e-03 -3.41664870001e-05  9.38706994979e-04  1.24899606726e-03 -7.26786380539e-04  6.67752367489e-04 -1.58332360805e-04 -7.90912941368e-04  4.76679258929e-04 -4.47458457089e-04  2.25482142214e-03 -2.87990291545e-04 -1.29817281851e-03 -3.86214754455e-04  1.66599465139e-03 -2.39250955993e-04  3.13828615830e-03  2.14498482384e-04  7.06353761769e-04  3.48681896787e-03  1.83411369689e-03  2.69665813114e-03 -2.31975371461e-03  3.88453025975e-03 -1.77052214640e-03  8.66056593835e-04 -1.85493498145e-04  1.64823185653e-04 -2.94732936667e-04 -4.08833263072e-03 -9.60954491164e-04  3.69671709404e-03  1.71806193513e-03  9.14001086020e-03  8.91850952112e-02  2.52659129954e-03  8.55770704522e-03 -3.92786990116e-03 -1.60954945794e-03 -1.81568064967e-03 -1.40150036934e-03  1.34844555863e-03  7.53126918318e-04 -3.09665727193e-03 -4.65891372015e-03
-5.81628141052e-03  1.27386411644e-04  2.93885419772e-03  1.71679160029e-03  2.28117706876e-04  5.15164337402e-03 -1.69103493801e-03 -1.96646484139e-04  9.21544309132e-05  1.49366926197e-03 -1.26042425332e-03 -2.88928499057e-03 -2.65072628052e-03  1.48167285600e-03  4.55258758151e-03 -1.88601721756e-03  7.10966677216e-04  5.30845653747e-03  9.94509981850e-04 -1.14420403888e-03 -2.70206492740e-03  9.31596232317e-04  1.32557337038e-03 -2.11913430079e-03 -1.55687799896e-03  3.45394806971e-05  9.47408260223e-04 -1.79986755971e-03 -1.89060005525e-04  4.89385703738e-03 -1.04175036085e-03  2.52051007187e-03 -1.37974539429e-03  2.94794262723e-03 -3.21322041021e-03  5.49258159583e-04  7.13254574344e-04 -2.76832956679e-04 -4.11438193854e-03  1.53447181525e-03 -3.91515566521e-05  2.25221055534e-03  2.04636214077e-04  4.27120210609e-03  7.27193359809e-04 -1.54316723489e-03  2.95101761830e-03  8.95808492009e-04 -1.09953812486e-03 -2.96425208635e-03  3.57198550937e-04  1.16761916988e-03  5.96043219136e-03  2.52659129954e-03  7.89838501121e-02  1.25236805284e-02 -5.74638964735e-03  7.90467270799e-03  4.98414401504e-04 -2.05843402639e-03  9.65471609404e-04  2.46100230433e-03 -9.90765062472e-04  2.27647207282e-03
-4.39069577805e-05 -2.33391168811e-03 -3.23732607354e-03 -5.44021126452e-04 -9.87424108670e-04 -6.87392753104e-04 -4.12624558477e-03  3.82215111631e-03  2.89934740497e-03 -3.52879739945e-04 -1.56122259571e-03 -3.36256161873e-03  6.47415820269e-05  5.77787129696e-03  2.19793109151e-04  2.19442777783e-03 -1.34433314588e-03  1.14408694740e-03 -3.48310272195e-03  4.76371350149e-04 -2.04120059604e-04 -1.27211684854e-03  1.32857940058e-04  8.28688889443e-04 -3.33654635193e-04  1.70736786670e-04 -5.54404241390e-04 -8.82989790837e-05  6.06369437660e-04  1.64050107267e-03  2.10895925772e-04  2.41418098088e-03 -4.05653562865e-05  2.22917844172e-03 -1.20586370238e-03 -1.32519303187e-03  2.77976102969e-03  3.24141436666e-03 -6.13013047377e-03  2.17211982092e-03  1.68036840475e-03  2.45025615122e-06  2.81980354427e-04  2.82453265703e-03 -6.67731051839e-04 -3.02084238631e-05  1.65472231511e-03  1.02406669316e-03  1.19995164912e-03  1.35815566803e-03 -3.02575693006e-04  1.92122794263e-03 -4.33924514177e-03  8.55770704522e-03  1.25236805284e-02  8.36110960350e-02  4.78284182369e-03 -2.55596272254e-03 -3.03668550196e-03  4.99200184600e-05 -1.46211406592e-03  1.28184170256e-03 -5.04098288104e-04 -1.35896325421e-03
-1.19428497106e-03  6.08417449051e-03 -2.05443824709e-03 -5.36037386162e-03  1.98230741216e-04 -2.35165568249e-03  3.74508303634e-03 -2.29053819832e-05  2.96419821879e-03  1.01956873788e-03 -1.52067604620e-03 -9.25173589394e-04 -2.08465896103e-03 -2.03322019133e-03  2.87221428538e-04 -1.00602908086e-03 -3.04965605657e-04  1.25281388036e-03 -3.56950909203e-03 -4.18287514572e-04  1.88433870998e-03  4.37339460223e-03  2.33176356817e-03 -1.10198187580e-03  1.60169832861e-03  3.74824064772e-03  1.46680982982e-03  1.76480184004e-03  2.32481016418e-04 -8.57185331650e-04 -1.58921801307e-03  2.00322226085e-03 -2.03495455132e-03  1.64631887885e-03 -2.16651035873e-03 -3.02474193652e-03 -3.43339953501e-03  3.02057855454e-03  2.19120030995e-03 -1.57558172108e-03  1.30264525148e-03 -5.03725916046e-04  1.36180876914e-04 -9.79156531152e-04 -4.90487641996e-03  5.77290309591e-04 -6.19259964562e-03 -3.54062832607e-03 -1.22427689073e-03 -1.57804743089e-05 -5.85466492965e-04  3.05783244653e-03  2.29056765374e-03 -3.92786990116e-03 -5.74638964735e-03  4.78284182369e-03  9.35984773258e-02  4.12624070682e-03  4.65345241334e-03  1.20416233264e-02 -3.18173651068e-03  2.87044109691e-03 -1.85280487412e-04 -1.48504893418e-03
 4.63104489334e-04  3.35885687498e-03  2.22999940981e-03 -2.94378451079e-04 -8.57560467436e-04  2.15010508475e-03  1.34687815013e-03 -2.10329713275e-03  2.07228618108e-03 -5.27611677032e-04  3.61854873542e-03 -1.76753206367e-03 -6.13854639808e-03 -4.28539592377e-03  3.92915418109e-03 -3.68405752986e-03  1.76712862421e-03 -7.36557143713e-04  4.17279374272e-05  7.32278248738e-04 -8.31241149214e-04 -1.06668749125e-03  1.58705456134e-03  2.60506782944e-03 -6.25832323899e-04  1.35367018840e-03 -1.30875565462e-03 -2.30715580383e-03 -2.39369366462e-03  1.91485635504e-03 -4.03300534140e-04 -1.90016143522e-04  7.76682226705e-05  1.10132344128e-03 -2.09087845063e-03 -1.15604805690e-03 -1.68625229982e-03 -2.81918858792e-03 -2.36279478113e-03  1.35438008908e-03 -1.06875865688e-03 -1.39173635774e-03 -1.48404807197e-03  1.42777231607e-03 -6.83285917606e-03  2.27656500803e-03 -8.11544618271e-04 -1.19705163842e-04  1.16044994472e-03 -7.11891738768e-04 -1.63250915180e-03 -1.99185015084e-03  2.98696951805e-03 -1.60954945794e-03  7.90467270799e-03 -2.55596272254e-03  4.12624070682e-03  9.12413008235e-02  3.79398044957e-03 -1.39023815103e-03  4.17731484700e-03  5.34463068765e-03 -3.76283588650e-04 -3.95494080303e-03
 2.54226540522e-03 -3.81992079045e-04 -2.10306011476e-05 -1.04161846419e-03  2.44489706212e-03  2.52943176039e-04 -7.00045617938e-05  1.24144744218e-03 -1.33900966495e-03  1.31259212148e-03  2.47509933653e-03  2.62980061979e-03 -1.72539131439e-03  2.11224948120e-03  4.67376572723e-03 -1.05156255535e-03  2.08908737693e-03 -3.45615116788e-04 -4.63199414111e-04 -1.14660421673e-03  1.14255323792e-03  1.92692546926e-03 -2.43350514144e-03  7.16282245042e-04  1.64524586612e-03  2.97925200160e-04 -4.17698542900e-04 -1.90212439421e-03 -2.39034532586e-04  3.92845095699e-03  1.83436365854e-03  2.38627266250e-03 -5.58916798110e-04 -4.46136452768e-04  2.58870390817e-04  1.26092616870e-03 -1.93247075421e-03  1.00802114893e-04 -3.35731440827e-03  3.60431354152e-03 -6.34623642039e-04  1.37049208494e-04 -2.41359524782e-03 -1.07413664532e-03  5.07919977536e-04 -3.18260688199e-04  7.51082001720e-04 -8.08564319302e-04 -7.65206193726e-04 -9.56265972185e-04  8.82881770859e-04 -3.12533892996e-04 -9.10821258411e-05 -1.81568064967e-03  4.98414401504e-04 -3.03668550196e-03  4.65345241334e-03  3.79398044957e-03  7.40051295253e-02 -1.01580402957e-02  9.75582169678e-04  1.34470418713e-03 -1.13273417975e-03  3.47336549189e-03
-3.66504101114e-03  1.06680254918e-03  2.59000842369e-03  4.04966529428e-03 -2.60359670113e-03 -1.45819449545e-03  4.97625468076e-03 -1.54979082598e-03 -7.01235355069e-04 -3.39128034295e-05  2.11377387095e-03 -1.47283130637e-03  5.93014753518e-04 -1.79756159210e-03 -3.84050597388e-03  2.41031332265e-03 -3.25411503742e-03  4.59914819350e-04  4.26304598012e-03  7.57699862303e-05  8.94638220957e-05 -1.67597894859e-03  1.64640816063e-03  4.22557733475e-04 -1.34647725731e-03 -3.72402807114e-04  2.84742123751e-03  7.05038254248e-04 -1.23611507622e-03 -5.41248353930e-03  1.15942367757e-03 -2.94703194084e-03  2.24451862973e-04  2.53900049087e-03 -5.41515991717e-04 -1.07179121597e-03 -1.20650793851e-04  8.88603421923e-04  1.10401508361e-04 -7.26630707548e-04 -3.63458689203e-05 -3.70435717064e-03  2.40366134302e-03 -1.60421899626e-03  1.46004925326e-03 -1.50599564556e-05  9.64112652450e-05 -1.89202822498e-03 -6.54393611817e-04 -7.21481055385e-05  2.16900471132e-03 -3.63057418699e-04  1.02714292613e-03 -1.40150036934e-03 -2.05843402639e-03  4.99200184600e-05  1.20416233264e-02 -1.39023815103e-03 -1.01580402957e-02  8.79107641879e-02 -9.19227392996e-03 -8.02592967690e-04 -5.96464413418e-04 -2.98798514147e-03
 3.30692178815e-04 -3.31341461239e-03  1.65080232495e-04  4.79835495356e-03 -1.00113463994e-03 -1.08349250084e-04 -4.82584621703e-04  3.38166051339e-03 -2.07610960085e-03 -1.01879319419e-03 -9.50587858606e-04 -4.33644919259e-03 -6.91548431520e-04 -2.17667656918e-04  1.57763406120e-03 -1.49063885609e-04  1.90285738799e-03  1.64787523228e-04  5.19830235150e-04 -5.34257811671e-04 -1.04165412169e-03 -2.33938371347e-03  3.33432465669e-04  7.62017901364e-04 -1.82893593511e-03 -9.16141471229e-04  1.34524884534e-03 -1.24483131598e-03 -2.58709181582e-03  1.80260719514e-03 -2.63893237596e-03  1.38661836663e-03 -4.19700796687e-04  8.14357323592e-05 -3.23389435739e-04 -1.83159519031e-03  1.45307875120e-03  2.75007868530e-04  2.05025774228e-03 -8.81997402384e-04  8.43565160313e-04 -2.82836436614e-03  6.77087194996e-05 -3.32082968622e-03 -1.21091206374e-03  5.16923912434e-04 -1.06212077445e-03 -1.18031831170e-03 -3.98899610879e-03  3.73442498367e-04  2.39801446360e-03  9.48509405716e-05  1.09749464026e-03  1.34844555863e-03  9.65471609404e-04 -1.46211406592e-03 -3.18173651068e-03  4.17731484700e-03  9.75582169678e-04 -9.19227392996e-03  7.89198312030e-02  6.21980737915e-03 -3.37525080780e-04 -9.54721014644e-03
 1.47851979405e-03 -2.78270435560e-03 -3.80378312867e-03  3.39359001390e-03  1.76965883520e-03  2.05151933226e-03 -1.43395460781e-03  2.12848485319e-03 -4.55944344128e-03  6.94204983150e-03  2.92857813221e-03 -1.16760893326e-03 -5.68230957214e-05 -2.97919897439e-03  6.93032058148e-04 -6.68787469003e-04  3.48880088857e-03  1.22360742293e-03  2.60797569017e-03  9.19538704168e-05 -2.50630040261e-03  3.14908201105e-03 -1.08750126810e-03  2.37570098106e-03  1.29980409340e-03  2.69114676645e-03 -2.54815065909e-03 -2.22884223155e-03  2.97659104138e-03  4.57950374842e-03  2.22830137705e-03  1.58320575374e-03  8.22343351302e-04  3.70129375012e-03 -4.10405801254e-04 -1.75436839899e-03 -5.22593031570e-03 -3.98799754344e-03 -7.82722199529e-04  4.75495329950e-03  2.59948795926e-03 -7.04295706989e-03  4.13368501256e-03 -5.48273397855e-03 -6.00931358225e-03 -4.70519316017e-04  1.60462822655e-03 -1.17589575626e-03  4.80648368251e-04 -7.47001062710e-05 -1.61542653975e-03  2.75258880175e-04  8.06318734986e-04  7.53126918318e-04  2.46100230433e-03  1.28184170256e-03  2.87044109691e-03  5.34463068765e-03  1.34470418713e-03 -8.02592967690e-04  6.21980737915e-03  1.03180679141e-01  3.51231618356e-03  3.08702624843e-03
-1.19214705849e-03 -1.37465258371e-03 -2.57972097673e-03  1.19681634878e-03  2.07417061970e-03 -1.57352538708e-03  1.19008556632e-03 -1.11374024493e-03 -1.22165099441e-03  7.44360114868e-04  2.06403445862e-03 -8.39309950569e-04  5.25212457572e-04  3.47457246293e-03 -2.23125375595e-04 -9.28539607548e-04 -1.92155343478e-03  1.18854243407e-03 -2.84861171981e-03 -1.05991295029e-04  5.10584361824e-04 -1.39857226038e-03 -1.24388682443e-03 -5.92898140777e-04  6.45797183362e-04 -8.76457293795e-04  9.81991582153e-04 -1.59471348726e-03 -2.15188223389e-03  2.04986977055e-03 -8.76807215027e-04  1.72252949954e-03 -8.22219808322e-04 -1.21120995572e-03  5.14472085291e-04  1.67276299305e-04 -1.76756943188e-03 -1.16898179979e-03 -1.40657612790e-03 -7.63416122189e-04 -6.69618435194e-04  1.12794207207e-03  8.03836248414e-04 -2.00626182165e-03  3.58169863749e-03  1.13926100454e-03  5.72756428274e-04 -1.56396611143e-03  2.09359933796e-03 -1.45548768978e-03 -1.40144453351e-03 -1.75941498672e-03  1.84863302956e-03 -3.09665727193e-03 -9.90765062472e-04 -5.04098288104e-04 -1.85280487412e-04 -3.76283588650e-04 -1.13273417975e-03 -5.96464413418e-04 -3.37525080780e-04  3.51231618356e-03  5.35407809998e-02 -3.16544084457e-03
 1.98472189239e-03  3.80387694314e-04  6.64201972171e-06 -3.80945276810e-03  4.80708415234e-03  5.41873698351e-03 -2.98652768331e-03 -1.00945655332e-03  3.07218222236e-03  2.54022671963e-04  2.11491155644e-03  2.74882985328e-03 -1.58585683390e-03 -2.85090489401e-03 -6.21206916351e-03  2.02127959834e-03  3.56941459009e-03 -4.12264030611e-03  3.86061190110e-03 -1.04435028788e-03  1.10451925718e-04  4.31618337527e-03  8.11603204870e-04 -2.64374714116e-03  4.11720228243e-03  2.50492963249e-03 -3.03228562974e-03  2.79408665463e-03 -1.78574834980e-03  3.78992291742e-03  2.95571110857e-03  1.31282775697e-03  2.06092377376e-03  2.97335990890e-03  7.20046436931e-04  1.03228243007e-03 -4.03703490319e-03 -1.64725378227e-03 -6.47691705743e-03  5.80271339530e-03 -1.35081300086e-03  3.66789393353e-03 -2.42225264374e-05  4.37543071670e-03  3.47649511654e-03 -5.30349864132e-03  5.69106131341e-05 -9.10023546278e-04 -2.92341513505e-03  4.25988726955e-04 -5.49378878657e-04  2.22724061993e-03 -3.68003413492e-03 -4.65891372015e-03  2.27647207282e-03 -1.35896325421e-03 -1.48504893418e-03 -3.95494080303e-03  3.47336549189e-03 -2.98798514147e-03 -9.54721014644e-03  3.08702624843e-03 -3.16544084457e-03  9.82239424196e-02
