# Supplementary material for: Proximal Distance Algorithms: Theory and Practice
Source: J Mach Learn Res. Author manuscript; Available in PMC 2019 Oct 24. (PMC6812563)
Supplement: code [file NIHMS1053815-supplement-code.zip › proxdist-master/keys_zhou_lange_2019/misc/spm/X_16_2.txt]

 8.99038570499e-02 -5.45856763126e-03  6.59403061995e-03 -8.09937949294e-04  2.90202869569e-03 -4.12196970713e-03 -1.22025080956e-03 -3.39581771005e-03 -3.30862266803e-03  2.14583151866e-03  1.21534282070e-03 -3.00788099501e-03 -1.05756058196e-03 -8.16385062511e-04  4.05829616510e-03  2.45277835470e-03
-5.45856763126e-03  1.04649831875e-01  2.87363044019e-03 -5.69988610636e-04  5.76814968928e-03 -2.06795353628e-03  1.40237007600e-03 -3.18340982060e-03  3.37217134791e-03 -3.61249205255e-03  6.47600012150e-04 -1.67140309364e-03  1.14443766783e-03 -2.56704834970e-03 -2.44508786084e-03 -5.36358564601e-03
 6.59403061995e-03  2.87363044019e-03  6.65567691903e-02  5.08322320825e-03  5.14270173965e-03 -3.81220948660e-03  2.25052243866e-03 -1.31724841474e-03  2.45230910761e-04 -4.63685386321e-04  1.13539432615e-04 -9.98934510124e-04 -5.29364503254e-05  1.95422873000e-03  1.78650960893e-03 -1.01543511939e-03
-8.09937949294e-04 -5.69988610636e-04  5.08322320825e-03  7.44258600722e-02 -4.99940678049e-03 -1.08235774824e-02 -5.61095296135e-03  3.25197174895e-04  2.38719846148e-03 -8.13376328293e-04 -1.37808706449e-04 -2.15431062340e-04  1.92944785178e-03  3.68648308298e-03 -1.03430560342e-03 -2.60767053385e-03
 2.90202869569e-03  5.76814968928e-03  5.14270173965e-03 -4.99940678049e-03  9.67604392768e-02 -9.90311972215e-03 -1.00732911492e-03 -2.68791820569e-03  1.44288473220e-03  3.38686588321e-06 -2.68664783333e-03 -2.15037383366e-03 -2.98039091704e-03 -3.01863827437e-03 -4.23609252385e-03 -2.22383442067e-03
-4.12196970713e-03 -2.06795353628e-03 -3.81220948660e-03 -1.08235774824e-02 -9.90311972215e-03  7.72686583483e-02 -1.38258528181e-02  2.36129333223e-03  4.56525277669e-03 -3.14245382171e-03  2.89162808013e-03  2.11159616510e-03  2.66816862993e-03 -1.15012902251e-04  3.68522519047e-04  2.15798702396e-04
-1.22025080956e-03  1.40237007600e-03  2.25052243866e-03 -5.61095296135e-03 -1.00732911492e-03 -1.38258528181e-02  8.87973869647e-02 -1.48148878389e-04 -4.60758625766e-03 -1.00676266460e-05  1.34270067051e-03 -8.48447245985e-04 -2.94181346710e-03 -2.15832564576e-04  2.71195696990e-03 -8.70353373097e-04
-3.39581771005e-03 -3.18340982060e-03 -1.31724841474e-03  3.25197174895e-04 -2.68791820569e-03  2.36129333223e-03 -1.48148878389e-04  6.18070525322e-02  6.19012099174e-04  7.13990316577e-03  5.64640978299e-03  2.26030293487e-03  6.95291554433e-04  2.87657917872e-03 -3.55709754215e-04 -3.24454328097e-03
-3.30862266803e-03  3.37217134791e-03  2.45230910761e-04  2.38719846148e-03  1.44288473220e-03  4.56525277669e-03 -4.60758625766e-03  6.19012099174e-04  6.94915263108e-02  1.37735980506e-03  4.98005925748e-03  5.82150348333e-04  1.51348953762e-03  1.45899899025e-03  1.98682035794e-03 -6.84040659899e-04
 2.14583151866e-03 -3.61249205255e-03 -4.63685386321e-04 -8.13376328293e-04  3.38686588321e-06 -3.14245382171e-03 -1.00676266460e-05  7.13990316577e-03  1.37735980506e-03  5.94658504508e-02 -4.85448814951e-03  7.46982139750e-03 -7.90180070153e-03  5.32226497316e-04  2.61326374506e-03 -1.51280397266e-03
 1.21534282070e-03  6.47600012150e-04  1.13539432615e-04 -1.37808706449e-04 -2.68664783333e-03  2.89162808013e-03  1.34270067051e-03  5.64640978299e-03  4.98005925748e-03 -4.85448814951e-03  6.12224356964e-02  1.17738521166e-02  3.43391232250e-03  4.62316883375e-03  1.76558863636e-03  2.81128154931e-03
-3.00788099501e-03 -1.67140309364e-03 -9.98934510124e-04 -2.15431062340e-04 -2.15037383366e-03  2.11159616510e-03 -8.48447245985e-04  2.26030293487e-03  5.82150348333e-04  7.46982139750e-03  1.17738521166e-02  5.57629034897e-02  5.99432484703e-03  9.36659784720e-03  4.50125753274e-03  5.70650458092e-04
-1.05756058196e-03  1.14443766783e-03 -5.29364503254e-05  1.92944785178e-03 -2.98039091704e-03  2.66816862993e-03 -2.94181346710e-03  6.95291554433e-04  1.51348953762e-03 -7.90180070153e-03  3.43391232250e-03  5.99432484703e-03  6.01370022268e-02  1.42929723041e-02 -8.06137472012e-03  2.34085528645e-03
-8.16385062511e-04 -2.56704834970e-03  1.95422873000e-03  3.68648308298e-03 -3.01863827437e-03 -1.15012902251e-04 -2.15832564576e-04  2.87657917872e-03  1.45899899025e-03  5.32226497316e-04  4.62316883375e-03  9.36659784720e-03  1.42929723041e-02  8.09611018263e-02  4.57081667557e-03 -8.64191722108e-03
 4.05829616510e-03 -2.44508786084e-03  1.78650960893e-03 -1.03430560342e-03 -4.23609252385e-03  3.68522519047e-04  2.71195696990e-03 -3.55709754215e-04  1.98682035794e-03  2.61326374506e-03  1.76558863636e-03  4.50125753274e-03 -8.06137472012e-03  4.57081667557e-03  7.30475318942e-02  1.48806499433e-02
 2.45277835470e-03 -5.36358564601e-03 -1.01543511939e-03 -2.60767053385e-03 -2.22383442067e-03  2.15798702396e-04 -8.70353373097e-04 -3.24454328097e-03 -6.84040659899e-04 -1.51280397266e-03  2.81128154931e-03  5.70650458092e-04  2.34085528645e-03 -8.64191722108e-03  1.48806499433e-02  8.67215443203e-02
