# Supplementary material for: Proximal Distance Algorithms: Theory and Practice
Source: J Mach Learn Res. Author manuscript; Available in PMC 2019 Oct 24. (PMC6812563)
Supplement: code [file NIHMS1053815-supplement-code.zip › proxdist-master/keys_zhou_lange_2019/misc/spm/rhos_128.txt]

0.005080
0.005067
0.005064
0.005100
0.005065
0.005057
0.005060
0.005083
0.005073
0.005093
