# Supplementary material for: Proximal Distance Algorithms: Theory and Practice
Source: J Mach Learn Res. Author manuscript; Available in PMC 2019 Oct 24. (PMC6812563)
Supplement: code [file NIHMS1053815-supplement-code.zip › proxdist-master/keys_zhou_lange_2019/misc/spm/X_256_7.txt]

 8.70180105863e-02  3.19578511937e-02 -6.37813031012e-04 -1.08452014625e-02 -4.14443068844e-03 -2.94266866722e-03  2.66890689630e-03 -5.47406413260e-05  1.09080401527e-03  7.33933828094e-04  4.97851458550e-03 -4.26007206902e-03 -3.39982740620e-03 -2.20117366160e-03 -1.25537889788e-03 -9.49897083421e-04  1.80712933120e-03 -2.47640620063e-03 -1.00007392661e-03  4.66601749103e-03  1.08381913743e-03 -3.78763089934e-03  7.45608056989e-03  6.45156095444e-04 -4.46974713874e-04 -1.70852668820e-03  1.32380643141e-03 -2.25355127672e-03 -1.73363665780e-03 -1.35874597338e-03 -6.07584421248e-03 -2.02177506266e-03 -1.42542186328e-04  1.69094988166e-03  9.83542704322e-04  2.53992999019e-03  7.10324214007e-04 -1.77666639832e-03 -7.62056164766e-04 -6.99233256572e-04 -1.48259654318e-04 -3.17485108981e-03  2.77101131542e-03 -2.61989042127e-03 -1.87150610272e-04  3.45831971469e-03  6.15249914417e-04  1.14108441379e-03  2.66609984718e-03 -1.41340357054e-03 -1.69884256634e-04 -6.76035005482e-04  1.24399672118e-03 -4.01338142683e-03 -2.47137042660e-03 -5.07656119883e-03 -1.65561640097e-03  3.08931980163e-04 -5.24316244804e-04 -9.63068614604e-05  3.20157725721e-03  3.70782027620e-03  3.14007992853e-03  1.14361404203e-03 -3.85192261000e-03  3.44696090454e-04 -1.28727772201e-03  6.41235666655e-04  8.51372041086e-04  2.10589089802e-03 -1.88573515012e-03 -8.78565619022e-04 -4.01482624445e-03 -3.25309358614e-03 -4.54581248795e-04 -8.28374480845e-04 -3.86196486353e-03 -1.79239694827e-03 -1.69663429820e-03  4.27706764937e-03  1.50242522867e-03  3.24371027479e-03 -4.06047442693e-03 -2.83685380647e-03 -1.20009371650e-03  4.19435530726e-03  1.51942356384e-03  1.19033889732e-03 -6.43166479842e-04 -1.51682957914e-03  2.48681280680e-03  2.65066580531e-03 -1.92036684823e-03  3.02490368807e-03  6.58296713267e-04 -5.15148737417e-04 -1.66217925180e-03  8.45853995965e-04 -4.20671446510e-04 -1.39653335598e-03  3.18096111856e-04 -3.25951261139e-03 -2.21573096466e-03 -8.54998293179e-04  1.57373233836e-03  7.77813162371e-03  1.26644500704e-03  5.96612468481e-04 -4.93297923322e-03  2.93538687676e-03 -6.51331267172e-05  3.48100903519e-03  5.28521523806e-03  5.54551289681e-03  6.89226029528e-03  1.93626346531e-03 -1.38815161422e-03 -1.15915460462e-03 -2.77335397138e-03  2.90918835270e-03 -9.43914507547e-04  2.11986972502e-03 -3.71376353773e-03 -3.12707963755e-03 -2.13557847770e-04  2.13611982513e-03  1.17536793139e-04 -1.35840049845e-03 -5.33741989244e-03  1.24363150657e-03  1.72203677824e-04  2.03949875964e-03 -3.43280318896e-03  3.08032244412e-05  7.44941520044e-04 -2.55601898077e-03 -1.76195395726e-03  1.95736584460e-03  4.50750732601e-03  9.84675306542e-04 -4.59302040427e-04  1.18878610775e-03 -5.64778318236e-03 -3.99953931803e-03 -3.06029306646e-03  1.87183770989e-03 -1.57741148490e-03 -2.98073100324e-04 -2.71293805203e-03  6.48769088651e-04  2.20472630054e-04 -4.35845083781e-03 -2.85909353094e-04  3.60562407450e-03 -9.94902841889e-04 -2.08959533804e-04  1.05478870844e-03 -8.95667421857e-04  3.80471890482e-03 -1.04591259363e-03  3.21073274027e-03  1.33443994231e-03  1.90902989876e-04 -3.78576231752e-04  9.57237699354e-04  1.07515464174e-03  2.62683621092e-03 -5.02967363572e-03 -3.15027731467e-03  3.72528573042e-03  1.81381209323e-04  2.79205485248e-03  3.07619136648e-04  1.54053034131e-03  1.43920146436e-03  7.71285300385e-04  3.68647309943e-03 -2.49452740247e-03 -9.51578972761e-04 -3.03472150598e-03  1.70008927272e-03 -2.40427732539e-03 -5.46315367577e-04 -3.21354538884e-03  1.70347024662e-03  3.59638707895e-03 -5.01215986102e-03 -2.45891068235e-03 -1.33484090726e-03  2.05950081024e-03 -1.75083784810e-03 -1.70660911391e-03 -2.74515134727e-03 -9.43064937077e-04 -2.42716730977e-03  5.00705617776e-05 -8.10125342011e-04  5.31590250516e-04  2.18517619723e-03 -6.99654386498e-04  2.33214379867e-03  6.04987841878e-04  1.55582733383e-03  1.21547684333e-03 -2.57398871301e-03  1.46798388825e-03 -8.54951902647e-04 -9.42538238080e-04 -2.60742409870e-03 -1.93548994695e-03  2.64434430247e-03  9.22172185169e-04  1.82113019954e-03  1.57681759148e-03 -1.67897737570e-03  3.85019499767e-03  7.91994532932e-03  1.99421581978e-03 -4.29609274295e-03 -1.18698711886e-03  1.26803096963e-03  1.32746904766e-03  3.81016074296e-05 -3.07610531465e-04 -3.58456137853e-03  7.87805994607e-04  1.28905199081e-03 -6.04186209167e-03  4.51891490317e-03  1.87906819640e-03 -2.63102086314e-03 -4.55305055265e-03 -2.28346132122e-03 -2.59269041463e-03  1.15222261439e-03 -8.66019795806e-05  3.16448370104e-03 -2.65657296751e-04 -2.85470298650e-04  4.58903837716e-05  7.68810398813e-04 -3.24394004058e-03 -2.68276725423e-03 -5.68781498327e-04  2.32011866307e-03  6.38108828118e-04  3.35419932330e-03 -3.00482170015e-03  6.23758614964e-04  1.05937041328e-03  2.77714401423e-03  2.37209481571e-03 -1.02163222183e-03 -2.66277831950e-03 -1.71320253764e-03 -1.36261385472e-03
 3.19578511937e-02  9.04177021068e-02 -2.92874602437e-03  4.33272493563e-03 -2.82493952114e-03 -5.07577678349e-04  2.34786678241e-03  2.04746902865e-03  6.45396495598e-04  7.97996858062e-04 -8.44169803062e-04  2.35319659588e-03 -2.57004522415e-03  1.95504251321e-03 -1.36071577678e-03  2.54316170708e-03  8.67809066289e-04  3.45263777733e-03  4.12713417056e-03  3.49410611585e-03  7.47368329301e-04 -7.36210745021e-03  7.18421998423e-03  3.05997450940e-03  5.40427173419e-04 -1.48870356465e-03  3.65217149479e-03 -1.11123342707e-03 -3.96748821077e-03 -1.79009140823e-03 -2.50028201350e-03 -1.82448822334e-03  2.49321126963e-03  1.92453046459e-03  2.39995190562e-03  2.28835955346e-03 -4.23294443097e-04 -2.62245379344e-03 -2.32042372026e-03 -1.77010542410e-03  4.00596369042e-03 -1.67939988977e-03  3.71687617256e-03 -3.34856041105e-03  2.81081831041e-03  4.27453365469e-04 -1.51545477924e-03  8.28919106324e-04  2.87878811800e-03  6.59000732798e-04  6.22413496631e-04 -1.09169450356e-03 -5.82605123715e-04 -3.49890782719e-03 -2.16806566075e-03 -3.15944362388e-03  1.12104149049e-03  1.26774496010e-03 -2.69418019930e-03 -1.62060846844e-04  2.00409016973e-03  1.06502718309e-03  2.55938871076e-03 -7.01641010061e-04 -4.24717840773e-03 -1.69614704738e-04 -1.93843279613e-03 -3.52768577275e-04  1.81734271770e-03  1.31421080433e-03 -2.26871463126e-03 -1.85022293314e-03 -2.69544117182e-03 -6.66846753342e-04 -2.87147233396e-03 -2.03357971770e-03 -2.36261653163e-03 -2.99112138506e-03 -2.27824757438e-03  5.07760577826e-03 -3.51231575026e-03  2.08371011205e-03 -2.33132766936e-03 -2.02976808179e-03 -6.41878498930e-04  2.69863782989e-03  2.24222201924e-03  3.95878583403e-03  3.50257829858e-03 -2.02280630768e-04 -1.42235658683e-03 -3.01755683659e-04 -9.16479154153e-04  1.93525510112e-03  1.14619627487e-03 -7.65420062010e-04 -1.09208307266e-03 -3.22268361698e-05 -2.35720125509e-03 -1.14520147778e-05 -7.82972212353e-04 -2.66866610556e-03 -2.56870382811e-04  2.60581255822e-03  3.70636856139e-03  2.00804272408e-03  7.27982144208e-04 -1.13100379413e-03 -4.88743494338e-03  4.32165931112e-03 -2.76522975333e-03  5.80895376846e-03  4.98598429912e-03  1.25864292066e-03  8.26013334491e-03  3.60312418212e-03  1.33485099983e-03  4.53953367174e-04  1.56088191791e-04  3.23269903860e-03 -8.64506724365e-04  7.55864396651e-04  1.46010809218e-03  1.08148733716e-03 -9.57858840716e-04  8.19229689378e-04 -6.47143320628e-04  2.39612602809e-03 -4.31955401076e-03  1.16295860748e-03 -1.41930647873e-03 -4.26762292425e-04 -2.38496227721e-03  2.94047850256e-03  4.84130325812e-03 -2.07418262142e-04 -1.36471504328e-03 -1.11794832000e-03  1.98268880220e-03  1.64313085230e-04 -1.04859982802e-04  1.10340779223e-03 -7.30955470970e-03 -9.17071970261e-04 -1.29908915323e-03  2.71616618101e-03  3.11320017856e-04 -1.79901742283e-03 -4.31902861584e-03  5.07129078866e-04  8.58681249024e-05 -4.12076065972e-04 -2.39328389798e-03  3.14700570379e-03 -8.73377530611e-04  9.62203752559e-04  2.54536585846e-03  4.27788399334e-03  1.32456900088e-03  7.62951653866e-04  2.83672759145e-03 -1.97334516668e-03 -2.27232848259e-03  1.41474031869e-03  3.76947528239e-03  6.10791913325e-04  9.06952612548e-04 -5.99349453877e-04 -1.41097682378e-03  6.35166696691e-03 -2.28596176427e-03  2.94853952257e-03  2.90888747288e-03  1.31534956297e-03 -4.21054349289e-03  3.96991184328e-03  4.57933126939e-04  1.51945639961e-07  3.04543553952e-04 -2.04234003097e-03  6.48548644004e-04 -2.67344928635e-03  2.38340229619e-04 -5.15558534048e-03  5.44277481269e-03  4.41147313826e-03 -2.24160787202e-04 -3.19519330762e-03 -5.99203501283e-03  2.55725424103e-03 -1.33260028021e-03 -4.34271311531e-03 -4.03621837331e-03  2.43557249991e-03 -1.14118159470e-03 -8.60766225704e-04  4.40241520706e-04 -1.90087594116e-03  2.22413694266e-03 -2.16134941233e-03  9.48987731456e-04  1.38273019244e-04  4.83461747243e-04  4.13520033009e-03 -1.83354715517e-03  1.60211759487e-03 -1.45326787440e-03 -8.96598100686e-05 -2.59387113976e-03  2.13212811873e-03  1.61251128096e-03  7.87963479585e-04 -9.90763785711e-04  3.05772845297e-03  3.65515267801e-04  2.96609280787e-03  5.44361621103e-03  1.09982488100e-03 -5.06178786388e-03 -2.10516960975e-03 -1.09923151029e-03 -1.89254287731e-04  2.39951666702e-04 -2.50717057945e-03  1.77305714024e-03 -7.73890338122e-04  3.33446216992e-03 -6.89179740796e-03  4.03235637758e-03  1.68245217359e-03 -1.88938209970e-03 -6.57458506939e-03 -3.12168473542e-03 -4.09960202155e-03 -5.79170176187e-04  1.88502250115e-03  1.76467509343e-04  5.50097503474e-04 -2.00608895468e-04 -2.07268567092e-03  3.09317632499e-03 -1.53005353030e-03 -3.37705547475e-03  3.11930293755e-03  4.48109248141e-04  3.55563206547e-04  3.01708203483e-04 -6.25818747506e-04  1.49630235897e-03 -2.71318792687e-03  1.93526236168e-04  5.50507581605e-03 -2.47646157159e-03 -5.20252696343e-03 -1.28134124322e-03 -7.72491895686e-04
-6.37813031012e-04 -2.92874602437e-03  1.31085563197e-01 -1.10177351899e-02 -3.30758719850e-03  1.48125435046e-03 -2.20066038921e-03 -3.27471770117e-03 -8.21525477096e-04  3.57303656527e-03  2.41128248108e-03  3.10037758687e-03 -3.79207817849e-04 -2.48532028279e-03 -8.49292655658e-03  3.35893486482e-03  8.42413990747e-03 -4.90190016400e-03 -3.94152382394e-03 -2.83023612982e-03 -1.12516625551e-03  3.16016900844e-03 -4.00240612704e-03 -1.43625692266e-03  7.29656865402e-04 -5.78516403819e-03  2.06378609824e-03  4.18826114087e-03 -3.20152053047e-03 -1.64293760687e-03  5.81139845075e-03  4.69523591228e-03  4.54015145305e-04 -5.38787294875e-03  3.82094825230e-03 -5.34997441182e-03  2.28784210592e-03  1.94656474082e-03 -8.52847621910e-04  2.43284709016e-03  4.60202301713e-03 -4.04540116302e-03  2.13477001179e-03  4.66282198896e-04 -6.20882056446e-04 -1.16871789161e-05 -1.65126878466e-03 -2.94908710863e-03 -1.88964383105e-03  7.52802372877e-04  2.68035024068e-03  1.06923701801e-04  2.80173226295e-03  3.52042963736e-04 -6.19561148338e-04  4.08431901667e-03 -2.03745825492e-03  2.43363678073e-03  8.62491436089e-04  3.02317585293e-05 -2.47544615545e-03 -3.34304093352e-03 -1.68022588504e-03 -3.00754790616e-03  1.31749199252e-03  3.50416977155e-04 -5.65038533976e-04  8.42751222801e-04 -2.59274085496e-03  6.95309392045e-03 -6.13172482510e-03  1.77118491733e-03 -1.93481300564e-03  2.14482757012e-03  2.53117479103e-03 -5.83122533898e-03  2.47325036746e-03  2.59005239171e-03 -3.50297377359e-03 -4.17923280314e-03 -2.94009801114e-03 -3.50481750905e-03 -1.99469556837e-03  2.27063823735e-03  9.58889794293e-03  2.59398362255e-03  2.00074357935e-03 -8.43840250107e-03 -3.63132971445e-04  2.43661987215e-03 -4.49752681477e-04  4.12556168521e-03  6.04061677845e-04 -9.08700469652e-03 -3.08756070117e-03  2.61049698475e-03  2.47863135601e-03 -2.38605651175e-03  1.49945601590e-03 -3.60501312226e-03 -5.06797251905e-04  2.84544672533e-03  3.61887160064e-04 -3.12622902718e-03  2.10425258264e-03  6.23900337128e-04 -2.27631216669e-03 -1.77500648417e-03  1.11309571186e-03  4.16143949013e-04  1.40491901977e-03  1.99096732804e-03 -1.26756514448e-03 -1.35383092694e-04 -1.35029971492e-03 -1.39099567755e-03 -6.07942908364e-03  4.50078514234e-04 -8.98035630185e-03 -3.55648119251e-03  2.20910456060e-03  1.17982965132e-03  1.12175840517e-03 -4.89649427897e-03 -7.78274577206e-04  1.46522403535e-03  3.15199177904e-03  3.59114193586e-03 -1.86871965941e-03 -6.10646075489e-03  5.14717675572e-03 -1.02875083729e-02  4.07232431823e-03 -4.39946181288e-04 -5.08029567511e-03 -5.33089655593e-04  6.84809012321e-04 -5.67355427255e-04  4.17892251091e-03 -2.24441000063e-03 -2.94191676293e-04 -9.37561419395e-04 -7.02598834330e-05  3.61474198760e-03  5.13402583002e-03 -2.07339710945e-03  4.37115923924e-03  6.53072813579e-03  3.82579380636e-04 -1.66184864954e-03  1.39193492432e-03 -2.94723507209e-04  3.09164716820e-03  9.27496029905e-04 -6.95712864895e-04  1.73380310229e-03 -1.54342136682e-03 -6.32848781489e-03 -1.87283677614e-03  1.38256113704e-04 -5.50019129718e-03 -2.58193670541e-03  2.48660743670e-03 -6.49029349302e-04  4.18019155458e-04  1.81743230792e-03 -2.81050671666e-03 -6.33756033201e-03  7.66746264748e-04 -2.75861326042e-03 -2.39091538335e-03 -2.49324677114e-03  7.84424608730e-04 -9.40281196162e-04 -4.99720494890e-04 -1.77183744998e-03  2.76374724450e-04 -9.25306624116e-03  4.28076466687e-03 -1.13916011677e-04 -3.37880432511e-04  3.16772995416e-03  5.00008114710e-04 -3.39834375247e-03  1.20281907649e-03 -3.12191975383e-03  1.98537684718e-03 -1.87675524607e-03  6.05655537527e-03  3.99480572128e-03  4.01531482656e-03  2.33122589015e-03 -1.60623337509e-04  1.39931429273e-02  1.54257702859e-03 -6.68828895769e-03  4.12812780776e-03 -3.07874571456e-03  1.54447867254e-03  5.65685440028e-03  3.21239529869e-03 -3.23964261195e-03  2.12079506688e-04  9.07956071058e-04  6.10850844406e-03  3.89085880827e-03 -6.17591905422e-04  1.05268986046e-03  3.84939734240e-03 -6.67778737767e-03  4.46460163083e-03 -2.00347455820e-03  7.55765901999e-04 -2.47433179250e-03  1.84369097829e-03  6.32354459355e-04 -6.75478598641e-03 -3.45384049342e-03  8.01059753702e-04  3.93032902405e-03  2.40101325261e-03  3.78689007713e-03  1.21578244696e-03 -2.26575744757e-03  6.46402143058e-03 -1.02541466480e-04  1.00301080571e-03  2.74246760171e-04  1.39905878911e-03 -4.56415236334e-04  3.78773360068e-03  4.18796835296e-03 -6.61272108790e-04  5.08151828594e-03 -6.60054193309e-03 -1.83899546605e-03 -2.55904525246e-03  4.20648353442e-03  1.86959023072e-05  1.81288148950e-04  4.46137539524e-03 -2.93134939093e-03  2.43675817483e-03 -4.60890580347e-03 -6.12809376212e-04  7.57840320836e-03  5.47450456686e-03  1.11440806362e-03  1.17771004706e-03 -4.30844273549e-03  2.05885155431e-03 -3.08116208474e-04 -1.76323833434e-03  2.61689670397e-03  3.67230718502e-03 -3.05273379234e-03
-1.08452014625e-02  4.33272493563e-03 -1.10177351899e-02  7.69660517260e-02  2.01531641900e-02  9.75625395264e-03 -3.39243743650e-03  9.61506465869e-04 -4.87610256714e-04 -1.58419979065e-03 -2.14443959679e-03  9.20054547573e-04  3.37949149712e-03  3.70004223073e-03  2.07971813066e-03 -1.48697495318e-04 -2.36003443211e-03  1.95317974336e-03  3.63271249401e-03 -1.31685637526e-03 -6.12893411842e-04 -5.23675610041e-03  1.87540012381e-03  1.03002725122e-03  5.96148441149e-04  1.56281091349e-03 -2.67961084692e-03  7.69421924976e-04 -1.34640476539e-03  2.31252129493e-03  6.98878392282e-04  6.54412493370e-04 -3.75914206491e-03  1.89649785547e-03 -9.99133314373e-04 -1.17706022136e-03 -2.32927516047e-03  1.34043540098e-03 -1.96454741834e-03  1.85053219010e-03  7.42794288627e-04  1.49308161356e-03 -3.15258033420e-03  1.84131334637e-03 -1.13129151603e-03 -4.64709451363e-03 -2.84845622525e-03  6.72023694708e-04 -2.70571478796e-04  1.63901081479e-03 -2.91329937486e-03  7.77024079845e-04 -1.36733251991e-03 -1.66098383328e-03 -5.67705463905e-04 -1.54721311202e-03  4.36542119529e-03 -5.96374213703e-04 -9.52309672156e-04 -2.53779486056e-04  1.40211903925e-03  6.62004882094e-05  3.78207804291e-04 -1.67268613025e-03  3.00156540087e-03  2.35817767531e-03  1.64932039929e-03 -2.81904525548e-03 -2.46112101979e-03 -6.96785527752e-04 -6.63741906794e-04  2.85385516459e-03  5.92114817867e-04 -6.15446936247e-04 -1.80566503993e-03  1.63522679771e-03  3.20936904732e-03 -1.48363707107e-03 -2.72675591995e-03 -7.28260821182e-05 -1.98287104194e-03  1.79007041003e-03  3.84012162951e-03  2.38308280363e-03  1.96944465437e-03 -3.77175608655e-03  8.74146613463e-04 -4.84606631364e-04 -8.21131306714e-04 -2.87308471246e-03 -1.37813356117e-04  1.04493115977e-03 -9.37431288749e-04  3.17128789143e-03  1.47718551083e-03 -7.67527030084e-04  8.42155121361e-04 -1.61641911205e-03  1.67622171531e-03 -4.09986613634e-03  2.96364062211e-03  1.95541077463e-03  4.58211438008e-03  1.96545715523e-03 -5.45669939167e-05 -4.65227744234e-03  1.02936992886e-03 -4.96580325516e-05 -4.36190670205e-03  2.77353372485e-03  1.82702528770e-03 -6.21167828451e-04 -1.22748577995e-03 -2.03848476122e-03 -3.09594197982e-03 -6.76053226993e-04 -3.94667109868e-05 -5.27038790892e-04  3.61153503026e-03  1.83823966595e-03 -1.72876925585e-04 -5.40870174992e-04 -1.25523564945e-03  3.06668191287e-03  8.47080878767e-04 -1.06541240374e-03  8.48674345571e-04 -2.44888716955e-03  2.45533089435e-03  3.85590938826e-03 -3.93668204753e-04  2.73940528113e-03 -2.60648233159e-03  2.85336277743e-03  3.16706493843e-03  3.90316563972e-04  5.55733225324e-03 -1.56013374887e-03  4.01513300009e-03 -2.55033208346e-03 -4.24874746848e-03  1.55274101483e-03  8.15781323286e-04  2.67088930593e-03  1.11411228759e-03  1.23804120675e-03  2.88263041881e-03 -4.46611230820e-03 -7.13165297127e-04 -1.65426361158e-03 -1.99255622725e-03  2.38105013274e-03 -6.39276100517e-04  8.64739144843e-04  1.28087768290e-03 -2.22642451955e-04  3.31197264160e-04  3.37031007582e-03 -4.53592448360e-03 -2.11344795100e-03 -6.39019403637e-04 -1.42689470356e-03  2.10851656463e-04  4.83708484077e-03 -2.43744613380e-03 -3.18257868402e-03 -2.08669199307e-03 -3.63598370496e-04  2.57369184795e-04  4.16075234483e-04 -8.31107122453e-04  2.97699076350e-04  1.14120282639e-03 -8.33419866567e-04 -2.15270683638e-03 -4.41973419156e-04 -2.04536056685e-03  6.29146649084e-04  1.47276694479e-03  5.17769422130e-04 -7.31372758113e-04  1.84085701084e-03  2.06468236341e-04 -5.23159836424e-03  4.84774037057e-04  3.52243658742e-03 -9.26127806273e-04  4.83506408278e-04 -2.38898038186e-03 -9.71130041533e-04 -1.05287225158e-03 -7.06043176331e-04 -4.82921214613e-04 -3.63796914883e-03  2.10912474513e-03 -5.39884652063e-04 -2.40941327574e-03 -1.01607167882e-03 -3.65045752778e-03  3.98285655127e-03 -1.51564334899e-03  7.24691980568e-04  2.74690612813e-04 -6.27333592824e-04 -1.29535141842e-03 -1.80065801293e-03  3.29278290502e-04 -1.11926548763e-03  1.94484942691e-04  6.02878186101e-03 -2.61731889682e-04 -4.78197678069e-04 -1.77304121248e-03 -1.74779839237e-03  4.31792243747e-04 -1.62401931055e-04 -2.25844316591e-03 -1.54598218629e-03 -8.95676613364e-04 -7.17560530340e-04 -3.19294176605e-03 -1.44530318701e-03 -1.90707944519e-04  1.10176090098e-03 -6.01175053672e-04  1.01779052613e-03  2.28095699628e-03 -7.06551530373e-04 -1.61784080817e-03  1.22119830844e-03 -2.04553851449e-03  2.32804084264e-04  1.68026285352e-03  7.72433088538e-04  2.00697839611e-04  5.29465434199e-04 -6.43773469841e-05  3.19550137348e-04  9.06674374852e-04  1.48848758848e-03  1.44425178334e-03  5.98600619985e-04 -1.42968469796e-03  4.85769315150e-03 -1.59806978327e-03 -1.79197557181e-03  3.87116556037e-04 -1.52532878009e-03 -1.57501668873e-04  1.43003614403e-03 -1.52428911285e-03  3.52539715779e-03  2.63400488461e-03 -1.67474260117e-03  9.93637133093e-05  9.76984552322e-04
-4.14443068844e-03 -2.82493952114e-03 -3.30758719850e-03  2.01531641900e-02  9.90668610189e-02  3.83741568804e-03  1.20586004536e-03 -9.33770024355e-04 -1.16191320780e-03  1.78011288711e-03 -3.70005482667e-03  7.39599108987e-04  2.12381759938e-03  3.16880763730e-03 -2.79550982653e-03 -2.09155762130e-03 -3.08541618201e-03  5.27225895098e-04 -1.29815678902e-03 -8.56291980833e-04 -3.95400832510e-03 -4.02363634764e-04 -4.26444938624e-03  2.18373957362e-03 -1.15861681146e-03  2.79420285760e-04  8.84718870420e-05 -1.06197022008e-03 -9.24242918444e-04  4.22310617868e-03  1.89079514839e-03  2.74796381415e-03 -5.43013870758e-04  8.40632142987e-04 -2.12520095839e-03 -1.50496126951e-03 -3.69135771178e-03  3.31960230949e-03 -2.50075669356e-03  6.73890632141e-04  3.51990727117e-03  2.63408794340e-03 -4.50123412891e-03  1.42705755496e-03 -3.33359632230e-03 -2.88949711918e-03 -3.57241974379e-03  2.15297673590e-03  2.52393135863e-03 -1.19989027364e-03  1.11303099419e-03 -1.95714171578e-03  1.86277402465e-04 -1.01627367146e-03  7.23587961039e-05 -1.54171301875e-03  3.17944641235e-03  1.79619888952e-04  1.23169313308e-03 -3.62334693065e-03 -6.40822396379e-04 -4.70258242307e-04 -1.63715679748e-03  1.93096361757e-04 -8.80790501337e-04  2.73082270191e-03 -6.40061177042e-05 -4.30460206098e-03 -1.44207367961e-03 -2.26085461092e-03 -2.63484910230e-03  2.87123291516e-03  2.68719705386e-03  1.05113719972e-03  1.60807523595e-04  1.27771568095e-03  2.03094667424e-03 -1.04298357724e-03  5.48046634166e-03  1.38491390200e-03 -8.91138890388e-04 -1.65100709906e-03  3.26110049304e-03  7.41607730691e-04  6.57012364501e-03 -6.81144778809e-03  4.50421215155e-03 -8.12546163422e-04  1.65726921223e-03 -1.82366850031e-03  1.54218221819e-03 -2.54332874782e-03 -1.16274529773e-03  1.84573175076e-03 -7.87138525344e-04 -1.02033725424e-04  4.45984171416e-04  1.70859412672e-03  4.20711843336e-03 -1.33383522336e-03  1.73504912983e-03  4.19589439201e-03  3.27556774454e-03 -1.96843310484e-03 -4.09315511727e-04 -3.12674232227e-03 -4.61945637594e-03 -5.42516436371e-04 -4.46708927306e-03  1.06881782684e-03  3.65350877309e-03 -4.92966413704e-03 -9.86160267348e-04 -7.76884448511e-04 -6.69188367079e-05  6.05564809442e-04 -1.20587278685e-03 -2.20704168481e-03  1.47202027876e-03  1.19998568618e-04 -1.31445972036e-03  2.34127237305e-03 -1.99715299228e-03  4.18650071264e-03  1.55270848511e-04 -2.35853140274e-03  1.76864958744e-03 -2.61784308498e-03 -4.35369467619e-04  4.92872942461e-03  1.21019708872e-03  2.97506584362e-03  3.72895509678e-03  3.21021704580e-03  6.85639677344e-04 -4.12963387966e-03 -1.43436099770e-03 -4.58854268670e-03 -1.12196393544e-03 -4.93826929283e-03  3.17385387879e-03 -1.65622303206e-04 -1.13007145367e-03  1.09332924607e-03 -2.07440711931e-03 -4.75192154471e-04  5.58053887224e-03  7.79155686377e-04  1.83286445889e-03 -7.20789398661e-04 -2.28057141440e-03  9.04116584652e-04  1.38766880292e-03  1.35742618727e-03  5.91544941255e-04  4.54049928953e-04  2.82612903583e-03 -5.03122706622e-04 -5.31172512864e-03  7.95728796996e-05  3.50821541479e-04 -1.56175581038e-03  2.66165755692e-03 -3.12475311243e-03  7.14763653411e-04  9.99187518928e-04  5.49319552180e-04 -3.15812611440e-03 -2.51092043281e-04 -2.60159309586e-03 -1.67931876979e-03  3.14899053513e-03  1.72452413506e-03 -3.09507800402e-03  1.79687702794e-03 -1.49404335838e-03  3.73668212667e-03 -2.40506375478e-04  1.49839153155e-03  7.56019937176e-04  9.39101514340e-04  2.15392363742e-03 -1.35147118854e-03 -2.73617496949e-03 -1.91549398049e-03  4.06838462121e-04 -2.94713507871e-03 -3.94830619557e-04  5.64516073457e-04 -3.53842270544e-03  2.76564067473e-04 -7.23786083963e-04 -3.37261340975e-04 -1.37665724654e-03 -2.36482013988e-04 -1.95289357427e-03 -1.58940887243e-03 -3.73111788290e-04  1.72438671975e-03  7.84824793165e-04 -2.83510451334e-03  1.33740901055e-04 -9.56286097259e-04  3.26849816243e-03  1.68868185069e-03  3.42782133394e-04 -3.27524963346e-03 -2.72468284208e-04  1.71031620601e-03  1.65930417196e-03  1.13941758675e-03 -2.18469616494e-03  1.55814933438e-03 -1.77664333859e-04  3.38729314831e-03  2.26344299134e-03  1.14381544103e-03  1.15978573121e-03 -2.54593876805e-03  7.32313830963e-05 -2.77758079519e-03  5.41591823015e-04 -9.50696944309e-04  3.26599186334e-03  4.20361686118e-03 -2.12937593146e-04  2.60897015161e-04  4.67156059932e-04 -3.40442770019e-04  2.81343961642e-04  1.02736245345e-03  1.49053131697e-03 -1.96162926037e-04 -6.99435936007e-04  4.31605799317e-04  1.58680186139e-03 -1.49156954103e-03 -1.80858583772e-03  7.53980843893e-03  6.02708425404e-04 -5.63862445052e-04 -1.57663449123e-03  1.59197667886e-03 -7.37218986912e-04 -3.78084894076e-04  1.27128917298e-04  3.11431412047e-03 -1.99331313611e-03  3.09634939041e-03  5.72889797796e-04  1.86698410002e-03  1.31140651781e-04 -5.98792763728e-04 -7.01673046170e-04 -3.90532680041e-03 -4.35591158031e-04
-2.94266866722e-03 -5.07577678349e-04  1.48125435046e-03  9.75625395264e-03  3.83741568804e-03  8.41359060488e-02 -3.68024393877e-03  8.30082053581e-03 -1.26638549822e-03  3.58242019561e-04 -3.23110077430e-03  8.28239821823e-04  2.19514239223e-03  2.96214455309e-03  2.15574905875e-03 -7.43203726560e-04  5.13072288928e-03 -4.67481169692e-03  6.00972348157e-04 -1.22315976618e-03 -2.71369200454e-03 -8.41456739766e-03 -6.00000496000e-03  2.41340427132e-03  1.40721037572e-03 -4.50632064780e-03 -4.75526532620e-03 -7.90066327577e-04 -2.15218525862e-04 -1.48713064664e-03 -9.90788068498e-04  1.51843820581e-03  3.86267481014e-04  2.00729267321e-03 -1.43701457069e-03  9.20525760514e-04 -4.26111047937e-03  1.42464696863e-03 -2.09841111313e-03 -2.01886372155e-03  7.58718010393e-04  1.86584400884e-03  2.60808293150e-03  2.01034744684e-03  1.84764534562e-03 -2.61211334617e-03 -1.66825219922e-03 -2.41906098490e-03 -3.04309806356e-03 -1.05405786627e-03 -1.73192450366e-03  3.64330409506e-03 -1.38184471459e-04 -2.32217106034e-03  5.12038578681e-04  6.21905635223e-04  2.25605607410e-03  5.79350725557e-04 -3.64621294780e-03  2.41791753782e-03 -2.55457724046e-03 -1.45792651795e-03 -8.60777441945e-04  2.31121466006e-03  2.25084679505e-03  1.29908270771e-03 -1.10017263257e-04 -3.14812764959e-03  1.86612523121e-03 -3.83432702489e-04  2.69838742571e-03 -2.02321676943e-04 -8.66582916546e-04 -7.04934522839e-03  1.60021533701e-03  6.97676630782e-04  1.67548769578e-03 -8.21892506670e-04 -3.12317229339e-03 -7.04784365363e-04  7.81999911282e-04  3.54639027742e-03  4.24994433191e-03  1.53048678807e-03  1.16775124933e-03 -2.95854097951e-05  1.64991294100e-03  3.71733749134e-04 -1.35471720899e-03 -3.26271475783e-03  2.37053587853e-03  2.19170076467e-03  1.54731904983e-03  3.35092404773e-03 -2.68564567398e-03 -3.07846834640e-03 -3.24976092957e-04  2.67089890515e-04  2.85302551814e-03 -3.69476717299e-03  1.04466625830e-03  2.00420944648e-03  7.32814249356e-03  2.28277945259e-03  7.73405468329e-04 -3.84457849555e-03 -2.76965931208e-03 -1.59867721248e-03  1.87129836405e-03  2.19999580680e-03  4.62679355620e-04  1.51434614220e-03 -7.84884249755e-06 -2.30023177203e-03 -1.90589939080e-04 -1.39665843972e-03  3.27359246555e-03  9.69297874013e-04  1.09372826096e-03  1.02235413014e-03  1.83292783191e-03  5.62181418669e-04 -1.00501512446e-04 -9.25336985821e-04 -2.09663461876e-04  3.07202912142e-03  2.44933107462e-03 -1.92791250764e-03  6.39730523735e-04 -2.17591815867e-03  4.04240975617e-03 -2.30750299679e-03  2.04207493756e-03  5.76097869310e-03 -1.32576376123e-04 -2.14953749569e-03  2.78230792054e-03  2.15593724993e-03  1.51718682389e-03 -3.16067285224e-03 -2.53540608610e-03 -1.78472574484e-03  1.81895919961e-03 -1.26690573890e-03 -1.69609534261e-03  1.00674452271e-03  4.43988818451e-04 -2.83103816599e-03  1.95421887531e-03  2.52055552629e-04 -1.71165060951e-03  3.41951821662e-04  8.55600458346e-04  1.46309419980e-03  3.52444145590e-03  3.27447989345e-03 -2.65526522033e-04 -2.89407391058e-04 -2.02296245118e-03 -7.01174968462e-04  1.04705858059e-03  1.86601262900e-03  6.89864428078e-04  1.61831160222e-03  8.73130455622e-04  1.54306916961e-03 -7.24090542359e-04 -1.57311868891e-03 -1.21790530953e-03  1.42359910675e-03  1.36875079871e-03  7.55334098741e-04 -2.20777048401e-03  4.32570981091e-04  2.25262617370e-03 -8.37339988541e-04 -2.36247744997e-03  1.54717789187e-03 -1.76882641197e-03  3.45358385945e-04 -2.05868520836e-03  6.41182770808e-04  1.02655453894e-03 -6.52132473010e-03 -1.21976664984e-03  5.35774361056e-03 -5.11786951194e-03 -2.03706357139e-03 -1.69494411925e-03  1.26357151713e-03  7.87889967531e-05  1.11737410074e-03 -1.06275393509e-03 -2.84217813749e-04  1.13110737755e-04 -4.47106720272e-03 -3.82467991106e-04 -3.78685733457e-04 -1.24408183751e-03  4.09682971824e-03  2.55518923871e-03 -4.13564559298e-03  7.04171876733e-04  1.76251060782e-04 -4.43556358988e-03 -3.66381500589e-03  2.03684919147e-03 -1.15785090426e-03  3.08512973705e-04  3.82319978921e-04 -3.10086940287e-03 -7.88095426842e-04 -1.89982861938e-03 -1.22572963310e-03  2.68688603506e-03 -1.32056005970e-03 -3.67338920482e-03  4.13002397874e-04 -3.96782186756e-03  6.81191751594e-03  2.95668440911e-03  2.94553322512e-03  4.24457241708e-03  2.01266389335e-04  1.17453887141e-03  3.05874023480e-03 -1.88788028957e-03 -3.07838372903e-03 -7.97339717728e-04 -1.62089286143e-03  1.17488257455e-03  2.06878368644e-03  3.48124996771e-03  6.25138642670e-04  8.89127568591e-04  6.40644109844e-04 -2.16482008708e-03 -3.47601367939e-04  2.33448066669e-03 -1.16550445344e-03  2.02400555334e-03 -1.27244409007e-03 -1.42153627575e-04  3.95719918837e-03 -8.46679068471e-04  4.61782914885e-04  1.31741648826e-03  2.45350221698e-03  7.84977521867e-04 -4.58583645076e-03 -8.23896139021e-04  9.53211760283e-05 -2.22019162195e-03 -3.53272349896e-04  1.29087036175e-03  3.28307821334e-04
 2.66890689630e-03  2.34786678241e-03 -2.20066038921e-03 -3.39243743650e-03  1.20586004536e-03 -3.68024393877e-03  9.55018650581e-02 -1.12655758741e-02  2.07768996023e-02 -1.91022471483e-03  1.68199082379e-04  9.94517051379e-04  5.99304093208e-03  1.92734002979e-03 -3.09529408020e-03  1.37315212159e-03  4.20251241571e-04  3.99615326748e-05 -7.75353229761e-04  2.91431709083e-03 -4.95764176388e-03 -2.54726868926e-03  2.24610439598e-03 -2.17193679684e-03 -2.85428282912e-03  1.11958463601e-03 -2.12454126934e-03 -2.84817930897e-03 -1.03731033649e-03  5.00325632905e-04  5.42024992116e-04  1.31579199161e-03  3.50938950251e-03 -3.93315890680e-03 -1.00603836695e-03  2.28211297373e-03 -8.39335696483e-04  2.36964695618e-03 -4.33618148663e-04  5.08471156546e-04  5.56614519291e-03  2.10661372858e-03  4.09235722521e-04 -3.76192843059e-04  1.80495227284e-03 -2.55740061580e-05  1.32508334489e-03  1.07787500401e-03  2.13033278534e-03 -2.49912428386e-03 -6.71826885865e-03 -4.36378221938e-03 -1.63259037820e-03  6.67229889319e-04 -2.86585468339e-04 -5.69304849369e-04 -1.60832459021e-04 -2.08146882166e-03 -5.98935111600e-04 -5.72640443427e-03 -1.24835387251e-03 -6.16065894640e-03  2.88192029865e-03  5.44732361132e-03  2.01253531972e-03 -7.63490815617e-04 -1.60008192919e-03  2.02830045101e-03  1.54299243443e-03 -1.67723138582e-03  1.26965800585e-03 -3.27051892095e-03  2.56974403480e-03 -1.46049331230e-03  4.68504643828e-03  8.41130985493e-04  4.90025157276e-04 -2.17518513757e-03  8.46962180301e-04  4.70916237618e-04 -1.16457008649e-03  5.12750278352e-04 -6.25071566783e-03 -5.37457290266e-03 -1.29691976674e-03 -1.14777389833e-03 -3.49939231647e-03 -4.59504380143e-03 -1.03884758085e-03 -1.57421873209e-03  4.38225948615e-04 -3.28571480042e-03 -1.58657791588e-03 -3.12950098504e-03 -8.25621697503e-04  1.70541943243e-03  9.32050538292e-04 -2.40450141525e-03 -3.79046783176e-04 -3.05368544917e-03 -1.49980710997e-03 -5.34284090234e-04  5.36390890088e-04  5.70190670431e-03 -3.66851087777e-03  2.54447580378e-03 -2.15064866890e-03 -2.47340653544e-03  4.16758866766e-03  3.46154845138e-04  1.97855772075e-03  9.45775330424e-04  2.72672017994e-04  4.58230712260e-04 -1.63737669858e-03 -3.70074040987e-03 -3.41962853727e-03 -2.74199211626e-03  5.87860348898e-04  2.91621629373e-03 -1.49825132971e-03  1.40753264128e-03 -2.28928042496e-03 -8.47604319993e-04  1.35911403446e-03 -6.31383618963e-04  1.77270761814e-03  6.80047588849e-05 -3.25286867586e-03  1.80530581621e-03  1.47069200436e-03 -4.57228475495e-03  4.54789858580e-04  3.07634041422e-03 -7.51183790805e-04 -1.31819813242e-03 -6.57567968655e-03 -2.60112123481e-03  8.04183471548e-04 -7.40808809634e-04  3.08692433675e-04  7.37261974916e-04 -1.90629415723e-03 -2.73481564692e-03  4.00559718424e-04 -4.06180800676e-04 -1.82117812371e-03  5.91852356932e-05  2.06054992689e-04  8.82954598692e-05  1.24993005441e-03 -1.99194916597e-03  1.61235022778e-03  2.33734468420e-04  2.59196334685e-04 -2.22473368606e-04 -9.38061211051e-04 -1.14943897982e-03 -3.20433282306e-03  3.70036440239e-04  3.37866550178e-04  7.50676427659e-04  4.89143197551e-03  1.16952213334e-03  7.30849406528e-04 -4.98401569882e-04  2.15687795873e-03  6.87390338809e-04 -7.01984241842e-04 -2.09292079774e-03 -1.14748145922e-03  2.16699723565e-03  2.05665368859e-03  1.60547284104e-03 -1.35061450256e-03 -1.13163580619e-04  5.06709350397e-05  1.36300130853e-03  9.18880726425e-04 -1.95055728343e-03 -2.49921892779e-03 -6.50093554881e-04  5.94798831198e-04  9.07174437258e-03 -2.55141100476e-03 -2.27059395079e-03 -6.30389179330e-04  2.99970253975e-04 -3.24640473562e-03 -1.66790469092e-03 -1.47371432313e-03 -4.73701721212e-03 -2.31540250280e-03  1.85953579523e-03 -1.76983182265e-04  2.51190759344e-03 -2.87677138904e-03 -3.42588349322e-03  4.97959497815e-04 -1.01427588061e-03 -1.73170873571e-03 -4.06120296230e-03  2.07970029559e-04  1.08705610721e-04  2.79125777248e-03  1.02192799954e-04  9.39297535784e-04  2.98931479409e-03  1.50579330538e-06  2.97979966567e-03  2.44851439810e-03 -1.42787672852e-03 -1.37934878627e-03  4.55513448275e-05  2.50075174886e-04 -7.58261583126e-05 -2.61047601349e-03  8.17538078514e-04  3.78186906619e-04 -3.10218715678e-03 -5.45537354564e-04  9.82857240183e-04 -6.97088528090e-04 -1.75867563457e-03 -6.51040765154e-04  2.77161773129e-05 -2.05198005224e-04  3.59893793991e-03 -3.01126639893e-03 -2.48072458269e-03 -3.21729023118e-03 -4.80326821921e-04  2.06148824350e-03 -7.81376761924e-04  2.53337309941e-03  4.37141542785e-04  4.05299354833e-03  2.47382010943e-04 -2.44508301802e-03  9.74486161956e-04 -1.01507039691e-03 -1.34097226990e-03 -6.84420443980e-03 -6.11734826721e-03  8.29239786715e-04 -1.64223420157e-03 -3.47379827065e-03  3.10350538662e-03  1.88228666289e-03 -5.77103812579e-03  9.82266339488e-04 -5.19666329494e-03 -2.35185963892e-03  3.81977397814e-04  1.16981691526e-03 -1.32281674026e-03
-5.47406413260e-05  2.04746902865e-03 -3.27471770117e-03  9.61506465869e-04 -9.33770024355e-04  8.30082053581e-03 -1.12655758741e-02  1.02609620757e-01  8.27697971324e-04  1.49501432647e-04  3.02710755141e-03  1.66440687924e-03 -6.66212005670e-03  2.44296494458e-03  5.30234667931e-03  3.37270928188e-03  1.53092972221e-03 -2.39141575613e-04 -3.21249949454e-03 -1.12595673847e-03 -4.30786194091e-03 -2.95037482988e-04  4.46914104235e-03  2.97219733314e-03  2.69738907778e-03 -2.59278785201e-03  1.09981688122e-03  1.79041753787e-03 -2.07514778196e-03  7.00599741928e-04 -5.63767186308e-03 -5.26494568860e-03  3.49926959396e-04 -1.09445461053e-03 -4.03011367370e-03  2.66185803333e-03  1.09651328032e-03  7.14435778942e-04  1.70721344773e-03 -3.31375452219e-03  1.97083924957e-03  2.62898272125e-03  3.97247814176e-04 -3.27378268621e-04  4.04783589056e-03 -4.07092547716e-03 -3.55068881282e-03  3.14080929572e-04  2.05032696661e-03 -2.10525001951e-03  6.51391897744e-03 -7.67583817644e-04 -1.60862719500e-05 -1.72908257940e-04  1.34792637751e-03  3.94309460686e-03 -5.20286660367e-03 -7.57940805751e-04 -1.35601282153e-03  3.57131153876e-04 -6.15001186724e-03 -4.84766370192e-03 -4.66228362017e-03 -8.60204948842e-04  1.55849804931e-03 -1.52517970859e-04 -4.25883666710e-05 -3.65079514302e-03  1.23594869957e-03  5.40666039451e-05  3.71465023065e-04 -2.76786221415e-03  3.44260381474e-03  5.75398811274e-03 -3.69981477364e-03  8.82277824817e-04  1.39152557831e-03  2.57699676562e-03 -7.16622619930e-03  6.87992943275e-04  1.13480823714e-03  1.18218089090e-03  1.38278594248e-03  1.85100712756e-03 -1.80907186115e-03 -4.58445787079e-03 -6.37634927514e-04  2.26647428247e-03 -4.21854416365e-04  8.48319000610e-04  9.12165148265e-04 -1.03138573300e-03 -3.80984670966e-04 -2.63524388188e-03  3.23673142368e-03  4.31990416933e-04 -1.21830996879e-03  2.27311465429e-03  4.41283002411e-03  1.51455364768e-03  1.68669473416e-03 -1.11747108904e-03 -5.61255424270e-03  2.61896183812e-03 -1.86515995535e-03  3.21424732810e-03  3.65864363806e-04  1.92172949320e-03 -3.47064656721e-04 -1.09359651729e-03 -1.44706193280e-03 -1.73543731335e-04 -8.46488128993e-04 -6.83176195429e-03 -4.38988512336e-03  3.54624681475e-03 -7.76749108135e-05 -5.33980913676e-04 -5.23804686816e-03 -8.90958190454e-04 -8.83790446955e-04  2.12780763211e-03  7.28824455518e-04 -1.50314562925e-03  3.85834290028e-03  6.43160357094e-03 -3.23175676822e-03 -2.26876831897e-03 -3.78539540481e-04  2.06883419129e-03  4.41356131110e-03  6.25477778279e-04  8.45083694131e-04 -1.72592902921e-03 -2.27575782456e-06  3.34571844498e-04  9.86126891819e-04  8.54714018283e-04 -2.61790674784e-03  4.88236518030e-03  1.03372126330e-03  1.83496064884e-03  5.23766653301e-03  1.66070796901e-03  1.49444771577e-03 -2.56086911408e-03  8.36463149964e-05 -3.64845954596e-03 -2.29470587073e-03 -1.39271863807e-03 -3.66553936423e-03  3.91045661982e-03 -5.96736291180e-04 -1.88195616121e-03  6.21150700494e-03  2.37219757262e-03 -6.36512721543e-04 -1.12412784397e-03  3.45290107241e-03  8.04488471027e-04 -3.05647755975e-03  1.47824410938e-03 -5.67057275019e-04  4.28481447307e-03 -2.54252320413e-03 -4.12056489729e-04 -5.29717426180e-03  3.05979555259e-03  2.87773849725e-04  4.99124464166e-03  2.32712703681e-03 -8.85272736556e-04 -1.99609524930e-03 -1.72233430455e-03  4.26923825536e-03 -2.04321822973e-03 -2.00115572320e-03  1.85652406154e-03 -4.44617993574e-03  1.32375601838e-03 -4.36417586328e-03  8.52694433985e-04  2.46887647095e-04 -9.73913023036e-03  1.61332709222e-03 -9.15479030899e-04 -2.05757585375e-03  3.29898727363e-05  2.16427065728e-03 -1.27744836156e-03 -4.38997617520e-04  5.96134435651e-03  2.57239333944e-04 -2.59008220267e-03  1.72153796237e-04 -2.18221701860e-03  3.23040946250e-03  1.52901013987e-03  6.27591964719e-04  1.84984009363e-03  1.04418375413e-03 -9.94767813627e-05 -1.93049666299e-03 -2.21729240048e-03  1.37660194238e-03 -1.94823418669e-03  2.34697714879e-03  2.27535315957e-03  1.20137094456e-03  4.88677688315e-03 -3.21110800730e-04  2.46440481023e-03 -1.37282633811e-03 -3.23351200917e-03  8.77701613986e-04 -7.02092786997e-04  1.73486507036e-03 -1.22215812934e-03  2.84525259256e-03  2.68677214017e-03  3.67345771119e-03  1.31578101227e-03 -3.75478912061e-04 -5.12297913043e-05  1.04469620527e-03 -1.24022728316e-03  2.70434248175e-03 -5.22961433317e-03  6.94427354034e-04 -3.88069372895e-03 -9.31821103384e-03 -3.86189672725e-04  3.15207750205e-03  9.37600314609e-04 -2.25949004868e-03  4.17602250515e-04 -1.27790867265e-03 -5.81492445110e-04  5.55511893337e-03 -1.28737143407e-03 -8.65830580666e-04 -1.74490885182e-03 -6.22305039872e-04  4.69046040177e-03  1.28369300067e-04 -3.47711788603e-03 -2.29116749876e-03 -7.93744190859e-04 -4.76087869650e-03  3.56546552736e-05  2.21416366877e-03 -9.64168554553e-04  4.05550407943e-03  3.53877309535e-03 -5.71738393587e-04  1.74781941892e-03
 1.09080401527e-03  6.45396495598e-04 -8.21525477096e-04 -4.87610256714e-04 -1.16191320780e-03 -1.26638549822e-03  2.07768996023e-02  8.27697971324e-04  1.03740952292e-01 -5.18375631491e-03  5.78943856700e-04 -1.97531315362e-03  3.14559576217e-03  5.04237640203e-04 -6.13248336744e-04  4.17720338860e-03  2.03110022667e-03 -2.41075186296e-03 -4.11160699556e-03  8.04411682737e-04 -8.22673633773e-03 -8.29275276835e-03  3.14041085479e-03 -2.88340027069e-03 -4.33905724115e-03  2.88244839271e-03 -3.80536910060e-04 -2.65956281546e-03 -1.50735029831e-03 -1.51569419075e-03 -7.96745343831e-03  4.17084651810e-03  8.64288486020e-04 -2.78862085254e-03  2.21386639871e-03 -1.76677712224e-03 -6.86714955533e-04  2.16544418829e-03 -1.73252491911e-03  3.13219744397e-03 -1.49333273931e-03  3.91237841623e-03 -8.14481801889e-04 -1.51547473175e-03 -1.84483769936e-03 -4.79786741526e-03 -3.72030594333e-04 -8.02511640977e-04  4.39347831212e-04 -1.77130540186e-03 -9.19110788128e-04 -1.02914313932e-03 -6.41137041187e-03 -2.49770226766e-03  1.62655960046e-03 -5.81439390134e-05 -2.42833492708e-03 -1.16200642495e-03  1.54818556170e-03  3.07023875092e-03 -3.38598941061e-03 -4.33875777781e-03  2.07721093779e-03  4.36828160131e-03  1.80135237365e-03 -1.64152058880e-03 -8.66279934158e-04  3.23783741719e-03  1.59781110739e-03  7.34043362713e-04 -1.72610497395e-04 -1.52364910505e-03  1.50775964828e-03 -2.63772559564e-03  2.44887240295e-03  3.92097760496e-03 -4.19030276020e-04  2.45438179907e-03  5.25265811570e-04 -2.73805156943e-04  3.18250789842e-03 -9.77974616321e-04 -4.93947593592e-03 -4.93622913883e-03 -3.80878233099e-03 -4.64263571246e-03 -2.85162504805e-04 -2.10263586784e-03 -3.81715237467e-03 -2.52507613523e-03  2.87893602173e-03 -3.05817358537e-03  1.34941607614e-03 -3.18783151773e-03 -3.01162643934e-03  1.21961333677e-03  3.80451428624e-03 -4.25179525514e-03  9.20081608800e-04 -2.06590572627e-03 -1.50338394311e-03 -3.45705940484e-03 -4.44061495302e-04  7.57149908117e-03 -9.37292457937e-04  3.81148076405e-03 -5.51312295899e-03 -1.28311075121e-03 -2.69369116299e-04  1.86609779727e-03  4.16324903659e-04  7.10985805768e-04 -1.05875825966e-03 -9.26158086411e-04 -6.94126798181e-03  2.41695610865e-03 -5.17718447419e-04 -3.69702678933e-03  1.92425324642e-03  3.34775270603e-04 -7.55007995269e-04 -2.87812214691e-04 -6.39212119361e-03 -3.66797732872e-03  2.69416464327e-03  1.90550653403e-03  4.09647052444e-03 -2.17920122856e-03  3.01426437618e-04  5.49997531778e-03  2.88584101880e-03  1.07104527232e-03 -2.34095985132e-03  8.52772696212e-03 -3.66443346972e-03  7.15209584424e-04 -6.06705618345e-03 -3.84368572196e-03  5.93962210774e-04  1.12214254814e-03  1.53485116248e-03  2.33264239524e-03  4.33887734643e-03 -2.89869242906e-04  9.53080955533e-04  3.83549130914e-03 -5.33623077458e-03 -5.55634173676e-03  3.06767847991e-04 -2.73378710930e-03  3.07121465952e-03  8.40261465998e-04 -2.14713856621e-03  2.24963751829e-03  1.22032548332e-03 -6.16180122267e-04 -3.12911176475e-03  1.23808790882e-03  2.36327569216e-03  1.71580803260e-03 -3.93134191453e-03 -8.54569362586e-04  1.13277321197e-03  2.94733908591e-03 -4.72544438719e-03 -1.66028802814e-03 -4.59086704961e-03 -2.58845856110e-04  1.78662695115e-03 -2.44824014430e-05  2.86620341307e-03  3.93028471306e-04 -7.13548000109e-04 -4.52300555390e-04  5.07601967157e-03 -1.80151218467e-03  4.97966131214e-03 -5.33318596140e-03  6.09846470953e-03 -6.28121750324e-03 -2.21551455650e-03 -9.88269814065e-04  1.70101118906e-03 -7.40211183776e-04  5.40352626516e-03 -3.32408521602e-03 -4.39127764085e-03 -4.56524332796e-04 -4.37857150034e-03 -2.03179379779e-03 -1.01838839390e-03 -4.38687058740e-04 -1.71852236662e-03  2.94393427169e-03  2.31010223237e-03  7.31025938622e-03 -1.74006630871e-03 -2.72037440582e-03  4.90361534819e-05  2.00616757698e-03 -1.49268789356e-03 -6.43865845886e-04  1.20352661498e-03  1.81608640983e-03  6.65433401505e-03  5.79094425765e-03 -7.18865772793e-04  3.82063703371e-03 -3.16115334564e-05  4.89987967511e-03  2.77770280418e-04  3.63778893739e-03  3.82916347650e-05  2.29797019053e-03 -3.95756862197e-03 -7.44961482123e-04 -1.41767919113e-03 -2.23125069609e-03 -5.44573947991e-05 -5.83064654397e-04 -3.47423320829e-03  8.69238016182e-04  2.71538998294e-03  5.44204171287e-04  3.74074468989e-03 -1.72528896675e-03  6.87281995035e-03  3.96453304154e-03 -1.14738308946e-04 -6.66946742979e-04 -5.49058180856e-04  2.36399033487e-03  3.98465238517e-04 -3.38617321039e-04 -2.09693931717e-03 -8.32990836653e-04  1.12699432377e-04  1.43904994314e-03 -5.38009252341e-03 -1.19991479521e-03  2.55576276267e-03 -4.64258696458e-03 -5.97899915456e-03 -2.66117872602e-03  1.98488673346e-03 -3.08399954690e-03 -3.18845490899e-03 -6.02694434657e-04 -2.42006141589e-04 -4.68081644568e-03  2.51477099292e-03  7.12925324767e-04 -3.94139452777e-03 -1.44841715280e-03  1.49994081782e-03 -1.71073639484e-03
 7.33933828094e-04  7.97996858062e-04  3.57303656527e-03 -1.58419979065e-03  1.78011288711e-03  3.58242019561e-04 -1.91022471483e-03  1.49501432647e-04 -5.18375631491e-03  9.46742096394e-02 -1.86147803758e-02 -9.36151830140e-03 -4.42524683467e-03  5.48173299609e-04 -2.43457572783e-03 -5.26244662045e-03  6.38514442484e-04  5.03022510630e-05  2.04414962734e-03 -2.34530666609e-03  7.74601588724e-04 -3.93799974478e-03 -3.01504546644e-03 -2.98219252890e-04 -1.92145488821e-03 -2.41529684406e-03  2.77562030668e-04 -2.74874221748e-04  5.73873417866e-03  2.17818340717e-03  6.86679764164e-04  1.63803429283e-03  2.70768595714e-03 -4.22516453095e-03 -1.97968885219e-04 -2.35680586849e-03  1.37756818669e-04  1.88207760493e-04 -2.15777292306e-03  3.61191528004e-04  3.67494610135e-03  1.43651787048e-03  4.58459772322e-04 -6.94434210170e-03 -1.47219033858e-03 -6.91460908972e-04 -3.90022550463e-03 -4.92092608188e-03  1.47585168462e-03 -5.23221310961e-03 -3.48357049472e-03 -6.26451285922e-03  2.41401883311e-03  1.62920142165e-03 -1.20538031703e-03 -2.65550715378e-03  2.55253953471e-03  1.63692365090e-03  1.97952171594e-03  1.24371043421e-04  3.46576566421e-04 -5.82187729575e-04 -3.65496347900e-03 -6.24061563502e-04  4.85375075797e-03  1.96248859184e-03  2.21265783488e-03 -9.08723836232e-04 -1.46138231817e-03  4.20868815682e-03 -4.77451647087e-03  4.24032726150e-04  1.56217802216e-03 -3.14334598725e-03  2.38366274804e-03 -4.08358202811e-04  1.54180848764e-03 -1.80529704676e-04 -8.36772406096e-04  2.09657171983e-03 -6.92802374442e-04 -3.41115344743e-03 -1.19404412964e-03  5.85604912924e-04  5.44944156337e-03 -1.77564053888e-03  5.32159437242e-03 -2.63714496770e-03 -2.59734104584e-04 -2.31810081272e-03  7.98028228448e-05  2.87627339456e-03  1.90716201825e-03  7.40744265095e-05 -7.50508082374e-03  1.85607531533e-04  2.23894591025e-03 -2.33554904583e-03 -2.55918402944e-03 -4.48901664068e-04  2.25209992871e-03 -4.84074318834e-04 -4.15251236230e-04 -3.18985176015e-03 -1.68798815623e-03 -3.95239417609e-03  1.69247102862e-03 -5.78312048155e-04  8.87443718499e-05  3.79994418117e-03 -3.21737228028e-03  4.48386716222e-03  1.09095649358e-03  2.28568134270e-03  2.28283533724e-03 -2.77356843157e-03  9.92227091639e-04  4.17878448952e-03  7.25417846983e-03  4.22258482617e-03 -6.49084430789e-04 -8.44310046489e-04  7.27911731747e-04  4.50400369297e-03  3.07875916408e-03  2.32655361659e-03 -1.80765625407e-03 -1.94399769726e-03  4.30606271538e-03 -2.03433469596e-03  5.39640304345e-04  2.55979250910e-04  3.74854506832e-03  4.02779307430e-03 -2.02524480563e-03  3.35346154057e-04 -5.27311617204e-03  6.85511294282e-03  1.20245589125e-03 -3.22914299628e-03 -2.76278154403e-03 -2.06866405501e-03 -4.33361863576e-03 -5.72535946954e-04  2.31512915646e-03 -1.76988533514e-03  2.15356366402e-03  3.13865134662e-03 -2.18998081593e-03  5.78415679016e-04 -1.79453038070e-03  1.40542939469e-03  1.66747674682e-03 -4.32789909037e-03 -3.70798897245e-04  2.97884146047e-04  1.46614462767e-03 -1.97747145489e-03 -1.46890253839e-04  2.95667946807e-04 -2.18584092871e-03 -8.04435790351e-04  1.25092961282e-03 -6.49197714048e-04  9.68339601213e-04 -8.10858032652e-04  2.29602206384e-03 -1.36254242960e-04 -3.38649008549e-03  2.58648669852e-04  3.05981105550e-03  5.03247848742e-04 -1.53033311337e-03  7.97733491976e-04 -3.31717187854e-03  1.33627560768e-03  2.83000932332e-03 -2.45414069098e-03  1.25656454857e-03  1.61067328075e-03 -7.65626967878e-04 -5.42157950372e-04  1.47786770321e-03  3.76044139517e-03 -2.16995566581e-03  4.67282876366e-03  8.32650962320e-04  1.58522018786e-03  4.18566016339e-03  4.96823191764e-04 -8.96698966832e-04 -8.22273798186e-04 -7.06966685267e-04  3.16143162627e-03 -3.21715125748e-03 -6.21119024266e-04  5.09197157708e-04 -2.93109728192e-03 -2.09307784980e-03 -5.34487962645e-03 -1.71396017165e-03  3.23885141967e-03 -3.68732840847e-03  9.05988792446e-04 -4.17052702311e-03 -4.11126063453e-03  2.77997967912e-03 -1.28746519619e-03  1.21225230315e-05  2.56171105524e-03 -5.05228375340e-03 -3.03523871704e-04  2.23814336646e-04 -1.63974213373e-03  5.71370714308e-03 -5.97442365256e-04 -1.80568930464e-03 -5.48626498005e-04 -3.12090397769e-04 -2.94780802832e-03 -6.64456859082e-03 -3.69299841169e-03  3.73901290395e-04  8.21295707644e-04 -3.38797407910e-04 -2.92934005247e-03  6.05413990595e-03 -3.38495509815e-05  2.33399582893e-03  8.79570864889e-04 -7.90590152296e-04  8.39574274690e-04 -4.44971112953e-03  9.86062507607e-04  1.94404486810e-03  1.01473722085e-03  2.19396357728e-03  1.60300775355e-05  5.39338257593e-03 -5.89972298521e-04  1.51500851473e-03  5.08429218090e-04  5.06178602066e-04  1.82750774823e-03 -2.32059321045e-03 -8.42571904043e-04 -1.83946780381e-03 -1.67978664963e-03  3.50818390385e-04 -3.51561088062e-04  8.62844278341e-04 -7.14217468178e-04 -1.89991201116e-03  1.17350305365e-03 -3.60331395693e-03 -1.32943905259e-03
 4.97851458550e-03 -8.44169803062e-04  2.41128248108e-03 -2.14443959679e-03 -3.70005482667e-03 -3.23110077430e-03  1.68199082379e-04  3.02710755141e-03  5.78943856700e-04 -1.86147803758e-02  1.13445242234e-01 -3.99033971343e-03 -1.04865696305e-03 -8.98274350801e-03  2.27354551149e-03  9.44890055895e-04 -4.90958891878e-04 -8.34741703955e-04 -2.36878011806e-03  7.38669696617e-03  1.14602631700e-03  7.22885007018e-03  7.03483326132e-03  9.52229028693e-04  1.30845334458e-03 -5.66218953958e-04  1.56981321539e-03  7.34857962308e-04  1.35453618619e-03  2.19091666162e-03 -5.39209419260e-03 -5.30630500907e-03 -3.81883859204e-04 -2.96841152638e-03  2.41258908469e-03  4.60244481269e-03 -9.15153166317e-04  2.92454990461e-03  2.63665190684e-03  1.29527118871e-03 -5.79353684364e-03 -5.86432966989e-03  1.62086527497e-03  3.40477050336e-03 -9.35636672740e-04 -1.04673839607e-03  2.62407216179e-03  6.53452152608e-03 -5.11098853432e-04  4.53911476011e-03 -6.93148573800e-03  4.67133058657e-03 -4.52542913941e-04 -2.58271983845e-04 -1.58517636729e-03 -7.45980447020e-04 -4.71066819971e-03  8.95420740990e-05 -8.44634637361e-04  1.94554622821e-03 -6.93072956437e-04  2.26695910344e-03 -2.53249800865e-03  7.34537455252e-04 -9.61641142120e-04 -3.83187501168e-03 -7.86928611513e-04  1.26853520804e-04 -8.94382349825e-04 -2.81422954863e-03  4.07186300091e-03 -4.54966493009e-03  3.58083447755e-03  5.55008580019e-04  6.31775507286e-03 -8.99724581584e-04  2.06284395013e-03 -4.64280121639e-04  5.00446198659e-03 -1.91890170357e-03 -6.20045761460e-04  2.41927201895e-03  1.60048639379e-03  2.59517123542e-03 -5.53317390033e-03 -6.68233089231e-05 -3.70272222348e-03  1.10195655257e-03  1.66298068592e-03  2.97845057737e-04  8.52962248890e-04 -4.18501367746e-03  9.17397300793e-04  3.49772360561e-03 -1.83249994055e-03 -3.14718162638e-03 -2.47685684241e-03  5.63342300555e-04  4.51411156754e-04 -2.88027608782e-03 -4.88004738299e-04  2.87553037172e-03 -6.06249538374e-04  1.89866775306e-03 -4.42663407965e-03  6.40201467795e-03 -1.30696073426e-03  3.69087813086e-05  1.84051510187e-03 -1.91293816061e-04 -1.18159687439e-03  2.59772416512e-03 -1.41274050391e-03  1.43561106520e-03 -2.20466230289e-03 -1.89680693959e-03 -2.34925874098e-03 -1.51971764775e-03 -9.20527754544e-03 -1.67712403666e-03  2.36762581661e-03 -6.23376516768e-05  4.17826980123e-03 -2.31423269783e-03 -4.40249391700e-03 -1.37866658429e-03  3.47538344628e-05  1.80337298315e-03  1.23621191199e-03  1.00454662879e-03 -5.64942668083e-03  2.52478999041e-03 -3.39420462195e-03 -4.48393060119e-03  3.20223794264e-03 -1.77958065901e-03  7.06994138327e-03 -2.19924786371e-04  4.41436757539e-03 -3.86427198192e-03 -4.88929159001e-05 -1.92272244346e-03  6.94545185000e-04 -7.01270019819e-03  4.16921656618e-03  1.74773715876e-03 -7.29189146122e-03 -1.28339699054e-03 -3.27471952846e-04 -2.45360748273e-04  1.01759244164e-04 -8.00358386596e-04  1.05590647354e-03 -3.99760481971e-03  1.84414644867e-03  2.90933236834e-03  1.65541265544e-03 -5.57344130437e-04 -2.57057819227e-03  1.86983448608e-03  1.16030262434e-03  1.48359144765e-03 -4.59751722993e-03  1.02991908214e-03 -2.31067962483e-03  7.66748845361e-04 -2.12727767764e-04  2.04501410679e-03 -1.64715682220e-04  3.29875679185e-03  2.85875021703e-04  2.35486025323e-03  1.04337785697e-03  1.54063572969e-03 -4.73930323504e-03  3.70445811676e-04  3.51682754409e-03  2.78568031757e-03  1.28650369919e-03 -1.97228381748e-03  1.96271431614e-03  1.20106964001e-03  3.85143088327e-03  9.28339763210e-04 -6.44214907444e-04  2.76151849390e-04  5.12568172839e-03  1.88225241350e-03 -2.70878976566e-04 -6.53918751281e-04 -1.80026779433e-04  4.30057287239e-03 -1.83502842498e-04  1.31249575152e-03  3.30224839049e-03  3.15834989903e-03 -1.78986149518e-03 -1.58330358672e-03  3.08359125883e-03  5.90693384062e-03  3.41857681890e-04  3.14928952810e-04  2.28411913632e-03  2.92813059033e-03  5.63594820168e-03  5.32250990869e-03 -3.67147748399e-03 -2.53847021128e-03 -2.92573114465e-03 -1.16964332149e-02  4.10889101778e-03  3.10688981342e-03  2.01226226391e-03 -6.77648127941e-04 -7.25056371021e-04  1.56147997285e-03  4.62913213874e-04 -4.06919531059e-03 -1.33591000285e-03  1.99060844131e-03  1.10902487079e-03 -3.70240291372e-03 -2.81562954055e-03 -6.86785173859e-04 -5.98751861542e-03 -5.00051901676e-03  5.51850942119e-04 -2.30241781184e-03 -2.64581467348e-04 -2.51605062616e-03  1.03628030643e-03 -4.31804358826e-04  3.58155368932e-03  8.16415455850e-04  1.72444006185e-03  3.89147109260e-03 -6.27466621227e-04 -3.56538155299e-03 -4.55947197223e-03 -1.62605082664e-03 -3.13414221232e-03  1.44748545658e-03 -3.08969270334e-03  2.72532812781e-03 -1.81212807804e-03  2.55598028244e-03  2.96216343461e-03 -2.27789550767e-03  4.01706419495e-03  4.96655051456e-03  1.04171168723e-03 -9.58015643556e-04  2.51492656659e-03  2.40648747824e-04 -8.80507834333e-04  6.96554284394e-04
-4.26007206902e-03  2.35319659588e-03  3.10037758687e-03  9.20054547573e-04  7.39599108987e-04  8.28239821823e-04  9.94517051379e-04  1.66440687924e-03 -1.97531315362e-03 -9.36151830140e-03 -3.99033971343e-03  7.70401777776e-02  9.30696205173e-03  9.46567335912e-03 -3.74452574056e-04  2.51011613445e-03  2.39969095754e-04  7.95157569402e-04 -1.12852774195e-03 -1.03963333914e-04 -1.33634211842e-03 -3.71622235805e-04  1.96637122704e-03  1.07916468221e-03 -1.42760990305e-03 -1.50287817545e-03  1.90822182994e-03 -1.86868337686e-04 -6.94000536404e-03  6.08653992775e-04  3.74977385841e-03 -8.24609456370e-04  2.25538149685e-03  9.57870834875e-04  1.24162812906e-03 -1.59080450505e-03  6.11806921519e-04  5.47509630516e-04  5.56459445901e-04  1.09060045984e-03  6.22856418545e-05  1.10978075617e-03  2.81521887619e-03  1.89220907395e-04  3.80022449647e-03  1.59110048822e-03 -2.91594372428e-04 -3.80981201386e-03  5.57660344661e-04 -1.14135714042e-05  4.20919359579e-03  2.94351153358e-03 -2.53057586855e-03  1.83557688293e-03  1.59900021432e-03  4.73451801350e-03  4.57960571807e-03 -3.22123545499e-04  3.85838813848e-05  8.29361258703e-04 -3.31915762993e-03 -7.21327263166e-04 -1.64823957611e-03 -8.72840750983e-04 -3.29058013580e-03 -3.95586555412e-04  3.47621316558e-05  1.46466223079e-03  6.81566147395e-04  2.12310782104e-04  1.65308313543e-03  1.07418828200e-03  1.64971446040e-03  2.33329594629e-03 -1.29421938295e-04 -1.30337159310e-03  1.67769075491e-03 -2.14894783644e-03 -4.37533424898e-03 -1.50486661363e-03 -8.86293118239e-04 -4.40208925396e-04  3.84234534780e-03  2.07319744228e-03  2.04215301384e-03  1.07708031920e-03 -1.56452119185e-03  9.78679298699e-04  3.83892867233e-03  5.90992100254e-05  1.26252726936e-03 -1.44689162808e-03 -2.15440348473e-03 -4.79155718888e-04  1.66966374008e-03  3.36418411979e-03  9.76947928972e-05  1.08385875143e-03  2.86735156561e-03 -8.21430119821e-04 -4.22426460455e-04 -2.58185335383e-03 -2.61266166714e-03  3.82001757888e-03  3.07864601021e-03 -4.24393066246e-03  4.40588738678e-04 -1.02797555697e-03 -6.14460625669e-04 -5.01278859890e-04  1.50223924586e-03  7.28892461257e-04  4.91134234815e-04 -4.78862475148e-04  1.24547193263e-03  1.78034690826e-03  9.24415116078e-04 -1.07932416523e-03  2.25232514128e-03  1.26939204057e-04 -3.27536822928e-04  1.46365391275e-03 -6.26920413185e-04 -1.63887520853e-03 -2.75250379950e-03 -1.08070978937e-03  9.44647898877e-04  1.79791743479e-03 -2.98642912978e-03  2.45775313554e-03 -2.48277412318e-03  2.96730209104e-03  2.86436631829e-04 -1.38195974322e-03  2.88316408307e-03  2.36914251043e-04 -2.35395135296e-03 -4.13031913654e-03  9.33573316280e-04  2.31357463871e-03 -4.20184838302e-04 -5.09916624547e-04  2.45470629293e-03 -7.57688473941e-04  1.00316082207e-03 -7.67307630535e-04  2.14320331098e-03  6.55741365667e-04 -4.66272258540e-04  5.93677509567e-04  3.32074543265e-04  2.30501123383e-03 -5.88678013985e-04 -1.84025114204e-04 -5.08322943439e-04  1.15135706284e-03  8.21966993156e-04 -1.94842265818e-04  5.47717752975e-04 -5.56963989002e-03  4.23064907551e-03 -3.25154629471e-03 -3.45212364238e-03  4.98508887769e-04 -2.80098396684e-03  2.19857722282e-04 -2.51040018091e-03 -2.96964354574e-03 -9.87361997340e-04  7.90990584835e-04 -1.89274793237e-03 -1.19180906381e-03 -1.88774449624e-03  9.14635913750e-04 -3.67379964833e-04  3.56530334510e-04  1.41938787496e-03  4.69100446037e-03 -3.73057664708e-04  4.99663807655e-03 -5.94349356896e-04 -8.35416192854e-05  4.05407080318e-04 -4.90559944637e-04 -1.77523566003e-04 -2.71918500164e-03 -2.34526054978e-03 -9.17352670707e-04 -1.92552080758e-03  3.55448120519e-03  2.53987602138e-03 -8.47971941937e-04  5.16650219453e-04 -1.67009486563e-04 -7.58173306385e-04 -4.28060050863e-04 -1.49764880398e-03  2.53997236065e-03  3.69142343585e-03  2.91475180203e-03 -1.84133080641e-04 -5.21457903742e-03 -2.49221802528e-04  2.57229930217e-05 -3.45991209117e-04  8.64312295978e-04  1.33839771511e-03  3.18697666652e-03  7.65188404713e-04  3.47972279898e-03 -4.01147286649e-04  2.18444385087e-03 -2.45322564110e-03  2.51768450950e-03  3.91786023808e-04  1.30275394051e-03  9.04627720936e-04 -3.15247200167e-03  1.27693491184e-03  1.78569965788e-03  2.39887816165e-04  3.40971594467e-03  6.54541683708e-04  5.30725341777e-04  2.18234479408e-03  1.14028750295e-03 -4.87241745030e-03 -1.00173847151e-03 -1.26966752380e-03 -7.75079537404e-04 -4.87811405449e-05 -1.14455313626e-03  2.41783119133e-03 -3.63670764208e-03 -6.74917259864e-04  3.69707763938e-03  2.07422529391e-03  1.15818947362e-03 -1.18201822841e-03  5.24377886667e-04 -4.45098659223e-03  2.82560660629e-03  2.96065873380e-04 -3.57898557732e-03  7.26236753665e-04  1.99907028896e-03  1.79133073530e-03  3.54525206215e-03  8.85211815677e-04 -2.69735070655e-03 -2.10012732097e-03 -1.44905700046e-03 -2.93547503501e-03  3.67528724536e-04  2.09554712222e-03  9.17174141363e-04
-3.39982740620e-03 -2.57004522415e-03 -3.79207817849e-04  3.37949149712e-03  2.12381759938e-03  2.19514239223e-03  5.99304093208e-03 -6.66212005670e-03  3.14559576217e-03 -4.42524683467e-03 -1.04865696305e-03  9.30696205173e-03  1.27058958537e-01 -1.34177815635e-03  4.93834549082e-03  3.05320079204e-03 -4.14451896716e-03  3.34130674028e-03  2.50943712882e-04  8.32654570728e-04  6.21266616112e-04 -7.96318598409e-03 -2.11377687962e-03  3.06677877713e-03  9.84201109773e-05  1.27917988526e-03 -1.49093004079e-03  4.16471342390e-03  1.34341388405e-03 -2.39288487111e-04  5.38024204061e-04  8.08838374794e-03  5.30203058617e-04 -2.30871543810e-04  3.53702439386e-03 -5.74280582729e-03 -3.89601359874e-03  5.70380044476e-04 -2.64009751884e-03 -5.18720685798e-04 -1.50239023996e-03 -2.00783724924e-03  7.18451389238e-04  2.84294656320e-03  3.22851448547e-03  4.37306199197e-06 -2.16622919140e-03 -1.95383704351e-03 -1.62484132930e-03  2.00142461761e-03 -4.87424707905e-03  2.08569511749e-03 -3.67524693224e-03 -1.78810617020e-03 -1.23406726135e-03  4.41757957790e-03 -3.79176793157e-03 -2.74964785541e-04  1.73405962786e-03  2.79456343447e-03 -7.24079664995e-04 -8.48160409086e-03 -1.92212630336e-04  1.11738174932e-03 -5.17571612930e-04 -1.62806881692e-03 -2.16755546379e-03  1.09300354471e-03  1.29470447025e-03  1.43271535366e-03  2.43984271324e-05 -3.80954723581e-04  4.28064021746e-04  7.23366315827e-04  4.06345664991e-03 -2.43128797109e-03  4.28984771841e-03 -3.26913275547e-03 -8.64056582544e-04  9.61837102105e-04  2.99816201960e-03  4.04190519231e-04 -1.11386147440e-03  1.73476148490e-03  1.04889801081e-03  3.22827051447e-03 -1.34076406796e-03 -1.53057818850e-03  7.73172786650e-06 -9.84671006972e-04 -4.10520508771e-04 -7.45086471338e-04 -1.82997812379e-03 -6.50403793280e-03 -2.78221830200e-03  2.32688810952e-03  3.55809745721e-03 -4.72616613722e-03 -1.90926391677e-03 -2.18740798441e-03  2.94569659800e-04  7.86016298297e-04  9.35069546610e-04  1.86303250250e-03  9.97453853556e-04 -4.00474047349e-03  2.77338534960e-03 -3.44057301143e-03 -3.49779063783e-03  1.84569107566e-04  2.54742807977e-03 -1.88316262040e-03 -1.09762265874e-03 -4.74768554385e-04  3.73556756949e-04 -7.90622975198e-04 -9.24797596989e-05 -3.67218577592e-03  7.36937235247e-03 -3.97469975647e-03 -9.62833674039e-04  2.74135098938e-03 -1.81148665113e-03  4.48371750977e-05 -5.01411072461e-03  2.49455966603e-03  1.80938155400e-03  9.52525679490e-04 -2.48693802358e-03  1.72406050186e-04  5.16155020460e-03 -2.31116826186e-03 -1.03240656281e-03  2.75700206693e-03  5.69714387456e-03 -5.03379845077e-03 -2.59961057077e-03 -5.15025507366e-03  2.65251807771e-03 -8.62989203291e-03  2.63135290042e-04  1.90714911977e-03  3.26989082948e-03 -1.17168093373e-02  4.97031455340e-03 -3.23611037933e-03 -2.84922026963e-03  2.03387995830e-03  4.25692009533e-03 -1.57401550113e-03  2.11309507822e-03 -1.51421521362e-03 -1.32835371287e-03  2.22568244918e-03 -2.51753129838e-03 -2.06487800760e-03 -1.68540103372e-03  2.48470597830e-03  3.98790229369e-04 -4.94051909256e-04 -1.17446562245e-03 -2.68675598829e-03  1.49144551052e-03  3.34383666908e-03  5.92509714989e-04 -1.40245372888e-03  1.78583228366e-03 -2.95198141915e-03  1.50698365627e-03 -3.92318998020e-04 -2.13271468222e-03  2.71685665936e-03  2.86263350859e-05 -1.32600806324e-03  2.96380835226e-03 -3.19682176321e-04 -2.09949547760e-04  1.91144895716e-03 -2.04042247843e-03 -2.01825728674e-03 -4.33194632860e-03 -4.65089348387e-04  5.21864881903e-04  2.47355571862e-03  6.30534775366e-04 -4.53788925613e-03 -1.78649927088e-03  2.86990370280e-03  2.95754027108e-03 -1.19750834398e-03  1.46386398968e-03  1.38559652525e-03  2.95273107692e-03 -6.04701752473e-03  2.40894705340e-03  2.02290677197e-03  1.83073118211e-03 -3.72939414164e-03 -3.24926860696e-03  8.47941708005e-03  3.11525608814e-03 -6.40234880666e-03 -3.82317077049e-03  3.11316967862e-03 -3.35940143203e-03 -6.16302112642e-03  3.09821362454e-03  1.48968046064e-03 -2.42335226034e-04  3.36685988131e-03  3.07372516564e-03  1.08528266399e-03 -5.34585368673e-03 -1.81659587140e-03  4.03588417218e-03 -2.78399331494e-03 -6.83300330613e-03 -1.80378206748e-03 -1.34994396561e-04 -3.47359300596e-03 -6.74762355793e-04  7.13044011528e-03  3.83941172527e-03 -6.38765255604e-03 -1.49311547216e-03  2.38738198722e-03 -6.61133258249e-03 -5.00539892764e-04 -2.01704174797e-03 -4.16852877542e-04  1.49572612192e-03  3.73083077834e-03 -1.06381496380e-03  3.49830404309e-03 -1.66112798722e-03  7.65090684104e-04 -5.15654020137e-04  1.53975500283e-03  7.76125503319e-04 -6.13854038708e-04 -5.82171725686e-03  3.94543810494e-03 -1.95346370104e-03 -3.50726089025e-03 -2.51202283930e-05 -4.21922935576e-04  5.34263051336e-03  2.16149507468e-03  3.34055978514e-03 -1.21765493577e-03  3.03944326708e-03 -9.66605599808e-04 -1.13407146217e-03  1.92980801550e-03  6.13926503628e-03 -1.44310430669e-03
-2.20117366160e-03  1.95504251321e-03 -2.48532028279e-03  3.70004223073e-03  3.16880763730e-03  2.96214455309e-03  1.92734002979e-03  2.44296494458e-03  5.04237640203e-04  5.48173299609e-04 -8.98274350801e-03  9.46567335912e-03 -1.34177815635e-03  1.22552032660e-01 -1.19971874280e-02 -7.01055337118e-03  5.09137700911e-03  1.75207008462e-04  4.15906559249e-03  9.29980165147e-04 -1.65107752840e-03 -2.15732380664e-03 -1.61122018905e-03  9.95243248741e-04 -3.43962209705e-03 -2.40325743945e-03  2.03346867051e-03 -1.41574855595e-03 -6.42515274060e-03  4.15004934185e-04  6.94838867325e-03  4.18138410427e-04  1.80873717131e-03  4.96139477573e-03 -1.45729474580e-03  1.41626911036e-03 -2.65474291651e-03  9.49972741750e-04 -3.29417901927e-03 -3.18078518794e-04  7.31823284175e-04  3.49159897750e-03  1.78874474911e-03  1.87355535469e-03  3.16831006669e-03 -1.24698785777e-03  7.74008313809e-04  2.14727708390e-03  5.19779670850e-05 -7.04948573328e-04  2.29337331818e-03 -3.98236931112e-03 -2.84335003151e-03  1.02859758489e-03  2.22950028572e-03 -3.45604740110e-03 -1.35701346809e-04 -3.93615065638e-03  3.20230228453e-03 -5.28585445593e-03 -3.83430244933e-03 -7.05075862858e-04  1.00909596551e-03  8.16015606358e-04 -1.69429530071e-03  1.76563928252e-03  1.36766127467e-03 -2.38689327378e-03  1.30358758310e-03  4.77594964629e-03  2.91633714552e-03 -1.58254050136e-04  4.13269716794e-03  9.62188535670e-03  4.45958895804e-04 -1.33809001282e-04 -1.41052111275e-03 -1.85290043163e-03 -4.82335626126e-03 -2.14613474677e-03  8.17772065456e-04  4.73838129536e-03  3.84290231522e-03  1.27364114133e-03  3.26269418624e-03 -5.52330518841e-03 -4.84212315671e-03 -2.37368640462e-03  4.98532356530e-03 -6.54660883288e-03  3.40964206169e-03  1.97785681754e-03  3.82884147534e-03  5.53310306286e-03  4.15460680903e-03 -2.09371354446e-03 -5.00229413463e-03  2.99150830338e-03  2.29534976560e-03 -4.04941377839e-03  3.86460065647e-03 -9.23506026709e-05 -4.38825728965e-04  4.58205681174e-03 -2.53749685439e-03 -4.66939039877e-03 -1.40032109455e-03 -2.82876992311e-03  6.46965089953e-03  1.91198976858e-03 -1.43098994683e-03  3.42217395183e-03  3.83893499474e-03 -1.13986585066e-03  7.11466675903e-03  1.35064814221e-03  2.52570952785e-03  3.30345978267e-03  7.48108763915e-03  6.58263587560e-03 -8.23424798541e-04  3.97571094663e-03 -4.66030824786e-03 -4.14128062288e-03 -2.68317412164e-03 -1.32117975601e-03  3.37939749154e-03  1.45692408248e-03 -3.37180591948e-03  1.29868814085e-03 -5.19817539486e-04 -2.61588384589e-03 -2.33637361315e-03  4.26063003716e-03 -6.29752637157e-04  2.36701567074e-03  3.65797352991e-03 -6.45818029986e-03 -7.22306727390e-04 -2.77990418766e-03  1.79104395037e-03  2.38037303803e-03  3.68238916771e-03  3.20531239959e-03 -3.77388937103e-05 -1.32872353842e-03  8.07927477930e-03 -3.50563967425e-04  2.99508889557e-03 -2.41491611431e-03  1.72934449342e-03  3.09700960593e-03 -6.80583982302e-04  2.87050880294e-03  1.16354403255e-03 -1.18833970650e-03  1.48766748947e-03  2.19806671633e-03  6.59595918736e-04  4.63716981335e-04  3.63577320143e-03 -1.68762959055e-03 -1.47643628486e-03 -5.13987753890e-03 -5.28242634603e-03 -2.75097961886e-03  4.18325755273e-03  4.93015559163e-03  2.55920730562e-03  4.89188891150e-03 -5.66827163210e-03  3.89063666138e-03 -6.71135520255e-04 -6.70835331505e-03  3.16766046209e-03  1.10882458166e-03  4.28213746442e-03  5.17858427248e-04  1.86016436770e-03 -3.39482323637e-03  3.16682459719e-03 -1.86836118262e-03  1.74495313862e-03  4.54123997269e-03 -7.54222291932e-03  5.02244094341e-03 -1.22167873785e-03 -3.18327242251e-03 -1.53083811948e-03 -1.66869321449e-03 -1.71494216742e-03 -2.00524547829e-03  2.20331239054e-03 -3.46327331314e-04 -1.77024491948e-03 -2.16083258786e-03 -5.78833787963e-03 -3.64675438339e-04 -6.09266070072e-03 -2.22576972307e-03 -1.18907434004e-03  2.47921613473e-03  5.58147702664e-04  1.86523332918e-03  1.56790628067e-03  5.12283617165e-03  7.47351622006e-04  1.40082964011e-03  3.99887830374e-03  3.79263196738e-06 -5.28506451687e-04  8.64303642186e-04 -7.54829504694e-04 -1.52364106201e-03  7.91951458384e-04  5.66188915266e-04  2.28402460046e-03 -1.39068608963e-03  7.76248036116e-04  9.62810186803e-04 -4.02977670680e-03  5.32590663920e-03  1.06544589007e-03 -1.77621600361e-04  1.58664202133e-03 -1.23757197228e-03 -3.77204675926e-03  3.43873685191e-03 -2.85370350451e-03  1.35762986363e-03  2.92645991321e-03 -4.65910966665e-03  5.70926261342e-04  1.27540655354e-03 -3.03498640182e-03  1.89558796364e-03  1.14006757545e-03  2.27910680844e-03 -6.26004736104e-03 -5.26013719562e-04  2.42752921042e-03  4.59015395371e-03  4.98221892705e-03  1.55469452558e-03 -1.68478233317e-03 -1.40974366973e-04 -2.11410170060e-03 -1.78887867709e-03  8.63082177756e-04 -8.39153637832e-04 -2.05865797083e-03 -1.42001882426e-03 -7.70374645234e-04 -3.14497649550e-03  3.53693393150e-04  2.57490244185e-03
-1.25537889788e-03 -1.36071577678e-03 -8.49292655658e-03  2.07971813066e-03 -2.79550982653e-03  2.15574905875e-03 -3.09529408020e-03  5.30234667931e-03 -6.13248336744e-04 -2.43457572783e-03  2.27354551149e-03 -3.74452574056e-04  4.93834549082e-03 -1.19971874280e-02  8.96094993443e-02  5.23425469790e-03 -2.32038377936e-02  1.68263465955e-03 -5.15920387316e-03  2.16822026183e-05  1.32633383557e-03  4.50394170673e-03 -2.21792775913e-03  2.45706105313e-03  2.05744242236e-03 -1.71968162015e-04  2.80002256880e-03  2.26736904393e-03  7.52631131564e-03 -1.68160962922e-03 -1.62895499462e-03 -1.31161488741e-03 -2.81483164575e-03 -8.54289895505e-04  1.32468295916e-03  1.64214893388e-03  9.38140098377e-04 -2.45395492885e-03 -1.43303010800e-03  5.98648065324e-05  5.42877164161e-04  1.30992261482e-03  2.49075945308e-04  2.45523537623e-03  2.51776038829e-03  5.72820082405e-04  1.35035661271e-04 -2.64093565980e-03  9.68734358846e-04 -8.53240029917e-04 -3.47946539135e-03  1.72125828403e-04 -2.55177063072e-05 -9.23914407983e-04  1.86530480935e-04  3.87320463417e-03  4.86662459886e-03  1.80756987578e-03 -2.51010218840e-03  3.97378507013e-03 -4.81129960522e-04 -2.42148711111e-03 -4.74652440698e-03 -1.75255517131e-03  8.91943589513e-04  7.17143846358e-05 -2.43121471526e-03 -2.06795349678e-03  3.67871695674e-03 -3.24989226933e-03  1.64937004125e-03 -3.53021134803e-03  6.97435401789e-04  2.67572574417e-03 -2.12507694940e-03  3.11869160838e-03  1.39815514434e-03 -1.33721950748e-03  1.25065801217e-04  2.78257037599e-03 -2.30277367884e-03  2.99605180873e-03  3.51417323610e-03 -7.44062317779e-04 -5.19471443226e-03 -3.57223355662e-04 -5.30421945909e-03  5.35563314123e-03 -1.95020019234e-03  1.75112318843e-03 -1.62408067151e-04 -2.19448637667e-03 -1.53318516805e-03  4.06791469542e-03 -3.08406907677e-03 -2.66420149322e-03  1.81374173068e-03  7.86958563195e-04 -1.86034498774e-03  3.42763999426e-03  2.15910259073e-03  3.39699964213e-03  2.78191045739e-03 -3.32611316998e-03 -8.79911194016e-04 -1.70305067563e-03  1.24731631090e-03 -2.52716558876e-03 -3.23535559470e-03  2.43767265882e-03 -4.32928985809e-03  3.42915183516e-04 -1.80445483165e-03 -3.52499913461e-03 -1.04580458706e-04 -3.27006589672e-04  4.88975296195e-03 -4.70410766940e-03 -3.50343149694e-03 -3.20661309226e-03 -6.31670025348e-03  7.70309680629e-03  6.63503383311e-04  5.00222809507e-03  9.01331626335e-04 -1.50574725839e-03 -2.46388727246e-03 -2.56548624599e-04  4.15691401452e-03  2.28092606270e-03 -1.07615117341e-03  4.28201046414e-03  8.22105177694e-04 -1.70424242477e-03 -1.83212646511e-03 -2.08039522824e-03  3.34345366138e-03  6.53665242497e-04 -2.13993130787e-03 -1.45555954346e-03 -7.92874127054e-04  8.27553141222e-04  2.67492894014e-03  8.32956853277e-04  2.61035337648e-03  8.48733681749e-04 -5.20849212685e-03 -2.58790025558e-03 -2.05361985954e-03 -5.57757200390e-04 -2.21583422641e-03 -2.85287036046e-04  3.82615235178e-04 -7.17142524335e-04  9.45610976698e-04 -1.54652387607e-03  1.79421386477e-03  3.18922607704e-03 -2.36400698046e-03 -1.95179200849e-03 -2.85444515913e-04  2.01093369097e-03 -1.77054616382e-03 -6.66872538709e-04 -1.40343547102e-03  1.33124704707e-03 -2.66897072811e-03  1.24428804127e-04 -9.16116706438e-04 -9.57194794980e-04  3.23599156610e-03 -3.66925601339e-03  1.16149934854e-03  2.25861977899e-03  1.20331482641e-03  6.55251611659e-04  3.04528786725e-03  5.78294511911e-03  7.75259132024e-04  3.22047733990e-03 -1.11523842110e-03  6.41727095058e-04 -2.33646690858e-03 -4.93375041066e-03  1.98838012393e-03  5.10836638840e-03 -3.50466140285e-03 -2.88578809748e-03 -2.95401526626e-03  2.39235618334e-03 -3.16439458772e-04  1.11685031389e-03 -1.27849100091e-03 -5.96084059118e-04 -5.65399954301e-04  6.77806688187e-04  3.95283366202e-03 -2.88071951411e-04  1.98326469220e-03  3.04878443421e-03  2.83184818029e-03  6.13231871919e-04  3.49001262053e-03  2.65937171008e-03 -2.79155374659e-03  4.31575669572e-03 -2.99420592461e-03 -2.91577667328e-03 -1.37617852762e-03 -1.18121108592e-03  1.89734553154e-03 -7.13444221562e-04  2.21455861945e-04  1.09839859986e-04 -6.17558270460e-03 -1.59883320963e-03 -1.31712834825e-03 -3.00518756427e-03  1.82655395219e-03  5.44084292001e-03  4.43694094423e-03  3.72211523068e-03 -6.46533983267e-04 -2.00305426776e-03 -4.98940746787e-04 -5.45847479436e-03 -1.69117784571e-03  3.42273377041e-03 -1.75062832716e-03 -2.35317605423e-03 -1.90088093439e-03  8.31463548837e-04  9.19468418783e-04  2.50688108615e-03 -9.19877579271e-04  5.32196367370e-04 -3.13671077744e-04  3.62225351425e-04  5.62223192750e-03  4.14867822806e-04  4.53654354241e-04 -1.28139917415e-03 -3.71199787435e-04 -8.80577877626e-04 -1.42330157028e-03 -4.43583545503e-03 -4.39622234615e-03  1.13175962165e-04 -1.57922187648e-03  8.06033677836e-04  1.88696586775e-04 -1.35608084469e-03 -1.16648150810e-03  1.59703952755e-03 -1.22672891395e-03 -3.01003389579e-04
-9.49897083421e-04  2.54316170708e-03  3.35893486482e-03 -1.48697495318e-04 -2.09155762130e-03 -7.43203726560e-04  1.37315212159e-03  3.37270928188e-03  4.17720338860e-03 -5.26244662045e-03  9.44890055895e-04  2.51011613445e-03  3.05320079204e-03 -7.01055337118e-03  5.23425469790e-03  1.17315695182e-01  1.86594642727e-02  8.19119637844e-03 -2.45923128361e-03 -1.65819239240e-03 -3.62238913017e-03  6.17664231902e-03 -1.43868158090e-03  2.53087415660e-03 -2.19884316119e-03 -2.62804113525e-03  3.04696612636e-04 -1.55862270844e-03  1.78572575115e-03 -9.37253444381e-04 -1.07898420955e-03  3.67565190095e-03  2.96864814461e-03 -2.83110786824e-03  3.73534288248e-04 -5.88208621703e-03 -2.37909686105e-03  4.04949759629e-03  4.07932348797e-03  1.46970448741e-03 -2.06199695663e-03 -3.29844118356e-03 -7.19788441934e-03  6.25303759799e-03  1.11214296787e-03 -9.59072527786e-04 -7.56690642350e-04 -1.91032990585e-03  4.68048056911e-04  4.33335098024e-04  5.54490308336e-03  4.27919469439e-03  1.69944722333e-03 -2.06264927136e-03  2.60523142684e-03  6.28797714724e-04 -3.58874963242e-03  2.35461509022e-03 -1.59327660725e-03  5.39826594521e-03  2.55632752904e-04  9.97363728084e-04  4.86794654767e-04 -2.11169558945e-03  5.58098219334e-03 -2.41971902090e-03 -1.61815333262e-03 -2.45198446507e-03  2.17711872527e-03 -3.23963348013e-03  1.44270462608e-03 -4.04528080602e-03 -3.19200659525e-03  3.49107497274e-04 -4.04752192349e-03 -2.08729686650e-03  2.43719591604e-03  2.41293751963e-03 -7.45443526082e-03  2.01893264109e-03  1.15846953814e-03  2.56398561894e-03 -2.10443891574e-03 -8.31937141594e-04 -6.33143804006e-04 -1.91053214819e-04 -9.63036914152e-04 -8.94978966511e-04  1.77184769819e-03 -2.27416472031e-03 -2.56528803512e-03 -2.03024046887e-04  1.06584053381e-03  7.94063340649e-03  1.08856270792e-03 -2.17665679796e-03 -2.63005777025e-03 -1.75000815720e-04  2.59078112057e-03 -8.89199050914e-04 -4.27125883020e-03 -2.69824950677e-03 -1.72443203800e-04  3.92845793778e-03  1.77052761814e-03 -2.22130789919e-03 -4.22454734821e-03 -1.53407238218e-04 -2.35328206465e-03  1.30676246341e-03  4.00406820615e-03  1.03088824117e-04  9.88890259495e-04  3.52107243579e-04  3.75914703525e-04 -3.19280024314e-03  5.69692833810e-03  7.97208536182e-04 -3.54113082162e-04  3.50378292701e-03 -7.29813361368e-04 -7.23772691895e-04 -1.06470029902e-03  7.39047384415e-04  2.86196478040e-03  1.29510023104e-03 -2.20127252818e-03 -2.56432298932e-03 -1.08813420972e-03  1.45475540103e-03  2.65881018311e-03  2.07333072118e-03 -5.71278766068e-03  3.55060973536e-03  5.64550220387e-04  2.29051300414e-03 -1.09783517483e-03 -8.13436510728e-05 -7.29486249462e-04 -3.99152861276e-03  7.87733843200e-04 -7.23767773349e-03 -4.01397982042e-03  1.90454272258e-03  1.71165604089e-04  1.21177654412e-03 -1.28790071694e-03  1.52064625913e-03 -4.12702378266e-03  9.19916158514e-04  1.93725053724e-03 -3.26628111359e-03 -2.88421002848e-03 -3.37865153149e-03  9.93640050242e-04  2.53056101930e-04 -1.22803340655e-03  2.42787092054e-03  2.39354765661e-03  5.31775457932e-03 -4.14242668195e-03 -4.81983459862e-03 -3.53559743977e-03  3.08119675735e-03  6.54667935125e-03 -5.83481647208e-04 -3.25332872101e-03 -1.41544324157e-03 -2.40284155536e-03 -7.15646429282e-03  2.30088783864e-03  1.59085456549e-03  1.70398165294e-03 -1.46481898322e-03  8.69676727077e-05 -1.78579709202e-04 -4.25542153821e-03  4.59209212099e-03 -7.56974799132e-03  4.79030852038e-05 -7.69293987574e-04 -7.36086824341e-04 -6.36347182485e-03  1.58921813985e-03 -1.50057335134e-04 -1.56610127272e-03 -1.50068407642e-03 -1.08010185447e-03 -6.82361829285e-03  1.55326254671e-03  8.76181412484e-03  2.69082921592e-03 -3.69838846178e-04  4.68345173728e-03  2.86751801694e-03  6.82426415747e-04  5.66797357069e-04  5.26226896465e-04  1.86119387658e-03 -5.18504826669e-03 -2.81405368785e-04 -8.54153390021e-03 -2.48607927413e-03 -3.54799234059e-03 -3.83844208185e-03  5.80075235233e-05  3.08517367856e-03  1.71244821610e-03 -1.24011587011e-03  4.10714012842e-03 -3.25954118366e-03 -4.47520294837e-03  2.43405549572e-03 -1.92906519185e-04  3.15577427371e-03  1.81399669186e-03 -4.78573062674e-03  1.18459512006e-03 -8.13186287361e-03 -3.89110631796e-03 -4.43061739350e-03  1.48721619894e-03  5.39896365138e-03 -1.60383748577e-03  2.06838769234e-03 -1.36944378517e-04 -4.02573539139e-03 -5.56476779208e-04 -3.29132621240e-04  1.05587724112e-03  7.42335787112e-04  2.39311762468e-03 -3.19177682679e-03  2.18359877304e-03 -6.05630264430e-03  4.76632786225e-03  6.04798466542e-04 -3.01590956083e-03 -1.87188717323e-03 -2.51526551105e-03 -6.43746421300e-04 -5.10708374051e-03 -4.69435665814e-03 -4.63133406315e-03  3.17035981903e-05 -1.14635158782e-03 -6.44719405040e-04 -1.48865273241e-04  1.21754209796e-03 -4.05311328211e-03  4.66363900494e-03  6.21369186661e-03  3.36391124005e-03 -4.18210404647e-04 -3.18765893054e-03  4.67664609581e-03
 1.80712933120e-03  8.67809066289e-04  8.42413990747e-03 -2.36003443211e-03 -3.08541618201e-03  5.13072288928e-03  4.20251241571e-04  1.53092972221e-03  2.03110022667e-03  6.38514442484e-04 -4.90958891878e-04  2.39969095754e-04 -4.14451896716e-03  5.09137700911e-03 -2.32038377936e-02  1.86594642727e-02  8.19358346921e-02 -2.03651697884e-02  6.03019254777e-03 -3.97395482899e-03 -5.62477216148e-03 -5.54510557918e-03 -9.79180143160e-04  2.23413609594e-03 -1.63100308317e-03  1.24790241641e-04 -1.19883284993e-03  1.30645298051e-03 -2.37096410097e-03 -7.92501772362e-04  1.87133030724e-03  2.18702648381e-04  2.95629577433e-03 -1.58500234724e-03 -7.32115295844e-04 -3.52675549254e-03 -4.99114586893e-04  4.02726395757e-03 -3.53002362599e-04  6.86658595021e-05 -2.61618717104e-04 -2.27509628222e-03  2.95980716664e-04  1.20059264415e-03  1.20785774606e-03  7.12025342898e-04 -2.58452487044e-04  1.06263163920e-03 -1.02282686984e-03 -7.04757258825e-04  8.07956322948e-04  2.21246918846e-03  4.61422107214e-03  5.11767615969e-04 -9.95840921661e-04 -2.15620121310e-03 -2.79599508489e-03  4.56975793890e-04  8.00448203991e-04  6.58001627242e-04 -2.63212651215e-03 -1.75888265756e-04  1.77686228602e-03  2.58234719437e-03  2.11346904425e-03 -7.53861977435e-04  3.35708703307e-04  2.23906998692e-04  6.89313039925e-04 -1.37269674400e-04 -3.90132824713e-03  4.35914964158e-04 -3.63486005654e-03 -2.64143855273e-03 -5.30963970962e-03 -1.83792527426e-03  2.27732791669e-03  4.09609851488e-03 -6.02855440900e-03 -3.79646168315e-03  7.01328560304e-03  3.80141385578e-03  1.31495663772e-04 -3.60676065876e-05  3.52037819994e-03 -3.02259872652e-03  3.35826932187e-03 -2.40162579358e-03  1.73540401412e-03 -1.37116509528e-04 -1.05907633214e-03  3.86899191137e-03  1.19777642253e-03  3.88945494894e-03  4.78102628060e-03 -7.13611679043e-04 -2.13639009048e-03 -2.24501213710e-03  5.73343408862e-03 -2.22396070119e-03 -3.66710237237e-03 -3.60374057170e-05 -8.52920231613e-04  4.00942090231e-03  2.37724042653e-03  1.06496892344e-03 -2.91760594179e-03 -1.67079379918e-04  1.26208725571e-03 -8.99825124314e-04  5.81890163040e-05 -2.09060759429e-04  7.38266035448e-04  1.43244971887e-03  1.02336455726e-03 -9.15051843405e-04 -4.06157179766e-03  5.03233842929e-03  9.12382388504e-04  1.81675411345e-03  2.54908984295e-03 -3.96108636091e-03 -1.66627752372e-03 -4.18283527298e-03 -5.39075483344e-05  5.34573050294e-04 -1.30329589635e-03 -9.68707963108e-04  1.51575644750e-03 -1.67857237967e-03  1.23649456864e-03 -4.54538356936e-04 -1.19940715864e-03  4.81710629748e-03  1.74230784347e-03 -2.26941268185e-05  2.06665500013e-03 -2.84351330886e-03 -7.83378892090e-04 -6.56660201518e-04  5.52938304418e-04 -2.00191450153e-03 -2.94757326718e-03  2.20545719261e-03  1.21507834900e-03 -1.95847627842e-03  6.69724841331e-03  5.31063361350e-03 -6.35300821908e-04  1.45334068721e-03  1.67091312686e-03 -3.39620240737e-03  1.19865896667e-03  2.71618162087e-03 -1.60697291106e-03  2.80422069773e-03 -1.17709789822e-03 -3.94464910632e-03  1.31229131808e-03 -4.21597922520e-04  1.34223323843e-03 -4.81770562594e-03  9.93685222220e-04  1.12821964950e-03  5.71995094981e-03 -4.37941635441e-04 -1.18563984289e-03 -1.73131910517e-03  1.71353577862e-03 -8.88889529515e-04 -8.05650206418e-04  1.39601525977e-03  6.62847537083e-04  5.46271998800e-04 -7.25077881073e-04 -2.56475131658e-03 -3.23729661815e-03 -1.52282870781e-03 -2.49161358199e-03 -1.90709153371e-03 -7.06466961614e-04  1.93214294655e-04 -2.80989985607e-04 -2.94553116425e-03  1.40329855126e-03 -2.29389642119e-03  2.24033758456e-03 -1.03512722247e-03 -4.92569729553e-03  2.10626863021e-04  4.00718733049e-03  4.21094692588e-03  2.68908552585e-03  8.33893367326e-04  1.03334416490e-03 -4.09506903850e-03 -3.35703252839e-03  2.97739465443e-03 -1.82164175209e-03  9.72760773206e-04 -2.48173426194e-03 -2.64444633206e-03 -2.84096995787e-03  5.50463593138e-04 -2.43153262867e-03  8.56324764939e-04  3.25347456444e-03  1.14683953660e-03  2.60481777492e-03  1.19962564774e-03 -4.09969681919e-03 -1.30367511060e-03 -1.52247864632e-03 -5.46480235862e-04  6.56081242417e-03  3.67930373520e-04 -3.37115231078e-03 -2.28754898151e-04 -2.36465142087e-03 -1.48275338535e-03 -3.11277630510e-03 -3.35055936316e-04  3.01361229596e-03  2.48257783079e-03 -2.42526724608e-03  4.57304291340e-03  9.74920675044e-04 -3.66967499499e-04  1.32148030330e-03  1.19748435869e-03 -8.95264201142e-04  1.73802808630e-03  4.82024553058e-04  4.88399188512e-04 -1.15303038235e-03  7.18520009642e-04 -7.38262126229e-04 -5.00465641478e-04 -3.03157096037e-03  3.87131160171e-04 -1.72079740171e-03  1.59232265828e-04 -6.31112132834e-04 -1.04307481287e-04  3.34996478196e-03  1.00333573127e-03  1.46003728396e-03 -6.90213730557e-04 -4.42111921180e-05 -2.76443272604e-03  1.42883145489e-03  3.77343689599e-03  2.39082140691e-03  2.96689603461e-04  2.65886584769e-05  7.14394129370e-04
-2.47640620063e-03  3.45263777733e-03 -4.90190016400e-03  1.95317974336e-03  5.27225895098e-04 -4.67481169692e-03  3.99615326748e-05 -2.39141575613e-04 -2.41075186296e-03  5.03022510630e-05 -8.34741703955e-04  7.95157569402e-04  3.34130674028e-03  1.75207008462e-04  1.68263465955e-03  8.19119637844e-03 -2.03651697884e-02  7.61578579986e-02  2.51980193954e-02 -3.23349393728e-03  5.59679304402e-03 -6.89807122534e-04  1.81244143898e-03 -8.14465528443e-04  5.19761047615e-04  1.18103427160e-03  5.15992681779e-04 -3.93800251429e-04 -1.10752145872e-03  1.37313921268e-03 -2.74194795874e-03 -3.54629786239e-04  5.42749237255e-04 -1.43438882304e-03  6.50084581676e-04  3.15073367337e-03 -4.06189678827e-03  5.59298103902e-04  2.96700548047e-03  2.09273965621e-03 -3.07819481272e-03 -1.41958093067e-03  2.81841565847e-05  2.28249494202e-03  2.01979410914e-03  3.92368428069e-04  3.17165134753e-04  7.31020627620e-04  9.79136933434e-04  2.31924001684e-03  4.17731291452e-03  1.76777033579e-03 -4.55696164146e-03 -7.17236589987e-04  1.80869590938e-03  8.79141696568e-04 -1.89927592836e-04 -1.19041508417e-03  1.77011649935e-03 -1.26210115144e-03  1.62385606710e-03  1.09656462540e-03 -1.94112187437e-03 -6.77475987599e-04 -2.97982972843e-03 -8.34755166557e-04  7.83763990641e-04 -1.23487625933e-03 -2.35646688828e-03 -1.78331389475e-03  2.14660783842e-03 -1.24096322754e-03  3.71284795126e-03  2.53034708641e-03  1.27410355796e-03 -2.23000855930e-04 -4.91447580609e-04 -3.24251810234e-03  6.17896285859e-04  6.13942711360e-03 -3.40233791453e-03 -2.90019939969e-03 -1.15462254458e-03  1.58493635315e-03 -1.09663490631e-04  2.34581110206e-04 -6.46827983976e-04  3.03938125426e-03 -6.01489607720e-04  1.25094245780e-03 -3.69700234461e-03 -6.42107617354e-03 -9.22666806505e-04 -4.38647849358e-03 -7.02031186161e-05  1.98331919010e-03  7.67116307109e-04  1.31022974335e-03  9.89078515331e-04 -6.58716149300e-04 -5.19906003574e-04 -4.86766590672e-03 -1.80988949076e-03  1.49159997294e-03 -1.04062347121e-03  1.20450338048e-03  1.44636085219e-03 -1.68808776815e-03  2.38988322407e-03  1.61947190525e-03  1.93762267005e-03 -3.67869258616e-04 -7.19016493149e-04 -1.24215066405e-03 -2.36455861273e-03  7.14887371233e-06  5.14690788848e-03  7.27320093415e-04  1.32314485681e-03  3.48296263804e-03  2.10068501542e-03 -2.83741081162e-03  2.38358531882e-03  1.22680434540e-03  1.32655737658e-03  7.01266496519e-04  3.08831409324e-03  2.66898979055e-03 -3.95336713634e-04  2.15184250714e-03  1.61629843756e-03  3.19489890118e-03 -6.01278640038e-03 -3.32303563996e-04  2.01531239237e-04  1.38328957143e-03 -2.02280494254e-03  6.65065176736e-04  6.15403591830e-04  2.19777174498e-03 -1.25323230173e-03  5.30529665423e-04  1.12805870698e-03 -2.37076427311e-03 -9.28962285424e-04  1.85109076769e-03 -2.85300292077e-03 -4.78606414447e-03 -1.12138784711e-03 -1.20979898844e-03 -1.62165353084e-03  8.39526826063e-04 -1.39365410904e-03 -1.35011633053e-03 -1.00434058353e-03 -7.56655400510e-04 -4.13207260614e-04 -1.11611502905e-03 -2.69414899606e-07  4.75919510799e-03  4.62749353951e-05  3.22166500513e-03 -5.73773992808e-03  1.73845013396e-03 -1.26788145548e-03 -9.11414944898e-04  1.57274141882e-04  2.91938398495e-03 -1.64526867018e-03  3.05209731739e-04 -1.38545710738e-03 -3.75669824843e-04  1.89027134635e-03 -1.18413694143e-03  8.08204148248e-04  2.94101566943e-03  1.43932340688e-03  1.29586896752e-03 -2.59440019119e-03 -1.72774005710e-03  3.19269524093e-03 -1.86254364862e-04 -3.16105721413e-04  1.03680922620e-02 -4.22573654437e-03  5.37305297726e-03 -3.30159719001e-04 -1.34554325580e-03  3.67180465604e-03 -1.97948904218e-03 -5.11777106824e-04  1.17137735587e-04 -1.88224408789e-04 -8.20450514945e-04  1.63696180526e-03  2.56531933303e-03 -2.41916348491e-04 -8.49563060784e-04 -1.99986649712e-04 -1.86352750623e-04  1.18501786652e-03 -2.15146803891e-03 -2.37317468787e-03  3.35198384862e-03 -2.38890398304e-03  4.12160770536e-03 -1.69053909844e-04 -3.05913152244e-03 -7.63620473782e-04  4.08043792094e-04 -1.65944524433e-03 -3.87400946967e-03  3.61001159644e-03 -1.45100981227e-03 -1.41910765961e-03  3.01578005452e-04  2.85433933929e-03  2.51930423403e-03  1.22359277655e-03 -3.13187523803e-03  2.16165322045e-03 -1.00608162572e-03 -5.51385127930e-03 -1.69334853258e-03  1.64024943986e-03 -5.56276411881e-03 -5.80271686458e-03 -4.75497459973e-04 -2.35174030137e-04  1.70183392569e-03  1.23000678483e-04 -1.45795338201e-03 -1.03978131619e-03 -1.79936883928e-03 -4.64397781404e-04  6.57709821067e-04 -1.78531869226e-03  1.37349567036e-03  1.28544608173e-03 -2.33282221854e-03  6.78681691165e-04  3.53777919027e-03 -1.42534982768e-03  2.30445633133e-04 -1.12308192367e-03 -8.13493279296e-04  5.76574455104e-05  1.51134026285e-05 -3.27794056795e-04 -3.72483605477e-04  2.59414140538e-03  2.79423335097e-03 -2.07865854232e-03 -1.54132300956e-03  2.83371228465e-05 -9.83376445110e-04
-1.00007392661e-03  4.12713417056e-03 -3.94152382394e-03  3.63271249401e-03 -1.29815678902e-03  6.00972348157e-04 -7.75353229761e-04 -3.21249949454e-03 -4.11160699556e-03  2.04414962734e-03 -2.36878011806e-03 -1.12852774195e-03  2.50943712882e-04  4.15906559249e-03 -5.15920387316e-03 -2.45923128361e-03  6.03019254777e-03  2.51980193954e-02  7.82118288645e-02 -1.05178622923e-03  9.93207485970e-03 -1.38819384773e-02 -1.62985345280e-03 -1.20625979577e-03 -4.45628289206e-04  3.45055227887e-03 -5.95381485830e-04 -1.15412793439e-03 -7.70732336857e-04  8.96282877648e-04 -1.04224146016e-04  8.63927064551e-04 -4.17664707983e-04 -1.50767574043e-03 -3.01467011850e-04  1.45383094818e-03 -5.01616410764e-03  3.53840558701e-03  2.67173324602e-03  9.39857351894e-05  8.32629489725e-04 -2.84492678369e-04  2.72653989664e-03  3.40304099692e-03  3.95551149282e-03 -3.59052744225e-04 -4.71813664193e-05  1.67149068134e-03 -2.03868062964e-04  1.18967626985e-03  3.40068343911e-03  2.00571592620e-04 -4.53662003431e-03 -6.42939381756e-04 -4.37692666041e-04 -1.33579950594e-03  1.32217355615e-03 -3.44861824349e-04  1.28189677277e-03 -9.60681573214e-04  1.93729710866e-03  3.46655649326e-03 -3.57646666696e-03 -8.50941559946e-05 -3.22623183473e-03 -1.49787545043e-03  8.26518643773e-04 -6.59378076100e-04 -2.57550370901e-03  5.83553238897e-06 -2.09846435647e-03  1.65053202490e-03  1.23862202383e-03  1.88679125629e-03 -1.27859696304e-03  3.76856410612e-04 -1.57392349757e-03 -1.51443423243e-03 -2.71263622059e-03  4.82338612452e-03 -8.24769011198e-04 -9.84892287595e-04  9.20522900400e-04  1.66939402035e-03  2.11664001870e-03 -3.93662858087e-03  2.61052136095e-03  2.30992738047e-03 -3.20629959231e-04  3.40151441262e-03 -2.60172561805e-03 -1.29298407262e-03 -3.38628328736e-03 -4.22765355829e-03  1.57080758970e-03  1.14944215416e-03  2.15663591003e-04  8.71929924272e-04  3.26706627614e-03 -5.51490529113e-04  6.92235899532e-04 -4.19548771277e-03 -1.82227616614e-03  8.41958165041e-04 -2.47943305841e-03  3.31177769106e-03  1.93220612964e-03 -8.11995654137e-04  3.82259422478e-03  9.01843807015e-04  4.85815570150e-04  1.54806286709e-03 -7.99391281613e-04 -1.22582802336e-04 -1.34447452982e-04  3.97908088603e-04  2.51246114011e-03  4.68016568233e-03  1.57092306308e-03  2.91637009524e-03  4.22305225218e-03 -5.69705120152e-03  2.85785156101e-03 -1.91818981834e-03  1.28608909628e-03  8.24076831240e-04  1.99743066754e-03  1.35176735746e-03  1.11507879676e-03  1.29796493965e-03  2.33588475432e-03  1.62783926537e-03 -6.11684534548e-03 -3.38832212637e-03  2.35954399815e-03  9.69169251153e-04  5.63174220514e-04 -6.34982945111e-04 -1.98023642744e-04  4.80090031838e-04 -4.21297450304e-03 -9.00724882465e-04 -2.43345665843e-03 -1.38964135355e-06 -2.51995821724e-03  1.06608302759e-03  2.52429951559e-03 -9.27991235485e-04 -1.95867994208e-03 -1.10922140571e-03 -1.31385919769e-03 -6.58077525182e-04  9.40247311457e-04  1.99078631178e-03 -9.63858859414e-04  7.29495673496e-04  2.65491515324e-03 -2.80153384091e-03 -1.78998506366e-03  1.06262325406e-03  4.21459645146e-03  3.16136467379e-03 -4.18160558597e-03  1.24384022844e-03 -1.08783503338e-03  1.41587389298e-04 -8.38276488022e-05 -1.96963712355e-05  1.00092062081e-04 -5.93028755883e-04 -5.25195885964e-03  1.10121367076e-03  3.90856011512e-03 -1.30751758509e-03  1.14142395025e-03  2.91912599852e-03 -1.36508361588e-03  1.17227590428e-03 -8.26244211084e-04  2.53078697680e-03  3.43168347477e-03  2.90507220173e-03  1.35704623456e-04  6.38442832999e-03 -1.20534139175e-03  4.57194083707e-03  3.47661612613e-04 -3.00893108454e-03 -6.34775950523e-04 -9.31054423933e-04 -2.72748927601e-03  1.31122334097e-03 -4.43665249649e-05  6.41622590130e-04  4.74815977073e-04  6.21555661310e-04 -1.58174241433e-03  2.25568750864e-03  2.95973785043e-03  1.02846644598e-04  9.33617548593e-04 -2.06123509522e-03 -1.01660918710e-03  5.63382070670e-03 -4.54664052548e-03  6.75896761178e-03  2.12714836377e-03 -3.40122481090e-03  2.23540860497e-03  1.51521398812e-03 -3.80979235777e-04 -2.05237058917e-03  2.71906636057e-03 -3.03534822386e-03  5.43565851598e-04 -1.15391663242e-03  3.37586296707e-03  2.13122898758e-03 -5.31708706064e-04 -1.04466895174e-03  1.73424344875e-03 -4.24895447716e-03 -2.47792038148e-03 -5.66989841703e-04 -5.45681810566e-05 -1.40736758290e-03 -2.38035003855e-03 -1.68774362336e-03  1.02652358824e-03  1.83013271410e-03  6.48798379704e-03  1.48549984683e-03  1.36201341328e-03 -1.73778346232e-03  3.15972676892e-03 -7.41733966795e-04 -3.66438075250e-03 -6.99364392952e-05  1.93314639588e-03 -3.62220245758e-03  2.52232308575e-03  4.96469890008e-03 -2.29794913673e-03  2.98332832511e-03  2.21061734846e-03  3.64428937704e-03  1.25633578507e-03  1.46678479164e-03 -2.78135153589e-04  1.21604941544e-03  1.08138687693e-03  1.36731647334e-03 -9.82368105665e-04 -4.13792487431e-03 -2.24632843657e-03 -2.79533149177e-03
 4.66601749103e-03  3.49410611585e-03 -2.83023612982e-03 -1.31685637526e-03 -8.56291980833e-04 -1.22315976618e-03  2.91431709083e-03 -1.12595673847e-03  8.04411682737e-04 -2.34530666609e-03  7.38669696617e-03 -1.03963333914e-04  8.32654570728e-04  9.29980165147e-04  2.16822026183e-05 -1.65819239240e-03 -3.97395482899e-03 -3.23349393728e-03 -1.05178622923e-03  9.31555485267e-02  4.20144192656e-03  1.89706095453e-03  1.62404731136e-02 -5.35392740851e-03 -1.13776947172e-03  3.38596861805e-03  1.29377042271e-03 -7.98832191207e-05  4.57734089369e-03 -2.12650400729e-03  1.49286495261e-04  2.00596075446e-03 -5.87784261638e-04 -5.12416665185e-04  1.06346727676e-03 -1.47597484120e-03 -1.36467536312e-04  4.49003674469e-05 -2.62492079568e-03  1.01344449720e-03  5.59969583032e-04  4.37462083340e-03  2.80293785542e-03  4.00607851381e-04  1.47006545941e-03 -9.19180947217e-05 -7.52817809115e-05 -4.71959191877e-03  1.25625566177e-03 -2.29578340782e-03 -7.16557896820e-03 -1.31658139356e-04 -6.48026660550e-04  8.80347446349e-04 -1.62353358780e-03  1.05725738328e-03 -2.81722661121e-03  1.23706339389e-04 -3.69876153421e-04 -1.47769169310e-03 -9.04280804714e-04  8.78523154097e-05  4.40954122827e-04  2.98112306595e-03  1.13713107718e-03  1.19653208454e-03 -1.05783291468e-03 -2.66388874830e-03 -1.63630069694e-03 -7.73196555393e-04  1.83744745761e-04  6.26734974547e-04  1.09960957027e-03  4.32871005062e-04  7.18927129731e-04 -1.77844316825e-04  7.19773091946e-04  4.92551399214e-04 -1.02906846628e-03 -1.89325267844e-03  1.02549001616e-03  1.47111769510e-03  5.34500656735e-03  3.91264304896e-03  6.95392471590e-04  2.30249167482e-03 -4.14440357571e-04  1.31178511912e-03  2.15711372721e-03 -2.87220976004e-03 -1.14399670174e-03 -6.81534604305e-03  7.57021764317e-04  1.98407901558e-03 -6.28035948250e-03 -4.00559870755e-04 -6.32765205180e-04  4.62562653142e-03 -1.76760366821e-03 -7.32703625077e-04 -7.51355809442e-04 -1.76505033126e-03 -5.17528431482e-05 -4.79028872605e-04  3.57064390841e-03 -3.20994055962e-03 -1.66191517836e-03  4.07989020717e-04 -8.17220310417e-04  1.58511580396e-03 -1.65396036182e-03  4.26945463645e-03  3.84262177594e-03  4.59859158152e-03  3.33117317351e-03  1.15594119796e-04  5.60211533579e-04 -4.88055802831e-03  5.08514626248e-04  1.57432520444e-03 -2.35243899841e-03  4.38627571982e-03 -7.79875112828e-04  1.02339161118e-03 -1.09347117460e-03  2.44196096096e-03 -2.27874535735e-03 -2.75360738127e-03 -1.07715997100e-03 -1.38748862002e-03 -3.24316102011e-03 -3.88384233609e-03  1.38305691331e-03 -3.50481843028e-03 -3.87002057904e-04 -2.79391212459e-03  1.48980833822e-03 -7.69431420409e-03  1.97897967797e-03 -2.58190433176e-03  4.72521456798e-04 -1.09272640713e-03  5.99412825672e-04  4.98446170915e-03 -2.15130301069e-03  2.78003283706e-03 -8.31099106465e-04 -2.31793015478e-03 -2.90402205598e-03 -3.42533692593e-03  1.14136237640e-03 -1.16084967344e-03  1.69000162414e-03  2.56054402750e-03  3.07734711073e-03  1.69468735830e-03  2.00705975159e-03  1.45212236276e-03  1.03845369116e-03  2.58456820016e-04  1.76506006013e-03 -1.35742038123e-03 -1.10684878400e-03  1.85649924517e-03 -3.88852376232e-04  1.90756213862e-03  7.49619210151e-04  6.78465199873e-04 -4.02239316252e-05 -2.18816831546e-03 -1.99160657880e-04  1.40208338250e-03 -2.43068180601e-03 -2.21119556216e-03 -9.32560050683e-04  2.34556272704e-03  4.34041822707e-03  1.53773920982e-03 -1.14139190915e-05 -3.53672606189e-03  1.42593595160e-03 -3.21728482031e-04 -1.44281951492e-03  1.91905230170e-03 -1.19697098204e-03  3.78926913470e-03 -2.25144240906e-03 -8.37395451157e-04 -5.29192043266e-03 -2.52880231535e-03 -4.25749012118e-03 -6.41884271781e-04 -2.55415320747e-03  7.20744171064e-04  1.71036444498e-03  7.19769573384e-03 -3.70859007604e-04 -4.12404370393e-04  4.12294834243e-03  1.01111003526e-03 -4.96850149616e-04  1.85225398125e-03  1.79945548573e-03  2.82618185330e-04  2.10141197752e-03  2.06673250035e-03 -1.24745595486e-03  2.18250030179e-03  1.00955616034e-03  4.03682700403e-03  2.18670363300e-03 -1.10052476171e-03 -1.25288825781e-03  1.74926187434e-04  8.72461536151e-05  7.56764673295e-04  7.68060262378e-04 -1.07333553846e-03 -2.73326537057e-03  7.88163879636e-04  1.28639405742e-03 -2.77695223096e-03 -2.10677824328e-03 -4.62996528387e-03 -2.05353787621e-03 -2.93870871832e-03 -5.91760855587e-03  1.26004427415e-03  1.75972808656e-04  2.48440674584e-03  8.85235781979e-04 -2.56336104047e-03 -2.42422942137e-03  5.08841708102e-03  9.42688085165e-04  2.87352683661e-03  7.33002870353e-04  9.79988503932e-05 -9.31999845221e-03 -1.55176854334e-03  2.97106193878e-04 -5.42799214352e-04 -6.66333142837e-05  4.94837695947e-04  1.39840964113e-03 -4.55286825107e-03  1.60992691209e-04 -6.58456615708e-03  1.13656919251e-03  2.25951465013e-04  2.35568559741e-03  2.68442905441e-03  6.82535970421e-04 -4.86482657104e-04 -2.69249184513e-03  5.75033684801e-05
 1.08381913743e-03  7.47368329301e-04 -1.12516625551e-03 -6.12893411842e-04 -3.95400832510e-03 -2.71369200454e-03 -4.95764176388e-03 -4.30786194091e-03 -8.22673633773e-03  7.74601588724e-04  1.14602631700e-03 -1.33634211842e-03  6.21266616112e-04 -1.65107752840e-03  1.32633383557e-03 -3.62238913017e-03 -5.62477216148e-03  5.59679304402e-03  9.93207485970e-03  4.20144192656e-03  7.49500422495e-02  4.03596546401e-03 -9.41924707006e-03 -1.32653069977e-02 -2.21701270143e-03  1.15550461795e-04 -1.94444295856e-03 -6.20256973013e-04 -5.26956465609e-04  2.07487212029e-03 -2.75051881526e-03 -7.58416576944e-04 -3.06052816474e-04  2.12014808492e-04  9.17474137340e-04 -2.40691271072e-03 -4.75678740483e-04  1.82464068737e-03  8.86445953216e-04 -6.38604917079e-04  1.99242283600e-03  1.72697770207e-03 -9.29545441621e-04  5.53687167967e-03  1.31633926827e-03 -8.14093942182e-04 -3.07317144611e-04 -7.35010201370e-05 -2.03066440456e-03  1.93102650537e-03 -4.68048044778e-04  4.31906538073e-03 -3.74131831883e-03  3.77999554095e-04 -1.82914673192e-03 -1.10520547891e-03 -4.53422618217e-03  4.50147437852e-04 -1.51038514597e-03  2.53008433460e-03  1.85301115634e-03 -1.16739826164e-03 -2.83644494834e-03 -4.15992303847e-04  2.10112081397e-03  7.49030296610e-04 -7.88171456562e-04 -2.15472581755e-03  1.55689848447e-03  3.18005140094e-03  1.69588372016e-03  1.66689741947e-03  1.55104995719e-03 -3.82772894632e-03  2.20465449980e-03 -1.05031594606e-03  2.38146420166e-03  2.92753935870e-04 -3.34660770564e-03 -2.22068903549e-03 -1.42318709854e-03  1.18047649192e-04  9.66960958939e-04  2.51588789370e-03 -2.33009870375e-04  2.59954005805e-03  1.15764899534e-03  3.44056414092e-03 -8.06269817852e-04  1.92317403598e-03  1.19426121200e-03 -4.44503589790e-03  7.64620375548e-04 -3.97783086575e-04 -7.04979597278e-04  1.51821740097e-03  2.37815605075e-03  1.56214443129e-03 -1.55809204886e-03  1.17954026903e-03 -1.50083346314e-03  2.62468188245e-03  9.90511424078e-04 -7.11618484863e-04 -4.02208249068e-04  3.35514803155e-03 -4.07986296963e-04  4.65704231279e-04  1.83682366044e-03 -2.61729323689e-03  2.64326073838e-03 -3.23519971719e-03 -8.19059966532e-04  3.93204064222e-04  6.19101118425e-04  4.44230685558e-04  1.81584239921e-03 -1.90109938619e-03 -2.27053615889e-03 -1.88843245347e-04  3.98724772608e-03 -2.30241451625e-03  2.85498396667e-03  7.31397383934e-04 -1.61825835338e-03 -4.16176465190e-05 -2.41308692954e-03 -8.66442410042e-04  1.53275576655e-04 -1.87159425394e-03 -2.05524114107e-04  1.10241498891e-03  1.12094681103e-04 -3.83217949012e-03  2.05047601831e-03 -7.12978159701e-04 -2.42377446188e-03  3.77129203269e-03  3.76229544967e-04  1.21021131832e-03 -2.18069431668e-03  2.35956483359e-03  1.05588172640e-03  4.42278598435e-04 -1.67249228884e-03  1.75348611301e-03  1.99796799752e-03 -1.06486278124e-03  2.81345769423e-04 -8.30710385352e-04 -5.15948419200e-04  1.36163256690e-03  2.26309315583e-03 -4.69041935878e-03 -2.20520092113e-04 -6.12844371228e-04  2.58464364789e-03  2.01330208251e-03  6.90944572591e-04  2.24094899285e-03 -1.54385836188e-03  2.54909300102e-03 -5.06017215517e-03 -8.84951984729e-04  3.73789724292e-04 -1.47388907544e-04  2.47065706754e-03 -1.78678322207e-04 -9.63437589204e-04 -1.38665407957e-03 -3.43681644433e-03  7.07546481413e-04  7.92546961161e-04 -1.92309286305e-03 -1.15370786889e-03  8.54200287009e-04  1.12062734492e-03  2.02971774146e-03 -8.13952512558e-04  2.82514082357e-03  4.58516667769e-04 -1.43872867812e-04  5.16190098371e-04  1.42272628677e-03 -1.48710178619e-03  4.31382391420e-03 -1.96557762514e-03 -3.43697254842e-03  1.59894345472e-03 -1.41784212301e-03 -1.62147743832e-03  1.27340630242e-04  2.19663784805e-03  9.88273017802e-04 -3.35681521188e-04  4.31013273608e-03 -9.50228215090e-04 -1.46912388228e-03  4.17177587380e-04  6.50309046064e-04  2.93411482833e-04 -2.59173329927e-03  3.63827205947e-03 -3.92129268460e-03  6.01041661230e-04 -4.67490984178e-03 -1.87838806333e-03 -2.17363419266e-03  6.12593980384e-04  3.34980135241e-04  4.78062060546e-03  1.44963397540e-03  3.38408687737e-03 -1.47697289628e-03  6.87237434236e-04  6.58508477006e-04 -1.21516967808e-03  1.24859495954e-03  4.34234165182e-04 -2.53569350463e-03 -1.44889582272e-03 -2.14439761808e-03 -4.35518362726e-04  1.18350013965e-03  1.56492039003e-04  1.16875795339e-03 -2.50654398811e-04 -1.98103886211e-03  3.15994952755e-03 -1.10327485197e-04 -1.83188985970e-03  2.91324943384e-03 -2.40723985056e-03  2.72524254002e-03 -1.05939071528e-03 -1.52386105344e-03  8.36190138959e-04 -1.46059010195e-04  1.08294816598e-03 -1.78693895235e-04  3.74022166363e-03 -2.35873237928e-03  1.24602338535e-03  5.74752786805e-04 -1.29479626365e-03  1.58983283388e-03 -7.07457634220e-05 -1.91654249630e-05  5.37820374975e-04 -3.57463847772e-04 -1.01684005013e-04  1.44735980647e-03  1.26272865285e-03 -8.87038075987e-04  4.03027851611e-04  5.49842984456e-04
-3.78763089934e-03 -7.36210745021e-03  3.16016900844e-03 -5.23675610041e-03 -4.02363634764e-04 -8.41456739766e-03 -2.54726868926e-03 -2.95037482988e-04 -8.29275276835e-03 -3.93799974478e-03  7.22885007018e-03 -3.71622235805e-04 -7.96318598409e-03 -2.15732380664e-03  4.50394170673e-03  6.17664231902e-03 -5.54510557918e-03 -6.89807122534e-04 -1.38819384773e-02  1.89706095453e-03  4.03596546401e-03  1.13541452858e-01  3.50637159881e-03  1.85956054923e-03  2.79704595010e-04  3.65097350681e-03 -1.15650843507e-03 -8.86336840477e-04 -1.62464845848e-03 -1.25499419702e-03  5.00891203241e-03 -2.83361989987e-03  1.68917741185e-03 -2.98314304694e-03  2.11218053680e-03 -4.49615312628e-04  2.25873583850e-03 -5.66515611187e-04  1.88705997823e-03 -2.93211277173e-05 -1.68275217541e-03 -3.09406454392e-03 -2.13925617587e-03  6.23502776075e-04 -2.82051129314e-03  5.37128049003e-03  9.05821167987e-04 -2.14571516455e-03  3.11027525498e-03 -6.13146910610e-04 -3.45984963088e-04  1.72581179945e-03 -1.01336289791e-04  9.81655814386e-03  3.89806268578e-03  1.42746446550e-03 -2.77579910816e-03 -1.51170307349e-03  1.65431943091e-03  5.21069499864e-04  6.79877748337e-04 -1.06256003787e-03 -1.22292179438e-03  7.21205656945e-04 -1.34620954320e-03  3.42383447945e-03 -1.07432029256e-03 -4.47800892391e-04 -1.88132181294e-03  1.02783283327e-03 -7.61389367087e-04  1.05426696470e-03 -2.91134315880e-03  1.21304396033e-03 -3.30392192797e-03 -1.34713378629e-04  1.92562330701e-03  3.10860648833e-03  4.18172086590e-03 -7.50648360810e-03 -2.90995182388e-03  2.47962186243e-03  5.52062705749e-04 -3.34415945658e-03  1.58223803432e-04  4.26615031417e-03 -8.35981475515e-04 -2.28686155619e-03  3.43345852602e-03 -2.38571907166e-03 -3.50300432073e-04 -3.16616145058e-03  2.85899938845e-03  3.49721612369e-03  2.40276835298e-03 -5.44021539749e-04 -1.97062227977e-03 -2.89771118967e-04  1.62247115302e-03 -1.21731357178e-03 -4.28030243655e-04  3.43621952102e-03 -8.80583091611e-04 -7.22827948560e-03 -8.65592276017e-04 -7.05984277913e-03  3.60653387187e-03  3.00058957938e-03 -5.81189868354e-03 -2.03715628134e-04 -3.88198732838e-03 -7.96848458914e-04 -1.11143683240e-04 -1.86275232611e-03  2.61771369517e-03  2.79195465518e-04  8.43813601715e-04 -1.41562605764e-04  8.22674009794e-04  2.17043946368e-03 -1.79941337014e-03  2.95891662881e-03 -2.28555325891e-03  5.07250839785e-03  4.19542426320e-03 -2.16061584319e-04 -3.26583412717e-03 -3.60866484538e-03 -1.67173083254e-04  2.88517050812e-03 -3.81859022894e-03  7.78422924068e-04  3.84108435522e-03 -5.28260907316e-03 -1.25626575162e-03  2.90719486343e-03  4.85702632787e-03 -9.39299132247e-04 -5.09519772371e-03  4.27708333045e-03  5.54313569742e-03  3.17759076225e-03  8.58910368239e-03  1.98131518468e-03 -6.16249678689e-04 -1.95431423874e-03  8.10319507509e-04 -8.56279091039e-04 -5.16729802488e-04  1.23547907808e-03 -4.55780055500e-04  6.59683394773e-03  1.95044619338e-03 -4.21948535304e-03  6.02910931339e-04 -2.45791299714e-03 -1.51029234916e-03  3.79756468028e-03 -6.18754259818e-04  9.53597214511e-04 -3.37066564534e-03  1.72594283156e-03 -1.25560200926e-03  5.64902778548e-05  2.03465325423e-03  7.30333985295e-04  4.35859062080e-03  3.78376420077e-03 -2.42616279927e-04 -4.91680915975e-03 -1.12274818952e-03 -1.51747423552e-03  3.52784618687e-03 -2.40252597466e-03 -1.14697288493e-03  3.63003172954e-03 -1.18777197155e-03  3.51556775611e-03  2.06042586007e-03  2.46757698443e-03  3.80370484675e-03  1.45070771709e-03 -2.73858661418e-03  3.25997068340e-03  2.80419355376e-03 -5.43925244194e-03  1.50395796057e-03  1.00844958432e-03 -1.88928916229e-03  7.86233020286e-04  2.73641689638e-03 -8.01219379860e-04  2.77664128103e-03  3.30091933932e-03  1.84184416695e-03 -5.21596115491e-03 -1.57104651186e-03 -5.34869292958e-04  1.08350750033e-03  4.72240745477e-04  7.85338773275e-05 -1.75241221228e-03 -2.63499209850e-03 -2.42158731104e-03 -1.48185416110e-04 -3.31635853248e-03  1.15072519289e-03  3.46675097944e-03  1.48146228221e-03 -3.78013831699e-03  3.51868293844e-03  1.65975161141e-03  1.86048245793e-03  7.39937597080e-03  2.41434280467e-03  1.13444156693e-03 -3.24898931406e-03 -3.50781888520e-03  3.91569013427e-03 -9.14509052815e-04 -3.87882622601e-03 -6.56489686047e-04  2.22984128407e-03  2.65961828484e-04  1.39855980610e-03 -3.69061423323e-03 -2.55989835117e-04  1.71352389042e-03  7.54953412571e-04  9.95394638696e-04 -5.07338668478e-03 -1.39508302768e-03 -2.17195325345e-03 -1.83948952469e-03  2.36137051250e-03  4.50215563031e-03  1.33116330605e-03 -9.88884093318e-04 -1.50938550542e-03 -1.80249496878e-03  3.15275074367e-03 -5.99682622204e-03  4.56576526099e-03 -1.32742909336e-03 -5.53942510415e-03 -8.47454067446e-04 -1.91604483103e-03 -1.32706903525e-03  1.66603023798e-03 -9.65736691371e-04 -2.08278191620e-04  2.06633073524e-03  2.26268154845e-04  2.49024118660e-03  1.25977754021e-03  9.80109329652e-04
 7.45608056989e-03  7.18421998423e-03 -4.00240612704e-03  1.87540012381e-03 -4.26444938624e-03 -6.00000496000e-03  2.24610439598e-03  4.46914104235e-03  3.14041085479e-03 -3.01504546644e-03  7.03483326132e-03  1.96637122704e-03 -2.11377687962e-03 -1.61122018905e-03 -2.21792775913e-03 -1.43868158090e-03 -9.79180143160e-04  1.81244143898e-03 -1.62985345280e-03  1.62404731136e-02 -9.41924707006e-03  3.50637159881e-03  1.22320298630e-01 -5.22045946484e-03 -9.84376013047e-04 -3.06908349661e-04 -3.64841548859e-03 -2.06840364563e-03 -7.69006212275e-04  1.76798472882e-04  5.01173771825e-04  1.75828793113e-03  4.19581431711e-03 -9.22636338998e-04 -9.46586252543e-04 -2.17601410988e-03  3.11289429654e-03 -6.12931495274e-03  1.41724364813e-03  3.23815196118e-03 -3.26795480387e-03 -3.90784118410e-03  5.40573292720e-03 -7.23852919685e-03  3.74685014039e-05  4.16141764496e-03  2.36128434787e-03 -1.85793307555e-03  4.63929103619e-03  4.71730602690e-04  2.92306570086e-03  3.24777704245e-03 -1.42956820692e-03 -1.42613033461e-03 -3.83189043597e-03 -2.15987117823e-03  8.80618898935e-04 -1.32430124397e-03 -1.69458945843e-03 -1.74474698708e-03  2.75648625816e-03 -7.11428644802e-04  3.30866769375e-03  1.81869002271e-04  5.03374393671e-03  5.71972311611e-03 -5.65403943654e-04  2.92971298569e-03 -7.30482086004e-04 -2.26423436398e-03 -9.09291941924e-04 -1.05756261946e-05  5.47756039487e-04 -2.69366597595e-03  1.98851315817e-03 -1.78444535817e-03 -2.30233357347e-04 -9.41268102701e-04 -5.62828363768e-03  1.33246394688e-03 -2.21139036086e-03  2.46545684338e-03 -1.39480339460e-03 -2.95095167620e-03 -4.35318609742e-03  2.68145833908e-03 -6.63113062856e-03 -1.90041605332e-03  3.87994938491e-03 -1.12453413466e-03 -6.11268357563e-04  5.18423421960e-03 -7.47180081102e-04  2.41292884269e-03  5.83294750559e-05 -2.24313150508e-03 -3.88697038673e-03  2.82289370500e-03  9.71216062671e-04  1.00460130349e-03  2.56090911251e-03 -5.35638699525e-03 -1.99620506664e-03 -2.52715992684e-03  2.25263329637e-03  1.47532906219e-03  4.12894814319e-03 -9.38303568884e-04 -7.19410974950e-05  8.23294057468e-04  1.68626227492e-03  2.03551058281e-03  2.93042810476e-03  3.22036293455e-03 -5.94891448057e-03 -4.52631025450e-04  4.49143448068e-03  1.82512328205e-03 -4.91342077807e-04 -2.47008826526e-03 -2.85148989136e-03 -6.59973953585e-04 -5.99282591643e-03 -3.25314925579e-03  4.35934975180e-03  2.98322438400e-03  1.99904924929e-03 -3.28175697065e-04  4.29647123080e-03 -5.03581785820e-03 -5.95432110055e-03 -1.36294558398e-03  2.54879410164e-03 -2.40617037063e-03  8.75595859266e-04 -1.71431918672e-03  2.32368485549e-03 -3.64718226036e-03  6.02018416246e-03  4.96197936575e-03  3.69415587249e-04  1.27425835181e-03 -4.30328180937e-04  3.18836005397e-04  2.85516363080e-03 -9.17584339831e-04 -5.65222015277e-03 -4.45218459048e-05 -1.65272578477e-03  3.89618587780e-04  1.21762655885e-03 -4.47599499362e-04  1.54675270148e-04  5.62033749491e-03  3.63202143282e-03 -2.45985867470e-03  2.74329339663e-03  5.28980420757e-03 -3.04112255214e-03  1.51843115330e-04  5.18368432494e-03 -1.85613615628e-03 -1.12316483381e-03  4.86390430251e-03 -2.33960436343e-03 -8.17037265731e-04 -6.30363943721e-03 -5.89131648683e-03  2.42252660854e-03  1.99271126883e-03 -9.61243358393e-04  1.94822339626e-03  7.71609236309e-04  1.21745611595e-03 -3.99008329381e-03  5.64925332291e-03  2.46599813656e-03 -3.50328747004e-03 -3.29616591836e-03 -3.05381084901e-03  1.66499959883e-03  8.42458928175e-04  5.30940752617e-04 -8.10081904725e-05  4.75936835527e-03  2.58399636495e-04 -7.88377677690e-04 -2.21239513258e-03 -1.20836878402e-03  3.30791425436e-03 -2.51099796930e-03 -6.98551334001e-03 -2.49388656123e-03 -3.37160725395e-04  8.16106794600e-04  4.88937590285e-03 -5.63026049286e-03  1.86556174290e-03  7.27380288060e-04 -2.76557564148e-03 -1.61200959959e-03  1.11310084617e-03 -2.36071833340e-03  3.19868929051e-03 -2.77061224708e-03  2.30570602504e-03  1.17924205574e-03  4.61281817003e-04  5.48562001187e-04  6.39795862057e-03 -7.25250181790e-04  2.12448418441e-03 -6.86022426267e-04  1.80509780514e-03 -2.07455502771e-03  4.48525820938e-03  4.71748224555e-03 -1.66692681572e-03 -6.86451556500e-03  1.22200154793e-03  1.39432254048e-03  1.60985285004e-03 -3.19018863259e-03 -4.30298619703e-03  2.08222481500e-03 -1.00364604835e-03 -3.21271012973e-03  2.36971818175e-03 -3.89529369646e-03  2.35461196885e-03 -3.27385038020e-03 -6.62912718569e-03 -3.04685623861e-03 -6.54812499423e-05 -2.58310044797e-03  2.91401296428e-03  4.37615396179e-03 -2.39305633964e-03 -8.52788644803e-03  1.97908193642e-04 -6.69120082890e-03  4.92834341327e-03  2.09193256112e-04  8.14768019853e-04  8.86302479042e-03 -1.89356457615e-03  3.84297924960e-04 -7.41661302813e-03  2.87718878556e-03  2.48823825010e-03  5.35622107083e-03 -1.12662388910e-03  2.85065860441e-03 -1.46246567329e-04  1.80578742857e-03  2.44308012481e-03
 6.45156095444e-04  3.05997450940e-03 -1.43625692266e-03  1.03002725122e-03  2.18373957362e-03  2.41340427132e-03 -2.17193679684e-03  2.97219733314e-03 -2.88340027069e-03 -2.98219252890e-04  9.52229028693e-04  1.07916468221e-03  3.06677877713e-03  9.95243248741e-04  2.45706105313e-03  2.53087415660e-03  2.23413609594e-03 -8.14465528443e-04 -1.20625979577e-03 -5.35392740851e-03 -1.32653069977e-02  1.85956054923e-03 -5.22045946484e-03  9.40363189776e-02  1.42695862064e-02  8.77589401231e-03 -1.88895059143e-03  2.41994672338e-03 -4.83404512360e-03 -1.08090728153e-03  1.24954565088e-03 -4.72889556894e-03  5.33355526801e-04  3.62463143164e-04 -1.46507553297e-03  3.79408739558e-03 -3.00310646262e-03  1.13801743786e-03  8.68478278015e-04 -2.52140580726e-03  8.40304722989e-04 -6.72029053777e-03  2.96794663659e-03 -3.60146942265e-03  3.19997764328e-04 -2.59045417736e-03 -2.58869549666e-04  9.51311813903e-04  1.13738788043e-03 -1.97781485483e-03 -9.54091192819e-04 -2.84947675162e-03  1.75291583003e-03  1.06004547108e-03  1.59820261182e-03  6.05200974409e-03  3.61445628618e-03 -2.23054347561e-03  4.00723911330e-03 -1.76429238141e-03  9.11781457097e-04  3.61447628291e-04 -7.00537189301e-03 -2.80674529115e-03 -5.04041253657e-04 -1.53235936871e-03  2.33807883373e-03  1.59040762386e-03  1.71436339890e-04  3.03506026062e-04 -3.83021332051e-03  3.71638437890e-03  1.91431350640e-03  8.29026073433e-03 -9.74352943270e-04  1.12539498502e-03 -2.03626916097e-03 -3.91100196320e-03 -1.09710651196e-04  2.44717428101e-03  5.03739433041e-03  4.47819529924e-03  8.56850551260e-03  6.07479021554e-03 -4.06666357796e-03  2.65413131224e-04 -8.91122449417e-03 -4.27616791736e-03  1.06265094676e-03 -3.09597197579e-03  8.02665420208e-04  2.73850400272e-03 -1.03549328674e-03  4.14344091868e-03  1.22565612064e-03 -2.25322492027e-03  2.21891120308e-04 -9.97265929551e-04  3.51416131597e-03 -1.53216310814e-03 -4.58273865660e-04  5.35347793804e-05  3.33141612145e-03 -4.24578326921e-03  2.91162143056e-03 -4.16836741712e-03 -5.44014377707e-03  5.11097190106e-04 -1.90606109780e-03 -2.53433072753e-03  9.22573909207e-04  4.27191219916e-03  8.77725920896e-04  8.54056730515e-04  6.90915540324e-03  1.15407307684e-03 -1.07290505634e-03 -2.57057643384e-03  3.90860265906e-03 -1.51256661679e-03 -1.44532191966e-03 -6.44069067005e-04 -5.81582024823e-04  5.48729288785e-03  4.72478729269e-04 -3.53319065218e-03  2.28677616753e-03  1.78912328620e-03  1.58907422684e-03  3.42588079966e-03  1.66840426617e-03  2.48001957544e-03 -8.19006471987e-04  1.99723199237e-03  5.55248151268e-03  6.78216986703e-04  2.80700431489e-03  2.20265569750e-03  3.79295001300e-03 -1.53602676559e-03 -9.54278336241e-04 -3.12885438677e-04 -2.30491404041e-03  1.66793579751e-03  3.92843228988e-03 -1.38740266311e-03 -2.67878544632e-04 -2.16401281783e-03  9.75300864704e-04  5.18348706503e-04  5.00401438099e-04 -2.61630932018e-03 -1.40048379488e-03 -1.01274358676e-04 -4.45355916906e-04  2.70144856691e-03 -8.92612301312e-04 -1.03205368881e-03  9.89331435594e-04  2.42498353574e-03 -5.47112594272e-03 -1.74102458787e-03  5.06945777703e-04  1.02266363019e-03 -9.61504025634e-04  2.06816186188e-03 -9.98007159243e-04  2.15673309880e-03 -2.22178405913e-03  6.06163033796e-05  1.97915198248e-03  4.57180367561e-04  2.12679421779e-03 -8.79827965554e-04  2.43663679723e-03  1.15484478559e-03 -4.32286195239e-03 -1.00557018383e-03  2.07799158988e-03  1.45381201503e-05  4.78183477412e-05  5.15478898532e-04 -1.02767004142e-03  1.99109836752e-03  6.74819035643e-04 -9.66722975297e-04  2.73167177886e-03  1.82804200311e-03 -2.42348800401e-03  1.74138198367e-03  1.30668084709e-03  2.64095497086e-03 -1.74050683423e-03  2.85009758310e-05  2.76652302141e-03 -4.40683227104e-03  4.02683267410e-03 -1.46040389362e-03  1.48713581866e-03 -8.74030492035e-05 -9.53135922854e-04 -3.83209336041e-03 -1.21420080664e-03  1.70768921317e-03 -1.85218012681e-03  2.36165004056e-03 -9.14324620298e-04  1.23441069555e-03 -1.33826849680e-03 -2.10464569727e-03  4.32869409794e-04 -4.29163266366e-04 -1.15400901783e-03  2.42113597538e-03  1.15276052707e-03  1.80236527499e-03  2.39123424527e-03 -2.52299610055e-03 -3.07984702654e-03 -4.25260691802e-04  3.44434268087e-03 -4.04423892046e-04 -1.98378243983e-03  2.16446212405e-03 -1.10560074080e-03 -1.99841886957e-03 -3.30707806128e-03  2.87601095232e-04 -2.65301824314e-03  2.53731692934e-03  1.77283737477e-03 -4.63784223692e-03  2.63749194638e-03 -6.70911613803e-03  4.05221976822e-03  2.56433454653e-03 -3.13595216616e-03 -3.16595028076e-04  8.21321784167e-04 -1.76647289535e-03  3.43960060065e-04  2.09537336672e-03  3.18037313569e-04  6.59591948964e-03  3.65613642865e-04 -1.07654268223e-03  1.99747476343e-03  2.18346093451e-03  8.42992677954e-04 -1.68325390540e-03  5.63937641825e-04  1.40147540891e-03 -1.34810913381e-03 -7.93200672876e-04 -1.26960866788e-03 -6.39400445420e-04
-4.46974713874e-04  5.40427173419e-04  7.29656865402e-04  5.96148441149e-04 -1.15861681146e-03  1.40721037572e-03 -2.85428282912e-03  2.69738907778e-03 -4.33905724115e-03 -1.92145488821e-03  1.30845334458e-03 -1.42760990305e-03  9.84201109773e-05 -3.43962209705e-03  2.05744242236e-03 -2.19884316119e-03 -1.63100308317e-03  5.19761047615e-04 -4.45628289206e-04 -1.13776947172e-03 -2.21701270143e-03  2.79704595010e-04 -9.84376013047e-04  1.42695862064e-02  6.85328110183e-02 -4.32222561629e-03 -7.91753972107e-03  8.01479250292e-03 -4.97927082401e-03  1.23899073301e-03 -1.90953601972e-03  1.95761303223e-04  1.93071009061e-03 -2.49075360155e-03 -8.87782238480e-04 -4.60194320549e-07 -1.78783543564e-03  2.31319169912e-03 -3.09745403934e-04 -2.10913487475e-03  1.03984867564e-03 -4.37470693965e-03  9.80690062294e-04 -1.65251899798e-05 -2.20963315778e-04 -2.27176043531e-03 -7.30066260201e-04  1.70571376512e-03  4.66178233720e-04  7.75234159291e-04  3.57281159014e-03  1.02936609951e-03  3.87625261217e-04  5.54039630250e-04  1.57442424649e-03  1.81506964197e-03  2.05304914422e-03  6.00411911215e-04 -1.75064934596e-03  1.16300126984e-03 -2.55854092102e-03  3.91554142663e-04 -2.28364574169e-03 -5.42448884296e-04  7.56228784896e-04  1.98784546706e-03  1.55160438605e-03 -2.36252999693e-03  4.60878825982e-04 -6.71971454916e-05 -2.22257572862e-03  1.95702396450e-03  2.01263713783e-03  1.25931891579e-03  6.34092064105e-05  1.10912330192e-03 -1.03851040272e-05 -3.55641249419e-03 -1.39795361350e-03  1.57840482839e-03  8.21236583809e-04 -3.65709131205e-04  1.03157293310e-03  3.38894563573e-03  3.47571775390e-04  7.50639635387e-04 -2.47404117748e-03 -1.52390982972e-03  3.06483220034e-03  9.12464098158e-04 -1.06593117627e-03 -1.23284676419e-03 -1.27388900820e-03 -2.94324454326e-03  1.08446668271e-03  1.30517818885e-03  9.58450065159e-04 -7.37897481453e-04 -1.24816193468e-04 -1.74981268816e-03  1.79434831750e-03  3.57857801534e-05 -7.73664853087e-04 -5.37864855438e-04 -1.05936752938e-03 -3.29860189162e-03 -6.66998940029e-04  3.89990761091e-03  1.15182853221e-03  1.16232130988e-03  6.95370440979e-04 -4.08562993463e-04  4.28362484565e-05  1.66943576413e-04  1.29062965129e-03  9.98282790909e-04 -2.08693724254e-03 -7.55907124329e-04  4.88617048334e-03 -9.00057526842e-04 -8.44380183669e-04  1.64482770923e-03  4.42450433468e-03  3.07271685718e-03 -2.51310431039e-04 -8.99226424138e-04  6.64555211731e-04 -6.95473102977e-04 -7.19656896204e-04  1.01099982644e-04  1.42319128511e-03 -6.48267753742e-04 -9.59436649911e-04 -1.43277309008e-03  2.72156862346e-03  1.87205340307e-03  1.24017700842e-03 -8.22031745988e-05  4.30881216986e-03 -1.32570014525e-03 -1.90807756203e-03 -3.29072455826e-04 -1.62188832619e-03 -9.00777987719e-04  1.07204482753e-03 -7.54837367205e-05  9.52072231250e-04 -5.29241474890e-04  3.48375402503e-04  1.71956433876e-04 -9.71331110694e-04 -4.46084086580e-03  1.21575722003e-03  3.90066539604e-03  2.88668896092e-03  3.88347257540e-03 -7.08725568858e-04 -8.78874973394e-04 -1.73088590088e-03  5.75173878603e-04 -1.41296584312e-03  1.50182030902e-03 -3.11148948813e-03  1.01980848689e-03  5.46662607924e-04  8.86713268589e-04 -4.12627724529e-05 -8.77059880288e-04 -1.50005444721e-04  2.67893907148e-03  2.45471415333e-03  7.54330999958e-04  2.82025461173e-04 -1.68873440526e-03 -1.12639361484e-03  9.70820421471e-04 -4.30270493573e-03 -5.52461666338e-04 -1.18567853508e-03 -2.22213650740e-03  3.21591624843e-04  3.24393714856e-04 -1.21431621634e-03  1.42800859055e-04 -1.14424840658e-03 -9.16277430863e-04  1.20642604991e-03  7.09331371041e-04  5.42538661657e-06 -1.30073746417e-03 -2.78542995304e-03  6.67958017448e-04  1.02507582838e-03 -1.28301030052e-03 -3.35664379404e-04 -1.63500516096e-03  3.09772494853e-03 -3.37817814195e-04  1.96660019400e-03  8.46365941541e-04  2.12525175722e-03  1.30062265604e-04 -4.12599404604e-03 -4.73848232758e-04 -2.48253636633e-03 -1.34004785130e-03  2.12236622976e-03  3.27540245551e-03 -3.56864930071e-04 -3.47255410177e-03  2.18111065931e-03  2.04921904673e-03 -2.22294950154e-03  8.23238458881e-04 -1.26841336683e-04 -2.42698992570e-03 -1.39142623968e-03 -1.05711714929e-03  3.23601007334e-04 -2.47856843106e-03 -1.43065451978e-03 -3.85215704180e-03 -1.38911959868e-03  5.90691839941e-04 -4.88797747885e-04  3.43855903177e-04 -4.51846025688e-03 -8.61099458924e-04  2.92892092921e-03 -2.23008337834e-04 -1.40869414256e-03  1.62659572803e-03  1.31507518440e-03  1.14436062170e-04  2.28561189726e-03  1.12217010501e-04 -8.54468127550e-04  5.84710907118e-04  4.35381326696e-04  2.13439157050e-04  2.94899623677e-03 -4.61472214617e-03  2.27339230946e-04  3.49161492655e-03 -9.29592409535e-04 -2.72406263929e-03 -9.06224678176e-04 -7.01852302510e-04  7.74220040273e-04  7.97669275553e-04  4.66777860959e-04  7.40015661308e-04  4.33753158965e-03 -1.11829648617e-03  7.17842904456e-04  1.69845141920e-03
-1.70852668820e-03 -1.48870356465e-03 -5.78516403819e-03  1.56281091349e-03  2.79420285760e-04 -4.50632064780e-03  1.11958463601e-03 -2.59278785201e-03  2.88244839271e-03 -2.41529684406e-03 -5.66218953958e-04 -1.50287817545e-03  1.27917988526e-03 -2.40325743945e-03 -1.71968162015e-04 -2.62804113525e-03  1.24790241641e-04  1.18103427160e-03  3.45055227887e-03  3.38596861805e-03  1.15550461795e-04  3.65097350681e-03 -3.06908349661e-04  8.77589401231e-03 -4.32222561629e-03  1.02623154593e-01  7.25627342450e-03 -9.29433953456e-04  9.75379959196e-03 -3.26929386648e-04 -2.60802122120e-04 -1.87773262127e-03  1.01651807707e-03 -2.74192267209e-03  5.59650431238e-04  2.90120337434e-04  9.08315960846e-04 -3.42887331316e-03 -5.46300885204e-04  2.34951567228e-03 -3.07071496098e-03 -3.00787077504e-03 -2.48886549006e-03 -7.57396678453e-03 -5.68116630591e-03 -2.30816414662e-04 -4.35477309345e-03 -1.42159998725e-03  2.75807380544e-03 -3.79045481139e-03 -4.11945347691e-04 -3.61187133571e-03 -1.78710312948e-03  8.19130443148e-04  4.03440060257e-04  4.34865212711e-03  5.77609208372e-03 -8.04739822377e-05 -5.21381576027e-04  4.07855007151e-03  5.34793133855e-03 -1.77244019915e-03 -2.17504579978e-03 -1.04517376716e-03  3.99239621159e-03 -1.32281320222e-03  1.59750134320e-03  3.11833400503e-03 -2.00162703357e-03 -2.03818588938e-03  1.79043688329e-03 -1.79137116252e-03 -4.05642670481e-03  1.33229294589e-04 -1.03552417973e-03 -4.68773528181e-04 -4.24390355124e-04  1.28521092962e-03  1.64180429354e-03 -2.48782474459e-03 -3.01416775154e-03  6.86082432108e-04  7.00033354647e-03  4.53411096311e-03 -4.72340618179e-03 -1.62547966649e-03 -9.74229863972e-04 -1.45538322766e-03 -3.53005379270e-03 -5.02513485638e-03 -8.18358543385e-04 -2.01149434846e-03  7.62672934022e-04  3.98519994523e-03  3.66359023719e-04  1.72309150236e-04  1.30197921915e-03 -2.80070495290e-03  1.57566342284e-03 -6.14760483890e-04 -2.92848147365e-03 -5.31228359150e-04  3.36592191840e-04  3.06056145395e-04 -2.87931456120e-04  1.55966629631e-03  9.73414303395e-04  2.18597213144e-03 -2.02204980357e-03 -4.82227552268e-04 -4.72169289758e-04  2.15796480237e-03 -1.56355849513e-03  3.41120755892e-04  1.31037770759e-03 -4.21443509987e-05  2.81416188617e-03 -4.09621196988e-03 -6.62442247274e-04 -2.40904098915e-03 -3.79614499570e-03  1.31376278984e-03 -6.26353615552e-03 -5.10648688093e-03 -1.25168805997e-03  4.71244712252e-04  1.34993845492e-03  1.50852721793e-04  5.43679363469e-03  1.58546702011e-04 -3.26028063398e-04  3.76353603729e-03 -3.27615959534e-03 -4.49933918267e-04 -4.32607255384e-03  2.24269342698e-03  4.07078454487e-03 -8.80459569456e-04 -1.53112604359e-04  5.13000921999e-04  3.80349804078e-03  6.41878156907e-03  1.96307541449e-04 -1.16231733812e-03 -2.36976651480e-03  1.71381092626e-03  2.41017725386e-03  4.53724668326e-04  1.31774433341e-03  4.86978030856e-04  2.03310250238e-03  3.50346378398e-03 -8.01937891614e-04  1.57588395554e-03 -2.13075439371e-03 -5.48872540285e-03  1.60029765482e-03  1.14438359860e-04  3.16130181921e-03  2.57167152833e-03  1.57136048135e-03 -2.40322257395e-03  4.02638158170e-03  1.35556246397e-03  1.86560891900e-03  1.82501466712e-03 -1.50039834517e-04 -5.79162707716e-03 -1.02565189709e-03 -3.21846898483e-04 -3.81725175070e-03 -1.06561292219e-03  3.08755567351e-03  2.91090972295e-03 -3.32032833137e-05  4.71028153316e-04  3.18869584252e-03 -2.52299725011e-03  2.50063549979e-03 -1.51663854572e-04 -4.92011530638e-03 -2.98378562347e-03  7.98298748447e-04  6.57208813264e-03 -2.45376704644e-03 -1.62945547613e-03  5.19576449373e-03  2.72036189657e-03  1.13723191659e-03  1.28585894621e-03 -6.77493358260e-03  2.01688521197e-03  3.89388528886e-04 -7.07636277613e-03  3.62231394070e-03  4.09262582458e-03 -3.87088267414e-03 -1.88262333592e-03  6.94292617578e-04 -3.79416573162e-03  1.68484839732e-03 -3.61090808283e-04 -3.21603048358e-03  1.86399464862e-03  3.04529126708e-03  9.23956734537e-04 -1.75932907958e-03 -3.31745325419e-03 -1.13747200951e-03  3.02985444510e-03  1.32742878976e-03 -4.08117634006e-03  2.43198885308e-03 -1.08258849221e-03  2.57421001472e-03  5.54753394697e-03  4.09939521259e-03 -3.70443332120e-04 -3.75206204173e-03 -1.80690389211e-03  7.60684794251e-04 -1.20516731123e-03 -4.94333636967e-03  1.24586543615e-03  4.63656343692e-04  5.29221916829e-04  1.39339831530e-03  2.74507110726e-03 -1.04476420513e-03  4.94419853753e-03  4.97993484092e-03 -5.49675279064e-03 -2.28943900444e-03 -7.05027475137e-03  5.90207399318e-03 -5.70892375892e-03 -5.14024058782e-03  3.20399889208e-03 -2.17572504232e-03  2.34701829813e-03 -6.30118672877e-04  2.26862796323e-03  1.26509826867e-03  3.80079447340e-03 -5.36028247553e-03 -2.06312726470e-03 -2.31811216334e-03 -1.84406031853e-03  3.69043971921e-03  4.43277103608e-03  3.28430399206e-03  9.80106172593e-04 -2.78315707719e-03  1.27268568613e-03  1.56775117907e-03  1.22113349179e-03
 1.32380643141e-03  3.65217149479e-03  2.06378609824e-03 -2.67961084692e-03  8.84718870420e-05 -4.75526532620e-03 -2.12454126934e-03  1.09981688122e-03 -3.80536910060e-04  2.77562030668e-04  1.56981321539e-03  1.90822182994e-03 -1.49093004079e-03  2.03346867051e-03  2.80002256880e-03  3.04696612636e-04 -1.19883284993e-03  5.15992681779e-04 -5.95381485830e-04  1.29377042271e-03 -1.94444295856e-03 -1.15650843507e-03 -3.64841548859e-03 -1.88895059143e-03 -7.91753972107e-03  7.25627342450e-03  8.57642246070e-02  1.42857416489e-02 -7.26012687524e-03 -8.90160781765e-03 -1.84397692853e-04  2.05436322906e-03 -1.99989449823e-03  2.64435004909e-03  2.55783458306e-03  6.21583544303e-04  5.53434545251e-03 -3.71964532107e-03  3.87562917703e-03 -2.07358078302e-04 -4.61345982126e-04 -3.86462079012e-03 -2.23716453375e-03  1.12180419627e-03 -6.38956545074e-04 -1.37088388862e-03 -1.47282741641e-03  3.17653060550e-03 -3.56581374353e-03  1.40148105699e-03  1.18677120291e-03 -9.41364894813e-04 -1.85405499874e-03 -4.11438451389e-03 -3.54061322973e-03 -4.65441444900e-04  1.62042488915e-03  1.11450649683e-03 -1.02400456636e-03  4.72489381287e-03  1.30826204521e-03 -2.80718932876e-03  3.00903683373e-03  3.28077418310e-03 -2.31062650315e-03 -1.05926128023e-03 -9.07582541152e-04  2.71841862942e-03  3.60264589871e-03  1.10919997237e-03  1.06542830862e-03 -2.49429905554e-03  4.57718296263e-03  4.75676863791e-03  1.63558208828e-04  3.29294637862e-03 -1.82741353496e-04 -3.23682148752e-03 -1.68517402548e-03  9.30685455067e-04 -3.42804314869e-03  1.01437027235e-03  2.30015202123e-04 -1.11441671609e-03 -1.55757851845e-05 -1.97874231823e-03 -2.01638171367e-03  1.75218279595e-03 -2.81897648788e-03 -1.18668140339e-04  2.04057006435e-03  3.33908580296e-03 -2.07928884125e-03  3.50483685003e-03  6.06972833723e-04 -1.48975665177e-03 -1.38874465378e-03  1.79786970684e-04  9.62382706337e-05 -1.06546521857e-03  7.77819435594e-04  5.03544726670e-04  3.88676865085e-03  3.31087677807e-03 -5.01327439734e-04  2.07173549960e-04 -7.82946548874e-04 -3.86958367704e-04 -1.29903270843e-03 -4.03797460970e-05  3.57077643388e-04  1.80432578578e-03  1.01178030556e-03  1.44868473928e-03  2.50603130966e-03  4.43663416837e-04  3.70723875304e-03  1.87599622581e-03 -5.02225673913e-03  5.95398469924e-04 -7.85657318907e-04  1.23528896195e-03 -1.50696951549e-03  3.37617054397e-03  1.81356805228e-03  9.71819329708e-04 -8.06307406270e-04 -5.53760633451e-04  3.67212143370e-04  3.47186322670e-04 -2.34307945135e-03  6.06476635876e-03  6.42552411217e-05  1.94705355142e-03  3.04088320432e-03 -1.94732365604e-03  2.29351981841e-03 -2.36411944623e-03 -4.71190864109e-03 -2.16134627440e-03  2.65636936541e-03  7.24142581444e-04 -6.21574355061e-04 -4.86860377027e-03 -7.82578235548e-04 -6.94346996579e-04  3.65381714094e-04 -1.44051224788e-04  3.42274971144e-04 -4.22267783650e-03  7.09535618530e-04  1.74877377414e-03  3.25179879364e-04  1.37299449790e-03 -9.93787312351e-04 -2.85723027199e-03  4.21866546487e-04  1.47292135310e-03  3.91634561399e-03  5.21873058536e-04  3.13151387466e-03  2.48240017108e-03  2.26608716240e-04  2.76925352431e-04  3.44348438724e-03  4.97589235956e-04  2.17058547704e-03 -1.11479557030e-03  6.22759079700e-04  1.66920894049e-03 -1.62251397890e-03 -1.56660396626e-03  3.19918534733e-03  4.98939473197e-04 -1.11697963542e-04 -5.08863756413e-03  4.33915115279e-04 -4.19738558027e-04 -4.76073172366e-04  3.02435594862e-03 -2.00787220527e-03 -6.27594693524e-04  3.15215098179e-05 -1.90155614189e-03 -3.17914765345e-04  3.55958240868e-03  3.58024371311e-03 -2.88392903849e-03  2.36121637874e-03  3.83791113140e-03  9.00989621754e-04  5.90691173249e-03  3.76944884041e-03 -1.81267180594e-03  2.10217854108e-03 -1.28763342630e-03 -1.39475890337e-03  6.86594233025e-04 -8.16947259266e-04 -5.36713180167e-05  1.86062066072e-03  7.14088410283e-05  1.90026123689e-03  5.70615226846e-05  2.25747326109e-03  3.35823485568e-03 -1.98301382787e-03 -2.77305080671e-03 -4.07855458964e-03  2.43595867759e-04 -1.52115819999e-03 -2.73150099447e-03 -6.05948624781e-04  1.81241019464e-04  2.75353277989e-03  2.70242108359e-03  4.58604595068e-03  4.60359227486e-04 -1.20851311081e-03  8.10693984120e-04  2.87123296552e-03 -3.19663793570e-03 -2.76651884110e-03 -1.90785494056e-03 -3.52735287767e-05 -4.24447375993e-03 -4.63242850224e-03  2.22082823512e-03 -2.72760173821e-03  1.04726998521e-03  4.54471449756e-03 -3.78711473465e-03 -1.18183679530e-03 -3.77865475743e-03  1.14611166367e-03 -6.44001881784e-03 -4.83445507614e-04  3.25228070083e-03 -1.92890834591e-03 -1.76735398430e-03  1.91561803266e-04  1.25732677731e-04 -9.84087948026e-04 -2.11142952568e-03 -1.42756225202e-03  2.77721384421e-03  3.51086139735e-03  3.82475980435e-03  6.62155891911e-04  9.48215691811e-04 -1.81337788423e-03 -3.53302708804e-03 -3.42433297636e-03  3.01496377361e-03 -1.55105768356e-03  1.19021828310e-05
-2.25355127672e-03 -1.11123342707e-03  4.18826114087e-03  7.69421924976e-04 -1.06197022008e-03 -7.90066327577e-04 -2.84817930897e-03  1.79041753787e-03 -2.65956281546e-03 -2.74874221748e-04  7.34857962308e-04 -1.86868337686e-04  4.16471342390e-03 -1.41574855595e-03  2.26736904393e-03 -1.55862270844e-03  1.30645298051e-03 -3.93800251429e-04 -1.15412793439e-03 -7.98832191207e-05 -6.20256973013e-04 -8.86336840477e-04 -2.06840364563e-03  2.41994672338e-03  8.01479250292e-03 -9.29433953456e-04  1.42857416489e-02  7.93814356148e-02 -9.67961151861e-03 -1.15309070325e-02  1.32718004152e-03 -5.44828229817e-04  1.97236874970e-03 -1.44831942818e-03  7.81413185596e-04 -4.63404335584e-04  1.16269067375e-03  1.49061147810e-03  3.21831345676e-03 -3.57514242981e-04  1.07157930129e-03 -3.55050696895e-03 -6.77483702694e-04  1.09269899928e-03 -1.99642489613e-03  6.11751129771e-04 -9.40979833945e-04  2.43384515909e-03 -2.23481573015e-03 -3.91739959185e-04  9.78090467387e-04  1.80777665768e-05 -2.65094909909e-03 -3.06160386400e-03 -1.79840338619e-03  1.20095432229e-03  2.33922380454e-03 -4.28041853486e-04 -1.24683406496e-03  2.30526558190e-03 -4.36145031610e-03 -3.31336839061e-03 -1.89779195436e-03  2.34930238172e-03 -6.29208849047e-03  7.95056291893e-05 -1.54137769454e-04 -2.16707244994e-03  4.26260559265e-04 -5.39178581171e-05  7.17978333885e-05 -8.28949167319e-04  3.89255128106e-03  6.13827623192e-03 -1.53519005667e-03  1.76788256723e-03 -2.04443699461e-03 -1.63003300194e-03 -1.94634804876e-03 -3.01044948643e-05  3.18963605317e-03  2.18390397989e-03 -3.27971333573e-03 -2.49901807169e-03  4.01411124399e-05 -8.07568957540e-05 -1.34706128176e-03 -1.47794563328e-03  8.21643799898e-06  3.27565781283e-03  1.06173998100e-03  3.71276587467e-03 -3.50090581707e-03 -2.66468912464e-03  6.30002168990e-03  2.01606608778e-03 -1.01148535520e-03 -1.60459883437e-03  1.32697708813e-04 -6.64318344315e-04  1.47169484179e-03  1.97162224905e-03  1.91215698651e-03 -2.76731034901e-03  1.84659184396e-03 -3.50706426373e-03  4.10036642176e-03  2.64591529923e-03 -5.18002333813e-03 -1.70994490866e-03  9.96762435898e-04  3.15467603396e-04 -3.39405340720e-04 -4.20608202269e-03 -6.41636121561e-04  1.10555277277e-03  1.71668439852e-03  2.80327121887e-03 -3.41594629705e-03  3.99449738730e-04  1.37100440948e-03 -8.78737055154e-04  3.08237476183e-03 -1.03918508190e-03 -3.24362100539e-04  1.37612552261e-03 -8.92029243928e-04  6.35696346879e-05 -2.24194688776e-03  1.85882235300e-03  1.59942654317e-03  2.10402973780e-03  4.46719783622e-04  1.37789595764e-03  2.23286514784e-03 -2.68533991824e-03 -1.75258720871e-03 -2.90608743822e-03  1.07112998710e-03  6.12047755649e-04  4.56316849432e-03  3.73893327310e-03  2.02887999377e-03 -1.60775033720e-03  5.13904017346e-03 -3.63795071513e-04 -7.95392474357e-04 -3.06752492694e-03 -1.31902981885e-03  1.62572233073e-03  1.21620362188e-03 -2.70859072756e-03  4.62342529047e-05 -8.20703313139e-06 -4.16032647596e-04  1.85388153286e-03 -2.86191601912e-03  1.48564926386e-03  5.70296415813e-03  6.32938099476e-04 -3.87395884766e-03  8.76738206944e-04 -2.04667479293e-03 -1.43688530767e-03  2.38604039458e-03  9.54613536383e-04  1.29257151850e-05 -1.56344893204e-03 -7.02833728515e-04 -4.53845917265e-04  9.53713981036e-04 -8.57725267936e-04 -1.03067823340e-04 -1.32491868171e-03  1.04637223872e-03 -8.48943151798e-04 -1.39156652069e-03 -2.18401068968e-04 -1.03310809712e-03  2.35335702999e-03 -4.67909974695e-03 -1.57716853054e-03 -3.26114034059e-03 -3.88812266944e-03  2.36322816778e-03 -5.51480914614e-04  7.54056091562e-05 -1.01328172590e-03  1.95582970533e-03  3.85318921129e-04 -1.44602346515e-03  1.87627025806e-03  2.92654276042e-03  8.70430583487e-04 -6.19258694395e-04  1.37324760452e-03 -1.29099493982e-03  1.65155191449e-03  1.42075226774e-03  9.47917552401e-04 -1.67440973309e-04  1.68226712726e-03  6.33016958784e-04  2.45206271439e-03  7.97588002642e-04  1.91796268097e-03 -4.58297140709e-04 -7.17090662886e-04 -1.88322417872e-03 -3.41510101617e-03 -1.12849815514e-03 -1.82805732736e-03 -9.43777408926e-04 -1.18413018910e-05  2.63937871936e-03  2.91470010822e-03 -4.40227551791e-04  7.67006620617e-04 -2.99702062634e-03  8.46651827658e-05 -2.26514245758e-04 -3.86852636210e-03 -7.25382836481e-04 -1.53029794809e-03  1.34467828080e-03 -2.37048532375e-03 -4.32331861290e-03  6.58323118702e-04 -3.86392046655e-04  1.69322670425e-03  3.68922660156e-03  1.65167819015e-03  3.43573697636e-04  1.67000122877e-03 -1.70564350127e-03 -1.73018960732e-03 -1.51050133503e-03  1.33410663221e-03  8.84988333871e-04 -3.09917855820e-03  8.09880456726e-05  1.04976016285e-03 -7.11168841445e-04  9.90268222810e-04  1.77696220420e-03  3.69983004645e-03  7.95862258309e-04  2.40656630796e-03  2.47635005461e-03  1.41266216613e-03 -3.49570464157e-03 -9.24332028625e-04 -1.76743113606e-03 -6.81070276068e-04  1.88671359717e-03 -1.95085786336e-03
-1.73363665780e-03 -3.96748821077e-03 -3.20152053047e-03 -1.34640476539e-03 -9.24242918444e-04 -2.15218525862e-04 -1.03731033649e-03 -2.07514778196e-03 -1.50735029831e-03  5.73873417866e-03  1.35453618619e-03 -6.94000536404e-03  1.34341388405e-03 -6.42515274060e-03  7.52631131564e-03  1.78572575115e-03 -2.37096410097e-03 -1.10752145872e-03 -7.70732336857e-04  4.57734089369e-03 -5.26956465609e-04 -1.62464845848e-03 -7.69006212275e-04 -4.83404512360e-03 -4.97927082401e-03  9.75379959196e-03 -7.26012687524e-03 -9.67961151861e-03  1.02747629611e-01 -7.81796706108e-03  7.39256086903e-03  1.19482719536e-02 -5.98969526177e-03 -1.36287226642e-03 -1.44866594619e-03 -4.57607813580e-04 -4.39556229241e-03 -7.42182494881e-04 -4.57038743935e-03  4.11152864597e-05  1.94381040723e-03  5.14067973917e-03  1.44562461062e-03 -1.10484451337e-04 -1.30478304161e-03  6.03565140284e-03 -1.23002414257e-03 -6.04752413481e-03  6.05463868130e-04 -3.35517688099e-03 -5.06590270890e-03 -4.70694029191e-04 -1.87097690490e-03 -3.06327404736e-03  6.56226622159e-04  4.68430115154e-03 -1.16223356041e-03  2.01405951932e-03 -2.86910681722e-04 -5.38746805548e-05  4.55361526883e-03 -5.43561972996e-04 -1.58925774032e-03 -6.56625001434e-04  3.99294973780e-03 -5.37400597364e-04  1.13524791783e-04 -6.36575874958e-04 -2.02385822003e-03 -5.63555741199e-03  4.07065467007e-03 -3.31984813295e-03 -8.72843246818e-03 -5.84425107397e-03 -2.40152193688e-03 -1.28173338202e-04  9.04437145432e-04  2.38844333096e-03  6.78665967383e-03 -3.73806738596e-03 -4.00781836085e-03 -1.08453670520e-03  8.59524782327e-04  1.12433868133e-03 -1.62991097688e-03 -1.12815632520e-03 -2.78243068907e-03 -1.24315592185e-03  7.50317252574e-04  6.24438367523e-04 -2.41404802041e-03 -4.68867251093e-03 -5.45060478645e-04  2.80573187061e-03 -2.95624196133e-03 -4.00326787739e-03  1.56108633957e-04  1.34954064585e-03 -1.55704744349e-03  2.53164590896e-03  5.72602734623e-03 -3.00169385893e-03 -4.09974944755e-03 -8.27639747119e-04 -1.28031963693e-03  1.66743595505e-03 -2.65784046906e-04  2.31847488025e-03  1.20685043538e-02  1.61508665842e-03 -3.11724524112e-03 -3.12669752972e-03 -2.98112855115e-03  3.48583092889e-03 -4.80061936141e-03  7.21391483127e-04 -4.79732627345e-03 -2.01035102597e-03  2.71506844643e-03  2.69739439848e-03 -1.20932059084e-03  4.87997309002e-03  1.97926023397e-03 -5.32396557148e-03 -1.60798733785e-03  2.01086406318e-03  9.65229566663e-04  1.28404958384e-03  2.58291656801e-03 -4.11533543604e-03 -5.26434770287e-06 -6.96037830789e-06  3.31932133527e-04  1.18417581230e-03  8.74425405575e-04  2.46476819943e-03 -3.05114879057e-03  1.65293537792e-03 -3.42448475321e-05  1.95887698512e-03 -3.02532456905e-03  2.48605335154e-03  2.40835933653e-03 -1.26402563979e-03  9.61199239490e-04  3.09604197066e-03 -5.37607438960e-03 -5.84673544535e-03  5.28964975679e-04  9.64998235176e-04  3.11360714613e-03 -7.07952439195e-04 -9.50595757898e-04 -6.37476456984e-03  7.70144881224e-04 -2.51817946516e-03 -2.74403788478e-03  3.10343273170e-03  5.19162850745e-04  2.27723758354e-03 -3.44381365012e-04  1.99707547875e-03  1.30957986193e-05  2.00847769406e-03  1.91342656882e-03  1.55074410714e-03 -1.82516118459e-03  3.65132729836e-03  1.82067064001e-03 -5.93634914330e-03  2.54676304256e-03 -1.17883779724e-03 -6.51298729164e-03 -2.73511501711e-03  4.08395177284e-03 -1.43080408733e-03  6.23894912932e-04 -2.41192461637e-03  2.24606044547e-03 -2.92976499857e-03  5.88247707176e-04 -7.48118673058e-04 -2.35219862899e-03  6.23828517382e-03 -4.54410204341e-03  6.80612303059e-03  1.11696716849e-03 -9.98148318968e-04 -2.53314179941e-03 -4.02582089729e-03 -6.63662256286e-03 -8.79078911678e-04  4.79624344369e-04 -5.19277532065e-03 -2.00825866779e-03 -2.80825842957e-03  4.31352313954e-03 -9.49527747954e-04  5.20486329590e-03 -6.23753869069e-03 -1.01720168680e-04 -1.02098537839e-03  2.82920370647e-03 -1.12801981077e-04  1.92371040969e-03  2.19577684492e-03  1.78209569141e-03  2.71961196892e-03  1.27010621050e-03  4.64811751095e-04  8.57300084859e-04 -1.10900101372e-03  2.95580763439e-03 -4.54014615752e-03  5.05468174881e-05 -1.10414811405e-03 -2.99184173829e-04  1.71460185538e-03 -8.58653591123e-04  3.75382492754e-03 -1.12941993311e-03  2.32967965881e-03  2.70459342488e-03  6.49750752317e-04 -1.82816989522e-03 -2.91329238222e-03  5.67350602840e-03 -2.08485236824e-04 -5.15433931053e-04  1.15072731678e-03  1.33517835154e-03  5.17994766987e-03  1.87671317596e-03  1.21032678757e-03 -7.97859094154e-04  2.05473939424e-03 -3.14689562327e-03 -2.84673776656e-03 -2.65549606890e-03 -3.45924136239e-03 -1.22688268574e-03 -8.16902899346e-04  3.75081554990e-04  1.14385415439e-04 -1.47720085342e-03 -9.69882518203e-04  7.82622246908e-04 -1.44223991850e-03 -1.72950625403e-03  1.02632711498e-03 -8.78170424634e-04 -4.18035481749e-03 -1.53504578117e-03  2.13154119186e-03 -5.56572958078e-03  7.53923766435e-04
-1.35874597338e-03 -1.79009140823e-03 -1.64293760687e-03  2.31252129493e-03  4.22310617868e-03 -1.48713064664e-03  5.00325632905e-04  7.00599741928e-04 -1.51569419075e-03  2.17818340717e-03  2.19091666162e-03  6.08653992775e-04 -2.39288487111e-04  4.15004934185e-04 -1.68160962922e-03 -9.37253444381e-04 -7.92501772362e-04  1.37313921268e-03  8.96282877648e-04 -2.12650400729e-03  2.07487212029e-03 -1.25499419702e-03  1.76798472882e-04 -1.08090728153e-03  1.23899073301e-03 -3.26929386648e-04 -8.90160781765e-03 -1.15309070325e-02 -7.81796706108e-03  7.76147331821e-02  5.90576175162e-03  8.18346157798e-04  3.11453705072e-03  2.13615008600e-03 -3.53145498353e-03  2.07744258593e-03  1.64086524426e-03 -4.10685961083e-04 -1.42904656772e-03  1.82271605651e-03 -2.01447685338e-03  2.27986198981e-03  9.91713968304e-04 -3.76893073791e-03  1.48393800472e-03 -4.17033663206e-03 -1.78823186951e-03 -5.88551154128e-04 -1.76779835680e-03  1.26924728447e-04  7.44489139781e-04 -6.86201579637e-04  1.47605037973e-03  4.41947256649e-03  2.31721836592e-04 -3.79746021052e-03  3.06095412959e-04  7.20933613588e-04 -1.08085534481e-03  2.13332219850e-05 -3.74777811773e-04  5.64525419678e-03 -6.57397578738e-03 -2.91358657692e-03 -2.14381903359e-03  7.18295706938e-04  3.82783329706e-04 -2.64645304264e-04 -4.39267902160e-03  3.11347213529e-03  5.50130380298e-04  2.52128721879e-03  2.02022927587e-03 -1.85788536980e-03  1.99945012493e-03 -1.02771838738e-04 -4.76107094189e-04  1.20313730965e-03 -1.83632247468e-03  1.20952710542e-03  4.13082338244e-04 -2.30766747449e-03 -2.94898838266e-04 -1.55965450323e-03  6.48605725560e-04 -2.06021966313e-03 -3.59376078411e-04  2.09657242802e-04  1.69637439726e-03  3.53450280323e-04  1.41210155894e-03 -6.11253133746e-04  2.82403402557e-03 -2.19050355954e-03  1.18545602238e-03 -1.62959887080e-03 -7.26624460920e-04 -1.19531881064e-03 -3.89302215017e-04  5.03357047515e-04 -4.96699144279e-03  3.09556200077e-03 -2.55839642721e-04  1.00727912445e-03 -2.15495805571e-03  2.31068511588e-03 -2.97323707235e-03  6.92338127964e-04  6.74787727435e-05 -1.98178597107e-03  2.96042903678e-03  6.55007790688e-04  1.88168203428e-03 -9.07507061806e-04  1.17867679762e-03 -3.35631131880e-03  5.43297516776e-03 -2.17977521126e-03  1.84280923843e-03 -6.61264065416e-04 -2.74836879229e-03  1.03427795501e-03 -3.99447548744e-03 -9.88643680686e-04  6.07269712563e-04 -3.76012068762e-04  1.70066649596e-04 -1.15800827344e-03 -2.81497703481e-03  6.34462992999e-04 -2.58333143728e-03 -9.72810499908e-04  5.39716011522e-03 -3.20902731847e-03 -4.25632885834e-03  1.65703687270e-03  3.92170630271e-03  4.48718897110e-03  3.95958154342e-03 -3.32724893664e-03 -2.77361568491e-03 -2.11923806136e-03 -3.41635588435e-03 -1.48653599787e-03 -2.23848563675e-03 -2.20550014632e-04  2.01787387242e-03  3.74350853511e-03 -1.02991111958e-03 -4.05136820548e-05 -3.73759825255e-03 -1.21578784121e-03 -4.61416545808e-04  4.89948978128e-03  5.11800003211e-04  1.78144542582e-03  1.90390990693e-03 -1.31687398451e-03 -1.62877859855e-04  6.14207990887e-05 -1.13997736178e-04  1.89810442068e-03 -2.71900994125e-03 -4.78039481753e-03 -6.87333748428e-04  1.56767065901e-03  8.17009034092e-04 -3.05462801505e-04 -2.34689507185e-03 -1.78062860764e-03 -4.92366958851e-04 -7.14114089280e-05  3.69564156785e-03  2.46517219680e-03 -3.22182711630e-03  4.04348988150e-03 -1.20239244395e-03  2.31585111743e-04  2.34781346233e-03 -5.72826878479e-04  1.23890381356e-03 -1.50703358139e-03  1.37554217498e-03  2.19711433485e-03 -2.71937183581e-03 -2.92730148589e-03 -8.78893370860e-04  2.70494239526e-03  2.28971115591e-03 -1.09691990831e-03 -3.30785378718e-04 -6.93684846638e-05 -6.63670055380e-04  1.52997090753e-05 -2.50557990269e-03 -3.14708412328e-03 -2.90297436052e-04 -2.58150295100e-03 -3.51626342220e-03  2.76226936367e-03 -3.73256837994e-03 -1.04674796152e-04 -2.42858888046e-03 -1.56505777892e-04 -4.00196245695e-03 -2.60975165578e-03  2.88775665878e-03  6.45583193470e-04  2.51218482292e-03  1.53640902034e-03  1.80132397241e-04  1.01659163328e-03  3.20157180184e-04  6.36217819666e-04 -7.00599633591e-04 -2.13272235428e-03 -3.12960125788e-03 -1.30154455057e-04  2.58814977693e-03 -1.56533124265e-03  1.33927899240e-03  1.78648819197e-03 -7.18290464846e-04  1.54985414798e-04 -2.88370349851e-04  1.59060522474e-03 -4.98482379702e-04 -1.53880817209e-03  5.87712584753e-04 -7.20299617840e-04 -3.39032897051e-03 -2.80894878219e-04 -3.88758601122e-03 -1.95802080779e-03  4.25624153771e-03  7.14155438232e-04 -7.26599767210e-04  1.39702356533e-03 -8.61375589483e-04  3.29015357638e-03  8.18741223003e-04 -8.38792004833e-04 -1.48012324774e-03 -5.46564009764e-04 -1.50125935218e-03 -1.06550951182e-03 -5.26511524294e-05 -1.28188346965e-03  6.01351298397e-04  1.88148334333e-03  3.12894718980e-03  8.84517692870e-05  3.48679819553e-03 -2.67846552031e-03  1.81408661096e-03  9.70746465133e-04
-6.07584421248e-03 -2.50028201350e-03  5.81139845075e-03  6.98878392282e-04  1.89079514839e-03 -9.90788068498e-04  5.42024992116e-04 -5.63767186308e-03 -7.96745343831e-03  6.86679764164e-04 -5.39209419260e-03  3.74977385841e-03  5.38024204061e-04  6.94838867325e-03 -1.62895499462e-03 -1.07898420955e-03  1.87133030724e-03 -2.74194795874e-03 -1.04224146016e-04  1.49286495261e-04 -2.75051881526e-03  5.00891203241e-03  5.01173771825e-04  1.24954565088e-03 -1.90953601972e-03 -2.60802122120e-04 -1.84397692853e-04  1.32718004152e-03  7.39256086903e-03  5.90576175162e-03  1.06030477134e-01  1.73317732175e-03  5.81492211922e-03  1.27333689160e-02 -6.38105523380e-03  5.41239568225e-03  2.96998629320e-03 -3.32400348543e-03  7.71964806041e-04 -1.66904527623e-03  5.21381426742e-03 -2.81031859874e-03  1.09714555260e-03  5.72420843352e-04  7.34967241345e-04  2.09679205059e-03  2.22454062030e-04 -5.12351467840e-03 -4.04498415779e-03 -1.07292600894e-03 -7.34423253050e-04  2.17460901120e-03 -2.50069451993e-03  2.03559262520e-04 -1.36128186921e-03  2.97679359290e-03  5.63818213846e-03  2.18971069857e-03  2.32092281399e-03 -5.78405764698e-05  3.07509057892e-03 -5.89304505686e-04  1.54745834004e-03 -2.52267423111e-04 -3.26552665801e-03  5.22409179711e-03 -5.33951822645e-04 -3.72930109223e-03 -5.29251893613e-03  2.65919993841e-03 -1.18222581533e-03  3.94520641150e-03 -9.51949188781e-04 -3.27162568666e-04 -5.36137824382e-05  7.03958718149e-04  1.75321447218e-03  5.07941337464e-04 -3.20040914902e-04 -2.30156524683e-03  1.34658627563e-03 -5.90189549639e-04  1.44927710669e-03 -1.86577130494e-03 -5.98390973494e-04  2.59580221830e-03 -4.36010164297e-03 -2.53260873093e-03  3.60808839594e-03 -1.21521656271e-03  4.64484537145e-04 -1.55960111993e-03  4.31275665725e-03  1.14376090506e-03  1.01213755105e-03 -1.42911131259e-03 -1.98350587620e-03  3.26980580842e-04 -2.63376784322e-04  2.19544059090e-03  5.11146554499e-03  3.02624903174e-03  7.09551825292e-04 -4.89056704218e-04 -2.16906384428e-03 -5.58450961196e-03  4.47546650807e-04 -2.50378050313e-03  2.61635816717e-03  3.35606746345e-03 -9.24198489884e-04 -2.90296885219e-04 -2.88889486543e-03 -2.91796760529e-03 -5.00576295829e-03 -1.83968722511e-03  3.58898901725e-03  6.95715228102e-04 -2.06692999769e-03 -1.39688336802e-03  1.39980341868e-03  3.61526877205e-04  8.06205161380e-04 -5.43197588442e-03 -9.66606279391e-04 -1.53953754005e-04  2.46516764947e-03 -1.78576867694e-03 -1.69858409908e-03  7.21307882091e-04 -2.93605455655e-03 -2.81491174697e-04  2.11805403191e-03  1.18805596429e-03 -6.29940712250e-04 -3.01495208603e-04  4.45638007386e-03 -6.70167019528e-03  6.40018152284e-04 -3.28100642920e-03  5.36079901875e-03  1.40935014118e-04 -1.53548241146e-03  6.49074034129e-03 -2.18820644910e-03 -1.31302106217e-03  3.95942809449e-03  1.80917172302e-03  1.19045703015e-03  1.34759807861e-03 -4.05618678246e-03  2.37032984353e-03  1.34658599997e-03 -1.72850601088e-03  4.06628510547e-04 -9.81499794003e-05 -3.47805306683e-03  4.19225208088e-03  1.28349638268e-03  2.68540469674e-03  8.11380470455e-05 -1.96035014613e-03 -3.54285001049e-03 -4.10067381415e-03  3.01941900417e-03  5.51988339567e-04  2.94331010668e-03  3.27542472704e-03  2.45690861605e-03  4.71707380299e-03 -1.99700325577e-03  3.44310677432e-03 -3.53744496955e-05 -8.08968434173e-04  2.16199648102e-04  1.85145037654e-05  2.44366038369e-04 -3.09972860160e-03 -1.87168117522e-03 -5.60539059421e-03  2.71608561303e-03 -7.41019877414e-05 -2.42185230624e-03  1.13407051845e-03  4.07069447171e-04  1.01450302824e-03  2.21320826073e-04 -9.78455043060e-04 -6.64960186640e-04 -1.85762050347e-03 -4.77197719941e-03 -2.93911643927e-04 -3.46245862946e-03 -3.08484088433e-03 -1.20428936458e-02 -3.95642789411e-03  5.67872682822e-03 -4.31952441901e-04 -2.53350737763e-03 -1.47472673133e-03 -1.35184553588e-03 -1.67485000218e-03  2.52954022514e-03 -2.38692449344e-03  4.25111547195e-04 -4.31589613493e-03 -7.79161286959e-04  2.93671812752e-03  4.68697934995e-03  9.93898289102e-04 -1.62175681859e-03  1.36136169862e-03 -1.42501038118e-03  9.80117836121e-04  2.03520488377e-03  2.48692753560e-04 -1.90893646295e-03 -9.35454549305e-04 -1.09612556712e-04  3.66386303125e-03  3.60206505891e-03  1.89610516776e-03  5.16518863687e-04  2.70805048669e-03 -7.49851111405e-03  7.40165585470e-04 -1.46690771492e-03 -4.98417999198e-04  3.11728491284e-03  2.58272514099e-03  2.75674434838e-03 -2.23205657261e-03 -1.49338388805e-03 -3.44116175379e-03  4.23254667735e-03  2.18525617398e-03 -1.00582405500e-03  3.54659877186e-03 -7.09997590260e-04  3.06849984681e-04  2.88714334323e-03  1.68320873119e-03 -1.37239735480e-03  2.08601879142e-03 -2.45387694902e-04  9.12372066053e-04 -4.00430079023e-03  5.27255704300e-03 -2.13665254565e-03  1.97266751589e-03 -2.14059898463e-03 -4.46277137192e-03 -2.76294516333e-03  1.97966201623e-03 -5.39221009216e-03  1.22167822856e-03
-2.02177506266e-03 -1.82448822334e-03  4.69523591228e-03  6.54412493370e-04  2.74796381415e-03  1.51843820581e-03  1.31579199161e-03 -5.26494568860e-03  4.17084651810e-03  1.63803429283e-03 -5.30630500907e-03 -8.24609456370e-04  8.08838374794e-03  4.18138410427e-04 -1.31161488741e-03  3.67565190095e-03  2.18702648381e-04 -3.54629786239e-04  8.63927064551e-04  2.00596075446e-03 -7.58416576944e-04 -2.83361989987e-03  1.75828793113e-03 -4.72889556894e-03  1.95761303223e-04 -1.87773262127e-03  2.05436322906e-03 -5.44828229817e-04  1.19482719536e-02  8.18346157798e-04  1.73317732175e-03  1.02734737381e-01 -7.33223794954e-03 -9.32215499117e-03  2.35847846109e-03 -2.85599001745e-03 -5.57473710500e-03  3.89161316249e-03  4.63752249272e-03  1.93362923230e-03  6.11450798320e-03 -8.10050019475e-04  1.70857491440e-05  3.12103814278e-03 -9.35898549632e-04  1.94247057120e-03  7.73693046126e-04 -2.49110467454e-03  7.88663725628e-04 -1.07068989113e-03 -8.42659094306e-04 -1.45010299118e-03  1.77810235498e-03 -2.76136415987e-03 -2.45993634080e-03 -2.84885576339e-03  6.41142348367e-04  1.88495334498e-03 -4.50449527479e-03  4.40491370707e-04 -3.64364420050e-03 -1.49641311557e-03 -2.58625419594e-03  1.31153763536e-03 -3.99808783319e-03 -1.53328197887e-03 -2.00519702165e-03  2.38686268396e-03  1.63986733165e-03 -3.76578166814e-03  1.89726564931e-03 -2.73587604836e-03 -5.60710966057e-03 -4.03328544928e-03  1.22160997444e-03  1.29647829281e-03  6.22489332577e-04  3.57453415830e-03  2.34920132686e-03 -1.81647293205e-03 -3.94291891220e-04 -2.90694864464e-03 -2.26926073010e-03 -1.37733315921e-03  1.15805773181e-03 -1.70407409920e-03  1.45847558890e-03 -1.24202537067e-03 -1.60576049612e-03 -7.07339197407e-04  3.85998989899e-03  4.55069420093e-03 -1.44652755911e-03  4.56817086492e-03  2.55860687727e-04 -1.73862102032e-03 -3.14561303197e-04  1.96317504763e-03  3.78732520139e-03 -8.79430802114e-05  1.66465141722e-03 -3.05466799952e-03  3.48196964922e-03  2.29868327516e-03  5.56849230507e-03 -2.31469484357e-03 -4.80219533203e-03  7.35430211888e-04  3.37090694981e-03  3.40829767195e-04  1.55822549325e-05  1.46049685263e-03  1.73216684549e-03  7.29163758792e-04 -5.90236877358e-04 -3.89613438590e-04 -7.43455727417e-05 -8.96233053806e-04  4.54543391880e-03  3.02731026752e-04  2.14797521468e-03  2.91426638162e-03  2.74325147396e-03 -3.75345942095e-03 -1.18887459706e-03  1.05841827232e-03 -1.38218431246e-03  3.59012577200e-03  9.13843286618e-05 -3.09768837827e-03  4.26805959753e-03 -2.81748760720e-03  2.51432573266e-03  2.20144407990e-03  5.75410726777e-04 -3.28229486360e-03  5.12112298874e-04 -2.68426298370e-03 -9.92434325890e-04 -2.97337141712e-03 -1.12018003114e-03 -2.65464336225e-03  4.47908813975e-04  3.05734300556e-03  2.16218213330e-03 -2.07042100782e-03 -1.59903277882e-03 -2.99576752690e-04  9.51905848349e-04 -1.06954242114e-03  1.14714055875e-04  2.89396566520e-03  8.04709176715e-04 -1.79172561488e-03 -4.10630567108e-04 -4.04954442991e-04 -5.30499328653e-04  1.85782504816e-03 -2.19783566775e-04  1.66631316830e-03  1.87038948423e-03 -4.27757097682e-03  6.57209739762e-04  9.73546830693e-04  1.59514226200e-03 -1.13627626277e-03 -7.27883970341e-04  7.02013226684e-04  8.08279535181e-04 -1.16823219821e-03  3.40781454859e-03 -1.05986430400e-03 -1.97657891499e-04  1.77929755537e-03 -7.52104659976e-04 -3.79022880021e-03  6.07971830808e-04 -3.95573722771e-03 -3.06554738722e-04 -2.75635088770e-03  3.22638810811e-03  1.87460939578e-03 -4.27555706299e-03  3.54824823154e-03  1.12679536048e-03 -6.49899949830e-03 -1.05101735626e-03  2.46698173739e-03  1.12204402111e-02 -3.73566028649e-03 -3.15628642137e-03  1.42620293343e-03  2.72573273139e-03 -1.86247501641e-03 -2.30000050656e-03 -2.58856342828e-03  2.35472622724e-03 -1.82311080815e-04 -4.21472476286e-04 -1.02613749317e-03  2.08782729681e-03 -3.47365294442e-03  2.54685892163e-03  2.17251826837e-03  3.09817025089e-04  5.54488915892e-03 -1.39158660567e-03  1.03818272799e-03 -4.40179030920e-03  1.03782266287e-02  4.71252631159e-04 -2.34768665385e-03  3.49541601533e-03 -1.64734834072e-03  2.39500444874e-03 -3.55787870730e-04 -2.91971855375e-03 -1.42080519782e-03 -1.17128253923e-03  1.14633334716e-03  1.25470106464e-04 -1.35944340068e-04  8.31307193486e-04  6.01990950005e-04  8.27995839145e-04  1.94069466273e-03 -1.23214162686e-03 -3.24307119549e-03  3.25885729149e-03 -1.53221992073e-03  1.04814767596e-03  6.32005319864e-03  4.35454886636e-03 -1.24065116921e-03  9.64344726757e-04 -3.99337111476e-03  5.94699998337e-04 -4.61394226449e-04 -3.82523962517e-03 -1.93420983737e-03 -1.13384549696e-04 -2.99297037318e-03 -6.56979496852e-04 -1.13934043182e-03 -1.43547438710e-03  1.15026447665e-03 -3.98428540709e-05  2.84639936837e-03 -5.26116784509e-05 -2.44121777813e-03 -6.21383953303e-04 -1.18494609123e-03  5.57406740995e-05 -3.40021122709e-03 -3.63871114876e-04  2.29620123839e-04
-1.42542186328e-04  2.49321126963e-03  4.54015145305e-04 -3.75914206491e-03 -5.43013870758e-04  3.86267481014e-04  3.50938950251e-03  3.49926959396e-04  8.64288486020e-04  2.70768595714e-03 -3.81883859204e-04  2.25538149685e-03  5.30203058617e-04  1.80873717131e-03 -2.81483164575e-03  2.96864814461e-03  2.95629577433e-03  5.42749237255e-04 -4.17664707983e-04 -5.87784261638e-04 -3.06052816474e-04  1.68917741185e-03  4.19581431711e-03  5.33355526801e-04  1.93071009061e-03  1.01651807707e-03 -1.99989449823e-03  1.97236874970e-03 -5.98969526177e-03  3.11453705072e-03  5.81492211922e-03 -7.33223794954e-03  8.53258430966e-02 -1.28294127056e-02 -3.35679105238e-03 -6.37650679969e-03  2.48369900227e-03  2.02949583716e-03 -2.03972290436e-03  9.48696158590e-04 -6.31022703639e-05  2.20759109036e-04  9.64222107722e-05  5.34444710000e-03  4.58241470194e-04 -3.29663640743e-03 -7.04746740855e-04  1.47273980874e-03  2.94069377304e-03 -2.93789018852e-03 -1.88977557139e-03  2.74284044398e-03 -4.00829628368e-03  3.19337481166e-03  1.85157517437e-03  3.25051761511e-04 -2.62845727574e-03 -1.34770586591e-03  7.34808206028e-04 -3.20256492803e-03  1.95635570765e-03 -2.67349311264e-05 -2.77916253704e-04  1.64759150264e-03 -2.21952430845e-03  6.05293043352e-04  2.23264063216e-03  1.41243649139e-03  1.44867885352e-04  3.07330600104e-03 -1.95214372678e-03 -3.82512913051e-05  2.63332575481e-03 -2.54700077834e-03  2.30690474404e-03  3.81452596041e-03  2.16535995247e-03  1.75138128934e-04 -3.19855646595e-03  3.53900108905e-03  2.02941955776e-03  1.02160157733e-03 -2.02675103946e-03 -2.00832108630e-03  2.63527885661e-03  4.59614759049e-03  1.47093873355e-03 -3.99078221560e-05  3.33498433399e-04 -4.20395896601e-05 -9.33182240607e-04  1.19997160872e-03  1.20457363066e-04  1.54473565330e-03 -1.10201212561e-03 -1.65018602036e-03 -1.51991034246e-03  9.56614945517e-04 -1.05970899365e-03 -3.23963897528e-03 -1.92388827552e-03  2.78878783338e-04 -2.13366829649e-03  1.30640759066e-03 -3.61090341597e-03 -1.50183038552e-03 -3.38636891132e-04 -2.56433954629e-03 -9.51978957306e-04  3.16656837350e-03  3.15194202357e-04  2.52731326051e-03  3.08025037682e-04 -1.16143541517e-03 -6.64224091869e-04 -7.93629091011e-04  2.28812309138e-03 -1.80256413836e-03 -7.37289478962e-04 -7.05257495994e-04 -1.24615142473e-03  1.12315622840e-03 -5.79279247645e-03 -3.52381676604e-03  1.29329136831e-03 -8.91679202647e-04  6.65326692697e-04  7.92135645790e-05 -2.34115603407e-03 -2.17852961404e-03  1.46879446762e-04 -3.96826117128e-04  1.58214263043e-03  2.75292146627e-03  3.35089803080e-03 -2.19540744146e-03 -3.74491292924e-03  8.13021583695e-03 -3.08859393588e-03  2.78182239986e-03 -3.69365034429e-03  5.09831981897e-03  2.77462011641e-03 -2.77168796825e-04  2.20042208390e-03 -2.34422946377e-03  1.15641340441e-03  2.37441294343e-03  8.99003467014e-04  1.89310320316e-03 -1.14867474776e-03 -2.42635314136e-03 -9.00247612284e-04 -1.58647837524e-03  9.54763199393e-05 -6.92907095890e-04 -6.91378242679e-04  1.53926553193e-03  1.05361988005e-04  1.37040597829e-03 -2.50156258596e-03  4.09845892737e-04 -3.39860355870e-05  1.41027544186e-04  2.12940793605e-03 -5.07555460881e-04 -6.88707979348e-04 -3.73935000851e-04 -2.41461461219e-04 -5.99432747574e-04  2.66599613786e-03  3.41074283344e-03 -2.59754591533e-03 -2.64418637603e-03 -4.54688173111e-03  5.95284042369e-03 -2.34541758672e-04  5.53602290832e-03 -4.12244251597e-03  1.69901500404e-04 -3.29511788556e-03  2.46347389112e-04  1.27170608929e-03  2.59329038966e-03  8.25720365677e-04  1.73811509985e-03 -1.28943014777e-03 -2.30934270447e-03  3.59270701522e-04  8.54446300298e-04  5.74222476085e-03  1.50691775495e-03 -2.95176725415e-03  2.13539303664e-03 -1.22081599332e-03  6.71236624783e-03 -2.21099745909e-03  4.31422417013e-03  3.72884245865e-03  1.85855931577e-03 -2.49645201973e-03 -5.03731689440e-03 -5.68572164904e-03 -4.42549680108e-04 -5.44521589203e-03 -4.00882973913e-03  3.11239168150e-03  1.00719593070e-03  5.18979440043e-03 -1.76896725040e-03 -4.82203993652e-04  2.57029946249e-03 -2.12895647421e-03  3.39871875666e-03  2.12810546310e-03 -1.88007405715e-03 -3.00931619290e-04 -1.94458218143e-04 -4.58509637458e-03 -3.89566054138e-04 -1.48684884791e-03  3.56975536579e-03  1.18885958839e-03 -1.01213259496e-03  4.84990991518e-03 -8.86437559800e-04  7.66093765761e-04  8.32025196741e-04  4.34092126719e-03 -3.74100741549e-04 -5.77696245271e-03  1.19061811735e-03  1.02853330072e-04  1.20627421591e-03 -3.00270556251e-04  1.94922193172e-03  2.09369084835e-03 -4.05763911370e-04 -9.43031641396e-04  3.38924367216e-03  7.15529682038e-04 -3.08843889742e-04 -5.53224198606e-03 -2.29832164976e-04 -1.32834151485e-03 -2.11549683632e-03 -4.00267714961e-03  5.89493606590e-03  2.65225106275e-03 -2.76868598255e-03  3.00106495415e-04 -2.72026656622e-03  2.21439300195e-03  6.19196045511e-04  3.75675811893e-03 -8.31673101171e-04
 1.69094988166e-03  1.92453046459e-03 -5.38787294875e-03  1.89649785547e-03  8.40632142987e-04  2.00729267321e-03 -3.93315890680e-03 -1.09445461053e-03 -2.78862085254e-03 -4.22516453095e-03 -2.96841152638e-03  9.57870834875e-04 -2.30871543810e-04  4.96139477573e-03 -8.54289895505e-04 -2.83110786824e-03 -1.58500234724e-03 -1.43438882304e-03 -1.50767574043e-03 -5.12416665185e-04  2.12014808492e-04 -2.98314304694e-03 -9.22636338998e-04  3.62463143164e-04 -2.49075360155e-03 -2.74192267209e-03  2.64435004909e-03 -1.44831942818e-03 -1.36287226642e-03  2.13615008600e-03  1.27333689160e-02 -9.32215499117e-03 -1.28294127056e-02  7.85901662813e-02 -3.38729663013e-03  7.67146728965e-03  4.99896588978e-03 -5.12516846126e-03  3.10028748631e-04 -2.97394527681e-03 -4.09230437780e-04  2.61884386924e-03 -2.68536202364e-03 -8.76740690987e-03 -3.67542870398e-03  2.07317957685e-05  3.45892450192e-03  2.86903682066e-04 -4.81399550566e-03  1.99129963697e-03  1.84905553353e-03  3.94395185623e-03  2.58207156588e-03 -4.22351658723e-04 -1.61257285356e-03 -1.25671449352e-03  5.29978545806e-03 -1.36032349369e-03  1.21431931135e-03 -9.95025718993e-04  5.88870789362e-04  3.21916109840e-03  2.17719446616e-03  1.69582805765e-04 -1.00556559693e-03  1.64256320405e-03 -2.24404125380e-04 -1.44666304901e-03 -4.04854403761e-03 -9.23853835632e-05  1.21658383123e-03  3.25530350026e-04 -1.45289878189e-03  2.03993149520e-03 -2.52415773499e-03 -5.72949261882e-03 -1.97786331671e-03 -1.77359862625e-03 -2.26958227191e-03  1.08403602743e-03  1.25485038714e-03 -1.11075504894e-03  3.32137292984e-03  2.53104857498e-03  1.47185122101e-04 -1.04114077347e-03 -7.92164937415e-04  2.05057918642e-03  1.94944953823e-03 -7.35877988256e-04 -7.12711456621e-05 -7.09605214097e-04  1.10528549777e-03 -2.59517403172e-03  1.75639512732e-03  8.96601923422e-04 -1.51855067924e-04 -1.17556898078e-03 -2.56912272933e-03 -1.76911246738e-05 -8.25934639765e-04 -9.86273611600e-04  4.68929541043e-04 -2.81282496347e-04 -1.02621008101e-03  3.12073405594e-04  5.37485160850e-03  1.39061024916e-03 -2.41136412077e-03 -1.00981515555e-03  3.81151860875e-03 -5.02202879288e-04 -1.51765390222e-04 -3.04463448559e-04  4.58300692162e-03 -3.45820000798e-04  7.62210679561e-03  4.10528045662e-03 -1.02434338060e-03  1.07687324442e-03  1.75965999907e-03 -4.20554383799e-03  1.24540229621e-03  5.10317542999e-04 -1.73230139413e-03  1.21111472560e-03  1.48084856287e-03  5.91197959618e-04 -1.65509048763e-03  9.76241699153e-04 -1.84266925202e-03  1.45867383763e-03  3.98619114415e-03 -2.38171634031e-03  3.68822888918e-03 -2.22301507301e-03 -1.32384663601e-03 -3.34675744865e-03  2.43021572297e-03  9.67502938434e-04  1.20072760788e-03  2.23094441732e-03 -6.13296805718e-04 -2.25448944536e-04 -3.00226671036e-03  1.74013098920e-03  4.11042093053e-04 -1.85475964901e-03 -7.81191093195e-04 -3.89215061569e-04 -2.54650147776e-04  1.30525241896e-03  4.61443514745e-04  7.52364198615e-04  7.85901991280e-04 -7.84817926563e-04 -1.93906544824e-03  2.63758230609e-03  2.38431829301e-03 -2.84314484762e-03  5.85064700483e-03  3.42599130858e-04  2.14570701976e-03 -3.53570994152e-03 -1.39603329539e-03  2.16685132804e-03 -7.12380472273e-04  2.00963115645e-03  1.99649297140e-03  1.37561272384e-03 -2.43678539595e-03 -2.44221934054e-03  2.72273196938e-04  9.08409143865e-04  1.97709319191e-03 -1.18055316217e-03 -3.49335903390e-03  6.69291577117e-04 -1.49841223542e-04  1.08396470515e-03  1.61471668282e-03 -1.61864927380e-03 -9.43970052418e-04  1.48153105753e-03  5.53608917086e-04  2.17370167300e-03 -1.47331821475e-03  2.59668943337e-04 -6.32336968237e-03 -1.62501431337e-03 -3.74403766835e-03 -7.91394010752e-04  3.67547282593e-04 -2.61270600972e-03 -8.47214936654e-04 -7.32308817676e-03  1.11876810789e-03 -8.53924120803e-04 -5.11404342152e-03  2.35016706066e-03  2.52351056833e-03  4.92049721596e-03  3.19408607767e-03 -2.18845247443e-03  2.71833628212e-03 -4.51514587745e-03  1.19482431445e-03  2.68192364435e-03  1.03934970904e-03  9.27748437529e-05 -7.10419154280e-04  9.38105528908e-04 -3.49158739064e-04  1.56637748444e-03 -4.16541012823e-04  7.50712845114e-04  1.69117002991e-04  3.87625070984e-03  4.11327863450e-03 -7.08821874514e-04  2.02287541087e-03 -4.85533132183e-04 -1.53851357432e-03  9.42953759541e-04 -1.71382770026e-03  3.09999074490e-03 -2.31199917950e-03  1.20066511782e-03 -1.26351313213e-03 -5.87917527512e-04  1.64897837084e-03 -2.29486093618e-03 -2.52073692873e-03  1.09404628009e-03  5.94044724186e-05  2.20555357520e-03  2.51685989346e-03 -6.02416147371e-04 -8.04940550997e-04 -2.14967816094e-03 -2.10590196711e-03  1.10828978915e-03  1.84300998924e-03 -3.63593484902e-03 -1.16383435873e-03  1.42693860515e-04  2.95424079763e-03 -4.68466099956e-04 -4.04243332423e-03  5.35126114793e-03 -2.97853371695e-03 -1.01031400122e-03  1.64160918358e-03  4.25367528403e-04 -4.68774912129e-03  1.83930848381e-03
 9.83542704322e-04  2.39995190562e-03  3.82094825230e-03 -9.99133314373e-04 -2.12520095839e-03 -1.43701457069e-03 -1.00603836695e-03 -4.03011367370e-03  2.21386639871e-03 -1.97968885219e-04  2.41258908469e-03  1.24162812906e-03  3.53702439386e-03 -1.45729474580e-03  1.32468295916e-03  3.73534288248e-04 -7.32115295844e-04  6.50084581676e-04 -3.01467011850e-04  1.06346727676e-03  9.17474137340e-04  2.11218053680e-03 -9.46586252543e-04 -1.46507553297e-03 -8.87782238480e-04  5.59650431238e-04  2.55783458306e-03  7.81413185596e-04 -1.44866594619e-03 -3.53145498353e-03 -6.38105523380e-03  2.35847846109e-03 -3.35679105238e-03 -3.38729663013e-03  6.61932599836e-02 -4.25980455235e-03 -1.10068008000e-02 -1.97003323438e-03 -1.25314820701e-03  1.00254052934e-03  3.36353408400e-05  6.08709779622e-04 -5.57157600511e-04  3.12817321149e-03  1.34121797311e-03 -9.70912410553e-04 -2.51088342189e-03 -1.28716963593e-03 -2.85135228615e-03 -2.73480719682e-04  4.64289429739e-05  6.14128793122e-05 -1.31849688508e-03 -1.75231447288e-03  3.74896837603e-04 -1.40953853475e-03  1.25232245743e-03 -2.17337939029e-04  2.11209630760e-03  1.97338391893e-03  2.30454853343e-04 -3.45366807204e-03 -1.25917246711e-03  1.31247721185e-04  1.29961802555e-03 -8.87442495940e-04 -7.30255553611e-04 -5.43433450714e-04  2.39305439697e-03  2.46521431053e-03  1.81164540900e-03 -7.20712810961e-04  7.00720584575e-05 -2.25912433450e-03  1.99726510562e-03  6.08470010894e-04 -4.74122991479e-04  2.00163966431e-03  4.07888643134e-03  3.40572253775e-04 -3.37099083807e-03 -1.75149190121e-03 -1.43578918570e-03  8.36008494662e-05  5.82580790436e-06  1.43346936474e-03 -1.89690674632e-03  1.07373510189e-03 -1.01830695630e-03  7.52507176636e-04  1.94702803544e-03 -9.34516621165e-04  4.07401433151e-04  1.84688155906e-04  1.75622216667e-03  1.22897601643e-04 -2.69137282510e-03  6.85783174220e-04 -1.64825807522e-03  2.32114272659e-04 -4.25370912563e-04  4.44856112482e-04  3.02031224488e-03 -9.39422916338e-04  1.16278438259e-03 -7.02764137027e-04  3.64900665094e-03  1.13913316449e-03 -2.29743597328e-03  2.29940521241e-03  1.28835392812e-04  1.45350979178e-03  3.42341392137e-04 -9.94669364118e-04  2.26040177838e-03  3.12250945907e-03 -2.78816852468e-03 -2.58412128452e-03  1.29572353896e-03 -8.27909795903e-04  2.56046081785e-04 -2.26479648125e-03 -1.13518466430e-03  3.47400365638e-04  4.87074170129e-03  1.09710752118e-04  3.54592437720e-04 -6.03971681548e-04  2.31777597295e-03 -2.42455120156e-03 -3.09842956509e-03  2.07538012866e-04 -2.71371704359e-03 -3.89552390451e-03  5.73898708541e-04  3.55729690303e-04  1.46610884491e-03 -1.16405997226e-03 -2.84198172463e-03 -1.82308247646e-03  5.10257414073e-04  1.31645367755e-04  2.05100241705e-03 -3.12024823759e-03  2.40888422657e-03 -3.05420862267e-03 -9.96078797743e-04  2.03530545654e-03  5.22973871465e-04 -8.34765742470e-04  1.53907673748e-03  7.47497800535e-04 -1.02045483325e-03 -7.97545606573e-04 -9.69520044479e-04 -3.37388085643e-03  1.28999998355e-03 -1.57336114743e-03  1.51528210865e-03  2.40921569240e-04  9.20218584200e-04  9.94682032096e-04  3.02039956161e-03  1.78496726703e-03  1.41299887106e-03  1.09890372194e-03  8.38180891743e-04  2.35178488428e-04  8.05963519771e-04  1.41580618225e-03 -6.31333691199e-04 -1.26627454522e-03  2.36840709650e-03  2.28966955947e-03 -3.34599924879e-03  1.25591305193e-03  1.72548659381e-04 -8.49547386282e-04  6.95673558622e-04 -4.80233980973e-03 -2.72152290337e-03  1.03555829543e-04  2.67735609835e-03 -2.69111231150e-03  1.69423037513e-03 -1.53617008177e-03  1.63501269658e-03  2.00218759809e-04 -1.34508530628e-03  2.02789833033e-03 -3.86128614958e-04  3.25096643207e-03  2.03025184773e-03 -2.14243882745e-04 -2.93018468001e-05  1.35685962526e-03  1.40481682371e-03 -6.96097364523e-04  3.74257885975e-03  6.84910509414e-04  1.48473033999e-05  5.73495860566e-04 -1.20604059042e-03 -1.11059254803e-04  9.53283702498e-04  8.85922140444e-04 -1.07517438660e-03 -1.24760713201e-03 -1.49851587589e-03  7.67913076255e-04  1.49756271624e-03  7.92836551675e-04 -1.50492639066e-04  3.68452501780e-04 -8.38634830463e-05  5.10108961953e-04 -2.81809557087e-04 -8.10854299333e-04 -5.68105623150e-04 -1.92962449515e-03  1.69199709770e-03 -3.91778150846e-03 -1.47932544072e-03 -5.18589900616e-04  2.23639573394e-03 -3.14128177959e-03 -1.75622001888e-03  1.34956403081e-03  8.81127495022e-05  2.28843360048e-04 -3.76743382483e-04  7.15100083489e-04 -2.67763159474e-03  3.41715373056e-03 -1.86513037969e-03 -2.42241672770e-03 -4.18070340601e-07  1.09588530656e-03 -5.56916568842e-03 -1.07199059367e-03 -2.39147674914e-05 -2.18020792090e-03  2.01804165128e-03 -2.74469687448e-03 -1.03347879523e-03 -8.70797446715e-04  8.01194672254e-04 -4.75654289539e-05 -6.11179845252e-04 -3.92081140988e-03 -2.11131800738e-04 -2.87185093858e-04 -2.04734970075e-03  1.97808453754e-03  1.42891113145e-03 -1.61423606067e-03
 2.53992999019e-03  2.28835955346e-03 -5.34997441182e-03 -1.17706022136e-03 -1.50496126951e-03  9.20525760514e-04  2.28211297373e-03  2.66185803333e-03 -1.76677712224e-03 -2.35680586849e-03  4.60244481269e-03 -1.59080450505e-03 -5.74280582729e-03  1.41626911036e-03  1.64214893388e-03 -5.88208621703e-03 -3.52675549254e-03  3.15073367337e-03  1.45383094818e-03 -1.47597484120e-03 -2.40691271072e-03 -4.49615312628e-04 -2.17601410988e-03  3.79408739558e-03 -4.60194320549e-07  2.90120337434e-04  6.21583544303e-04 -4.63404335584e-04 -4.57607813580e-04  2.07744258593e-03  5.41239568225e-03 -2.85599001745e-03 -6.37650679969e-03  7.67146728965e-03 -4.25980455235e-03  8.91208363563e-02 -1.20361320301e-02 -1.11688867274e-02 -7.68270166505e-03 -1.41596067731e-03  1.70690761666e-03  4.30496964980e-03 -1.13847513839e-03 -5.02576568055e-03 -1.07621401538e-03  3.97370385541e-03  3.87940373437e-04 -2.07524720216e-03 -2.07534055937e-04 -4.92727941834e-04  1.84974477757e-03 -1.16552110824e-03  6.33637636333e-04  1.08926029944e-03  1.60791466804e-03  3.24122244757e-03  2.57797960146e-04 -1.43426371624e-03  7.65173458588e-05 -1.10784710038e-03 -3.94332579733e-04  2.63944117372e-03 -1.65248811187e-03 -1.27312750204e-03 -5.60129252261e-03 -5.09491238723e-04  1.36767732801e-03 -1.25706059803e-03 -2.18234250745e-03 -1.49107475454e-03  1.79474317456e-03 -1.34900343810e-03  7.52825031326e-04  6.30462178492e-04  7.26221790184e-04 -2.22275598917e-03 -2.00869593371e-03 -1.28816970807e-03  6.28011987834e-03 -8.39523362814e-04  4.28235475509e-03 -2.54933144809e-03  1.06446630582e-03  3.56782479945e-03 -6.08198807674e-04 -5.16147271483e-03 -1.41974109125e-03 -1.22424700120e-03 -1.35483876647e-03 -2.34923334477e-03  1.58277505584e-04 -1.77792481965e-03  3.62223679394e-03  1.62277569169e-03  1.64982146407e-03 -1.69161061467e-04  5.79568595112e-04  1.72846518052e-03  3.20691984536e-03  3.10418238225e-04  5.68196513313e-03  2.71282823157e-03  6.90496941114e-03  3.02076504974e-03  4.44296748000e-03  2.84755450919e-03 -1.56249710306e-03 -1.55793705308e-03  2.22302982918e-03  5.55291235942e-04 -8.97766165251e-04 -1.73036610241e-03  1.66908955286e-03 -8.15649755875e-05  5.28423024457e-03  1.73467844368e-03  2.95161470149e-03  7.15181389703e-04  2.20362159942e-04 -4.23885497698e-03  2.88203957151e-03 -8.20811445095e-04  5.23059681051e-03 -2.50811745295e-03 -2.62929604763e-03  9.58893647571e-04 -4.58775836623e-05  1.93868175109e-03  6.49372370316e-04  1.89009823308e-03 -5.56845087581e-04  2.38652152579e-03 -1.75332014172e-03 -9.57806100612e-04  2.11032075632e-03  9.32007587578e-04  7.28261647156e-04 -5.29163580573e-03  5.95801317441e-04  3.09620039033e-03  2.80853893272e-03  2.36301681954e-03  4.66356390972e-03 -2.54847561321e-04 -4.49244733416e-04  2.60982424965e-03 -7.84755774869e-05 -3.92496964942e-03 -3.88101510743e-03 -1.27941802468e-03 -2.36952454378e-03 -8.50496552680e-04  1.93150547394e-03 -2.32885526855e-03  1.51820245768e-03  3.95859337888e-03  2.85112940312e-03 -1.70875968943e-03  3.24728322652e-03  5.43023771528e-03 -1.45072375362e-03  1.33894588788e-04  2.65159926104e-04 -4.52728435211e-03 -5.84119273441e-04  3.28673580057e-03 -7.31966961929e-04  4.56511808753e-03 -4.38968119940e-03 -1.94142102849e-03 -2.33286310778e-04 -9.61023346075e-04  1.73364839881e-03  1.61250430173e-04  1.05807828543e-05 -5.44323873025e-04  2.42787483671e-03 -1.45095140783e-03  1.33549659722e-03  3.06994226342e-04 -3.36562645604e-03 -2.80946260690e-03 -8.75276253116e-04 -4.23541021409e-03 -3.27225555232e-03  4.37377234225e-04 -2.67580248073e-03 -1.68682414578e-03  1.16714982375e-03 -1.93704586590e-03 -3.33457905601e-03 -3.70287098903e-03  2.57667597819e-03 -3.35884427769e-03 -4.48216372468e-04 -5.59107153782e-03 -2.43389726030e-03 -1.49902196383e-03 -6.31061657059e-04  3.95415855078e-03  9.22165454201e-04 -1.03532565215e-03  3.89205685002e-03 -1.11319032236e-03  2.34841648437e-03  1.33677069119e-03 -4.70136659191e-04 -2.10380935277e-03 -2.60165946271e-03 -2.40529673660e-03  1.69757034900e-03 -5.40664626152e-03  4.65569388843e-03 -1.02613720366e-03 -9.11012308766e-04 -1.59736017165e-03 -1.67241630562e-04  2.58877562989e-03 -1.25183021233e-04  2.72510582212e-03  2.36092320164e-03  5.43498184666e-04 -1.58294869744e-03  1.16493012213e-03 -2.26597421792e-03 -2.58256371906e-03 -1.09759704685e-03  2.56668654790e-03 -4.62595723372e-03 -2.30037985773e-03  2.40671958008e-03 -1.94107185668e-03  4.18828094613e-04  3.63366978152e-03  8.70951905053e-04 -9.05034315137e-04  2.05102660986e-03 -1.96550167325e-03  1.37471693338e-03 -1.38294448066e-03 -8.58482346149e-04  5.84030661607e-03  4.44522252284e-03  1.56056874057e-03  5.93063608567e-04 -2.17950732200e-03  1.55857300233e-03 -3.10349813032e-03  1.32026787146e-04 -1.88379134786e-03  1.80113110411e-03 -2.82514018846e-03 -5.53270897407e-03  2.10539657017e-03 -2.83262486420e-04  1.27347308562e-03
 7.10324214007e-04 -4.23294443097e-04  2.28784210592e-03 -2.32927516047e-03 -3.69135771178e-03 -4.26111047937e-03 -8.39335696483e-04  1.09651328032e-03 -6.86714955533e-04  1.37756818669e-04 -9.15153166317e-04  6.11806921519e-04 -3.89601359874e-03 -2.65474291651e-03  9.38140098377e-04 -2.37909686105e-03 -4.99114586893e-04 -4.06189678827e-03 -5.01616410764e-03 -1.36467536312e-04 -4.75678740483e-04  2.25873583850e-03  3.11289429654e-03 -3.00310646262e-03 -1.78783543564e-03  9.08315960846e-04  5.53434545251e-03  1.16269067375e-03 -4.39556229241e-03  1.64086524426e-03  2.96998629320e-03 -5.57473710500e-03  2.48369900227e-03  4.99896588978e-03 -1.10068008000e-02 -1.20361320301e-02  9.71710211215e-02 -2.99297811775e-02  1.01545098670e-02 -5.71771405046e-03 -1.69673057752e-03 -5.15330670042e-03  2.36386708042e-03 -5.40400333375e-03  1.31934214791e-04  8.98245439674e-04  1.54757353617e-03 -6.72183136266e-04  2.64095275747e-04 -5.17729669473e-04 -4.02695290551e-03  2.49338067063e-03  1.60577454845e-03 -1.29339452655e-03 -2.26356395681e-03  2.52285388646e-03  1.27048550131e-03  5.45120754074e-04 -8.52563777352e-04 -1.11299890920e-05 -6.04786851511e-04  5.14384119230e-03 -5.56569612552e-04 -6.34487602049e-04  1.71128195804e-03 -5.26323828448e-04  2.42142677524e-04  2.73675242929e-03 -1.14381469315e-03 -6.85260648459e-04  2.68326162848e-03 -2.78130359249e-03  6.84620065201e-04  6.87752405541e-04 -2.43428258745e-04  1.58585213140e-05 -1.08709424716e-03  1.56075990730e-03 -5.50060328450e-04 -2.44570319334e-03 -1.54922991883e-04 -8.06754274126e-04 -1.83990326980e-03 -4.73514556884e-04  3.57970197287e-03  1.60050202757e-03 -2.19054873503e-03 -2.87321266085e-03  1.57545380208e-04  5.30370645823e-03 -2.41989599975e-03  4.57888258255e-03 -4.63673138455e-03 -1.97160656736e-03  3.17282769915e-03 -7.87636852631e-06  3.77287326648e-04 -1.01502329980e-03 -1.08950910935e-03  4.68177042917e-03 -2.78036256078e-03 -1.24793204883e-03 -2.21234150452e-03  1.10164631518e-03  3.07064895158e-03  5.97339161891e-03  6.46760095683e-04 -1.89331063724e-03  1.89547864068e-03 -2.67330135967e-03 -7.41003891074e-04 -1.24440598973e-03 -2.05933277257e-03 -6.55766070002e-04 -5.66435204706e-03 -7.32158599095e-04  5.77510747729e-04 -9.12025694363e-04 -5.54022593604e-03 -7.16292444068e-04 -9.82882691365e-04 -1.86592363391e-03 -1.58159318570e-03 -1.09468789954e-04  1.67266880888e-03  3.65891500657e-03 -3.99870119278e-04 -1.96628748248e-03 -1.09897244366e-03  1.30852103905e-03 -2.63505308765e-03  3.01507696528e-03  4.11269564440e-03  2.67131717849e-04 -3.45017922180e-03 -1.49255962370e-03 -1.60490524250e-03  2.96568646968e-03  3.17191009955e-03  6.55384858928e-04  3.67401750881e-03  4.62888000154e-04  6.19324509140e-04  2.29809147477e-03 -3.92983707152e-03  2.60144481325e-03 -6.05969681962e-04  3.23277780901e-03  8.65337695549e-04  2.00434680513e-03 -2.20461814989e-03 -1.39120550418e-03  1.49108602157e-03  3.13957537313e-03 -3.24765459597e-03 -4.61336711379e-03 -5.25398336792e-04  6.06802598228e-03 -4.38215604625e-04  1.10585269742e-03  1.46414401135e-03  4.25444100090e-03 -3.12893719387e-03 -8.76006818625e-04 -1.18868149392e-03 -3.37095471770e-04  3.41649988377e-03 -5.60120855543e-03  1.08877437568e-03  2.99617257991e-03  5.26913938861e-04  1.70797226575e-03  2.63632586123e-04 -6.83526416193e-05 -1.43098228039e-03 -1.16801059333e-03  7.16112508680e-04 -1.87879145524e-03  3.52423662764e-03  3.42135379817e-03  2.85482480397e-03 -1.10904258149e-03  1.69249894797e-03  1.45771437863e-03  2.90509615428e-03 -4.35497765652e-04  7.36115147272e-04 -5.38048995778e-04  4.48441616995e-03  1.20307041194e-03  3.24673728929e-03 -7.81405960212e-03 -3.33029732003e-03  8.09290535513e-04 -6.36405251247e-04  1.67778658840e-03 -2.06943713231e-03  4.38652881722e-03 -5.29747900675e-03 -2.75398977305e-03 -2.28125123798e-04  3.03098399883e-03 -4.98502478367e-03  1.09507549312e-03  6.08165039982e-04  1.49860456885e-03 -3.00044031777e-03 -1.34996511512e-03 -6.21590506456e-04 -8.42116364994e-04 -2.08512136761e-03  3.69911053561e-03 -1.47919264900e-03  3.68103341906e-03  1.21216775280e-03  1.86506730204e-03  3.24381378005e-03  3.17203389996e-03  6.04179141775e-03 -1.85605562512e-03  5.21961923554e-03 -3.01002747581e-04 -3.53947017847e-03  5.43918288687e-04 -2.75321810043e-03  2.11626180630e-03 -1.84393411106e-03 -2.60860442724e-03 -6.20523256326e-04  4.31856511275e-04 -3.30143885564e-03 -6.67601641928e-03  5.07217102812e-04 -3.18690223149e-03  2.10872719659e-03  1.24091580904e-03  1.05806037003e-03  3.82037605509e-05 -7.92566365018e-03  1.00453669675e-03 -2.03413278311e-03  4.10470810444e-03 -4.81010817115e-03  5.38357883218e-04  1.29832815068e-03  3.61067713210e-03  7.52797590986e-04  3.41868707237e-03 -1.80112573158e-03  2.77599080101e-03 -9.88245389746e-04  1.22389706811e-03  6.60293710162e-03  1.48416184599e-03 -1.74341322832e-03  5.65469639615e-03
-1.77666639832e-03 -2.62245379344e-03  1.94656474082e-03  1.34043540098e-03  3.31960230949e-03  1.42464696863e-03  2.36964695618e-03  7.14435778942e-04  2.16544418829e-03  1.88207760493e-04  2.92454990461e-03  5.47509630516e-04  5.70380044476e-04  9.49972741750e-04 -2.45395492885e-03  4.04949759629e-03  4.02726395757e-03  5.59298103902e-04  3.53840558701e-03  4.49003674469e-05  1.82464068737e-03 -5.66515611187e-04 -6.12931495274e-03  1.13801743786e-03  2.31319169912e-03 -3.42887331316e-03 -3.71964532107e-03  1.49061147810e-03 -7.42182494881e-04 -4.10685961083e-04 -3.32400348543e-03  3.89161316249e-03  2.02949583716e-03 -5.12516846126e-03 -1.97003323438e-03 -1.11688867274e-02 -2.99297811775e-02  8.07406266437e-02  1.91378327556e-03  8.02406545302e-03  3.03120907314e-03  3.67897681121e-04 -3.00710853001e-04  4.15229709319e-03  2.60430214664e-03 -3.62529619731e-03  5.14452621191e-04  6.09390693022e-04 -1.85860668371e-04  3.78526869397e-05  2.14985069219e-03 -1.94028018910e-03  4.79387399917e-04  3.26159313993e-03  2.56168870521e-03 -2.30303858770e-03 -5.47817701079e-03 -7.25990957077e-04  3.85078020332e-04 -4.63497284189e-04 -1.30640601783e-03 -4.63135278827e-03  1.84074030726e-03  1.30075132364e-03 -1.13465836737e-03 -6.07481038307e-04  7.36950128748e-04  6.40924596968e-04 -2.46894818518e-03  1.00967436817e-03 -2.41195029740e-03  3.58069401961e-03 -2.33746461194e-03 -1.96126930188e-03 -3.87311451333e-03  1.53743406600e-03  3.24008766412e-03  7.19086774725e-04 -4.82603100604e-04  7.23425517671e-04  4.00200223331e-04 -3.64060976173e-04  5.28850539504e-04 -2.38301824657e-04 -6.03347166488e-04 -2.12513434986e-03  3.00853145876e-03  1.50194068775e-03 -6.26219976033e-04 -8.19013178949e-04  1.73602329266e-03 -3.18809591604e-04  1.14829554542e-03 -2.81523984864e-04 -1.91530637925e-03  7.69567684454e-04  3.32385143301e-04  2.35642308585e-04  6.16078662786e-04 -4.20179898553e-03  3.65687266528e-03  6.44849928942e-04 -1.50587538720e-03 -2.52372519040e-03 -3.32096772619e-03 -3.46488826374e-03 -2.47201396535e-04  7.59695090208e-04 -3.91459380705e-03  1.03140420162e-03  1.05491887407e-03  2.33106458822e-04  2.95609205942e-04 -3.18745608372e-03  8.10001588825e-05 -1.21516191139e-03 -4.08901162662e-03  4.20937276173e-04  4.48619095387e-03  6.01796170369e-03  2.28118250468e-03  2.21418241220e-03  9.43299306425e-04 -2.80695842448e-03 -3.43196173568e-03 -1.78769479757e-03 -1.78828120632e-04  2.79551464949e-03 -2.11628186627e-03  1.28997698517e-03  2.91283652145e-03 -4.84298624669e-03  4.53247379160e-04  9.17929372035e-04  3.50197353696e-03  1.68989519743e-03  2.77395278217e-04 -6.30834916656e-04 -3.03598555237e-03 -1.26973879016e-03 -1.81183553870e-03  3.98237117397e-04 -2.23856539593e-03  1.04402954135e-04  2.05217640465e-03 -2.05511034314e-03  2.82124859280e-03 -1.03671530963e-03  1.27192359497e-03 -2.71025671928e-03  5.76053890751e-04  1.70833766155e-03 -2.92949858559e-04 -1.27045817835e-03  1.16110441764e-03  3.24047710126e-03  1.13739686803e-04 -3.79057184928e-03 -5.23716140009e-03 -1.92462873859e-03 -1.21365843722e-03 -1.03312852841e-03  1.93736736418e-03  3.65760863837e-04 -8.02166752237e-04 -1.46206989509e-03 -4.26562221466e-03  4.10871699669e-03 -1.72292435331e-03  4.54915575299e-04 -3.28506743967e-05 -6.54370098801e-05  8.16567145705e-04 -3.05970473827e-04  9.41158414769e-04 -2.57409785007e-05 -1.75005053231e-03  2.71674818798e-03 -9.61114583900e-04 -6.79451631968e-04 -2.54323640575e-04  3.31402358089e-03 -1.40303503714e-03 -1.71255336514e-03  2.67156237280e-03  4.55474548594e-04  8.05016876125e-04  1.63257576517e-03 -2.09850133166e-03 -6.68089353976e-04 -1.14753902656e-03  6.39540275209e-03  6.37129691630e-04  5.14620374080e-03  4.71162102240e-03 -4.13891094120e-03  3.08205665776e-03 -2.65683282552e-03  2.98593538477e-03  1.50981028653e-03 -1.63497617184e-03 -1.76417333822e-03  2.96170736682e-03 -3.33723368796e-04 -1.15375179853e-03 -2.38945320451e-03  1.92306631107e-03 -1.73850982333e-05 -1.56001000468e-03  2.62439442639e-04  2.01736435106e-03 -2.46416947546e-03  6.54974993514e-04  4.99055988664e-04  6.48888246680e-04 -1.13235705128e-03 -1.14775534725e-03 -2.50903376780e-03 -4.51429329975e-03 -7.70538133329e-04 -4.73667804132e-03  3.32175971985e-04  1.36737132738e-03 -2.33009644724e-03  3.00421883063e-03  3.09032142033e-03  2.20833987427e-03 -1.89643844345e-03  4.42163980556e-03  2.33784457922e-03  2.26243515616e-03  2.90725134218e-03  4.71671891672e-04  1.18279940727e-04 -2.01028046188e-03  4.00887082441e-03 -1.01529358442e-03 -2.12986734967e-03  5.64381271922e-03  8.09843148806e-04  3.16884082052e-03 -6.56647834938e-03  1.38580900579e-03 -1.35825457492e-03  2.33992136909e-03  7.18967793547e-04  7.64915598240e-04  2.22176169047e-03  1.00756230094e-03 -1.49116066366e-03  3.41285665763e-04  2.83927047022e-04 -1.23180518478e-03 -1.24502483508e-03  1.04876316610e-03 -3.44019810886e-03
-7.62056164766e-04 -2.32042372026e-03 -8.52847621910e-04 -1.96454741834e-03 -2.50075669356e-03 -2.09841111313e-03 -4.33618148663e-04  1.70721344773e-03 -1.73252491911e-03 -2.15777292306e-03  2.63665190684e-03  5.56459445901e-04 -2.64009751884e-03 -3.29417901927e-03 -1.43303010800e-03  4.07932348797e-03 -3.53002362599e-04  2.96700548047e-03  2.67173324602e-03 -2.62492079568e-03  8.86445953216e-04  1.88705997823e-03  1.41724364813e-03  8.68478278015e-04 -3.09745403934e-04 -5.46300885204e-04  3.87562917703e-03  3.21831345676e-03 -4.57038743935e-03 -1.42904656772e-03  7.71964806041e-04  4.63752249272e-03 -2.03972290436e-03  3.10028748631e-04 -1.25314820701e-03 -7.68270166505e-03  1.01545098670e-02  1.91378327556e-03  8.35964424731e-02  4.00917130030e-03 -6.20152965663e-03 -2.01827249744e-02  1.14534849925e-03 -5.73874303981e-03 -3.56017205234e-03  1.61715915038e-03  2.83975576340e-03  1.03843323819e-03  1.27690247506e-03  2.56293137869e-03  5.43833138528e-03  5.26922717675e-03  6.02637604177e-04 -1.88718542588e-03 -1.78379411908e-03 -2.37495293714e-03 -5.80743462617e-04 -5.48222106614e-04 -1.23382148430e-03  3.63720379042e-03  2.37455876519e-03  3.90108900024e-03  1.36354908945e-03  1.07123181482e-04 -1.26345913380e-03 -1.39379495480e-03 -2.00088100186e-03 -5.76660187495e-04  1.88049377224e-05 -6.37884989923e-04 -1.12026957846e-03  4.85312990798e-04  5.92236192604e-04 -1.31642018532e-04  7.90656856130e-04 -1.02345815981e-03 -1.10351109065e-03 -1.60639348449e-03  6.25234765430e-04 -1.05850923215e-03  4.06555223278e-05  4.04670738784e-03 -1.52394365165e-03 -2.05930096275e-03 -2.28617498870e-03  4.97657000801e-03  1.82268049331e-03 -1.87006837981e-03  1.08998378381e-04  2.15844092733e-03  2.21659356374e-04  5.26735604989e-03 -3.71027218200e-04  2.11312118630e-03  2.74994674236e-03 -5.43166955921e-04 -2.01416830701e-03 -3.43933255118e-04  2.45336213266e-03 -6.76305533982e-04 -5.13279670990e-04 -4.15466846194e-03 -1.59969829636e-03  6.35346093301e-04 -4.64560909410e-04  2.19626443927e-04 -1.16128233565e-03  1.20899369174e-03  3.30762427773e-04  9.03980988143e-04  5.96421177125e-04 -8.94419170332e-04 -1.24090334134e-03 -4.46256981399e-03 -2.28534650325e-03  4.60490792280e-04 -2.95738789114e-04 -2.46350595304e-03  2.21266865561e-04 -2.74918406824e-04 -1.26647717355e-03 -1.88053122157e-03 -1.20160016857e-03  2.60136622385e-04  9.56237923260e-04  3.09907562658e-03 -8.58256551225e-05  1.45750278850e-03 -3.52204539152e-03  8.91374013593e-04 -1.65018160825e-03  8.59128217440e-04 -1.75348503173e-03 -7.95681656170e-04  1.87212765597e-03 -3.38636094335e-03 -9.77496415893e-04  1.68782583783e-03  3.60559703706e-03  9.86625972230e-04  6.72170158261e-04 -1.27257071361e-03 -8.33757122879e-04  5.74937709755e-03 -7.24674132272e-04  8.84570701450e-04  1.84749872698e-03  2.73577089569e-03  9.04988494946e-05 -2.46914276843e-04  3.11863022438e-04  1.59869195299e-03  2.27132243564e-03 -1.39525911640e-03 -2.53295816471e-03 -1.27997436534e-03  1.31466907944e-04  3.50029381708e-04 -7.50645580837e-04  1.14886000564e-03 -9.01180545312e-04  1.82191470812e-03 -1.23025026116e-04 -3.23066021122e-04 -2.54956995923e-03 -7.60378170353e-04  1.03784586695e-03 -2.99799766238e-04 -2.08554975851e-03  6.86310460131e-03 -6.87769993400e-04  4.04124143993e-04 -4.84288280642e-04  2.47446693699e-03 -3.78933676658e-03  5.08036481116e-04 -1.37628569514e-03 -2.13787952986e-03 -1.94724694962e-03  3.05009248364e-03  4.16893122452e-03  4.08839394333e-03 -6.69955609122e-04  3.01698919480e-03  8.13320547083e-03 -4.50449284214e-04 -7.02104229290e-04 -4.68967908743e-04  1.42262424246e-03  1.74159738605e-03  4.25875104774e-04  3.84504683960e-03  3.58251120885e-04  1.90894245883e-04  6.90700951124e-03  2.42418139656e-03 -3.47528754176e-03  4.97656754854e-03  3.17151343488e-03 -2.58842638292e-05 -5.79160540627e-04 -3.43736458047e-03 -4.63097210860e-03  9.39977175678e-04 -4.82084856938e-04 -2.24491075648e-03  9.17385230591e-04  5.45153115698e-04 -2.77802784694e-03  4.01417287986e-03 -1.29668744505e-04  1.62391952579e-03 -2.63149728080e-03  2.28050392440e-03 -8.39905971344e-05 -1.02085821604e-03 -1.96657196112e-03  3.94197623225e-03  1.91609419553e-03 -3.95230852308e-03  2.96190134823e-03 -2.44557919612e-03 -4.19927341301e-03 -2.18797782222e-03 -2.30991766598e-03 -2.11157158685e-03 -1.92534224418e-03 -2.61663627690e-03  1.91355442527e-03 -6.79431274726e-04 -4.08561563993e-03  1.09477405711e-03  1.85428825823e-03 -3.29719614034e-03  2.42307922737e-03  5.86326419745e-04 -5.66476042615e-04 -2.33467457481e-03  3.03897037064e-03  2.01985904088e-03  8.02203644439e-05 -2.53052774949e-03 -2.07943457522e-04 -2.26759493612e-05  5.37237192373e-03  1.22747769519e-03  1.20450632329e-03  5.15739996145e-04 -1.67007793771e-03  2.63552877233e-03 -1.26778122591e-03 -1.80270023908e-04  8.41717637754e-05 -4.20279241279e-03 -3.71705953808e-03 -1.47723896613e-03
-6.99233256572e-04 -1.77010542410e-03  2.43284709016e-03  1.85053219010e-03  6.73890632141e-04 -2.01886372155e-03  5.08471156546e-04 -3.31375452219e-03  3.13219744397e-03  3.61191528004e-04  1.29527118871e-03  1.09060045984e-03 -5.18720685798e-04 -3.18078518794e-04  5.98648065324e-05  1.46970448741e-03  6.86658595021e-05  2.09273965621e-03  9.39857351894e-05  1.01344449720e-03 -6.38604917079e-04 -2.93211277173e-05  3.23815196118e-03 -2.52140580726e-03 -2.10913487475e-03  2.34951567228e-03 -2.07358078302e-04 -3.57514242981e-04  4.11152864597e-05  1.82271605651e-03 -1.66904527623e-03  1.93362923230e-03  9.48696158590e-04 -2.97394527681e-03  1.00254052934e-03 -1.41596067731e-03 -5.71771405046e-03  8.02406545302e-03  4.00917130030e-03  6.09559890438e-02 -1.69501687778e-02 -2.53665561955e-03 -3.18937162205e-03 -2.72134173179e-03 -4.15647891388e-03 -1.72313763602e-03  9.50181922339e-05  2.99985441525e-04 -1.06455448788e-03  1.92657874196e-04 -1.19080851884e-03  5.83339175164e-03  1.80650774510e-03 -1.28982225818e-03 -4.04552392615e-04  7.92519788581e-04  1.55715196239e-03 -3.24297704919e-04  1.84872654799e-03  2.09743651857e-03  3.29623622891e-03 -1.15171912605e-03  3.53721464054e-04 -1.56268127178e-03 -2.35028835731e-03  6.85778769275e-04 -4.45703287399e-06  2.57771738959e-03 -7.31810672512e-04  1.80612513341e-03  3.18657621753e-04  1.29725254174e-03  9.36956128818e-04  1.93634179463e-03  9.28223688249e-04  1.73509116332e-03  2.55136286327e-03 -1.14642789769e-04 -1.90592734141e-03 -3.01005763377e-04  4.78295307176e-04 -2.25240819390e-04  1.20911105691e-04 -2.78677052102e-03 -1.99942325066e-03 -1.80404658490e-04 -2.87100011631e-04  5.84916172534e-05 -2.63219489597e-03 -8.36020798682e-04  1.74022918882e-03 -3.22935816191e-03  2.07228045899e-03  3.91458576005e-04 -5.62093168729e-04 -8.68484971808e-04 -1.55959000221e-04  7.80813639172e-04  2.67068204582e-03 -7.94258490193e-04 -2.14863205960e-03 -1.88428754351e-03  1.49718399388e-03  1.68351669099e-03 -1.50388292567e-03  7.48504209383e-05 -4.80284538126e-04 -1.18235269887e-03  5.19676016385e-04  8.08416801079e-05 -2.19233146051e-03  2.07108348261e-04 -6.40371243939e-04 -4.05152401146e-04 -3.20092738125e-04  7.09881922494e-04  5.87722221508e-04 -7.32878566164e-04 -4.77571942597e-04 -3.46893193372e-05 -1.63360778419e-03  4.39540612779e-04  1.60125112497e-04 -1.11673307464e-03  8.36840547435e-04  1.05058371210e-03 -5.57779617291e-04  1.73483045557e-04 -7.12009978705e-04  1.97854133800e-03 -2.10708181771e-03  2.43221641299e-03 -8.31970774041e-04  6.01942078457e-04  5.38450922030e-04 -2.03505080715e-04  3.04558134321e-04 -1.97487242993e-03 -1.31352212352e-04 -3.24663195347e-03 -1.25331650778e-03 -6.55685323466e-05  5.78579010848e-04  3.63457375241e-04 -7.47567052341e-04 -3.30523027578e-04  4.63750773017e-04  6.22833045555e-05  2.10505244236e-04  2.11485661649e-03  1.11358501064e-03  9.04772476331e-04 -8.06740087365e-04 -2.45909723147e-04  3.01487523006e-04 -3.97637055552e-04 -3.83381494543e-04 -1.37804388898e-03 -1.04400485442e-03  4.11906652435e-05 -2.55879369882e-03  3.98879007245e-03 -8.76050551081e-04  9.28111874541e-04 -6.53486484707e-04  7.93725097237e-04 -6.78621787623e-04 -2.43895698855e-03  5.22951176555e-04  1.16998344027e-03 -2.08123622216e-04 -1.15069331732e-03 -6.42791491931e-04  6.38950415163e-04 -9.40975385435e-04 -4.98676723175e-04  1.21006727913e-03  1.03334689463e-03 -1.49944324787e-04 -1.80581477228e-03 -2.00300277704e-03  1.13456673404e-04 -3.79628159566e-07 -4.24611632614e-05  3.00592200009e-03  2.97694085552e-03  3.38897283716e-04 -3.68659055961e-05  1.12082559686e-04  3.08769659077e-04  7.63092866107e-04 -9.21712739783e-04 -1.66987681725e-03  1.94108214329e-03  1.71520516225e-03  1.30626755804e-03 -1.35506589107e-03  5.53466634807e-04  2.07043828175e-03 -3.15771177915e-03  3.80986208422e-05 -2.38308026013e-03  3.05982078673e-03 -4.57026346590e-04  3.81548559132e-04  3.38347083736e-03 -1.38718181349e-03 -3.70504825506e-03  2.37377261772e-03 -3.78851505224e-04  1.10450428310e-04 -1.08839002129e-03  3.81058951957e-04  1.10625963833e-03  1.58708329728e-03 -1.24875791541e-04 -2.27680545571e-03 -1.29091781750e-03 -1.55477865605e-03 -1.69416553168e-03 -7.10568944944e-04 -1.02976150407e-03 -2.15042297131e-04 -4.91232481050e-04 -8.63681656351e-04 -1.12423352566e-03 -1.04485414849e-03  2.17326702294e-04 -4.93120842371e-04 -6.99943420399e-05 -4.84684112197e-03  2.46464281453e-03 -1.80677648234e-04  2.54234996122e-03 -2.13200840797e-03 -1.33658814109e-03 -3.97980221462e-04 -1.22914120230e-03  2.16369201570e-03 -1.45112124252e-03  3.00751136209e-03 -1.38649413479e-04  1.05335676790e-03  2.70767264212e-04 -2.64404991658e-03  1.78157761570e-03 -4.56177806813e-04  6.51960001078e-05  1.66167891657e-04  7.52271604712e-04  2.66399667711e-03  3.39994184994e-03 -3.56830082209e-04  1.10006420983e-03  1.53248600082e-03 -5.89756876072e-04
-1.48259654318e-04  4.00596369042e-03  4.60202301713e-03  7.42794288627e-04  3.51990727117e-03  7.58718010393e-04  5.56614519291e-03  1.97083924957e-03 -1.49333273931e-03  3.67494610135e-03 -5.79353684364e-03  6.22856418545e-05 -1.50239023996e-03  7.31823284175e-04  5.42877164161e-04 -2.06199695663e-03 -2.61618717104e-04 -3.07819481272e-03  8.32629489725e-04  5.59969583032e-04  1.99242283600e-03 -1.68275217541e-03 -3.26795480387e-03  8.40304722989e-04  1.03984867564e-03 -3.07071496098e-03 -4.61345982126e-04  1.07157930129e-03  1.94381040723e-03 -2.01447685338e-03  5.21381426742e-03  6.11450798320e-03 -6.31022703639e-05 -4.09230437780e-04  3.36353408400e-05  1.70690761666e-03 -1.69673057752e-03  3.03120907314e-03 -6.20152965663e-03 -1.69501687778e-02  9.84655814300e-02  8.80838423248e-03 -5.67673770841e-03 -5.25825382946e-04  1.12306894178e-03  9.42829127224e-04 -8.54955890396e-04 -6.63025929305e-03  2.78938157608e-04 -3.16773296743e-03 -4.63902408302e-05 -3.75381098986e-03 -2.23738062337e-03 -2.52718248211e-03  4.66331683403e-04 -1.96631442056e-03 -1.49165856992e-03  8.71572608900e-04 -5.25296641803e-03 -2.31127411109e-04 -4.38786320673e-03 -1.59129139792e-04  3.03303152971e-03  2.46052380098e-03 -2.37526000185e-03  8.84020182977e-04  2.16051387430e-03  4.37195556903e-04  1.67063869045e-03 -2.04121540325e-03  1.95693134643e-03 -1.52415149592e-03 -1.61951415566e-04 -8.50150688800e-04 -1.68748231693e-04  1.42564831023e-03 -8.43223416719e-04  2.11443712148e-03  3.26885724226e-04 -1.16830375556e-03 -9.38216624616e-04 -2.80716579596e-03  1.42296668059e-04  3.21860449308e-03  1.20124137105e-03  1.52116323179e-03 -2.73931737696e-03 -4.27687354480e-03  1.94963555869e-03 -3.65939834614e-03  1.23710092012e-03 -4.89621686691e-04  1.62458592150e-03  1.31449615142e-03 -1.99683448575e-03 -3.38079568555e-04  1.89126857849e-03  1.67314622144e-03 -1.92730827003e-03  4.37819799607e-04  5.14757798989e-03  2.05731966107e-03 -5.52681919644e-04  2.38356284899e-03  6.04690430099e-03 -8.61595073557e-04 -3.51017881813e-03 -3.28373059310e-03  9.41083690321e-04  1.56584950631e-03  2.56516373248e-03 -1.28493231753e-03  4.47091258601e-04  3.20083303095e-04 -2.85397273166e-03  1.17323118114e-04 -1.42724561051e-03  3.60797821402e-03  9.98326480624e-04  7.50095818531e-04 -1.22427585167e-03 -1.32589801663e-03 -2.80987037460e-04 -5.14144860800e-05 -4.74073220741e-03 -5.22889151649e-03  5.56303343765e-04 -1.36759349024e-03 -6.75984728397e-04 -2.70382952280e-03  4.05044977706e-03 -4.72875538249e-03  4.65092238433e-03  4.06514665511e-03  1.34703823317e-03 -4.06297906318e-04 -2.66154868934e-03 -2.66991300473e-03 -5.51514329746e-03 -3.29319236995e-04  2.54122157229e-03 -5.80742960249e-03 -3.84295229269e-03 -4.31870134266e-03  1.14812870259e-04  8.81581671304e-04  5.74810731243e-04 -1.74752584459e-03 -1.66311879771e-03 -1.44896811440e-03 -1.27247496860e-03  4.43791559340e-04  2.91163075119e-04 -6.05717285350e-04 -2.98957298049e-03  6.39671958842e-04 -1.97041660824e-03 -1.92007542559e-03  1.04513849439e-03  2.00753367926e-03 -3.47154899590e-03 -1.73572852144e-03 -2.54429266112e-03  3.55336250592e-03  3.62341884458e-03 -1.31812924588e-03  2.53597206261e-03  1.92320321730e-03 -4.26600577442e-03  3.37874924184e-03  8.74095611999e-04  5.96723356161e-04 -3.67000667802e-04 -6.49779606632e-04 -1.67489305761e-03  2.90129657968e-04  7.52047258460e-05 -1.72496129992e-03  2.96000974537e-05  3.55539940775e-03 -2.84741208526e-03 -2.51663026748e-03 -8.52241683331e-04 -1.05228526711e-02 -6.18249020866e-03  9.22380537502e-05 -3.19612188013e-04 -1.91704495588e-03 -5.44192414874e-03 -7.80731263081e-04  1.24070112065e-03 -3.22872255140e-03 -3.97270089169e-03  2.71683232979e-03 -4.32790087921e-03 -5.73415797847e-03  3.96061414222e-03 -1.07345389116e-03  3.54486872685e-04 -1.29911466092e-04  1.00529144255e-03  3.47984703649e-04  2.26036914613e-03 -8.34262290899e-04  1.37221743434e-03 -4.07392858864e-03 -1.49261155592e-03  3.85567271696e-03 -5.22188182907e-05  5.01388495137e-03 -1.49166374338e-03  3.73132315697e-03 -1.32359086687e-03  1.36475773318e-03 -2.60254355512e-03  3.29229444739e-04  4.74878063664e-03  2.68194417333e-03 -2.18158126604e-03  1.06875326046e-03  1.58298887350e-03  6.68135346983e-03  2.36428028589e-03  1.21623830375e-04  3.64687348939e-03 -1.54068100123e-03  8.94281340974e-04 -3.41447089585e-03  1.07873672088e-03  1.44213114501e-04  6.15374702740e-03 -1.69567662664e-03 -2.78821217213e-03  1.33085729443e-03 -8.04118518199e-04 -2.00465949701e-03 -1.08277991989e-03  1.38835325918e-03  2.12321645398e-05 -6.70352371218e-04 -2.69946365050e-03 -2.76263300101e-03 -6.31644420101e-04 -1.58221366472e-03  1.58566918144e-05 -1.53210589118e-03  1.16710685945e-03  2.68697757238e-03 -2.17389613851e-03  2.10367970627e-05 -4.17516389094e-03 -3.08061142470e-03  9.81504768252e-04 -6.02409620303e-04 -6.93924630609e-03  2.86779166341e-04
-3.17485108981e-03 -1.67939988977e-03 -4.04540116302e-03  1.49308161356e-03  2.63408794340e-03  1.86584400884e-03  2.10661372858e-03  2.62898272125e-03  3.91237841623e-03  1.43651787048e-03 -5.86432966989e-03  1.10978075617e-03 -2.00783724924e-03  3.49159897750e-03  1.30992261482e-03 -3.29844118356e-03 -2.27509628222e-03 -1.41958093067e-03 -2.84492678369e-04  4.37462083340e-03  1.72697770207e-03 -3.09406454392e-03 -3.90784118410e-03 -6.72029053777e-03 -4.37470693965e-03 -3.00787077504e-03 -3.86462079012e-03 -3.55050696895e-03  5.14067973917e-03  2.27986198981e-03 -2.81031859874e-03 -8.10050019475e-04  2.20759109036e-04  2.61884386924e-03  6.08709779622e-04  4.30496964980e-03 -5.15330670042e-03  3.67897681121e-04 -2.01827249744e-02 -2.53665561955e-03  8.80838423248e-03  1.15316267739e-01 -8.82291446596e-04  4.38528276264e-03  8.24385170902e-03  5.28175828503e-05 -5.76878197638e-03 -4.16634609088e-03  5.60007572001e-04 -3.41017681968e-03 -3.52905672328e-03 -5.59395205758e-03  1.83140954611e-03  1.00373745159e-03  2.04262467079e-03  3.82804382512e-03  7.46198871251e-04 -5.62123216459e-04  1.95052481415e-03 -5.11296769249e-03 -3.93615933494e-03 -3.28543684707e-03 -5.40906186141e-03 -2.22398005329e-03 -7.17203668409e-05  1.89961700689e-03 -3.04010506772e-03 -2.27220335150e-03  2.68699655143e-03 -3.44847112624e-05  9.25937097791e-05 -1.01003175190e-04 -6.57295034776e-03 -5.52242734913e-04 -4.83439926045e-03 -2.82935743863e-03 -2.18385810555e-03  1.97541144100e-03  1.71701052457e-04 -6.69673821991e-04 -2.53190269511e-04 -3.88366185788e-03  2.02796298535e-04 -3.53965115363e-04  3.05936693902e-03 -3.11520263808e-03 -2.80024030964e-03 -3.80624293832e-03  4.30091983163e-03  5.90537902532e-04 -2.15831029696e-03 -9.56368314012e-04 -2.27594619854e-04 -3.84495975901e-03 -1.70023041150e-03 -1.81646449960e-03  1.30330843289e-03 -1.31545363077e-03 -4.63797995296e-03  3.86520980365e-03  4.70002151958e-03  2.14521417011e-03  2.69222849390e-03 -2.05803867114e-03  3.45041701954e-03 -2.96637406927e-03  1.14462570137e-03  3.07918415368e-04  7.53610977330e-03  5.51367151816e-04  2.95485902195e-03  1.22658103456e-05  2.99273796420e-03  1.35302619008e-03 -4.13600527316e-03  2.63510209216e-03 -1.53389755012e-03  3.56147654146e-03  1.39938293419e-03  1.52779273426e-03 -1.43136148771e-03  3.99514820702e-03  2.78456112950e-03  1.77206398345e-04 -5.45563017548e-03  1.10592853553e-04  1.00944021583e-03 -1.76307040022e-03  2.94469613353e-03 -4.58636985538e-05  5.92285613613e-03 -8.51675723132e-04  4.56283497207e-03  4.44207933003e-03  7.20994302240e-04  1.98458034770e-03 -1.53521591671e-03  4.21856204524e-03 -2.46706847607e-03  1.93577950118e-03 -1.90096554870e-03  5.17093848352e-03  2.55174360212e-03 -5.42332072300e-03 -1.63955098410e-03 -2.41882464812e-04 -1.34898214951e-03 -1.57915612935e-03  2.67864177484e-03 -4.16572575534e-04 -2.88200573691e-03  1.72698347899e-04  1.34388615842e-03 -1.15939109886e-03 -4.33372937595e-05  3.22478492105e-03  1.51335322090e-03 -5.21643895928e-03 -3.41989183941e-03 -2.63617383884e-03 -3.89493490463e-04 -2.48541964552e-03 -2.16838422531e-03 -3.61195806369e-03  1.86215361719e-03 -2.04065833095e-03 -1.13289946931e-04  2.95445470585e-03  6.97041388422e-05 -4.91897590210e-03 -5.65457799853e-04  5.37806914451e-03 -6.09175856054e-03 -5.48680091980e-03  5.72753612217e-03 -1.86973219665e-06  3.42469893242e-04 -6.31298357749e-05  2.16603537751e-03  5.02213450798e-03 -5.45843394407e-03 -5.01750219955e-03 -2.34480378856e-03 -7.96741253890e-03 -1.02620711698e-02 -2.75981914394e-03  4.30952347777e-03  1.61042176178e-03 -2.96967039229e-04 -4.00347251935e-03 -4.67713443487e-03 -5.34309469812e-03 -1.54126176891e-03 -5.32531530969e-04 -8.48219192592e-03 -1.35175816414e-03  6.93650276349e-03 -6.54911248535e-03  1.09483978153e-03  3.86787641283e-03  3.18874905345e-03  4.63807085178e-03 -1.78403116300e-04 -3.08398682261e-03  2.58333866483e-04 -3.67232271121e-03  1.39508182431e-03  1.86736129149e-03  7.76801348710e-03 -5.50029163307e-03  2.86910837152e-03  5.78753228436e-04  5.72715260656e-03 -4.75072143130e-04 -4.12334834967e-03  1.31811755665e-03  4.00819622349e-04 -4.91965684057e-03 -1.06110544737e-03  1.45209246859e-04 -9.90145280759e-04 -1.38930689276e-03  2.49287476946e-03  8.43101149647e-04  5.37512205039e-03 -1.55732738450e-03  1.36864030319e-03  2.01176932397e-03 -4.04205882468e-03 -3.08844565778e-03  3.45704672117e-03  6.32673074592e-03  2.75935776734e-03  4.20359643549e-03 -2.44064465451e-03 -4.86151067753e-05  6.62105990655e-04 -9.53495168178e-04 -5.17360213098e-03 -5.52549566631e-03 -1.66613190669e-03  2.90967559380e-03 -4.89062805012e-04  1.32853504868e-03 -8.20327390043e-04 -4.06752772566e-03 -4.58582298760e-03 -3.54840376779e-04 -6.00757145257e-04  1.77165238707e-04  3.44492332546e-03 -6.09426332115e-03  2.79793918168e-03  6.99343878328e-04 -3.81130001337e-03 -1.54698987287e-04
 2.77101131542e-03  3.71687617256e-03  2.13477001179e-03 -3.15258033420e-03 -4.50123412891e-03  2.60808293150e-03  4.09235722521e-04  3.97247814176e-04 -8.14481801889e-04  4.58459772322e-04  1.62086527497e-03  2.81521887619e-03  7.18451389238e-04  1.78874474911e-03  2.49075945308e-04 -7.19788441934e-03  2.95980716664e-04  2.81841565847e-05  2.72653989664e-03  2.80293785542e-03 -9.29545441621e-04 -2.13925617587e-03  5.40573292720e-03  2.96794663659e-03  9.80690062294e-04 -2.48886549006e-03 -2.23716453375e-03 -6.77483702694e-04  1.44562461062e-03  9.91713968304e-04  1.09714555260e-03  1.70857491440e-05  9.64222107722e-05 -2.68536202364e-03 -5.57157600511e-04 -1.13847513839e-03  2.36386708042e-03 -3.00710853001e-04  1.14534849925e-03 -3.18937162205e-03 -5.67673770841e-03 -8.82291446596e-04  8.54830873324e-02  7.62790245731e-04  1.69019290949e-02  2.34597830419e-03 -1.39370664925e-03 -2.12135921605e-03  1.35480287141e-03 -3.51986930367e-04 -4.43442349503e-03 -1.67220004532e-03  2.32037307320e-03  8.91934520987e-04  4.05466975079e-04  5.07619323884e-04 -2.35088645284e-03  2.77254428123e-03  2.37099183468e-03 -3.57406205147e-03  1.54949333081e-03 -2.62468140200e-03 -4.53018220899e-03 -9.16621232031e-05 -1.03690427243e-03 -2.03911202265e-04 -5.32875354600e-04  1.27250998404e-04 -1.90111727226e-03 -1.37031769832e-04 -1.31300629940e-03  1.51406875718e-03  3.86736495972e-03  6.48793088480e-03 -5.02026057024e-04 -2.37802934865e-03 -2.87445945268e-03 -3.61659767436e-03 -3.55033814125e-03  7.37427968642e-03  2.67165071882e-03  2.06929837640e-04 -3.40770228151e-04  1.03705255475e-03  1.15900066965e-03 -1.71593703017e-04  3.07676635953e-03  1.93630729125e-03 -6.84317360048e-04 -1.57129981747e-04  9.03037982154e-04 -4.50448539589e-03 -1.81058930948e-04 -1.21810288789e-03  1.47392727898e-03  1.15014088024e-03  1.39170986479e-03 -1.64484353496e-03  1.38655046736e-04 -9.05683925293e-04 -8.84162739140e-04 -3.04235439000e-03 -3.16308277418e-03  2.19242221900e-04  5.26449210119e-04 -1.67829597705e-03  2.70126257026e-03 -1.57691077736e-03  2.54333934674e-03  2.56651001487e-03 -3.72219157128e-03  5.00491352884e-03  4.86379269671e-04  9.75387509377e-04 -1.76596166047e-03 -2.45451018911e-03 -1.15949138691e-04 -3.67074325442e-03  2.40793260996e-03 -6.36098418935e-04 -1.36275715770e-03  1.21277202968e-03  2.26937283659e-03 -1.37608263820e-03  1.90461916519e-04  1.28628122337e-03  7.81501486834e-05 -1.18794533303e-03 -3.95638398096e-03  2.13051646638e-03  1.09883173410e-03 -2.93326636407e-03  9.92154603917e-04  6.05995077215e-04 -1.96999749505e-03 -1.12546773858e-03 -2.35566695169e-03  1.49138896209e-03  1.80689515683e-03 -1.41647903306e-04 -1.15549183174e-03 -8.15130724739e-05  5.24356940567e-03  1.23642471659e-03  6.99211530013e-03 -1.70074680456e-03 -1.11737511134e-03  2.55158272767e-03  9.88996199444e-04  2.65813104874e-04 -2.34285200580e-03  2.83940551620e-03  2.43723667189e-03  3.99986352572e-04 -8.94053874286e-05  3.23923239673e-03 -1.42537869134e-04 -1.52715584802e-03 -2.14883191308e-04 -3.36017276715e-03  4.04282137020e-03  1.33642904994e-03 -5.77545306438e-03  2.53608789387e-03 -1.70493154059e-03  6.35810157034e-04  2.61009623985e-04  8.44890648175e-04  2.68439493300e-04  7.70146723739e-04  6.89044491495e-04  1.23306904450e-03 -1.87499075027e-03  6.55182178128e-04 -4.90262432902e-03  4.53732912846e-03  3.72204621908e-03 -2.13394795424e-03 -2.73894238817e-03 -7.71821926767e-04 -4.10921442551e-03 -1.56142070633e-03  3.85457723798e-03  1.54648243031e-03  2.87215707515e-03 -1.71706505640e-03  2.96701426655e-03  6.68220105170e-04  7.64537327433e-03  1.82112800722e-04  4.36854815748e-03 -1.25950828520e-03 -1.27965133606e-03  3.14070087384e-03 -2.89615234989e-03  4.00857995403e-03 -8.58306207056e-04 -1.45727786935e-03 -2.84239846060e-03  6.13243633576e-04  2.14829989713e-03  5.40098699773e-03 -3.16213542506e-04 -1.66000524112e-03  6.01928070736e-04  1.06532490461e-04 -3.72157892752e-03 -9.36524257102e-04  8.88186039530e-04 -3.69763760456e-03  2.34058505148e-03 -6.85105357064e-04  7.32080328539e-04 -2.93690293452e-03 -2.78139216273e-03 -1.79637147187e-04 -3.20503344575e-03 -2.49948328869e-03  2.22101498881e-03  1.59239681998e-03  3.83453648633e-03 -1.57622605562e-03 -4.58917330098e-03 -1.31241461072e-03  4.02897075683e-03  1.30314047460e-03  3.40077277222e-03 -2.73950218632e-03  4.87593729685e-04  1.21230886790e-04 -1.25422646310e-03  2.30390115577e-03  3.05486950638e-03 -3.00545796826e-03  2.69397110646e-03  1.16108931293e-03 -9.50733247781e-04 -1.81468078975e-04 -8.36152743665e-04 -1.20334976575e-03 -1.36156654577e-03  2.88022051414e-03 -2.53184244828e-03 -3.51675672832e-03 -9.12882661497e-05  2.37513009761e-03  1.56711434379e-04  2.54618813248e-03  8.75506052897e-05  5.81624679550e-04  1.29358555252e-03 -2.09764849708e-03 -2.81920883252e-03 -6.53616545029e-04 -2.09187441438e-03  3.32037143802e-03
-2.61989042127e-03 -3.34856041105e-03  4.66282198896e-04  1.84131334637e-03  1.42705755496e-03  2.01034744684e-03 -3.76192843059e-04 -3.27378268621e-04 -1.51547473175e-03 -6.94434210170e-03  3.40477050336e-03  1.89220907395e-04  2.84294656320e-03  1.87355535469e-03  2.45523537623e-03  6.25303759799e-03  1.20059264415e-03  2.28249494202e-03  3.40304099692e-03  4.00607851381e-04  5.53687167967e-03  6.23502776075e-04 -7.23852919685e-03 -3.60146942265e-03 -1.65251899798e-05 -7.57396678453e-03  1.12180419627e-03  1.09269899928e-03 -1.10484451337e-04 -3.76893073791e-03  5.72420843352e-04  3.12103814278e-03  5.34444710000e-03 -8.76740690987e-03  3.12817321149e-03 -5.02576568055e-03 -5.40400333375e-03  4.15229709319e-03 -5.73874303981e-03 -2.72134173179e-03 -5.25825382946e-04  4.38528276264e-03  7.62790245731e-04  1.20297126158e-01  2.90926583356e-02  4.66292375491e-03 -1.71490335744e-03  6.38893679399e-04 -2.74120887556e-03  3.14504089063e-03 -8.77871799874e-04  3.03139755054e-03 -4.10893366615e-03 -3.55083704903e-03  3.69220596723e-03  1.98942741338e-03  1.24024877756e-03  2.23498122476e-03 -3.33121611101e-03 -3.52831602550e-03 -1.48239674960e-03 -2.65613614737e-03  1.36390639240e-03 -3.32771219217e-03  5.11679883110e-03 -4.98045343555e-03 -1.42063178954e-03 -6.35127914819e-03  5.90174069653e-04 -1.00519327048e-03  1.86906134136e-03 -5.32202597565e-03  2.17360323718e-03  3.94374513864e-03 -5.95904125683e-04  7.41777437786e-03  1.10084221079e-04  4.31888911047e-03 -1.33883643240e-03  1.91077803737e-03 -1.17189292733e-03  4.80343408007e-03  2.71749672922e-03  2.75826242030e-04  2.00321486956e-03 -3.15636851656e-03 -6.76882336444e-03  1.18251079206e-03  1.03519087121e-03  2.46652577169e-03 -1.71351110515e-03  2.07022609047e-03  5.31708827328e-05 -7.08410744078e-04 -2.97611101735e-03 -1.44550617908e-03 -3.75716530147e-04  3.40960575003e-03  1.64993375851e-03 -3.98645779514e-04 -1.98373377609e-03  8.97582662664e-04  3.97632369606e-03  6.43079248984e-03 -4.31582498182e-03  9.06812478765e-03 -7.91227024198e-03 -2.27705598704e-03 -1.06202402118e-03 -5.64668925327e-04  5.29992048249e-03 -6.99174509615e-03 -9.99065833513e-04 -5.90099939375e-04 -3.86327011605e-04  6.01444246773e-04 -8.56429096378e-03  1.33954993918e-03 -5.12013128046e-04 -6.55375438839e-04  4.99800238311e-03 -4.58951375874e-03 -1.26231697074e-03  9.07686543706e-04  1.53174284737e-03 -2.40740785517e-03 -3.23792078788e-03  1.78749947743e-03 -1.14019417886e-03 -2.88763860557e-03  7.24600966471e-03 -9.75706870168e-04 -3.97207959296e-03  7.16246457070e-03  2.39814606408e-03  7.07706485909e-04 -1.44740515316e-03  4.51253002912e-03 -4.48456804795e-03 -1.50565669009e-03 -5.98582648293e-03  2.31039306775e-03  2.57689901858e-03  3.79414713784e-04  1.15767856845e-03 -2.01240677890e-03 -1.82983110617e-03  1.01170203824e-03  3.70912034013e-03 -1.07759303306e-03 -1.63537537728e-03 -1.41753355416e-04  9.02506842501e-04 -3.91964546055e-03  6.73335009088e-03  6.50896126746e-03  4.54798639598e-03 -1.91549373205e-03 -4.86362455658e-04  1.20479314358e-03  2.51529684441e-04  2.95589787838e-03  2.51560223429e-05  6.58790822435e-03  5.99816661321e-03 -2.12335622812e-03 -2.15037586079e-05  6.78281268874e-03 -2.41151260719e-03 -6.87602888956e-03  5.77592040813e-03 -2.28675176505e-03  1.89151380523e-03  4.04784705666e-04 -1.11419618224e-04  5.78707612184e-03  2.61112248228e-03 -3.28421446436e-03  2.19554687776e-03  2.67201740536e-03  3.04236304192e-04  1.28486761383e-03  1.68672204223e-03  4.48101372777e-04 -4.91957539303e-03 -2.25076662870e-03 -1.14490663349e-03 -1.24355105840e-03 -2.74014669379e-03 -2.48703971936e-03  1.91373902509e-03  4.80388507625e-03 -5.33159554752e-04  7.36573079168e-04 -3.18650999235e-03  7.16649710757e-03  2.58294859486e-03 -5.99207937111e-03  1.29615457321e-03  3.72591301676e-03 -3.54016737173e-03 -2.06310128945e-03  2.87101829785e-03  1.87181553423e-03 -9.65667418122e-03  2.57640884462e-03  5.83031438133e-04 -1.26069296587e-03 -1.18029387686e-03  5.87076162393e-04  3.15270861788e-03 -1.97216764424e-03  4.26533609318e-03 -3.74898204468e-04  1.07947654720e-03  2.93392219587e-03  3.50676372268e-03 -3.43479444153e-03  1.95001065951e-03  6.51770427955e-03 -3.75632059385e-03 -6.49946234513e-03  2.16981097310e-04 -2.05981497091e-03  1.77109146280e-03 -1.77140473491e-03 -2.27513703781e-03  3.19914728711e-04 -2.27911003921e-03 -2.93705526353e-03 -8.85352151100e-04  1.29235867559e-03  4.23814447556e-03  2.90276615632e-03 -1.72862019439e-03  3.34680912153e-03 -3.80930447419e-03 -2.35900281743e-03 -4.93196270293e-03 -9.00805549698e-03 -3.38176377696e-03 -2.95021054966e-03  3.84016754588e-03 -1.05298439753e-03 -8.91495558896e-03 -2.57781061384e-03 -4.97306959675e-03  6.03509154903e-03 -4.40867536096e-03 -4.23661510992e-03 -1.77989927858e-03 -6.46944968348e-04  8.73267943875e-04 -3.29806717146e-03  5.40912506812e-03 -3.43927007942e-03
-1.87150610272e-04  2.81081831041e-03 -6.20882056446e-04 -1.13129151603e-03 -3.33359632230e-03  1.84764534562e-03  1.80495227284e-03  4.04783589056e-03 -1.84483769936e-03 -1.47219033858e-03 -9.35636672740e-04  3.80022449647e-03  3.22851448547e-03  3.16831006669e-03  2.51776038829e-03  1.11214296787e-03  1.20785774606e-03  2.01979410914e-03  3.95551149282e-03  1.47006545941e-03  1.31633926827e-03 -2.82051129314e-03  3.74685014039e-05  3.19997764328e-04 -2.20963315778e-04 -5.68116630591e-03 -6.38956545074e-04 -1.99642489613e-03 -1.30478304161e-03  1.48393800472e-03  7.34967241345e-04 -9.35898549632e-04  4.58241470194e-04 -3.67542870398e-03  1.34121797311e-03 -1.07621401538e-03  1.31934214791e-04  2.60430214664e-03 -3.56017205234e-03 -4.15647891388e-03  1.12306894178e-03  8.24385170902e-03  1.69019290949e-02  2.90926583356e-02  9.45131035309e-02  9.73589708763e-03 -8.46205105816e-03 -2.03633190074e-03 -1.10484357797e-03 -2.00995419485e-03  1.23699128144e-03  1.66675615486e-03 -2.33600328781e-03 -1.29591798488e-04 -4.10291378755e-04  1.13708999456e-03  1.82536953987e-03  2.27414755808e-03 -3.33139166937e-03 -1.90466495522e-03 -3.40637421182e-03 -1.11140745567e-03  6.19723799418e-05 -2.72255300350e-03  2.04028718419e-03 -1.12171066981e-05  8.22615598353e-04 -4.58690293245e-04 -2.45110931943e-03 -1.53274357341e-03  9.29945681630e-04 -1.37371818141e-03  1.08834775577e-03  3.37713514477e-03 -2.63470867313e-04  2.62792224907e-03 -6.36220149233e-04 -4.88509791008e-04 -3.99388421214e-03  4.58092985737e-03  2.52541867174e-03  3.37743929943e-03  2.22279953791e-03  2.07196773196e-04  1.52413214952e-03  9.82341214000e-04 -4.18089684279e-03  5.48367375397e-04 -4.75411975014e-04  2.47816728021e-03 -4.37797089537e-04 -4.14665237680e-03  2.86318404073e-03 -1.88139963651e-03 -6.34393757332e-04  6.01283324961e-04 -1.08457256141e-04 -6.44686616834e-04 -2.50812873896e-03 -9.68945887253e-04 -1.66244199630e-03 -4.38400656943e-05  1.81206260470e-03  5.38548305750e-03  2.11967103311e-03  1.15541467612e-03 -8.07892109779e-03 -5.96753190717e-03 -3.72908777448e-04  7.70798272034e-04  1.38355447644e-03 -4.47110468626e-04  4.88037866936e-04 -1.71586638900e-03 -2.56565805190e-03 -4.07566214178e-04 -1.15841247123e-03 -8.87889750727e-04  2.00723516031e-03  1.60581065843e-03  3.80380650628e-03  9.34420461849e-04 -4.20523868714e-04 -1.08258593730e-03 -1.79891888365e-03 -2.50849645485e-03 -3.11682681829e-03  2.09010327294e-03 -1.78641455624e-03  1.84175829082e-04  3.37324213954e-03 -1.30626066911e-03 -4.55428420663e-03  6.38184421759e-03 -6.63339390597e-04  3.81976649872e-03 -3.65597149178e-03 -6.50431969941e-04  3.26356065312e-04 -2.18804752749e-03 -2.92649919218e-03  3.17144472068e-04  3.16987379861e-03 -3.21940411505e-03  6.84953285037e-03 -3.73701188213e-04 -5.02742555535e-03 -2.98655624228e-03 -1.44270987083e-03  1.94632581120e-03 -9.88917469174e-04  4.01153813465e-04  2.61510680386e-03  4.30313767297e-04  3.53281265775e-03  1.70004291334e-03  1.97368118164e-03 -2.32895997432e-03 -6.45474517611e-04 -2.53140852247e-03 -6.82641180535e-04 -8.87391304740e-04 -4.51716053365e-03  4.55097198608e-03  1.52137859142e-03 -9.34647075477e-04 -5.31938862503e-03  3.43704020978e-03 -2.08264259149e-03 -2.90729449210e-03 -2.63880489652e-04  9.76617376668e-04  2.91239130743e-03 -9.62802933686e-04 -9.24591658954e-04  3.33704106544e-03  6.11844997643e-03 -2.83064271993e-03  1.65296593095e-03 -2.80667177758e-04 -1.96798429836e-03 -9.54873719682e-04  2.83537690460e-03 -2.00705691507e-03 -3.55736838754e-03 -1.26194640562e-03  3.07830825344e-03 -4.96236312778e-04 -6.67335371984e-04 -1.86531371344e-03 -1.43535131054e-04 -1.44912825293e-03 -7.09450619944e-04  3.06795785627e-03 -2.17411104899e-03  2.97297319868e-03 -1.90490254287e-03 -2.29836378441e-03 -7.26708769993e-04  3.76382274989e-04 -3.07025791262e-03  1.04099795951e-03  1.12945610276e-03  3.47169040065e-03 -1.01472434705e-03  4.78396679267e-03 -3.58024978928e-04 -1.57781984454e-03  1.91474500839e-04 -1.89335502295e-03  2.18856246927e-03  2.14785927835e-03 -8.37639635936e-04 -3.63822970585e-03 -2.80360476972e-03  2.70207220643e-03  2.94469017126e-03 -2.42765106781e-03 -2.93211665453e-04  4.76731609783e-03  3.10336683758e-03 -1.09463507336e-03 -1.16627480116e-03 -8.91057790090e-04 -3.23009565927e-04 -1.77063859166e-03  1.71818954071e-03  5.52767162693e-04 -1.41685214775e-03 -3.37663557346e-03 -5.33059025857e-04  2.63441804904e-03  1.50470942642e-03  1.36091748522e-04 -1.09882223621e-03 -7.51378072433e-04 -3.51416979178e-03  4.12251060689e-04 -2.66136465412e-03 -5.87473294918e-03 -2.01206262926e-03 -1.01559364438e-04  5.87787302875e-03 -2.36010015148e-03 -4.66494785563e-03  1.38626852796e-03  2.63446735231e-04  1.63316689860e-03  1.09470959514e-03 -2.18413963040e-03  1.86661384722e-03  1.63825732447e-03 -1.55151214423e-03 -7.20035840983e-04  1.97975962214e-03  1.57476839446e-03
 3.45831971469e-03  4.27453365469e-04 -1.16871789161e-05 -4.64709451363e-03 -2.88949711918e-03 -2.61211334617e-03 -2.55740061580e-05 -4.07092547716e-03 -4.79786741526e-03 -6.91460908972e-04 -1.04673839607e-03  1.59110048822e-03  4.37306199197e-06 -1.24698785777e-03  5.72820082405e-04 -9.59072527786e-04  7.12025342898e-04  3.92368428069e-04 -3.59052744225e-04 -9.19180947217e-05 -8.14093942182e-04  5.37128049003e-03  4.16141764496e-03 -2.59045417736e-03 -2.27176043531e-03 -2.30816414662e-04 -1.37088388862e-03  6.11751129771e-04  6.03565140284e-03 -4.17033663206e-03  2.09679205059e-03  1.94247057120e-03 -3.29663640743e-03  2.07317957685e-05 -9.70912410553e-04  3.97370385541e-03  8.98245439674e-04 -3.62529619731e-03  1.61715915038e-03 -1.72313763602e-03  9.42829127224e-04  5.28175828503e-05  2.34597830419e-03  4.66292375491e-03  9.73589708763e-03  9.41349304756e-02  2.53524493779e-02 -9.25927881945e-03  1.64086915834e-02 -3.82828318769e-03  1.16057049414e-03 -7.87336519976e-04 -1.00789873497e-03 -2.05088030750e-03  1.52368594371e-03  5.75905828095e-03 -3.61331525923e-03  2.26269382327e-03 -2.00796659760e-03  3.51690254611e-03 -2.31207598447e-03  1.61704930564e-04  5.24764555118e-03 -2.55297188217e-04 -4.15377803328e-03  7.21605802032e-04  1.18924651195e-03  3.03687689357e-03  2.71580045773e-03 -1.08114812768e-04  1.07651376103e-03 -1.11284587848e-03  4.00247738605e-04  2.34906505465e-03  1.10904501092e-03  3.31322637661e-03  3.87027795918e-04 -1.99219876094e-03  6.37340075101e-03 -9.52521657714e-04 -3.41507672398e-03  1.89126257433e-04  2.53520975691e-03  7.68552227363e-04 -1.64807253776e-03  5.72211949422e-03 -2.76641182354e-03  7.58217211663e-04  5.68366042985e-03  5.56166263433e-03 -3.55760638798e-03 -4.04940233679e-03 -3.17214248470e-03 -5.41112830287e-03  1.16545976012e-03  2.68835189967e-03 -4.50431290361e-04 -4.66628053179e-04 -3.68703591708e-05  4.18990751837e-03  4.01502303503e-03 -2.26044941503e-03 -5.91414984024e-03 -4.43945821706e-03 -9.19241128850e-04  2.86538335776e-03  2.84464378773e-03 -2.21035395115e-03 -3.51782342030e-03  2.09960410118e-03 -5.21978311489e-03 -1.71676547626e-03 -2.49812553760e-03  3.65759903585e-03 -3.36639355751e-03 -1.51167111054e-03 -6.28376824775e-03  1.49655878917e-04 -1.47621950131e-03  2.31054961819e-04 -5.44066429307e-04 -7.02477723794e-04  6.48349997660e-04  6.14090609152e-04 -6.77560168039e-04 -6.05561175071e-04 -2.76245086243e-03  3.36771880639e-03 -4.12136752926e-03  9.85572001066e-04 -4.97312656585e-03  1.30779245225e-03  1.54741969093e-03  2.78641149776e-03 -2.21464699862e-04 -9.48489759746e-04 -1.00286079479e-03 -3.17155895884e-03 -4.96126835342e-03 -5.75550177472e-03  7.80204500687e-04  4.88995934092e-04  4.10446541661e-04 -2.10497994808e-03 -2.03308818337e-03  1.07954055664e-03  2.87593652613e-03  1.48685561757e-03  1.07881369471e-03 -1.49129408644e-03 -1.82302593101e-04  5.06961216117e-03  8.87450076363e-04  8.85614733609e-04  6.32977882674e-04  1.17217064709e-03  1.47657009195e-03 -8.29571236233e-04 -3.39769907156e-03  2.32485135542e-03 -1.49191061565e-03 -4.02960874967e-03 -8.35992726625e-04  3.09308646459e-03  4.06916609974e-03  3.08823465526e-04  1.20215118523e-03  1.78817029870e-03  1.75393023984e-03 -1.05021123418e-03 -4.90708797413e-04  2.43156406111e-03  1.40414537139e-04  5.63288380180e-04  4.89848059548e-04  2.16800632289e-03  4.69378271797e-03  1.16748042018e-03 -1.49132715937e-03 -2.07620121756e-03  7.36983745390e-03  1.65559869738e-03  8.46017180745e-05  3.26078613466e-03  6.55571308264e-04 -4.77952036955e-03  1.58560941310e-03  1.78806480714e-03 -3.91691953858e-03 -3.84708821696e-03 -4.26060821758e-03  4.01886524287e-04  9.46091679100e-04  3.48269583967e-04 -1.52493036312e-03 -6.27297434992e-04 -7.52661672672e-04 -4.54683074550e-03 -1.09895781721e-03 -1.22421163600e-03 -2.11583350458e-03  2.45295939679e-03  2.76505982719e-03  7.63175475499e-04  1.31611405197e-03  3.56754345783e-04  2.28802755019e-03  1.62607663455e-04 -4.27263748816e-03 -1.34785767576e-03  2.94977030894e-03 -5.48851417487e-03  5.47033936337e-03 -1.67502364823e-03  4.05322569005e-05  2.73486744228e-03  2.93460235890e-03  1.20832399566e-03  2.35422451062e-03  1.41552295197e-04  2.73429886186e-03 -2.36446630208e-03 -1.73582328124e-03  2.82580463958e-03 -3.01760883114e-03 -3.62081385254e-03  3.19827532158e-03  5.85717213421e-05  1.82383675047e-03 -2.43321427725e-04 -3.00195587502e-03  1.61349559483e-04  8.85851354745e-04  2.01590880395e-04  3.06908376608e-03  7.37794468709e-04  6.52073334501e-04 -1.15359709100e-04  1.63343741610e-03 -4.49242414407e-04 -2.34643510746e-03  2.82721253527e-03  2.64249884770e-03 -1.40175449164e-03  5.28373173264e-03 -3.01291380272e-03 -3.34293265036e-03 -1.86919700311e-03  1.94973935352e-03 -3.03287178031e-04 -1.95013818164e-03  1.35901544492e-04 -3.50082315704e-04 -3.08055721528e-03  2.17860396764e-04 -2.30117024527e-03
 6.15249914417e-04 -1.51545477924e-03 -1.65126878466e-03 -2.84845622525e-03 -3.57241974379e-03 -1.66825219922e-03  1.32508334489e-03 -3.55068881282e-03 -3.72030594333e-04 -3.90022550463e-03  2.62407216179e-03 -2.91594372428e-04 -2.16622919140e-03  7.74008313809e-04  1.35035661271e-04 -7.56690642350e-04 -2.58452487044e-04  3.17165134753e-04 -4.71813664193e-05 -7.52817809115e-05 -3.07317144611e-04  9.05821167987e-04  2.36128434787e-03 -2.58869549666e-04 -7.30066260201e-04 -4.35477309345e-03 -1.47282741641e-03 -9.40979833945e-04 -1.23002414257e-03 -1.78823186951e-03  2.22454062030e-04  7.73693046126e-04 -7.04746740855e-04  3.45892450192e-03 -2.51088342189e-03  3.87940373437e-04  1.54757353617e-03  5.14452621191e-04  2.83975576340e-03  9.50181922339e-05 -8.54955890396e-04 -5.76878197638e-03 -1.39370664925e-03 -1.71490335744e-03 -8.46205105816e-03  2.53524493779e-02  7.24644165418e-02  9.41525788052e-03  4.12445410836e-03  7.89489665635e-03 -2.60096017636e-04  3.61352028836e-04 -3.04292235882e-03  1.51312485303e-05  1.36006221625e-03  6.09536943243e-04 -4.10128742111e-03  6.28493028198e-04 -1.43938476829e-03  2.48230759507e-03  1.82404602870e-03  1.19182205885e-03  3.27303401110e-03 -7.97587226929e-04 -4.82684958965e-04 -2.02354556521e-03  1.32103598518e-03  2.57116431424e-03  2.90664095134e-03 -1.46599570470e-04  1.09857356845e-03  7.38434705248e-05  3.11567928319e-03  1.58133933137e-03  3.59678371683e-03 -1.77100354713e-03 -6.34538859262e-04  1.34152379556e-03  3.16192600456e-03  4.71307176063e-04 -2.15109261301e-03  7.66790189960e-04 -2.06149450771e-04  1.06763809831e-04 -5.37448859054e-04  2.02696955212e-03  2.27714941851e-03  1.71538441117e-03  1.95664896913e-03  2.95751833454e-04 -7.80350991551e-04  2.72181010260e-03 -3.49714199033e-03  2.81251150079e-04  2.75812137903e-03  2.46206816226e-03 -5.47376032136e-04  3.77412868441e-04  2.41072970445e-04  4.25482147773e-03 -9.48962767533e-04 -4.39826900671e-03 -4.49856432328e-03 -4.76481462320e-03 -2.50872373941e-03  2.92439389839e-03  2.20067211048e-03  1.11878414770e-03 -2.63507054855e-03 -3.39626037618e-04 -2.33629849736e-03 -8.78367738467e-04 -2.19582693161e-03  2.65634834028e-03 -2.26523706373e-05 -6.11386030432e-04 -1.54434030444e-03  2.91758404298e-04 -1.30326934749e-03 -1.37746905776e-03 -1.36166475269e-03  1.02472308760e-03 -7.28390888533e-04  2.19181663917e-03 -1.63955672581e-03 -3.18237270940e-03 -9.71581653002e-04  2.75256711322e-03 -3.86752788274e-03  4.75019920616e-04 -1.06449491510e-03 -1.57676073965e-03  1.16388634542e-03  2.16940274346e-03  7.05165156015e-05 -3.21570261696e-03  3.03155239456e-03 -6.78813596021e-04 -6.06855617768e-03  6.99749531347e-05  2.44173292811e-04  1.50420040655e-03 -2.30973651294e-04 -1.22070517414e-03 -3.81863775083e-03  1.96388528529e-03  5.27505025934e-03  9.49783395321e-04 -1.09082669649e-04 -1.04639704492e-03 -1.18661337146e-04  3.11908019539e-03  1.12435252391e-03 -2.00320287752e-04  6.92015793157e-04  1.57649058169e-04  2.05460575510e-03 -1.38525525195e-03 -4.99739653399e-03  1.49901949337e-03 -2.95385256314e-03  1.46372363182e-03  1.09834319897e-03 -1.01298061068e-03  2.22335044026e-04 -8.87994833422e-04  9.72099346540e-04  5.07709443195e-03 -4.25438130578e-04  7.67620285378e-04 -1.43673639320e-04  2.20094798626e-03  4.60597103936e-04  8.02936336561e-04 -2.25815043089e-03  3.37858090643e-03  5.21686776917e-04  1.31570989841e-03 -3.05389642168e-03 -5.43875888029e-03  4.33367650822e-03  3.69434890461e-04  2.49770676810e-03  3.26520705771e-03  3.60442225917e-03 -1.70562699470e-03 -5.93444313866e-04  1.14929164588e-03 -1.87441533139e-03 -2.04152262792e-03 -1.09231470522e-03  9.86119938274e-04  1.93279912347e-03 -2.08455506010e-03  7.03810621054e-04 -1.02309815107e-03 -5.46436141614e-04 -2.32124643589e-03 -1.58113721619e-03  1.11049370714e-03 -1.40851866726e-03  2.61284548137e-03  7.31779395863e-04  1.60057332293e-03  1.81034637943e-04  3.17351423336e-03  2.68841863875e-03  1.93016692395e-03  3.12738183876e-04 -1.80832000795e-03 -5.47675681352e-04 -1.98130207993e-03  3.06940326583e-03  8.17585948284e-05 -9.18875502227e-04 -5.15852588229e-04  5.47821087906e-04  5.61370239667e-04  1.51044005495e-03 -7.64713975937e-04  1.25069392827e-03  2.13903890795e-04 -7.58229827734e-04  2.75464123352e-04  1.69346144549e-03 -1.93140003276e-03  9.17646341200e-04  2.09043009393e-04  3.35522985639e-04 -6.33977222921e-04  2.73455943197e-04 -1.68799310446e-03  8.64844029264e-04 -1.76132651162e-03  2.99324375884e-03  4.10150714343e-03  2.78373220265e-03 -2.39473002389e-03  2.81984710382e-03  2.42003295947e-03 -3.55480479812e-03  1.32819230904e-03  1.46437307850e-04 -1.58102954824e-05  6.34550994713e-04 -5.70920917724e-05  7.39909173644e-04 -3.58375882716e-03  3.36394747944e-04  1.80474444478e-04  1.14695803258e-03 -1.07504606156e-03  1.30651113771e-03 -1.47759767956e-03 -1.37738191613e-04 -2.80879400205e-03
 1.14108441379e-03  8.28919106324e-04 -2.94908710863e-03  6.72023694708e-04  2.15297673590e-03 -2.41906098490e-03  1.07787500401e-03  3.14080929572e-04 -8.02511640977e-04 -4.92092608188e-03  6.53452152608e-03 -3.80981201386e-03 -1.95383704351e-03  2.14727708390e-03 -2.64093565980e-03 -1.91032990585e-03  1.06263163920e-03  7.31020627620e-04  1.67149068134e-03 -4.71959191877e-03 -7.35010201370e-05 -2.14571516455e-03 -1.85793307555e-03  9.51311813903e-04  1.70571376512e-03 -1.42159998725e-03  3.17653060550e-03  2.43384515909e-03 -6.04752413481e-03 -5.88551154128e-04 -5.12351467840e-03 -2.49110467454e-03  1.47273980874e-03  2.86903682066e-04 -1.28716963593e-03 -2.07524720216e-03 -6.72183136266e-04  6.09390693022e-04  1.03843323819e-03  2.99985441525e-04 -6.63025929305e-03 -4.16634609088e-03 -2.12135921605e-03  6.38893679399e-04 -2.03633190074e-03 -9.25927881945e-03  9.41525788052e-03  9.08025383075e-02  4.97375809006e-04  1.84550782765e-02 -1.64306899859e-03  3.19672421399e-03  1.65047504174e-03 -4.61439165766e-03 -3.40757531615e-03 -3.04638534009e-03 -2.56415911681e-03 -1.69443827115e-03  3.49441454104e-03  2.06196657810e-03  5.17511628125e-03 -5.46089334456e-04 -2.22038533144e-03 -1.77001336813e-03 -1.92808118852e-03 -6.44493164579e-04  1.06727091024e-03 -2.70155823949e-03  1.83773984462e-03 -4.01189043753e-03 -1.25831117788e-05 -1.48381658660e-04  2.67511420617e-03  5.27399525736e-04  1.91592123616e-03  1.15354413124e-03 -2.98114532956e-04  1.79519146104e-03 -2.37852946030e-03  4.89413805365e-03 -1.55981703625e-03  2.21016209901e-03  1.06005016659e-03 -1.24421353696e-04 -6.86203753224e-05  4.08308938180e-03  1.54179270620e-03  2.51257580227e-03  1.29001910028e-03 -3.16716308428e-03  2.39975060798e-03  4.16488881991e-03 -8.43485283072e-04  3.55621536596e-03  1.03141679230e-03 -1.08518635336e-03  3.54909581115e-04  9.60707868107e-04  5.02958141048e-04  2.10640974559e-04 -7.65381682689e-03 -1.01965622094e-03  1.38291430718e-03 -1.98876095634e-04 -6.46374338725e-03  3.65097028998e-03 -9.74062789838e-04  5.06917207579e-04 -1.63694228411e-03 -1.10053098868e-03 -5.44627922589e-04 -2.85944652539e-03 -4.24614782679e-05  3.75543139547e-03 -1.24153395671e-03 -2.19694111007e-04 -4.98644314724e-05  1.80248223427e-03 -2.80094196674e-03 -1.25793423021e-03  2.53906323691e-03 -1.61078509489e-03  1.50992901542e-03  2.20134604498e-03 -2.69392749693e-04 -3.78176473558e-03 -7.91431005956e-04  2.63008471454e-03  1.55435443423e-03  3.54058710373e-03  1.05510809713e-03  2.85597149899e-03 -7.44771695196e-04  2.14809247137e-03  8.50683923510e-04 -2.06624508931e-03  1.58277439295e-03 -5.89031882670e-04 -2.94440279971e-03  2.15762274074e-03 -1.10816949787e-03 -3.79998189949e-04  1.18084212200e-03 -3.06340313525e-03  1.34293942933e-03 -2.16310279277e-04 -2.63590473425e-04 -1.56696509338e-03  1.86394901056e-03  7.21514773642e-04 -2.02408227514e-03  3.36498078394e-03  1.92512216212e-03 -3.04938567617e-03  3.29483643661e-03  5.68819467565e-04 -1.24001518677e-03  4.05253888875e-03  1.48746659030e-03  1.34555057449e-03  2.57857279672e-05  7.06705205679e-03  1.90224134736e-04 -4.67596537695e-03 -1.76911476215e-03  4.75819440974e-04  1.36369807775e-03 -1.18617775206e-03  2.02908636168e-03  1.37627938230e-04 -1.62032572059e-04  1.58123050270e-03  1.43636623760e-03  1.83286799133e-03 -7.16543328989e-03  2.09755281691e-03 -3.13250059424e-03  2.73354867267e-03  8.56599394765e-04  3.91333929200e-04  7.03113435832e-04 -1.99589577536e-04  1.16347820289e-03  4.83820352756e-03  2.05650402112e-03  5.28394469459e-05 -2.43698272540e-03 -4.66696713741e-04 -1.15099578718e-03  1.25883695192e-03 -1.94161670033e-03  3.71209616085e-03  2.53064193962e-03 -8.22456646020e-04  1.62700500193e-03  1.27782354668e-03  2.49429331452e-03  3.10746223253e-03  2.07162437954e-03  8.93370335328e-04 -1.74236034923e-03 -3.41063016606e-03  1.96444042536e-03  2.91707563240e-03 -1.24812338842e-03  6.46520417968e-03 -7.25913761434e-04  7.65377604913e-05  2.59076143283e-03 -4.02800656864e-03 -1.55708602880e-03 -1.85327722612e-03  2.51640823297e-03 -5.81602335715e-04 -2.83259960597e-03  7.94556565884e-04  1.18291774292e-03 -4.10932575435e-03 -6.03017828458e-04 -9.21783384378e-04 -2.14971753243e-03 -1.30558408003e-03 -1.30245636193e-03 -5.92857064641e-04  1.42356270149e-03  2.54233286498e-03 -9.99496589825e-04 -6.84847460970e-04 -1.36302480874e-03 -1.80065707558e-03 -1.00970753273e-03 -2.31459904221e-03  1.08489094822e-03 -1.86269830870e-03  5.75882406347e-06  2.10165195956e-03 -3.40629146415e-03 -1.29341856400e-03  2.49901422079e-03  4.64183303526e-04 -3.53332700735e-04  1.88279571927e-04  1.09277646715e-03  2.86345529150e-03  1.61444256094e-03  4.39842879495e-04 -2.92277881221e-03 -1.51477952640e-03  1.53528287287e-03 -1.52780731879e-03  3.29637372674e-03  7.89205988429e-04  5.95359703918e-04 -1.60639985247e-03 -9.35439355514e-04 -1.66849131961e-03
 2.66609984718e-03  2.87878811800e-03 -1.88964383105e-03 -2.70571478796e-04  2.52393135863e-03 -3.04309806356e-03  2.13033278534e-03  2.05032696661e-03  4.39347831212e-04  1.47585168462e-03 -5.11098853432e-04  5.57660344661e-04 -1.62484132930e-03  5.19779670850e-05  9.68734358846e-04  4.68048056911e-04 -1.02282686984e-03  9.79136933434e-04 -2.03868062964e-04  1.25625566177e-03 -2.03066440456e-03  3.11027525498e-03  4.63929103619e-03  1.13738788043e-03  4.66178233720e-04  2.75807380544e-03 -3.56581374353e-03 -2.23481573015e-03  6.05463868130e-04 -1.76779835680e-03 -4.04498415779e-03  7.88663725628e-04  2.94069377304e-03 -4.81399550566e-03 -2.85135228615e-03 -2.07534055937e-04  2.64095275747e-04 -1.85860668371e-04  1.27690247506e-03 -1.06455448788e-03  2.78938157608e-04  5.60007572001e-04  1.35480287141e-03 -2.74120887556e-03 -1.10484357797e-03  1.64086915834e-02  4.12445410836e-03  4.97375809006e-04  8.20925250612e-02 -8.57010005090e-03 -7.39121644976e-04 -9.01646009377e-03 -1.27939575632e-03 -1.58683340510e-03 -1.22290436712e-03 -6.09272194755e-04 -8.44034871904e-04  1.18797579627e-03 -1.68342451351e-03  6.04691999684e-04 -1.26644577541e-03  2.07842771489e-03  4.24646693109e-03  1.13330938993e-03  5.73460760771e-04  1.65049473003e-03  1.52576529943e-03  1.02032618480e-03 -1.35481063799e-03 -1.82740423784e-03 -1.29712802423e-03 -1.41502705206e-03 -4.21204489219e-03  5.83160133156e-04 -2.18153788158e-03 -1.03920315282e-03  1.63578482040e-03 -1.37922042026e-03 -4.20024238742e-04  2.32054130389e-03 -2.51546652820e-03 -1.75455144206e-05 -1.17878179656e-03  6.65006212405e-04  1.22325970046e-03  4.18011841053e-03 -2.14600011348e-03  5.43291774382e-04  9.15188288338e-05  2.02866311877e-03 -8.43893795298e-04  6.72540228679e-04 -4.48324490437e-04 -9.67987543064e-04  1.70502963240e-04 -1.52506969906e-03  6.20327409252e-04  1.18778051937e-03  9.53623045965e-04  3.69230477489e-03  2.89331375254e-04  2.49158890313e-04  9.71061651538e-05  1.51056652734e-03 -5.38541394155e-04  2.89858536140e-04  2.64382384206e-03  4.13546090112e-04  1.62717905980e-03  1.44921666371e-03 -2.34508945374e-03 -3.94015609925e-03 -1.94554897279e-03  1.78424581363e-03 -2.99010411792e-03 -1.04146957097e-03 -6.08643897592e-03 -2.50741777823e-03 -6.82292205889e-04 -2.59759123691e-03 -1.76419769037e-03 -6.51158272277e-04 -2.96994500285e-03  1.82037199436e-03  3.09254031324e-03 -9.96815211996e-04 -1.96928570680e-03  1.58737073300e-03 -8.68105747130e-04 -1.40984567975e-03 -3.03413334661e-03 -1.91287752294e-04  1.05838340940e-04  2.04424105649e-04  6.07595781448e-05  4.99005071474e-04  1.46030524725e-03  6.19571241241e-04 -6.22450848168e-03 -1.82035053527e-03  2.60042582723e-03  1.26950533270e-03 -4.44321486231e-03 -3.72973774558e-03  1.43361928399e-03 -2.47320747171e-03  5.66907904681e-03  9.36446208834e-04 -1.48540098892e-03  7.93557696385e-04  1.62469911968e-03  2.51278534639e-04 -8.77658827321e-04  1.29580431559e-03 -3.43094492668e-04 -3.58306418092e-03  1.01596371108e-03  1.60116196757e-03 -2.55008297914e-03  5.76862379531e-04 -5.59155949497e-04 -1.18738551826e-03  1.85789653807e-03  3.56299631447e-03  1.90236513144e-03 -1.25023137686e-03  3.16947621077e-03 -2.53801480305e-03 -2.61219821988e-03 -2.24538014787e-03  6.42169771067e-04  2.75465719241e-04 -3.38686658697e-03  1.47595099398e-03  3.50475078030e-04  6.52917936423e-04  4.80738175811e-03  6.21491497990e-04  1.48718534810e-03  8.22465032938e-05  2.54657426827e-04  2.40525881168e-03  7.29169800252e-04 -2.61740476482e-03  4.84417962006e-03 -4.33789240739e-03 -2.22382071773e-04  2.56217625155e-03 -9.78460689615e-04 -2.51687756404e-03 -9.47049784526e-04 -3.48891756757e-04 -3.03313926206e-04  1.38662685802e-04 -2.42048394704e-04  2.90753083651e-03 -3.14283754484e-03  1.46284965520e-03  2.05488506871e-03 -3.64137835382e-03 -1.00957548316e-04 -3.46431578353e-04 -4.60626704530e-03 -8.57344307716e-04  4.52225952566e-04 -6.94890012256e-03  1.00358147343e-03  1.05079604991e-03 -4.03761581417e-03 -7.46000633228e-04  5.62683148412e-03 -1.25170233839e-03 -1.02014675013e-03  1.68243052250e-03  2.34323840869e-04 -2.80915850933e-04  3.71519002993e-04 -2.83505564444e-03 -3.80955588133e-05 -3.25679144565e-03 -5.99734269524e-03 -2.65450656955e-03 -1.89305527599e-04 -4.40077802950e-04 -2.75644628753e-03 -2.20444809116e-03  6.46258893212e-05  2.17316809223e-04 -8.64393043063e-05  4.77207072066e-04 -2.19213718889e-03 -1.51116750455e-04  9.76119050539e-04 -1.90230894449e-03  4.96179129792e-03  1.04367396607e-03  5.22508119997e-05  8.22256292902e-04  2.93021379947e-03  3.75951641450e-03 -1.83361505505e-03  4.69781833431e-03 -6.05484666577e-04  1.25674270932e-03  2.11543543012e-03 -2.11925385197e-03  8.70143912979e-06 -2.61288845834e-03  2.72783272375e-03 -1.02658048051e-04  1.06425124731e-05  3.90469564204e-04 -8.52854926980e-04 -2.74949633827e-03 -4.59503066062e-07 -1.03158259293e-05
-1.41340357054e-03  6.59000732798e-04  7.52802372877e-04  1.63901081479e-03 -1.19989027364e-03 -1.05405786627e-03 -2.49912428386e-03 -2.10525001951e-03 -1.77130540186e-03 -5.23221310961e-03  4.53911476011e-03 -1.14135714042e-05  2.00142461761e-03 -7.04948573328e-04 -8.53240029917e-04  4.33335098024e-04 -7.04757258825e-04  2.31924001684e-03  1.18967626985e-03 -2.29578340782e-03  1.93102650537e-03 -6.13146910610e-04  4.71730602690e-04 -1.97781485483e-03  7.75234159291e-04 -3.79045481139e-03  1.40148105699e-03 -3.91739959185e-04 -3.35517688099e-03  1.26924728447e-04 -1.07292600894e-03 -1.07068989113e-03 -2.93789018852e-03  1.99129963697e-03 -2.73480719682e-04 -4.92727941834e-04 -5.17729669473e-04  3.78526869397e-05  2.56293137869e-03  1.92657874196e-04 -3.16773296743e-03 -3.41017681968e-03 -3.51986930367e-04  3.14504089063e-03 -2.00995419485e-03 -3.82828318769e-03  7.89489665635e-03  1.84550782765e-02 -8.57010005090e-03  6.80238266711e-02  1.30856857416e-03  3.19012225546e-03 -1.15479194049e-03 -1.63737073721e-03  2.39418103661e-04  1.59350913157e-04 -2.24807178100e-03 -2.36893208975e-03  1.87396771125e-03 -2.40343873080e-03  5.08116430267e-04 -7.17080597356e-05 -3.04819129644e-03 -2.10824001983e-03  1.31234762140e-03  3.78579762214e-04  5.82246044981e-04 -1.11418197472e-03  1.98459525574e-03 -7.58047717980e-04  1.08943617180e-03  1.71809464059e-03  1.85775953464e-03 -1.55025415925e-03  3.50039301135e-03 -4.23925335982e-03  1.51468309622e-03  2.61432563302e-03 -1.84211001225e-04 -1.59461941208e-03  1.00004444167e-03  1.76497714213e-03  2.54358312369e-04  4.83266963167e-04  2.34036082563e-04 -1.12121283600e-03  7.25360394400e-03  2.99638585398e-03  6.09954633962e-04 -5.58328051624e-04 -1.98687412495e-03  1.02465607534e-03 -3.29929043610e-03 -1.34753825257e-03 -7.17341753395e-04  9.85450888094e-04 -3.32373958880e-04  2.88145892026e-04 -2.45799381672e-04  1.05693427056e-03 -6.71168431029e-04 -1.21053812805e-03 -1.08268751234e-03 -1.61868624595e-03  1.07413766914e-03  2.51065407676e-03  8.80532164535e-04  8.72473215249e-04 -7.26142973688e-06 -1.82794413612e-03  7.87453272806e-04 -5.37924890756e-03 -1.42998677648e-03  4.39035002973e-03  2.98279241000e-04  2.15918010076e-03  1.92873857682e-03  3.05926917436e-03  1.06100156369e-03  1.25490025339e-03  2.39866512491e-03  6.99852654205e-04  4.12193958728e-03  3.68134733151e-03 -1.76773457538e-03 -2.89182840063e-03 -7.32297258186e-04  1.02737682112e-03 -5.40913672746e-04  1.19867077473e-04 -5.65793561252e-04  1.54900691789e-03 -1.21966709997e-03  2.06688210380e-03 -8.91263414804e-05  3.69115641500e-04  7.87874862633e-04  1.20895703176e-03  4.89318475091e-05  1.42412726651e-03 -1.07880293126e-04  5.32166590299e-04 -1.00985672463e-03 -3.64702141577e-03 -1.07375374242e-03  1.46880405671e-04  8.88198970172e-04  2.32247665024e-03  9.25916175681e-04  9.35110994102e-04 -1.75097420074e-03  2.18024147943e-03  1.66977380192e-03 -1.15682131471e-03 -1.99447253180e-03  8.50708652435e-04  4.19177888542e-04 -9.09049194599e-04  7.59293961787e-04  1.88931539358e-03 -2.41915222635e-03  1.61138100589e-03 -1.19342374020e-03 -3.84092400956e-04 -9.69076831426e-04 -3.12019898002e-04  7.82895149187e-04  1.70964625823e-03  1.68059920342e-03  1.53061916028e-03 -2.48393475270e-03  3.51980104563e-03  9.81720992242e-04  7.75713176787e-04 -4.12462463533e-03  2.17560231861e-03 -1.84667871136e-03  1.24850594945e-04 -4.40664211651e-04 -5.59179551150e-04  2.94363591422e-03 -1.55443925996e-03  1.72681331090e-03  2.64724076974e-03  2.08720031333e-03  3.33868957846e-03 -3.48892305093e-03 -4.30511190721e-03  6.70509710362e-04 -1.05845251809e-03 -2.23777891331e-03  3.07228036921e-03  2.90442875086e-03 -1.81133502042e-03  4.78519696897e-03 -1.99559345649e-03 -7.98740637972e-05 -2.15848779787e-03 -2.83833236066e-03 -1.96827691271e-04 -7.71498092140e-04 -1.26927327250e-03  3.02475803687e-04 -4.38767080494e-04 -2.43590046731e-03  1.54774859349e-03 -2.32550335406e-05 -1.14295641648e-03  2.17895621756e-03  5.56750257055e-04 -1.28464465572e-03  1.40873034641e-03  8.28754713799e-05 -2.70143447865e-04 -7.93519511151e-04 -1.74057175216e-03 -3.29176922121e-03 -1.09498465498e-03  1.08386695377e-03  1.31122286043e-03 -4.24468745547e-03  1.90418904276e-03  2.70632429787e-03  3.17594929369e-04  8.40223396984e-05  1.73935176622e-03  4.29849758076e-05 -8.89827176235e-05  1.82834320108e-03 -1.12606797523e-03 -1.64922701700e-03  1.89657886783e-03 -3.82030410014e-04 -4.67983871984e-04 -1.94627178964e-03  1.61401607879e-03 -3.64987297791e-03 -1.34442412399e-03 -9.90357798160e-04 -1.49461850253e-03 -3.85010579875e-04 -1.15399519583e-03 -9.32179691047e-04  2.51533446477e-03  1.59210338166e-04  2.87324209628e-03 -1.80845011117e-03  1.54478938847e-03 -1.76051592435e-03  7.40686286926e-04 -2.08859975548e-03 -7.97304930380e-04  1.57384753523e-03 -6.47454408697e-04 -9.12533924224e-04  2.43655828832e-04
-1.69884256634e-04  6.22413496631e-04  2.68035024068e-03 -2.91329937486e-03  1.11303099419e-03 -1.73192450366e-03 -6.71826885865e-03  6.51391897744e-03 -9.19110788128e-04 -3.48357049472e-03 -6.93148573800e-03  4.20919359579e-03 -4.87424707905e-03  2.29337331818e-03 -3.47946539135e-03  5.54490308336e-03  8.07956322948e-04  4.17731291452e-03  3.40068343911e-03 -7.16557896820e-03 -4.68048044778e-04 -3.45984963088e-04  2.92306570086e-03 -9.54091192819e-04  3.57281159014e-03 -4.11945347691e-04  1.18677120291e-03  9.78090467387e-04 -5.06590270890e-03  7.44489139781e-04 -7.34423253050e-04 -8.42659094306e-04 -1.88977557139e-03  1.84905553353e-03  4.64289429739e-05  1.84974477757e-03 -4.02695290551e-03  2.14985069219e-03  5.43833138528e-03 -1.19080851884e-03 -4.63902408302e-05 -3.52905672328e-03 -4.43442349503e-03 -8.77871799874e-04  1.23699128144e-03  1.16057049414e-03 -2.60096017636e-04 -1.64306899859e-03 -7.39121644976e-04  1.30856857416e-03  1.17667805122e-01  2.90062778533e-03  4.05476855591e-03 -5.80284152792e-03 -7.92992403029e-04  6.78321542181e-03  4.57920224921e-03  1.35899143111e-03 -1.80081526483e-03 -8.55518799659e-04 -3.46138988604e-03  2.66979192582e-03  2.34945544416e-03 -1.96453440869e-03 -1.19645024676e-03 -1.41913546594e-03  2.37683214728e-03  2.69704445960e-03  1.43004131394e-03  3.89736517629e-03  1.84956403994e-03  1.83670559425e-03  2.95044273569e-03  1.86974060307e-03 -1.68751771550e-03  7.33379418681e-04  1.70737615511e-03 -5.81642279556e-03 -2.59376132555e-03  4.49554710110e-03 -4.98041363357e-03  1.22848056005e-03  5.25595372125e-04 -1.33968928298e-04 -1.73013304456e-03  2.87239510769e-03  2.77471281001e-03  2.23664464127e-03  2.27803013093e-03  2.82735581918e-03  8.09619670450e-04 -1.45674319496e-03  1.05897628557e-03 -6.86478538830e-03  5.57362469735e-03 -3.29566554006e-04 -2.40892521058e-03  6.95636525465e-04  8.06707972282e-04  2.26939934433e-03  2.78672521608e-03  1.71298267346e-03 -4.10888260049e-04 -1.99601009305e-03 -3.71306160268e-03  2.37924163973e-03 -3.70399204964e-03  2.50168533420e-03 -2.33843878973e-03 -5.25437270331e-04 -3.24943565598e-03  3.11358796697e-03  1.19403019699e-03 -2.20710266009e-03 -2.92566874999e-04 -8.79641606969e-05  4.81792753497e-03 -4.18094522689e-03 -5.57773439601e-03 -5.26406570560e-03  8.01520217932e-04 -1.82517643995e-03  3.34522189958e-03  6.48645324343e-03  3.76391775284e-03  9.01514138144e-04 -3.56042804321e-03  1.25391787965e-03 -2.55394818758e-03 -8.51981690778e-04 -1.04928751146e-04  5.82545669968e-04  1.70986488566e-03 -2.15599256451e-03 -7.74569783062e-04 -3.51362232596e-03  8.59089233355e-06 -6.91643541867e-03 -3.85584265945e-03  3.47385040800e-03  2.59028444104e-03 -2.56902451977e-03 -4.76683479360e-03 -6.32675501618e-03 -1.66417941842e-03  3.05582577135e-04 -7.94744363375e-06  2.98462047247e-03 -1.43268625369e-04  2.60374540822e-03 -1.05620912804e-03 -1.58034234308e-03 -3.59986814601e-03 -1.08604463166e-03  3.51429652186e-04 -1.23002258290e-03 -3.09808289886e-03  2.29095665208e-03 -1.23722675179e-03 -1.67093966178e-03  2.96701029832e-03 -9.89713761188e-04  1.60987727520e-03  5.83988488015e-03  1.07171455194e-03 -5.37557727025e-03 -2.48759781412e-04  1.61031208896e-03  3.41383430335e-03  9.58636739936e-03 -1.46191510304e-03  1.84315627456e-03  3.54204730889e-03 -3.84168797074e-03  6.02560118872e-03  2.95574167428e-03 -9.78761158886e-05 -2.11555270896e-03 -1.94823675647e-04 -8.68467993085e-03  2.19234528542e-03  5.52692573872e-03  1.56481568771e-03 -5.79194833457e-03 -1.01630551345e-03  1.71391071872e-04  4.07494114144e-05 -1.72434779617e-03  2.87747704826e-03 -1.53569606325e-03  4.76596850630e-03  1.73424899680e-03  2.66889889255e-03  2.71886604986e-03  8.80640104119e-03  1.33639487730e-03 -7.04828092515e-04 -2.90624637456e-04  1.23618573472e-03 -1.52303311046e-03 -4.78590168605e-03  3.05667544193e-03  3.38581557263e-03 -1.54308587105e-03  1.30683025409e-03  7.86048864078e-04 -1.91438740135e-03 -3.03166568969e-03 -2.02452933457e-03  4.75972155619e-03 -2.79641250854e-03 -3.21341232638e-03  3.34360846997e-03 -4.41877327047e-03  1.60792525900e-03  1.52653556685e-03  2.45338966760e-03 -7.88201749881e-05 -5.74139599704e-03  6.40761907259e-04 -8.21929617295e-04 -4.30113037281e-04 -1.76943237583e-03 -4.70586519955e-03 -2.61263294989e-04  4.67293394851e-03 -1.89302904707e-03  3.80141568895e-04  9.54994805270e-04 -4.17983441672e-03 -4.24520562721e-03  4.98906044150e-03  1.01447486917e-03 -8.23709506451e-04  3.69070954693e-04 -4.33581783859e-03  4.96146133531e-04  2.28665435443e-03 -1.32950589948e-03 -2.20549428568e-03 -1.69576610859e-03 -4.84777330455e-04  8.94524939866e-03 -5.22550437712e-04 -3.44751774890e-03 -1.60829809270e-04  1.59464113666e-03  3.91134731181e-03 -3.24962524967e-03 -5.76431364683e-03 -1.03742754340e-02  1.14467312662e-03 -4.93818017944e-03 -1.46372748785e-03  2.89502324168e-03 -4.67290723620e-04
-6.76035005482e-04 -1.09169450356e-03  1.06923701801e-04  7.77024079845e-04 -1.95714171578e-03  3.64330409506e-03 -4.36378221938e-03 -7.67583817644e-04 -1.02914313932e-03 -6.26451285922e-03  4.67133058657e-03  2.94351153358e-03  2.08569511749e-03 -3.98236931112e-03  1.72125828403e-04  4.27919469439e-03  2.21246918846e-03  1.76777033579e-03  2.00571592620e-04 -1.31658139356e-04  4.31906538073e-03  1.72581179945e-03  3.24777704245e-03 -2.84947675162e-03  1.02936609951e-03 -3.61187133571e-03 -9.41364894813e-04  1.80777665768e-05 -4.70694029191e-04 -6.86201579637e-04  2.17460901120e-03 -1.45010299118e-03  2.74284044398e-03  3.94395185623e-03  6.14128793122e-05 -1.16552110824e-03  2.49338067063e-03 -1.94028018910e-03  5.26922717675e-03  5.83339175164e-03 -3.75381098986e-03 -5.59395205758e-03 -1.67220004532e-03  3.03139755054e-03  1.66675615486e-03 -7.87336519976e-04  3.61352028836e-04  3.19672421399e-03 -9.01646009377e-03  3.19012225546e-03  2.90062778533e-03  1.05013305265e-01 -6.31596031805e-03 -9.26931124895e-03  2.62408340999e-03  3.20727914897e-03 -2.21570467173e-03  5.45861911441e-04 -8.75047061492e-04  5.61265667843e-03  3.02231778707e-03 -1.90497945435e-03 -6.06077814006e-04 -4.29615597028e-03 -2.47668738836e-04 -1.43342112127e-03 -1.58491675674e-03  1.34387983961e-03  3.21674004636e-03 -4.02996415853e-03 -1.11171634754e-03  5.03205665086e-04  2.03158994250e-03  1.71569363613e-03  2.23047393439e-03  1.20317643681e-03  3.40898603333e-03 -1.53143491006e-03 -3.81060946287e-03 -2.60796809029e-03  5.69223889044e-03  5.06812456342e-03  1.03551888371e-02  1.28533661594e-03 -2.87116968481e-03  3.38247203444e-04 -6.46751480116e-03 -7.19302370286e-04  1.66647032296e-03 -3.18366197288e-04  1.90351399485e-03  3.80951561279e-03 -7.24137365166e-04 -1.36129274162e-04  1.34772553814e-03 -2.13358795003e-03 -7.31583295686e-04  2.60150737098e-03  4.15222462034e-03 -4.12883523617e-03  5.31829325059e-03 -2.56513532345e-03  7.69902881021e-04 -2.25953635494e-04  2.14686762181e-03  1.05625141360e-03  3.85197412558e-04  1.16402138555e-03  3.57350450375e-04 -2.27378879234e-03  3.20824299130e-03 -3.82563345575e-05  1.06313241640e-03  3.11465780444e-04 -3.30636035613e-03  1.25987565200e-03  1.02048308698e-03  1.34960866729e-03 -5.48606160565e-03 -3.32776000288e-03  2.37769800512e-03 -2.55254394249e-03 -7.08254464957e-04 -1.09998038835e-02 -4.75826817910e-03  2.86017347745e-03  3.98153221700e-03  4.33088703209e-04 -4.66739581045e-03  5.29946714403e-04 -4.92966331796e-04  2.21487841754e-03 -4.83103529950e-04  4.16603448658e-03  1.91928706230e-03 -1.07250214831e-03  1.44474182186e-03 -7.22477514984e-03 -8.62899635310e-04 -4.33227204365e-03 -4.40968373164e-03 -4.21950752762e-03  1.74954486889e-03  1.25523161637e-03  5.00979142363e-04  1.15570284163e-04 -9.81001215827e-04 -3.67754273571e-03  5.25917401321e-04  3.60446715674e-03  1.82011322963e-03 -2.47042089063e-03 -2.42921926456e-03  3.84676079852e-03  8.65834258602e-04  3.81450247583e-04 -2.25509762241e-03  1.54909338446e-04  1.71428383525e-03  1.86612698064e-03  2.90240280056e-03 -1.55120459222e-03 -1.49157694564e-03  8.79693578840e-04  3.35236977877e-05  1.63321391933e-03 -9.14242535639e-04 -1.31988352014e-03  5.45198042486e-03 -3.77795436660e-04  5.98316523059e-03 -2.35094024101e-03 -2.80441128262e-03  1.57317118232e-03  5.56356798168e-04  2.55897309345e-03 -1.85113577655e-03  3.74250366812e-03 -2.95673758893e-03  2.38058189422e-03  3.06866213597e-03  8.75383093818e-04  2.50436398710e-04  2.55623397313e-03  6.65176306915e-03  2.53174853569e-03 -5.91358997871e-03 -3.74673184195e-03 -3.63848385541e-03  1.24663607247e-03  9.44949683198e-04  1.89265955819e-03 -8.39217322554e-04 -2.16760620847e-03  4.79539987570e-03  1.25489233709e-03 -2.09140992260e-03  1.75103799425e-03 -1.27362439131e-04  4.40860073750e-03  3.97756027886e-04 -4.93954045327e-03  2.33427241437e-04  7.48737295030e-04 -2.52889748589e-03  1.20237107059e-03  8.79087336332e-05 -2.85457024545e-03 -3.24406871962e-04 -1.11805509073e-03 -3.43402059019e-03  5.88433664160e-04  1.94367009944e-03  3.38071983032e-03  9.69586924744e-04  2.89166141925e-03  4.87484990318e-03  2.37617992948e-03 -1.58036863926e-03  2.17372471123e-03  6.12432477919e-03 -4.75365823299e-04  1.17942239363e-03 -5.05728449867e-03 -7.31033333027e-04 -1.35686182920e-03 -6.18795755931e-03  1.34001571162e-03  3.80418779726e-03  1.88491004916e-03 -5.58390522110e-03 -4.28964247616e-03 -5.42585416703e-04  3.07962296646e-03 -2.96639769554e-03 -2.60026563603e-03 -4.00716671026e-03  1.58768786378e-04 -1.31196791166e-03 -1.94894025001e-03 -3.23629465238e-03 -7.93568716605e-04  3.05030718207e-03 -4.63751002775e-03 -3.79791014861e-03  3.55838282240e-03  9.64777770818e-04  5.60602312323e-04  8.21800897064e-06 -7.67483526428e-04 -4.97214366366e-04 -1.57583716153e-03 -1.16958066410e-03  1.56652516349e-03  2.88332396569e-03  2.39084166316e-03
 1.24399672118e-03 -5.82605123715e-04  2.80173226295e-03 -1.36733251991e-03  1.86277402465e-04 -1.38184471459e-04 -1.63259037820e-03 -1.60862719500e-05 -6.41137041187e-03  2.41401883311e-03 -4.52542913941e-04 -2.53057586855e-03 -3.67524693224e-03 -2.84335003151e-03 -2.55177063072e-05  1.69944722333e-03  4.61422107214e-03 -4.55696164146e-03 -4.53662003431e-03 -6.48026660550e-04 -3.74131831883e-03 -1.01336289791e-04 -1.42956820692e-03  1.75291583003e-03  3.87625261217e-04 -1.78710312948e-03 -1.85405499874e-03 -2.65094909909e-03 -1.87097690490e-03  1.47605037973e-03 -2.50069451993e-03  1.77810235498e-03 -4.00829628368e-03  2.58207156588e-03 -1.31849688508e-03  6.33637636333e-04  1.60577454845e-03  4.79387399917e-04  6.02637604177e-04  1.80650774510e-03 -2.23738062337e-03  1.83140954611e-03  2.32037307320e-03 -4.10893366615e-03 -2.33600328781e-03 -1.00789873497e-03 -3.04292235882e-03  1.65047504174e-03 -1.27939575632e-03 -1.15479194049e-03  4.05476855591e-03 -6.31596031805e-03  8.48386998350e-02  1.26208176046e-02 -1.11565204524e-02 -1.61930376222e-03 -8.35758948293e-05 -1.80775652904e-04 -3.00404794836e-03  1.70521764649e-04  2.98537863637e-03  2.93359178645e-03 -6.15831271226e-03 -2.53463229570e-03 -5.70827222337e-03  1.30025417322e-03  1.67835832188e-03  2.27905124983e-03  3.63607375542e-04  2.17442107167e-03 -1.02930194992e-03 -5.43670006372e-05  1.47576841683e-04  2.82753278910e-03 -5.07862232483e-04 -9.89582652320e-04  1.50091105055e-03 -2.38208021527e-03  4.71562996456e-03 -4.19638216784e-04 -2.30423042438e-03 -3.58623926239e-03  2.84505226183e-04  2.27019856586e-03  1.42673404339e-03  2.98059771885e-03 -1.14412571356e-04 -9.14412603606e-04  8.92547397347e-04  1.19378324464e-03 -7.84003363208e-04  1.57616117088e-03  3.15325062012e-04 -1.43918420467e-03 -2.24078562892e-03 -9.46670964230e-04  1.22287546444e-03  4.69348970904e-04 -9.40648063534e-04 -1.01948901605e-04 -2.06408145160e-03  1.76711379238e-03 -5.03860333947e-04  9.12406532829e-04 -9.92033493788e-04 -7.16738821583e-03 -7.80294333449e-04  2.37362478368e-03 -2.63912277617e-03 -1.18918882019e-03  2.21708402163e-03  8.38667665906e-04  1.52321931444e-03  5.22393966619e-04  1.36062389675e-03  1.45661930069e-03 -3.01684523774e-03  1.90336083967e-03  2.40901946570e-03 -2.85748423346e-04  5.56916934982e-03 -3.09328326353e-03  8.14762112522e-03  5.11434304500e-03 -2.19550555448e-03  1.98720630097e-03 -1.31331462733e-03  2.57606404681e-04 -1.20029960101e-03  1.08273383996e-03  3.92257870458e-04  1.63323499149e-03  9.64030569251e-04 -7.08762694278e-04  5.41407722708e-03 -1.34169033443e-03 -1.01889932860e-03  1.27575755300e-03  1.02842969414e-03 -3.49542869066e-03 -3.17900142858e-03  2.84500759838e-03 -2.63317878520e-03  8.45712316529e-04 -4.15885977616e-03 -3.48317325601e-05  5.12845571092e-05  2.22259765929e-03  7.75062250985e-04  1.20077636279e-03 -2.39254712493e-03 -1.41041177422e-03 -1.44329832996e-03 -1.01810628023e-03 -4.16907778943e-03 -9.12722299953e-04  3.63928812623e-04 -4.02234971204e-03  2.24737385685e-03  4.31830936493e-04  2.19651907635e-04 -1.76148110509e-03  4.14943173509e-03  2.34652250399e-03 -1.41075657363e-03  3.51250697082e-04  1.28297906970e-03 -1.15469472545e-03 -8.02131375313e-04  1.20223591872e-03 -2.58690716858e-03 -1.17237955479e-03  5.63018963239e-03  1.18877475415e-03  2.82177216603e-03 -2.72775729951e-03 -2.11855630174e-03 -1.72815169298e-03  2.43537790353e-03 -1.37413033276e-03 -2.28317574502e-03  1.85973900242e-03  1.47256983595e-03  1.37722294531e-03  3.11509784943e-03 -3.45463682401e-03  2.56224726729e-03  1.80907223842e-03  4.08888159054e-03 -6.06376050131e-04  2.69508417413e-04 -1.19803529725e-03 -3.36832870408e-04  9.02274550087e-04 -3.58518230372e-03 -4.50378109769e-03 -7.72936914657e-04  7.70185911342e-03  2.15297151365e-03 -1.20960164680e-03  1.03618351232e-03  1.22354330067e-04  1.63702544051e-03 -3.45501683793e-03  9.86191645750e-04 -3.20244584748e-03  4.61951513425e-04 -1.64723570837e-03 -3.60175719300e-04 -7.99877517117e-05 -5.62550493068e-04 -1.17221281733e-03 -3.11138307938e-04 -9.86710784674e-04  3.19057583916e-03  8.94668236507e-04  4.26077103717e-03 -1.46121000327e-03  1.34609787847e-03 -1.13086033115e-03  2.57968279849e-03 -2.45529641864e-03 -3.38914222958e-03 -5.09681358989e-04 -1.83035236437e-03  3.54945932729e-03 -4.01367677546e-04  1.63655869388e-03  3.73260117836e-03 -3.35613574196e-03 -4.41375820517e-03  2.78112602236e-03  5.16578058403e-04 -3.33567735857e-03  1.25193455637e-03  9.09587970326e-04  2.75399525882e-03  1.48064414262e-03  2.17878430808e-03 -1.96419585426e-04 -2.10793599742e-05 -2.39308442887e-03  1.59178467536e-03 -5.04325531984e-04  8.61346371426e-04 -9.68070659827e-04 -1.71364082061e-03 -2.68835220447e-04 -3.53209002986e-04  2.33719322472e-03 -5.46035421032e-04  1.30511653005e-03  1.11845705001e-03 -2.00810678238e-03 -2.01754727117e-03 -2.99037449464e-03
-4.01338142683e-03 -3.49890782719e-03  3.52042963736e-04 -1.66098383328e-03 -1.01627367146e-03 -2.32217106034e-03  6.67229889319e-04 -1.72908257940e-04 -2.49770226766e-03  1.62920142165e-03 -2.58271983845e-04  1.83557688293e-03 -1.78810617020e-03  1.02859758489e-03 -9.23914407983e-04 -2.06264927136e-03  5.11767615969e-04 -7.17236589987e-04 -6.42939381756e-04  8.80347446349e-04  3.77999554095e-04  9.81655814386e-03 -1.42613033461e-03  1.06004547108e-03  5.54039630250e-04  8.19130443148e-04 -4.11438451389e-03 -3.06160386400e-03 -3.06327404736e-03  4.41947256649e-03  2.03559262520e-04 -2.76136415987e-03  3.19337481166e-03 -4.22351658723e-04 -1.75231447288e-03  1.08926029944e-03 -1.29339452655e-03  3.26159313993e-03 -1.88718542588e-03 -1.28982225818e-03 -2.52718248211e-03  1.00373745159e-03  8.91934520987e-04 -3.55083704903e-03 -1.29591798488e-04 -2.05088030750e-03  1.51312485303e-05 -4.61439165766e-03 -1.58683340510e-03 -1.63737073721e-03 -5.80284152792e-03 -9.26931124895e-03  1.26208176046e-02  9.41860583888e-02  9.82382415795e-03 -5.46177053111e-03 -8.70146250555e-03 -1.04054744969e-03 -6.59012747710e-04 -2.76975363882e-03  1.10771902183e-03  2.78973219434e-03 -3.06721749855e-03  6.54803102059e-05 -5.82902248343e-03  5.49280041016e-03  2.55949420892e-03  1.43678970300e-03 -1.65971063029e-03  2.24686041511e-03 -1.79934140595e-03  1.01509756667e-03 -3.08075452001e-03  5.39159788748e-03 -1.96701079452e-03 -2.74236136101e-03 -1.38292483460e-03  9.63048554369e-04  5.55846228203e-03 -3.55352313610e-04 -2.96808343380e-05 -2.04688078573e-03 -3.39854974099e-03  1.50465682151e-03 -1.71127777369e-03 -6.25593094325e-04 -9.30415953561e-04  2.88217885416e-03  4.01832311104e-04  8.64210100168e-04 -1.50563032265e-03 -3.79535839201e-03 -1.18776695985e-04 -1.83057569228e-03  4.98767879564e-03  3.25592995414e-03  1.83439474925e-03 -2.20541351352e-04  1.97537897361e-03 -7.48768906239e-04 -3.25828356990e-03 -2.42479761632e-03 -5.11086353861e-03 -4.48203718185e-03  8.15783202976e-04 -6.49775768650e-03  1.19428191229e-03  3.03392341036e-03  6.37478474690e-04  3.38711203998e-04 -7.00144041165e-04 -2.51766572410e-03 -1.06943847969e-04  1.72278440590e-04  1.96513763817e-03  2.17813789060e-04  1.65607037259e-03 -6.50377559711e-04  5.26102366574e-03  4.56808498313e-03  1.81061686185e-03  6.76540894442e-04  5.04224785512e-03  4.64836379989e-03 -3.85599509608e-03 -2.31464124278e-03 -3.66189222756e-04 -2.56322030850e-03  1.91777712901e-03  2.49445477120e-03  7.17614501986e-05 -1.36400817154e-03 -1.43105226440e-03 -1.79439369108e-05  4.70753315485e-03  4.55510505702e-03 -1.73592314880e-03  3.68258273058e-03  2.01012667599e-03 -3.58357278229e-05 -1.05877165078e-03  1.63389321798e-03  2.65601171903e-03  5.96494026162e-03  3.70095405685e-03 -2.13423789187e-03 -8.34474658516e-04 -7.59825399915e-04  1.27299850682e-04 -2.43655932394e-03  2.72435200567e-03 -3.41261913664e-04 -1.06898941417e-03 -4.12116559455e-03  2.86133335604e-04 -2.39064952106e-03  1.08648170911e-03 -4.50111482393e-04 -4.05086007693e-03  1.73707017612e-03 -2.16026463250e-03 -1.31618509546e-03 -6.93545062264e-04 -3.14176523911e-03 -3.86433550190e-03  1.41203919343e-03 -3.31330922978e-03 -3.85513994371e-04  2.94197609363e-03 -3.18752360834e-03 -4.13516759191e-03  3.44999924878e-03  1.00896958949e-04  1.22863478678e-03 -7.69209540128e-05 -1.50044776802e-03 -2.08178871222e-03  3.05185357491e-03  1.04661243687e-03 -6.46379619101e-04 -1.20659912869e-03 -7.28124999573e-04  1.85957084896e-03  7.16099392638e-03 -5.74386270900e-04 -3.84747731203e-03 -1.02061239222e-04  3.08167396652e-03  3.46009364091e-04 -2.66281634048e-03 -6.10860794632e-04  4.33474064928e-03  1.27459438100e-04 -9.08439838796e-04 -1.53699195544e-05  1.67715362205e-03 -3.81582140326e-04 -4.58723455083e-04  1.99774383848e-03 -8.68524155651e-04 -2.89412025027e-04 -3.09891548937e-03 -2.63422525200e-03 -6.42150130490e-04  9.94062058993e-04 -4.48570794253e-03  1.82296831626e-03  1.08717968023e-03  2.66496989942e-03 -1.65958077119e-03  1.90356160440e-03 -1.73773205013e-03  1.86055412837e-03 -1.02781568089e-04 -3.61140830787e-03 -1.69017271935e-04  1.69923343104e-03 -1.05941393142e-03  2.23750616126e-03 -3.89567167414e-03 -4.17650747344e-03  4.32069200282e-03  3.24841454312e-03  5.36980542671e-03  3.02863889651e-03  3.14420952286e-03  2.41896816153e-03 -1.34533958866e-03  1.67469050229e-03 -3.24733298259e-03  8.89816984712e-04  1.02178042864e-03 -2.29536203487e-03 -1.23051640740e-03  1.51346861040e-03  1.44884624047e-03  8.10726343578e-04  1.24287948672e-03  4.19916891035e-03  2.10952000327e-04  3.40000574427e-03 -4.66468108589e-03 -1.14819806119e-03 -1.21623706109e-03  7.80952229068e-04 -2.77697239306e-03  8.40326356485e-04 -3.95330838017e-03  3.13702917563e-03 -4.47372986225e-04  4.04669886336e-03 -1.07676810493e-03 -6.74178490814e-04  3.04917284515e-03 -2.35435230123e-03 -3.14342934750e-03
-2.47137042660e-03 -2.16806566075e-03 -6.19561148338e-04 -5.67705463905e-04  7.23587961039e-05  5.12038578681e-04 -2.86585468339e-04  1.34792637751e-03  1.62655960046e-03 -1.20538031703e-03 -1.58517636729e-03  1.59900021432e-03 -1.23406726135e-03  2.22950028572e-03  1.86530480935e-04  2.60523142684e-03 -9.95840921661e-04  1.80869590938e-03 -4.37692666041e-04 -1.62353358780e-03 -1.82914673192e-03  3.89806268578e-03 -3.83189043597e-03  1.59820261182e-03  1.57442424649e-03  4.03440060257e-04 -3.54061322973e-03 -1.79840338619e-03  6.56226622159e-04  2.31721836592e-04 -1.36128186921e-03 -2.45993634080e-03  1.85157517437e-03 -1.61257285356e-03  3.74896837603e-04  1.60791466804e-03 -2.26356395681e-03  2.56168870521e-03 -1.78379411908e-03 -4.04552392615e-04  4.66331683403e-04  2.04262467079e-03  4.05466975079e-04  3.69220596723e-03 -4.10291378755e-04  1.52368594371e-03  1.36006221625e-03 -3.40757531615e-03 -1.22290436712e-03  2.39418103661e-04 -7.92992403029e-04  2.62408340999e-03 -1.11565204524e-02  9.82382415795e-03  7.28099646872e-02  1.32373943618e-02 -6.56761831237e-03 -4.00553230277e-03  2.56718084393e-03  1.33355345048e-04  8.28162933727e-05  1.68578421409e-03  2.02700748504e-03 -9.49085444918e-05  5.73682430364e-04 -3.23332849742e-04  7.90831988527e-04  1.02047173659e-03 -1.17980481672e-03 -3.31069218420e-03  2.51350904057e-03 -1.84154604102e-03 -8.36894597304e-04  3.64130078217e-04 -2.47413938578e-03  1.84035298315e-03 -3.21899154603e-04  1.23788569224e-03  3.21059694417e-03 -9.29528784244e-04  4.87641013393e-03 -1.50388212341e-03  2.40168355052e-03  4.17634673157e-03 -3.58476079379e-04 -2.12515090114e-04  1.37171926887e-03  1.88706306100e-04  3.07831492596e-04  1.57713811472e-03 -8.33317717738e-04 -3.99012098558e-03 -1.41178520795e-03 -2.42098983560e-03 -2.48695956841e-04  2.15871628977e-03  1.71988031934e-03 -1.74101168845e-03  4.13480293275e-03 -2.55806064721e-03 -2.29108925464e-04  1.24898189813e-03 -6.43920418571e-04 -1.73413178813e-05 -3.33598593479e-03  1.81838223574e-03 -6.74439672361e-04  9.41634345551e-04  2.75926190659e-04  1.19755159139e-03 -3.39058657121e-03 -2.01228396737e-03  4.85856504490e-05  3.57601722655e-03  9.50377077775e-04 -1.27720586494e-03  4.98351884545e-03 -5.50610828250e-04  3.99130335151e-03  2.16968077591e-03 -1.80816834313e-03  1.88900510900e-03 -2.92775571171e-03  2.22770897692e-03  3.89809524637e-03 -2.17447704693e-04 -2.23914301633e-03 -4.13964447608e-03  1.95331039306e-03 -1.74746220758e-03 -1.08803691377e-03 -2.61760299507e-03 -2.82908994008e-03  9.47279946555e-06 -3.12959201345e-03  5.20676127357e-03  2.12686014490e-04 -1.13501451247e-03 -3.64811085290e-04  1.33162813382e-03  1.78219137840e-03  3.20982685497e-03  1.08134039986e-03 -8.25809445458e-04 -8.62717366191e-04 -3.35383677483e-04  1.83347486560e-03 -2.04101724788e-03  3.25307215734e-04 -2.74616033415e-03  2.26025820395e-03  1.70630340471e-03 -1.94888444469e-03 -1.05240718860e-03 -1.89056150003e-03 -2.23877589753e-03  6.11109729063e-04 -3.36325259247e-04 -6.82465086928e-04 -7.72497968400e-04 -1.60168904674e-03 -8.67257945866e-04  1.70737660052e-03 -3.09113835642e-03 -1.14879111976e-03 -9.48417824177e-04 -2.72002018395e-03  2.09479823654e-03  3.56767037214e-03 -4.21868194046e-03  4.81111637424e-04 -9.58407968358e-04 -2.04172060796e-03 -7.16801805166e-04 -1.15822288930e-03  2.10410541707e-04 -1.82777996183e-03 -1.30720834532e-03  9.10075192550e-04 -1.17040610558e-03  3.30787619269e-03 -3.48437448993e-04 -1.49388702215e-03 -1.20407749571e-03 -3.57219223577e-03  1.35149715816e-04  3.03415986026e-03 -7.61750350631e-04 -6.35244013401e-04 -1.80297532167e-03 -1.30484857901e-03  1.50712598614e-03 -3.22957380488e-03 -2.95718472876e-04  1.36319558469e-03  1.44207263030e-03  6.03868681080e-04 -5.45199390732e-03  1.36291661927e-03  9.07319191648e-04 -2.05844199184e-03 -3.61718061974e-03  2.95310302679e-04 -1.23562749678e-04 -2.88234426233e-05  1.28323363302e-03  2.11564899461e-04 -4.97833350410e-04 -2.55541447508e-04 -6.30631172668e-04  4.08137333311e-04 -1.16556606681e-03  2.24427627754e-03  1.37944030569e-03 -5.09807872751e-03 -7.92955578991e-04  1.90266578111e-03  2.43726194386e-03  3.89251278874e-03 -4.88002796286e-04 -1.69848611800e-03  3.39642208421e-03  1.27043167062e-03 -1.39445877797e-03  6.95536806973e-03 -1.47826538085e-03  1.32428719428e-03 -2.40603059392e-04  4.01483063860e-04  1.35052121423e-03 -4.34639484998e-04  5.53701345431e-04 -2.33194518844e-03  3.98617887983e-03 -1.78282066086e-03  3.40046378568e-06 -1.99762297309e-03 -2.49583522802e-03 -8.27503424783e-04 -8.84734807313e-04 -9.69484278655e-04 -4.00644958399e-03 -6.48527362503e-04 -1.40656455574e-03  6.07491973049e-04 -1.11565399957e-03  1.12889093323e-03 -3.48837941681e-03  3.02460918446e-03 -6.72598837933e-05  2.77718617728e-03 -5.21601285146e-04 -1.41969214269e-04  1.74340086806e-03  2.46447170682e-03  1.48732251385e-03
-5.07656119883e-03 -3.15944362388e-03  4.08431901667e-03 -1.54721311202e-03 -1.54171301875e-03  6.21905635223e-04 -5.69304849369e-04  3.94309460686e-03 -5.81439390134e-05 -2.65550715378e-03 -7.45980447020e-04  4.73451801350e-03  4.41757957790e-03 -3.45604740110e-03  3.87320463417e-03  6.28797714724e-04 -2.15620121310e-03  8.79141696568e-04 -1.33579950594e-03  1.05725738328e-03 -1.10520547891e-03  1.42746446550e-03 -2.15987117823e-03  6.05200974409e-03  1.81506964197e-03  4.34865212711e-03 -4.65441444900e-04  1.20095432229e-03  4.68430115154e-03 -3.79746021052e-03  2.97679359290e-03 -2.84885576339e-03  3.25051761511e-04 -1.25671449352e-03 -1.40953853475e-03  3.24122244757e-03  2.52285388646e-03 -2.30303858770e-03 -2.37495293714e-03  7.92519788581e-04 -1.96631442056e-03  3.82804382512e-03  5.07619323884e-04  1.98942741338e-03  1.13708999456e-03  5.75905828095e-03  6.09536943243e-04 -3.04638534009e-03 -6.09272194755e-04  1.59350913157e-04  6.78321542181e-03  3.20727914897e-03 -1.61930376222e-03 -5.46177053111e-03  1.32373943618e-02  1.06101930120e-01 -7.81515357439e-04 -2.19377741048e-03  3.83145640073e-03 -2.11664936069e-03  2.72438859128e-04  7.43861311901e-04 -2.35834417428e-03 -4.77813061943e-03 -1.39972488002e-04 -8.72479452658e-05 -2.15567725871e-04  1.84818085168e-04 -2.81596440567e-04  2.71355118056e-03  5.45596293433e-03 -3.13775126080e-03 -3.03101913960e-03  4.23012515724e-04 -3.04755044253e-03 -1.21198288886e-03 -1.26400845854e-03  2.91044517071e-03  2.61479622651e-03 -1.51185260121e-03  3.24875229223e-05  4.86977673035e-03  5.71814361586e-03  4.88945956373e-03 -1.06759520443e-03  5.69188345160e-04  3.61714538102e-04 -1.04860929954e-03 -3.62116091114e-03 -1.38423107491e-03  9.05798562116e-04 -4.18831543394e-03 -1.00147612264e-04 -7.79353160790e-04 -1.71784955285e-03  4.05192611026e-04  1.49165880419e-03 -1.74904309549e-03 -4.37695064537e-04  2.41763769802e-03  4.03416484598e-03  1.37432571422e-03 -1.97050831912e-03 -4.06230855922e-03  1.55642378693e-03 -3.83705135507e-03 -1.23763500402e-03  2.06412591626e-03 -4.01730680796e-03 -2.42127784618e-04 -2.31351405108e-03 -1.62667975984e-03 -6.89628600011e-04 -5.35834490993e-03 -3.80448601907e-03 -1.77847453413e-03 -3.54362645953e-04 -3.18040965517e-03  1.47272299926e-04 -5.77576338555e-04 -1.62342814998e-03 -2.58882982622e-04 -5.38084857857e-03 -3.96800512526e-03  5.97484014418e-03  5.15797736169e-03  9.49153546414e-04 -2.68164149970e-03 -1.25054628986e-03  1.31748388567e-03  1.29041640732e-03 -8.44220644910e-04  2.08618637140e-03 -3.91437449985e-03 -1.36557273800e-03 -1.28054552406e-03  2.19437638766e-03 -5.19163178806e-03 -8.46192401942e-04 -4.03327813227e-04  1.04267106946e-03  6.64945875682e-03  1.00117443555e-03 -4.98815964018e-03 -4.76321840752e-04  6.50662811309e-04 -3.33345828405e-03 -1.05580295501e-03 -7.93677151941e-04 -2.18031013640e-03 -6.05548121054e-04  3.71784691297e-04  2.26176170801e-03 -2.04846375851e-03  5.15181226825e-04 -7.19301045388e-04  4.73236568396e-04 -1.07217156682e-03  1.02586891801e-03  1.63605869039e-03  1.60681616513e-03 -1.48478932964e-03 -1.09261957536e-03  2.28965450731e-03 -2.22247709086e-04  1.22967003079e-03 -2.41169634885e-04  4.46076017722e-04  2.80516458238e-03  2.00511611565e-03  3.24747140119e-03 -9.52452899298e-04  2.77297193721e-05 -1.74691770956e-03  5.20375777659e-03 -9.03544194891e-04 -3.12019321535e-04  1.69574490824e-03 -5.67637276086e-03 -5.29119636061e-04 -1.39979951050e-03  1.36173473441e-03 -2.24822680911e-05  1.69984765891e-03 -4.53916463708e-03 -2.25996709675e-03  1.90951890279e-03 -2.53703382501e-03  1.41543820998e-03 -1.26485121198e-03 -2.54867496716e-04  1.86026412377e-04 -1.73387254837e-03 -2.72026180672e-03 -4.30003306725e-03 -2.03947781841e-03  3.73965532896e-03 -2.03903274673e-03 -3.48808480454e-03 -5.97075613405e-04  6.86195300300e-04  8.69154839808e-04 -1.43035315208e-03  1.41673109699e-03 -3.31122593553e-03  2.64251190015e-03  3.18414742781e-03  3.08235041932e-03  3.44106516845e-03 -1.66325540001e-03 -2.39841716398e-03 -5.19225329370e-03  2.59488065375e-03 -2.81405131390e-03 -6.10899029017e-03  3.01800676386e-04  4.58771829266e-03  3.09673250143e-04  1.14031996939e-03  2.36981315917e-03  6.39024961432e-03 -4.17548667345e-03 -5.02517213154e-03 -3.26042604952e-03  2.64201810248e-03 -8.18721014539e-04  1.22991834662e-03  1.81600058127e-03  2.99212485147e-03 -2.29232185046e-03 -2.91099662126e-03  4.73228210673e-03 -2.66418185473e-03  4.37590433767e-03 -2.09492340739e-03 -4.67510780278e-03 -5.46137852216e-03  1.20706979429e-03 -2.98068974734e-03 -1.63800479151e-03 -4.08503259044e-04 -2.49715132921e-03 -8.92457014881e-04  5.34035811006e-03  1.59837342423e-03  1.74866619157e-03 -1.24545206689e-03  4.28876112674e-03  6.71194485834e-03 -2.45495843856e-03 -1.11599347846e-03  7.60248744353e-04 -1.91884146153e-03  4.58213316017e-03  1.67743535674e-03  1.72518686660e-03
-1.65561640097e-03  1.12104149049e-03 -2.03745825492e-03  4.36542119529e-03  3.17944641235e-03  2.25605607410e-03 -1.60832459021e-04 -5.20286660367e-03 -2.42833492708e-03  2.55253953471e-03 -4.71066819971e-03  4.57960571807e-03 -3.79176793157e-03 -1.35701346809e-04  4.86662459886e-03 -3.58874963242e-03 -2.79599508489e-03 -1.89927592836e-04  1.32217355615e-03 -2.81722661121e-03 -4.53422618217e-03 -2.77579910816e-03  8.80618898935e-04  3.61445628618e-03  2.05304914422e-03  5.77609208372e-03  1.62042488915e-03  2.33922380454e-03 -1.16223356041e-03  3.06095412959e-04  5.63818213846e-03  6.41142348367e-04 -2.62845727574e-03  5.29978545806e-03  1.25232245743e-03  2.57797960146e-04  1.27048550131e-03 -5.47817701079e-03 -5.80743462617e-04  1.55715196239e-03 -1.49165856992e-03  7.46198871251e-04 -2.35088645284e-03  1.24024877756e-03  1.82536953987e-03 -3.61331525923e-03 -4.10128742111e-03 -2.56415911681e-03 -8.44034871904e-04 -2.24807178100e-03  4.57920224921e-03 -2.21570467173e-03 -8.35758948293e-05 -8.70146250555e-03 -6.56761831237e-03 -7.81515357439e-04  1.11373687711e-01  1.14968269124e-02 -3.91591065867e-03 -1.22124049163e-03 -1.51911959801e-03 -8.73108182359e-04 -2.67714395844e-03 -3.35845927847e-03 -1.57530681981e-03  2.00005103828e-03 -9.54153918448e-05 -8.66778842155e-04 -1.93646405912e-03  4.33390291713e-04 -2.25234427834e-04  8.24146886475e-04  1.34084403490e-03 -1.08848605300e-03 -1.10173574544e-03 -1.45818831033e-03 -1.63175988397e-03 -4.14915056193e-03 -3.35455534304e-03  4.40665102841e-03 -6.53456600192e-03  5.89595594036e-03 -2.24288255622e-03 -1.90846598290e-03 -7.17239989166e-04  1.47270856239e-03 -5.23195381037e-04  9.76839209788e-04 -3.49617808592e-03 -3.61985865812e-04  1.58313327206e-03 -3.64531878080e-03 -1.54992874172e-03 -9.37991274206e-04  5.22059568144e-05  2.99785050407e-03 -4.21672776280e-04  6.36172084254e-04  5.21108388806e-04  2.16413777183e-03  1.96649395635e-03 -7.88304839719e-05  4.23348231772e-03 -3.14787241192e-03  3.62807789112e-03  5.25891694355e-03 -2.43102850137e-03 -3.58205097674e-03  3.73661062916e-04 -2.99489733964e-03  8.30243742222e-03 -3.74403863934e-04  1.63217794196e-03 -3.40195102583e-03  1.63269333841e-03  9.52685483181e-04  4.49103511079e-03  7.13250045766e-04 -3.17416038989e-03 -6.90364637787e-03 -2.64758926835e-03  3.02554964026e-03 -2.92263532312e-03  8.04449147955e-04  3.73006446701e-03  4.03126686972e-03  1.86255839249e-03  1.11520020563e-04 -1.60789703217e-04  1.20738146020e-03 -2.02336712753e-03  2.24337611236e-04 -2.36179619728e-03 -3.71373155615e-04 -2.73575354459e-03 -4.55777232473e-03  3.59640116294e-03 -2.06050857142e-03  4.23865935099e-04  6.39268598722e-04 -1.65845057668e-04  3.85911459178e-03 -3.89828696325e-03 -3.16962225127e-03 -1.01119741733e-03  2.59932427853e-03 -3.79382944078e-03 -2.76414162588e-03  1.33988629797e-03  1.86822545930e-03 -3.30822567210e-03 -3.79881248097e-03  2.79015861385e-03  2.57680887208e-04 -3.56603435504e-03 -4.15034734999e-03 -1.55899583711e-03  3.98410641757e-03 -2.28539116585e-03  4.73029777470e-05  2.31188460013e-03  3.19856623550e-03 -9.60141606225e-04  3.09982788312e-03 -9.98397749491e-04 -1.14342347058e-04  1.87052691941e-03 -3.55307508696e-03 -1.68694519562e-03  7.23662204940e-03 -5.17294140536e-04 -2.94046795670e-03  1.64369968685e-03  2.53138909770e-04  8.16160536235e-03  2.53340395310e-03  1.51478377631e-03  1.49616016749e-03 -2.86529551695e-05 -1.97731561745e-03 -2.00519586240e-03 -8.36332595505e-04  2.30242108241e-03  5.15880507475e-04  1.67980451775e-03 -2.64146950569e-03 -1.30297397908e-03  1.31188272820e-03  3.77701112413e-03 -5.28849900814e-04 -3.60438170149e-03 -6.60018968813e-03 -2.41658733038e-03  1.99869711083e-03 -3.20943635168e-03 -8.12690507528e-03 -1.03432302077e-03  1.48833659194e-03 -2.24930178754e-03 -4.75034403598e-03 -3.28465373811e-03  7.80882994882e-03  5.45500267041e-03  3.11275806029e-03 -9.77284081164e-04  3.36136680447e-03 -1.67546560504e-03 -5.92210313796e-03 -1.15158861157e-03 -4.93031511301e-03 -2.00713275623e-04  1.46333957999e-03  2.01437324295e-06  4.69576891451e-03  4.17321426294e-03  1.37696495090e-03  2.17862094088e-03 -3.09651726259e-03 -3.49719975754e-03  3.31804748136e-03 -2.29994631855e-04 -5.82100147774e-04  2.63619959461e-03 -6.53066688351e-04 -1.40852292413e-03  1.34018820825e-03 -4.12216104216e-03  3.49420363637e-03 -1.12775843881e-04  4.74380239272e-03  4.83867853868e-03 -2.53080903409e-03 -5.18624285086e-03 -7.61892330948e-04 -2.66052275588e-03 -1.65475580069e-05  1.74742688310e-03  6.25115593152e-04 -1.82380531519e-03 -1.39717843144e-04 -4.62226964858e-03 -3.14574133502e-04 -3.75939599271e-03 -2.48570777678e-03 -3.52836951536e-03 -3.16387444534e-04 -3.64705681881e-03  2.50049959841e-03 -1.53898378465e-03  1.87289504235e-03 -4.51561126383e-03 -1.33916250628e-03 -2.63308465724e-03  2.59841808476e-04  4.98901423508e-04  5.57272011339e-05
 3.08931980163e-04  1.26774496010e-03  2.43363678073e-03 -5.96374213703e-04  1.79619888952e-04  5.79350725557e-04 -2.08146882166e-03 -7.57940805751e-04 -1.16200642495e-03  1.63692365090e-03  8.95420740990e-05 -3.22123545499e-04 -2.74964785541e-04 -3.93615065638e-03  1.80756987578e-03  2.35461509022e-03  4.56975793890e-04 -1.19041508417e-03 -3.44861824349e-04  1.23706339389e-04  4.50147437852e-04 -1.51170307349e-03 -1.32430124397e-03 -2.23054347561e-03  6.00411911215e-04 -8.04739822377e-05  1.11450649683e-03 -4.28041853486e-04  2.01405951932e-03  7.20933613588e-04  2.18971069857e-03  1.88495334498e-03 -1.34770586591e-03 -1.36032349369e-03 -2.17337939029e-04 -1.43426371624e-03  5.45120754074e-04 -7.25990957077e-04 -5.48222106614e-04 -3.24297704919e-04  8.71572608900e-04 -5.62123216459e-04  2.77254428123e-03  2.23498122476e-03  2.27414755808e-03  2.26269382327e-03  6.28493028198e-04 -1.69443827115e-03  1.18797579627e-03 -2.36893208975e-03  1.35899143111e-03  5.45861911441e-04 -1.80775652904e-04 -1.04054744969e-03 -4.00553230277e-03 -2.19377741048e-03  1.14968269124e-02  6.39764332041e-02 -1.13181318618e-02  2.20146248130e-02 -9.92401066979e-04 -4.06536913125e-03 -1.65953686243e-03 -6.62668647087e-04 -3.86154903370e-04 -6.14428165505e-04  1.62874849754e-03 -7.31126839099e-05  1.28173322297e-03  1.00041700679e-03  1.13351720269e-03  1.59333181802e-03  8.83436131309e-04 -3.08163557160e-03  2.25755414914e-03  2.22512726157e-03 -1.67524305635e-03  1.61794850693e-03  1.05563272386e-03  1.28931726670e-03 -1.47411038711e-03  3.54330973170e-03  4.12019527006e-03  1.42610914103e-04  1.08458697072e-03  1.56176195057e-03  1.41541475655e-03 -1.27927846842e-03 -2.51100843079e-03 -3.06370145458e-04  2.97512942843e-04 -1.75557918063e-03  2.29295317903e-03  2.05169627608e-03 -3.82306184363e-03  4.45644094507e-04  1.17668858905e-03  5.92715791708e-04  1.05929907972e-03  1.82002742612e-03 -1.84563932789e-03  1.47082431314e-04 -9.51736450562e-04  1.25361409569e-03 -2.64040124885e-03  2.80309668423e-03 -2.06383297063e-03  7.37746024630e-04  2.62452982869e-03 -7.56721405910e-04  8.20528877065e-04 -2.93159662680e-03 -4.44597646388e-04 -1.59139813450e-03  3.38726918998e-03 -6.42689784465e-04  2.46521429137e-03 -2.88208170029e-03 -2.56991252347e-03 -2.21949059023e-03  8.20228600123e-04 -1.79882005905e-03  1.65360061026e-03 -7.11874875632e-04 -1.74702850893e-03  1.32960191698e-03  1.04258428601e-03 -9.15227070529e-04 -4.75410076201e-03  8.77982421450e-04 -6.05865146130e-04  2.07916179495e-04  2.52232018836e-03 -2.14569523261e-03 -9.11709432854e-04 -1.51295208331e-03  1.55902065250e-03 -1.15758443838e-04 -2.00757440895e-03 -1.70782308641e-03 -6.89708967911e-04  8.57622313870e-04 -5.33998598250e-04 -5.40416426504e-04  2.15301589697e-03 -1.05782572834e-03  5.51251118966e-04  5.42830360897e-04  2.94275469516e-03  2.51732126902e-03 -2.37098221604e-04 -2.60868398811e-03  1.44658962429e-03 -1.68581360419e-03 -1.77769174288e-03  6.49125457199e-04  9.37228950194e-05 -5.64099922148e-04  4.65699376381e-04  4.26978480863e-04  2.59477042224e-04 -9.84992923653e-04 -1.37283527965e-03  8.50926836494e-04  1.83646109932e-03 -2.35989982352e-04 -2.20770887801e-03 -2.17706331128e-03 -1.46992103615e-03 -1.51754035613e-05  2.61620020767e-03 -5.14125165110e-03  2.47375873847e-03  9.87996694681e-05  4.24290755819e-03  9.18532358716e-04  2.16739482262e-03  4.89741769794e-03 -3.44146417430e-03 -1.84645259160e-03  5.01713285020e-04  1.60843220456e-03 -3.08669727696e-04 -1.47664962078e-03  1.78277873444e-03 -9.86964030098e-04 -1.75207361083e-03  6.69764687783e-04 -1.25679742062e-04  8.07896487379e-04 -1.10150917524e-03 -1.18152125028e-03  9.57060688109e-04  1.32091931652e-03  2.02426977567e-03 -6.73819080675e-04  6.69263805089e-04 -1.14367487787e-04 -6.94201834971e-04 -1.15145908514e-03 -2.29397335710e-03  2.13410943932e-03  5.53459174120e-03  1.59628378720e-03  5.91665846922e-04  3.85475676035e-03  2.00061487892e-04  2.53233979066e-04 -7.84813067759e-05 -1.55389152515e-03  2.50868828485e-03  2.98378501418e-03  1.81516543895e-04  1.85207038754e-03 -6.42260615669e-04 -7.92129530033e-05 -1.00034285598e-03 -6.67286457852e-05  1.56226177187e-03  9.18136701229e-04 -7.45401354514e-04 -5.68571878176e-04  1.68804177607e-03 -1.98258940819e-03 -1.10706073202e-03  7.52375734303e-04  4.23425378861e-04 -1.11740095975e-03  2.13357653646e-03 -3.55596091322e-04 -5.27539979179e-04  3.52106821359e-03 -1.70227603562e-03  1.12196988408e-03 -1.39981460216e-04 -4.57563983463e-03  4.89371240341e-04  1.22696836631e-03  8.37957460456e-04  4.62143963142e-04 -1.35051993697e-03  1.62031363666e-03 -1.16651699018e-03  8.55101119569e-04 -2.45312481337e-03 -1.65712084879e-03  9.48247763843e-04 -1.54905744829e-03  3.43116468573e-04  1.58900797195e-03 -1.37577378947e-03 -2.40713890594e-03  7.16209356605e-04 -2.62855389596e-03 -2.07753474241e-03  1.28167885895e-04
-5.24316244804e-04 -2.69418019930e-03  8.62491436089e-04 -9.52309672156e-04  1.23169313308e-03 -3.64621294780e-03 -5.98935111600e-04 -1.35601282153e-03  1.54818556170e-03  1.97952171594e-03 -8.44634637361e-04  3.85838813848e-05  1.73405962786e-03  3.20230228453e-03 -2.51010218840e-03 -1.59327660725e-03  8.00448203991e-04  1.77011649935e-03  1.28189677277e-03 -3.69876153421e-04 -1.51038514597e-03  1.65431943091e-03 -1.69458945843e-03  4.00723911330e-03 -1.75064934596e-03 -5.21381576027e-04 -1.02400456636e-03 -1.24683406496e-03 -2.86910681722e-04 -1.08085534481e-03  2.32092281399e-03 -4.50449527479e-03  7.34808206028e-04  1.21431931135e-03  2.11209630760e-03  7.65173458588e-05 -8.52563777352e-04  3.85078020332e-04 -1.23382148430e-03  1.84872654799e-03 -5.25296641803e-03  1.95052481415e-03  2.37099183468e-03 -3.33121611101e-03 -3.33139166937e-03 -2.00796659760e-03 -1.43938476829e-03  3.49441454104e-03 -1.68342451351e-03  1.87396771125e-03 -1.80081526483e-03 -8.75047061492e-04 -3.00404794836e-03 -6.59012747710e-04  2.56718084393e-03  3.83145640073e-03 -3.91591065867e-03 -1.13181318618e-02  6.88006138764e-02 -8.97722405145e-03  1.59003239191e-03 -6.05187709698e-03 -3.91113319084e-03  1.35194968730e-03 -1.15464068235e-03 -9.49688745909e-04  7.11764226261e-04 -3.23962565332e-04 -1.51989701208e-03  2.98212355375e-03 -2.37365147995e-03 -2.02710366571e-04 -1.08029160405e-03  4.08334175792e-03 -4.68392577161e-03 -2.14919452176e-03 -5.64712147272e-04  5.03399448155e-04  1.67714438455e-03 -3.99224357436e-04  1.89098282922e-03 -8.11150407232e-04 -6.26000491881e-05 -5.31340861780e-04 -1.35773234477e-03  1.34883532241e-03 -4.62283246587e-03  1.54911630105e-04  1.55522886835e-03 -1.01122196530e-03  6.30410764173e-05  4.80942586121e-04 -1.35513095709e-03 -3.97150962515e-04  4.13259055309e-03  9.32795958887e-04 -1.27557732229e-04  3.09777589628e-04 -1.33218735515e-03  1.17088654499e-03 -6.37587194160e-04  5.84936491325e-04 -1.69424475995e-04 -3.78603064065e-03 -6.35957538684e-04  3.04349173383e-03  2.00325910424e-03  7.69129351279e-04 -7.96253735519e-04  3.03432849707e-04 -1.13846143659e-03  2.16801527554e-03 -8.65256777992e-05 -6.41745318160e-04 -5.54728186926e-04 -5.55841771766e-04  2.58622633607e-04  2.10908376240e-03  3.64210082529e-03  2.74939651332e-03  5.60562256069e-04  3.29739551943e-04  1.96409805708e-03 -4.68275219961e-04  5.55378556941e-04  2.87429987526e-04 -8.27609688978e-05  4.97103179641e-04  2.39263989574e-03 -2.85077138086e-03  3.98936398596e-03 -4.98917438242e-04  2.44411017055e-03  3.68189139020e-03  6.86592898632e-04  7.05753498167e-04 -1.16063267473e-03  2.61122208426e-03 -3.99849211696e-04  2.21696871465e-04 -3.19291932932e-03  8.68735905303e-04  2.68161092507e-03 -3.81340911299e-03 -1.09741253759e-03 -1.01933066125e-03 -1.52176545277e-03  2.49092582387e-03 -1.64873093665e-03 -1.47018131551e-03  2.53572138298e-04  4.04797497918e-03  2.29859146061e-04  2.18950223132e-03 -1.72432360585e-03  9.82555851713e-05 -1.55870868415e-03 -6.73829271127e-04  8.53655643721e-05 -3.92163770294e-05 -1.77409884398e-03  1.56169183557e-03 -4.23654580874e-04 -1.30921372037e-03 -3.26847815877e-03  1.46381593174e-03  2.96051643024e-03  3.03325644346e-04  4.90918253767e-04  6.31990119056e-04  7.16164243682e-04 -1.82947790137e-04 -2.82660931069e-03 -3.61123524305e-04 -1.25174231885e-03  1.01829873984e-03 -1.22284204343e-03 -1.03086085048e-03  2.87193075306e-03  4.64075960130e-03 -8.13239376628e-04 -1.80523695703e-03  3.07450246895e-04 -6.74279830567e-05 -3.52544329933e-04  9.01393417432e-04 -1.25607494455e-03 -1.03945457692e-03  1.85224962225e-03 -1.84225775791e-04  4.02429314994e-03 -2.17706616496e-04 -4.36641099567e-04  1.40370749909e-03 -2.78259148074e-03 -3.90232823745e-04  2.29787494805e-03 -2.94710649635e-03 -7.84981341419e-04  1.73695071874e-03  1.32632500437e-03 -2.17948196256e-03 -2.62092010970e-04  8.72919215976e-04  2.59045222125e-04  2.35148390277e-03 -2.37737264776e-03 -2.84387129531e-03  1.88771064053e-04 -2.69789588181e-03 -6.00079231747e-04 -6.00893709714e-04 -2.38230693171e-04  1.34581520132e-03 -8.66892743747e-04 -4.66268116770e-04 -2.72327188830e-03 -3.20389239737e-03  1.16969665982e-03 -1.54643286854e-03  6.22720241177e-04  4.62177217583e-04 -5.19896238037e-04 -5.66466916245e-05  2.23028480634e-03 -9.92030884130e-04 -1.83931754389e-03  1.63565255872e-03 -3.59311650494e-03 -1.55731334533e-03  9.74185965459e-04  1.16414602038e-04  1.24736082388e-03  2.06389374808e-03 -1.21293486501e-03  2.89879331721e-03  2.64133360878e-04 -4.41342338135e-04 -3.52745486500e-03  7.53590262592e-04  7.98632963448e-04  1.52786160706e-04  1.51067631816e-03 -1.30674527375e-03  2.71435906976e-03 -8.89832652749e-04 -1.61919943833e-03  4.62213022961e-05  1.31218826721e-03  6.05879755360e-04 -2.40380473287e-04 -3.76556868183e-03  1.81795979417e-04  1.07889420642e-03 -8.59105192920e-04  2.48982764421e-03
-9.63068614604e-05 -1.62060846844e-04  3.02317585293e-05 -2.53779486056e-04 -3.62334693065e-03  2.41791753782e-03 -5.72640443427e-03  3.57131153876e-04  3.07023875092e-03  1.24371043421e-04  1.94554622821e-03  8.29361258703e-04  2.79456343447e-03 -5.28585445593e-03  3.97378507013e-03  5.39826594521e-03  6.58001627242e-04 -1.26210115144e-03 -9.60681573214e-04 -1.47769169310e-03  2.53008433460e-03  5.21069499864e-04 -1.74474698708e-03 -1.76429238141e-03  1.16300126984e-03  4.07855007151e-03  4.72489381287e-03  2.30526558190e-03 -5.38746805548e-05  2.13332219850e-05 -5.78405764698e-05  4.40491370707e-04 -3.20256492803e-03 -9.95025718993e-04  1.97338391893e-03 -1.10784710038e-03 -1.11299890920e-05 -4.63497284189e-04  3.63720379042e-03  2.09743651857e-03 -2.31127411109e-04 -5.11296769249e-03 -3.57406205147e-03 -3.52831602550e-03 -1.90466495522e-03  3.51690254611e-03  2.48230759507e-03  2.06196657810e-03  6.04691999684e-04 -2.40343873080e-03 -8.55518799659e-04  5.61265667843e-03  1.70521764649e-04 -2.76975363882e-03  1.33355345048e-04 -2.11664936069e-03 -1.22124049163e-03  2.20146248130e-02 -8.97722405145e-03  9.71453546107e-02  2.65706365516e-03 -9.29005356079e-03 -1.86929087741e-04  9.85686765392e-04 -5.04812214915e-03 -3.05916824967e-04  1.11249977985e-03  3.31853429470e-03  1.39755494022e-03  6.43369573045e-04  4.55029970032e-03 -5.04281461390e-04 -1.71514463735e-04 -2.62193187187e-03  1.31145999107e-03  3.30061918737e-03 -1.10390660883e-03  2.12320484025e-03  9.40731527710e-04 -3.35529504816e-03  1.97813720640e-03  8.79867314066e-04  4.68043818693e-03  2.61233058502e-03 -1.54749280981e-03  1.33907603234e-03  3.99037740510e-03  3.85433201926e-04 -2.12590328009e-03 -2.34635550613e-03 -8.45730779926e-04 -1.86788925821e-03  1.86458456670e-03  6.13798098806e-04 -5.78783052316e-03 -6.74709936033e-04  1.32900558901e-03  1.43318746675e-03  4.47254993394e-03 -4.93758696989e-04 -2.92803889107e-04  2.76313614808e-03  5.69409004008e-03  6.13818459216e-03 -2.30171344562e-03  1.84482444556e-03  3.76007766100e-04 -3.90401828554e-04 -4.39496027115e-04 -2.38126926354e-03 -4.59223065547e-03 -2.19430131039e-03 -1.87933446850e-03 -3.55045388128e-03  2.49344294458e-03  1.54925068216e-03  5.04811818239e-03  8.63670485003e-04 -4.57538417685e-04 -3.64071348730e-03  7.21379604891e-04 -2.05461812421e-03  1.41772222240e-03  1.85760014039e-03 -2.35560802172e-03 -1.08410822128e-03  2.33668666187e-03 -2.30448894469e-03 -1.37617466811e-03  2.71546111380e-03 -1.04403380910e-03  4.46746930190e-03  6.14464933305e-03 -1.86422850444e-03  1.11607021034e-03  1.07104609782e-03  5.74562762838e-03 -4.57928035611e-03 -6.66708232351e-03 -4.28594552759e-03  2.61263013735e-03 -1.62611629531e-03 -1.25496756970e-03 -2.98101736134e-03  1.26683814698e-04  1.06940495351e-04  2.99643661688e-03 -5.77804220926e-04  3.26970325006e-03  2.80746096030e-03  7.33154629047e-04  1.27014882293e-03 -6.77540378456e-04 -4.39366493615e-04 -3.32607771012e-04  2.76090729075e-03  1.34166711392e-04 -8.55828475296e-04  3.34689872438e-03  2.02080544285e-03  8.51626081035e-04 -1.90357273192e-03  1.95510576520e-03 -2.41298170385e-03  2.24889639128e-03  1.03827710365e-03  3.71733038180e-05  5.18800880138e-04 -7.05790399441e-04  1.13339821225e-03  1.34008702560e-03 -8.31622360609e-03  6.29730032578e-03  4.31479242230e-03 -2.08514347672e-03  2.53888913347e-03 -2.76498522858e-03  3.99897015989e-03 -3.46409589014e-03  1.08253480532e-03 -3.22482022097e-04  2.18064000088e-03 -3.94946910161e-04  6.46686280245e-04  4.56169789879e-03  1.55682186182e-03 -1.25390329799e-04  2.48719711882e-04 -1.51646450978e-03  2.76579774411e-03 -1.82373609929e-03  4.61766600159e-04  1.40201123685e-03  1.17318898453e-03  4.27411195613e-03  3.21077486903e-03 -6.95569338939e-04 -2.29669655934e-04  6.39341013199e-03  3.21997937827e-03  9.13428584418e-04 -2.88944001724e-03  4.42320214820e-03  1.01181678735e-03 -5.10534619846e-04  3.70270705596e-03 -2.68836303305e-04 -5.11603384994e-04 -2.63780045587e-03  3.61598723292e-03  4.02016855804e-04  2.68492270052e-03 -1.24740160371e-03  1.01565349825e-03  2.36975529991e-03  1.89533405397e-03  2.32038903733e-04  1.96097812475e-03 -5.20528615880e-04 -1.23098150812e-03  2.30546530281e-03  5.32256629116e-04 -5.28499564437e-04 -2.73794493012e-04 -4.20983059805e-03 -2.69991049553e-03  5.45738968413e-03  2.22733207867e-04  3.15595875583e-03 -1.00369482353e-03  1.25623506724e-03  3.28139858870e-03 -2.61643220149e-03  1.67025561944e-03  3.69132928964e-03 -4.01930879522e-03  2.96984910145e-03  3.53782094613e-03 -1.63569251359e-04  8.56696698917e-04 -1.32101767746e-03  7.82320590163e-04  8.03616159702e-04  2.93290818971e-03  2.17443024615e-04 -1.23636793574e-03  1.11981623180e-03 -7.71396575081e-04  3.53169571025e-03  1.49445934380e-04  5.06619299914e-04 -7.07091605027e-04  2.65767309397e-04 -3.92598709252e-03  1.78400059170e-03 -2.43773569712e-04
 3.20157725721e-03  2.00409016973e-03 -2.47544615545e-03  1.40211903925e-03 -6.40822396379e-04 -2.55457724046e-03 -1.24835387251e-03 -6.15001186724e-03 -3.38598941061e-03  3.46576566421e-04 -6.93072956437e-04 -3.31915762993e-03 -7.24079664995e-04 -3.83430244933e-03 -4.81129960522e-04  2.55632752904e-04 -2.63212651215e-03  1.62385606710e-03  1.93729710866e-03 -9.04280804714e-04  1.85301115634e-03  6.79877748337e-04  2.75648625816e-03  9.11781457097e-04 -2.55854092102e-03  5.34793133855e-03  1.30826204521e-03 -4.36145031610e-03  4.55361526883e-03 -3.74777811773e-04  3.07509057892e-03 -3.64364420050e-03  1.95635570765e-03  5.88870789362e-04  2.30454853343e-04 -3.94332579733e-04 -6.04786851511e-04 -1.30640601783e-03  2.37455876519e-03  3.29623622891e-03 -4.38786320673e-03 -3.93615933494e-03  1.54949333081e-03 -1.48239674960e-03 -3.40637421182e-03 -2.31207598447e-03  1.82404602870e-03  5.17511628125e-03 -1.26644577541e-03  5.08116430267e-04 -3.46138988604e-03  3.02231778707e-03  2.98537863637e-03  1.10771902183e-03  8.28162933727e-05  2.72438859128e-04 -1.51911959801e-03 -9.92401066979e-04  1.59003239191e-03  2.65706365516e-03  9.07450577103e-02  3.22175845120e-03  9.91275834920e-03 -5.70211500982e-03  3.07883426269e-03 -2.60168467201e-03 -1.01852716887e-03  1.63280791928e-03 -1.57519503225e-03  1.18274682817e-03 -6.38245228481e-04  2.75415986136e-04 -7.13453667260e-04  6.29405150094e-04  1.95216946203e-03 -1.53970280462e-03 -2.17733335545e-03  2.33944083173e-03 -7.88951037434e-06  3.10409020977e-04 -6.16829729598e-04 -1.20817347064e-03 -5.44008932766e-03 -2.37961435267e-03 -3.78882473171e-03  2.54911185705e-03  2.21791262966e-03  6.50033993988e-04  4.10292997949e-04  3.35098030486e-04  6.14986602273e-04  5.21929006165e-03 -2.20389247689e-03  6.46690335623e-04  8.79977060443e-04 -8.01783294648e-04 -1.92643557026e-03  1.28966329175e-03 -3.52841527598e-03  2.08252127740e-03 -1.57715987932e-03  1.83629146867e-03 -2.28087045696e-03  2.33153147154e-03 -3.17987557856e-04  4.60937858123e-03  3.54880003597e-03 -4.27701743739e-05 -4.53747869598e-03  5.08835900639e-04 -1.67934679293e-03 -4.01772525728e-03 -3.11759859130e-03  4.38098497557e-03 -4.91880484525e-04 -5.82936907507e-04 -1.83291752555e-03  1.61362541212e-03  9.89603848874e-04 -3.13180947100e-03  2.91627526709e-04 -3.44245770434e-03 -3.46405246242e-04  2.40666273420e-03 -5.92603782612e-04 -1.15293827316e-03 -2.45673997645e-03  5.35768943961e-03  3.16915033763e-04 -2.25598525371e-03  2.14170734838e-03  6.87347090652e-04  5.05846098606e-04  4.13671937258e-03  1.58328895452e-03  2.14920041795e-03 -2.08503409880e-03  2.43488762582e-03 -3.56832363623e-03 -2.15015552318e-03 -7.23319860424e-04 -1.58701805042e-03 -1.53740997368e-03 -2.16088230553e-03 -2.34542042410e-03  6.53945254303e-04 -2.86256618893e-04 -1.33653407306e-03  1.13368308702e-04 -1.88927221720e-03  9.78220392546e-05  2.88903635879e-03  1.04706690704e-03 -2.76776738729e-03 -2.01600237516e-03 -4.12024384198e-03  1.52903465886e-03  7.86623444706e-04  1.36007670479e-03 -1.14682266667e-03 -2.57956101697e-03  5.11047805969e-03 -1.84054435703e-03 -2.61761359130e-03  2.80888259806e-05  3.28856210725e-03 -3.29853953028e-03 -3.00928611728e-03  7.90119561304e-04 -1.80070122004e-03  4.28516268758e-03 -1.03877151596e-03 -1.81691165012e-03  2.14328068054e-03 -1.82259956697e-03  3.11367379258e-03  1.51700686866e-03 -2.17233449016e-04 -5.70472825309e-03 -1.93075998131e-03  2.73687769413e-03  1.40253018758e-03  3.12278651061e-03  2.06177583152e-03  2.62278031283e-03  2.82369415531e-03  4.08786616160e-03 -8.69853522543e-04 -2.41394075173e-03 -1.54140193528e-03 -3.15197462720e-03  8.69543124640e-04 -3.01833517547e-03 -3.13606937512e-03 -7.62243501868e-04 -3.02130420000e-04 -2.28354277322e-04  2.75500607085e-03  5.40089944847e-03 -6.55697705466e-03  7.12838210926e-04  1.02761493587e-03 -8.15833802229e-04 -3.23101882248e-03  1.77154326614e-03  2.25848358585e-03 -2.25335990173e-03 -3.35276533236e-05 -3.82304892760e-04  4.30463889298e-03 -2.43119991858e-03  2.44213758429e-04  1.59933515311e-03  6.44813648217e-04 -2.55547606595e-03  1.02370954703e-03  1.49979543699e-04  1.11565573634e-03  1.02554718020e-03 -1.30287652681e-03  5.35108183065e-03 -7.45411322718e-04 -1.98641390187e-03  5.26827415267e-04  3.70527253973e-03 -5.07951505835e-03  1.86206244962e-03  1.10153749630e-03 -4.58356036114e-04 -4.24372176841e-04  2.38153704251e-03 -1.80497053036e-03  1.17587751180e-03 -1.79701854235e-03  1.00192336152e-03  2.24877399665e-03 -1.35019032806e-03 -1.49425686028e-03  3.55406946493e-03  3.47899479127e-03  2.23886490824e-03 -4.96003892086e-05 -4.96584390981e-06  1.19996137907e-03 -3.22646502764e-03 -1.96849640186e-03 -7.63485423788e-04 -2.62770146071e-03  1.72499452364e-04  7.13846878708e-04  3.51308960226e-03  3.35316417992e-03 -1.19208644449e-03  1.72499037781e-03 -2.76401122405e-03 -1.36702980954e-03
 3.70782027620e-03  1.06502718309e-03 -3.34304093352e-03  6.62004882094e-05 -4.70258242307e-04 -1.45792651795e-03 -6.16065894640e-03 -4.84766370192e-03 -4.33875777781e-03 -5.82187729575e-04  2.26695910344e-03 -7.21327263166e-04 -8.48160409086e-03 -7.05075862858e-04 -2.42148711111e-03  9.97363728084e-04 -1.75888265756e-04  1.09656462540e-03  3.46655649326e-03  8.78523154097e-05 -1.16739826164e-03 -1.06256003787e-03 -7.11428644802e-04  3.61447628291e-04  3.91554142663e-04 -1.77244019915e-03 -2.80718932876e-03 -3.31336839061e-03 -5.43561972996e-04  5.64525419678e-03 -5.89304505686e-04 -1.49641311557e-03 -2.67349311264e-05  3.21916109840e-03 -3.45366807204e-03  2.63944117372e-03  5.14384119230e-03 -4.63135278827e-03  3.90108900024e-03 -1.15171912605e-03 -1.59129139792e-04 -3.28543684707e-03 -2.62468140200e-03 -2.65613614737e-03 -1.11140745567e-03  1.61704930564e-04  1.19182205885e-03 -5.46089334456e-04  2.07842771489e-03 -7.17080597356e-05  2.66979192582e-03 -1.90497945435e-03  2.93359178645e-03  2.78973219434e-03  1.68578421409e-03  7.43861311901e-04 -8.73108182359e-04 -4.06536913125e-03 -6.05187709698e-03 -9.29005356079e-03  3.22175845120e-03  1.05710993333e-01  8.10043209020e-03 -7.65010263642e-03 -7.48067246161e-04 -2.21432457129e-03  3.74454079866e-04 -1.35736101872e-03 -3.71962538989e-03 -2.61709487301e-03  3.42920815147e-03  2.20846203715e-04  4.45750777412e-04 -2.69667649356e-03  3.38329307961e-03 -2.50655907905e-03 -1.08016031167e-03  1.16231532862e-03  1.15714690253e-03 -2.76531031867e-03  4.89566321110e-03  3.67614097282e-04 -5.43902185613e-03 -9.04966683749e-04  1.60620087231e-03  3.07819998480e-03  3.88537641022e-03  2.44795369278e-04  2.13143157010e-03 -1.07720417792e-03 -3.86334374084e-04 -3.38097993906e-05  1.14894550062e-03  9.24381639967e-04  2.99205839026e-03  1.51853854169e-04 -8.47159450930e-04 -1.65984588751e-03 -5.27406483737e-03  5.09809572243e-03  1.03627851975e-03  1.65000081959e-03 -6.28766527524e-04  1.32071353114e-03  2.40152089673e-03  3.94224763052e-03  1.35307290607e-03  1.84869709112e-03  1.41135929182e-04  2.74822925202e-03  7.38226011265e-04  1.44486180288e-03  2.53361607861e-03  3.94506791027e-03  9.69510663679e-04  7.03031215505e-04  1.46459934211e-03 -1.05978388770e-03  4.54250826799e-04 -2.61679752800e-04 -1.71448815121e-03 -8.59659583059e-04  1.22736166429e-04  3.39736772950e-03 -4.05285981045e-04 -7.68070401705e-04 -9.83591187472e-04 -3.81541493662e-05 -2.56997040967e-03 -1.17102950505e-03 -2.56878783597e-03 -4.08992309143e-03 -3.67210694804e-03 -2.07090554668e-03 -2.80628471264e-03  1.69521037921e-03  3.75939789954e-03 -8.72997427822e-04  4.00026066303e-03  8.79797396484e-04  7.88884694655e-04 -1.99848615890e-03 -3.40948519609e-03  1.76029532230e-03 -2.07808246030e-03  5.01591000755e-03 -2.16695904925e-03  1.04777521775e-03 -2.13555966398e-03  4.28993694842e-03  5.06012797578e-04 -5.56048141960e-04 -1.84725014674e-03  1.11637690926e-03 -8.80595903485e-03 -4.18779096245e-03  2.09573419910e-03 -2.47319584932e-03  4.07942166305e-03  2.37216725683e-03  1.95851130748e-03 -4.10042141012e-03  4.58941737340e-03 -1.47381253103e-03 -9.21518760448e-04  7.21310645124e-04  1.13840192408e-03  2.66386877545e-04 -1.10588342497e-03  1.91437485368e-03 -1.44607078137e-04  1.99182870710e-04  2.37602233175e-04  2.07581168594e-03 -1.01033414037e-03  4.06726585009e-03  2.04436555637e-03  8.15288602176e-04 -9.21109766359e-04 -1.02995635483e-03  2.57555996735e-03 -2.06375754691e-04  8.54641877070e-04  1.04306840181e-04  2.45629402149e-03 -3.57711066510e-03  2.40108409770e-03 -2.62226554379e-03 -2.93910367284e-04 -4.42026629761e-03  3.75116736650e-04 -1.87824341893e-03 -2.53573846754e-03 -1.21538240418e-03  3.63007581816e-03 -2.19331617621e-03  2.53117670626e-03  1.67820468788e-03 -2.70390565088e-03 -5.99152723135e-03 -4.07363340518e-03  1.46743184316e-04 -2.44354445773e-03 -4.38439884595e-04 -5.27369461706e-04 -2.38805433757e-03 -1.48617928447e-03  1.37859854028e-03 -1.95816168782e-03 -5.14505529748e-04 -2.18518876333e-03 -2.47976972916e-03  6.82574630419e-05 -7.18138584684e-03 -6.69851102947e-03 -3.11085911208e-03  6.71766768886e-03  2.10183720202e-03  2.22487387002e-03  2.17890866408e-03 -1.34844374726e-03 -2.56292238203e-03  5.39572936802e-05  5.05153457788e-03  1.83194034041e-04 -4.14601250506e-04 -6.73616948337e-05 -1.68682797138e-04  1.54822023099e-03  2.32976426424e-03  5.08643442900e-05 -4.83031902087e-03 -1.19659679157e-03 -3.50431038987e-03  1.22423443324e-03 -3.65597971249e-03 -2.62896704821e-03  1.11940061839e-03 -1.02381902735e-03 -2.97627484531e-04  8.99244065140e-04 -4.82572351089e-05  2.84851594677e-03 -8.34979007689e-04 -2.00308320470e-03  2.34124879036e-03  4.29365445569e-03 -3.20972373030e-03  1.53645858300e-03  2.89368856369e-03 -3.82528099324e-04 -3.54863931412e-04  4.06686387234e-03  1.60331202638e-03 -6.69731677229e-04 -9.96222700059e-04
 3.14007992853e-03  2.55938871076e-03 -1.68022588504e-03  3.78207804291e-04 -1.63715679748e-03 -8.60777441945e-04  2.88192029865e-03 -4.66228362017e-03  2.07721093779e-03 -3.65496347900e-03 -2.53249800865e-03 -1.64823957611e-03 -1.92212630336e-04  1.00909596551e-03 -4.74652440698e-03  4.86794654767e-04  1.77686228602e-03 -1.94112187437e-03 -3.57646666696e-03  4.40954122827e-04 -2.83644494834e-03 -1.22292179438e-03  3.30866769375e-03 -7.00537189301e-03 -2.28364574169e-03 -2.17504579978e-03  3.00903683373e-03 -1.89779195436e-03 -1.58925774032e-03 -6.57397578738e-03  1.54745834004e-03 -2.58625419594e-03 -2.77916253704e-04  2.17719446616e-03 -1.25917246711e-03 -1.65248811187e-03 -5.56569612552e-04  1.84074030726e-03  1.36354908945e-03  3.53721464054e-04  3.03303152971e-03 -5.40906186141e-03 -4.53018220899e-03  1.36390639240e-03  6.19723799418e-05  5.24764555118e-03  3.27303401110e-03 -2.22038533144e-03  4.24646693109e-03 -3.04819129644e-03  2.34945544416e-03 -6.06077814006e-04 -6.15831271226e-03 -3.06721749855e-03  2.02700748504e-03 -2.35834417428e-03 -2.67714395844e-03 -1.65953686243e-03 -3.91113319084e-03 -1.86929087741e-04  9.91275834920e-03  8.10043209020e-03  1.08511449271e-01  1.56277079719e-02  4.50563835685e-03 -9.28070985609e-06 -6.49288135144e-04  2.26655864682e-03 -7.73979070320e-04  2.57018309451e-03  1.45268603088e-03  4.57646525983e-04 -1.13192260260e-03 -2.08304046276e-03  4.67145198807e-03  4.33259855360e-03  3.48731666476e-04  2.16764831247e-04  1.55795722977e-03 -7.58223225669e-03  9.47267249143e-03  3.18036536241e-03  3.76329829933e-03 -5.74680366285e-04 -2.26035100270e-03  3.80287524378e-03 -4.67572534706e-04 -1.28732428669e-03 -6.00363465172e-04 -2.47349757365e-03  5.91658951177e-04  4.31830150085e-03  6.63407379103e-04  2.15682430198e-03  1.22550445576e-03  1.33155901870e-03 -2.40464365408e-03 -5.16336493229e-03 -9.94102235052e-05 -5.42719111617e-03  3.43406080755e-03  1.93056865910e-03  8.09228605988e-04  5.48550182088e-03 -3.49403954956e-03  2.97221585256e-03 -3.49676403700e-04  3.06194884766e-04  1.76894050108e-03  2.24402875143e-03  2.30024609461e-04 -3.24466385204e-03 -2.88532445612e-04  2.24924260733e-03  3.89675204130e-04 -1.14758573914e-03 -1.92755888063e-03 -1.48728454978e-03 -2.28498076619e-03 -4.06221314273e-04 -1.82421731653e-03 -2.15544066300e-03 -7.67931213674e-04  3.79023249157e-03 -5.66921124588e-03 -1.74284183502e-03 -2.70451157678e-03 -1.74812695310e-03  1.57646492891e-03  9.43118587615e-04 -3.13394246113e-03  1.38073754498e-03 -4.63550047871e-03  5.87178452940e-03  1.98958433088e-05 -2.61339046122e-03 -1.67037448809e-03 -3.58138331392e-06  1.52351012695e-03  1.56744740434e-03  9.33727662007e-04  1.21445731124e-04  3.56702736037e-05  4.76725771843e-03 -1.19285895418e-03 -2.26546655087e-03  3.15896494868e-03 -2.71253440090e-03 -3.79606085122e-03 -3.17497560898e-03  4.87490441841e-04 -9.50828952414e-04 -1.29659550874e-03 -6.39209212576e-04 -1.22194477496e-03 -2.50107076419e-04 -8.17017814338e-04 -2.20404772422e-03 -6.93220059816e-03 -4.36433532056e-03  8.70264833501e-03 -2.20740409487e-04  3.57671723307e-03  9.81416614044e-04  2.35757480678e-03 -4.11990984644e-03  9.63002322670e-04 -1.64914201905e-04 -1.25383803619e-03  6.22342745893e-04 -1.07078223820e-03  3.53044613508e-03 -3.34701477267e-03 -1.73575738672e-03 -6.31504322732e-03 -8.39463923804e-04 -5.97327316242e-04 -2.38865933946e-03 -1.45655382742e-03 -1.02083054054e-03  4.41576269189e-03 -6.53969411437e-04 -1.87109875882e-03 -3.81992429281e-03 -4.97443509138e-03  9.50131197778e-04  5.41931156273e-04 -3.79620681124e-04 -4.85443565267e-03  1.27080141611e-03 -1.76764517717e-03 -9.02637721160e-04  2.21048465176e-04 -6.18665902402e-03  1.81697490892e-03  2.85142703607e-03 -2.32205380118e-03  2.42300040997e-03 -1.59470074141e-03 -1.03385360709e-02  2.56797731018e-03 -8.60351031448e-04 -1.41179229413e-04  1.87765681731e-03  1.38341502090e-03 -1.70952624187e-03 -2.91050477217e-03 -6.29710774439e-03 -2.10427876337e-04  3.25410764855e-03 -3.02687072166e-03  4.00643770557e-04  9.31722614989e-05 -2.53436021270e-03  1.63558552726e-04  5.94142327759e-03  7.42748064292e-03  3.20214209461e-03  8.94382423828e-04 -2.12001190318e-03 -6.88428128036e-04 -3.39905864533e-03 -1.87620420553e-05 -3.40571340388e-03 -3.50716728738e-03  3.77123680108e-03 -4.52774726213e-03  1.76778571838e-03 -1.16117841358e-03  2.48115960655e-03 -9.61092819149e-04 -2.74096515773e-03 -2.92193773510e-03 -2.19199984382e-03 -1.37098348728e-03 -1.28248082335e-03  7.90435084027e-03  1.96424946846e-03 -2.41190314450e-03  3.83399259938e-03 -4.33842242440e-03 -5.25776849173e-04 -1.38956585104e-03 -9.11724527644e-03  2.20075817298e-03  5.05759353249e-03  4.50647814482e-03  1.31462042317e-03  1.03546245484e-03 -7.53979037607e-03  9.49710994793e-04  5.15170218911e-03 -3.07920085874e-03 -1.39479763355e-03 -3.22135231224e-03  2.06352904374e-03
 1.14361404203e-03 -7.01641010061e-04 -3.00754790616e-03 -1.67268613025e-03  1.93096361757e-04  2.31121466006e-03  5.44732361132e-03 -8.60204948842e-04  4.36828160131e-03 -6.24061563502e-04  7.34537455252e-04 -8.72840750983e-04  1.11738174932e-03  8.16015606358e-04 -1.75255517131e-03 -2.11169558945e-03  2.58234719437e-03 -6.77475987599e-04 -8.50941559946e-05  2.98112306595e-03 -4.15992303847e-04  7.21205656945e-04  1.81869002271e-04 -2.80674529115e-03 -5.42448884296e-04 -1.04517376716e-03  3.28077418310e-03  2.34930238172e-03 -6.56625001434e-04 -2.91358657692e-03 -2.52267423111e-04  1.31153763536e-03  1.64759150264e-03  1.69582805765e-04  1.31247721185e-04 -1.27312750204e-03 -6.34487602049e-04  1.30075132364e-03  1.07123181482e-04 -1.56268127178e-03  2.46052380098e-03 -2.22398005329e-03 -9.16621232031e-05 -3.32771219217e-03 -2.72255300350e-03 -2.55297188217e-04 -7.97587226929e-04 -1.77001336813e-03  1.13330938993e-03 -2.10824001983e-03 -1.96453440869e-03 -4.29615597028e-03 -2.53463229570e-03  6.54803102059e-05 -9.49085444918e-05 -4.77813061943e-03 -3.35845927847e-03 -6.62668647087e-04  1.35194968730e-03  9.85686765392e-04 -5.70211500982e-03 -7.65010263642e-03  1.56277079719e-02  6.70659462208e-02 -4.63541355703e-03  2.00204590108e-03  7.28708504966e-04  1.46330368267e-03 -1.03610895294e-03  1.00047271744e-03 -4.33734487857e-03  1.29362990668e-03  9.08372436134e-04  1.18816272818e-03 -7.75907570961e-04  2.56964926014e-03 -1.88986615105e-03 -3.09749699828e-04  2.58497414879e-03 -9.65290500513e-04  1.86850932675e-03  4.72338348661e-04  1.62753802651e-03  5.10793231327e-04  3.68397859810e-04 -4.05450389746e-05  1.85202475197e-03 -1.86840809374e-03 -2.09604692730e-04 -1.63623932161e-03  1.32084666385e-03  2.11327348820e-03  1.39754653895e-03  4.00816435826e-03  2.09891210948e-03 -4.60584546222e-04 -7.98290705785e-04  9.38215143175e-04  1.14148734486e-03 -4.64161795553e-03  1.14004547311e-03  1.37158974802e-03  2.17924330344e-03  3.04787565482e-03 -2.20109562032e-03 -2.27951041062e-03 -9.93676079448e-04  8.02335468951e-04 -4.01701726320e-04  1.05951249391e-03 -2.64369406016e-03 -1.66725031074e-03 -1.64683552615e-03  1.07760539189e-03  2.52546120849e-03 -3.50671012184e-04  7.34581497408e-04  1.51785760930e-03 -4.09450266104e-03  1.98795490239e-03 -1.85240858126e-04 -6.10839086886e-04 -1.76399981141e-03 -5.71919089128e-04 -2.19485415104e-03 -1.21766251277e-03  7.02740534379e-04 -1.28922367673e-03  5.27751936950e-04 -1.09718891102e-03  1.23531793105e-03  5.03481805056e-04 -2.88862116973e-06  1.27245201389e-03 -1.53181406457e-03  1.88622971914e-04 -4.23336265857e-03  1.22131555238e-03  6.32807979020e-04  4.48173498352e-03  4.48993375397e-04 -7.28151793907e-04 -2.15809974871e-03  5.43499725871e-03 -4.51079387379e-04 -9.49040206221e-04  9.11143708763e-04 -1.11880780346e-03 -8.63056423930e-04 -7.25838815948e-04 -1.55381036725e-04  1.89958146935e-04 -1.37361706506e-03  1.99341174784e-04  3.41683652467e-04  1.04817455093e-03 -1.64171544688e-03 -4.87090207270e-04 -2.46682483839e-03 -1.54549772113e-03  3.36011696660e-03  2.27602801419e-04  1.18236122238e-03  8.64954650188e-04 -2.83371692285e-03 -2.90415305073e-03  5.36029275727e-04  9.52781889737e-04  7.13142098291e-04  9.07857920490e-05 -3.70037024023e-04  3.22691505138e-03 -4.63185050210e-03 -1.68922395664e-03 -1.40218692873e-03 -1.50096224769e-03 -2.65735557991e-04  8.59138592598e-04  1.52436173541e-03 -2.74895050094e-03  1.28001860878e-04 -2.26124494233e-03 -1.13517554914e-03 -1.47512700400e-03 -2.97451725379e-03  2.83646565272e-03 -2.63428697360e-03 -1.09467969260e-03 -1.70104729380e-03  2.00644160218e-03  2.63722620235e-03  2.06758653075e-03  8.84507478655e-04 -1.57997438378e-03  1.72395871387e-03 -8.24043352873e-04 -2.07973937173e-03  1.78879576677e-04 -3.04261227619e-03 -1.06391774788e-05  4.51288784531e-03 -4.24951098796e-04 -2.74257820788e-03  1.33333153390e-03  8.68951684622e-04 -1.50696842739e-03  1.76263209246e-03 -4.06562797025e-04  2.89342264452e-03  5.70890922629e-04 -1.67256675712e-03  2.37868388137e-03 -2.06116132324e-03  1.31648515094e-03  4.41987241288e-03  1.27116434887e-03 -1.39496161625e-03  1.33453445275e-03  4.83622070446e-04  3.35012762505e-04 -1.91610136311e-05  5.31776812619e-04  1.10465430879e-03 -2.58533086454e-03  8.54803169750e-04  1.65996155676e-03 -8.35751510577e-04 -9.19819510764e-04  1.04857727790e-03  1.54778040384e-03 -1.98088035639e-03  1.78252247560e-04 -3.59805701312e-05 -2.20275483463e-03  1.92271270007e-03  3.44687635284e-03  2.52495644086e-03  9.69420662302e-04 -1.39473008964e-03 -3.43580559628e-04 -8.27737357021e-04  6.40676429847e-04 -2.90746812143e-03 -2.06569132195e-03  2.37133681903e-03  1.38522724277e-03  1.65637623888e-03  1.70581996260e-03 -2.44915643844e-03 -4.90140094784e-03 -3.81002371258e-04  4.39000117261e-03 -1.19723844495e-04 -2.49380249176e-03 -1.60664374977e-03  2.09210698712e-03
-3.85192261000e-03 -4.24717840773e-03  1.31749199252e-03  3.00156540087e-03 -8.80790501337e-04  2.25084679505e-03  2.01253531972e-03  1.55849804931e-03  1.80135237365e-03  4.85375075797e-03 -9.61641142120e-04 -3.29058013580e-03 -5.17571612930e-04 -1.69429530071e-03  8.91943589513e-04  5.58098219334e-03  2.11346904425e-03 -2.97982972843e-03 -3.22623183473e-03  1.13713107718e-03  2.10112081397e-03 -1.34620954320e-03  5.03374393671e-03 -5.04041253657e-04  7.56228784896e-04  3.99239621159e-03 -2.31062650315e-03 -6.29208849047e-03  3.99294973780e-03 -2.14381903359e-03 -3.26552665801e-03 -3.99808783319e-03 -2.21952430845e-03 -1.00556559693e-03  1.29961802555e-03 -5.60129252261e-03  1.71128195804e-03 -1.13465836737e-03 -1.26345913380e-03 -2.35028835731e-03 -2.37526000185e-03 -7.17203668409e-05 -1.03690427243e-03  5.11679883110e-03  2.04028718419e-03 -4.15377803328e-03 -4.82684958965e-04 -1.92808118852e-03  5.73460760771e-04  1.31234762140e-03 -1.19645024676e-03 -2.47668738836e-04 -5.70827222337e-03 -5.82902248343e-03  5.73682430364e-04 -1.39972488002e-04 -1.57530681981e-03 -3.86154903370e-04 -1.15464068235e-03 -5.04812214915e-03  3.07883426269e-03 -7.48067246161e-04  4.50563835685e-03 -4.63541355703e-03  1.06813578192e-01 -1.95349303110e-03 -2.29680328142e-03 -5.40226160269e-03  1.97725783176e-04  3.62953084488e-04  1.43646134297e-03 -2.49975784993e-03 -1.17077113840e-03 -9.23043063304e-03  1.46200192547e-03  6.82652089464e-04  4.72507796377e-03 -2.15792155452e-03 -2.38127258243e-03 -9.94855110388e-04  3.27080316855e-03 -7.04579219774e-04 -2.12231471724e-03 -2.77421885338e-05  1.89654584157e-03 -7.81083947064e-03 -9.98418266323e-04 -5.14411930287e-03 -5.34428586022e-04 -2.30806228523e-03  6.95303324511e-04 -2.35950919369e-03  4.32743505349e-03  1.16441827499e-04 -5.60538753787e-03 -2.26055538715e-03  3.25012160186e-04  5.93729345222e-04 -8.72015672143e-04  4.29100694887e-04 -3.42329842951e-03  1.17753090679e-04 -1.24161142776e-03  3.61857721286e-03 -3.80294961031e-03  5.88984068247e-03 -8.08404335588e-04  1.39861745970e-03  4.39890901485e-03 -4.22519434480e-03  4.35281338194e-03 -5.11811364181e-03 -6.78980720485e-04 -8.96289701786e-05 -3.37602781257e-03 -3.42793693148e-03  2.50297360707e-03 -1.35019285657e-03  8.57575681463e-04  7.76000761966e-04 -4.22344499526e-04 -4.78459657721e-05  1.27486922644e-03  1.39268642198e-04  1.11654134169e-03  2.06317769334e-03  1.03680029870e-03 -3.28453143808e-03  5.98205056561e-03 -8.68682468400e-03  1.97466342984e-03 -2.40019877185e-03 -7.77553709007e-04  1.88180018985e-03 -3.82944167205e-03 -1.71841554332e-04  2.14111929370e-03 -2.55470969079e-03  2.45586690773e-03  1.11998196136e-03  2.76475216395e-04  3.10458898757e-03  3.25140309336e-04 -1.29949581099e-03 -3.59407806090e-03  2.54583150836e-03  7.28992888096e-04  1.88249648754e-03 -1.71662392359e-04 -1.56512052193e-03  1.59950020110e-03  2.18089195345e-03  1.00371748872e-03 -1.37921641625e-03  4.88943761617e-03 -1.07033703079e-04  2.59803905524e-03 -1.43464084740e-03 -4.42360291952e-03 -3.16478235534e-03  5.94352616463e-04 -7.01798183170e-04  5.00517863007e-04  1.57546553800e-03  4.23086303629e-03  3.16388104718e-03  1.79112927384e-03  3.15348421729e-04 -1.85077355377e-04 -5.99295192422e-03 -2.23390564368e-03 -9.19862003050e-04 -1.82638294543e-04 -1.24324490551e-03 -1.30786219960e-04  1.17647808374e-03  2.29752503593e-04 -3.73764149691e-03  9.68143872735e-04 -2.11969282942e-03  4.03414812438e-05 -3.88696206630e-04  2.88916625157e-03 -1.76216319507e-03 -1.84104552034e-03  4.93804436716e-04 -5.66831819511e-03 -4.58803651544e-04  1.21151514485e-03  1.05353216667e-05 -1.04943198516e-02  2.14914867565e-03  1.73183817595e-03 -4.36748522193e-04  5.75924909601e-03  3.28837318161e-04 -9.13136456293e-04 -2.73075835026e-03  2.99499868875e-03  2.75661065380e-03  1.75490320437e-03 -6.69197972648e-05 -2.01421022306e-03 -2.57884235210e-03  5.48954055495e-04 -1.14446831182e-03 -1.82991988675e-03 -1.06633035402e-03  9.00883778561e-04 -1.64722004259e-03 -5.16742235214e-03  1.93789440794e-03 -1.66985484485e-03 -3.59028243212e-03 -1.21108582818e-03 -2.75137079020e-03 -4.90518406635e-03  4.12202532253e-03  2.65318678554e-03  9.76143380092e-04  1.79547190746e-04 -3.61323980339e-03 -2.17442325508e-04  3.97233980556e-03  4.17652649572e-03  6.97025401358e-04  4.90353039053e-03  4.38606637844e-03 -1.48533581401e-03 -2.83382646412e-03  9.25463793803e-05  1.41013179923e-03  3.01307283753e-03  8.06087220742e-04 -8.27887070867e-04 -3.36475865717e-03 -2.95251435991e-05 -4.19001337328e-04 -5.57518256122e-03  3.21592024385e-03 -1.21399245312e-03 -1.43067633064e-03  6.93991271399e-04  2.39601022116e-03 -4.36263479378e-03  2.10848204263e-03 -9.82711202448e-04  1.84873029306e-03 -6.08213196884e-04  1.97254711832e-03  1.69164871190e-03  2.46914901553e-03  6.23597119752e-03  7.37119713437e-05  2.90167228957e-04  4.99464477798e-04
 3.44696090454e-04 -1.69614704738e-04  3.50416977155e-04  2.35817767531e-03  2.73082270191e-03  1.29908270771e-03 -7.63490815617e-04 -1.52517970859e-04 -1.64152058880e-03  1.96248859184e-03 -3.83187501168e-03 -3.95586555412e-04 -1.62806881692e-03  1.76563928252e-03  7.17143846358e-05 -2.41971902090e-03 -7.53861977435e-04 -8.34755166557e-04 -1.49787545043e-03  1.19653208454e-03  7.49030296610e-04  3.42383447945e-03  5.71972311611e-03 -1.53235936871e-03  1.98784546706e-03 -1.32281320222e-03 -1.05926128023e-03  7.95056291893e-05 -5.37400597364e-04  7.18295706938e-04  5.22409179711e-03 -1.53328197887e-03  6.05293043352e-04  1.64256320405e-03 -8.87442495940e-04 -5.09491238723e-04 -5.26323828448e-04 -6.07481038307e-04 -1.39379495480e-03  6.85778769275e-04  8.84020182977e-04  1.89961700689e-03 -2.03911202265e-04 -4.98045343555e-03 -1.12171066981e-05  7.21605802032e-04 -2.02354556521e-03 -6.44493164579e-04  1.65049473003e-03  3.78579762214e-04 -1.41913546594e-03 -1.43342112127e-03  1.30025417322e-03  5.49280041016e-03 -3.23332849742e-04 -8.72479452658e-05  2.00005103828e-03 -6.14428165505e-04 -9.49688745909e-04 -3.05916824967e-04 -2.60168467201e-03 -2.21432457129e-03 -9.28070985609e-06  2.00204590108e-03 -1.95349303110e-03  7.42025907401e-02 -3.44440437575e-03 -6.79414377442e-03 -6.84365079950e-03 -3.76245236609e-03 -1.78563336450e-03 -2.13792503489e-03 -2.08926985246e-03  1.67559756413e-05 -1.27599153730e-03  1.26192515754e-03 -1.35285230121e-04  1.03298396280e-03  1.52642159809e-03 -8.91554977936e-04 -3.08686171681e-03 -1.82037808069e-03 -8.65440244145e-04  9.17827580612e-04 -1.53889335796e-03  4.81396500339e-03  4.75265598941e-04  9.41861535153e-04  2.15897720461e-03  3.00155701277e-04 -1.64954340723e-04  3.47520098589e-06  4.13670006180e-04  4.24200324676e-03  4.26346612233e-04  8.83034426141e-05 -1.24260665511e-03  9.00839385755e-04  1.57877139837e-05 -3.79626651690e-03  1.17818178102e-03 -3.77038933374e-03 -1.35347745741e-03 -8.43803849200e-04  3.67933546618e-04 -6.25029670541e-03 -4.60901408952e-04  1.49539158387e-03  1.04159972695e-03 -1.12662140912e-03  4.86010477553e-03  4.69304445336e-03  3.31748731746e-03  8.71109411694e-04 -1.48337839969e-03  1.54934415759e-03  5.88246102294e-04 -2.51070455908e-03  3.72468459944e-03  3.93684253234e-03  7.43136311303e-04  1.25230027892e-03  1.15292120699e-05  4.16369342985e-04  1.54283286223e-04 -1.26249252757e-03  2.58474112018e-03 -2.72543446782e-03  9.68205351003e-04 -2.43476780825e-04 -2.59379792634e-03  1.49001291069e-03  1.93649120494e-03  9.54515622373e-04 -2.51367962578e-04  5.02492830710e-04  6.56926464790e-04 -1.06579928986e-03  2.54682516709e-03 -2.36654716625e-03 -3.54608842814e-04  8.36951066719e-04  2.21618727090e-06  1.36734883864e-03  3.56469830902e-03 -9.98878007972e-04  2.32704198323e-03 -2.37010910212e-03  1.29872126728e-03 -8.73290370557e-04 -2.44219280343e-03  1.74306638371e-04 -4.88873210003e-04  1.30153944764e-04 -5.88142470845e-04  2.92541246533e-04  2.79619598414e-04 -2.63361373054e-03 -1.74792474298e-03  6.19927233868e-04 -1.16959484754e-03  1.35288798084e-03  3.89209626930e-03 -2.30095498956e-03  4.58383473463e-04  2.02444705177e-05 -2.45647263176e-03 -9.86916726132e-04 -2.07970474084e-03  6.92184642479e-04 -2.23611080355e-03  3.73464311991e-03 -1.02632502212e-03 -1.63294293928e-04  4.31471535165e-03  1.42098508535e-04 -4.25234369958e-03 -1.28983204056e-03  3.88762353367e-04 -8.79366576292e-04 -1.56413659244e-03 -1.46232364593e-03 -5.84869612809e-04 -2.49063522094e-03 -7.39631842260e-04 -4.17780771351e-04 -1.12414423438e-03  6.15535179391e-04  2.84949602248e-04  6.51613174437e-04 -1.20620785525e-03  2.35866843684e-03 -7.22211898468e-04 -1.37189119682e-03  1.73672990695e-03 -2.50729155262e-03  1.37041206448e-03 -7.51711068367e-04 -1.83537019644e-03  4.53066415685e-03  1.92223310958e-03 -8.81945193270e-04 -1.14915560863e-03 -9.36271837603e-04 -4.07554575074e-03 -4.53092907628e-03  3.42970513543e-03  2.34928091096e-03  4.67559236008e-03  4.83242149150e-04  1.62568937245e-03  7.08218332239e-04  3.99099662952e-04  9.02289553912e-05  1.32151671937e-03  6.90531986944e-04 -1.00553926456e-03  2.62660337849e-04 -1.55150791697e-04  5.84494457364e-04 -2.84037274895e-03 -6.33919974768e-04  1.08305592749e-03 -8.51811431419e-04 -2.14904822493e-03  5.24407957750e-03 -2.06346607407e-04 -5.51980638650e-04  3.11723550068e-04  3.20254377797e-03  1.27683414247e-04  2.07296685109e-03 -1.43756312826e-03  1.63868043484e-03 -2.96495544716e-03 -1.62073605288e-04 -3.42640275077e-03  4.83869967244e-05  1.44360006522e-03 -7.21450823924e-04 -6.35008002383e-04 -1.56354876295e-03 -9.85391873578e-05 -1.24931697837e-03  4.94757866509e-03 -5.68602763910e-03 -2.49921649272e-03 -7.01215790923e-04 -2.10495570435e-03  1.34800354111e-03 -2.61243188945e-03  3.78266792665e-03 -5.98899499863e-04 -1.89791861887e-03  9.17951851257e-04  4.10254504428e-04
-1.28727772201e-03 -1.93843279613e-03 -5.65038533976e-04  1.64932039929e-03 -6.40061177042e-05 -1.10017263257e-04 -1.60008192919e-03 -4.25883666710e-05 -8.66279934158e-04  2.21265783488e-03 -7.86928611513e-04  3.47621316558e-05 -2.16755546379e-03  1.36766127467e-03 -2.43121471526e-03 -1.61815333262e-03  3.35708703307e-04  7.83763990641e-04  8.26518643773e-04 -1.05783291468e-03 -7.88171456562e-04 -1.07432029256e-03 -5.65403943654e-04  2.33807883373e-03  1.55160438605e-03  1.59750134320e-03 -9.07582541152e-04 -1.54137769454e-04  1.13524791783e-04  3.82783329706e-04 -5.33951822645e-04 -2.00519702165e-03  2.23264063216e-03 -2.24404125380e-04 -7.30255553611e-04  1.36767732801e-03  2.42142677524e-04  7.36950128748e-04 -2.00088100186e-03 -4.45703287399e-06  2.16051387430e-03 -3.04010506772e-03 -5.32875354600e-04 -1.42063178954e-03  8.22615598353e-04  1.18924651195e-03  1.32103598518e-03  1.06727091024e-03  1.52576529943e-03  5.82246044981e-04  2.37683214728e-03 -1.58491675674e-03  1.67835832188e-03  2.55949420892e-03  7.90831988527e-04 -2.15567725871e-04 -9.54153918448e-05  1.62874849754e-03  7.11764226261e-04  1.11249977985e-03 -1.01852716887e-03  3.74454079866e-04 -6.49288135144e-04  7.28708504966e-04 -2.29680328142e-03 -3.44440437575e-03  4.90538267762e-02  1.26756745980e-02 -1.13138264384e-02 -1.15413563937e-03  5.19890160181e-04 -3.90525836913e-04 -6.27727726880e-04  2.10987105310e-03 -1.00345892182e-04 -1.31095610142e-03 -2.39004274465e-04 -2.42130964956e-03  4.81979011075e-04  6.11402680508e-04  4.39357308062e-04 -3.34855273918e-04  2.00240000077e-04  3.12870676115e-03  4.76819283173e-04  1.41433102495e-03  6.28588346704e-04  9.88240171999e-04 -6.42401890424e-04 -1.39330622138e-03  1.49683464726e-03  2.61624208747e-03  8.20277561516e-04  4.80817891973e-04 -8.41500458493e-04  1.03009219388e-03  1.08103536121e-03 -5.30601148890e-05 -1.21516875950e-03 -7.96963018148e-05 -3.01168692865e-05  1.93670792962e-03  1.28168928124e-03  1.25957129907e-04 -1.69186190526e-03  2.97466972955e-03  4.07602432327e-04  3.41646412782e-04 -6.49666840536e-04 -1.62116823316e-04 -2.99661882673e-04  1.80909844501e-03  1.70636737180e-03  1.20520201984e-03  1.87691289840e-03 -1.31888778334e-04 -5.26077523765e-04  1.02767424680e-03  6.87530365847e-04 -2.12148832153e-03 -8.58830975108e-04  1.95085250210e-04 -1.45420749760e-03 -1.01163343266e-03 -1.49364211202e-03 -7.05615192405e-04 -4.28038562328e-04 -7.72633412534e-04  4.58035028269e-04  2.86152605933e-04  4.57808664548e-05 -6.54707631272e-04 -4.64341930435e-04 -1.39889215585e-03 -3.39011504727e-04  1.74214227567e-03 -3.09861598170e-04 -3.78167481746e-04  1.82102115401e-03  2.73286541447e-03  2.56759927680e-04 -2.00857412098e-04  1.74201420442e-03  4.52231761204e-04 -7.88312755301e-04  3.97617975668e-04  8.60734594707e-05  2.86608318368e-04  4.26375488357e-04 -2.71815554082e-04 -3.15529740410e-04  7.74592027723e-05  2.62364382065e-04  9.22180895766e-04 -1.15704675215e-03 -1.06845227260e-04 -5.41251179123e-04 -3.97150094484e-04  2.69404681232e-03 -1.97749621190e-03  1.27609728001e-03 -2.50231183112e-03  1.92744140487e-03 -9.45576059282e-04  5.05088280183e-06 -1.39509225051e-05  8.02743692940e-04  4.75264469747e-04  1.80368043494e-03 -1.08734971932e-03 -1.48813954987e-03  2.31875656840e-05 -1.61593451697e-03 -2.91380339150e-04  9.33892587837e-04 -1.91025653322e-03  2.70512922134e-03  2.85238828092e-03 -3.40653437441e-04 -1.63387942357e-03 -1.59201410294e-03 -1.76775655625e-03  1.38723268124e-03 -2.33207124506e-03  3.57252958041e-04 -2.11993968350e-03  1.29351019258e-04  1.60568332926e-03  9.57158791815e-04  9.06503964673e-04  1.02690933249e-03  9.65481412456e-04  8.44704250312e-04  7.78818712288e-04  5.43529446791e-04  2.29376903894e-03 -5.58212388853e-04 -9.12513182743e-04  1.26023287106e-03 -1.18741649351e-03 -1.53298448230e-03 -2.31982653649e-03 -8.39740837611e-07 -1.49494307071e-04  3.03862925756e-04  3.90657289548e-04  1.18346882275e-03 -7.79670979498e-05 -7.87677299310e-04 -1.96622312134e-03 -9.53465667142e-04  1.68525009732e-03 -3.57228889469e-03  1.94283603466e-03  2.67367938254e-03  8.17967168445e-05 -1.78012962934e-04  3.81004279380e-04 -1.68330316773e-03 -2.89468523514e-04 -1.46983832973e-03 -1.28748409906e-03 -2.72422031736e-04  7.97195143072e-05 -1.03033062406e-03 -6.35098049720e-04  2.56210029446e-03  4.33721049492e-04  1.48020403239e-03  8.30262362834e-05  3.65444821245e-03 -6.28075294173e-04 -2.86499058438e-03 -3.93781352491e-04  2.16488588084e-03  1.42151169187e-03  1.30974536529e-03  1.70106528598e-03  2.53132619223e-03  1.59376154272e-03  1.70235815206e-03  7.76846273221e-04  1.82547712455e-03  1.28725783242e-04 -1.81878432628e-04 -1.45111568811e-03 -5.22008125114e-04 -1.74463946603e-03  1.66161502852e-03 -1.45225572747e-03  2.08456519637e-03  1.55654553335e-03 -1.03817327543e-03  1.94195043178e-03  7.96737163684e-04  1.87396624295e-04
 6.41235666655e-04 -3.52768577275e-04  8.42751222801e-04 -2.81904525548e-03 -4.30460206098e-03 -3.14812764959e-03  2.02830045101e-03 -3.65079514302e-03  3.23783741719e-03 -9.08723836232e-04  1.26853520804e-04  1.46466223079e-03  1.09300354471e-03 -2.38689327378e-03 -2.06795349678e-03 -2.45198446507e-03  2.23906998692e-04 -1.23487625933e-03 -6.59378076100e-04 -2.66388874830e-03 -2.15472581755e-03 -4.47800892391e-04  2.92971298569e-03  1.59040762386e-03 -2.36252999693e-03  3.11833400503e-03  2.71841862942e-03 -2.16707244994e-03 -6.36575874958e-04 -2.64645304264e-04 -3.72930109223e-03  2.38686268396e-03  1.41243649139e-03 -1.44666304901e-03 -5.43433450714e-04 -1.25706059803e-03  2.73675242929e-03  6.40924596968e-04 -5.76660187495e-04  2.57771738959e-03  4.37195556903e-04 -2.27220335150e-03  1.27250998404e-04 -6.35127914819e-03 -4.58690293245e-04  3.03687689357e-03  2.57116431424e-03 -2.70155823949e-03  1.02032618480e-03 -1.11418197472e-03  2.69704445960e-03  1.34387983961e-03  2.27905124983e-03  1.43678970300e-03  1.02047173659e-03  1.84818085168e-04 -8.66778842155e-04 -7.31126839099e-05 -3.23962565332e-04  3.31853429470e-03  1.63280791928e-03 -1.35736101872e-03  2.26655864682e-03  1.46330368267e-03 -5.40226160269e-03 -6.79414377442e-03  1.26756745980e-02  7.66758514480e-02  1.61721562331e-03  8.88620696504e-04 -5.21402147945e-04  3.62478666114e-04 -6.16972271844e-04  1.65860800866e-05 -3.48248990731e-04  1.79437783988e-03  1.66401609051e-04 -1.86135401065e-03  5.23246639967e-03 -6.13018033002e-04  1.42279186312e-03 -1.51757685146e-03  2.52048960918e-04  2.73453074821e-03  2.38907271394e-03  1.24026714709e-03  2.66288204021e-03 -1.65246916970e-03 -1.10467052637e-03 -2.63170621408e-03  1.28876166905e-04  3.37886884669e-03 -1.43048613130e-03 -2.66487220653e-03  2.04942153849e-04  1.77325416391e-03  7.97615389715e-04 -2.48546145093e-03  1.61785791367e-04 -3.90709229321e-04  2.46780377114e-04  7.04089182499e-05  1.36847490371e-03  6.58292850647e-04  2.58305980692e-03  1.88466278098e-03 -8.03687440763e-04 -3.25123825510e-04 -2.02019560535e-03  4.66208126412e-04 -1.78292522150e-03  1.38440760146e-03  1.19251789994e-03  2.05989736515e-03 -9.10167755812e-04 -1.53704417605e-03 -1.92837370051e-03  8.80990063484e-05  5.03246626191e-04 -7.67254760432e-04 -1.78109763583e-03  8.52416181959e-04 -5.91864243973e-03 -2.36820731046e-03 -7.38711458761e-04  3.67768703844e-04  1.17382839837e-03 -1.80728048551e-03  2.78406500241e-05 -4.20636389756e-04 -1.20445636772e-04 -2.47701596149e-03  1.89146857069e-03 -2.34545915886e-03 -1.81083592471e-03 -1.11498715087e-03 -1.17807060162e-03 -1.65064096835e-03  3.21987261417e-04  1.78264788857e-03 -3.23910593019e-06 -2.51884364281e-03 -4.26553472669e-04 -2.01089328189e-03 -6.42977142615e-04  1.10174259964e-03 -3.97332585343e-04 -1.73363275005e-04  2.29483908023e-03 -3.25086114855e-04  1.67107562955e-03  4.63581996043e-04 -1.46085866031e-03  8.50947105002e-04 -1.04347656436e-03 -1.97634955646e-03 -3.55900742814e-04 -3.59409111562e-05  1.53636959082e-03 -3.74449600404e-03  4.56657531818e-03 -4.86134366187e-03  1.36932966049e-03 -5.43733318984e-04 -2.69038513002e-03 -1.48102594338e-03  1.67897905942e-04  6.43754241237e-04  2.50923956515e-03  9.27375983144e-04 -1.67952446859e-03 -9.25197570277e-04 -6.25307409140e-04 -6.34801124260e-04  4.25355424900e-03 -5.22383735839e-03  1.93321415267e-03 -2.02615595721e-04  7.38471958652e-04 -4.91634037033e-03  1.37990494313e-03 -8.22199202492e-04 -1.66151699774e-03  1.61494432012e-03 -5.55586519042e-04 -2.27161494187e-04 -1.23282730622e-04  1.33693345848e-05  1.82069478966e-03  1.26106081046e-03  5.16504502661e-04 -1.57788028454e-03  6.38906476074e-04 -8.78387382960e-04  2.50668529121e-03 -1.56293406415e-03 -7.95506019236e-04 -1.67634703206e-03  1.22683648784e-03 -2.71760327775e-03  6.17785746775e-04 -1.47044090121e-03 -4.13205050778e-04  1.83645070378e-03  8.01812465391e-04  3.04701372964e-03  1.05564030821e-05 -3.84121714887e-03 -2.97284419565e-03  5.08832586776e-04 -3.64468990330e-04  4.22566052628e-04 -3.29002654571e-04  2.93909965254e-03 -2.96604419224e-03  1.93970444791e-03  3.36204641994e-03  3.31732511824e-04 -3.58431468724e-03 -1.26411533818e-03  9.04167455255e-04  5.67705351622e-04 -2.39914554187e-03  3.27973013734e-04  9.83393143227e-04  1.74440527089e-03  4.00662174368e-03  2.36043547552e-03  9.34886257927e-04  3.64213723791e-04  2.79383518292e-03 -6.27634781611e-04 -2.44633756860e-03 -1.20220943253e-04 -7.87902318110e-04 -2.04385719586e-03  2.37243829894e-03  3.46424095031e-03  1.63908950026e-03  7.32302424245e-04  5.15101387659e-04  3.26286020375e-03  1.30026139864e-03 -4.03431518422e-04 -8.77932119856e-04 -1.93757804294e-03  5.13881157013e-05 -2.69235632325e-03  7.50390449012e-04 -1.29604666559e-04  2.97122539460e-04 -1.48933200361e-04 -2.42354897925e-03 -8.72532481189e-05 -6.80402874049e-04 -2.64745584395e-04
 8.51372041086e-04  1.81734271770e-03 -2.59274085496e-03 -2.46112101979e-03 -1.44207367961e-03  1.86612523121e-03  1.54299243443e-03  1.23594869957e-03  1.59781110739e-03 -1.46138231817e-03 -8.94382349825e-04  6.81566147395e-04  1.29470447025e-03  1.30358758310e-03  3.67871695674e-03  2.17711872527e-03  6.89313039925e-04 -2.35646688828e-03 -2.57550370901e-03 -1.63630069694e-03  1.55689848447e-03 -1.88132181294e-03 -7.30482086004e-04  1.71436339890e-04  4.60878825982e-04 -2.00162703357e-03  3.60264589871e-03  4.26260559265e-04 -2.02385822003e-03 -4.39267902160e-03 -5.29251893613e-03  1.63986733165e-03  1.44867885352e-04 -4.04854403761e-03  2.39305439697e-03 -2.18234250745e-03 -1.14381469315e-03 -2.46894818518e-03  1.88049377224e-05 -7.31810672512e-04  1.67063869045e-03  2.68699655143e-03 -1.90111727226e-03  5.90174069653e-04 -2.45110931943e-03  2.71580045773e-03  2.90664095134e-03  1.83773984462e-03 -1.35481063799e-03  1.98459525574e-03  1.43004131394e-03  3.21674004636e-03  3.63607375542e-04 -1.65971063029e-03 -1.17980481672e-03 -2.81596440567e-04 -1.93646405912e-03  1.28173322297e-03 -1.51989701208e-03  1.39755494022e-03 -1.57519503225e-03 -3.71962538989e-03 -7.73979070320e-04 -1.03610895294e-03  1.97725783176e-04 -6.84365079950e-03 -1.13138264384e-02  1.61721562331e-03  1.04180075288e-01  1.20369939097e-02  6.43474299555e-03 -6.55365291933e-03  5.14668556144e-03  4.12081619839e-03  1.44386198978e-03  5.27560205326e-03  2.07329944464e-03 -4.91948401116e-05  5.62088469706e-03 -3.49787989926e-03 -9.77215019458e-04 -2.67690977306e-03  6.71703876814e-04 -5.11110298552e-04 -1.30364071441e-03  3.73196725178e-03  1.10357126252e-04  5.22430888265e-04  6.40381378257e-03 -1.62493133996e-04 -9.06058638084e-04 -2.74307155975e-05 -2.55819829277e-03 -1.42288878342e-03  1.79419278034e-03  1.74368373354e-03  8.45439909830e-04 -1.28664534433e-03 -4.63550083919e-04  4.77573911576e-03 -1.60497248333e-03  1.36792141760e-03  1.20750198496e-04  2.23579245469e-04  3.03923589260e-03 -3.80222874807e-03  2.26089998290e-03 -1.04769328260e-03  1.26688234482e-03 -1.27478775953e-03 -9.97798200522e-04 -4.26362542197e-03 -1.57827104195e-03 -3.80799503991e-04  1.50515597304e-03  1.43037011334e-03 -1.82659931459e-03 -3.88575756928e-03 -3.26036802028e-03 -4.58226489932e-04 -2.77546510748e-03  5.20272338704e-04 -1.70009122923e-03 -1.48071909030e-03 -6.55985739444e-04 -2.99562035087e-05  8.71106441972e-04 -6.17300724719e-03 -7.18803744285e-03  5.40016622311e-04 -1.25265743004e-03  2.47699156488e-03 -7.19175605318e-03  4.15841042585e-04  2.67939714859e-03 -1.93156042354e-03  5.52513550073e-04  1.35435056722e-03 -3.51390844530e-03  1.17193486756e-03 -3.54866101925e-04 -2.27356632045e-03 -1.47758707355e-03  9.97888569485e-04  2.21043828843e-03 -1.15777557256e-03  2.49949158169e-03  2.95241745881e-03  2.83487138792e-03 -2.49100963032e-04  3.57037933694e-03 -1.03647225036e-03 -5.82674687472e-04  2.38206235251e-04  1.54077274569e-03 -2.06371901467e-03 -1.04680641588e-03  1.85384767206e-03  8.12572724742e-04  9.54859704743e-06 -8.56768071024e-04  1.73086738047e-04  1.63433532132e-03  1.99174174108e-03  2.57049074245e-04  7.52711116407e-04  3.32232679113e-04  4.25475696320e-03  3.21634537513e-03  6.55663567619e-04  3.78848417792e-03 -5.01470974777e-03 -2.18215501675e-03 -1.79161212767e-03 -2.21359555509e-03 -3.33324957414e-04 -6.98905892408e-04 -8.44604324424e-04  1.68049170496e-03 -5.91777751464e-04 -2.91460058368e-04 -4.89033991867e-04  5.08622467991e-04 -1.77901340640e-03 -1.53209533343e-03  1.19561204698e-03 -1.43821321711e-03 -6.71000678698e-04 -2.14785246971e-03 -3.93808841449e-04 -3.62465780460e-04 -2.13880173745e-03  7.98539002792e-04  4.09415471474e-03  7.58614308459e-03 -3.81153977841e-04  1.21822480200e-03  5.63121549218e-04  1.26691400237e-03 -6.41288187861e-05 -2.62919638964e-03  1.98696690914e-03  6.71577417527e-05 -1.50860206441e-03  2.01041439251e-03 -1.54229136310e-04  2.83815390981e-03  3.01167167014e-03  1.81162116637e-04  3.55068271392e-03 -2.20557306926e-03 -2.71397147052e-04  4.72373745350e-04 -2.62454397874e-03 -4.93232236780e-04 -4.82807870284e-04 -9.45150549986e-04  1.67281444591e-03 -3.74772914685e-04 -9.57565666089e-04  4.26253785344e-03  1.44891446484e-03  7.82960787168e-04  2.44582071492e-03  9.55426004545e-04 -1.89293381827e-05 -3.81365342356e-03  2.87630295302e-03 -1.69704433243e-03  7.11358387505e-04 -5.28156522042e-03 -2.51468387547e-03  4.07468769619e-03 -3.81156613554e-03  1.44652563357e-03  5.52895323041e-04  3.19867580972e-03 -3.90098710837e-03 -2.45034277850e-03  2.12545578464e-03 -2.05697294626e-04 -1.08192936726e-03 -2.60542668336e-04 -5.98228036463e-04 -9.71691291590e-04 -1.55867291226e-03  4.43331172855e-04  4.08472582944e-04 -4.21430793760e-03  3.87209764853e-03 -2.11164588100e-03  3.24530324090e-03  1.53014479539e-08 -2.44140438703e-03 -5.03075526867e-04 -1.13414966386e-03
 2.10589089802e-03  1.31421080433e-03  6.95309392045e-03 -6.96785527752e-04 -2.26085461092e-03 -3.83432702489e-04 -1.67723138582e-03  5.40666039451e-05  7.34043362713e-04  4.20868815682e-03 -2.81422954863e-03  2.12310782104e-04  1.43271535366e-03  4.77594964629e-03 -3.24989226933e-03 -3.23963348013e-03 -1.37269674400e-04 -1.78331389475e-03  5.83553238897e-06 -7.73196555393e-04  3.18005140094e-03  1.02783283327e-03 -2.26423436398e-03  3.03506026062e-04 -6.71971454916e-05 -2.03818588938e-03  1.10919997237e-03 -5.39178581171e-05 -5.63555741199e-03  3.11347213529e-03  2.65919993841e-03 -3.76578166814e-03  3.07330600104e-03 -9.23853835632e-05  2.46521431053e-03 -1.49107475454e-03 -6.85260648459e-04  1.00967436817e-03 -6.37884989923e-04  1.80612513341e-03 -2.04121540325e-03 -3.44847112624e-05 -1.37031769832e-04 -1.00519327048e-03 -1.53274357341e-03 -1.08114812768e-04 -1.46599570470e-04 -4.01189043753e-03 -1.82740423784e-03 -7.58047717980e-04  3.89736517629e-03 -4.02996415853e-03  2.17442107167e-03  2.24686041511e-03 -3.31069218420e-03  2.71355118056e-03  4.33390291713e-04  1.00041700679e-03  2.98212355375e-03  6.43369573045e-04  1.18274682817e-03 -2.61709487301e-03  2.57018309451e-03  1.00047271744e-03  3.62953084488e-04 -3.76245236609e-03 -1.15413563937e-03  8.88620696504e-04  1.20369939097e-02  8.79120737937e-02 -1.28196751939e-02  2.64961718290e-02  9.87332040830e-03  5.60725775634e-03  2.27466760436e-03 -9.72704122143e-05  2.09899496668e-03 -2.04714048012e-03  4.74573213521e-03  2.20303983509e-04  2.27038389773e-03  6.23701073027e-04  8.39641813022e-05 -2.16458636552e-03  1.19811040254e-03  5.24534908515e-03 -1.75286383844e-03  1.01418121398e-03  1.70507395935e-03  1.49330782954e-03 -1.04128113857e-04  1.26554813933e-03  2.51265822994e-03 -3.40010361383e-03 -9.29878874694e-05  4.54602370321e-04 -1.53121178057e-03 -9.86816866098e-04  3.13676372545e-03 -3.24572482666e-03  1.00758260048e-03  2.07278688851e-03 -2.27355962347e-04 -2.11143533225e-03  9.96971975707e-04 -6.20861742064e-04  3.45354496831e-04  9.61908209630e-04 -1.72366710342e-03  5.57119900818e-04 -9.44550107863e-04  1.34723854148e-04 -9.02936706483e-04 -2.47484860255e-03 -1.61454558052e-03 -1.82838920251e-03  1.90509427162e-03 -2.86167554679e-03 -6.66418435521e-04 -1.39544547589e-03  2.56401887260e-03 -2.44135911319e-03 -4.37757342330e-03  4.67138557845e-03  7.91458026394e-03  1.37968770883e-03 -1.53425425031e-03 -2.65577388520e-03 -4.85465553003e-03  1.64946773092e-03  1.08696019340e-03 -2.65401111501e-03 -2.52688049551e-03 -8.75846278903e-04  1.59600203890e-03 -6.77427258724e-04 -3.04521482551e-03  6.92530856190e-03  8.79848303950e-04  6.60010634500e-04 -1.91434424512e-03  4.06797757631e-03 -1.26398176477e-03  2.55277895319e-03 -1.71215591860e-04 -2.21585330446e-03  7.68034479040e-04  6.96899148294e-03  3.67062951534e-03 -2.03011059054e-03  2.00684563077e-04 -4.60657937798e-04 -6.90974765821e-04 -9.51126600451e-05  2.07306492754e-04  2.93173826386e-04 -3.85768678680e-03 -2.11609566231e-03 -8.85763404623e-04 -2.81606344171e-03  7.28520920441e-04 -5.67043585224e-04 -7.34508025503e-03  9.29156578687e-04 -3.30902294562e-03  4.49988757902e-04  2.82934341540e-03 -4.58350557446e-03 -5.70574682812e-04  2.71100604566e-03 -4.30268433837e-04  1.03366627098e-04  1.50321472569e-03 -7.61924480401e-04 -4.26907625832e-03  4.07810455664e-03 -7.11608271969e-05 -2.59512778940e-03  4.32968527469e-03  7.79727463244e-04  3.58328868174e-03  1.97383317368e-03 -9.03198168667e-04 -3.59524693005e-03  9.57012104248e-04  5.38991751885e-03 -1.85423071428e-03 -1.43108758905e-03  1.89681235198e-03  8.71495540537e-06 -5.75762098357e-03  4.25505630466e-04 -1.56646007001e-03  1.88136747755e-03  3.30742001148e-03  6.09071895369e-03 -1.83591861906e-04  2.74852816735e-03  3.48212746211e-03 -1.58832769587e-03 -1.07616398152e-03  2.61017004509e-04  1.69368030245e-03 -2.36253580802e-03  3.60315073117e-03 -1.46541879866e-03 -2.73112035045e-04  2.25403756496e-03 -4.40762590996e-04  1.32007376785e-03  1.80101211308e-03 -4.52634029002e-04  1.51388561332e-03  2.19801438732e-03  7.52980468294e-04  2.47838408773e-03  8.51332327614e-04 -4.65596981207e-03 -7.22024405024e-03 -1.98813429844e-03  1.09318526426e-03 -6.48700831844e-04 -1.62518560789e-03 -2.06094061166e-04  4.10515856176e-03  7.35773811962e-04  1.37001895307e-03  1.65293297757e-03  1.39048835113e-03  5.84497654167e-05  1.34662732194e-04  1.34839315757e-03 -6.45307500352e-04  2.80069622852e-03  1.82271043446e-04  1.04222948343e-03  1.15794954220e-03 -2.07422714819e-04 -2.16615520764e-03  2.20222853493e-03  2.80277147356e-03 -1.57359756745e-03  1.92227503816e-07  2.54347978252e-03 -1.60988298777e-04  1.82813501892e-04 -5.05792230257e-04  1.87167445647e-03  1.61182897879e-03  2.25469199623e-04 -2.94134840303e-03 -1.21714154265e-03 -9.07857443820e-04  1.33333761591e-03 -1.95702346355e-03 -3.12104978279e-04
-1.88573515012e-03 -2.26871463126e-03 -6.13172482510e-03 -6.63741906794e-04 -2.63484910230e-03  2.69838742571e-03  1.26965800585e-03  3.71465023065e-04 -1.72610497395e-04 -4.77451647087e-03  4.07186300091e-03  1.65308313543e-03  2.43984271324e-05  2.91633714552e-03  1.64937004125e-03  1.44270462608e-03 -3.90132824713e-03  2.14660783842e-03 -2.09846435647e-03  1.83744745761e-04  1.69588372016e-03 -7.61389367087e-04 -9.09291941924e-04 -3.83021332051e-03 -2.22257572862e-03  1.79043688329e-03  1.06542830862e-03  7.17978333885e-05  4.07065467007e-03  5.50130380298e-04 -1.18222581533e-03  1.89726564931e-03 -1.95214372678e-03  1.21658383123e-03  1.81164540900e-03  1.79474317456e-03  2.68326162848e-03 -2.41195029740e-03 -1.12026957846e-03  3.18657621753e-04  1.95693134643e-03  9.25937097791e-05 -1.31300629940e-03  1.86906134136e-03  9.29945681630e-04  1.07651376103e-03  1.09857356845e-03 -1.25831117788e-05 -1.29712802423e-03  1.08943617180e-03  1.84956403994e-03 -1.11171634754e-03 -1.02930194992e-03 -1.79934140595e-03  2.51350904057e-03  5.45596293433e-03 -2.25234427834e-04  1.13351720269e-03 -2.37365147995e-03  4.55029970032e-03 -6.38245228481e-04  3.42920815147e-03  1.45268603088e-03 -4.33734487857e-03  1.43646134297e-03 -1.78563336450e-03  5.19890160181e-04 -5.21402147945e-04  6.43474299555e-03 -1.28196751939e-02  9.08141084459e-02 -2.50853830665e-02  6.32941977530e-03 -2.97705456187e-03  5.14559269925e-03 -2.40442290467e-03 -1.80216364842e-03  4.54133963644e-03 -8.57032718665e-04  8.16013660781e-04  1.28630439972e-03 -9.46275251079e-04  1.00448948691e-03  2.30896799983e-03 -1.94460109113e-03 -1.76150614044e-03 -6.62202632255e-03 -5.02837703593e-04  1.72189540155e-03 -1.59612967700e-03 -1.39345584432e-03 -5.73329172142e-03 -2.42021681128e-03  3.24741269722e-03 -1.72333602187e-03 -3.51992880745e-04  4.11644085163e-04  2.87487609963e-04 -4.14019624132e-03  5.99628088331e-03  2.17383756175e-03  2.64075271046e-06  1.12454696638e-03  5.11515056104e-03 -2.01705670250e-03  5.20423669954e-03  3.83470525452e-03  1.27587255635e-03  1.35959339203e-03  8.05802149494e-04  2.60108810091e-03  1.34091026806e-03  2.23031704782e-03 -8.81814260138e-04  5.10224334288e-03  1.75927951319e-03  5.98244581798e-04 -9.45936841255e-04 -3.08845275021e-04  4.64331692791e-04  3.99379665415e-04  8.72264122753e-04  1.02383534887e-03 -1.09711601530e-04 -3.23439733216e-03 -2.22758631961e-03 -4.15096491808e-04 -2.02177247877e-03 -3.93901550174e-04 -9.40413939063e-04 -6.18266357990e-04 -1.14094152331e-03  2.37578224991e-03  1.27341999191e-03  8.80853554610e-04 -7.63281772510e-04 -1.01918055400e-03 -3.26622075017e-03 -2.38344169142e-03 -9.10046571135e-04  2.67740953163e-03  2.43446187943e-03  1.54650957703e-03 -4.32950130450e-03 -1.51913274389e-03  3.03015648282e-03 -2.36454956618e-03 -6.47458901417e-03 -6.45177372685e-03  2.12715921535e-04  4.25257960536e-03 -3.52546256251e-03 -3.71447696621e-03 -3.38822551580e-04 -7.19097930083e-04 -4.20126321563e-03 -1.33621270243e-03  5.30562053935e-03  5.23145587418e-03  4.04488623509e-04  6.33729926177e-04  1.81539631269e-03 -2.47692012698e-03  5.78792972815e-04  2.21513221659e-03 -1.23362626088e-03  2.91840136017e-03  1.03035313610e-03  1.07570534808e-03 -4.05373472257e-03 -7.95797261890e-04 -3.76112912356e-03  1.01664725235e-03  3.55839913215e-03 -5.44430273544e-03  1.68095415162e-03  7.65199403143e-03 -1.08048683970e-03 -4.71499535268e-03  5.11136040219e-04  6.34511006302e-04 -3.15652145230e-03  2.15546555982e-04 -4.68635990567e-03 -3.40255561011e-04 -4.11566603261e-03  1.30140354141e-04  2.69839439878e-03  1.87976289857e-03  2.67760736032e-04 -1.38096135989e-03 -3.24570648866e-03  7.66984453111e-04 -3.75058367350e-03 -4.17593229493e-03 -1.55735826098e-03  2.31805591229e-03 -1.05598059325e-03 -2.29045329296e-03 -1.62715831758e-03  2.02736803836e-03 -2.34096707659e-03  2.66188146970e-04  1.54303085937e-03 -2.05878318399e-03  8.43233110039e-04  2.95580027792e-03  3.64922291341e-03 -1.37774628428e-03 -2.08658681216e-04 -3.75803995612e-03 -2.00300839791e-04  1.15654978756e-03 -9.24711251465e-04 -3.58848997175e-03  3.61148342243e-04  7.38095325445e-03  3.95008895161e-04  4.73229746840e-03  4.43357177482e-03  9.18490347964e-04 -4.35889659677e-04 -2.96165245069e-05 -8.48378487255e-04 -2.77511210114e-03  8.92726598219e-05 -6.04024395832e-03  4.42238010893e-03 -3.08470315332e-03  1.10417776130e-03  1.17599420136e-03 -4.40396404984e-03  4.96857706753e-04 -1.75237971288e-03 -4.19257894978e-04 -3.11443727318e-03 -1.33790019462e-03  1.28808260033e-03 -2.35330870355e-03 -3.52628225554e-03 -3.79594508324e-03 -2.52133955671e-03  1.18326144928e-03 -3.50984801442e-03 -5.28744400231e-03  1.47991890175e-03 -3.44533868245e-05  6.53326889421e-03 -2.17491059346e-03 -2.60518582441e-03 -2.04512641850e-03 -2.23873847834e-03 -2.82128718980e-03  1.22257372668e-03  3.81411605077e-03  5.77074914653e-04
-8.78565619022e-04 -1.85022293314e-03  1.77118491733e-03  2.85385516459e-03  2.87123291516e-03 -2.02321676943e-04 -3.27051892095e-03 -2.76786221415e-03 -1.52364910505e-03  4.24032726150e-04 -4.54966493009e-03  1.07418828200e-03 -3.80954723581e-04 -1.58254050136e-04 -3.53021134803e-03 -4.04528080602e-03  4.35914964158e-04 -1.24096322754e-03  1.65053202490e-03  6.26734974547e-04  1.66689741947e-03  1.05426696470e-03 -1.05756261946e-05  3.71638437890e-03  1.95702396450e-03 -1.79137116252e-03 -2.49429905554e-03 -8.28949167319e-04 -3.31984813295e-03  2.52128721879e-03  3.94520641150e-03 -2.73587604836e-03 -3.82512913051e-05  3.25530350026e-04 -7.20712810961e-04 -1.34900343810e-03 -2.78130359249e-03  3.58069401961e-03  4.85312990798e-04  1.29725254174e-03 -1.52415149592e-03 -1.01003175190e-04  1.51406875718e-03 -5.32202597565e-03 -1.37371818141e-03 -1.11284587848e-03  7.38434705248e-05 -1.48381658660e-04 -1.41502705206e-03  1.71809464059e-03  1.83670559425e-03  5.03205665086e-04 -5.43670006372e-05  1.01509756667e-03 -1.84154604102e-03 -3.13775126080e-03  8.24146886475e-04  1.59333181802e-03 -2.02710366571e-04 -5.04281461390e-04  2.75415986136e-04  2.20846203715e-04  4.57646525983e-04  1.29362990668e-03 -2.49975784993e-03 -2.13792503489e-03 -3.90525836913e-04  3.62478666114e-04 -6.55365291933e-03  2.64961718290e-02 -2.50853830665e-02  7.41025641044e-02  2.26840658682e-03 -8.17356557540e-04 -1.31352239113e-03  1.80318477943e-03  1.15478355540e-03 -1.69971799187e-03  1.81114397450e-03 -1.60657426997e-03  4.92804743836e-04  3.44585526070e-03  1.93222423589e-03 -2.27872320907e-03  3.00007856471e-03  2.94566701693e-03  6.58721429032e-03 -2.78143053718e-04  3.81864188199e-04 -6.96395605032e-04 -2.17873922406e-04  5.76635877678e-03  2.55519142350e-03  2.01378554120e-03 -3.26477872118e-03 -1.36646200157e-03  3.53520014929e-04 -4.35133967671e-04  3.34202252654e-03 -2.85294842607e-03 -8.11251287812e-05  1.81537093235e-03  2.56609307388e-05 -3.49589506739e-03  3.12447432059e-03 -3.36251706863e-03 -1.12473241402e-03  3.23730196430e-04 -9.45104031960e-04  4.59115640896e-04  2.17137939851e-03 -1.42978496111e-03 -1.58656233512e-03 -3.16960118802e-03 -4.33274852905e-03 -2.51048709464e-03  2.28389896213e-03 -3.41414492171e-04 -1.65681643795e-03  1.46418959663e-03  2.22457602540e-03 -3.31986954161e-03 -2.50705013351e-03  3.44231693127e-03  5.90693440411e-03 -4.56404457485e-04  1.58016254253e-03  3.64840863819e-03 -1.90942641365e-03 -3.85868436436e-04 -1.05584361914e-03 -2.36443409599e-03 -2.31906363483e-04 -4.04831191860e-03 -1.16167039639e-03  9.92991102882e-04  1.43313236917e-03  1.60681253860e-03  1.32045309652e-03  3.27148300078e-04 -6.88720837293e-04  2.16212022927e-03 -1.94484405722e-03 -5.85594445886e-04 -1.86808189361e-03 -4.01580511132e-03  2.65938609680e-03  3.12869757628e-03  2.28937920675e-03  8.68987426286e-04 -3.10412443246e-04 -1.40307816953e-03  2.40086349031e-06 -1.13221837622e-03 -2.52370342831e-03  5.78901613706e-04  5.18243459887e-04 -3.04739722767e-03 -4.54541476910e-03 -1.15279924973e-04 -1.88960433586e-04 -3.35062636625e-03 -4.68142283913e-03  3.35291879714e-04 -3.99988632186e-03  1.88261922856e-04  9.40054024931e-04  9.96915825060e-04  3.91940660972e-04  3.24930365605e-03  1.21147504600e-04  2.73749905250e-03 -2.01088605272e-03 -2.22833941486e-03 -2.18591334963e-04  1.21401731350e-03 -2.03964296685e-03 -2.07009609731e-03  3.37820595673e-03 -3.22130255892e-04  2.82104569087e-03  1.06921661862e-03 -1.08321757293e-03  2.18487946280e-03 -1.39564357392e-05  5.68059681500e-03 -1.63529905748e-03 -2.55806989526e-03 -1.83002407939e-03  4.73448429277e-04 -3.91385022427e-03 -1.73993196761e-03 -1.86949527885e-03  2.46091814498e-04  4.72848647608e-03  4.47547659777e-03 -1.67531954809e-03  2.38442672761e-03  2.92193580501e-03 -2.08415894818e-03  1.68535463978e-03  3.55127909853e-03  2.38601312206e-03 -2.55958727905e-03  3.52686911082e-03 -4.92597822318e-03 -2.23301996324e-03 -3.54174369009e-03 -1.59802678170e-03 -6.64987282018e-04  4.03367913978e-03  3.84599690334e-04  1.01675653676e-03  5.00735696856e-04  1.06936773145e-03  6.76280743655e-04 -2.52566333918e-03 -3.00020580377e-03 -6.32988661722e-03 -1.50270135941e-03  1.53760596714e-03 -6.92243113078e-04 -3.92592391262e-04  6.83442896523e-04  6.42965535872e-05 -1.14420521825e-03  4.70674204548e-03 -4.35538235556e-04  6.41825631686e-04 -1.03475025432e-03  2.21330848353e-03  6.71598029238e-04  2.55884249626e-03  8.65805731336e-04  2.49556642369e-03  2.88996991627e-03  1.05256062766e-03 -1.25965499866e-03  2.91605624475e-03  1.88282848423e-03  3.17912138364e-03 -1.02941147384e-04  2.67546744918e-03  1.77042183129e-03 -1.65373400203e-03 -1.60255478465e-03  9.13125041622e-04 -1.34002658821e-03  1.49972405285e-03  1.84526118286e-03 -6.49754946662e-04  6.19708323169e-04  1.93489019718e-03 -1.16603976118e-03 -1.85092649041e-03  7.52728909477e-05
-4.01482624445e-03 -2.69544117182e-03 -1.93481300564e-03  5.92114817867e-04  2.68719705386e-03 -8.66582916546e-04  2.56974403480e-03  3.44260381474e-03  1.50775964828e-03  1.56217802216e-03  3.58083447755e-03  1.64971446040e-03  4.28064021746e-04  4.13269716794e-03  6.97435401789e-04 -3.19200659525e-03 -3.63486005654e-03  3.71284795126e-03  1.23862202383e-03  1.09960957027e-03  1.55104995719e-03 -2.91134315880e-03  5.47756039487e-04  1.91431350640e-03  2.01263713783e-03 -4.05642670481e-03  4.57718296263e-03  3.89255128106e-03 -8.72843246818e-03  2.02022927587e-03 -9.51949188781e-04 -5.60710966057e-03  2.63332575481e-03 -1.45289878189e-03  7.00720584575e-05  7.52825031326e-04  6.84620065201e-04 -2.33746461194e-03  5.92236192604e-04  9.36956128818e-04 -1.61951415566e-04 -6.57295034776e-03  3.86736495972e-03  2.17360323718e-03  1.08834775577e-03  4.00247738605e-04  3.11567928319e-03  2.67511420617e-03 -4.21204489219e-03  1.85775953464e-03  2.95044273569e-03  2.03158994250e-03  1.47576841683e-04 -3.08075452001e-03 -8.36894597304e-04 -3.03101913960e-03  1.34084403490e-03  8.83436131309e-04 -1.08029160405e-03 -1.71514463735e-04 -7.13453667260e-04  4.45750777412e-04 -1.13192260260e-03  9.08372436134e-04 -1.17077113840e-03 -2.08926985246e-03 -6.27727726880e-04 -6.16972271844e-04  5.14668556144e-03  9.87332040830e-03  6.32941977530e-03  2.26840658682e-03  7.94254980710e-02  1.97667976216e-02  2.47101005599e-02  1.06665315754e-02 -4.16899312292e-04 -4.50657688063e-03 -5.27240412654e-04  9.72367747012e-04  4.72273143565e-04 -9.30761008890e-05 -4.03344270094e-04 -2.55793272752e-03 -1.75787759826e-03 -8.63866792547e-04 -7.66134495070e-04  6.85884596000e-04 -2.51892702349e-03 -1.02915431003e-03  3.51469455774e-03 -8.61628672721e-04  1.34984750821e-04 -5.90906050569e-05  2.22495431548e-03  1.43100294437e-03 -7.52096229572e-05  1.64977026352e-03  1.80852820710e-03 -4.52476690225e-03 -1.64053813787e-03 -2.89866509575e-03 -4.13649938957e-03 -3.86378152614e-04 -3.58191851636e-03 -2.91269159191e-03  2.77817123266e-03 -1.82564753205e-03  1.82270310816e-03 -5.67432179329e-04 -1.68221511252e-03 -2.00571102102e-03 -1.12410238812e-03  1.82999537381e-03  7.01414566932e-04 -1.89226293121e-03  1.55385132502e-03  2.60231847976e-04 -4.22175482728e-04 -1.01068215515e-03  2.94235321842e-04 -3.34070501407e-03 -1.95353984433e-03  1.61945449366e-03  3.31964753307e-03  8.46901374830e-04 -1.41232288939e-03 -1.62655748851e-03 -1.31953673326e-03  2.11298644731e-03 -8.31325332350e-04  1.03139507565e-03 -4.35844601606e-03  2.29142704179e-03 -3.03084237895e-04 -4.67869694329e-03 -2.41188997644e-03 -1.06157165597e-04 -3.84005894622e-03 -3.91431499019e-03 -2.41442941277e-04 -2.89580278129e-04  1.46275801930e-03 -3.11952049062e-03  5.15101724731e-03  1.68630496940e-03  7.55498823925e-05 -2.15805397462e-03 -5.48952933194e-04 -1.41981481865e-04  7.23358150023e-04 -1.22725473548e-04 -4.37485332764e-04  2.72938625383e-03 -9.60833105820e-04  3.84561751594e-04 -1.45825122657e-03  2.44983701805e-04 -7.29953975529e-04 -3.84409294333e-04 -1.13281647765e-03  3.20854196988e-03 -1.18409003222e-03  7.70666119721e-04 -6.93597410198e-04  1.74926107537e-04  2.26534023985e-03 -5.92779476135e-04 -2.68208812734e-03  2.25784230505e-03 -2.30723138392e-03 -6.42510127089e-04  4.65735604390e-03  1.00664957090e-03 -2.95278738170e-03  2.57761794344e-04  2.92155137915e-03 -1.91966011914e-03  2.62718403977e-03 -2.72540179185e-03  5.64741954628e-04 -2.08165002666e-03  4.06531757000e-03 -3.57398438760e-04 -8.97518530374e-04  2.34727089109e-03 -7.33656792124e-04 -2.22287152334e-03  3.68647677821e-03  1.45466464416e-03  2.65675229229e-03 -9.05597711577e-04 -1.61493748137e-03  1.71849921923e-03  2.50333447336e-03  2.81778759072e-03 -9.87302872686e-04  2.94318928415e-03  2.57369108000e-03  7.93911471633e-04 -1.02013077671e-03  1.15867516152e-03  2.69119913721e-04 -9.76209817737e-04  1.76074325956e-04 -1.05504934359e-03 -1.59595321233e-03  4.55732258746e-03  7.79599468512e-04 -3.35659543880e-05  7.40764204547e-04 -3.05571720207e-03  1.53213683316e-03 -3.28076253630e-03  2.57838522062e-03  6.48797944665e-04  2.63075901836e-03 -7.89468203837e-04  8.14179368047e-04  4.29428111155e-04 -5.73493829918e-04 -4.69908828619e-04 -1.21098794177e-03  2.98792095571e-04  1.89160097890e-03  1.60707839436e-03 -4.18980209316e-03  5.65082993350e-04  4.80125737388e-04  7.90550172550e-04 -5.79080193333e-03 -3.92835915810e-03 -9.29768356859e-04 -5.55557360038e-03  3.85069883266e-03  1.70105352065e-04  9.74376887540e-04 -7.13821490298e-04  4.38203463752e-03  1.22454123896e-03  1.81689917821e-04  1.32560174901e-03  7.04860407436e-04 -1.91446483664e-03 -3.52375089291e-03  2.60351909084e-03  4.38743526285e-04  3.50402558775e-03  2.99701442981e-04 -2.26211877690e-03 -2.02199030624e-03 -6.41712955995e-04  1.51013955587e-03  1.55102425461e-03 -8.92426506772e-04 -3.59186512547e-04
-3.25309358614e-03 -6.66846753342e-04  2.14482757012e-03 -6.15446936247e-04  1.05113719972e-03 -7.04934522839e-03 -1.46049331230e-03  5.75398811274e-03 -2.63772559564e-03 -3.14334598725e-03  5.55008580019e-04  2.33329594629e-03  7.23366315827e-04  9.62188535670e-03  2.67572574417e-03  3.49107497274e-04 -2.64143855273e-03  2.53034708641e-03  1.88679125629e-03  4.32871005062e-04 -3.82772894632e-03  1.21304396033e-03 -2.69366597595e-03  8.29026073433e-03  1.25931891579e-03  1.33229294589e-04  4.75676863791e-03  6.13827623192e-03 -5.84425107397e-03 -1.85788536980e-03 -3.27162568666e-04 -4.03328544928e-03 -2.54700077834e-03  2.03993149520e-03 -2.25912433450e-03  6.30462178492e-04  6.87752405541e-04 -1.96126930188e-03 -1.31642018532e-04  1.93634179463e-03 -8.50150688800e-04 -5.52242734913e-04  6.48793088480e-03  3.94374513864e-03  3.37713514477e-03  2.34906505465e-03  1.58133933137e-03  5.27399525736e-04  5.83160133156e-04 -1.55025415925e-03  1.86974060307e-03  1.71569363613e-03  2.82753278910e-03  5.39159788748e-03  3.64130078217e-04  4.23012515724e-04 -1.08848605300e-03 -3.08163557160e-03  4.08334175792e-03 -2.62193187187e-03  6.29405150094e-04 -2.69667649356e-03 -2.08304046276e-03  1.18816272818e-03 -9.23043063304e-03  1.67559756413e-05  2.10987105310e-03  1.65860800866e-05  4.12081619839e-03  5.60725775634e-03 -2.97705456187e-03 -8.17356557540e-04  1.97667976216e-02  1.04576278066e-01 -1.83224032426e-02  2.00535993050e-03 -8.39905706843e-04 -2.01836883974e-03 -1.60887330736e-03  1.54538570059e-03 -1.87582108132e-03 -7.09973566165e-04  5.94118411879e-03  6.19447577051e-03 -3.57967732076e-03 -1.86102686900e-03 -8.92705392617e-03  1.82833578653e-03  4.57534459385e-03  1.81987648110e-03  3.59790260992e-04 -8.66443034431e-05 -5.52694985474e-04 -7.19725754063e-03  6.32540128023e-03  3.68236173609e-03  3.31077914604e-04  2.16810457027e-04  2.34978882346e-03 -1.52346861818e-03  4.24270212656e-04 -2.85077093639e-03 -1.17386274679e-03 -3.07341479612e-03  3.27123230103e-03 -2.63615233084e-03  3.38657724259e-03 -6.29082963762e-04 -2.27152987919e-03  1.33902501210e-03 -2.05805781197e-03 -9.88239102033e-04 -6.00875901487e-04  3.15544599041e-03  4.76038291351e-03  1.76317869344e-03  1.33192167917e-04  2.22806139247e-03  3.27374212230e-04 -3.46675374048e-03 -3.97377965449e-04 -5.26916052217e-03 -8.36708979364e-04  5.76572645012e-03 -6.44641918495e-05  2.03731233274e-03 -4.88784066617e-03 -2.97103376612e-03 -2.75964177938e-03  5.00487133185e-03 -1.00911768772e-03 -2.64775797474e-03 -3.17470255753e-03  2.21530055704e-03  1.31761579198e-03 -5.69454114499e-03 -3.37426695610e-03  4.14494572597e-03 -8.13790465210e-04 -9.43474054974e-04 -5.57886226316e-04  5.48911837309e-04  3.77036936660e-03  7.00541825053e-04  8.32463294889e-03 -4.21257767539e-03  2.64328426529e-03  1.61480671687e-03 -1.02517969123e-03 -6.39303865463e-04  1.02054864382e-03  2.45487943011e-03 -1.17159595036e-03  1.70623251951e-03  1.84030295135e-03  7.54212673563e-04 -3.67553047170e-03  3.03922068854e-03 -2.11418643937e-04 -1.90450632585e-03 -6.63812835007e-04  1.71151798062e-03  4.44604222936e-04 -3.25288762411e-03 -1.29739684989e-04  1.79979437787e-03  2.15752979985e-03  1.02356221873e-03 -1.79785511070e-03  6.74059575009e-05  5.82331061717e-04 -3.16446847898e-03  1.94391881922e-04 -7.28774501226e-04 -1.72098486700e-04 -1.89030770313e-03 -1.21533289598e-03  1.17652933671e-03 -6.93942641377e-04  4.02204859240e-03  2.03786758877e-04  4.51243940210e-04 -9.95785626589e-04  7.58645055434e-03 -3.24230160776e-03 -2.66950840956e-03  3.10893295219e-04  9.41262944334e-04  1.37008010259e-03  1.39423441187e-03  3.55958750877e-03 -4.26231579538e-03 -9.41115113493e-04  1.98213258985e-03  1.72314834605e-03  1.99583043724e-03 -2.60038859076e-03  1.86185759009e-03  6.20010265621e-03 -2.04100381584e-03 -1.15332272523e-03  3.60150712861e-03  1.37994171983e-03 -4.00888250424e-04  1.21984945392e-03  5.22105992922e-03 -5.17382746722e-04  4.95310650286e-03  8.14741193582e-04 -4.07384226683e-03  4.99734983652e-03 -2.43937284908e-03  4.25584899176e-04 -2.37590611492e-03  4.17852862900e-03  4.26995023369e-03  2.19162904482e-03 -1.92470411858e-03 -2.26663855106e-03  7.91405728561e-04 -2.49306190299e-03 -2.84188750612e-03  1.97774766747e-03  9.81503477161e-04  4.03664390423e-03 -7.12797233961e-04 -5.85656262641e-03 -4.80786001865e-04 -4.90416999483e-03  2.46124422017e-03  5.44425408485e-03 -5.82682585248e-03  3.63087156563e-03 -4.91084923286e-03  1.66449628393e-03 -1.11697387162e-03 -1.27156534580e-03  3.30165265811e-04 -1.88454237641e-03 -4.33769575701e-05  4.46883492458e-04  3.26793713289e-03  3.86530302786e-03 -5.19191289876e-04 -2.11924262726e-03  1.53341743986e-04  2.44942108442e-03  1.18249675693e-03  5.47185334166e-04 -1.84697367031e-03  6.54828819139e-04 -4.69717872973e-04 -1.30762172894e-03  3.43525802095e-03 -2.70066203311e-03 -3.71596651291e-03
-4.54581248795e-04 -2.87147233396e-03  2.53117479103e-03 -1.80566503993e-03  1.60807523595e-04  1.60021533701e-03  4.68504643828e-03 -3.69981477364e-03  2.44887240295e-03  2.38366274804e-03  6.31775507286e-03 -1.29421938295e-04  4.06345664991e-03  4.45958895804e-04 -2.12507694940e-03 -4.04752192349e-03 -5.30963970962e-03  1.27410355796e-03 -1.27859696304e-03  7.18927129731e-04  2.20465449980e-03 -3.30392192797e-03  1.98851315817e-03 -9.74352943270e-04  6.34092064105e-05 -1.03552417973e-03  1.63558208828e-04 -1.53519005667e-03 -2.40152193688e-03  1.99945012493e-03 -5.36137824382e-05  1.22160997444e-03  2.30690474404e-03 -2.52415773499e-03  1.99726510562e-03  7.26221790184e-04 -2.43428258745e-04 -3.87311451333e-03  7.90656856130e-04  9.28223688249e-04 -1.68748231693e-04 -4.83439926045e-03 -5.02026057024e-04 -5.95904125683e-04 -2.63470867313e-04  1.10904501092e-03  3.59678371683e-03  1.91592123616e-03 -2.18153788158e-03  3.50039301135e-03 -1.68751771550e-03  2.23047393439e-03 -5.07862232483e-04 -1.96701079452e-03 -2.47413938578e-03 -3.04755044253e-03 -1.10173574544e-03  2.25755414914e-03 -4.68392577161e-03  1.31145999107e-03  1.95216946203e-03  3.38329307961e-03  4.67145198807e-03 -7.75907570961e-04  1.46200192547e-03 -1.27599153730e-03 -1.00345892182e-04 -3.48248990731e-04  1.44386198978e-03  2.27466760436e-03  5.14559269925e-03 -1.31352239113e-03  2.47101005599e-02 -1.83224032426e-02  9.89519762934e-02 -1.49841035505e-03  8.54489002223e-04 -1.77644277533e-03  1.07307959434e-03  1.16220629141e-03 -3.61922261075e-04 -1.17876402639e-03 -1.25207010087e-03 -2.65109488942e-03 -1.51618177570e-03  6.62867295670e-03  4.33989977225e-03  1.59765521446e-03 -3.60078903654e-03 -2.16342590761e-03  2.49935626308e-03 -2.33854158197e-03 -3.20068818108e-04  3.16801731299e-03 -1.18550740512e-03  1.55767381099e-03  2.11545594691e-03 -1.92024068913e-04 -2.69845456836e-04 -4.84147922814e-03  5.19268579128e-04  5.44103491521e-04 -1.33922955273e-03  1.09554917996e-03 -4.74684504439e-03 -3.31140243962e-03  2.86357121792e-03 -4.78077646966e-04  3.73128378053e-03 -3.57838249144e-03  1.95366587505e-03  1.01918002362e-04 -7.70097029373e-04 -2.67585790373e-04 -2.87277074669e-03 -1.15854051947e-04 -2.83891457638e-05 -1.25004343441e-03 -9.05015212804e-04  2.15105803886e-03  2.12369674327e-03 -1.05782658346e-03  7.02499856431e-04 -6.54188906247e-03 -2.55687380947e-03  2.01209922131e-03  2.14083134142e-03  1.49384910974e-03 -1.49635130841e-05 -1.24863414122e-03  1.56368898797e-03 -2.54874917954e-04 -2.39404353893e-03 -2.11741339606e-03 -3.49712465365e-03 -2.20204781144e-04  4.89662846082e-04 -9.98545577885e-04 -3.72811753310e-03 -4.94820312483e-03  9.23159254630e-04 -1.05848351148e-03 -1.04293553510e-04 -3.33222291592e-03 -1.06394451535e-03  2.67184154410e-03 -3.73612535061e-03 -5.34992889953e-04  2.51967812524e-03  3.58245868881e-03 -2.19301342194e-04  1.73122860304e-04  6.42822224347e-04 -2.08670084655e-03 -1.10799707463e-03 -1.06419463981e-03  2.49250071412e-03  3.52997221725e-03 -3.00880391392e-05  6.33054876040e-04 -3.49297433963e-03 -3.52365286936e-03 -1.64504921912e-03  1.33957924717e-03 -2.76388547959e-03 -1.06011504792e-03  1.90556343180e-03 -5.93646162792e-03 -3.23492712029e-03  4.62745539299e-03 -2.65171834059e-03  3.64349785073e-03  4.18395506640e-03  9.55443500199e-04 -5.09912514210e-03  3.16070434030e-03  5.67109927223e-03 -1.79346566472e-03  3.55963490779e-04 -4.53824147735e-03 -3.10118540214e-04 -1.57571399011e-03  4.39377059855e-03 -1.74076962060e-04 -4.29449783319e-03 -7.33126923305e-05  2.49590977000e-04 -4.52118710225e-04  2.70777417789e-03 -1.73973362998e-03 -1.94618516668e-04  1.58947758721e-03 -3.99235721385e-03 -5.70701436885e-04 -5.10744281467e-04  7.02235857324e-03 -1.49129987297e-03 -1.16478798904e-03 -1.60407527978e-03 -3.07658080703e-03  8.21949220096e-04 -1.27220911171e-03 -1.13691277738e-03 -2.46251728425e-03  1.40615904385e-03 -7.28444685401e-03 -2.28559965271e-03  1.76057112506e-03  3.35284505902e-04  7.93054966414e-04 -2.47122985043e-03 -1.39159819560e-03  3.09197343290e-03 -3.81962266145e-03 -2.97523701781e-03 -5.08151453243e-04  7.81118446249e-04 -2.04248121491e-03  1.81878237035e-03  1.28822554707e-03  1.87329579516e-03  1.27428580198e-03 -1.66691542862e-03  3.16989653865e-05  2.62190797293e-03 -1.07888254890e-03  1.61995456856e-03 -1.26794174310e-03  3.24963611941e-03 -2.29242838009e-03 -4.71728606590e-03  5.86263023247e-03 -2.81334756831e-03  3.75759916837e-04  7.30336687251e-04  8.25738474557e-04  8.16353352572e-04  3.28056938760e-04  4.51535275332e-03  4.66014656655e-04 -1.70699055896e-03  4.18068103919e-03 -5.32686188549e-04 -1.51470971061e-03 -3.24522725449e-03  4.56226540765e-04 -2.69432467482e-03 -5.55209786548e-04  6.07329593935e-04 -6.23526011729e-04 -2.93866220564e-03 -4.61384430322e-03  1.95213493870e-03  1.21238731276e-04  1.41982188418e-03  2.36133647934e-03
-8.28374480845e-04 -2.03357971770e-03 -5.83122533898e-03  1.63522679771e-03  1.27771568095e-03  6.97676630782e-04  8.41130985493e-04  8.82277824817e-04  3.92097760496e-03 -4.08358202811e-04 -8.99724581584e-04 -1.30337159310e-03 -2.43128797109e-03 -1.33809001282e-04  3.11869160838e-03 -2.08729686650e-03 -1.83792527426e-03 -2.23000855930e-04  3.76856410612e-04 -1.77844316825e-04 -1.05031594606e-03 -1.34713378629e-04 -1.78444535817e-03  1.12539498502e-03  1.10912330192e-03 -4.68773528181e-04  3.29294637862e-03  1.76788256723e-03 -1.28173338202e-04 -1.02771838738e-04  7.03958718149e-04  1.29647829281e-03  3.81452596041e-03 -5.72949261882e-03  6.08470010894e-04 -2.22275598917e-03  1.58585213140e-05  1.53743406600e-03 -1.02345815981e-03  1.73509116332e-03  1.42564831023e-03 -2.82935743863e-03 -2.37802934865e-03  7.41777437786e-03  2.62792224907e-03  3.31322637661e-03 -1.77100354713e-03  1.15354413124e-03 -1.03920315282e-03 -4.23925335982e-03  7.33379418681e-04  1.20317643681e-03 -9.89582652320e-04 -2.74236136101e-03  1.84035298315e-03 -1.21198288886e-03 -1.45818831033e-03  2.22512726157e-03 -2.14919452176e-03  3.30061918737e-03 -1.53970280462e-03 -2.50655907905e-03  4.33259855360e-03  2.56964926014e-03  6.82652089464e-04  1.26192515754e-03 -1.31095610142e-03  1.79437783988e-03  5.27560205326e-03 -9.72704122143e-05 -2.40442290467e-03  1.80318477943e-03  1.06665315754e-02  2.00535993050e-03 -1.49841035505e-03  8.76264389387e-02  4.77420803264e-03 -4.06314237971e-03 -4.40722132492e-05 -1.98022020570e-03  6.07192562606e-03  2.66767529747e-03  3.45384169944e-03 -6.37153994134e-04 -1.80253064907e-03 -3.28973245177e-04 -1.36559141294e-03 -1.20521448112e-03 -1.59623845963e-03  3.84889826993e-04  1.95661704886e-03 -1.68782291439e-03  1.59547047043e-03  3.12087677860e-03  8.56351064959e-04 -6.83165724382e-04 -4.70435872427e-04  8.42126636469e-04  3.22982657537e-03  1.99557571123e-03  7.36304953180e-04 -1.29877172693e-03  1.80194218921e-04 -3.85492694422e-04 -4.17898539644e-03  3.05665941228e-03  1.80668856504e-03  2.08286999140e-03  4.11767594125e-03  8.22309057301e-04 -2.56079653388e-03 -4.60209813143e-03 -2.04780797712e-03 -1.02757673836e-03 -9.82488164752e-04  9.22134557468e-04  1.71286219371e-04 -2.13386480991e-03 -5.09643740511e-03 -2.00393659359e-03  1.37440057397e-05 -1.79864462535e-03 -3.46617340739e-04  3.58245616329e-03  5.00770268242e-03 -2.28685700685e-03  5.51238258825e-04 -1.20699400061e-04  1.31643367081e-03 -1.63045889334e-03 -1.27074909724e-03  1.41990451254e-03 -3.88839801632e-03  3.70812041910e-03 -3.52426890403e-03  2.80889423304e-03  2.06168499483e-03  4.13502101913e-04 -3.75915062647e-03  1.74429480941e-03 -3.23387471795e-04 -3.09010277094e-04 -1.26663078494e-03 -1.06490199187e-03 -5.19992639566e-04  1.40427743583e-03 -1.30042313386e-03 -2.64515459024e-03 -9.17478658845e-04  1.65502699255e-03 -7.42783766535e-04 -2.31123431540e-04 -1.58389662734e-03  4.80229173493e-03 -1.65360138417e-04  1.96100300509e-03 -1.84870285403e-03 -9.73249814176e-04  1.76583597321e-03  1.17796903523e-03  2.26088271690e-03 -4.54601967512e-04 -3.43972672667e-03  1.71213122365e-03 -1.67696888357e-03 -2.62027745674e-03 -9.27117495826e-04 -1.05064299636e-03  3.89515118863e-03 -1.16022783524e-04 -1.50842389823e-03 -2.19885824940e-03  1.90184630622e-03 -2.32310880332e-03  1.96473907925e-03 -1.37752287052e-03 -2.32655842260e-03 -6.03309848974e-04  2.95855317237e-03 -1.70746521477e-03  3.45540600026e-03  4.01548345148e-03 -3.66031720946e-03 -2.86743762409e-04  1.47625709263e-03  1.72359036267e-04 -2.32111274713e-03 -2.32518537564e-03 -2.37738996579e-03  8.71251370005e-04 -3.75353691506e-04 -1.77793359703e-04 -2.65698402658e-03  8.16952009488e-04 -2.73415528439e-03  1.21836620286e-03 -2.18868373864e-03 -1.05262574856e-03  2.39007075906e-03  3.18112427957e-03 -3.55487143530e-04  2.18029908638e-03  2.73152965303e-03  3.51635626227e-03  2.84523703335e-04  6.27305633876e-03 -2.67920618125e-03 -8.04708173946e-04 -1.52879020674e-03 -1.18851177763e-03  5.43788074655e-04  2.48837975249e-03 -2.42489974727e-03  1.00070648056e-03  2.09438690171e-03  4.57755334875e-03  2.96589967162e-03  7.33173260173e-04 -1.90987684993e-03 -2.33390796367e-04  1.08589099915e-03 -4.52182856033e-03 -3.49281712905e-03 -1.33152966900e-03  1.06513770366e-03 -1.20641458910e-03  8.48620868096e-04  1.53611796612e-03  3.56807929620e-03 -4.66502043702e-04 -4.19680845208e-04 -3.03481919827e-03  1.34072939240e-03 -6.12232967735e-03  2.07006710234e-03  1.14686274136e-03  1.31200072749e-03 -9.13892517621e-04  3.10906993190e-03 -2.95341862847e-04 -2.11097087384e-05  4.19692081828e-04  2.06176438550e-04 -2.97569979666e-03  1.80951265671e-03  1.39004932668e-03 -1.14511832606e-03  1.45152293626e-04 -2.99481176488e-03 -1.79436500942e-04  2.18814025069e-04  1.46392323953e-03  3.32045984146e-03 -2.91809952930e-03 -2.19188047342e-03 -3.21177205980e-03
-3.86196486353e-03 -2.36261653163e-03  2.47325036746e-03  3.20936904732e-03  2.03094667424e-03  1.67548769578e-03  4.90025157276e-04  1.39152557831e-03 -4.19030276020e-04  1.54180848764e-03  2.06284395013e-03  1.67769075491e-03  4.28984771841e-03 -1.41052111275e-03  1.39815514434e-03  2.43719591604e-03  2.27732791669e-03 -4.91447580609e-04 -1.57392349757e-03  7.19773091946e-04  2.38146420166e-03  1.92562330701e-03 -2.30233357347e-04 -2.03626916097e-03 -1.03851040272e-05 -4.24390355124e-04 -1.82741353496e-04 -2.04443699461e-03  9.04437145432e-04 -4.76107094189e-04  1.75321447218e-03  6.22489332577e-04  2.16535995247e-03 -1.97786331671e-03 -4.74122991479e-04 -2.00869593371e-03 -1.08709424716e-03  3.24008766412e-03 -1.10351109065e-03  2.55136286327e-03 -8.43223416719e-04 -2.18385810555e-03 -2.87445945268e-03  1.10084221079e-04 -6.36220149233e-04  3.87027795918e-04 -6.34538859262e-04 -2.98114532956e-04  1.63578482040e-03  1.51468309622e-03  1.70737615511e-03  3.40898603333e-03  1.50091105055e-03 -1.38292483460e-03 -3.21899154603e-04 -1.26400845854e-03 -1.63175988397e-03 -1.67524305635e-03 -5.64712147272e-04 -1.10390660883e-03 -2.17733335545e-03 -1.08016031167e-03  3.48731666476e-04 -1.88986615105e-03  4.72507796377e-03 -1.35285230121e-04 -2.39004274465e-04  1.66401609051e-04  2.07329944464e-03  2.09899496668e-03 -1.80216364842e-03  1.15478355540e-03 -4.16899312292e-04 -8.39905706843e-04  8.54489002223e-04  4.77420803264e-03  7.48920449049e-02 -8.90542413703e-03 -7.53964878530e-03 -5.97035075534e-03 -9.14319294717e-04 -3.20333238002e-04 -8.70115393933e-04  1.66592247553e-03  2.31030372034e-03  1.83664565780e-03 -1.55621173167e-03 -8.97785806425e-04  4.01953652188e-03 -2.02654953625e-03 -2.23619555340e-03 -1.29213213890e-03  3.11523555058e-03  1.75130429697e-04  1.30243542654e-03 -1.56229242940e-03 -2.93835125977e-03  8.79137095010e-04 -7.48774392660e-04 -6.14824908489e-04 -2.30502543759e-03 -3.77538550459e-03 -1.37784558208e-03  8.69064834441e-04  3.37370473456e-03 -1.32006661230e-03 -9.86505380466e-04 -3.65771324291e-03  3.97368949696e-04  1.21584130781e-03 -5.72950160803e-04  2.66107582084e-04  1.78686229802e-03  1.34544266014e-03 -5.76094178287e-04 -4.37483625547e-04  3.59303022605e-03 -2.69477814266e-03  1.80232417458e-03  1.93385851892e-03  1.25161919047e-03  2.84609558301e-03  2.16877765790e-03  2.60118608991e-03  2.42380766451e-03  1.29194805021e-03 -6.91815696843e-04 -2.38107842665e-03  1.46314579153e-03 -3.01879410892e-03  4.51249990664e-04 -1.23224796517e-03 -2.79367220260e-03  1.37781289287e-03 -6.01369133400e-04  1.83599865535e-03 -1.87016851426e-03  1.50263173625e-03  3.17648505711e-03 -2.18393537648e-03 -1.11277150438e-03  4.26115506068e-04  2.23179470661e-03 -2.16000547210e-03  5.72532519132e-03 -3.70109551903e-03  1.62323651129e-03  2.40701624155e-03 -8.81940096873e-04  5.91935917187e-04 -6.05556079037e-05  2.02399813597e-04 -7.54336249962e-04 -3.36273274872e-03 -1.30587695481e-03 -8.60698726602e-04 -2.38180734912e-03  2.02038825977e-04 -5.19295370240e-04 -1.51976833228e-03 -2.40868917496e-03  1.46530964226e-03 -6.06422762616e-04 -1.41742501303e-03 -2.99023079842e-04 -1.39184341796e-04 -3.45046097777e-04  1.74227737829e-03  1.76222093090e-03 -2.45094393206e-03 -1.04553054316e-03 -1.32927646102e-04 -2.14427281806e-03  1.39623590725e-04  5.02634531764e-04  1.04147950195e-03 -2.23881820840e-03  2.21847182369e-03 -7.39196006343e-05  2.33750619900e-03 -8.83050192257e-04  1.17418678706e-03  2.32427224693e-04  3.94314729124e-03  1.47619179733e-04  1.71806606507e-03  1.79947602987e-03  4.51478521824e-04  1.01107360965e-03 -1.53157573004e-03 -3.13441842010e-03 -5.26660901026e-03 -1.12599116481e-03  1.23671216688e-03  1.86092590978e-03 -1.89861644086e-04  5.78899765711e-04  3.44715443668e-03  3.72039194527e-03  3.40844307490e-04  8.06828777593e-04 -2.41901709559e-03  1.64444868964e-03 -4.47088813518e-04  9.36666625777e-06  5.82807553661e-04  4.52626318144e-04 -3.15147918781e-03  1.18789654599e-05  3.53669157165e-03  1.06663457648e-03 -6.41006705056e-04 -2.52315017251e-03 -2.68707076236e-04  2.45782496403e-03  2.91126734156e-04 -2.63835464741e-03  1.09194312473e-03 -3.87307955176e-03 -6.88022362350e-06  8.27591684561e-04  1.84713968504e-03  9.85014016573e-04  1.47359950771e-03 -1.49918088798e-03 -2.45820791419e-03 -8.88003745176e-04  3.67951302667e-04  2.20446327908e-03  2.87003284894e-03 -2.26837358216e-03  1.09392132689e-03 -2.48652754883e-03  3.14739235184e-04  1.25500429102e-03 -1.11832008641e-03  1.66541531224e-03  2.23163956228e-03 -2.13350121735e-04  3.54889432517e-04 -2.48114407541e-03  1.55660244266e-03  7.36718978110e-04 -1.27864391067e-03 -8.57955650432e-04  3.36957676678e-03  5.14460451000e-04 -9.85827074839e-04 -6.25171610824e-04  8.16320618313e-04 -6.19861774381e-04 -1.08367653128e-03  2.18109103709e-03  9.87509946837e-04 -1.24948471243e-03 -1.04629915860e-03
-1.79239694827e-03 -2.99112138506e-03  2.59005239171e-03 -1.48363707107e-03 -1.04298357724e-03 -8.21892506670e-04 -2.17518513757e-03  2.57699676562e-03  2.45438179907e-03 -1.80529704676e-04 -4.64280121639e-04 -2.14894783644e-03 -3.26913275547e-03 -1.85290043163e-03 -1.33721950748e-03  2.41293751963e-03  4.09609851488e-03 -3.24251810234e-03 -1.51443423243e-03  4.92551399214e-04  2.92753935870e-04  3.10860648833e-03 -9.41268102701e-04 -3.91100196320e-03 -3.55641249419e-03  1.28521092962e-03 -3.23682148752e-03 -1.63003300194e-03  2.38844333096e-03  1.20313730965e-03  5.07941337464e-04  3.57453415830e-03  1.75138128934e-04 -1.77359862625e-03  2.00163966431e-03 -1.28816970807e-03  1.56075990730e-03  7.19086774725e-04 -1.60639348449e-03 -1.14642789769e-04  2.11443712148e-03  1.97541144100e-03 -3.61659767436e-03  4.31888911047e-03 -4.88509791008e-04 -1.99219876094e-03  1.34152379556e-03  1.79519146104e-03 -1.37922042026e-03  2.61432563302e-03 -5.81642279556e-03 -1.53143491006e-03 -2.38208021527e-03  9.63048554369e-04  1.23788569224e-03  2.91044517071e-03 -4.14915056193e-03  1.61794850693e-03  5.03399448155e-04  2.12320484025e-03  2.33944083173e-03  1.16231532862e-03  2.16764831247e-04 -3.09749699828e-04 -2.15792155452e-03  1.03298396280e-03 -2.42130964956e-03 -1.86135401065e-03 -4.91948401116e-05 -2.04714048012e-03  4.54133963644e-03 -1.69971799187e-03 -4.50657688063e-03 -2.01836883974e-03 -1.77644277533e-03 -4.06314237971e-03 -8.90542413703e-03  8.77415274776e-02  4.59163744320e-03 -1.37559212100e-02  3.60912559768e-03 -1.86785810025e-04  3.86688253740e-03  1.17614533016e-03 -5.46110419322e-04 -1.69788398460e-03  1.59230385822e-03 -1.03780806286e-03 -3.56406366619e-03  1.58148436662e-03  2.42870202678e-04 -2.65362955697e-03 -2.46653949786e-03  2.87865592080e-03  3.13745826818e-03  1.37828682550e-03  6.53005619719e-04 -2.26482254738e-03  7.77684544850e-04  4.43286629209e-04 -2.03632564554e-03  2.49664493621e-03 -2.94843529560e-04  2.20030279130e-03 -3.14511073062e-03 -1.33055366812e-03  3.24793032061e-05  6.40163329682e-04  1.85110229477e-03 -2.31667225120e-03 -6.69954609890e-04  6.27234101345e-04  7.23046946765e-05  2.22535021060e-04 -1.41683535668e-03 -1.51840882856e-04 -3.12661249502e-03  8.50906180858e-04  2.71793055751e-03 -9.06669078721e-04 -2.29410204668e-05 -2.56544882737e-03 -2.83468091461e-03 -3.11538576433e-03  7.12228882295e-04  1.14567432507e-03 -1.48693725926e-04 -1.36997052664e-03  1.46001011260e-03  2.96668009275e-04 -4.84072393905e-04  3.44556263840e-04  3.77436931501e-03 -3.83592542615e-04 -2.87126600864e-04 -2.81654502543e-03 -1.29107669000e-03 -1.73647699460e-03 -4.08213533357e-03  8.39548465125e-04  1.26515267371e-03  3.56571147813e-03  2.43293794628e-03  1.64587531825e-03 -3.66123470606e-03 -1.60570239892e-03  1.62467326988e-03  1.70317618794e-03 -1.20526350700e-03 -4.89949789836e-04 -1.01380333305e-03  2.63714082507e-03  2.22156007785e-04  1.42658184985e-03 -3.12566486931e-03 -1.87025490669e-03  8.91430687191e-04 -1.30200259844e-03  5.74176801625e-04  1.81701425261e-03  8.78310357147e-04 -3.72436193782e-04  7.39350197946e-04  1.47179488457e-03  2.13803813742e-03  1.35772286211e-03  5.29023227110e-04  6.65975435679e-04  1.09825658938e-03 -4.94231022082e-03  7.23025580608e-04 -2.68502708124e-03  3.76135707874e-03  1.74381585925e-03 -6.86077559592e-04 -3.57821091444e-04  1.23139036840e-03 -5.11809890664e-03 -3.69506673045e-04  2.97419832142e-03 -1.82639222888e-03 -5.13751434968e-04 -9.39963954187e-04 -3.07468170118e-03 -1.27305418185e-03 -2.83665236580e-03 -3.17477202359e-03  1.96672493129e-03 -3.81616978884e-03  1.17183989234e-03  1.59378011482e-03  8.65791979111e-03  3.62903756662e-03 -3.82618348404e-03 -2.05586699524e-03 -1.06836196261e-03  2.44882587064e-04  3.10252350393e-04 -2.13880974692e-03 -8.54299025302e-04  1.76543795301e-03  2.37246478763e-03 -3.20399549416e-03  3.96799009013e-03 -4.96531358274e-04  1.29490374260e-03 -1.96189314322e-03  5.54253758314e-04  2.03222226163e-03  4.16921059414e-03  2.14657901819e-03 -7.86583913334e-04  3.47108815051e-03 -1.53540967496e-04  3.51134141702e-04 -1.31583415679e-03 -1.66792739440e-03  1.40910687217e-04  6.42053091825e-03  3.37602523874e-04 -2.84696087937e-03 -2.72894694892e-03 -1.31968802444e-03 -3.12413125382e-04  1.96032448980e-03  1.28488180923e-03  2.51841393430e-04  4.32699366117e-03 -9.93592029251e-04  8.64596965007e-04 -1.35488932241e-03 -4.60579216239e-03 -3.95536424969e-04 -5.11256375047e-04 -7.99489094981e-04 -8.87820299431e-04 -2.79838719858e-03 -2.61120142081e-03  1.61475642445e-03 -1.73463462481e-03 -2.16533122942e-04 -2.38307747410e-03 -6.24116712437e-04 -2.03413970841e-03 -1.59711583268e-03  3.12854955698e-03  2.64474452531e-03  2.13756446877e-03 -2.96798938240e-03 -8.05323941299e-04 -2.49161936147e-04  2.93013117636e-03 -9.02671376733e-04  3.40811552170e-04  8.83165664399e-04 -4.78352549891e-04
-1.69663429820e-03 -2.27824757438e-03 -3.50297377359e-03 -2.72675591995e-03  5.48046634166e-03 -3.12317229339e-03  8.46962180301e-04 -7.16622619930e-03  5.25265811570e-04 -8.36772406096e-04  5.00446198659e-03 -4.37533424898e-03 -8.64056582544e-04 -4.82335626126e-03  1.25065801217e-04 -7.45443526082e-03 -6.02855440900e-03  6.17896285859e-04 -2.71263622059e-03 -1.02906846628e-03 -3.34660770564e-03  4.18172086590e-03 -5.62828363768e-03 -1.09710651196e-04 -1.39795361350e-03  1.64180429354e-03 -1.68517402548e-03 -1.94634804876e-03  6.78665967383e-03 -1.83632247468e-03 -3.20040914902e-04  2.34920132686e-03 -3.19855646595e-03 -2.26958227191e-03  4.07888643134e-03  6.28011987834e-03 -5.50060328450e-04 -4.82603100604e-04  6.25234765430e-04 -1.90592734141e-03  3.26885724226e-04  1.71701052457e-04 -3.55033814125e-03 -1.33883643240e-03 -3.99388421214e-03  6.37340075101e-03  3.16192600456e-03 -2.37852946030e-03 -4.20024238742e-04 -1.84211001225e-04 -2.59376132555e-03 -3.81060946287e-03  4.71562996456e-03  5.55846228203e-03  3.21059694417e-03  2.61479622651e-03 -3.35455534304e-03  1.05563272386e-03  1.67714438455e-03  9.40731527710e-04 -7.88951037434e-06  1.15714690253e-03  1.55795722977e-03  2.58497414879e-03 -2.38127258243e-03  1.52642159809e-03  4.81979011075e-04  5.23246639967e-03  5.62088469706e-03  4.74573213521e-03 -8.57032718665e-04  1.81114397450e-03 -5.27240412654e-04 -1.60887330736e-03  1.07307959434e-03 -4.40722132492e-05 -7.53964878530e-03  4.59163744320e-03  1.07515683786e-01 -9.11205515091e-03  1.29204908163e-03 -1.51899084044e-02  1.15707900641e-03  1.10441816022e-03 -5.65265252616e-04  1.95714011062e-03  1.27769926684e-03  5.29574516074e-04 -7.44190635205e-03  1.88355045914e-03  6.77297715844e-04  8.21470488085e-04 -3.79621415339e-03 -3.60394845313e-03 -3.01793014299e-03  1.31590386678e-03  8.44134295283e-04  2.26522547141e-03 -1.91895840062e-03  4.35111749480e-03  4.01269884392e-03  1.77300925185e-03  6.32417473912e-04 -3.39087641101e-03  2.80000093962e-04  2.57751474941e-03 -4.45040272904e-05  5.57407651430e-03 -1.99997472520e-03  9.80477509472e-04 -1.66012427598e-03 -2.44226354975e-03 -2.52167482442e-03 -2.04565901510e-03  1.84100149478e-03  2.80969156787e-04 -1.39019828782e-03 -1.82154180567e-03 -3.30162830203e-03  3.66904183426e-03  2.40518721797e-03  1.26120720964e-03  3.22317939703e-03  1.38279336166e-03 -2.71148148914e-03 -4.27099179114e-04 -1.04375096918e-03 -1.57025402754e-03  1.01109169224e-03  1.06066306760e-03  5.63959588255e-04  2.60554532666e-04 -8.27562019452e-04 -6.81797937303e-04  2.01601676742e-03 -1.37476175765e-05  1.00995444297e-03  3.44917317528e-03 -9.09486490776e-04  2.90844584724e-03  6.58178920772e-04  8.71454349994e-04  1.79598173415e-03  2.57204382993e-03 -1.84025892448e-03  1.52020553947e-03 -1.01337184793e-03  1.10471030368e-03  6.57700209751e-03 -1.12135189719e-03 -1.83798702366e-03  1.77842115708e-03  6.47539609385e-04 -9.71701447079e-04  4.49019357132e-04  1.97596680064e-03 -4.66921209239e-04 -5.73177141646e-03  1.06526364040e-03 -1.23922111857e-03  2.67709994394e-03  6.41780820514e-04 -2.86669095091e-04 -6.32207536283e-04  1.27949836795e-03  1.36756644709e-03 -1.76819876678e-05 -2.19068977121e-03  3.53953044266e-03  2.33261547769e-03  4.69333661330e-03  1.47435196991e-03  3.46551585903e-03  1.07938227649e-04  5.07399346969e-03 -3.81747105494e-03  2.89514095503e-03 -3.88943215461e-03  4.54561488175e-03 -2.41721157759e-03  4.92946522032e-03 -1.42995417403e-03 -3.26071879328e-05 -4.25483569130e-03 -8.14577048247e-05 -2.31580145847e-03 -5.01690406154e-04  4.91457919364e-03  8.46191490368e-04 -1.19765871834e-03 -5.02263282043e-03  4.21310804192e-03 -1.73868710679e-03 -6.21179123591e-03  4.17791487677e-03  9.18282165316e-04  2.70589812519e-03 -3.87259804679e-03  4.94666926558e-05 -8.66425769225e-04 -3.05860535572e-03  2.47445697033e-03  3.48150548954e-03  4.47881078744e-03  4.96152348119e-03  2.34904985654e-04 -9.64121297956e-04  3.01762065004e-03 -3.94441188695e-03 -1.12573835650e-03 -1.34979497440e-03 -2.26170393572e-03  3.52167043000e-03 -2.29812407154e-03 -5.11319903082e-03 -3.35602547139e-03  6.27526795291e-04  2.86961587869e-03  5.57483319048e-04 -1.69123003199e-03  1.15222359014e-03 -1.01516995639e-03 -5.14581934262e-03 -2.59141965628e-03  6.06875881139e-03  1.10644470055e-03  2.72950821865e-04  2.20566001825e-03 -1.46949552802e-03  1.45603650514e-03  7.45272256446e-03 -3.30222194489e-04  2.77921954336e-03 -1.58518931105e-03  2.21938050881e-03  2.06965746063e-03  3.01685066633e-03  3.66797357820e-04 -8.86682196752e-05  1.47425892050e-04  2.09757968022e-03 -4.54715320353e-03  4.00424657544e-03  3.39228644631e-03 -2.12975241005e-03 -4.45303787123e-03 -1.34451967051e-03 -2.40485988096e-04  1.19887065445e-03  1.70649507685e-03  1.21160723683e-04 -3.30108660994e-03 -5.11003225859e-03 -1.11506702444e-03 -2.79298294548e-03 -3.55792527072e-03
 4.27706764937e-03  5.07760577826e-03 -4.17923280314e-03 -7.28260821182e-05  1.38491390200e-03 -7.04784365363e-04  4.70916237618e-04  6.87992943275e-04 -2.73805156943e-04  2.09657171983e-03 -1.91890170357e-03 -1.50486661363e-03  9.61837102105e-04 -2.14613474677e-03  2.78257037599e-03  2.01893264109e-03 -3.79646168315e-03  6.13942711360e-03  4.82338612452e-03 -1.89325267844e-03 -2.22068903549e-03 -7.50648360810e-03  1.33246394688e-03  2.44717428101e-03  1.57840482839e-03 -2.48782474459e-03  9.30685455067e-04 -3.01044948643e-05 -3.73806738596e-03  1.20952710542e-03 -2.30156524683e-03 -1.81647293205e-03  3.53900108905e-03  1.08403602743e-03  3.40572253775e-04 -8.39523362814e-04 -2.44570319334e-03  7.23425517671e-04 -1.05850923215e-03 -3.01005763377e-04 -1.16830375556e-03 -6.69673821991e-04  7.37427968642e-03  1.91077803737e-03  4.58092985737e-03 -9.52521657714e-04  4.71307176063e-04  4.89413805365e-03  2.32054130389e-03 -1.59461941208e-03  4.49554710110e-03 -2.60796809029e-03 -4.19638216784e-04 -3.55352313610e-04 -9.29528784244e-04 -1.51185260121e-03  4.40665102841e-03  1.28931726670e-03 -3.99224357436e-04 -3.35529504816e-03  3.10409020977e-04 -2.76531031867e-03 -7.58223225669e-03 -9.65290500513e-04 -9.94855110388e-04 -8.91554977936e-04  6.11402680508e-04 -6.13018033002e-04 -3.49787989926e-03  2.20303983509e-04  8.16013660781e-04 -1.60657426997e-03  9.72367747012e-04  1.54538570059e-03  1.16220629141e-03 -1.98022020570e-03 -5.97035075534e-03 -1.37559212100e-02 -9.11205515091e-03  9.09909408651e-02 -6.25593746939e-03 -5.39132368036e-03 -5.39904770057e-03 -3.43621224793e-03  1.02739394970e-03 -6.54593855950e-03  4.16834073382e-04  1.22513822756e-03 -5.38603825445e-03  1.63396671203e-03 -8.22898329253e-04  2.56582418852e-03 -1.28874884171e-03  5.73169980324e-04  3.38269466046e-03 -8.04365906084e-06 -1.48225630343e-03  2.44486891700e-04 -3.36839961301e-04  5.02639628713e-03 -9.70326786783e-04 -4.70992634364e-04 -2.42144101576e-03 -3.39800137055e-03 -2.57074628309e-03 -1.40866453118e-03  4.91792203336e-03 -1.64847484754e-03 -3.60812808217e-03  2.04745126293e-03  2.99936133142e-03  2.47617315185e-03 -7.19618303265e-04 -1.86369438484e-03 -2.17979552846e-03 -9.70558270406e-04  4.02225770445e-05  8.09786352429e-04 -1.31378070631e-03  2.83369711375e-03  2.76916718339e-03 -3.31771041970e-03  3.37927950109e-03  3.43417356875e-03 -2.79707743840e-03 -1.21805682696e-03 -4.80546046829e-04  9.90090673664e-05 -2.90011844677e-03  2.54374019237e-03  1.48386186902e-03  2.40795247134e-04 -3.16759950666e-03  1.44139235552e-03  2.93278506644e-03  1.62563979161e-03 -2.19286657004e-03  8.11313828054e-04 -1.73786810791e-03  2.86115689692e-04 -3.84352824908e-03 -1.06851601606e-03 -7.01351444474e-04 -4.23037280925e-03 -1.08113645681e-03  4.90187335344e-03 -6.89694603511e-03 -3.03277463647e-03 -1.03157588629e-03 -5.71099715772e-04  2.92553443215e-04 -1.20331121179e-04 -8.73563801502e-04  1.59704222114e-04  3.06480323648e-03 -9.84957683213e-04  1.57811185738e-03  2.16783518978e-03 -9.88560626172e-04 -1.38990047864e-04  1.03055590149e-03  3.09193890844e-03 -5.62651767515e-03  1.84869008526e-03 -2.98115758330e-03 -9.35918509080e-04  1.53514626670e-05  4.30373896328e-04 -4.99643664504e-03 -5.63020127183e-04 -7.30601483558e-04  1.28019360522e-04  3.49721940382e-04  1.39844626253e-03 -2.07183140015e-04  1.54457984251e-03  3.67188183918e-03  4.77328815129e-03  1.32674237320e-03 -2.37464748020e-03  1.88009179116e-03  1.19803580550e-03  3.67927299819e-04  4.19858643160e-03 -2.75792998315e-03  3.49649089294e-03  5.12352186475e-04 -2.63600432774e-03  1.39289931233e-03  1.10289872046e-03  2.74530431322e-03  1.00058437852e-03 -1.12250792834e-03  1.60249807473e-03 -3.65520021208e-03  1.21327168502e-03 -3.64939052761e-03 -6.35478799582e-04 -2.22697297988e-03 -2.80299750020e-04  1.37274722481e-03  2.51792478999e-03 -1.76608844340e-03 -6.12438123560e-04 -3.36686061863e-03  2.70395525409e-03 -5.69593386512e-04 -1.10591554829e-03  2.55712718165e-04 -3.16428590838e-03 -2.31958213334e-03 -1.73588065565e-03 -1.85416021435e-03 -1.59219360870e-04  3.75995337693e-03  4.23353875115e-04  1.76210141889e-03 -1.23072479697e-03 -4.83796812698e-03  1.09606198536e-04 -3.02964919933e-03 -1.20181316066e-03  7.45952548159e-04  3.37766849180e-03 -1.45361231311e-03 -3.15626708360e-03 -1.54762681142e-03 -6.54951831149e-04 -4.80651657648e-04  1.12745784895e-03  3.28148496198e-03 -2.29782959296e-03 -2.19036359566e-03 -1.75062680508e-03 -1.51787153316e-03  1.20978410531e-03 -5.19224909910e-05 -1.42072240597e-03  4.85351173252e-03 -1.65757739066e-03 -2.28365218953e-03  2.29996090433e-03  3.43845165498e-04 -6.87478577601e-04 -2.41112980063e-03 -5.06234634031e-04 -2.02666831921e-03  4.17509418395e-03  2.08721061446e-03  1.36747437668e-03  1.39220205634e-03 -4.79418463907e-04  3.45966280512e-04 -2.58372601680e-03 -9.28544874492e-04  3.37646344663e-04
 1.50242522867e-03 -3.51231575026e-03 -2.94009801114e-03 -1.98287104194e-03 -8.91138890388e-04  7.81999911282e-04 -1.16457008649e-03  1.13480823714e-03  3.18250789842e-03 -6.92802374442e-04 -6.20045761460e-04 -8.86293118239e-04  2.99816201960e-03  8.17772065456e-04 -2.30277367884e-03  1.15846953814e-03  7.01328560304e-03 -3.40233791453e-03 -8.24769011198e-04  1.02549001616e-03 -1.42318709854e-03 -2.90995182388e-03 -2.21139036086e-03  5.03739433041e-03  8.21236583809e-04 -3.01416775154e-03 -3.42804314869e-03  3.18963605317e-03 -4.00781836085e-03  4.13082338244e-04  1.34658627563e-03 -3.94291891220e-04  2.02941955776e-03  1.25485038714e-03 -3.37099083807e-03  4.28235475509e-03 -1.54922991883e-04  4.00200223331e-04  4.06555223278e-05  4.78295307176e-04 -9.38216624616e-04 -2.53190269511e-04  2.67165071882e-03 -1.17189292733e-03  2.52541867174e-03 -3.41507672398e-03 -2.15109261301e-03 -1.55981703625e-03 -2.51546652820e-03  1.00004444167e-03 -4.98041363357e-03  5.69223889044e-03 -2.30423042438e-03 -2.96808343380e-05  4.87641013393e-03  3.24875229223e-05 -6.53456600192e-03 -1.47411038711e-03  1.89098282922e-03  1.97813720640e-03 -6.16829729598e-04  4.89566321110e-03  9.47267249143e-03  1.86850932675e-03  3.27080316855e-03 -3.08686171681e-03  4.39357308062e-04  1.42279186312e-03 -9.77215019458e-04  2.27038389773e-03  1.28630439972e-03  4.92804743836e-04  4.72273143565e-04 -1.87582108132e-03 -3.61922261075e-04  6.07192562606e-03 -9.14319294717e-04  3.60912559768e-03  1.29204908163e-03 -6.25593746939e-03  1.16757437225e-01  6.64414770699e-03  5.69994210998e-03 -2.71137498948e-03 -4.37039069066e-03  1.54161523195e-03  2.11751816031e-03 -1.45023965102e-03  2.77597488211e-03  7.91720701988e-04  1.94893627240e-04  3.63427523939e-03  7.08317184949e-04 -1.62736959261e-03 -7.71446989397e-03 -2.11749180074e-03  1.64902295424e-03  1.91048709997e-03  3.17893830697e-03 -2.39742264599e-03  2.69055915662e-03  4.90835560108e-03  4.72464959375e-03  1.40773880410e-03  2.35996590620e-05  2.44527628994e-03 -9.45696749819e-04  2.28433799206e-03  2.00377587873e-03 -3.07501388472e-04 -1.19758192116e-03  2.63664173304e-04  3.61332024770e-03 -7.28925852117e-04  2.28556123382e-03  8.20969494337e-05  5.14208334352e-03 -7.03515448757e-04  8.56568922003e-04 -3.12090312456e-03 -5.34075873461e-04 -1.12739323389e-03  8.57409656918e-04 -3.19947409945e-03 -3.33323322133e-03 -1.98283437848e-04 -3.33731292288e-03  7.20646576335e-04  4.65732142906e-03 -5.30326943512e-04  6.60189407843e-04 -1.12269025316e-03 -8.83366067151e-05  3.49705562390e-03 -1.13097687232e-03  1.14696326782e-03 -1.31083069285e-03 -3.12667864993e-03  1.11102776665e-03  4.13080161090e-03 -3.98979891277e-04  2.61292489343e-03  1.94176531787e-03  7.84575622889e-03 -1.96751480590e-04 -1.84290423358e-03  1.16904519674e-04  4.87265898558e-05 -1.18583328605e-03  3.65241810857e-03  7.52370035075e-04 -3.30071197140e-03 -2.07819169023e-03 -1.91814539097e-03 -3.47446193022e-03  8.59119645431e-04 -9.16978181015e-04 -3.35193442947e-03  1.83555331294e-05 -2.97429356670e-03 -8.57664561679e-04  2.70376849062e-03  1.75204264874e-03 -4.31652326738e-03 -1.10462354758e-03  3.05644005648e-03 -2.15736553191e-03  2.17916864320e-03  6.46454648607e-03 -4.86588507881e-03 -8.76191005511e-05 -8.58371679949e-04  9.93904367139e-05  3.36698859137e-03 -5.72695647371e-03  1.33184070745e-04  2.03357146394e-04 -7.93581255787e-03  9.64879246981e-04 -2.46057918216e-03  5.34532457733e-03  2.97135548115e-03 -3.97792493771e-03  2.63430471534e-03 -1.44576485961e-03 -1.72815901025e-03 -3.31027511613e-03 -9.66839287537e-04 -2.26271389499e-03 -4.38035142344e-03 -3.41638335204e-03  8.47548407827e-04  3.38343440448e-03 -6.99817280219e-03  1.79055470818e-03 -1.85048362371e-04 -1.69934898838e-03  4.42010374709e-03 -1.96036100704e-03  3.08526247416e-03 -7.82737455391e-04 -1.48462878785e-03  7.66968376677e-04  4.17351728175e-05 -1.28509920785e-03  1.19083060635e-03 -3.74741284273e-03 -2.15813343879e-03  7.39934010784e-04  2.70029291226e-03 -3.26611275912e-03  3.46424496629e-03 -3.91246243065e-03  2.93073783516e-04 -3.61385146138e-03 -1.66761168030e-03  8.60814570757e-04  2.88110562554e-03  3.69651978694e-03 -4.53806176300e-03  4.43850100497e-03 -3.01039906437e-03 -2.85650855821e-03 -1.84947777049e-03  1.18811040375e-03  4.51973894512e-03  1.25706353995e-03  3.60787711097e-03 -4.18329517576e-05  4.10811832279e-03 -1.02665006545e-03 -3.79720464777e-03 -6.70490807667e-03 -1.78766067976e-03  3.93789994778e-03 -1.00584295578e-03  1.77325452238e-03 -9.61035597088e-04 -3.01614623901e-03  7.19635293241e-04 -6.24770790630e-04  5.48210809401e-04 -5.04039837448e-03 -1.00877001877e-02 -1.95049020716e-03  2.50484505902e-03  5.16192095617e-04 -6.77071204135e-04 -3.70291783257e-03 -1.90959635486e-03 -4.74408502514e-03 -1.79132949517e-03 -3.81845129733e-04 -8.64629617668e-04 -6.96746706800e-03  1.24116449008e-03
 3.24371027479e-03  2.08371011205e-03 -3.50481750905e-03  1.79007041003e-03 -1.65100709906e-03  3.54639027742e-03  5.12750278352e-04  1.18218089090e-03 -9.77974616321e-04 -3.41115344743e-03  2.41927201895e-03 -4.40208925396e-04  4.04190519231e-04  4.73838129536e-03  2.99605180873e-03  2.56398561894e-03  3.80141385578e-03 -2.90019939969e-03 -9.84892287595e-04  1.47111769510e-03  1.18047649192e-04  2.47962186243e-03  2.46545684338e-03  4.47819529924e-03 -3.65709131205e-04  6.86082432108e-04  1.01437027235e-03  2.18390397989e-03 -1.08453670520e-03 -2.30766747449e-03 -5.90189549639e-04 -2.90694864464e-03  1.02160157733e-03 -1.11075504894e-03 -1.75149190121e-03 -2.54933144809e-03 -8.06754274126e-04 -3.64060976173e-04  4.04670738784e-03 -2.25240819390e-04 -2.80716579596e-03 -3.88366185788e-03  2.06929837640e-04  4.80343408007e-03  3.37743929943e-03  1.89126257433e-04  7.66790189960e-04  2.21016209901e-03 -1.75455144206e-05  1.76497714213e-03  1.22848056005e-03  5.06812456342e-03 -3.58623926239e-03 -2.04688078573e-03 -1.50388212341e-03  4.86977673035e-03  5.89595594036e-03  3.54330973170e-03 -8.11150407232e-04  8.79867314066e-04 -1.20817347064e-03  3.67614097282e-04  3.18036536241e-03  4.72338348661e-04 -7.04579219774e-04 -1.82037808069e-03 -3.34855273918e-04 -1.51757685146e-03 -2.67690977306e-03  6.23701073027e-04 -9.46275251079e-04  3.44585526070e-03 -9.30761008890e-05 -7.09973566165e-04 -1.17876402639e-03  2.66767529747e-03 -3.20333238002e-04 -1.86785810025e-04 -1.51899084044e-02 -5.39132368036e-03  6.64414770699e-03  7.99205674592e-02  1.15579339772e-02 -4.41094216832e-03 -4.96815477164e-03  2.32931233107e-03  1.53373361425e-05 -1.18827736494e-03 -3.97116694400e-04 -4.68562515242e-03 -1.57209396516e-03  2.89070422026e-03  2.52762290535e-03  6.85198502296e-04 -1.58266747666e-03 -2.89017287883e-03  2.17097544874e-04  3.27236005426e-03  3.56824054551e-03 -4.52803922649e-03  6.07856807517e-04  2.93175524632e-03  6.18606282649e-03  1.97080391792e-03 -1.42920004697e-03  8.26439830545e-04 -2.57944663832e-03  4.71986898270e-04  1.21587086873e-03 -2.89312375525e-03  1.25802953559e-03  2.82819085191e-04  2.22987697483e-03 -1.22948680353e-03 -9.45146095404e-04  1.14279431267e-04 -5.01122175561e-04 -4.26223638221e-03 -2.44171320446e-03 -5.25844379938e-03 -4.58912077165e-03  4.94244497162e-03 -2.70141820138e-03 -4.71638722667e-03  2.58440665625e-03  5.14858033656e-04  2.25085460934e-03 -5.63337302915e-04 -1.30023618154e-03  2.26109712460e-03  3.61704037779e-04  2.06767569506e-03  2.99198163042e-03 -4.28293996181e-03  1.88684756993e-03 -3.56642946926e-03  1.74893894717e-04 -2.02261636451e-03 -1.37359357821e-03 -2.58419066974e-03 -3.32068609432e-03  1.63645740826e-03  1.43990681667e-03 -2.97200978382e-04 -4.96820265401e-04 -7.17127465253e-04  9.42353334383e-05 -1.22027300550e-03 -9.98336316441e-04  1.50560922963e-03  2.09339585182e-03 -2.84741798550e-03 -1.27089869030e-03  2.38486784881e-03  2.55619055505e-04  6.31259870480e-04 -1.43261673752e-03 -5.60863235821e-04 -3.57250140860e-03 -4.73750127272e-04 -2.08671654355e-03 -5.67208886571e-04 -2.79452981303e-06  4.36048478908e-03  5.54025520821e-05 -1.46526087110e-03 -3.57393065234e-03 -1.91363081640e-04 -1.24538343040e-03  1.21488413619e-03  1.22645089141e-03 -9.06028390354e-04 -1.97973343626e-03 -4.40124220981e-04 -4.45330910497e-03  2.90893396471e-03 -1.92251324007e-03  3.91366608637e-03 -2.98175730798e-03  1.78876443280e-03  3.77561415673e-03  1.07267494849e-03 -7.75902852655e-04  1.55731908544e-03  3.74059760675e-04  2.99539246396e-03 -2.19398002066e-03 -4.46232066800e-03 -4.25478139689e-03  4.84197018019e-03  3.66149380808e-03  2.11270764024e-04  4.96257605918e-04 -2.23609031343e-03  2.04426419153e-03 -3.83418201396e-03 -1.82222382504e-03  4.29949887088e-03  6.79163752105e-04  1.49147330488e-03 -2.04620992348e-03 -1.80471441261e-03 -4.45802823929e-04  1.42440017280e-03 -3.20974280332e-03  4.35917360899e-04  1.03708855779e-03 -1.72827167937e-03  1.86060091685e-03 -1.31723912046e-03  4.64219896065e-04 -8.82751794890e-04  2.35883965921e-03  7.03323157842e-04 -1.74455930602e-03  4.55379578798e-03  6.56015071904e-03 -2.94276366631e-03 -1.52025986116e-03  1.16687393463e-03 -3.58973214831e-04 -4.36201163762e-04  1.28714323082e-03 -1.90493569091e-03 -1.55375182169e-03  2.36252169009e-03 -1.61085188838e-03  2.56627445827e-03  9.32712674335e-04  3.08458176370e-03 -2.71380167127e-03 -4.81654455881e-04 -1.80495794696e-03  1.03357828391e-04  8.06848623045e-04  2.24143790645e-03 -1.41760254799e-03 -1.33595798168e-03  7.75568496657e-04  1.47856804241e-03  2.18008867997e-03 -1.64450804432e-03  6.72497822752e-04  2.87696373992e-04 -2.72475502533e-03  4.46582388999e-03  2.39716024272e-03  1.70441051888e-03  2.98010598455e-04 -4.29803543369e-03 -2.98104501310e-03  3.65786623140e-03 -1.67549688198e-03  2.19930601852e-04  6.74174405073e-04 -1.68050754794e-04
[truncated: 846,337 more chars]
