# Supplementary material for: Proximal Distance Algorithms: Theory and Practice
Source: J Mach Learn Res. Author manuscript; Available in PMC 2019 Oct 24. (PMC6812563)
Supplement: code [file NIHMS1053815-supplement-code.zip › proxdist-master/keys_zhou_lange_2019/misc/spm/X_256_5.txt]

 1.23785757093e-01 -4.34349916614e-03  7.40889125091e-04 -7.23588353049e-03  2.35414314032e-03  2.02410424189e-03 -1.67706393345e-03 -3.00715360971e-03 -3.28518072656e-04 -3.45965141392e-03  1.81340493169e-03 -2.77147937409e-03  1.45879745073e-03  1.83270524628e-03 -1.77285050154e-03  1.11696028901e-03  9.14299590195e-03 -3.38025777610e-03  9.55061525000e-04  3.28867238711e-03  8.73222601536e-05  2.32639363717e-03  2.07370918279e-03 -1.62232748569e-03  3.30199068913e-03  7.98299204383e-03  4.34231219715e-03 -2.75808899160e-03 -6.30982648488e-03 -6.99969495622e-03 -1.83238929056e-03 -2.46767404540e-03  1.72808921683e-03 -1.11741114792e-03  4.81089059960e-03 -3.69364533599e-03  2.11140899531e-03  1.78560424014e-03  7.22121781309e-03  1.22589112978e-03 -1.91658556156e-03  3.37433415528e-03  1.79089393068e-04 -6.69994242811e-04  9.95612605759e-04  5.45910769515e-03 -1.66807642054e-03  6.14362288848e-03  5.45000632317e-05 -2.66640270949e-03  5.44947294683e-04 -7.56098766227e-05 -2.70959748923e-04  3.20178413345e-03 -2.03664573175e-03 -1.62072315933e-03 -7.02321122413e-03  4.51318295558e-03 -1.90210693246e-04  5.59999579152e-03 -5.87491948559e-04 -3.07622312264e-03  5.06170977324e-05  7.04911714314e-04 -5.69114806330e-04 -2.37054080132e-03 -5.04010673446e-03 -1.41202773428e-04  2.51507305759e-03 -5.88662734275e-04  1.17918185217e-02 -1.25256973587e-03 -3.83772807561e-03  3.14230618349e-03 -1.41319144229e-03  2.45338734631e-03  9.09567459638e-05 -3.04679744547e-03  2.94180870841e-03 -7.72170146417e-04  7.32052163715e-04 -1.77867591191e-03 -1.48990333257e-04  2.41934131317e-03 -6.03968584125e-03 -6.59133358945e-04  9.39200813595e-04 -3.94813270908e-03 -2.05252665581e-03 -1.61177567516e-04 -6.35613612804e-03  9.46194711196e-04 -8.17573774474e-04  1.35322293528e-03  3.89520107540e-03  7.30869005494e-03 -1.04899835617e-03  1.28709278172e-03  2.40781180196e-04 -1.56966457157e-03 -2.35381208998e-03  4.65907273567e-03  5.08974012032e-03  6.82195163765e-03 -4.35166964630e-03  2.11336291351e-03 -1.77135289750e-03  7.34503130794e-03  2.16179762813e-03 -1.48702624551e-03 -1.92041318135e-03 -2.17271655250e-04 -2.10181339285e-03 -2.28075553032e-03 -2.80204274950e-03 -3.39834443997e-03 -1.78616272542e-03 -6.35768476050e-07 -2.45658324945e-04  1.84767202899e-03 -1.41877065363e-04  2.14189680109e-04  7.96019833021e-04 -2.78468968479e-05 -4.37159546034e-03  6.68947938689e-03 -9.22723194425e-04  1.64598736125e-03  5.79469044120e-03 -1.64175916541e-03 -2.10829451659e-03  1.71195044473e-03  5.41227084698e-03  6.41587507425e-04 -1.04476592963e-03 -2.28803726004e-03 -1.91696769840e-03  1.03289636508e-03  6.25954856156e-03 -1.03780754247e-03 -3.82135897744e-03  4.06790541897e-03 -6.75963479193e-03 -1.98985705662e-04 -1.25398580642e-03  2.75100112203e-03 -3.33347304507e-03 -3.68637041976e-03 -2.04657897451e-03 -9.64280144634e-04  3.39315391978e-03  7.09050292161e-04 -6.87803237042e-03 -4.08554301227e-03 -1.24963367819e-03 -1.00560523248e-02 -1.70253137234e-03  5.11999568195e-03 -5.09042825406e-03  5.93002359313e-03 -2.71681166693e-03 -2.02405622102e-04 -1.07511560392e-02  8.21770808236e-04  2.23321965595e-03 -1.22277953557e-04  2.08243589556e-03  8.30295563813e-03  1.70902530063e-03 -1.55092417540e-03 -5.44508044203e-04  1.85435973447e-03  7.64962173949e-04  1.37155381706e-03 -4.73379481653e-03 -4.93803750049e-04 -2.82134848878e-03 -3.32964142518e-03  7.68144028858e-04 -6.93964052836e-04 -1.36775993601e-03  3.24197376993e-04 -9.14154149655e-04 -1.64801523428e-03  2.42944846959e-03 -1.44757501741e-03 -3.20269097857e-03  8.02260228663e-05  5.45916555147e-03  4.70844725967e-03  2.86133123847e-05  5.01093943677e-03  2.78937751730e-03  5.54773014209e-03  6.91811300611e-04 -5.85026957274e-03  3.62725347029e-03  7.86027600611e-04  2.76521512381e-04  2.63923353662e-04  1.60151662358e-03  2.79459851698e-04 -1.94133920239e-03 -1.92932327522e-04 -1.20781802136e-03 -1.22564451229e-03 -4.66058199601e-03 -8.73592180074e-05  7.74027430638e-04  1.94653791681e-03  1.15113687763e-03 -2.00845461627e-03 -3.52118774252e-03 -2.57316390848e-03  1.78052673207e-03  2.13941649664e-03 -3.00596837533e-03 -2.35220762962e-03  4.13119605515e-03 -5.13187375124e-03 -4.59188742023e-03  2.47637667302e-03  5.47434493628e-04 -1.42288357255e-03  2.10020471786e-03  2.97991914692e-03  2.79723256807e-03 -2.37513702195e-03 -3.71128320069e-04  8.42376151819e-04 -2.56890625037e-03  2.16987605062e-03  2.37641625046e-03 -1.67088822788e-03  3.11284130788e-03 -4.20875556402e-03 -9.71082830386e-04 -8.77973999891e-04  2.70237510769e-04 -2.93033125562e-03 -4.94363235250e-03  2.77646086398e-03  6.12718628877e-04  2.14683588028e-03  7.47053755619e-04 -2.17159075427e-03  3.45708880933e-03  2.00222693707e-03  1.62823485403e-03 -2.27123316191e-03 -8.38645462137e-04  1.73631691221e-03  1.68010718732e-03 -1.49143112093e-03  2.20074538451e-03 -3.88907366755e-03
-4.34349916614e-03  8.31725134653e-02 -9.84855997294e-03 -2.31068690221e-02  6.01773108843e-03 -1.16218889071e-03 -4.56554272904e-03  1.37422258957e-03  4.68560015032e-03  1.44108571373e-03 -3.47561068253e-03 -2.22876319936e-03 -1.28557893841e-03 -4.90501368120e-04  4.76857961542e-04 -1.18495978033e-03 -3.61867962071e-03  1.23912609175e-03 -1.92448609671e-03  9.22325112376e-05 -3.50813463404e-03  3.13469044110e-03  2.99322533318e-04 -2.80390844996e-05 -1.06086886724e-03 -1.69243024149e-03 -1.21492931183e-03  2.65997384603e-03  2.63603229074e-04 -1.76320080622e-03 -3.73036428736e-03 -5.28062097035e-03  5.10089453247e-04 -3.49891203451e-03 -4.17453898632e-03 -2.59814612793e-04  2.51914514758e-03  2.78073523567e-03 -8.98257335298e-04  2.31695125565e-04  7.14690891434e-04 -6.16513629224e-04  6.17280989064e-05  3.04471177859e-03 -2.55372566683e-03 -8.76845831008e-04  1.84802440303e-03  8.67079242657e-04  8.06772105215e-03 -4.28351048255e-03 -1.56071697874e-04 -3.02871376193e-05  3.73518870134e-03 -1.88727388442e-03 -1.07745296775e-03 -2.23965305054e-03 -2.33216332903e-03 -5.17642205310e-06 -1.22867416792e-03 -6.57652856794e-04 -3.55158987151e-03  2.91223818754e-03  7.16190616846e-04 -3.13497575339e-04 -9.84109952085e-04  8.79687062025e-04 -3.69762133840e-04 -1.08644790526e-03  1.69519552235e-03  1.97971360563e-04  1.80199057431e-03 -9.32480124570e-04  3.39335469700e-03 -2.09145080429e-04 -1.35956621922e-03  6.33605561436e-04  1.31114613338e-03  3.61427690742e-03  1.67131761967e-03 -5.52224233792e-04 -2.53413349540e-03  1.01893898179e-03  1.83006103225e-03 -1.75777745266e-04  4.30624245128e-04 -1.12496062108e-03 -2.29693698824e-03 -1.54031074061e-03 -4.44291245575e-03 -6.57861574696e-03 -2.08570790670e-03 -6.35538442274e-04  3.78006823566e-03 -1.02439649615e-03 -4.38704493830e-03  1.62901053778e-03  3.26071099459e-04 -1.73825508415e-05  1.11006869217e-03  4.00561997589e-04  5.58515473360e-04 -2.73509930137e-03 -1.11589267460e-03 -3.57348401970e-03 -6.03430033584e-04  3.02633383041e-03  3.18171042481e-03 -2.32331799730e-03 -4.71271306345e-04 -7.81154855151e-05  6.35956975145e-04 -1.61115963507e-03  4.73388552045e-04 -2.26059582635e-03 -1.22704581920e-03 -1.56799672489e-03 -9.12120164413e-04  4.78847663705e-04 -5.53783553224e-04  9.09917828910e-04 -1.20001476032e-03 -3.96411451845e-04  3.29116780059e-05  5.77030739030e-04  4.63161815387e-03 -1.85941589337e-03 -3.53321357871e-04  5.62395308588e-04  1.06438146198e-04 -3.58507392296e-04 -6.84050336397e-06  4.58867306172e-05  9.37754359083e-04  8.54453566500e-04  5.95051450258e-04  6.57692662509e-06 -4.41295831067e-04 -5.22793643317e-04  1.33485422755e-03  7.02188852441e-04  2.70888112870e-03  2.56914574159e-03 -2.98491676666e-03 -2.90000067258e-03 -2.99904982632e-03  5.93765053392e-03 -4.93919346847e-03  1.15388983752e-03 -2.71112506516e-04  6.41991232704e-04 -1.31691950498e-03  1.56761722999e-03  4.08222660402e-03  2.16541246714e-03 -4.47548419250e-04 -2.29816160376e-03  4.13090885203e-04  8.26536389136e-04 -1.68537711126e-03  1.09319314094e-03  3.04032235684e-03  5.08139478653e-03  3.56102614646e-04 -1.29757500804e-03 -4.96370901324e-03 -3.17635422709e-04 -1.07458340589e-04 -1.81022090716e-04  5.66181019054e-04  4.88777771775e-03  1.83400169673e-03  6.51493021785e-04 -1.65748380505e-03 -3.18342630758e-03 -6.66886067505e-04 -2.33102380704e-03  1.39646803370e-03  3.53330727494e-04 -1.24116924422e-03  7.09608826526e-03  1.68382927916e-03 -4.49753560713e-03 -3.30677427383e-03  3.51150315613e-03 -1.38275097390e-03 -2.34285345471e-03 -2.84705040641e-04  2.20934878308e-03 -2.76243481592e-03 -1.90652308444e-03  4.02878381461e-03  6.53197012336e-04 -5.61295303224e-03 -3.65841421493e-04  9.32874210658e-04  1.80055722326e-03  1.32212687640e-03 -3.80014368302e-06  2.51552710574e-03 -4.65779160349e-04 -2.00017560764e-03  3.00413375350e-04 -2.33799689253e-04  1.89797854790e-03 -6.05085160350e-03  9.13749226698e-04 -1.00359737782e-03  3.34224160720e-03 -3.27449853388e-03 -2.13720689187e-03 -6.63069659467e-04  4.60600039193e-03  4.52220191584e-03  1.33217967129e-03  6.32169501269e-04 -4.22748131431e-03 -1.32106842637e-03  3.55308708960e-04 -1.87458821607e-03 -1.99867557931e-03  7.41889038578e-04 -2.27452389304e-03  1.30499703993e-03  5.57439305623e-04  8.35683642978e-04 -3.04555154002e-04 -8.58354211992e-04  5.04671184722e-04  2.58542570473e-04  1.32305002340e-03  3.23794885167e-03 -1.60276740134e-03 -2.70463162675e-03 -1.90008447974e-03 -2.90465044736e-04 -7.93014274233e-04 -1.41252331244e-04 -1.53881056519e-03  3.39553331182e-04 -1.48155701801e-03  4.03105015628e-04  3.03100062142e-03 -1.64194291910e-03 -3.11662678581e-04 -3.13019578579e-03  1.21443213158e-05 -3.52545817960e-04  1.22825416812e-03  4.56889406977e-04 -1.29430625408e-04 -3.17627271360e-03  2.66952446591e-04  4.72492923045e-03  3.83133608323e-03 -5.51000815890e-03  4.00552671150e-03
 7.40889125091e-04 -9.84855997294e-03  8.70449062017e-02  1.21375738497e-02  1.36510314016e-02  9.84346974235e-04  2.84294564819e-03 -1.06734644283e-03 -2.71425834098e-03  1.18513512264e-03  4.24697976292e-03  3.68750875427e-03  4.75661243969e-03 -5.06944502769e-03 -3.88405448493e-03 -3.08291998436e-03  1.30445137462e-03  2.83834079570e-03  1.80565200083e-03 -1.37048531782e-03 -1.73079005356e-03 -1.41692135799e-03 -9.89125322165e-04  4.49620227964e-03 -1.02351548692e-03  1.90979902589e-03 -2.70036289247e-03 -7.77641915495e-05 -2.58277098693e-03  3.34432824333e-03  1.84494515857e-03 -5.17027927292e-04 -3.48882282072e-04 -1.19427736481e-03  4.35713318075e-03 -3.08138572608e-03  6.75463091468e-04 -2.10837032090e-03  4.50491143300e-03  6.81336190087e-04 -2.52371236955e-03 -6.47003982137e-05 -1.83508304124e-03  4.82302400421e-03 -3.73440949039e-03  3.19112861569e-03  2.90017544392e-03  2.31217138723e-03 -3.77585962374e-03  3.67026028930e-03  6.59195963836e-04 -1.29700558347e-03  3.32466230356e-04  6.71838583808e-04 -1.46142265256e-03  3.76176478232e-03  2.07766968773e-03 -1.96139480674e-03 -7.28793456408e-04  4.30717615454e-03  5.40624122204e-03  9.20997018095e-04 -1.57436875672e-03  1.34163224841e-03 -1.75240659806e-03 -2.33231427742e-03  3.90474290035e-03 -2.00239271905e-03  2.11281676236e-03 -5.03591953261e-04 -1.15724687457e-03 -3.22699607183e-03  4.26895066147e-04  4.08507481435e-03 -6.15533568805e-05  2.59045539654e-03  1.24274557250e-03  6.25127247168e-04  3.71060136165e-04 -1.94872174758e-03  9.36664193137e-04 -7.77373510787e-04  4.33227028122e-03  3.90938754034e-03  3.33331945066e-03 -4.09648185530e-03 -1.60059293199e-03 -1.75139212524e-04 -2.12423083170e-03  2.49992966724e-03 -6.91621707555e-04 -2.31853894109e-03 -6.22298703609e-03  2.22471331813e-04  3.04647969309e-03 -2.24624611604e-03  2.71003902730e-03 -3.46297872169e-03  2.81620989046e-04  1.92118811098e-04  1.70364809529e-04 -1.33845990833e-03 -2.49281073150e-03  2.87317973226e-04 -8.62958729845e-04  2.82711400060e-03  1.71252655649e-03  3.86293784436e-04 -1.47876473494e-03  2.75750687543e-03  2.02419083918e-03 -4.70423971242e-05 -7.35820772210e-04  2.27370191644e-03  3.00902676398e-03  1.61746533444e-03  2.12453013829e-03 -2.37796426776e-03 -7.97349786179e-05  3.71510094364e-03 -1.85719526097e-03 -3.06325956362e-03  2.50548972156e-03  1.11004913122e-03  1.97158350606e-03 -1.04651072180e-03  6.57070065505e-04 -1.69345710708e-03  3.70577239472e-03 -1.78421806927e-03 -1.48265454062e-03 -3.19909365321e-03  8.80309273867e-04  2.71488170494e-04  1.65083446587e-03  1.56592724290e-04  1.00064532072e-03  3.43640706169e-03  2.16379241937e-03 -3.51245333523e-04  9.79417149351e-04 -2.31326129971e-03 -2.00434275020e-03  5.85460245746e-04  1.21970952122e-03  1.84478459299e-04  1.19184009250e-04 -3.74234345925e-03  7.23642349900e-04 -3.20254252340e-04  7.44387875410e-04 -4.53990208124e-03  2.09423708680e-03 -5.83568115583e-04 -1.21614269255e-03  2.51040298242e-03  2.22208953712e-03 -2.50792591471e-03  3.46693940601e-03 -5.97263743131e-04 -4.72592987677e-04 -1.97598533294e-03  3.85646116401e-03 -3.75279706706e-03 -1.66482511175e-03  1.11216178826e-03 -8.29888912703e-04 -3.01564390536e-03 -4.08142649549e-03  9.92785747665e-04  9.78379384500e-04  2.42009846743e-03  1.53509006068e-03 -9.05718383745e-04  1.67467742479e-03 -1.66512753607e-04  2.63415019769e-03 -9.23900629672e-05  1.98268501955e-05 -6.03203061067e-03 -2.48988718539e-03  9.13931638886e-04 -4.01469995758e-04 -2.23849485898e-03 -5.53481532003e-04  4.09692304592e-04  4.57864801327e-05  4.93770590099e-04  1.12352597232e-03 -1.01127784718e-03  1.76666243668e-03 -2.06586351680e-03  5.44141837546e-03  1.91880923824e-03  5.14763701166e-03  4.08512445996e-04  3.54422573401e-03 -2.07169881674e-03  5.44577794569e-06 -1.36640605919e-03  1.84169766846e-03 -3.25738959657e-04 -3.16239664637e-03  1.62125784779e-04  1.56598074319e-03 -6.27683827221e-03 -2.23543351922e-03 -5.71942007296e-03 -8.66487339617e-04 -5.25754367546e-05  1.47035886190e-03  2.98768870763e-04  2.75238500603e-04  4.36401644735e-04  2.10863402379e-03 -1.51116238108e-03  3.76028655697e-03 -2.19490821310e-05  4.25137862752e-03 -3.39722279569e-03 -1.59582238719e-03  1.48046479135e-03  8.78387447011e-05 -4.28541855685e-03 -2.97380144497e-04 -5.68910699570e-04  4.83096152484e-03  8.36238115564e-04 -1.88591162895e-03 -6.41612541186e-04  1.53488709077e-03  2.46319032326e-03  4.57544779422e-04  2.78805228990e-03  6.94674262600e-04 -2.59457916242e-03 -2.26603905557e-03  1.46135688502e-03  1.09671285826e-03  1.08205670751e-03  1.24738331412e-03 -1.56983659303e-03  1.83095018209e-03  1.04963913826e-03  1.22050508018e-03 -1.96981528531e-03  2.08625294460e-03 -1.16537030571e-03 -8.22427723817e-04 -2.80155976423e-03 -2.07526742640e-03 -6.03510297449e-04 -5.32655860767e-03  2.41825464035e-03  2.34654459602e-03 -3.77862932050e-03
-7.23588353049e-03 -2.31068690221e-02  1.21375738497e-02  8.69265950369e-02 -2.23042051152e-02 -2.92953110122e-03  4.04658202430e-03 -1.34217334006e-03 -2.98676433543e-03 -2.15354445008e-03  1.37430826644e-03 -1.92558133176e-03  4.28175739882e-04 -1.26256524716e-04 -2.25562246411e-04 -2.37621568749e-03 -1.91940160936e-03  7.51559356570e-04 -1.39354410743e-03 -3.82223315409e-03  2.18419746519e-03 -1.60157432535e-03  1.03014499789e-04  6.26690619128e-04  3.09683808927e-04  8.59202429681e-04 -1.96465722783e-03  7.92712633073e-04 -2.37855962532e-05  4.43548840100e-03  4.70541621658e-03  6.97779749676e-03 -2.86249999432e-03  3.60273100392e-03  4.37048307548e-03 -2.18373192526e-03 -3.83656382029e-06  4.31545382979e-05  6.16766144539e-04  3.59710087227e-03 -2.22001229718e-04  3.22396746541e-03 -3.89675431633e-03  3.53256507566e-04  2.60930353294e-03  3.19369472509e-03  2.60092976624e-04 -1.14863907110e-03 -3.30812741686e-03  3.94396758138e-03  1.77796917434e-03 -2.34861804083e-04 -4.06974680870e-03 -9.18671969438e-04  2.61202466221e-03  8.63459807904e-04  1.71721348059e-03 -1.29982384926e-03 -1.82759752260e-03  2.64962347921e-03  4.68907592139e-03  2.73425516252e-03  2.89824115365e-04 -8.95872290921e-04 -8.66892567243e-04 -3.26034542894e-03  5.02087853462e-04  2.60145483415e-03 -4.26937031428e-03  1.11434437574e-03 -3.75525032673e-03  5.63409232434e-04 -1.95792632591e-03  5.47790311837e-05 -1.63250410301e-04  1.04080210235e-03  2.46403205143e-03 -7.64121090778e-04  1.25412624558e-03  2.56311111070e-03  1.39473877111e-03 -1.14226482228e-03 -1.00846179548e-03  3.28667844097e-03  1.09689052768e-03 -7.43037941073e-03 -8.84677877418e-04  7.87167411302e-04 -1.48974789244e-03  2.31798963391e-03 -9.68322897410e-05  5.52544419337e-03 -5.70848915779e-03 -4.69441714437e-04  6.90095424269e-03 -4.28085789232e-03 -2.57962993683e-03  1.96851139498e-04  1.32753650075e-03 -2.65564380163e-03 -1.08973715822e-03 -9.62101093229e-04 -2.78726079520e-03  1.01311915299e-03  2.93446484646e-04 -1.25445103618e-03 -4.56218654792e-03  2.45491007589e-03  4.51792519812e-04 -4.26986736253e-04 -2.84114865451e-03 -9.62998219969e-04 -1.26929135226e-03  3.70800791421e-03  2.11334104444e-03  2.96327826258e-03 -1.64353659734e-03 -3.40932864654e-03  2.19495935966e-04 -2.65270898312e-03 -3.92552387556e-03  8.25043609415e-04  1.76464423939e-03  2.29367954654e-04 -5.50028160500e-03  3.29063784042e-03  1.06513574288e-04 -8.70844373087e-04 -7.67004120661e-04 -2.88087328789e-04  2.50459407940e-03 -3.14558407814e-04 -2.08416413814e-03 -3.58348803106e-03 -4.14161468035e-03  1.49381760720e-03 -1.24075920043e-03  3.30988540745e-03 -7.66355288798e-04 -3.48487857729e-03 -1.44190126586e-03 -2.22439616757e-04  5.82579861801e-03  1.58029917594e-03  1.43677629231e-03 -4.94578758240e-03  2.16189611730e-03  2.23630257300e-03  1.14019185206e-03  2.37908242241e-03 -2.18742798447e-03  1.99456165898e-03  1.10299651825e-03  1.12677413739e-04  4.72183767598e-03  2.57655483067e-03  7.62874753617e-04 -5.25796799055e-03  1.26127040502e-03 -2.19601290429e-03 -6.31760303456e-04 -3.50432212690e-03  6.04538993194e-03  2.65062710784e-03  3.70582212544e-03 -1.39233631404e-03  2.75520954949e-03 -2.70438933069e-03  1.81344764641e-04 -5.25686663346e-03  2.31705966240e-03 -9.10545008830e-05  8.42158921490e-04  2.16362440142e-03  1.42291736672e-03  3.70239779292e-03  8.82379298734e-04  1.82761061501e-04  4.84501992485e-03 -3.78227038970e-03 -2.15437122112e-03  3.09566315533e-03  3.28569211079e-05 -7.41696536564e-03  1.45552663328e-03 -9.20450635959e-04  4.08688518585e-03 -1.89539774414e-03 -1.70250148599e-03  5.64246809048e-04  2.65276714312e-03 -4.51741526738e-03  5.04865179783e-04 -2.67848842067e-03  1.15057970301e-03  1.94602514053e-03 -1.77861510008e-03 -2.96717678598e-04 -3.61097617242e-03 -3.94296988373e-04  1.24681054335e-03 -7.88149690621e-04 -1.53857845375e-03 -2.21530612346e-03  9.04363687423e-03  3.73609217076e-04 -2.01899121751e-03 -1.90568250908e-03 -1.72443953161e-03 -1.46768157200e-03 -1.34207337641e-03  1.96725907609e-04 -2.80284082963e-03  4.95230222137e-03  5.10560013892e-04  2.27779843769e-03  1.99168155348e-03 -1.43542175041e-04 -2.68745238040e-04  6.49891313089e-04  2.23460603038e-03  2.77375125917e-03 -2.09014626086e-03 -2.88957782758e-03 -2.81547556146e-03  3.32472575794e-03  2.11150357355e-03 -3.00432423884e-03 -1.59221805158e-03 -1.37691532193e-03 -2.19232282120e-03 -6.50307219334e-04  4.64417453672e-03  3.17914519006e-03  2.48020481415e-04 -5.22117318473e-04 -1.12824586825e-03  1.09187060512e-04  5.26894392289e-03  4.00654329485e-04 -2.91027546947e-03 -3.41640804694e-03  4.45523522558e-03 -1.50878831468e-03  6.63434118797e-03 -2.57859911323e-04  2.70294524679e-03 -1.09497065602e-03 -5.89067048019e-04 -1.45212897656e-03 -4.07770069900e-04 -1.50504708021e-03 -3.28758059886e-03  7.61146389373e-04  1.83388284261e-03 -4.54000158111e-03
 2.35414314032e-03  6.01773108843e-03  1.36510314016e-02 -2.23042051152e-02  7.91788685177e-02 -1.51694125375e-02  9.14406743292e-04  1.07094452302e-04  5.69576570796e-05  7.35072789786e-04 -2.41059255753e-04  4.14757476135e-03  9.95776267690e-04 -1.82427743316e-03 -3.68127505412e-04 -3.76628296098e-04  3.42555298851e-03 -1.74585760637e-03  1.29804759768e-03  1.83805563450e-03 -2.03826316270e-03 -4.51886205565e-04  4.16337730687e-04  7.38990255621e-04 -4.91506180620e-03  9.71758987920e-06  2.73283470956e-03 -8.27328691755e-04  2.93999360596e-03  3.19738779807e-03 -5.25442764249e-03 -2.79959291898e-03 -2.44943982422e-04 -1.51881239526e-03 -9.94290871536e-04  3.27714749452e-03  1.21890030257e-03  8.57187969279e-04  1.31621578230e-03 -2.68417458706e-04  8.30380439399e-04  5.74721419736e-04  2.56920223981e-03  1.70964885922e-03 -4.58017406977e-03 -7.88587419211e-04  2.27087955765e-04  2.53905890139e-03  1.06598406863e-03  1.44794027187e-03 -3.27624364851e-04  1.70974415132e-04  4.35600512831e-03  5.21034382070e-04  5.48221065272e-05  2.78221015743e-03  9.14377800114e-04  1.54832362330e-04  1.54823263468e-03 -1.46691354403e-03 -3.58093170015e-03 -9.80367379325e-05  1.04420808340e-03  1.10074091634e-03 -4.95286406210e-04  2.12447885456e-04 -9.61788840199e-05 -2.63950274858e-03  2.21730915924e-03  1.40019525506e-03  1.72946070703e-03  1.31248464896e-04 -1.71506697428e-04  1.36957427941e-03 -4.40737760715e-04 -4.84900287835e-03 -6.74988993701e-04  1.80433925210e-03 -4.52109617660e-03 -2.55990145931e-03  4.42721045008e-04  3.24719965745e-03 -3.41889634165e-04 -2.83504764428e-03 -1.76606167845e-03  4.85716926445e-04 -1.96054983213e-03 -5.42283840315e-04 -2.44385401132e-03 -2.96567526318e-03  2.42701950108e-03 -2.95078421082e-03  1.00636878384e-03  6.36182755749e-04 -3.54122419702e-03  4.57806362999e-03  7.31657801114e-04 -3.41058045148e-03  1.06755221479e-03  2.07274404308e-04 -1.74515860219e-03  2.85074709917e-03 -3.22496693927e-04  2.27246444056e-03 -1.33206420399e-03 -1.58347617401e-03  2.13587793667e-03  1.30072175130e-03 -1.82380028640e-03  1.80496460664e-03  5.13223348978e-03 -6.09816318848e-04  6.19425719917e-04  2.72836553583e-03  9.31496352114e-04  7.70546201746e-04  4.73753705018e-03 -1.14698196162e-03  2.56713006092e-03  2.48324903528e-03  3.40162789734e-03 -4.26057250474e-04  1.55951097922e-03 -1.38981465695e-03  6.76939847919e-03 -1.81231214245e-03 -4.26999349703e-04 -1.94277424677e-03 -1.59241428857e-03 -1.41256451899e-03  1.46467649199e-03  1.39808361886e-03  1.19110849871e-03  2.10264288796e-03  2.24367162273e-03  2.19124475838e-03  1.34081536169e-03 -8.83230396081e-04  2.05240793535e-03 -8.44693219499e-05 -8.10535010161e-04 -1.86655880928e-03 -1.88285130906e-03  3.23614052533e-04  3.25361770766e-04  1.26657487740e-03 -3.41005200261e-03  1.07078872945e-03 -9.64776399173e-04 -3.69993490439e-03  1.17853019992e-03 -1.32077696077e-03  8.98153455274e-04 -1.69757416026e-03 -4.39090022704e-03  1.21515048213e-03  2.49192423611e-03  1.95579465623e-03  2.70263426605e-03 -2.84058119372e-03 -5.26063281517e-05  1.59778352451e-03 -9.00095974083e-04 -2.50976271477e-03 -2.63954625529e-03  4.00536551474e-03 -6.13159817991e-04 -2.07974392491e-03 -2.43167050356e-03  6.64105758274e-03  1.34547091897e-03  2.10689797122e-03  1.12798519780e-04 -3.39675927263e-03  1.79602104578e-03 -1.23900459641e-03  2.35505781108e-04  7.56267173909e-05 -5.74534631512e-04  1.23325678065e-03  1.42239499463e-03 -2.00313272406e-03 -2.35681543881e-04  9.04334457064e-04 -2.69692479240e-03  2.37815495002e-03 -3.52244994401e-04  8.62262339986e-04  1.18483193200e-04 -2.76544714339e-03 -2.40057067647e-03  1.22982645860e-03  4.04451600364e-03  2.40715588560e-03  2.21149739510e-03 -1.27703577015e-03  2.88226065549e-03 -1.49267251377e-04  3.26345836127e-03 -5.91281130354e-04  4.16247221862e-03  2.74645082118e-04  1.26383391210e-04  1.25630306558e-03 -1.10625738241e-03 -3.86401018848e-03  1.25542488322e-05 -2.07632245888e-03  1.64214166305e-03 -5.60772624850e-05 -8.40582664926e-05  2.19913560299e-03  1.65337545126e-03 -5.74693379576e-03  1.27810895440e-03 -1.29526762113e-03  1.50433658410e-04 -8.36239087743e-04  3.30162848474e-03 -8.61783330808e-04 -1.27433444963e-03 -2.66831846177e-03  2.03581630806e-03 -5.91339821915e-04  7.02308896183e-04 -2.28525787643e-03 -1.58545568526e-04  3.14368739230e-03  1.58074965352e-03 -6.13173231225e-04  2.16333678340e-04  2.30072699371e-03 -4.00982120443e-04  2.19264045559e-03 -3.74618164736e-04 -2.90721308417e-03 -2.55163295772e-03  1.73638538605e-03 -3.75263961897e-03  7.44578553271e-04  2.54948387478e-03 -1.42689231200e-03  7.93361012588e-04 -2.48623086235e-04 -4.08620303975e-03 -1.05977045282e-03 -2.91158957277e-03  5.45632178460e-04  6.26252142874e-04  1.18275832583e-05  3.02011962700e-03  7.90775249217e-04  4.61744084621e-04  2.64582799416e-04 -1.90093034372e-03  3.33670593764e-03
 2.02410424189e-03 -1.16218889071e-03  9.84346974235e-04 -2.92953110122e-03 -1.51694125375e-02  9.86419932924e-02  5.75273476304e-03 -3.35501340019e-03  3.69311168929e-03  1.91023054669e-03  1.31423176413e-04 -5.70453748981e-03 -3.16195132364e-03  3.81651789515e-03 -1.70345389234e-03  2.28293840972e-03 -2.16311892011e-03  8.71240460819e-04 -7.23957728576e-04  1.57172993640e-03  6.25284415090e-04  8.11789284759e-04 -2.40427769493e-03  2.13640192307e-03 -6.70810313400e-04 -4.02444666047e-04 -3.29343704300e-03 -6.45440082899e-04 -1.31091480185e-03 -6.70681003560e-03  1.94530311969e-04 -2.93252246954e-03  5.47235217482e-04 -1.36091543993e-03 -1.62712250230e-04 -3.21753620040e-03 -4.15238490966e-03 -4.43743509330e-03  1.33639228029e-03 -1.10453141849e-04 -9.55819131405e-04 -4.25629222143e-04  5.22326686585e-04 -4.21232674538e-03  2.32399068609e-03 -3.26261939282e-04 -1.92101801429e-03 -3.20833997211e-04  9.02588540331e-04 -4.52951271477e-03 -7.21494470043e-04 -2.13715091347e-03 -6.66998464811e-04  2.33955178507e-03 -1.48476255803e-03  9.63253133645e-04  1.82917885556e-04 -6.60075813086e-04 -1.34828428162e-03  3.21350001475e-03  4.32428869006e-05 -4.37544084525e-04  8.05761266941e-05  2.63708959544e-03  1.42810338854e-03  1.14563910737e-03  1.96562254120e-04 -5.12160939901e-04  7.87529852491e-05 -1.06990396522e-03  2.47873331703e-04  6.83754892845e-04  1.44320153458e-05 -6.39373373294e-04 -2.60820273573e-03  5.87480875735e-04 -2.34431624593e-03 -1.94186007052e-03  1.72288314804e-03  6.35486166583e-04  4.62589817777e-04  1.55293549605e-03  1.28735565028e-05  3.75630199979e-03  3.82333806229e-03  2.10297397455e-03  4.34106545302e-03  8.17368305285e-05  5.64817474485e-03  4.91536140416e-03 -2.66346182205e-03 -3.40241745878e-03  1.61157077269e-03  2.90942651334e-03  4.46055609848e-03 -4.83006682927e-03  4.15058268568e-03 -1.41089431132e-04 -1.40169594370e-03  3.05940264435e-03 -3.67892628906e-04  4.16851481299e-03  5.25876275920e-03 -1.90375990371e-03  9.50146931387e-04 -2.36666942342e-04  5.65085616386e-04  1.12496184316e-03  3.44387841359e-03 -1.61464187629e-03 -1.97781346348e-03  1.83673430707e-03 -3.72105470726e-03 -2.70750836985e-03 -6.22345287970e-04 -8.13078021268e-04 -3.06100337406e-03  1.59806394566e-03 -4.11094894243e-03  2.48946545098e-04 -1.23923266749e-03 -1.07431815673e-03 -1.44575229735e-03 -3.45446477864e-04 -1.00739845090e-03 -1.17175870280e-03 -5.47994640320e-04 -1.55693734927e-03  2.20325565784e-03  4.55048435067e-04  3.65472807179e-03  3.37060741744e-04 -3.48336555343e-03  1.51055332575e-03  3.52776622944e-03  4.16316016948e-03  7.00193531328e-04  7.79652069271e-04 -7.14246467532e-04 -1.00217545518e-03 -1.22938706364e-03 -4.18344245347e-03  1.71139161078e-03 -2.87391120509e-03 -1.09560634231e-03 -2.19592041397e-03  3.28908469960e-03  9.90212494351e-04 -2.12168981683e-03 -1.09545066902e-03  1.86115010860e-03 -1.54852406433e-03  6.92927941425e-03  3.23376897459e-03  9.45703017058e-03  2.50985346012e-03 -1.01570000145e-03 -3.80804392305e-03 -3.16968052105e-04  4.19765899922e-03 -3.77983246912e-04 -4.22558726583e-03  3.26330262790e-03 -4.59577745040e-03  8.54997728025e-04 -5.98072867179e-03  9.24043533112e-04  4.94759398419e-03  2.91064229534e-03 -9.55040655238e-04  1.14889941927e-03 -2.11335559182e-03  7.79420543228e-04  3.95632455090e-03 -3.69831180586e-03 -3.57666654816e-03 -3.52637941217e-05  5.91150794477e-03 -2.32205019281e-03 -3.23945373843e-04 -3.62242467115e-03 -4.98841089228e-03 -7.17385414772e-04  3.67090107081e-03  3.39571035887e-03  2.61296866021e-04  1.81510142556e-03 -4.39467742859e-04  2.59326274725e-03  4.33778271155e-03 -7.72596615681e-04  1.95333384054e-03 -3.81107401520e-03  1.42031221477e-03 -1.82221597486e-03  6.83816659618e-03  2.27288322775e-04  3.38714074929e-03 -8.55624906404e-04  9.33658706731e-04 -5.47465841449e-03 -2.63280670240e-04 -9.90926450292e-04 -9.97493800189e-04  3.45417811164e-03  2.95002567715e-03  1.79029905313e-03  1.79710516142e-03 -2.36388251645e-03  8.30563633208e-04  6.38760705453e-04 -4.52613828328e-04  1.82970348678e-03  2.21569880908e-03  6.82707242812e-04  1.96243878312e-03  1.81102506613e-03  3.01004414947e-04 -3.95694232537e-03  1.02461992227e-03  2.96945048328e-03 -5.43008386644e-05  1.46914438594e-03  2.29340801134e-03  3.00047654701e-03 -1.47057624134e-03  2.50363428865e-04 -2.11612219127e-03  5.46992496182e-04  5.54199756782e-04 -8.50416825081e-05 -1.05823711242e-03 -3.21714788054e-03 -5.87259639149e-03 -2.99292504946e-03  3.36832617200e-03  2.62865489019e-03 -1.43688061048e-03  2.23174483932e-03 -7.48038610979e-04 -2.95785571526e-03  1.48838328580e-03 -2.82127920267e-03 -3.92271679507e-03  1.02427369821e-03  1.95757874466e-03  1.56736906539e-03 -2.80747537302e-04  1.94330870956e-03 -4.40858120072e-03 -4.64945047394e-03  8.98878185697e-05  1.73233166006e-03  4.24833062797e-04  1.68256054358e-04 -4.08708310800e-03
-1.67706393345e-03 -4.56554272904e-03  2.84294564819e-03  4.04658202430e-03  9.14406743292e-04  5.75273476304e-03  8.13139497666e-02  1.07006945213e-02 -8.43404159816e-03 -2.19397684011e-02  3.65665338637e-03 -1.89125840767e-03  4.37827114809e-03 -1.72692685863e-04  7.67860492570e-05  5.61251703983e-04 -5.85029795586e-03  7.17530802552e-05  2.79242723361e-03  1.15417366507e-03  9.88892125839e-04  2.43697109992e-03 -2.56459316812e-04  1.77385500164e-03 -4.74150063736e-04 -1.86392535529e-03  1.64777670033e-03 -4.21267588240e-03 -3.29683188901e-03  4.68087587337e-04  5.73031888456e-04 -5.41194927074e-04 -1.82869193712e-03 -3.22972220486e-03  3.59782357745e-03 -1.28932235012e-03 -3.65146164335e-04 -3.44498319044e-03  2.31767928890e-03 -1.80188464621e-03 -9.36626716324e-04  2.98091620483e-03  3.89952709667e-03 -1.89449255527e-03  2.42996944084e-04  5.05996106014e-04  1.82111707461e-03  2.13629269198e-04  1.62924507129e-03  1.10898389473e-03  3.92298545406e-04  1.25686517413e-03  8.50878533569e-05 -4.97381670143e-03  1.37244269213e-03  1.28200975188e-04  3.60982750413e-03 -1.12210800254e-03 -1.98680080609e-03 -2.03489089921e-03 -1.89058944114e-04 -6.19639097102e-04  1.83805224385e-03  1.74066235365e-03  1.65810914145e-03  9.80072973730e-04  5.62670398178e-04 -3.42509707460e-04 -1.12792521222e-03  7.60860080830e-03 -4.76778040842e-03 -1.58300005096e-03  3.50554830272e-03 -1.16077944920e-03  2.62576377276e-03  1.24561996589e-03  1.65426440983e-03 -4.66241515214e-03 -2.32367680972e-03 -1.28231032547e-03  4.08543343438e-03  1.22427739120e-03  7.27626107926e-04  1.28966162256e-03 -2.94691014681e-05 -1.31477531183e-03  3.28355012743e-04  3.17595817024e-03  4.81339745121e-04  5.58566936559e-03  4.85796225475e-03 -3.67425949576e-03 -3.11672737277e-03 -7.44147066187e-04 -7.26806590630e-04  3.42308984276e-03  1.42666455542e-04  2.80277504776e-03 -2.77615790662e-04  3.51658693315e-03  3.14334354086e-03 -3.62121387942e-04 -1.03785234843e-03  4.88263558404e-05  3.40356245133e-03 -1.51479393432e-03 -9.16765057803e-04  1.35965632445e-03 -1.92013884992e-03  1.45471200999e-03  2.12140906664e-03 -2.90603141409e-04  5.73876263697e-04  1.36254636467e-03 -5.49251171800e-05  1.68672877385e-03 -2.26491708533e-03 -6.66548931154e-04  1.93198480405e-03 -1.70917726239e-03 -3.18883807819e-03  3.17344494661e-03 -2.24795649172e-03  3.49627187261e-03  2.49083265260e-03  4.27588186179e-03  1.95891499233e-03 -4.67886326923e-03  3.62458206889e-03 -1.25947050639e-04 -4.36882723298e-04 -2.03880218042e-03  1.42381671016e-03  8.92751283614e-04  1.02209401251e-03 -2.50407656111e-04  3.59806513387e-03  3.88201304265e-03  1.67416875730e-03 -3.04799468739e-03  4.41594652615e-05  1.66029912134e-03 -1.58540780724e-03  1.18661166087e-03  2.64108565007e-03 -2.84165944942e-03  4.74764153786e-04  3.00633699337e-03 -1.62138752209e-03  4.84939535564e-04 -2.82489859729e-03  1.67452097280e-03 -1.55230990780e-03  1.86547985300e-03  4.29831209884e-03  3.35403606664e-03 -2.51489466326e-03 -4.59435458983e-03 -8.79707051972e-04  1.93506616819e-03 -3.11617412205e-04 -3.67757476120e-03 -4.94719366686e-03 -6.53918478568e-04 -3.60536666196e-03  1.20577926598e-03 -1.94739745935e-03 -5.08693091830e-03 -2.83140346303e-04  2.56075822722e-03  2.09507346592e-03  2.64788474410e-03  8.14678792227e-04 -4.92101198215e-03  1.84370337076e-03  1.14235513504e-03 -1.05058130877e-04  9.22210683732e-05 -2.43088879020e-03 -6.12258375562e-03 -1.25869591961e-03 -1.56029316410e-03  1.18654429565e-03 -4.87726245527e-04  2.09611086048e-03  2.69464813742e-03  3.02912791035e-03  2.53009440366e-04 -9.71881903676e-05  2.50171070783e-03  7.93106864146e-04 -5.42366912012e-04 -4.40378565457e-03 -8.12997594230e-04  1.66294557202e-04  2.00595180622e-03  1.34050361743e-03  3.12720131179e-03 -2.96972820394e-03  4.42110359735e-04 -1.11781442978e-03  3.57038341196e-03 -4.96960784369e-03  5.33180613621e-03  3.43206973549e-04 -2.25841569472e-04 -2.63037275520e-03 -2.59974247941e-04 -1.29302706442e-03  7.81073866131e-07 -8.31784490925e-04  1.87865584028e-03  1.56996889398e-03 -3.15452055352e-04 -2.03528259275e-03  1.72578663618e-03  1.53643912701e-04  5.81341273753e-04 -1.69379476569e-04  9.58302226278e-06 -1.48320365348e-03  7.53987709410e-04  3.09009000220e-03 -3.94384930699e-04  2.28555747658e-03 -3.87181243250e-03 -3.16807402522e-03  1.80040782065e-04 -1.31348827291e-03  3.99468897240e-03 -2.42412524274e-04 -3.53486548257e-04 -5.43666298095e-03 -4.82721344101e-03 -4.97793867915e-03 -1.54407175114e-03 -9.24771239188e-04  3.83290503775e-04 -8.17158616815e-04  3.98686440614e-04  3.24445218154e-03 -8.43438495000e-04  2.38937754465e-03 -1.74730115109e-03  1.60866564585e-04  5.99136769097e-04 -3.90358324164e-03 -8.53423737163e-04 -3.43801013425e-03 -4.73955829088e-03 -1.83412799651e-03  1.95994270640e-03 -4.61007961561e-04 -3.86447297778e-03  3.30448367030e-03 -1.99256621193e-03
-3.00715360971e-03  1.37422258957e-03 -1.06734644283e-03 -1.34217334006e-03  1.07094452302e-04 -3.35501340019e-03  1.07006945213e-02  9.72860139957e-02  9.88978378994e-03  4.77150053417e-03 -7.64956940139e-03 -1.81295007948e-03 -1.04060977076e-04  1.24259445585e-03 -1.54301583486e-04  1.09227568811e-03 -4.41009862813e-03 -2.14705349779e-03 -1.20196581524e-03  2.18019461506e-03 -1.25757523572e-03  5.92166803310e-03 -1.52774604012e-03  5.41815588124e-03  2.10452601098e-03 -1.18788519870e-03  2.65916999980e-03 -5.16924690085e-03 -1.29975211634e-03 -3.16446450804e-03  3.63680180540e-03  9.80901487335e-04  4.47770048452e-03 -3.07199674394e-03 -4.10476626701e-03  9.42180920503e-04 -1.54528535463e-03 -3.59615618253e-03 -1.31217906589e-04 -5.07752185626e-03  1.54355601341e-03 -1.89440846514e-03  4.42875396501e-03 -4.34692136714e-03 -4.52760169306e-04  1.02776173018e-03 -8.52488656295e-06  4.62004665224e-05  4.05560453747e-03 -2.49751951372e-03 -8.62538197630e-04  5.30077493408e-04  2.27335947951e-03 -8.71661352381e-04  3.18552816205e-03 -8.55508281215e-04  5.08505479750e-03 -1.32021309606e-03  1.00191249889e-03 -7.83583724211e-04 -4.72529055650e-03 -2.92462612237e-03  1.85129009487e-03  2.90458356803e-03  5.20023794715e-03  1.55273216344e-03 -3.98245175816e-03 -3.02334701209e-04  2.66758733685e-03  6.09189669955e-04  1.15770500056e-03  2.47721394815e-03 -1.72026619626e-04  7.88802099060e-04 -3.40842086349e-03  7.12153717724e-03 -2.38281641856e-03 -5.47359684244e-03  5.48229528407e-05 -1.57789114405e-03  1.43201589245e-03 -1.76821537876e-03  1.92832123843e-03 -8.28673579564e-04  1.45437528486e-03  2.34448499305e-03 -2.09387553529e-03  1.05161996516e-03 -4.60327980758e-03 -7.28413314942e-04 -2.31358345745e-03 -3.55294595262e-03  2.96830039243e-03  4.62055598466e-03  6.89866601969e-03 -2.19078723179e-04  4.13476325635e-03 -6.08539391521e-03  4.15828043175e-04 -3.76485379629e-04  1.46991614431e-05  5.99812414969e-03  9.59823427405e-04  3.55054423874e-03  7.75865123794e-04 -1.47340695133e-03  4.92294195763e-03 -5.38317555432e-03 -3.35139969318e-03 -2.33123809624e-03  2.80333956517e-03 -2.91130919336e-03 -3.09356087297e-03 -2.20125543773e-04 -1.64908640621e-03  1.86973878501e-03 -1.12205538425e-03 -3.88866420286e-03  3.56753965844e-03  9.00397949990e-03  1.99284439996e-03  4.31670127412e-04 -1.79244568270e-05  1.96122900407e-03  6.08003549947e-03  2.54972384306e-03  1.29104726964e-04 -3.38598878898e-03 -4.32065932231e-04  2.48037409020e-04 -3.14566486464e-03 -4.69445855440e-03  3.99547816801e-03 -4.27734334330e-04 -2.99366710295e-03 -2.25948702155e-03  2.34186004060e-04  2.54397342292e-03  2.24768256682e-03 -2.99750137006e-03  2.90513090654e-03 -2.13100187244e-03  5.97953567036e-04  4.35280961049e-03  8.23379659768e-04 -8.49407570782e-04 -3.62824668357e-04  1.03177214978e-03 -3.53606618313e-03  3.80845903772e-03  1.12238156726e-03  2.74382631951e-03 -4.11907163171e-03  2.26073075038e-03  2.32728165644e-03  9.06989444196e-04 -1.45439859345e-03 -1.17572642442e-03  1.83814763302e-03 -5.50757862146e-03 -7.01522908314e-04  3.08491821712e-03  1.43061673433e-03 -1.42613147095e-03  2.59159909539e-03  4.19464133451e-04 -3.07483004811e-03 -4.09698444127e-04  1.23478065661e-03 -2.27067352826e-03  2.93517952493e-03 -4.35787163173e-04 -2.97173686976e-03 -2.38689539294e-03  5.81491708442e-03  3.34468073555e-03  2.39511385835e-03 -3.81121200111e-03  9.91889423570e-04 -2.52574881494e-03 -1.98783419817e-03 -3.82399513619e-04 -9.13981531832e-04 -9.83145634711e-04 -1.04888709507e-02  1.66636225188e-03 -3.03615860905e-03  3.91597185027e-03 -3.95218246110e-03 -2.53210724243e-03  7.02090878272e-04  2.57291872391e-03 -1.95265966688e-04 -2.22696085101e-03  9.51566906637e-04  1.48325196984e-03 -2.56525087369e-03 -3.32595858253e-04 -7.33184820085e-03  7.41041462471e-04 -9.44608735239e-04  2.33844826296e-03  1.29276552797e-03  4.63979058035e-04  7.19215410723e-04  2.94764952619e-03 -1.99376810226e-03  3.13900707007e-03 -1.72971498719e-03  2.19123599404e-03  3.54231239463e-03  2.26785861199e-03  7.83178905531e-04 -9.66389341071e-04 -5.04424534544e-03  2.42884538694e-03  9.11724553559e-04  2.59969981197e-03  2.71785274160e-03 -2.45366044060e-03 -2.64033317239e-03  3.76098047042e-03 -1.86026523787e-03 -2.86604822823e-03 -8.39880000384e-05 -2.09383868947e-03 -8.22630836203e-05 -7.91873992829e-04 -6.19918815443e-03  1.85070216849e-03  4.01850035715e-03 -1.07331034877e-03 -1.84666157300e-03 -5.50597853969e-04 -4.10555913308e-03  4.41651643495e-03 -2.85006497633e-03  6.40632064095e-03  1.34777946600e-03  2.98758876606e-03 -7.35385306837e-04  4.56616055483e-03  1.20844710754e-03  2.10295904092e-03 -7.06307369016e-05  1.47708211362e-03  1.61276707096e-03  3.64866967248e-04 -9.99692921581e-04 -3.52765533280e-03  2.29118708036e-03  7.77442613081e-04 -2.88509935718e-03 -3.50749890729e-03  3.04010020567e-03  1.84694237632e-03
-3.28518072656e-04  4.68560015032e-03 -2.71425834098e-03 -2.98676433543e-03  5.69576570796e-05  3.69311168929e-03 -8.43404159816e-03  9.88978378994e-03  7.70344336060e-02 -2.21911545954e-03 -9.11383322024e-03 -1.09703054221e-02 -2.24631081887e-03  3.49392758849e-03 -9.97802492277e-04  6.77020190625e-04 -2.98494516633e-04 -2.94153628526e-05 -8.05472994190e-05  1.56272086079e-03 -3.14481559469e-03  1.54845804192e-03 -3.19547567831e-03  3.49515971825e-04  3.09535135107e-03  2.01526606029e-03  2.15839118616e-03 -1.96897497877e-03 -4.94675048460e-04 -5.69331726457e-04  6.65753765007e-04 -1.98358373617e-03  3.94114684917e-03  8.87874466808e-04  3.29159509535e-04  9.87958100002e-04 -8.64961348955e-04 -2.49943977403e-03  1.42583922207e-03  1.53751427652e-04  3.16167352162e-03 -1.11952371510e-03  4.69199136844e-03  2.40857546039e-04  2.48594664511e-03  1.20895874952e-03  5.26702890817e-04  1.10327006042e-04  1.75751256618e-03 -1.72722463330e-03 -5.90000453434e-04  1.27151525016e-03  1.34032594807e-03 -1.95742523478e-03 -3.86697962283e-03 -1.30432507462e-03  1.85160515547e-03 -8.73448818130e-04 -1.08482007041e-03 -6.43893189106e-03 -5.15969061393e-04  1.25820518326e-03 -1.37847615471e-03 -1.49193712434e-03 -1.48520111949e-04  1.10994059882e-07 -1.56605155754e-03 -5.10143900859e-04 -1.19663016644e-03 -3.67431393222e-03  1.19365078484e-03  4.02015400373e-04  1.88681740467e-03 -1.18640708304e-04 -4.53097213715e-03  1.96125102803e-03 -1.54180293952e-03  3.95164824654e-04 -3.79019902669e-04 -1.89481775342e-06 -2.91366892420e-03 -2.50094900599e-03  2.55246626478e-03 -7.92814418509e-04  2.64058808423e-03  6.20478083259e-05  6.77359640736e-04 -2.15867293212e-04 -6.31762317198e-04 -2.03985628385e-04 -4.21546528046e-03 -4.12615375989e-03  2.16997942769e-03  4.57100547110e-03  4.70749306412e-03 -2.20550623247e-04  1.53151767800e-04 -2.38040416117e-03 -2.00189597864e-03  3.64470223646e-03  1.79303023862e-03  2.24198747388e-03  1.40656218057e-03  1.69933883682e-04 -6.74796312712e-04 -1.25649880421e-03  1.54352569314e-03 -3.91679708751e-04  2.03777943654e-03 -2.97180129064e-03  2.93792160449e-04 -2.42772956161e-04 -5.31326848956e-03 -5.97661165904e-03 -3.35209363026e-04 -9.41753218410e-04 -1.07777733876e-03  2.84916072957e-03 -1.46450276113e-03 -1.18020826026e-03 -9.32722643822e-04 -2.01052879425e-03  7.91411169824e-03 -5.78359180841e-04  5.56374666389e-03 -3.00379901635e-04  5.10249113720e-04 -4.26417678640e-04  1.21763361714e-03 -8.95169579434e-04 -1.22955640334e-03  2.76422900932e-04  9.18886881194e-04  1.21262476766e-04 -6.16216728575e-04 -1.00999850951e-03  4.19770458143e-04  1.91180092597e-03  4.87531178378e-04 -1.42635259511e-04  9.73378812686e-04 -1.76779152872e-03 -3.43563882380e-04  3.20841699280e-04  3.34901155326e-04  2.02520652482e-03 -1.28582530027e-03 -1.51183075643e-03  1.92713023565e-03  3.42577452635e-03 -1.00454041127e-03 -3.97609991626e-05  9.12089161023e-04 -8.05460017945e-04  1.40858767016e-03 -2.58421420064e-03 -1.63139297344e-03  1.52237564595e-03 -4.21591042351e-03  6.20519727467e-04  1.29330781923e-03  1.85033080064e-03 -1.32441279606e-03  4.87016870505e-03  4.43441883168e-03  3.35070317165e-03  5.02042441108e-04 -4.24143893443e-04 -5.23749083477e-04  1.46586087475e-03  7.17046346155e-04 -3.44779220127e-03 -3.42043201141e-03 -3.17582861575e-03  9.57917394392e-04 -2.45199920802e-04  1.95220255170e-03 -4.21803590042e-03  3.03500421448e-03  3.73087713797e-03  9.76269684086e-04  3.89628467097e-04 -1.91359659504e-03  1.43013273173e-03 -4.13443078850e-03 -3.68421163703e-04  5.89672379921e-04  6.35962469345e-04 -1.86502382744e-03  3.13024038183e-04  1.56465376108e-03  3.94566695331e-03 -3.75476816340e-03  6.63889908685e-04 -1.44275658587e-03  3.22158984048e-03 -1.61125457660e-03  2.68836410372e-03  7.47358748617e-04  5.13752084152e-04 -3.80169491634e-03  4.16161510713e-04  3.36614090490e-03 -2.21622421831e-03 -4.65682555570e-04  3.06100403478e-04  8.85321130441e-04 -3.01585494517e-03 -3.35478571382e-03 -1.22024858154e-03  1.38045374691e-03  3.16731696498e-03  1.96237504918e-03  1.52155997931e-03  1.00661800886e-03 -2.32424060271e-03  1.74263570699e-03  1.09702018778e-03 -9.43444221989e-05 -7.78250536269e-04  2.85705321976e-04  1.21489156731e-03 -2.18266555246e-03 -1.07253955980e-03 -1.02015561802e-03  2.61697909733e-03  3.10632268370e-04 -1.54867916172e-03  2.11010871834e-03  2.56658329757e-03 -9.09371326638e-04 -8.01508520462e-04 -1.76603711818e-04 -1.46790783705e-03  1.70746651278e-03  4.54118608778e-03 -1.80431887835e-03  8.68758755321e-04  4.93033320026e-03  6.40096013740e-05 -4.21775085309e-03  1.50397116259e-03  9.31852277433e-05  3.33932708220e-03 -1.06196509346e-03  1.97372178533e-03  4.78461672748e-03  1.11642391968e-04  9.39816948749e-05  1.12939251985e-03 -1.05608516122e-03  8.78287964000e-04 -6.51662851340e-04  6.26874828187e-04  5.53464989061e-06  3.15161540318e-03
-3.45965141392e-03  1.44108571373e-03  1.18513512264e-03 -2.15354445008e-03  7.35072789786e-04  1.91023054669e-03 -2.19397684011e-02  4.77150053417e-03 -2.21911545954e-03  1.07180507969e-01 -9.94542575313e-03  9.22860658751e-03 -1.07245080448e-02 -1.34915543205e-03  6.56638912075e-04  3.14587819585e-04  3.70838672496e-03 -1.81379471166e-03  3.10869067716e-03 -4.20804970782e-03 -3.67707217496e-03 -1.92072191865e-03 -3.11068730066e-03  1.59190928072e-03  2.05550190662e-03  4.43155256647e-04 -1.19030078365e-03  3.38928308184e-03 -8.47756419812e-04 -1.89525249204e-04  4.02673685426e-04  1.94553740732e-03 -1.27291780607e-03  1.32377979113e-03 -6.57684688385e-04  2.75298444356e-03  6.90348264623e-04 -2.05293112813e-03 -1.38788340525e-03  2.01230722409e-03  1.54323672443e-03 -6.08403255074e-03 -3.31093417393e-03 -1.31597292220e-03 -2.88274936572e-03 -2.97912301666e-04  2.70036735347e-03 -1.76786517543e-04 -1.70969925527e-04  4.44669409819e-03  3.34446860676e-05 -9.95982399978e-05  7.53180450231e-04  1.36630883583e-03  4.27662689126e-03  3.52770063600e-03  4.71031297823e-03 -3.42174224167e-03 -3.50925606822e-03  5.87528973385e-03 -7.53151898434e-04 -2.32305342489e-03 -2.52050546325e-03 -5.15888734537e-04 -1.21655671427e-03 -2.12616967465e-03 -2.64487944649e-03  4.24202048285e-04 -9.95356803644e-04 -3.55297768741e-03  3.30530485786e-03  1.22229515047e-03 -2.40994254253e-03 -1.20286785562e-03 -2.10785833783e-03  2.63469979131e-03 -6.57883312708e-03  5.54304048524e-04  3.21939071014e-03  2.85669771547e-03 -6.71778749615e-04 -8.83998100262e-04 -4.93671011965e-04  3.91953189631e-03 -5.14985533517e-05 -6.44185777882e-03  2.49585857896e-03 -4.73219282579e-03 -1.18369231185e-03 -2.30726072281e-03 -9.68573866097e-03  7.24930917099e-03  3.51025388033e-03  4.48884436742e-04  4.99632816672e-03 -3.46132140892e-03 -9.61496035408e-05 -6.75212116750e-03 -1.27570360621e-03 -4.88753449728e-03 -2.37983435757e-03  3.96439744885e-03 -2.71631976566e-03  8.66270793488e-05 -2.43620907129e-03  4.73991167343e-03 -1.13523876184e-03 -2.12243999905e-03  4.72062593553e-03  2.40515273283e-03  1.94210687905e-03 -3.72091303112e-04 -4.25967547894e-03 -8.69750081657e-04 -4.87579252516e-04 -1.87630500624e-03  2.86353930289e-03 -6.40056817674e-04 -7.33610882052e-04  3.77235353680e-03  3.30483980587e-03 -3.01805294508e-03 -3.60711419645e-03 -2.99038081558e-03 -5.59412399327e-03 -1.21858730306e-03 -1.10902538237e-03  5.36961066151e-03 -1.04963851085e-03 -6.31267172772e-04 -2.16385632860e-03  2.90307740772e-03  9.20545337587e-05  2.06728852323e-03  1.38205570742e-03  2.81310388825e-03 -1.41190799701e-03 -2.56645470013e-03 -8.87778933626e-04  2.62746089960e-03  1.36504714925e-03  6.82986307068e-04 -1.84753304115e-03 -5.96058784895e-03 -3.84276974100e-03  2.51089051857e-04 -1.04904697964e-03 -3.73302243166e-03  1.97482996683e-03 -3.65487546206e-03  5.01489075865e-03 -6.23635795480e-03  2.50490338398e-03 -4.55264582866e-03  1.51929071722e-04  9.84554895971e-05 -1.54839926612e-03  3.97668018998e-03  4.26547335244e-04 -7.42350385220e-04  1.65424149236e-03 -1.14287967569e-03  2.14493755548e-03  3.53724838004e-04 -1.52880619746e-03  4.80801206536e-03 -1.90767789637e-03  2.46966426263e-03  5.99077369602e-04 -4.99514262427e-04  1.32510425753e-03 -1.10005068518e-03 -1.24994210443e-03  4.28437582211e-03 -5.60625300741e-03 -2.04651630225e-03 -2.68980753496e-03  2.64008947892e-03 -2.54073519933e-03 -1.38613414037e-03 -2.91441521764e-04  6.38183918615e-04  2.46359171024e-03 -4.61127659783e-04 -3.08932268354e-04  3.78669614855e-04 -6.49451849942e-03 -4.39082091222e-04  4.88764728969e-04 -6.27994670152e-03 -3.88652608250e-03 -2.48478833982e-03  5.01725224178e-03  6.64508554754e-04  5.62176608465e-04 -3.51018089324e-03 -8.67004995602e-04 -6.16274754112e-04 -5.24884431713e-03  1.90150148673e-04 -7.06284659349e-04 -1.89771722866e-03  1.82004472964e-03 -1.11798946884e-03  1.90095302665e-03 -8.77070962474e-04 -2.47963298657e-03  1.34908753348e-03  3.47599041023e-03 -1.12974053737e-03 -1.54675534329e-03  2.31692097435e-04  3.79387071734e-04 -2.59420422848e-03  2.82017679841e-03 -2.78248526542e-03  6.35489481538e-05 -4.06146627786e-04 -2.78383827400e-03  1.60237772987e-05 -3.20891955481e-04  2.19745833864e-03 -3.63383215504e-03 -7.66852247480e-04 -2.69182506102e-03  1.68188926265e-03 -3.14911337436e-04  2.77648038852e-03 -5.13013669313e-03 -4.84643271683e-03 -1.00340104620e-03  2.74732593620e-03  2.18270251581e-03  6.85417862477e-03  1.33756539440e-03  4.23981322428e-03 -5.14044708442e-03  2.82070530042e-03 -2.10465433313e-03  6.60261885364e-04  8.75797888071e-04  1.96202662320e-03  1.87148147050e-03 -2.19325722959e-03 -5.45909445992e-03  4.36222488302e-03  1.97356137333e-03  1.14855340818e-03  3.24319937453e-03  2.55453789377e-03 -8.11404069686e-04 -4.89384835533e-05 -1.69716968566e-03  4.67194221079e-03 -1.43981347266e-03  1.76045649067e-03
 1.81340493169e-03 -3.47561068253e-03  4.24697976292e-03  1.37430826644e-03 -2.41059255753e-04  1.31423176413e-04  3.65665338637e-03 -7.64956940139e-03 -9.11383322024e-03 -9.94542575313e-03  5.83613491205e-02 -5.31497657122e-04  1.53361568061e-02 -9.91444468274e-03 -1.25026607239e-03 -5.12714312481e-04 -1.62791037161e-03  6.32464448487e-04  1.02145750671e-03 -2.77602516826e-03 -7.39102496695e-04 -7.31616084674e-04  1.59497424288e-04  2.53537296689e-03 -8.99524874509e-04 -1.01889197719e-03  1.96651363797e-04 -1.75983699659e-05 -1.18784180521e-03 -1.04735588882e-03  1.55241717146e-03  4.22901147985e-04 -1.79056506114e-03  1.85249048022e-03 -1.18068526213e-05 -2.56658876233e-03 -1.62322161159e-03  2.62970727739e-03  2.19147217585e-03  6.18139886954e-04  5.19182983883e-04 -6.96595322864e-04 -6.51875825534e-04  1.66759822826e-03 -1.84082804103e-03  8.00090434301e-04 -1.64326119725e-03  1.10682868351e-03 -1.27217974427e-03 -1.53558068612e-03  8.49649206937e-04  8.67689814571e-05 -1.18333500172e-03 -3.05776087354e-04 -1.85450915960e-03 -4.87658217826e-04 -2.28808733993e-03 -5.68447035083e-04 -1.05869725426e-03  4.04619529102e-03  5.54547469607e-04 -2.63515993596e-03  2.83494641998e-04 -8.49364303404e-05 -8.34386231603e-04 -5.42377104895e-04  6.22173093618e-04  1.04965359954e-03  2.74235082096e-03 -1.94342616374e-03 -2.16642234347e-03 -1.13321470904e-04  2.59608532219e-04  7.75140833050e-04  2.97314205275e-03 -2.58961449900e-03  1.62163470385e-03 -1.42366033700e-03 -9.37318486505e-04 -1.22656832807e-04  1.12652639074e-03  1.45978289808e-03 -1.69469379914e-03  2.10743117681e-03 -1.56160668276e-03  1.13750914137e-03 -1.05870869853e-03  4.96684541588e-04 -1.68810373434e-04  4.95173770562e-03  1.99452712481e-03  2.66688416433e-03 -3.78979553948e-03 -3.21866338224e-03 -3.63429442145e-03  1.48245643298e-03  5.71015157899e-04 -1.18087296003e-03  7.11937270813e-04 -2.53773691421e-03 -7.73759892132e-05 -3.44673989383e-03 -1.79103757496e-03 -9.50732019858e-04  5.04995221261e-04  1.47890417650e-03 -1.65334190239e-03  1.71600587332e-04 -1.18679117628e-03  2.24670042856e-03 -2.07062668474e-04  8.99737767603e-04  1.67893616131e-03 -1.29114859371e-03  5.86726019911e-04  1.85651923207e-03  2.29526803333e-03 -1.84604861075e-03  1.42795562308e-03 -1.21114865015e-03 -3.29454148676e-04  2.10628138889e-03  5.56016945266e-04  1.92481751810e-03 -1.50575623595e-03  5.58757092066e-04 -1.43428762936e-03  3.94578796496e-05 -2.64298149049e-03  1.26534074325e-03  3.04064614898e-03 -6.63764770103e-04  3.38963921480e-04 -1.29404811019e-03 -1.89365373276e-03 -3.26407946192e-03 -3.12092207845e-04  1.56189228973e-04 -8.26800780880e-04 -7.12418173949e-04 -4.51474845715e-04  3.79037195182e-03 -6.45489736966e-04 -7.42782484166e-04  1.75947137571e-03 -7.68633153430e-04  7.14322178607e-04  2.16779407550e-03 -5.37392872473e-04 -1.46215619756e-03 -6.29894594887e-04 -8.94826037402e-04 -2.60418892301e-03 -2.81289856163e-03 -2.61724680254e-04  1.05249758258e-03  2.82226315748e-03 -1.24464034770e-03 -2.09410150354e-03  1.70442834442e-03 -1.00555251250e-03  7.86120753431e-04 -2.07356667249e-03  2.70597516054e-03 -3.76110104379e-04 -2.06300674149e-03  1.99120328744e-03  1.62448256682e-03 -1.03185359648e-03 -1.15244600802e-04 -2.28984816214e-03 -1.49345328966e-03  1.71732592077e-03 -1.39828630250e-03  2.62875152587e-03  1.36505375527e-03 -1.30375487369e-03  6.81788057411e-04  4.59590663118e-04 -1.32785506561e-04 -9.99730997544e-04  9.55141638423e-04  1.47987144829e-03 -1.08611740146e-04  1.26032455512e-03  6.60630949441e-05 -4.24641744745e-05 -1.28146201183e-03  2.22150463776e-03 -2.12177126579e-04  3.23399708446e-03 -5.93894751215e-04 -5.01389215247e-04 -2.41544455019e-04  1.97250240395e-03 -1.06584699476e-03  1.55432942191e-03 -3.27255637532e-03  3.88096304836e-04 -1.65821117101e-04  2.05761072192e-03 -1.79350855217e-03  2.16698105050e-03 -3.94890116584e-04  6.75272848125e-04  7.72347996196e-04  2.72752881278e-03  8.68505867754e-05  3.62636395297e-03  1.10262014492e-03  6.16157788527e-04  3.06241767645e-04  1.74252045886e-03  4.12374698045e-03 -3.80840443307e-03  6.14642611289e-04 -8.94620974972e-04 -1.23297482159e-03  1.65075452284e-03  1.31960295794e-03 -3.43233256322e-04 -7.64405930381e-05  3.71731371959e-04  6.34617895545e-04 -8.50814216154e-04 -4.78526082534e-04 -2.14764134607e-03  2.68889220376e-04  3.84217492399e-03  4.83203356833e-04  1.91535138243e-03 -1.69259102794e-03 -4.83052565956e-04 -3.34232852767e-03  4.77966286508e-04 -2.86985434761e-03  7.96085458379e-04  6.14355881028e-04 -1.63814779534e-03 -2.99256160647e-04  8.90090814403e-04 -2.79567113490e-03 -1.21948133442e-04  1.88475077979e-03  1.89207556217e-03 -9.98410580331e-04  5.89041848195e-04  6.98694160857e-04  7.68699547099e-04  1.87899736688e-04  1.50132521810e-03  5.84262281146e-04 -4.51677023699e-04 -3.96291643165e-04  1.14930611433e-04 -2.38602411119e-03
-2.77147937409e-03 -2.22876319936e-03  3.68750875427e-03 -1.92558133176e-03  4.14757476135e-03 -5.70453748981e-03 -1.89125840767e-03 -1.81295007948e-03 -1.09703054221e-02  9.22860658751e-03 -5.31497657122e-04  8.58902240460e-02  7.66288807462e-03 -8.57722699226e-04 -1.86483330292e-03 -1.20895347154e-03  3.50803183632e-03  1.63842567337e-03 -7.99491672158e-04 -2.69947567672e-03  4.06343099486e-04 -1.18338762116e-03  2.00983975495e-03  7.77140869039e-04  1.76689727974e-03  1.41203991893e-03 -3.96799718574e-03 -1.36266462633e-04 -1.41822153204e-03  2.96187527684e-03  4.53804562517e-03  6.97152358183e-04 -6.87259796072e-04 -1.89050606822e-03 -1.41832131842e-03  1.29187650471e-03  1.83937882168e-03  3.26080731383e-03 -3.94913904300e-03 -1.10184073179e-03 -6.48348007204e-04 -5.38795415950e-03  3.63500973532e-04  2.35856843140e-03 -2.94030039633e-03 -4.70986121225e-04  2.21397607714e-04  1.33647351052e-03  3.83531901055e-03  1.48942281653e-03  5.45265308142e-04  1.97043472768e-03  7.10647602033e-04 -1.10348283143e-03  2.41583027129e-03  3.46841926982e-03  2.65904532494e-04  4.91082936446e-04  2.00271045848e-03  4.72113925486e-03  1.38081468663e-03 -9.61836789499e-04 -2.77552082535e-04  1.82715434136e-04  3.86538134812e-04 -1.65669287121e-03 -6.61817430406e-04  1.66276875396e-03 -1.00280010205e-03 -1.60817731620e-03  4.02306117409e-05  4.78422240468e-04 -4.19724128961e-03 -1.43792983833e-03 -3.11227354534e-03  6.36610973986e-04 -2.09661855953e-03  9.62816056800e-04 -5.81295374269e-05  2.55587195899e-05 -1.70706740325e-03  3.77758422686e-04 -2.41771432803e-04  1.50908889581e-03 -2.58519112609e-03  4.46216653885e-04 -2.97364162381e-04 -1.01838503841e-03 -2.81533156253e-03  1.57549701442e-03  8.02859012628e-04 -2.51431537446e-03 -7.78802506008e-04 -1.52818064439e-03 -1.94977801567e-03 -1.30187897465e-03  4.82114064430e-04  1.95160204897e-04  2.88069998896e-03  2.15494601844e-03 -1.91914368934e-03 -3.00112613524e-03 -2.65869809581e-03  3.19845263517e-03 -1.39078119540e-03  3.19939809914e-03 -8.34969783724e-05  5.61094089469e-04 -3.05372059525e-03 -2.08783788163e-03  2.13723294057e-03  1.72762638806e-03  4.86132336612e-04  3.78170851904e-03  1.21652820454e-03  1.37160064252e-03  2.51642934181e-03 -5.81769792794e-04 -7.23279163592e-04  4.73084000894e-03 -3.84037801673e-04 -2.80650165769e-03  1.43258941795e-03  3.57392809841e-03 -4.72263573409e-05 -2.88071179618e-03 -1.31577069638e-03  2.56551077916e-03 -1.52961058751e-03 -2.01466232073e-03 -2.80481151687e-03 -1.84410318428e-03  1.27826647755e-05 -3.91405968920e-04  2.16358075528e-03 -1.46547744744e-03 -9.74017972809e-04 -2.02303425782e-03  3.26474499730e-03  1.41852837587e-03  1.00221819945e-03 -3.09481054920e-03 -2.73589027218e-03 -1.31832637580e-03  2.54762087674e-04  2.69510412037e-03 -3.91269899652e-03 -4.37774664735e-04  1.06068857402e-03 -8.38699308265e-04  2.10864976560e-03 -3.11637962644e-03 -7.24419883923e-03 -6.62645206857e-03 -2.10517443191e-03  3.18922802065e-04 -9.19379865472e-04  1.16981439955e-03  1.87924242856e-03  8.66026263617e-04 -5.84730333713e-04 -6.47042671849e-04 -3.90619040906e-03 -6.48610350164e-04 -4.97540444190e-03  2.78652482357e-04 -1.49788010470e-03 -2.49467995448e-04  2.80070023817e-04 -5.68233439514e-04 -3.97423991955e-04  1.08928798122e-03  6.20174768902e-04  1.49319630139e-03 -1.91326328198e-03 -1.15525598744e-03 -1.32340391036e-03  1.65953092401e-04 -1.89457851454e-03  1.30395296966e-03  2.21450568527e-04  6.03833330645e-06 -6.48209770216e-04 -7.51472050252e-04 -2.45609571841e-03  4.01776339617e-04 -3.56664250098e-03 -1.77925718450e-03  7.10681621044e-03  2.34296289088e-03 -2.92891080704e-03 -4.69109079704e-03  6.09721202056e-03  4.78863276496e-04  1.20213770828e-03 -1.70686079633e-03 -4.92914416430e-04 -2.04956122515e-03 -2.06181664503e-03 -1.08630801234e-03  1.63469592972e-03 -2.03111643860e-03  3.11666695960e-03 -1.43182802060e-03 -3.51395199997e-04 -2.20786546639e-03  1.93972160917e-03 -1.28261924396e-03  3.67439142055e-03  3.32152553949e-04 -1.77070553250e-04 -1.95328257953e-03 -3.00180375748e-04 -2.41352415048e-03  1.05463477306e-03  2.05998586706e-03 -1.90542243812e-03 -6.02618061639e-04  7.00893884544e-04 -3.23184946079e-03  5.54369768010e-04 -1.04392670299e-03 -7.89483004577e-04  3.26471991545e-04  1.50441734770e-03 -3.08489840009e-03  4.26135358720e-03  1.81801894918e-03 -7.61704134712e-03 -3.52816462977e-03  7.65364433524e-04 -7.05866408275e-04 -4.72077478073e-04  3.26019391811e-03  5.35425078954e-05  5.45816373274e-04  2.28849537205e-04 -3.03646226408e-04 -1.06601366542e-03 -3.20179045151e-03 -5.33515016581e-03 -1.39824715284e-04  1.38384372949e-03 -1.70035253773e-03  5.29064394276e-04 -1.24659280434e-03  1.77650332426e-03  8.08611984271e-04  1.04191617386e-03  4.12574603242e-03  2.30949708016e-03 -2.91781169797e-03 -5.30960724504e-04  3.09813636922e-03  2.55400568481e-03  3.50236139565e-03
 1.45879745073e-03 -1.28557893841e-03  4.75661243969e-03  4.28175739882e-04  9.95776267690e-04 -3.16195132364e-03  4.37827114809e-03 -1.04060977076e-04 -2.24631081887e-03 -1.07245080448e-02  1.53361568061e-02  7.66288807462e-03  8.26117761836e-02  4.92169109763e-05 -1.03414481810e-02  6.95818140832e-03  3.53883859885e-03  1.06565873792e-03 -3.02194053334e-03 -7.07954237964e-03 -1.74241658079e-03  3.77225788026e-04 -1.35945037756e-04  5.50188753051e-03 -2.76239529575e-03  3.42087177273e-04  1.79943815842e-03 -2.61743347283e-03 -3.27158606821e-03 -1.49301989024e-03  3.05811778912e-03 -3.39457497798e-03  3.97721365904e-03  3.38763365517e-03 -5.48340985842e-04 -8.05365404290e-04 -9.16826410168e-05  3.50673402465e-03 -1.62511211084e-03 -1.27715822264e-03 -4.93316089103e-04 -4.39886443733e-03  1.25709162989e-03 -1.52889059045e-03 -1.66209942311e-03  1.11462311675e-03  1.63989173832e-03  3.04530534849e-03  6.00377244444e-04 -2.23328993626e-03 -1.21748241244e-05  1.50183076506e-03  3.20380645459e-03 -4.66874688339e-04 -8.92839854937e-04  2.17984966277e-03 -1.83856451858e-03  8.80863366882e-04  1.31627903965e-03  3.32721384363e-03 -5.21867643529e-03 -1.63012721165e-03  1.55089560278e-03 -5.60949469102e-04 -1.30801684566e-03 -2.65996244253e-03  4.76100766209e-04  1.38761234436e-03  1.32478730478e-03 -3.50454093785e-03  2.76883990657e-03  1.11448310860e-03  2.26684784962e-04  1.70623540638e-03 -1.67443904045e-03 -3.83853072566e-03 -1.98871674229e-03 -2.92288506710e-03 -2.34002658916e-03  9.96754123894e-04 -1.42491490238e-03 -1.10435798236e-03 -6.11378639398e-04  3.96265651879e-03 -2.19709192228e-03  2.02793651409e-03 -1.11623175891e-03  1.69172974213e-03 -9.03664914732e-04  5.32954103668e-03  4.39374660387e-03 -4.05716879890e-03 -3.24564967888e-03 -8.65481884126e-04 -1.63511741468e-03 -1.90942865351e-04  8.19795606226e-04  4.73642237621e-04  1.25339906157e-03 -2.05412879531e-03  1.17867897000e-03 -3.91077718444e-03  2.38570063987e-03 -1.96058691798e-06  1.33911980939e-03  1.12104073010e-03  6.08685869298e-04  1.06817078005e-04 -6.70988599637e-04 -4.26958068490e-04 -3.51462791310e-03  1.01862958516e-03  3.18840077780e-05  1.78497211251e-03  5.13966347911e-03  3.92271883011e-04 -2.08258530943e-03 -3.22703053262e-03  7.54189952103e-04  2.55904968926e-03 -3.16161328959e-03 -2.43593535957e-03  5.18672473325e-03  7.76285362320e-04  1.35157516933e-03 -2.09346229932e-03 -6.86833086909e-05  2.67261849993e-03 -1.12540230266e-03 -1.36107740706e-04  4.48680438329e-03  1.41444246953e-03  1.65179369064e-03 -1.19126730963e-03  2.55545357135e-03 -1.54139844489e-03  5.38162524059e-04  6.04030495762e-04  7.88886208259e-04  2.50442958190e-03  6.58991442631e-04  3.60519384786e-03 -4.61441219088e-04 -2.32052062122e-03 -1.56491549224e-04 -3.80395084385e-04  1.24271140287e-03 -8.10137716848e-04  2.66351947598e-03 -2.42439021961e-03  1.48347678271e-03 -2.88131030182e-04 -5.33414672933e-03 -4.68862948920e-03 -1.95922802224e-04 -1.88772657801e-03  9.78689294275e-04 -1.79953997474e-03  2.77989554091e-04 -1.37928466975e-03 -1.70413083070e-03  9.36953096452e-04 -1.73461463623e-03  1.32822388534e-03 -1.83265079047e-03 -1.07310698726e-03  1.30318386197e-03  1.42179134220e-03 -4.74418315578e-04 -3.94471142530e-03 -2.74360781875e-04 -6.10392892809e-04  3.72903528340e-03 -2.47482364105e-04  1.35357260334e-03  8.50419141992e-04  2.69184309724e-04 -1.19233578959e-03 -3.60114900947e-05  3.07860509168e-03  1.73829233666e-04  1.40979824148e-03 -1.19732733711e-03 -4.42905809147e-04 -3.75846858993e-03 -7.44984472970e-05  4.89420821554e-04  1.31841888609e-03  1.31236461601e-03  1.73844902404e-03 -1.63472504470e-03 -1.92338978447e-03  5.16707522243e-03 -6.84383416495e-04  1.10179283571e-03  9.13162035575e-04  8.52549918550e-04 -1.98159616625e-03 -6.04009129478e-03 -1.20507170687e-04  1.69779297142e-03 -2.17096110642e-03 -3.36652065842e-04  1.65496438477e-03  2.37628657024e-03 -2.66464547445e-03  9.19418774597e-05 -2.01296788038e-03  2.92878558526e-03  1.49155418635e-04  2.14158647132e-03 -2.47732923702e-03 -9.98698242257e-04  3.32772528026e-03 -4.19305482564e-03  4.21885896683e-03 -2.26432212204e-03 -2.14279175303e-03  3.17569359619e-03  1.39632021803e-03 -2.53048780990e-03 -1.16180312467e-03  7.38991281835e-04 -1.35203896466e-04  1.45960789038e-03 -3.22781237747e-04 -2.57292314923e-03 -2.95967182511e-04  4.52633379132e-03 -1.50517410631e-03 -1.02864532931e-03 -1.48800064723e-03 -8.52323987642e-04 -2.59258677404e-03  7.84626945346e-04 -3.06810370392e-03  3.32184269771e-03 -2.58902852603e-03  2.10488046034e-03 -1.74560600328e-03  1.65701765043e-03 -3.53893879007e-03  4.89217681915e-04  8.44794412696e-04  2.41194104554e-03 -3.05144040907e-03  4.79778027901e-03  5.93358351401e-04  1.56582227687e-04  2.51677904028e-03  2.31501999957e-03  1.26456178879e-03  1.55363776263e-03 -3.86205393407e-03  1.86164331565e-04 -4.45053374016e-03
 1.83270524628e-03 -4.90501368120e-04 -5.06944502769e-03 -1.26256524716e-04 -1.82427743316e-03  3.81651789515e-03 -1.72692685863e-04  1.24259445585e-03  3.49392758849e-03 -1.34915543205e-03 -9.91444468274e-03 -8.57722699226e-04  4.92169109763e-05  1.09679768264e-01 -1.90576876989e-02  7.10787603138e-03  2.67751188229e-03  2.24689434176e-03  3.46467038228e-03  3.42998317189e-03  1.68804475472e-04  2.68680942261e-03 -1.40545949419e-03  1.43754974645e-03 -1.02158050207e-03  2.95032308642e-03 -1.51397835493e-03 -3.84414251736e-03 -6.96004665190e-04 -3.30865404735e-04 -1.93647454242e-03 -4.15872509856e-04  3.02695817665e-03 -1.16790166746e-03  7.43677465400e-03 -2.78108213345e-03 -1.01086703121e-03 -8.42818580284e-04  3.24291630707e-03  9.42572982479e-04 -1.11506302080e-03 -6.81832041194e-05  1.13667627501e-03 -6.90979093533e-03  4.36903549791e-03  2.72140653294e-03  2.95579797866e-03 -2.37918364393e-03  6.67445914241e-04  4.58678117611e-04  2.00752217117e-04 -1.92089749056e-04  3.14482895742e-03 -1.07453610661e-03 -4.49301596358e-03 -2.73072330080e-03  7.13502163743e-04  8.66819220572e-04 -6.47432304724e-04  1.14189783904e-03  3.79592109786e-03 -1.49790615309e-03 -1.25437523221e-03 -5.00502688987e-04 -2.97930395190e-03 -3.50441314585e-03 -7.56328352772e-03  2.90535869101e-03 -3.28623633795e-03 -7.00856684018e-03  5.01711959976e-03  3.61461146843e-04  6.51319027269e-05  1.24662745999e-04 -1.50703637719e-03 -7.72128390486e-04 -4.43589470414e-03 -1.56121135324e-04 -7.24682726935e-03 -1.71938216671e-03 -3.94605906552e-04 -1.75798302888e-03 -2.10163860582e-03 -1.22772280818e-04  1.87220725305e-05  2.50877840010e-03  2.82658791699e-03 -1.53788254134e-03  5.60036121377e-04  1.22522015501e-04 -2.83256607659e-03 -8.00612839889e-03  2.59890439748e-04 -1.68398600049e-03 -1.75183910558e-03  2.49658600007e-04 -2.55903595439e-03  2.07948220541e-03  2.04352824056e-03 -3.42735339524e-03  2.55694342086e-03 -1.83351151648e-03  1.49275578241e-03 -1.92707038924e-03 -2.12984690995e-04  6.65320147815e-04  4.38617355382e-03 -2.93069088052e-04 -4.87085048426e-04 -2.87391455868e-03 -2.99671067875e-03  1.95643143284e-03  6.38523518707e-04  2.47437477215e-03 -8.54171096478e-04 -2.74506772869e-03  1.15522898856e-03  1.89339899262e-03 -1.34112676210e-03 -1.97790735556e-03 -2.12209643884e-03 -3.12601937891e-03  1.88705762188e-03 -3.74399294499e-03 -3.38019860203e-03 -3.54382497200e-03  3.36902450715e-03  8.77401044362e-04 -2.14734515690e-03 -2.26250972609e-03 -2.01915272968e-03  5.19955842985e-03 -2.84616953071e-03  1.96012800530e-03  2.41082083442e-03 -2.61142404941e-03  1.38498405346e-04 -1.35815364758e-03 -4.96452383069e-04  2.43918742888e-03 -3.84706205358e-03 -2.42996039259e-05 -2.04129984455e-03 -2.36162197740e-03  2.35360721341e-03 -4.34874632595e-04  1.59224830939e-03 -1.21838621316e-03 -8.84583845191e-04  3.47470740907e-03 -1.41764794510e-03  2.25724789387e-03 -3.91284769639e-03 -2.51240629144e-03 -1.97273858596e-03 -2.02086502197e-03  1.60614059903e-03  1.42909782592e-03  3.68637319863e-03 -1.63810398031e-03 -4.62133798125e-04 -5.50630944860e-03 -5.84145391566e-03  1.22003344817e-03  4.47843911602e-03 -3.48654168254e-03 -2.97696566929e-04 -4.33434811840e-04  1.71598201184e-04  2.49366124991e-03  5.98565414768e-04  1.53276768024e-03 -8.03752271370e-04 -2.99257418289e-04 -3.53082903408e-03 -1.70315610657e-03 -1.31430671826e-03 -2.36724455390e-03 -3.39773324281e-03 -7.88591012256e-04  2.74511352157e-03 -2.42643686004e-03 -5.21821692721e-03 -6.00021447873e-03 -9.67861229797e-04  1.26466892236e-03  2.84934890773e-03  1.44028972864e-03 -6.01920926754e-03 -1.32201317705e-05 -3.69429412080e-03  1.59883574678e-03  3.49219983491e-03  6.02479361036e-03  4.95108442166e-03 -9.24958162515e-04  4.40657757485e-03  2.50059722874e-03 -1.77297356597e-03  5.93126757080e-04 -3.65204534335e-03  8.26945714982e-04 -2.44907701120e-03 -1.37064200001e-03  2.29815804800e-03  2.41904604059e-04 -2.11666329342e-03  9.33440899993e-04 -1.67864548314e-03  4.24431545403e-04 -2.47508657308e-04  4.08432565830e-04 -1.03178982237e-03 -2.02314357496e-04  1.93716247225e-03  5.43135703412e-03  3.18977007597e-03  3.49295982124e-03 -2.09165586509e-03  6.96980633845e-04  3.10606235902e-04 -1.64334484746e-04 -3.79271235902e-03  4.03398235266e-03 -1.73249916738e-03 -1.43049829526e-03 -1.88962505503e-03  1.37103661024e-03 -5.63416942028e-04 -3.27037751657e-04 -3.02729022077e-03  2.28254676727e-03  2.31204435457e-03  2.55508194039e-03 -1.26412266330e-03  3.15576829903e-03 -5.18081192701e-04 -1.70489781454e-03  3.01623672160e-03 -1.34904489944e-03 -7.93714971337e-03 -1.12895896801e-03  8.30105884392e-04 -5.39528285291e-03 -1.14950482945e-03  1.68645896595e-03  1.51283881537e-03 -3.44135412298e-03  2.52022611603e-03  5.21371041523e-03  3.88211962307e-04 -3.42596668620e-03  5.32018543816e-03 -7.93072581921e-03  1.60880362469e-03 -2.81111481723e-03
-1.77285050154e-03  4.76857961542e-04 -3.88405448493e-03 -2.25562246411e-04 -3.68127505412e-04 -1.70345389234e-03  7.67860492570e-05 -1.54301583486e-04 -9.97802492277e-04  6.56638912075e-04 -1.25026607239e-03 -1.86483330292e-03 -1.03414481810e-02 -1.90576876989e-02  8.17013952724e-02  1.76359476664e-02 -1.29166794324e-03 -2.33115863782e-03  5.89523404890e-04  1.54605997825e-03  1.63744317474e-03 -2.17409707943e-03  2.54252125617e-03 -1.89930097005e-03  6.62986194278e-04 -9.10265617692e-04  2.84966136598e-03  1.38814160062e-03  1.72925157646e-03  1.12658073519e-03  7.47581964778e-04  9.62168166583e-04  1.73339494655e-03  1.27564970055e-03 -3.49639122464e-03  5.41543711465e-03 -2.22949634708e-03  1.32612804946e-03 -3.63077963367e-03 -2.50526636142e-04  9.52370822264e-04  1.20879049522e-04  2.17597295357e-04  2.47658569353e-03 -1.92456923544e-04 -3.64464465062e-03  1.37399391594e-03 -2.29973645177e-03 -5.56548367896e-04  3.08712148708e-04  3.25374438763e-04 -1.55414948294e-03 -6.40264957318e-04  2.28292954421e-03  2.99924033614e-03 -9.33685558438e-04 -1.44027363829e-03 -1.02765624402e-03  1.25312126425e-03  6.32616365865e-04  9.39566566745e-04  2.10181506020e-03 -1.43204171248e-03  2.62113734658e-03  3.21634457999e-03  6.09933803230e-03  2.00039970955e-03 -3.80533236328e-03  2.64783805618e-03  7.34956966755e-03  4.68307378881e-04  7.03773367034e-04 -2.15058941563e-03  1.52305578914e-03  3.48113998091e-03  4.60084421629e-03  4.02955600769e-03  1.46083380721e-03  2.71216266716e-03  7.93121394640e-04 -9.53552486239e-05 -4.87371600197e-03 -3.07275787936e-03 -1.76163132831e-03  1.61670235673e-03 -2.83302740283e-03  1.16758967788e-03  2.03594019317e-04  1.73900694976e-03 -3.02671976975e-03  2.71729402562e-03  3.74684348896e-03 -9.81233759297e-04  4.57084231032e-04  1.63966500929e-03 -2.69937922310e-03  2.90314630567e-03  4.68922684373e-04 -1.85446583476e-03  7.88717632657e-04 -1.67475280026e-03  2.26085139059e-04 -5.25795325982e-05  7.81968933684e-04 -1.37152993963e-03  3.57921347143e-03 -1.38508878242e-03 -3.48073480926e-03  4.34091589933e-04  6.03407057324e-03 -6.31504418548e-04 -1.59271100227e-03  5.12700781787e-04 -3.15241126533e-03 -2.34777092797e-03  2.72481064115e-03 -4.95192242352e-04 -4.23733623712e-03  1.81971567490e-03  1.79956365748e-03  2.78023324712e-03  1.52179192989e-03 -3.24097183789e-03  8.12136818811e-04  9.49107128298e-04 -2.84119015762e-03 -4.66379770615e-04 -2.41481956855e-04  5.00145236822e-04  7.94936288993e-05 -1.01018711987e-03 -2.81291302116e-03 -2.11244084152e-03 -3.12014516980e-04 -4.22951948588e-03  1.31050201780e-03 -2.02029600717e-03  8.84313585422e-04 -1.39757039102e-04 -1.03929647847e-03 -1.28567714078e-03  1.60671477148e-04  4.04671102514e-04  2.09708541066e-03 -1.08012978576e-03 -6.40193173521e-04  1.21851669767e-03 -1.67872631663e-03  3.56295754512e-03 -1.45895934912e-04  1.72170615281e-03  9.31573864707e-04 -2.90609448370e-03  3.54050839433e-03  7.21023046703e-03 -3.97904252715e-03 -2.02415743897e-03  5.28046528106e-04 -2.09562887164e-03 -2.79185891509e-03  4.31773571274e-03  1.88742303857e-03 -1.37405769894e-03 -1.45086324477e-03  2.61869314701e-03 -1.62781463451e-03  3.61945169468e-03  3.76410931595e-03 -2.53193333036e-03 -1.67862382384e-03  9.37359023148e-05  1.28344403009e-03  1.40972132272e-03  1.19095136197e-03 -1.50694627069e-03  1.21820288544e-04 -2.06488863835e-03  1.54280937934e-03 -1.23995029700e-03  3.84924109114e-03 -5.69202031010e-04  1.14840328564e-03  1.66759746814e-03  2.03193220230e-03 -6.44938642259e-04 -1.92509193659e-03 -2.35157522683e-03 -1.30489440355e-03  5.10812230544e-03  3.25453280547e-03  1.04323118194e-03  4.09624458149e-03 -2.34187709767e-03  2.98856062949e-03 -3.51249987089e-03 -4.61703158558e-03  3.54434085119e-04  2.90389062478e-03  8.67228888592e-04 -6.93997407774e-04  8.51549105743e-05 -6.63119951005e-04  7.37121723081e-04 -7.13238341212e-04 -7.87184948648e-04 -1.46693146552e-03 -6.55294122582e-04 -1.18551425551e-03 -1.34992171825e-03 -9.49021914978e-04  2.07502810607e-03  1.61719276481e-04  3.22543957400e-03 -5.27957506338e-05 -2.28125198914e-03 -2.80242170870e-03 -7.26954616687e-04 -2.78543287130e-03 -4.66965481072e-03 -4.14989397019e-04 -3.87777285096e-03  5.54969617554e-03  9.38055247006e-04 -3.86637154173e-03 -6.44786767200e-04  1.73015094790e-03 -4.73634117117e-05 -2.66093706285e-05  5.12444425854e-03 -4.81344181709e-03  3.98883372590e-03 -5.24617847428e-03 -2.47332892668e-03 -2.79857668603e-03  1.18514664645e-03  2.40440459093e-03  5.45652913286e-04 -2.11557276767e-04 -2.47447204626e-03  1.89636072391e-03  2.89062333222e-03  3.27103806568e-03 -7.99940533387e-05 -5.66642222731e-04 -8.15430109571e-04 -3.97585790707e-03 -3.10255385282e-03  8.88313977138e-04  2.62458139251e-04 -3.45728431034e-03 -9.59806727600e-04 -3.75630234808e-04 -7.47375603515e-04  2.13917912849e-03  1.20489224855e-03  1.51009289179e-03
 1.11696028901e-03 -1.18495978033e-03 -3.08291998436e-03 -2.37621568749e-03 -3.76628296098e-04  2.28293840972e-03  5.61251703983e-04  1.09227568811e-03  6.77020190625e-04  3.14587819585e-04 -5.12714312481e-04 -1.20895347154e-03  6.95818140832e-03  7.10787603138e-03  1.76359476664e-02  7.61186769020e-02  1.71612610532e-03  5.61724093534e-03  5.36514631091e-03  3.74001483088e-03 -2.82675360248e-04 -4.55881315376e-04  3.71063671847e-04 -9.45480937284e-05  8.28510829415e-04 -2.28127881350e-04  1.56243348557e-03  7.53653927424e-04 -9.76784887534e-04 -1.11416415511e-03 -4.39798925388e-05  1.46006607767e-03  2.67112876247e-03 -3.08774397180e-04 -2.60002859933e-03 -1.11673828039e-04 -1.80981243034e-03 -3.03906895347e-04 -1.26898323547e-03 -8.92277588531e-04 -3.22341735611e-04 -1.37984347568e-04  9.60460972976e-04  7.04771792142e-04 -3.95198322608e-04 -1.49102166117e-03  1.44037964918e-03 -9.92259352455e-04 -2.58153840815e-03 -2.26504731321e-04 -8.34271085050e-04  6.06591532098e-04  1.13844144635e-03 -4.40042721598e-04  1.59001563552e-03  2.04431647127e-03 -2.15231926883e-03  3.49192754089e-04 -2.23110162207e-03  2.12253654030e-03 -8.89057005154e-04  1.22344538573e-03  1.62383155544e-03  2.55460821782e-03 -7.64658885697e-04 -1.99926760945e-03 -4.31651262685e-03 -2.86429151643e-04  6.01564564631e-03  8.06452392575e-04  1.98186388160e-03 -3.58324824920e-04 -5.75047133529e-04 -2.27672500072e-03  1.87786059017e-03  3.86916485236e-03  1.05265456823e-03  1.30623300511e-03  3.62602465013e-04 -4.43685920636e-04  5.50714260666e-04 -9.07655908828e-04 -1.19497669876e-03  1.58910245176e-03  8.98745819734e-05 -8.77366381530e-04  3.75155205336e-04  6.43896261615e-04 -7.40158336075e-05 -2.88857601231e-03  1.45854685280e-04 -3.11723222741e-03  9.28214013696e-04  2.63900402781e-03  1.02910735455e-03  1.95274315359e-03  3.94376405079e-03 -5.09009767140e-03 -1.63736132862e-04 -2.79812687660e-03 -3.36221944096e-03  2.75129335228e-03  6.09718319430e-03 -1.15868150417e-03 -1.01312308960e-03  6.81250519973e-03  2.33848391268e-04 -2.21911456839e-03  6.66970261343e-04  8.23183927712e-04  4.73752608469e-04 -7.03605146827e-04  4.55659642346e-04 -1.91449134417e-03 -4.84776708575e-04 -1.12579551891e-03 -1.43112156114e-03 -3.37944352491e-04  1.89889046487e-04  5.83963661477e-04  2.15842191770e-03 -3.00019432831e-03 -3.24350063341e-03 -2.26513754631e-03 -2.18455895764e-03 -1.18592069320e-03  1.24970595590e-03 -6.30254172947e-04  7.32176088419e-04 -1.64688356163e-03  3.90328049852e-03  2.04632526721e-03 -2.70776731000e-03 -7.26303177115e-04 -1.62186440384e-03  4.86215929608e-04 -1.99612545364e-03 -2.61272665146e-04  1.73608615158e-03 -3.65702526679e-04 -2.97914645557e-03 -5.03541421607e-03  1.97003961951e-03  1.54707690046e-03  2.17248129797e-03 -3.08554806091e-03  2.03133134301e-03 -4.32687661363e-03  1.42640993564e-03 -9.38116908248e-04  2.93101121325e-03  5.38219803112e-04 -2.39368072300e-03 -1.17021306553e-03  3.03408872984e-03 -1.16512957299e-03  2.31408793718e-03 -1.83069992614e-03 -2.32207691403e-03 -5.94838358524e-03  3.77774639782e-03 -1.28449615008e-03 -3.97310132838e-03 -6.54580936632e-04  3.57968324943e-03 -1.77070800154e-03  3.11076058155e-03  4.42094402740e-03 -4.53752410559e-03 -1.82596581662e-03 -1.75096291544e-03  7.66406197911e-04  1.05148827718e-03  2.95907183275e-04 -1.18279051428e-03  7.13759863919e-04 -3.47265456201e-03 -8.17135275393e-04 -1.19370137022e-03  3.05331983115e-03  6.60561966706e-04  2.63875738559e-03  3.96815665664e-04  1.34755950831e-04 -3.24909509844e-03 -9.85765621448e-05 -4.81824362457e-04 -3.92130144546e-04  3.33696354066e-03  4.94327743560e-03 -3.37841245537e-03  1.60401251505e-03 -1.89047460929e-03  4.19810309116e-03  2.04276690554e-05 -3.21872347042e-03  1.09590919227e-03  2.20029940459e-03 -3.96986222532e-03 -9.42984391162e-04 -3.07449901974e-04 -2.14728017161e-03  2.41554187779e-03  1.31552773693e-03 -2.16801581777e-04 -7.34622514150e-04 -1.04931634921e-03  1.23326791298e-03  3.20752386098e-03  9.29282760425e-04  1.61763733597e-03 -2.53392136763e-03  1.03154252916e-03  3.20157492295e-03 -5.34954753654e-03  1.78017557179e-03  5.98284079176e-04 -2.61777811217e-03 -2.97111760693e-03  2.49633966181e-03 -1.03759572914e-03  1.83893562062e-04 -8.71245128616e-04 -2.76495465788e-03  6.32593221824e-04 -5.83233691204e-04  9.21212936272e-04  5.07084765432e-04  7.94901010662e-04 -2.51091072205e-03 -4.07801932990e-04 -1.94255940665e-03 -4.32432441739e-03 -1.14123794038e-03 -1.52674574936e-03  3.89979834582e-03  3.28400487542e-04 -1.76769563387e-03 -1.74347383438e-04 -1.61025335227e-03 -1.23063924284e-03  1.87939332241e-03 -1.30794391822e-03 -2.64600092600e-03  2.21564176017e-03 -4.86609009291e-03 -1.92943443559e-03  5.22216673043e-04  1.28287301562e-03 -5.64639126200e-04  1.39593511026e-03 -1.64595991950e-03  2.33640485778e-03 -5.23471271522e-03  1.60532109975e-03 -7.04184860322e-04
 9.14299590195e-03 -3.61867962071e-03  1.30445137462e-03 -1.91940160936e-03  3.42555298851e-03 -2.16311892011e-03 -5.85029795586e-03 -4.41009862813e-03 -2.98494516633e-04  3.70838672496e-03 -1.62791037161e-03  3.50803183632e-03  3.53883859885e-03  2.67751188229e-03 -1.29166794324e-03  1.71612610532e-03  1.16544084959e-01 -8.21570699225e-03  4.73389263665e-03  3.31903390699e-03  2.08589240666e-03 -2.52348088091e-03  2.20215692302e-03 -2.46118893681e-03 -1.59898414119e-03  6.02831938209e-03  1.28055785242e-03 -2.28622477171e-03 -2.96303867617e-03  1.65892886008e-04 -1.13678644258e-03 -2.75813032488e-03 -1.37818254533e-03 -1.02824222335e-04  2.21174295897e-03 -2.14075837163e-03  1.23126638945e-03  6.19144824457e-04  6.79152722779e-04  3.42349770790e-03  1.50143200536e-03  3.10426202936e-03 -3.67379793924e-03  5.02244774743e-03 -3.89681495128e-03  1.68171278436e-03 -1.84144353422e-03  3.29376133618e-03 -7.92807239612e-03  2.23800007658e-03 -3.57994931823e-04  8.13574347198e-04 -1.26600051521e-03 -1.04841832778e-03 -2.53478474447e-03  3.36238809592e-03 -3.04836912016e-03  2.48505545670e-04 -4.98948970787e-03  7.83869612188e-03  4.35455204462e-03  2.09165030830e-03 -2.29283011382e-03 -4.13809359870e-04  1.34197315265e-03 -2.23931949057e-03 -3.10944624203e-03 -9.89747280336e-04  5.24061061429e-03 -2.53675626513e-04  3.26382677624e-03  3.98186807528e-03 -7.75776218607e-03 -6.75527709468e-04 -2.70909261241e-03 -7.65439021730e-03 -1.74376068807e-03  1.55200995700e-03  1.07217929150e-03  1.71907080056e-03 -1.05821465956e-03  2.29470581307e-03 -4.30883557379e-03  5.43391607654e-03 -3.16095893284e-03  2.95836954089e-03 -7.03799580050e-04 -2.84805272210e-04 -6.13439735920e-03  1.17928800089e-03 -6.80940361270e-03  6.30820000527e-04  4.95070156396e-03  4.05762544182e-03  3.53229809015e-03  5.01607146694e-03  1.67510639387e-03 -6.68728868845e-03 -3.72736777239e-03  5.70229084531e-03  3.52279858957e-03  5.32249164106e-03  7.61217060342e-04  2.86541794694e-03 -2.40065057147e-03 -2.34051098677e-03  2.00660559479e-03  1.15219801030e-03  2.51135972683e-03  1.14818194131e-03 -8.76102642338e-03 -1.03449262003e-03 -1.19591174924e-03  1.63860645670e-03 -8.42624005197e-04 -3.13045720823e-03 -3.62258476005e-04 -4.31439103714e-04  1.41003590727e-03  1.98776505901e-03  9.54731306947e-04  1.37950528619e-03  3.09353988618e-04 -3.46206170230e-03 -1.24915750578e-03 -2.95061533691e-03 -3.30611298851e-03  2.28041698067e-03 -7.96415385543e-04 -2.38220099446e-04 -3.78391203153e-03 -1.35934849475e-04  3.36267483210e-03  1.22926462311e-03  4.40562590777e-03  2.30830547391e-03 -1.55373401015e-03 -2.22483257183e-03  1.65906605102e-03  3.22384204994e-03 -9.67587572911e-04  2.21765669592e-03 -4.84624062382e-04 -2.69377202414e-03 -3.89612240773e-03 -3.97216956966e-04  2.50918181367e-05  9.43233744568e-04  4.40820100800e-03 -5.95918073957e-04  5.28566001341e-05 -4.91417183226e-04 -3.86821952352e-03  9.85798360698e-04  1.00551737337e-03 -6.90459513011e-03  2.74669857103e-04 -7.89256819888e-05  1.37713002974e-03  2.46100455482e-03 -3.14277824637e-04  1.08257763422e-03  3.62862135746e-03 -4.79192755238e-03 -1.95338582575e-03 -7.84334724438e-04 -6.29178529928e-04  7.52598595135e-03 -3.80822663624e-04 -8.69106802851e-04  9.32857356897e-04 -2.60267258308e-04  4.14186592835e-04  3.26760643390e-03  1.57286212880e-03  8.96488700717e-05 -2.27817156574e-03 -6.97702560398e-04 -4.21229608440e-03 -1.30296785147e-03  1.56690348154e-03  4.71430229054e-03 -2.94341810774e-03 -3.17723625743e-03 -7.94311397025e-04  2.77882967056e-03 -3.02670014908e-04 -2.05585538240e-03  2.14295192501e-03  4.80194896242e-03 -2.86129229564e-03  8.77615819569e-04  7.02308046551e-03  4.69209158559e-03 -2.44046914362e-04 -3.40328225882e-03  8.23070661732e-04 -1.61819578835e-03  1.86019929896e-03  7.10964664767e-08  2.08083233690e-03 -1.65743748526e-03  1.29398318891e-03 -3.76937314598e-03 -2.26140439399e-03 -1.27079576490e-03 -5.54814627088e-03 -3.88523646868e-03  5.66359137827e-04 -1.22032115101e-03  6.77077403973e-04 -3.40313927183e-03  8.63075226582e-04  9.19257672081e-04 -3.58355873657e-03  2.13459378102e-03  1.25406086207e-05 -3.03320732328e-03 -1.83251106708e-04  3.26308221754e-03 -3.50794606299e-03 -2.94426518619e-03  1.91864206309e-03 -1.23777132848e-03  4.72994056695e-03 -3.56429486095e-04  1.85932594211e-03  4.83299240925e-04 -4.73899657404e-03 -3.92487360688e-03 -2.17178641628e-03  2.87368141923e-03 -4.93737900318e-04 -1.16571006594e-03  1.70544055489e-03 -1.11619121817e-03  2.58794355334e-03 -5.48240273313e-03 -4.30618596390e-03  2.96429220942e-03 -3.14002434095e-03 -1.67319367179e-03 -3.98671004209e-03  1.26075324458e-03 -1.03005814278e-03 -1.47993359114e-03  1.03458196547e-03 -3.56192752007e-03  3.17952635988e-03  4.92848521709e-03  6.53310428114e-03  4.81140842065e-03 -3.28847821349e-03  2.37574886128e-03 -2.07674387372e-03  8.00452595558e-04
-3.38025777610e-03  1.23912609175e-03  2.83834079570e-03  7.51559356570e-04 -1.74585760637e-03  8.71240460819e-04  7.17530802552e-05 -2.14705349779e-03 -2.94153628526e-05 -1.81379471166e-03  6.32464448487e-04  1.63842567337e-03  1.06565873792e-03  2.24689434176e-03 -2.33115863782e-03  5.61724093534e-03 -8.21570699225e-03  7.57138682083e-02 -6.15894051376e-04 -4.13374985527e-04  1.30397951062e-03 -3.72951091269e-04 -1.09618006960e-03 -3.08196575924e-04  2.71587389120e-03 -8.87449113390e-05 -3.33883850663e-04 -1.08618942888e-03  1.00618766047e-03 -2.33133828074e-04  8.56213000842e-04  7.84623934874e-04 -5.02071164592e-04  1.11131045918e-03 -6.87289765408e-04 -4.51252989610e-03 -3.00250641343e-03 -4.80186205959e-03 -1.99973645864e-04  1.60568088136e-03 -1.26842032356e-03  2.30818145438e-04 -1.93460026730e-03  1.37709520305e-03  2.32880298853e-05 -1.41564092288e-03 -1.58846123711e-03 -9.13072124205e-04 -1.03440326813e-03  8.36357892108e-04  1.68802936364e-03 -1.55154361704e-03 -2.17722732582e-03  2.83556051027e-03 -5.55767253486e-03  2.23313797415e-03  2.12368315115e-05 -3.81166443851e-04 -2.53390798290e-04 -4.08313183196e-03 -2.30592914900e-04 -2.35952988659e-03  2.28703301040e-03 -5.13765804995e-04  1.44615239588e-03  5.25394456613e-04 -2.40586153002e-03  1.06191118004e-03  2.49860591420e-03 -5.07480687203e-03  1.13313842456e-03 -5.75823782812e-04  2.00698321600e-03 -9.11406189563e-05 -1.77859002439e-03  3.99468856813e-03 -1.43634249176e-05  2.45983801516e-03  1.44578421967e-03  8.54073233325e-04 -2.27491843667e-03 -1.23989775590e-03  3.11385707025e-04  2.27532194731e-03  2.77810034043e-03 -3.67432139295e-03  7.26639913528e-04  8.98663648696e-04  5.98991890826e-03  1.75397410293e-03  4.15089057289e-04 -8.25381259706e-04  1.99075431732e-04 -4.77682050805e-04 -1.73321748820e-03 -1.71740243652e-03  6.83384884946e-05  2.17151603818e-03 -9.53682311281e-04 -3.70135364138e-04  1.21263174210e-04 -4.62027764382e-05  8.85157701466e-04 -7.44639686935e-04  2.16709251094e-03  7.89407657364e-04 -2.06850142079e-04  8.35777157612e-04  2.18746408840e-03  1.32538897950e-03  2.60565995267e-03  3.59960154153e-03 -5.25410566111e-04 -3.25006489633e-03  6.83508354898e-05  6.39829015102e-04  1.65083312809e-03 -2.30820627539e-04 -1.38524607489e-03  8.14752536116e-04  2.18315757328e-03 -1.84490289430e-03 -4.91990223043e-04  1.60322216479e-03  1.91183722992e-04 -1.76508884441e-03 -3.50235782391e-04 -8.14146122168e-04  7.60485601348e-04 -2.09795981198e-03  2.25290888064e-03 -1.79268691882e-04 -2.49500532785e-03  9.82747925314e-04  6.33340008251e-04 -3.43322188056e-04 -1.70394354970e-03 -4.62345535764e-05 -2.84127681165e-05 -1.29965320448e-03 -3.15812954086e-04  3.67058910827e-04  4.19929443764e-03 -5.06739826185e-04  2.06675473372e-03 -1.84786787128e-03  3.25332329903e-03  2.27454698790e-04 -2.11782218669e-03 -6.11570306322e-04 -1.31446149532e-03 -1.43766199798e-03 -1.25074959247e-03  1.91159118560e-03 -1.05017965591e-03  1.58871369215e-03  1.52970586192e-03 -3.43390055457e-03  7.62913563012e-04  2.24476328192e-04 -5.94139138226e-04 -2.61625744749e-03 -2.55683366671e-03  2.61459972191e-03  2.15705982009e-03  1.12129419625e-03  1.70565411326e-03 -2.86169446527e-03 -1.48867467191e-03 -1.27650810590e-03 -1.10354675753e-03 -1.94274313516e-03 -2.67013755132e-03 -2.63044595193e-03  5.75234068382e-04 -1.50707436972e-03 -5.00712693670e-04  2.48278188591e-03  1.30329023312e-03  3.15521442260e-03 -5.93122502919e-04 -3.94829130632e-03 -2.67102315854e-03 -7.85230881352e-04  3.59638598772e-03 -7.36904329635e-04  3.51700146580e-03 -1.76942187105e-03  6.77358529534e-04  9.25114546161e-04  1.50963703121e-03 -1.69000456297e-04 -2.57868671207e-03 -1.20560431123e-03  9.72987491628e-04 -1.86351581812e-03  2.55454193249e-03 -1.87420506672e-03 -4.67850273375e-03  1.15426816990e-04  5.50187765412e-04  2.27256028604e-04  9.24926235275e-04  2.48851271972e-03 -1.17042027745e-03  4.95198652362e-04  9.70557061997e-04  1.92265009782e-03  3.46379647793e-03  4.32899352372e-04 -1.96555701298e-03  3.46218658796e-04 -2.14436443846e-03 -1.28745836462e-03  3.31635051564e-04 -3.87456442131e-04  2.96878302215e-04  9.93304466438e-04 -1.70643707363e-03  9.32713114902e-04  4.21374005401e-03 -3.78138874686e-03  1.91730196720e-03 -4.22483733303e-03  3.37264693631e-04  2.35280910556e-03  3.08636035580e-03  4.38408922451e-04 -2.20082479088e-03  6.84984812879e-05 -8.51522046357e-05  1.54972225914e-03  5.39628908542e-04 -2.18735583019e-03 -1.36180010063e-03  1.08668974605e-03 -4.46412972573e-03  1.56040780873e-04  1.36454348739e-03 -2.87632534361e-03  1.66047747907e-04  3.39257283288e-04  2.14590791538e-03  2.45364487374e-03 -2.10273842279e-04  1.70736717475e-04  4.01978263224e-03  4.84439813880e-04 -1.89512975777e-03 -4.07096805577e-03 -1.70189394077e-03 -4.58687791471e-03  5.94787146468e-03 -4.38519930795e-04  1.33109354492e-03 -2.91822133336e-03
 9.55061525000e-04 -1.92448609671e-03  1.80565200083e-03 -1.39354410743e-03  1.29804759768e-03 -7.23957728576e-04  2.79242723361e-03 -1.20196581524e-03 -8.05472994190e-05  3.10869067716e-03  1.02145750671e-03 -7.99491672158e-04 -3.02194053334e-03  3.46467038228e-03  5.89523404890e-04  5.36514631091e-03  4.73389263665e-03 -6.15894051376e-04  7.19374729493e-02  1.03567562910e-02 -1.12425599045e-02 -9.92718705001e-04 -3.02426869581e-03  7.71642980269e-04  2.45773195938e-03  1.84596007011e-03 -4.56544652111e-04 -1.03978839420e-03 -2.16766582394e-03  1.13523113173e-03 -2.08451300450e-03  5.93875653736e-04  3.60370596036e-05 -2.90681542172e-04  5.25527323889e-04 -5.73818126552e-04  6.81347334639e-04  1.84283684701e-03 -2.11715092747e-03  3.99122106316e-04 -2.20453107347e-04  1.54243816056e-03  4.22123839048e-04  4.41981164541e-03 -3.07906624405e-03  1.40830573135e-03  5.54116231756e-04  2.18151959495e-03  4.27986217136e-03 -5.99638142292e-04 -7.10491039630e-04  5.54044923104e-04  1.28590840429e-03  4.62911196032e-03 -3.44342771907e-03  9.10580691779e-04  3.27027009328e-03 -2.08808175750e-04 -2.13596637737e-04  2.49401098999e-03 -1.96227845443e-03 -3.27051456353e-04 -9.44272177422e-04 -5.41160272455e-04 -2.32705284315e-03 -9.32400633863e-05 -6.24901890236e-03 -5.64792181035e-04  4.03233849100e-03  1.81954765596e-03 -1.73400771113e-03  1.42772170249e-04 -2.35693231953e-03  4.13921216343e-04  1.02534353623e-03  3.40913748498e-04 -4.01973528075e-04  1.63824092016e-03  3.91864808071e-03  8.49592090906e-04 -2.44640483625e-03 -1.12150802761e-03  2.65601648694e-06  6.13645967067e-04 -9.76046049184e-05 -2.48421309529e-03  1.08871362216e-03 -3.23895923448e-03 -2.12565109579e-03  1.46103638280e-03  1.78029509046e-04 -1.34083064446e-03 -2.63782279822e-03 -1.27875669570e-03 -1.95400743090e-03  7.63586051384e-04 -1.44841813167e-03 -1.06624196516e-04 -2.36891186862e-03 -1.80487214543e-03  2.59347241782e-03  6.74595528359e-04  1.56414065253e-03  8.61621153447e-04 -5.66817763313e-04  4.14904220481e-04 -3.97384355979e-05  1.37612983430e-03 -2.49880116574e-03  1.50994641769e-03  1.86418253173e-05  7.58212800084e-05 -4.09351151818e-03 -1.80648646223e-03  2.71938112214e-03 -2.51460829850e-03 -2.28485468713e-03  2.67699545722e-03  4.83093574060e-05 -6.56705084686e-04  2.92154571671e-03 -1.17763706441e-03  1.20034635504e-03  1.29497256145e-03 -1.57538541914e-03 -2.66046944856e-03  5.02919519851e-04  1.08180539056e-03 -2.34575896817e-03 -7.61801547171e-04 -1.95907293421e-03  1.27425584778e-03 -3.57158498483e-04 -5.62493264836e-04  1.39722729744e-03  4.08897995446e-03 -1.06497177632e-03 -2.00159606536e-03  1.63192423716e-03  7.43366308069e-04 -3.18811102892e-03 -4.01390543664e-04 -7.24436323556e-04  1.46988824738e-04 -5.23175676658e-04  7.25934592368e-04 -7.99514219242e-04  5.43106583426e-04 -4.83038906796e-04 -2.11595246943e-04 -5.92662548212e-04 -2.15960471561e-03  3.70373169513e-04  2.58339383103e-03  8.99007120045e-04  1.33195790898e-03  1.34962989851e-04 -1.14195628328e-03 -1.81403528720e-03 -2.25153100046e-03  2.29375163857e-03  3.46546339227e-04 -2.77208006835e-03  3.84347383759e-03  4.12669572152e-03  2.44700435398e-03  7.59856068885e-04  1.39859240072e-03 -1.12010986108e-03 -1.35358550808e-03  1.20758486205e-03 -1.18166004834e-03 -1.17382139022e-03 -2.99154310240e-04  1.12838204066e-03 -5.21311493394e-04  2.59073173615e-04 -7.98495812435e-04 -1.65495943496e-03 -4.34305139052e-03  6.03019790799e-04  6.16555228156e-04  2.46271131183e-04  5.52001521369e-04 -1.32063868371e-03  4.03441394721e-03 -1.82042620640e-03 -1.20096926569e-03  1.53522878956e-03  3.54194211761e-03  3.69375714403e-04  5.63206883132e-04 -1.87029176369e-03  7.28041368033e-04  1.76612056325e-03  1.24958457233e-03  2.09114061146e-03 -1.45551540584e-03  5.06944191416e-03  3.13673473232e-04 -1.74030919129e-03 -2.20939580383e-03  4.62872597376e-03 -1.43841572439e-03 -3.02404426763e-03 -1.13410744605e-04 -7.30050414859e-04  2.18021039152e-03 -1.09286075248e-03  2.59012745223e-03  6.45416395089e-04 -2.62863795126e-03  8.78773215563e-04  6.20277849396e-05 -2.85063128376e-03 -1.49707961259e-03 -5.31867554819e-04  1.67311744778e-03  1.08724359803e-03 -2.23344194266e-03 -2.69275263428e-04 -1.08943765514e-03 -5.24274322237e-04 -6.28059439667e-04  3.62556161076e-03 -1.80904146247e-03  1.15292330435e-05  6.53119338227e-04 -3.39953686427e-03 -9.26303041500e-04 -2.38973278005e-03  2.01672448936e-03  4.66006504702e-04  4.34147082693e-03 -2.48945556030e-03 -1.99038036349e-03 -1.48813570061e-03  3.24932546723e-04  1.49900140285e-04  1.89482113223e-03 -1.88938547232e-03  1.91887147468e-03  3.64567528188e-05 -2.37094416837e-04 -1.38868464347e-04  9.62162242937e-04 -1.52656021877e-03  1.76116802160e-04 -1.52489091881e-03 -1.75218161327e-03 -3.79530090774e-03 -7.62996597505e-05  6.61797192597e-04  5.17493038472e-04  1.16415771375e-03  1.45902682373e-03
 3.28867238711e-03  9.22325112376e-05 -1.37048531782e-03 -3.82223315409e-03  1.83805563450e-03  1.57172993640e-03  1.15417366507e-03  2.18019461506e-03  1.56272086079e-03 -4.20804970782e-03 -2.77602516826e-03 -2.69947567672e-03 -7.07954237964e-03  3.42998317189e-03  1.54605997825e-03  3.74001483088e-03  3.31903390699e-03 -4.13374985527e-04  1.03567562910e-02  9.67970344690e-02  1.96034685202e-02  8.72753505954e-03  5.81577465765e-03 -5.43002868183e-03 -2.83135364975e-03  3.09536092417e-03 -4.33927250578e-03 -2.69068468847e-03 -4.98854750130e-03  2.21645494173e-03 -1.41409098771e-04  7.55653161053e-03 -4.06901614681e-03 -2.16292686958e-03  3.36110101201e-03  1.44304266502e-03  3.19560180931e-03  2.50338885841e-03 -2.49237148088e-03 -1.57109157481e-03  5.33228250489e-03  3.59346167366e-03  4.14490907004e-03 -3.02866359155e-03  4.28645941864e-03  1.15675041022e-03 -4.64966411431e-03  3.28052892633e-04 -2.46698300302e-03 -1.17835051852e-03  9.47114461141e-04 -3.01998496129e-04 -2.97142786559e-03  2.40260420264e-03  2.51876731132e-03  8.47816765620e-05  2.09102614710e-03 -4.30558180340e-04  1.52035524829e-03 -2.29655017806e-03  5.57217187797e-04  2.39331160685e-03 -8.19383254285e-05  5.45671010603e-04  3.59340876847e-03 -1.20306947206e-03 -3.50646306761e-03  1.55232778913e-03  3.99473219392e-03 -2.13548874436e-03 -2.89141891146e-03  4.54721666978e-03  1.10791366767e-03  1.52813418691e-03 -6.26475647741e-03  3.84407600801e-03 -2.79162770341e-03  2.09659896521e-03 -2.41199308585e-03 -1.38336064599e-03  8.15799292159e-05  5.57412949965e-03 -1.37556498819e-03 -9.77827802219e-04 -1.84648895267e-03  7.57684742493e-04  2.73954300561e-03 -2.51743702142e-03  9.15918765527e-04 -3.11854592226e-04  1.99530222076e-03 -5.77653894910e-03  1.56206366235e-03  1.53835508620e-03  7.69108796896e-04  6.58428702669e-04  4.74497465905e-03 -1.52597067177e-03 -1.78657153402e-03 -9.59417562361e-04 -2.03341541199e-03  5.73872842727e-03 -1.10877257983e-03  1.93267413842e-03 -1.26437936327e-04  2.83217071133e-04 -1.42891817697e-03 -4.20935950476e-03 -3.92932813912e-03  2.43238479808e-03 -3.65182037918e-03 -1.67175895779e-03 -3.66187153340e-04  3.88709655204e-04  2.93475246682e-03  9.94116894433e-04 -1.41675330057e-03  1.08440943483e-04 -3.70036983106e-05  1.39181567826e-03  1.13966134139e-03  1.41533253010e-03 -3.77093843222e-03 -2.30813790692e-03 -3.78247943360e-03  1.25106010523e-03 -1.38414441125e-03 -1.16584712984e-03 -1.78506729305e-03 -1.13257635441e-03  3.18426327023e-04  4.45548773436e-04  1.20640162336e-03  7.71334662133e-04 -1.77550012009e-03 -3.82224605852e-03 -2.51996159890e-03  2.96001288590e-03 -1.07584061415e-03  4.05354821862e-03 -2.64712931915e-03 -3.22573883920e-03 -1.93213016968e-03  1.21363547727e-03 -2.25221107710e-03  1.22836336052e-03 -1.37400833772e-03  3.37861945567e-03  5.86826547361e-04  4.53213000214e-04  2.35621547009e-03  2.24221388489e-03  4.00255098147e-03  3.65576434416e-03  1.15793405226e-03 -6.04241398979e-03  1.83829595802e-04 -3.24097243519e-03  4.17382045973e-03  1.33309064848e-03  2.14329606497e-03 -1.38830672373e-03 -3.92283823766e-03  1.57772571944e-04  6.34173163484e-03 -1.79173501463e-03  9.62656510767e-04 -2.09081375165e-03 -7.00848736031e-05 -6.47595929469e-04  1.67827400403e-03  3.24104704788e-03  3.80430587247e-03 -2.95169000481e-04  1.10099399319e-03  2.83962105189e-03 -2.75347352491e-03 -2.87058910089e-03 -9.59931128503e-04 -7.83472668410e-04  6.17982024518e-04  1.48934154691e-03 -3.53657313541e-03 -3.06979660199e-03 -2.77337222561e-03  2.99558090674e-04 -4.44443146408e-04 -1.82083160850e-03  3.18606733339e-04  5.26796548185e-03 -4.33754470751e-03  3.75724849972e-03 -1.36649899728e-03  3.89700413577e-03 -1.26367381054e-03 -1.93918388143e-03  9.15911595142e-04  2.93932765941e-03  6.40441752723e-03 -2.30155001815e-04 -2.43173797393e-03  8.77773962351e-05  2.47410790470e-03 -4.57181200578e-03  4.04402287530e-03  4.07396737667e-03 -1.41686001180e-03  5.49390507241e-03  3.81540957405e-03  1.81763639566e-03  1.34654892552e-03 -1.07742943345e-03  1.16100551210e-03 -1.01306123639e-03 -8.44966060607e-03  5.87890271418e-04  7.24527376401e-04  6.80066557505e-04  3.58310730859e-03 -1.67315156604e-03 -1.45234931572e-03 -3.61584222381e-03  1.46392801842e-03 -3.09962979380e-03  3.31139842753e-03  2.86653970568e-03  7.26676418742e-03 -2.16311490537e-03 -7.29259173854e-04 -3.95169160034e-04 -3.14037545356e-03 -2.17298928646e-03 -2.62913635795e-03  7.84584047560e-04 -5.07197821908e-03  7.68430403342e-04 -7.74151022790e-04  7.24368537450e-03 -1.80955124743e-03 -1.12615131056e-03 -2.31582611489e-03 -1.51536187389e-03  2.13986724303e-03  4.80078713109e-03 -7.25559162502e-04 -1.24435587552e-03 -4.04897826282e-03 -6.75386484788e-04  7.65766827767e-04  1.59408559372e-04  3.76045358609e-03  2.25621904923e-03 -4.22917715548e-03  3.31245002127e-03 -1.83891219085e-03  3.21622136835e-03
 8.73222601536e-05 -3.50813463404e-03 -1.73079005356e-03  2.18419746519e-03 -2.03826316270e-03  6.25284415090e-04  9.88892125839e-04 -1.25757523572e-03 -3.14481559469e-03 -3.67707217496e-03 -7.39102496695e-04  4.06343099486e-04 -1.74241658079e-03  1.68804475472e-04  1.63744317474e-03 -2.82675360248e-04  2.08589240666e-03  1.30397951062e-03 -1.12425599045e-02  1.96034685202e-02  6.78210443067e-02 -2.28017962963e-03  2.08451780626e-02 -1.73795495636e-02 -1.83494109991e-03  1.36491175286e-03 -1.07149757403e-03 -2.38002549660e-03 -3.02980945075e-03 -1.17681821524e-03  2.97703860643e-03  2.70548123173e-03 -3.19018999875e-03  6.57464563865e-04 -2.24944609561e-03  1.07043819927e-03 -1.01323960877e-03 -3.80773862222e-03  1.76434189829e-04 -1.61500022282e-04  9.87903024595e-04  3.95784708483e-04 -1.23571446352e-03 -1.41934943082e-03  4.18229935547e-03  1.98290693917e-05 -3.27672328099e-03 -3.15306636044e-03 -3.40079886843e-03 -1.37956293167e-03  2.34671155622e-03 -1.53104485244e-03 -3.33227696989e-03  5.78702672616e-04  2.79230190529e-04  1.41540912867e-03 -5.07802669219e-03  2.80058753836e-03 -1.55293370594e-04 -1.65596759769e-03  2.10239265747e-03 -8.79187515239e-04 -1.91037549398e-03  1.15651967674e-03  1.17435127528e-03 -2.35670865801e-03 -1.43523775178e-03  3.42651680025e-03 -6.51669906001e-05 -2.62464978686e-03 -4.63547562131e-04  3.25636376526e-03  5.72739487862e-05  1.62724759393e-03  2.90042777060e-04  2.40517755578e-03  1.64133300339e-03 -1.22215334110e-03 -2.67223773079e-03 -2.03549594680e-03  3.29547679080e-03  2.53514632006e-03 -9.66249575509e-04 -3.95416415991e-03 -3.19534952703e-04  3.17831682763e-03  2.32114557237e-03 -1.80769920351e-03  2.86371669204e-03  6.14192716210e-04  2.93837551739e-03  1.35074714583e-03  1.91495549011e-03  1.60599321020e-03 -3.42127118380e-04  3.10957900117e-04 -9.21897003635e-04  3.28029600585e-03  1.37895075055e-05 -2.36436900388e-04 -9.59618242102e-04  2.09547682650e-03 -1.56555896028e-03 -1.00316454502e-03  1.04526108981e-03  5.09264429576e-04 -1.51052554677e-03 -1.57783505421e-03 -1.52866147764e-04  1.77113260289e-03 -2.92509138947e-03 -1.12586169295e-03  1.99297140845e-03  1.73945416161e-03 -8.38139858390e-04  1.65732126625e-03  7.34453552905e-04 -1.18864946060e-03 -1.07707481252e-04 -1.63658528068e-03 -8.01918344879e-04  8.48793898948e-04 -4.18504393761e-04 -1.21631121108e-03  5.62521062046e-04  1.65656304554e-03  5.62226560794e-06  2.25279873139e-04  1.15525642984e-03 -3.39736401371e-04  3.16434305402e-03  1.51145452940e-03  3.37435334053e-03 -5.43848900347e-05 -2.65845384515e-03 -5.60875042452e-03 -2.29869456311e-03  1.08297974504e-03 -3.53514377897e-03  2.52071271897e-03  3.70923787720e-04  2.59949208665e-03 -3.55768634493e-03  1.06910714491e-04 -7.72792617228e-04  6.79894583305e-04  2.52862286381e-04 -1.77478038745e-03  1.17987773178e-03  2.15544902886e-03  1.51805131331e-03  2.01752538995e-03 -3.20106879726e-04 -6.35914218733e-05  9.53272706965e-04 -6.11098639652e-03  8.78175255188e-04 -1.63551547052e-03  8.72532578108e-04  1.92026004280e-03  1.48368762160e-04  4.00598285512e-04  1.22478723711e-03 -3.34907777437e-03 -7.68775572560e-04 -4.25992353838e-03  2.07269258335e-04  1.67450071204e-03  1.67853102990e-03 -2.98397090446e-03 -2.11200354782e-03 -3.36465067237e-04  6.82072568767e-04  1.10758543158e-03 -4.76559101478e-04 -3.41705451326e-04 -2.65598678541e-03 -5.52725789462e-04 -1.12725695615e-03  2.05001760509e-03  4.83850654623e-04  9.01478965718e-04 -1.95008130641e-03 -1.20759413561e-03  4.79321035505e-04 -1.68629197051e-03  2.59618166260e-03 -1.29183416508e-03  1.98884163062e-03  5.93455788110e-03 -3.61172738282e-03  2.46724708070e-03 -2.30827651422e-03  2.06489756636e-03 -1.59200075253e-03 -4.59158427004e-03 -9.20009371384e-04  3.67786054187e-04 -4.47148263989e-04  6.59813626461e-06 -3.90904349096e-05  7.74904723048e-04  2.09150119617e-04 -1.05506942593e-03  3.13606815292e-03  1.06378667403e-03 -3.99067197835e-05  1.49247818026e-03  8.97144670303e-04 -8.56397600182e-04 -2.98533021389e-04 -7.86301197326e-04 -9.42402439287e-04 -7.71713492862e-04  4.42034328724e-04  2.76132431032e-04  1.90834081584e-03  5.37531981788e-04 -3.60679396761e-03  4.05295915928e-03  3.61623462583e-04 -1.06575033781e-03 -7.48325960022e-04 -6.22667411638e-04 -8.41413272126e-04  1.38850449291e-03  1.05467358873e-03 -1.76129556932e-03  6.62665917746e-04  5.97815021546e-04  8.10261730132e-04 -2.95498736765e-03 -2.86389877932e-03 -5.38601121158e-03  2.78700826726e-04  2.10518820131e-03  2.52132002264e-03  1.52991778671e-03 -7.07678618530e-04 -2.85239550799e-03 -2.37402627030e-03 -2.02616621133e-03  2.15831430669e-03  2.78990718590e-03 -1.52296016796e-04 -4.21207926603e-05 -2.80952317535e-03 -8.24368624476e-04 -6.98128836243e-04  2.88869564062e-03  3.09591961430e-03  1.98936246441e-03 -2.16570964439e-03  1.70467268936e-03 -2.40046731482e-03  8.33987727563e-04
 2.32639363717e-03  3.13469044110e-03 -1.41692135799e-03 -1.60157432535e-03 -4.51886205565e-04  8.11789284759e-04  2.43697109992e-03  5.92166803310e-03  1.54845804192e-03 -1.92072191865e-03 -7.31616084674e-04 -1.18338762116e-03  3.77225788026e-04  2.68680942261e-03 -2.17409707943e-03 -4.55881315376e-04 -2.52348088091e-03 -3.72951091269e-04 -9.92718705001e-04  8.72753505954e-03 -2.28017962963e-03  8.47909839677e-02 -9.63705805423e-03  7.80116950514e-03  5.09786988606e-03  2.45160945978e-03 -1.84213541995e-03 -2.80650156191e-04 -1.88981294401e-03  1.54730830258e-03  6.04737590629e-04 -1.72885363307e-04 -1.35448204854e-03 -4.18549480653e-03  2.98709684543e-03 -1.81695576040e-03  3.19950487441e-03 -4.38564946978e-04  1.79508163224e-03 -4.91741064131e-03 -1.86410544108e-04  3.08131497598e-04  3.97849642397e-03 -1.73540970886e-03  1.73848351247e-03  2.33179053557e-03 -1.62400811686e-03  2.06281448417e-03 -2.92765660369e-04 -1.71760682389e-03  5.87485235280e-04  2.26091779361e-04  4.53896802587e-05  2.03757519355e-03 -1.37447638992e-03 -1.77178305132e-04  6.39136207078e-04  6.05431025857e-04 -1.10081678982e-03 -1.05309622760e-03  1.30128705608e-04  2.16955557554e-03  3.93543883223e-03  3.05232092179e-04  1.69981198372e-03 -3.61521780884e-03 -5.56914656434e-04  8.60402485776e-04  3.09994542007e-03 -9.30969056827e-04  4.04792715289e-03  2.10809624111e-03 -3.80837016817e-03 -1.69825643579e-03 -4.71532164059e-03  1.88230451248e-03 -4.12396558647e-03  6.67644265022e-04 -3.16817062331e-03 -2.38449972820e-03 -4.53133261614e-05  6.73389382080e-03  9.65903632927e-04 -1.86556432623e-03  2.32232111848e-04 -1.11667036982e-04  2.27836920700e-03  4.86342410585e-04  1.92835682637e-03  3.26148977368e-03 -1.28409147158e-03 -6.18596348277e-03  2.66357516930e-03  9.32680572703e-04  7.83896342649e-04  1.76974951204e-03  3.42748559764e-03 -2.05039008095e-03 -2.00115732783e-05  3.28167296650e-03 -1.58227485918e-03  1.41131326557e-03 -2.04015521544e-04  1.61912633582e-03  3.57322207989e-05  2.84529368111e-04  3.40408991220e-03 -1.69417332195e-03 -2.32499914247e-04  1.17856200995e-03 -4.54725995512e-03 -1.21975639028e-03  1.21316208727e-03 -3.08466351081e-03  1.36501981298e-04  5.65523179048e-05 -2.72399630215e-03 -2.96165974799e-03  2.40556862672e-03  7.06870599364e-03 -1.01047646333e-03  1.06266339170e-04 -8.71750775860e-05 -3.86736177560e-03  1.92378050109e-03  1.67443820442e-03 -4.03768377486e-03 -1.56542326697e-03 -5.12539446324e-03 -1.34071129429e-03 -3.00784504999e-03 -7.45589941926e-05 -3.08608645664e-03  1.00306789146e-03 -1.43721049783e-03 -7.22770201576e-03  2.01147871494e-03  2.41314855121e-03  2.56226399255e-03  3.69863044947e-04 -2.25384889608e-03  1.25707810250e-03  1.09217111956e-03  7.43845357225e-04  5.07163073315e-04  4.65131965122e-04  1.64924502152e-03  4.48407823594e-03 -3.23040282997e-03  8.24751694597e-04 -2.47551650435e-03  3.62261963043e-03  2.02549800490e-03  2.95963083606e-03 -3.48513645798e-03  4.03012544331e-03 -6.48451613977e-04 -1.02273548613e-03 -5.65586858249e-06  1.29726777009e-03 -1.71865439346e-03 -1.60145543362e-03  2.28135060890e-03  2.70718125134e-03  3.79018515176e-03 -2.29826055523e-03  1.14423576308e-03 -1.62611436299e-03 -2.31115783852e-03  3.35367950272e-03  2.45164867869e-04  1.15937252539e-03 -1.06732348468e-03 -1.00978098720e-03 -1.14711251660e-03  2.06107777733e-03 -2.56584331674e-04 -3.63841983161e-03  2.26353680280e-03 -2.16088677698e-03  5.35022746942e-04 -8.38698365956e-04 -1.18750576100e-03 -2.87240509728e-03  2.57815918271e-03 -1.39095627216e-03 -1.23242113250e-03 -1.72273221992e-03  2.84608218994e-03  1.49893209747e-03  9.91173970819e-04  3.68852645515e-03 -2.81259006731e-03  3.23548654503e-03 -2.21044214428e-03 -1.56954749041e-03 -6.04505503250e-04 -7.22661994243e-04 -8.30822396689e-04  1.17094266355e-03 -6.78974007738e-04 -2.50116578411e-03  2.13879998610e-03 -1.97432595011e-03 -3.88074512335e-03  3.41975334281e-03  1.35743076186e-03  2.10926116217e-03  1.22145628595e-03  1.40388459779e-03 -8.79230424791e-04  3.13686159105e-04  9.96697675779e-04 -8.62530069175e-04  5.67367452702e-04  6.50397550250e-04 -1.02009562688e-03  1.73526135777e-03 -3.56166293318e-03 -8.13218517291e-05  1.59373083506e-03  1.13689600742e-03 -4.89138143110e-04 -2.21133255421e-03 -7.69840160747e-04  1.63042351774e-03  2.95243993139e-03 -3.90034689407e-05 -5.11006447234e-05  3.52925354241e-03 -4.32557123537e-04 -2.02820047550e-03 -1.27045095196e-03  2.74329469174e-03 -1.62327617504e-03  3.48749286095e-03  1.44516062694e-03  3.46721046896e-03  1.59183143588e-03  2.45292693827e-03  2.07719972955e-03  4.00542920799e-03 -1.81295334108e-03 -4.70897605962e-04 -1.06029726727e-03  4.85458316782e-05  2.85668505840e-03 -4.84770571724e-04  1.04921416163e-03 -4.79677719513e-03  8.33534904818e-04  3.32864544910e-03 -1.41739543102e-03 -1.63030679096e-03  1.17205206717e-03 -2.81599866529e-03
 2.07370918279e-03  2.99322533318e-04 -9.89125322165e-04  1.03014499789e-04  4.16337730687e-04 -2.40427769493e-03 -2.56459316812e-04 -1.52774604012e-03 -3.19547567831e-03 -3.11068730066e-03  1.59497424288e-04  2.00983975495e-03 -1.35945037756e-04 -1.40545949419e-03  2.54252125617e-03  3.71063671847e-04  2.20215692302e-03 -1.09618006960e-03 -3.02426869581e-03  5.81577465765e-03  2.08451780626e-02 -9.63705805423e-03  7.88895807234e-02  4.87212291925e-03 -5.59884509550e-03 -1.77217853627e-03 -2.79014131660e-03  1.29165001945e-04 -1.70770277760e-03  4.72255198177e-04 -1.49436092937e-03  1.15750625119e-03 -3.61784155976e-03  2.29943582766e-03 -7.21017156217e-04 -1.25236376850e-03  1.44472691816e-04 -4.10606155923e-04 -6.67666250000e-04  3.87269622741e-04 -1.11526337466e-04  2.51363642740e-03 -2.48902762148e-03 -1.69195774136e-03  2.59922677580e-03 -8.84857425605e-06 -7.58035112100e-04 -3.30992865994e-03  6.58401034350e-05 -2.89793932761e-03  9.39508343029e-04  1.74087225094e-04  1.55377399171e-03  6.65604284846e-04  5.70023994852e-04  2.15986458518e-03 -2.22033234206e-03  1.44413723073e-03 -9.63197975743e-04 -4.50878989229e-04  1.39900982676e-04  1.43066701650e-04 -1.03920765279e-03  2.50245623884e-03 -3.81646904306e-04 -1.55116683031e-03 -3.00064549335e-03  1.01218481920e-03  8.92216180969e-05  3.27289871759e-03 -1.99803930531e-03  1.84510489478e-03 -1.73799408765e-03  9.93992127827e-04  2.51011757880e-03 -1.83098454601e-03  2.95123584489e-03 -1.84177810385e-03 -7.28573393719e-04 -3.22527331920e-04  2.59590297783e-03 -1.40665589248e-03 -1.33780967270e-03 -1.91295441922e-03 -2.39310665866e-03  3.04277420913e-04  1.50483207405e-03 -8.48090219821e-04  1.46426037844e-03  1.82397325352e-03  7.71018297388e-04  1.14123527922e-03 -5.23284038764e-03 -2.06988982880e-04 -2.36268307837e-04  2.82806003134e-04 -2.74986571270e-03 -5.21301877129e-04 -6.61732267506e-05 -3.97220850630e-03 -4.64732023792e-04 -2.58059724623e-03 -2.28189067759e-03 -1.82812502214e-03 -1.82053832535e-04  1.69589263467e-03 -1.14994515185e-03  1.28633170356e-05 -2.93305777950e-03  6.57324308439e-04 -1.18411317989e-03 -1.36152681234e-03  2.95460281270e-03  4.79346963770e-03  2.62089857255e-03  2.59422094538e-03 -3.46008248334e-04  1.38143994971e-03 -2.03032141979e-03 -4.45205117284e-04  1.69627943323e-03 -1.53313970468e-03 -5.39392425406e-04  8.69795157841e-04  1.53358945487e-03 -7.43281175948e-04 -4.06798212306e-04  1.54959222096e-03  5.28080390281e-03  2.84959415450e-04  1.78933514177e-03 -2.16644489458e-03  3.58619122964e-03  9.07687465867e-05 -3.14310651815e-05 -2.00603871094e-03 -9.93763167260e-05 -2.96722481986e-03  4.51263161318e-04 -1.49082128765e-03  7.57994112977e-04  4.09698910890e-03  4.15968330426e-04 -3.57269852355e-03 -2.28800614779e-03  8.61770307873e-04 -4.40381351496e-04  3.21454357248e-03  1.31858862323e-03  1.53537982411e-03  5.17892516837e-04  2.74394564326e-03  1.52049646227e-03 -2.22179947483e-03  2.85190573656e-04 -4.42800676119e-03  2.45166692466e-03  2.84961284435e-03  2.01056094012e-04  2.37142723629e-03  1.41460632757e-03  3.73875487115e-03 -9.29785343556e-04 -4.48827343116e-04 -3.03481879557e-03 -1.67963801341e-03 -1.59453164594e-04  6.21290996681e-04  2.50290563603e-03 -1.88850642481e-03 -8.48625231363e-04  3.90682673592e-04  7.47742506736e-04 -6.26301601250e-04  6.01325406660e-04 -1.16005658477e-03 -2.18650814479e-04 -1.99371472876e-03  2.79030426273e-03  1.78522182183e-03 -1.62151570019e-03  1.22643471950e-03 -9.05434745319e-04  3.19227501272e-03  1.01163787358e-04 -2.43730940106e-03  1.61455118555e-03 -2.08297890335e-03  1.81995017192e-03  3.05320914126e-03 -2.76699899403e-03  1.09150863586e-03 -2.02415902240e-04 -1.00050409121e-04 -3.12211185287e-04 -3.64614507125e-03 -5.51142408730e-04 -1.84692830901e-03  3.01577007385e-03 -6.35938784105e-04  1.12975625929e-03  1.35472750558e-03 -1.16855258944e-03 -6.02616677087e-04  3.92887152139e-03 -1.75937824087e-03 -2.11015875449e-03 -3.31329277169e-04  1.62810367484e-03 -5.33100700881e-04 -5.50323365354e-04  9.33838524473e-04  1.39779444405e-05 -6.47426546447e-04  2.16571486383e-03  7.28578491142e-04  2.52910260876e-03 -5.34175256965e-04 -9.03819612277e-04  2.67504280373e-03 -6.35603032370e-04  1.52475487412e-05 -5.47620176087e-05  2.54357220413e-03  1.10458062383e-03 -1.57124082710e-03 -2.66515156881e-03  9.02968842944e-04 -6.26463554494e-04  2.11406651045e-04  2.45482660266e-04 -2.95973577246e-03  3.57444453637e-04 -5.01946914926e-04  1.03084876205e-03 -3.24551798913e-03  2.68977535188e-03 -2.63491282373e-03  1.42050430809e-04 -5.16339984761e-04 -3.29416526695e-03  1.78090736576e-03  1.65123009324e-03  7.68567503313e-04  2.23556603910e-03 -1.07380097406e-03  1.74180878562e-03  4.86767262278e-04 -9.25124608044e-04 -1.91327910018e-04  3.59520397575e-04  9.51666940917e-04 -1.24253258181e-03  3.70349929716e-03 -1.75258786881e-03  1.37158840813e-03
-1.62232748569e-03 -2.80390844996e-05  4.49620227964e-03  6.26690619128e-04  7.38990255621e-04  2.13640192307e-03  1.77385500164e-03  5.41815588124e-03  3.49515971825e-04  1.59190928072e-03  2.53537296689e-03  7.77140869039e-04  5.50188753051e-03  1.43754974645e-03 -1.89930097005e-03 -9.45480937284e-05 -2.46118893681e-03 -3.08196575924e-04  7.71642980269e-04 -5.43002868183e-03 -1.73795495636e-02  7.80116950514e-03  4.87212291925e-03  1.09103283715e-01 -3.19734416933e-03 -8.62930652724e-03 -5.82317807944e-04  3.10610332136e-03  3.27177032391e-03  5.75820633002e-03 -4.52226661467e-03 -5.03364832138e-03 -1.13454276179e-03 -2.17782843529e-03  5.24860211102e-03 -6.52346346774e-03 -2.04065204338e-03 -2.66993574439e-03  5.93960056017e-03  2.39172908864e-04 -6.05300383297e-05  3.68610198881e-03  3.73800751336e-04  4.59834967780e-03 -5.00042931592e-03  3.02026090357e-05  5.28425248936e-04 -4.71184250557e-04  2.56063800284e-03 -5.14264803242e-03 -1.24900506706e-03  2.19068468195e-03  5.26697500405e-03  5.62761704789e-03  1.62157560181e-04  3.47915661641e-03  6.16378542292e-03 -2.26133368292e-03  1.59700077789e-03  1.77514203024e-04 -1.13564099613e-03  5.24576496103e-03  1.48080863667e-03 -2.84124715043e-03 -5.93715016641e-03  3.00121120397e-04  1.19168356168e-03 -1.47882656380e-03  3.23643029820e-04  9.28813791826e-03 -4.24538731165e-03 -3.76985927512e-03 -2.61653057770e-03 -1.04501423844e-03  3.56325997595e-04 -5.78424195177e-04 -8.43313585708e-04 -4.74188433494e-04 -9.56660035855e-04 -2.25813322220e-04 -1.78273260026e-03  4.53253066708e-04 -1.45550139110e-03  2.46577873130e-03 -2.13241787497e-03 -2.77965312190e-03 -1.68092786508e-03 -1.87033108708e-03 -6.10495451720e-03  5.46444916690e-03 -5.62637395819e-03 -4.01493338505e-03 -4.04383374120e-03  7.24837885733e-04  5.96412063302e-03 -5.02528344355e-04 -7.22774958476e-04 -5.39372521143e-03 -6.08013270021e-04 -6.14374830719e-03 -1.24849191702e-03 -3.08166339675e-03 -2.23198022485e-04 -6.49603177832e-03  4.61158756687e-03 -2.72019692010e-03  2.10578281624e-03  7.25808114359e-04 -5.80948695779e-03 -5.35526636118e-04  2.49609301103e-03  4.00360947109e-03  5.41704729169e-04 -2.94332760727e-03  3.81693822076e-03 -1.94500861076e-03  2.25029863467e-03 -2.45733314520e-03  2.98757522800e-03 -1.67504690668e-04  3.44228521502e-04  2.83550896870e-04  1.83225747037e-03 -2.81435480000e-03  3.86637035622e-03  1.13497278448e-04  3.07221376119e-03  1.29914924817e-03  2.31887052525e-03  3.04183176588e-04 -5.27602554924e-04 -1.56532443065e-03 -2.84971689718e-03  9.99216816991e-04  4.86729099047e-03  1.99552938820e-03  5.25652336440e-03 -4.88400887719e-04  4.00915064776e-03  1.00175517455e-03 -9.68487031977e-04 -6.92268823781e-04  4.50971080696e-03 -5.63237828225e-03 -1.43593072411e-04 -4.11030224047e-03 -2.24905829348e-04  7.46079106779e-03  8.69874057403e-04  1.29100048277e-03 -3.30888488973e-03 -4.13237363243e-03 -9.75130260688e-04 -1.31435480730e-03 -1.11667572253e-03  4.69854662690e-03 -5.94274099946e-06  5.20973046484e-03  4.46962967264e-03 -3.35535921031e-03 -7.06180684748e-04 -5.02637956681e-04 -4.80162424306e-03  1.23776342516e-03 -2.92621784069e-03  2.71321858436e-03  6.47080093755e-04 -7.17283912597e-04 -3.44197597419e-04  2.01984388917e-03 -6.41687721468e-05 -9.71082242939e-04 -4.09312528716e-04 -8.45930108875e-05  2.29954064071e-03 -1.38072970136e-04  2.83868864446e-03  4.13954653194e-04  1.57956355518e-03 -3.79653834114e-03  4.12561415233e-04  2.73668529376e-03  2.94152640328e-03  3.82181230659e-03 -2.58453535485e-03  1.29317219932e-04  1.79196345829e-03  2.43012298706e-03 -5.04834138698e-03 -7.58786494000e-03  4.91822714324e-03 -3.60061407425e-03  2.23758303470e-03 -3.19857108687e-03 -7.36260971578e-04  7.89437907503e-04 -4.73513281235e-03 -3.87859236036e-04 -3.57991076400e-03 -9.17168837504e-04  9.75644201800e-04 -1.11713409996e-04 -2.12899442748e-03  1.71203887989e-03  1.13804065707e-03  8.04305236437e-04 -2.28392693275e-03  2.66259177531e-03 -2.63881895022e-03  1.76436765821e-05 -1.13170722247e-03  3.55999864665e-03  2.21205343746e-03  3.16060552830e-03  4.85298415618e-05  3.86325858889e-03  6.90180061665e-04  5.53281877796e-04 -2.94997236170e-03 -1.17006836517e-03 -1.61754511752e-03  4.13969711908e-03 -1.46514091624e-03 -9.25209390268e-04  1.82627075531e-03  2.21427888468e-03 -3.40037056936e-03 -5.39375227771e-04  3.67608019784e-03  3.88087882239e-04 -2.43429343622e-03  6.17635782657e-04  4.09222559813e-04  5.12127589685e-03 -9.61800706570e-04 -1.90181710144e-03 -9.48635230376e-04 -1.36953307603e-03  2.41261494837e-03  4.76461507684e-03  2.62836607561e-03  1.12815865133e-03 -1.58128246025e-03 -1.93485079982e-03 -2.50190986194e-03  1.32138272754e-03  2.92162676130e-03 -4.17758510220e-04  2.28759128405e-03 -5.63682282682e-03 -1.84016494960e-03  1.25547655504e-04 -1.00634271677e-03 -5.08730344889e-04  3.60998091224e-03 -5.97852284786e-04
 3.30199068913e-03 -1.06086886724e-03 -1.02351548692e-03  3.09683808927e-04 -4.91506180620e-03 -6.70810313400e-04 -4.74150063736e-04  2.10452601098e-03  3.09535135107e-03  2.05550190662e-03 -8.99524874509e-04  1.76689727974e-03 -2.76239529575e-03 -1.02158050207e-03  6.62986194278e-04  8.28510829415e-04 -1.59898414119e-03  2.71587389120e-03  2.45773195938e-03 -2.83135364975e-03 -1.83494109991e-03  5.09786988606e-03 -5.59884509550e-03 -3.19734416933e-03  9.39376974443e-02  6.00059425019e-03 -1.19700268739e-02 -7.85775718879e-03  2.92831145257e-03 -3.18307730913e-03  1.07266984507e-03  2.27217153900e-03 -2.96647683247e-03  7.40889657851e-04 -3.52510488621e-03 -3.38091167990e-03 -2.60822963204e-03 -1.83782128097e-03  1.39253682579e-03  7.64212846646e-04  4.67407699391e-03  1.62017381347e-03  3.69569997512e-03  1.85377796158e-04 -5.04966565168e-04 -9.17474402365e-04  9.83003858349e-04  1.06175223953e-03  7.89967343629e-04  2.64988338867e-03 -1.07474687998e-03  5.20725100162e-04 -1.93178268987e-03  1.67920194258e-03 -8.87770111752e-04  1.62604725959e-03  2.28119814916e-03 -1.05406891049e-04 -5.14169923338e-03  9.71172820802e-04  2.31177532248e-04 -1.36971671828e-03  3.95799370809e-03  7.55726764054e-04  2.47914068709e-03 -6.68146653302e-04 -1.40799806883e-03  2.29170113460e-03  2.14407599396e-03 -4.24061850664e-03  6.92962677402e-04  7.59591187491e-04  3.11033445013e-03  1.34244786408e-03 -1.30641518239e-03  3.11993408173e-03 -2.21261457766e-03 -1.70044834572e-03  1.07364148417e-03 -3.36742166788e-04 -2.89906450120e-03 -1.71643815883e-03  2.08913708628e-03  1.45791226285e-03  1.28794040711e-03 -9.10337329273e-04 -6.84648142972e-05  1.96896269500e-03 -2.23791399354e-03  7.33151429888e-03  5.71333460903e-03  1.87313595301e-03  8.72903102302e-03  3.51495397121e-03  2.27690795976e-04  4.43644862146e-04  1.27193883102e-03  1.05128703541e-03  1.84826358458e-03  2.13161755816e-03 -9.66734675154e-05  2.90286007137e-03  5.54268468566e-04  1.62720074866e-03  2.16948410074e-03 -1.45294055849e-03 -4.29953049866e-03  6.28890563361e-04 -2.33231428851e-03 -4.63583197932e-03  1.69442650297e-03  4.39808597181e-05  6.32138215849e-04  2.20914230965e-03 -2.30963186440e-03 -1.13268897486e-03  1.06880431311e-03  3.18842472143e-03 -5.45014846894e-03 -2.42676483806e-05  8.46069880959e-04 -5.83608925763e-03  3.63625747280e-03  3.86384567314e-04 -1.14610912928e-03  3.29603084901e-04 -1.10786576452e-03 -3.54891423786e-04 -5.24353172159e-04  2.19512603707e-04 -5.12409423724e-03  1.50014068397e-03 -3.26532778732e-03  2.93705983149e-04 -3.04713475339e-03 -8.32877045948e-04 -1.64286532153e-03 -1.39242151294e-03 -4.62480932475e-04  3.51097860950e-03 -8.38296256908e-04 -5.01054832109e-04 -3.67822443167e-04  1.67638720262e-05  1.33961631491e-03  3.23161204326e-03  5.11912633541e-06 -4.37956769676e-04 -2.42654333365e-03 -3.50222573444e-05 -2.66433825018e-03  3.97446699004e-04 -1.57009974604e-03 -7.74630748917e-04  8.34476272060e-04 -1.29132945514e-03 -1.96324396220e-03  3.90957374023e-03 -2.14200236771e-04 -7.12230688930e-05  6.69828407312e-04  1.43598574948e-03 -3.75464531912e-03  4.87704739550e-03  5.66232919804e-05 -1.76197494645e-03  4.18346136326e-03  4.70882375508e-03 -4.29158505179e-04  2.97899810973e-03  1.79157625813e-03 -7.50928573789e-04  1.81171656429e-03 -1.66873333052e-03  1.98834250596e-03  1.64031905297e-03 -2.19660011418e-03 -1.14435890221e-03  3.26024098086e-04  3.55232046682e-03  5.08042421954e-05  2.28698836743e-03 -3.81477383308e-03  2.69524938706e-03 -1.62009202212e-03 -1.99535145058e-04  1.19952559177e-03  1.91686730105e-03 -2.12312896834e-04  3.91056718497e-04  2.05830792265e-04  2.29344135542e-03  2.12175622169e-03  1.69397079800e-03 -2.22888480451e-04 -2.49687225863e-03 -7.11382984237e-04  7.09657901664e-04 -5.30881475927e-03  1.20149167204e-03  2.84050226645e-04 -1.19478082300e-03  7.60603645826e-03 -2.44555716963e-03 -3.60076017989e-04  1.26984247109e-03  4.93367439450e-04 -2.08522172474e-03 -2.43348312126e-03 -5.96952636008e-03 -1.85515179793e-03 -4.64646842183e-03 -3.05549943761e-03 -2.50208323452e-03 -4.18052180458e-03  2.18976518653e-03 -1.20207124836e-03 -2.61642839180e-03 -2.10327400717e-03  2.72179668500e-03  3.57364614592e-05 -1.62241565358e-03  1.65090028342e-03 -5.13217363109e-03 -7.59512730542e-04  2.13081420693e-03  2.09803959074e-03 -7.68410461142e-04  5.00890442944e-04 -7.55874276760e-05 -3.26709682371e-03 -1.01867902258e-03  6.08177191841e-03  2.80062783931e-03  1.11152444549e-03  3.15108523052e-03 -1.79441297767e-03 -2.07463137791e-05  3.62041652353e-03 -8.47562456483e-04  9.84520383826e-04  3.58051473571e-03  2.71754517207e-03  2.06857382868e-03 -2.04294556881e-03  2.34426608762e-03  2.54911873607e-03  6.06550490270e-04 -2.89588026572e-03 -3.60580029930e-03 -6.67311117066e-04  1.86673334052e-03 -7.19832024144e-03  2.39538623737e-03  1.97280877018e-03  1.72879637089e-03
 7.98299204383e-03 -1.69243024149e-03  1.90979902589e-03  8.59202429681e-04  9.71758987920e-06 -4.02444666047e-04 -1.86392535529e-03 -1.18788519870e-03  2.01526606029e-03  4.43155256647e-04 -1.01889197719e-03  1.41203991893e-03  3.42087177273e-04  2.95032308642e-03 -9.10265617692e-04 -2.28127881350e-04  6.02831938209e-03 -8.87449113390e-05  1.84596007011e-03  3.09536092417e-03  1.36491175286e-03  2.45160945978e-03 -1.77217853627e-03 -8.62930652724e-03  6.00059425019e-03  7.82078174352e-02 -1.40065271287e-03 -1.22961843771e-02  4.39597658598e-03 -5.93212851985e-04  1.89052213550e-03  2.28419242393e-03 -2.45959585218e-03  3.11130606335e-03  5.83660449112e-04  9.15852474621e-04  3.04006603412e-03  9.54300222295e-04 -1.07679967100e-04  4.32265446283e-03  3.13867763960e-03  3.24690381460e-03  2.49192825614e-03  9.62236389179e-04 -7.65166100649e-04  8.52647602798e-04 -7.00983174894e-04  4.47175236431e-04  7.96802440236e-04  4.26632120945e-04  1.14340309189e-03 -8.02230534265e-04 -1.84651925380e-03 -1.94892806073e-04  3.71811550868e-04 -1.03635838473e-03 -1.11120296535e-03  3.58614375196e-04 -2.37509718102e-03  2.22553930046e-03  2.72792882150e-03 -2.09476743239e-03 -2.34189449302e-03 -1.54816433031e-03  8.31177926610e-05  6.85148672430e-04 -4.81285588440e-03 -1.89715058554e-04  2.48010017625e-03 -1.49867865178e-03  4.53412263313e-03  3.01043543224e-04 -4.00756186848e-03  1.85617943685e-03 -2.20974491658e-03  2.50880410645e-03  3.35859669188e-04 -1.33547253974e-03  1.96655929801e-05  4.31719429605e-05 -9.57762548602e-04 -2.57426352256e-03 -2.53706456872e-03 -2.36917212358e-03 -2.14083117454e-05  6.52366582641e-04  1.33270901700e-03 -6.76559123551e-04  3.05183190876e-03  2.90674013736e-03  6.53388125931e-04  2.56833717447e-04 -5.81403696595e-04 -7.66535511958e-04 -4.96906910867e-04  1.96293094253e-03 -8.65667909410e-04  1.70899500574e-03 -1.27134451160e-03  5.03818458686e-03 -2.05703212966e-03 -6.51628590367e-04 -1.71386424055e-03  1.39429556768e-03 -1.22381130089e-04 -1.42938922373e-03  1.27236304360e-03 -8.47404995036e-04  1.50061933226e-03  8.17471954752e-04 -3.63475952387e-03 -1.60060764321e-03 -1.96980526583e-03 -1.27560689086e-03  1.13838581615e-03 -2.11475610479e-04 -1.25385353243e-03  1.46519784143e-03 -4.01878246407e-04  3.32027884268e-03  3.12882250833e-03 -3.45514086615e-03 -9.61690321679e-04 -1.82511111852e-03 -2.90230484079e-03 -1.68413259531e-03 -1.57775517917e-03  1.52035665725e-03 -1.77960862613e-03 -1.67269437788e-03 -6.59113488897e-03 -3.66418012963e-03  1.36893699366e-03  5.12412418244e-04  1.52649016564e-03 -3.49397824362e-04 -2.88678461031e-03 -1.42639902354e-03  1.18869792093e-03  6.29137610162e-04 -1.28263217126e-03  3.08881836098e-03 -3.17922964049e-03  3.25623121228e-03 -2.01407140541e-03  1.29669910532e-03 -2.69618331687e-03  1.60127947080e-03 -4.90988829616e-03 -1.50882654146e-03  2.11971371131e-04  2.62135630636e-03  3.12783946981e-04 -1.31383503112e-03 -8.92829794135e-04 -1.26202670207e-04  1.77546360572e-03 -9.04897494727e-04 -1.01809985070e-03  6.24695627058e-04  2.40499386193e-03 -3.64834792755e-05  9.66881621335e-04  2.30752079409e-03  2.10479732813e-03 -3.62507190477e-04  4.17941188369e-04  1.67907332458e-03 -4.62355713052e-03  3.28873061528e-03  1.43742004555e-03  1.28722650260e-04  6.23035530695e-05  2.67598394699e-03 -1.31456965243e-03  1.48091616392e-03 -2.84234101908e-03 -3.01717645999e-03  2.02488070691e-04  1.96277904065e-03  5.41159445436e-04 -2.15390450590e-04 -7.23683526805e-04  2.87836999010e-03 -4.27769269066e-03  4.87736815438e-04 -1.94315875781e-03  1.07177614331e-03 -1.47370639107e-03  1.74198849588e-03  2.28399258757e-03  4.61625526442e-03  1.20099346499e-03  3.49098237152e-03  1.38866575443e-03 -4.66477214487e-04  3.52668816811e-03  1.80694878104e-03  1.81346626484e-03 -8.66980931768e-04  1.70255236260e-04 -2.55416564160e-03  3.40281398004e-03 -3.86814759131e-04 -4.32983107068e-03 -1.02772267919e-03  2.53095884309e-04  1.24782180923e-03 -6.35839912433e-04 -6.99467625237e-04  1.82214577125e-03 -2.42843370947e-03 -4.30167911595e-03 -3.69978311146e-04 -1.88903371178e-03 -1.13749643944e-03  2.28881776781e-03  1.15413092123e-03  1.13290194874e-03 -9.61065317685e-05  2.95696172613e-03  2.63000346265e-04 -1.09179695062e-03  5.02536395126e-04 -5.61816722386e-04  2.96286827238e-04  6.09620720823e-03  6.79279764635e-04 -4.65032289515e-04  2.09098790999e-03 -2.44525765292e-03  2.79985282127e-03  3.28477912014e-03  2.69417566524e-03  3.08891808365e-03  1.98436682826e-03  1.19658764526e-04 -9.16715710641e-04  1.03834006970e-03 -2.12604145481e-03 -2.46636862786e-04  1.49785761124e-03 -4.81350027454e-04  1.88310140923e-03  1.57829213057e-04  7.75272002676e-04 -1.05388680645e-03 -1.76073611698e-03  2.59047572772e-03  1.63938514209e-04 -8.86404906885e-04 -3.51670810769e-04 -1.80186160474e-03  2.38192752191e-03  9.64130909256e-04  1.17131191728e-03
 4.34231219715e-03 -1.21492931183e-03 -2.70036289247e-03 -1.96465722783e-03  2.73283470956e-03 -3.29343704300e-03  1.64777670033e-03  2.65916999980e-03  2.15839118616e-03 -1.19030078365e-03  1.96651363797e-04 -3.96799718574e-03  1.79943815842e-03 -1.51397835493e-03  2.84966136598e-03  1.56243348557e-03  1.28055785242e-03 -3.33883850663e-04 -4.56544652111e-04 -4.33927250578e-03 -1.07149757403e-03 -1.84213541995e-03 -2.79014131660e-03 -5.82317807944e-04 -1.19700268739e-02 -1.40065271287e-03  1.05660114884e-01 -1.32683959594e-02 -1.62959561253e-02 -3.15885083724e-03  2.29870762518e-03 -2.71143287501e-03  7.65030507616e-03 -1.74666078527e-03 -3.09531182843e-04 -2.30256266668e-04  1.45214967712e-03  2.55773077228e-03 -1.10608589266e-03  9.49260712690e-04  1.06577332728e-03 -2.58615631535e-03 -6.93129769403e-03  3.18760050355e-03  2.27777478965e-03 -1.78927718744e-03  2.09433453473e-03 -7.17392154414e-04 -3.96352077105e-03  2.04752151471e-03 -3.20896436234e-04 -1.30249448817e-03  5.35928377438e-03 -8.50161279279e-04 -1.16329357951e-03 -3.65029000900e-03 -4.58133644552e-04  9.73478250611e-05  6.28498127822e-03 -6.79529674989e-03  2.54101671449e-03 -1.64050517558e-03 -3.88880971624e-03  9.24669613778e-04  1.52955084036e-05 -2.84200338679e-04 -4.16002092800e-03 -6.30473904353e-04 -1.33662881330e-03 -3.05069681998e-04 -5.18370220802e-03 -1.92955170067e-04  1.00850780786e-03  1.12478848435e-03  6.41475766862e-04 -3.01876445335e-03  2.86055222363e-03  2.99916033525e-03 -1.00644737792e-03 -1.54701493194e-03  5.12068023330e-04  1.55625792600e-03 -1.01788451300e-03 -2.99267549594e-03  2.30116299750e-05  1.28553950429e-03 -1.51666044745e-03  1.92355498380e-04 -1.85943200321e-03  3.80062458886e-03  7.46039243659e-04 -3.01554336165e-03 -4.87131692262e-03 -5.10123893578e-03 -5.91519477640e-03  6.87873876659e-03 -5.19591723431e-04 -6.84065810655e-04 -1.12316752099e-03 -2.67481484756e-03 -2.75346907264e-04  3.12074647203e-04  2.90555234956e-04 -1.36336059584e-03  1.16437157149e-03 -2.57912263337e-03  1.55466017712e-03  1.91408694077e-04  2.59675811549e-03 -6.40608935383e-04 -3.39728834368e-03  8.30619563914e-04  2.02104252960e-05  6.09929857491e-04 -2.26036058656e-03  1.24763545053e-03  2.97011288118e-04 -2.03740234205e-03  3.17791322762e-03  2.55840415321e-03  1.95635804430e-03  2.29520877389e-03 -1.75094825993e-03  1.34248472043e-03 -2.94193923549e-03 -1.09173458165e-03  2.65292623519e-03  4.80766232986e-04  3.40267876056e-03 -2.61786155469e-04 -5.57084818025e-04 -1.63551960229e-04  1.52708311252e-03  1.35755754549e-03 -1.80134912969e-03 -2.87085768920e-03 -1.75418618388e-04 -7.57762886758e-04  1.52897516261e-03 -6.15081179216e-04  1.02889828496e-03  1.08797132805e-02  4.34769680124e-03  6.10017844004e-03  5.11729636626e-03 -3.67747585375e-03  3.95226949610e-03  1.64435093700e-03 -1.97812104678e-03  1.99659772871e-03  1.19339576562e-03  2.38891393909e-03  4.54683819071e-04  3.64669699955e-03 -9.50399866175e-04  1.23205366207e-03 -2.02521008791e-04 -1.12413356006e-03  7.43613383028e-04 -1.77613561457e-03  4.65314019811e-04 -5.03540308446e-04 -8.44245201577e-04  3.06916263984e-03  5.84742110872e-03  2.13489475490e-03  4.03236261217e-04 -3.41217260537e-05 -1.75889124941e-03 -1.69266993974e-03 -5.09144127866e-03 -1.58277252747e-03 -4.61418336915e-04 -2.08105616102e-03  9.86426976642e-04  2.00457112721e-03 -3.25452200556e-03  4.73692455587e-03  3.49975241849e-03 -1.60909725129e-03 -2.17470189574e-03 -2.40848894212e-03  1.51552597120e-03  9.32067741245e-04 -7.88841885194e-06 -1.57878532586e-03 -6.49716073464e-03 -2.08340857166e-03  1.43153013346e-03  3.10397311056e-03 -4.18091473138e-03  4.44233228738e-03  9.07834848077e-04 -8.40712939355e-04 -4.45879361016e-04  2.10553126032e-03  6.48544853506e-04  2.50804238605e-03  2.42042637101e-03 -1.18894131963e-03 -3.51098268979e-04  1.42579461206e-03 -2.59057299491e-03  1.84786387490e-03 -2.01553576377e-03 -9.25098802869e-04 -4.80955946713e-03  1.63236583900e-04 -2.56496065591e-03  1.52063274477e-03  5.54172525025e-04 -7.03316740398e-04  7.82961946668e-04  1.82860579206e-03 -4.13706971116e-03  6.17261361809e-04 -1.83462473734e-03 -3.99611807519e-04  2.79532917613e-03  6.91818511632e-04 -1.09989254683e-03 -6.64761501043e-04 -7.55523417145e-04  1.07283910569e-03 -2.00494367640e-03 -3.45586908261e-03  2.82574207653e-03 -9.86535436681e-04 -2.74404110076e-03  2.78147712143e-03  1.83319351171e-03  3.17020148154e-03 -6.31331516290e-04  8.89347526457e-04 -1.47236406756e-03 -4.97514127044e-03 -3.83074916704e-03 -1.72479299663e-03  1.92343732091e-04  1.86103834881e-03 -2.89373830167e-04  1.36892390830e-03 -1.54376575854e-03 -1.11981621527e-03 -2.48904129549e-03 -4.85610910182e-03 -5.49618142149e-04  1.80495888924e-03  2.73982011011e-03 -2.98772697942e-03 -9.88842600484e-04  1.35098584386e-03  5.12606650419e-03 -6.33425403427e-03  3.18072853234e-03  1.32328969188e-03
-2.75808899160e-03  2.65997384603e-03 -7.77641915495e-05  7.92712633073e-04 -8.27328691755e-04 -6.45440082899e-04 -4.21267588240e-03 -5.16924690085e-03 -1.96897497877e-03  3.38928308184e-03 -1.75983699659e-05 -1.36266462633e-04 -2.61743347283e-03 -3.84414251736e-03  1.38814160062e-03  7.53653927424e-04 -2.28622477171e-03 -1.08618942888e-03 -1.03978839420e-03 -2.69068468847e-03 -2.38002549660e-03 -2.80650156191e-04  1.29165001945e-04  3.10610332136e-03 -7.85775718879e-03 -1.22961843771e-02 -1.32683959594e-02  9.09621567764e-02  1.39534016913e-02  2.09692051153e-03 -2.49515723785e-03 -4.94393212886e-03 -4.18790077304e-03 -1.96548158661e-04 -5.62816861882e-03 -2.32641961772e-03 -2.57626502427e-03 -2.11759106569e-04 -4.58432917004e-04 -9.23727178305e-04 -7.61971562230e-04 -1.23887147376e-04  5.00411074179e-03  1.15965414359e-03 -1.62556207497e-03 -7.38325052324e-04 -2.74055572161e-03 -2.51839011030e-04 -2.81323956243e-03 -2.72048352906e-03 -1.86930582191e-04  2.25068965493e-03 -1.96180436697e-04 -4.38988281854e-04 -8.30342570953e-04  3.54662479138e-03 -4.86763795988e-04  8.54735695541e-04  1.98958116340e-03  2.19196002860e-03 -2.28045518344e-03  2.75973806029e-03 -1.19709079414e-04  4.81327002793e-04 -4.35616220292e-04 -2.94554545142e-03  2.97726453809e-03  6.38859913563e-04 -4.39734291972e-03  9.23355471755e-04  1.14011202193e-04 -1.50194411052e-03  2.60556843704e-03 -5.44713068279e-03  5.73574823571e-04 -8.71678263283e-04  1.55699056388e-03 -1.66285230320e-03 -2.18749071934e-03 -9.16287715178e-04  8.50422157996e-04  2.20111338480e-03  3.10976580705e-03 -1.39115483039e-04 -3.40529181141e-04 -3.06005277006e-03  1.12326483409e-03 -1.26319040296e-03 -2.28476087994e-03 -5.37024956640e-03  1.14303466278e-04  3.38505388190e-03  1.85101105885e-03  2.28635187583e-03 -9.09323621920e-04 -4.44779057238e-03  4.34704194198e-03 -4.79577978469e-03  2.74774037459e-03 -3.24648109923e-03 -1.28477905248e-03  7.56985610018e-04  1.02025770602e-03 -9.27776192563e-04  1.22066451296e-03 -4.85591588060e-04 -1.34395875588e-03  1.58715651302e-03 -6.14975292881e-04 -4.56244727144e-04  2.33591623198e-03  2.41014135962e-03 -1.41560527975e-03 -1.61470241526e-04  4.26650539004e-03  2.01933510671e-03  2.39646781203e-03 -7.12630086606e-04  1.65143309876e-03 -1.72030934793e-03 -2.43044481743e-03  6.06073439386e-03  2.69668192287e-03  8.93441887412e-04  6.78013049996e-03 -1.16319391779e-03 -1.18973275280e-03 -1.36518149626e-03 -3.08889636410e-03  1.56853560727e-03  2.07402259775e-03 -1.89506946171e-03 -1.42256646336e-03  7.87868726567e-04  2.46906941500e-03  2.99589786400e-03  4.83292715117e-04 -1.74584480381e-03  2.38222234609e-03 -3.26831253828e-05  9.07651180578e-04 -3.30872356383e-03  1.81067244735e-04 -1.62002758124e-03  2.82492573823e-03  2.28542677164e-03  1.67989655277e-03 -3.80970110647e-03  1.59969794045e-03 -4.07219759267e-03  1.35105187399e-03 -5.56207317029e-03  3.25964980803e-03 -1.21489581322e-03 -5.21389456676e-03  3.36588168247e-05  3.03914070217e-03 -1.02949974344e-03 -1.59708771788e-03 -2.53829887404e-03  3.50679565998e-04  1.16708388263e-03  3.30893580374e-03 -1.02915776419e-03 -3.43353545274e-04 -2.23450764906e-03  5.78353079548e-04  3.57482140838e-03 -2.11235358433e-03 -4.14590340002e-03  2.81304764443e-03  3.59662003293e-03  1.72538052505e-03  4.56564209614e-03 -1.52031112456e-03 -3.59967323569e-03  4.81086816714e-03  1.64645249691e-03  5.62745491269e-04 -9.44762616698e-05  1.78232279978e-03  1.77219700020e-03  3.06030794499e-03 -6.60509574782e-04 -2.62177439097e-04 -1.08212879278e-04 -2.38342200897e-03 -4.24524164836e-04 -1.52988810520e-03 -3.71053236512e-03 -2.08449601315e-03 -6.11613368881e-04 -1.05843956128e-03  3.99984918725e-04  1.95020309982e-03 -1.77550322198e-03 -6.64161478199e-04  1.50109967933e-04 -5.03192876918e-04 -6.64022465885e-04  4.46397910225e-03  4.05049903685e-03 -5.81457754971e-03 -1.53770801977e-03  3.36549311926e-03  3.12813057124e-03  1.50270135716e-03  3.37205836268e-03 -2.75102949467e-04 -6.69599394704e-04  1.71724136431e-03 -2.06430759908e-03 -7.70140156824e-04 -2.42932990700e-04  2.53782316493e-03 -3.12754836138e-03 -3.06556222338e-03  2.06222585466e-03 -6.44923039997e-03  2.29192408259e-03 -2.60435434121e-03  1.98057821365e-03  1.67533947928e-03  6.61250262541e-03  8.36852348691e-04 -8.04734804565e-05 -3.04671517872e-03 -3.35429419055e-04 -9.95280832339e-04 -3.07054274339e-03 -1.58817416049e-03 -1.67542238075e-03 -3.13216579607e-03  1.04511862225e-04 -5.51479350494e-04 -1.98546021407e-03  1.41641787602e-03  3.08959009199e-04 -2.14441879869e-03 -2.10980176802e-03  4.94262893784e-03 -3.81914776059e-03 -2.79698939892e-04 -1.71434236910e-03 -2.74356014868e-03  3.64556687246e-03  2.42099320351e-04 -3.39468876205e-04  1.91772239970e-04  4.49911202410e-03  4.74332394820e-04 -1.32618469251e-03  3.93652319042e-03 -3.73657907714e-04 -3.75902036516e-03 -7.29351378406e-05
-6.30982648488e-03  2.63603229074e-04 -2.58277098693e-03 -2.37855962532e-05  2.93999360596e-03 -1.31091480185e-03 -3.29683188901e-03 -1.29975211634e-03 -4.94675048460e-04 -8.47756419812e-04 -1.18784180521e-03 -1.41822153204e-03 -3.27158606821e-03 -6.96004665190e-04  1.72925157646e-03 -9.76784887534e-04 -2.96303867617e-03  1.00618766047e-03 -2.16766582394e-03 -4.98854750130e-03 -3.02980945075e-03 -1.88981294401e-03 -1.70770277760e-03  3.27177032391e-03  2.92831145257e-03  4.39597658598e-03 -1.62959561253e-02  1.39534016913e-02  9.73418426194e-02 -8.97513534015e-03 -8.74134477595e-03  3.44600542342e-03 -3.90455919004e-03  2.07447644641e-03 -1.23374016986e-03 -8.74176647333e-04 -2.64289352076e-03  1.26228063874e-03  2.52737013702e-03  1.97676752285e-03 -2.17665651144e-04  7.66692439328e-03  3.95292289753e-04  4.50468345968e-03 -1.17650022790e-03 -2.87709191265e-04 -1.14294395801e-03  1.81638996419e-03  2.78633576366e-03 -3.16299470844e-03 -2.05006589319e-04 -6.93545842473e-05 -1.12584990400e-03 -6.97811539551e-04 -3.21807964349e-04  7.58632113081e-04 -6.06570960265e-04 -6.45566087557e-04 -1.36280358693e-03  2.63768469352e-04 -2.70336659853e-03  3.38623231474e-03  3.49493031044e-03  1.10799715140e-03  7.20368595008e-04  9.30258181601e-05 -4.45535986540e-04 -1.03963250445e-04  1.39562102668e-03 -1.72663674041e-03  1.12706647336e-03 -1.49672537539e-03  1.02750814009e-03  2.79656356104e-03 -3.04123377442e-03  1.72142892223e-03  1.30978488112e-03  5.37071125374e-04  1.65653573811e-03 -1.54319774380e-03  1.92869367384e-04  2.67924937393e-03  2.43269029803e-04 -8.81607656940e-04  8.57996584025e-04 -1.36627956293e-04  4.53052652879e-03 -2.74058173961e-03  4.65225382988e-03 -1.59486364512e-03 -9.89259566394e-04  6.92163795714e-04  1.81845760719e-03  4.49851907111e-03  1.27233494571e-03 -4.15147937411e-03  2.71150240932e-03  5.35832627487e-03  1.95190581563e-03  2.34318784999e-04 -1.47356972073e-03 -8.85656081738e-04  1.38175268934e-03 -3.78952280236e-04  3.24374951723e-05 -3.10068119031e-03 -1.29203554617e-03 -8.29661681297e-04 -4.75194835635e-03 -6.56913636472e-04  9.00874310412e-04  2.09057320079e-03  3.47155018241e-04 -1.94884369015e-03  5.75948302021e-03  1.35292727604e-03  5.71870020701e-03  3.12918227568e-03 -4.89194779988e-04 -3.22402318318e-03  2.81476978466e-03  1.74658677336e-03 -5.55277798468e-04 -2.24559265136e-03  5.63175752299e-03 -3.06633492277e-03  2.53059452647e-03 -3.72086955360e-03  5.29408694591e-04  2.28411646410e-03 -1.13091549372e-03 -3.26186492182e-03  5.08129134805e-04 -3.40987020873e-05  1.30325547745e-03  9.42204632867e-03 -5.71981530536e-03 -2.03355030388e-03  4.41588303081e-03 -2.86428230439e-03 -3.20372583493e-03 -6.10538128562e-03  3.40779679006e-03  1.88810915013e-03 -2.54132616112e-04  3.43397392061e-04 -1.09561024340e-03 -2.87756616531e-04 -1.59205364909e-03  2.59779440534e-03 -2.84255372131e-03 -4.40908661095e-04  1.04318753779e-04  7.94783521923e-04  2.40890117581e-04  4.69175496282e-03  5.62743973152e-03 -2.60768495588e-03 -2.38385934983e-03 -9.56683977230e-04 -5.16810947287e-06 -1.12397217333e-03  3.67472489142e-03 -4.00697259591e-03  6.67122613282e-04  1.53364071586e-03 -6.28521380562e-04  2.45964381455e-03 -1.93366676814e-03  1.30932636103e-03  6.15465753649e-03 -6.11736690139e-04  8.72102108732e-04  2.15867096353e-04  2.57738442622e-03 -1.41883756499e-06  7.92486917131e-04 -2.53088550964e-03 -1.11698492749e-03 -2.33997757789e-04  2.01687866369e-03  4.07442647081e-03 -2.00083307846e-03  1.45011849509e-03  1.41239799621e-03  2.69547153369e-04  2.55200706899e-03  3.02899428521e-03 -8.36031061562e-03 -3.66771863886e-03 -6.59277985020e-04 -2.69839132703e-03 -3.64069736656e-03  1.86586154361e-03  3.22582693580e-03 -1.63117655622e-03 -1.05779608659e-03 -1.07546802244e-03  8.23159462650e-04  1.66881574250e-03 -1.98468749213e-03  1.36928224145e-03 -2.32742923345e-03  9.55882701643e-04 -4.34600478049e-03  5.23575532841e-03  2.20917768392e-03  3.17785797371e-03 -1.41130262500e-03 -1.58161979576e-03  1.99903247830e-03 -1.35645312124e-03 -1.00087873040e-04 -1.28942284068e-03  1.33184536445e-03 -2.92353506752e-03 -3.25352369495e-03 -8.57901083909e-04 -4.20802003937e-03 -1.12167927034e-03 -1.07610498881e-03  5.54554109439e-03 -3.53955534601e-03  3.87004266133e-04 -3.76708455651e-03  1.82658864999e-03 -1.46226834807e-03  6.71368449089e-05  5.64131947174e-03  1.77038373116e-03 -2.21690415169e-04  1.89873884884e-03  1.59133982032e-04  1.52924431666e-03  2.03595807155e-03  8.64561664415e-04 -9.04565581812e-04 -1.04037384900e-03  1.16135180657e-03 -3.77735669845e-03  3.91974833359e-03 -1.71699083417e-03 -1.90101787629e-03 -3.54944717394e-03 -3.50695716340e-03  2.56536133059e-03  5.81732322766e-03 -7.78101708232e-04 -1.87371768220e-03  2.80527754781e-03  1.53575700262e-03 -1.03586538569e-03 -2.74271676394e-03  2.17771811092e-03 -9.29860048387e-04 -8.90573112419e-04
-6.99969495622e-03 -1.76320080622e-03  3.34432824333e-03  4.43548840100e-03  3.19738779807e-03 -6.70681003560e-03  4.68087587337e-04 -3.16446450804e-03 -5.69331726457e-04 -1.89525249204e-04 -1.04735588882e-03  2.96187527684e-03 -1.49301989024e-03 -3.30865404735e-04  1.12658073519e-03 -1.11416415511e-03  1.65892886008e-04 -2.33133828074e-04  1.13523113173e-03  2.21645494173e-03 -1.17681821524e-03  1.54730830258e-03  4.72255198177e-04  5.75820633002e-03 -3.18307730913e-03 -5.93212851985e-04 -3.15885083724e-03  2.09692051153e-03 -8.97513534015e-03  1.16840492391e-01 -8.84234526447e-03  8.91323918335e-04 -9.84008210079e-03  7.29802090678e-04  9.14701893529e-03  1.73392297273e-03  1.24375035416e-03  7.93350362770e-04  9.25298863647e-04 -1.77479528029e-03 -5.11568499186e-03 -8.31559698642e-04 -1.46448663276e-04 -5.01692243350e-03  1.88514938875e-03  2.21398991176e-03 -6.69777336278e-04  6.37389737962e-04 -1.26947616593e-03  4.01959207688e-03  1.97351023969e-03 -5.94451753734e-04 -2.25092097338e-03 -1.83972044815e-03  1.38840503267e-04  4.11418643494e-03 -3.28842074387e-05 -1.17354401629e-03 -1.09156556406e-03 -1.86291302041e-03  9.49850320813e-04  2.64911135769e-03 -3.81797167404e-03 -8.18183874674e-04  7.27335848824e-04  6.39183714587e-04 -1.32248899077e-03  7.51886685638e-04  3.39740959592e-04  3.42641686236e-03 -4.71244739116e-04 -8.61947602774e-04  3.66630903989e-03 -2.57330830969e-03  4.00147671401e-03 -6.27908617479e-03 -4.57193332788e-04 -4.08460759396e-03 -2.42952638115e-03  2.76407428303e-03  7.00185220817e-04 -7.54096754816e-04 -2.92572327775e-04 -2.07748037737e-03 -2.81208835693e-03 -2.62297548201e-03 -6.00988123359e-03 -3.65301761467e-03 -5.59811467133e-03 -1.27714283967e-03 -4.99314532746e-03  4.76397683648e-03 -3.99276430646e-03 -1.76391272067e-03  1.33443877237e-03 -2.92931041716e-03  3.34809127843e-03 -3.87198126186e-04 -3.08768503517e-03 -3.22580322259e-03  1.35805817815e-03 -2.95936562247e-03 -1.06427834541e-03 -3.56144736077e-03  5.01781570620e-03  2.24907251553e-03  6.39163061191e-04  2.82410365199e-03  2.68036178562e-03  3.72269883204e-03  1.02337802272e-04 -7.84214158099e-04  3.75872150534e-03  7.06969273146e-04 -3.29467020151e-03 -1.84277747108e-03  3.20062385275e-03  3.61414121531e-04 -2.23463110849e-03  1.85899477183e-03  5.29020636312e-04  9.08392024839e-04  1.45209213766e-03 -7.38607049496e-04  2.11506165326e-03  6.58297657879e-03 -3.30666481171e-04 -1.37061275835e-03 -2.63504483788e-03 -2.84679965150e-03 -3.91628591633e-03  1.93303217081e-03 -1.76094735861e-03 -5.43085143400e-04  8.83066315463e-04 -3.41550675543e-03 -1.16306566976e-03  5.04999000178e-04 -3.08637554751e-04  1.24359664073e-03  1.52998425757e-04 -2.17915711469e-03  1.45163141531e-03 -2.92897002726e-03 -9.03135105277e-04  4.55115516254e-03  1.33591695369e-03  1.74268600596e-05  1.80448107491e-03 -3.36404585213e-03  1.96919030767e-03  1.82679085643e-03 -7.98630115191e-05  4.75427073137e-03 -3.40342791969e-03 -1.53319683721e-03  1.45141182240e-03  5.81189611566e-03  1.17978290946e-03 -5.40912643644e-04 -1.64860188747e-03 -2.65719940069e-03  2.01290863724e-03  4.72542166199e-04  5.20110663534e-04  3.71909448635e-04  1.69709441309e-03 -5.39456311586e-03  1.92969625174e-03 -1.30195824281e-05  3.39453580340e-03 -2.88056068237e-04  2.80604894834e-03 -2.04563987742e-03  4.81469890191e-04 -3.65827125275e-04 -1.50500037616e-03 -1.32210282206e-03 -5.76134152223e-04 -6.11326936842e-03  2.84976335931e-04  1.62532554748e-03  6.19102187821e-03  3.98277626266e-03  6.38520549519e-03 -3.10829107175e-03 -1.71653592027e-03  3.93174230449e-04 -2.31793086271e-03 -2.34396159649e-03 -1.33766875553e-03  3.33971822361e-03 -1.86789539897e-03 -4.39871959967e-04  1.80527150938e-03  5.40653359919e-03 -1.96805299345e-03  1.90016160551e-03  2.78564619030e-03 -7.04754020399e-04  3.16332254854e-03 -4.08138449148e-04 -9.56964353703e-03  3.06274090276e-03  3.60364560763e-03  1.38848196403e-03  1.46420785296e-03 -2.06523539229e-05  5.46551358801e-03  1.39929354812e-03 -5.79419798872e-04 -1.44711557394e-03 -2.30798525556e-03  4.82424468693e-04  1.48640460034e-03 -1.52622197125e-03  1.83382667092e-03 -2.58588553709e-05 -4.07955352191e-04 -7.09157856577e-04 -3.03732279165e-03  1.20627961121e-03 -3.46463921615e-04 -2.98083448233e-03  1.62242312867e-03  1.78238961907e-03 -8.07967609441e-04 -2.10755811091e-03 -1.64481160537e-03 -8.95015621092e-04  6.85130210318e-04  3.35780780773e-04  5.54038131564e-03  2.28233360510e-03 -1.96613882604e-03 -1.32612508545e-03  4.38722323718e-04  4.56058501740e-03  3.56767131729e-03 -2.83329247617e-03 -4.04276015959e-03 -9.05476715800e-05 -1.41780723932e-03 -3.08961661820e-03 -1.64308538654e-03 -9.88271741871e-04 -4.33155450717e-03 -1.03670711128e-03  8.94230361728e-04 -4.20876461049e-03 -1.02676191361e-03 -6.46920834481e-05  5.94051008630e-04  4.94570413741e-03 -1.61855351782e-03  3.78039023827e-04
-1.83238929056e-03 -3.73036428736e-03  1.84494515857e-03  4.70541621658e-03 -5.25442764249e-03  1.94530311969e-04  5.73031888456e-04  3.63680180540e-03  6.65753765007e-04  4.02673685426e-04  1.55241717146e-03  4.53804562517e-03  3.05811778912e-03 -1.93647454242e-03  7.47581964778e-04 -4.39798925388e-05 -1.13678644258e-03  8.56213000842e-04 -2.08451300450e-03 -1.41409098771e-04  2.97703860643e-03  6.04737590629e-04 -1.49436092937e-03 -4.52226661467e-03  1.07266984507e-03  1.89052213550e-03  2.29870762518e-03 -2.49515723785e-03 -8.74134477595e-03 -8.84234526447e-03  1.06793342026e-01  7.13970399709e-03  7.76733886602e-03  6.56634722024e-04 -4.21487876970e-03  5.44357653808e-03 -2.08856354785e-03 -5.01770641288e-03 -1.18232210848e-03 -4.31038728430e-03 -1.71653872790e-03 -3.54220785400e-03 -1.97461357821e-03 -5.96754252475e-03  4.13048058711e-03 -3.03114178376e-03 -8.33779983169e-04 -2.67113818418e-03 -2.99267090997e-03  1.35735778496e-03  2.02659673277e-04 -8.38943408644e-04 -1.46632610219e-03 -2.07627082893e-03  4.54976616660e-06  3.14061449931e-03  4.88467369990e-04  2.00912409719e-03  9.82668302526e-04  3.15444036991e-03 -1.62987678765e-03 -9.64708181840e-04 -1.28530550775e-03 -2.64043286758e-03 -2.16049617466e-03 -3.16950764167e-03  7.94714644294e-04  2.32116613979e-03  2.63413680462e-03 -2.28590249198e-03  5.12480734445e-03 -1.31200992093e-03  5.17877795867e-03 -3.34666050274e-03  7.63143944078e-04 -1.58518508365e-03  3.85136276959e-03 -5.29099004045e-03 -1.98670873706e-03 -3.89724531252e-04  3.67742366092e-03  1.20613485816e-03 -1.67027246813e-03  2.09447671516e-03 -6.84864537837e-04 -3.09671323683e-03 -4.92364855792e-04 -7.84100685127e-05 -1.12831344132e-03  1.02316104209e-03  3.39615478256e-03 -1.11382889763e-03  2.22194068813e-03 -9.69749311342e-04  2.07701875077e-03  5.00625537105e-03 -6.44282087042e-03 -6.89493083911e-03  2.40206914897e-03  9.65250972951e-03 -1.45332601408e-03 -1.02580621896e-03 -1.21035729657e-03 -3.34846703274e-04  1.31224876568e-03 -8.55275404691e-04  2.95734985910e-03 -1.92472846570e-03  1.33598324173e-03 -6.37439295462e-03 -1.84764963910e-03 -3.98721666420e-03 -5.33132555985e-04 -1.14457381188e-03 -3.81008613158e-04 -2.31596955839e-03 -6.43073887894e-03 -5.49709629077e-03  3.60510752777e-03  4.83838746702e-03 -8.19974370926e-04  5.96766600681e-04  4.13380408956e-03  2.38067937609e-03 -2.35064184324e-03  8.55569268477e-04  2.04458937763e-03 -1.47869290988e-03  3.12292924118e-03 -1.28980631151e-03  3.62628150882e-03 -8.26901247698e-04  1.57862224756e-03 -6.27920317235e-04 -1.49290453367e-03  2.50095271793e-04 -7.20816872167e-04  5.92814149782e-03 -1.20637803896e-03 -1.81825768012e-03 -2.73109437197e-04  1.91055774316e-03  9.68937471758e-04  7.56419597259e-04 -4.02947162279e-04 -3.31146175519e-03 -1.45257298588e-03 -3.66061956840e-03  3.54704757397e-03  1.36867984089e-03 -4.17247863913e-04 -2.63039526466e-04 -7.65606981581e-04 -4.46006851796e-03  2.89706435277e-03 -1.12190879768e-03 -3.18625024212e-04 -2.44647207851e-03 -3.43741721088e-03 -3.69275850134e-03  1.05150527761e-03  2.10231521192e-03  3.87276508599e-03  4.72063444800e-03 -3.95913082487e-04  1.82019228858e-03 -8.60416572811e-04  1.87293747351e-03 -3.43401881822e-03 -3.36471077463e-03  2.74123596255e-03 -5.23805708145e-05  8.19411124187e-04 -4.76521899589e-03  5.47448648376e-03  4.36254920177e-03 -4.62054890023e-04 -1.85635424614e-04  4.95754164440e-03 -1.90833359806e-03 -1.81513228216e-03  3.98827452721e-04  2.14825578387e-03 -6.48338740783e-04 -2.55661961598e-03 -8.69388611462e-04 -1.26343738737e-03  5.66739395033e-04  2.08983242044e-03  3.34820349899e-03  1.60134332121e-03  2.64856078447e-03  2.25407833588e-03 -6.67932840818e-04  6.08815557530e-04 -2.34508162831e-03 -1.60391705076e-04 -3.89839696440e-03 -1.14789369747e-03  6.81435997614e-04 -3.69190762569e-04 -2.82371599916e-03  2.65947500039e-03 -2.02555914675e-03  1.32219529210e-03 -2.12284075631e-03 -1.56491645352e-03 -2.55127963478e-03  6.15805412841e-03  4.05055711946e-03  2.07487119376e-03  2.95774652974e-04  3.78674053681e-04 -9.53215445777e-04 -2.51055989925e-03 -1.03608051589e-03 -3.41831936207e-03  1.93838756420e-03 -2.86133635331e-03  2.85548341212e-03  7.34919990713e-03 -4.48715807563e-03  1.00000870475e-03  3.09051704429e-04 -1.67379705963e-03  1.21849248698e-03 -4.21489817156e-03 -8.31362736618e-04  6.12317608875e-04 -1.11854176818e-03  1.54650309254e-03  3.09473795632e-03 -3.57355229265e-03 -5.26724031681e-03 -4.05999342678e-04  4.45685098447e-04 -7.05006310451e-04  1.54501092735e-03  3.28671964790e-03  2.77493750544e-03 -3.23639710230e-03 -1.65349450640e-03  1.83375440988e-03 -1.85346525407e-03  2.68515431765e-04 -7.36362047098e-04  8.51960792026e-04  1.17479498991e-04 -5.19181373877e-04 -2.30202104501e-03  1.02937588477e-03  4.30545595592e-03 -3.01908692955e-03 -4.78833416504e-03  1.28672939340e-03 -3.95321234560e-04
-2.46767404540e-03 -5.28062097035e-03 -5.17027927292e-04  6.97779749676e-03 -2.79959291898e-03 -2.93252246954e-03 -5.41194927074e-04  9.80901487335e-04 -1.98358373617e-03  1.94553740732e-03  4.22901147985e-04  6.97152358183e-04 -3.39457497798e-03 -4.15872509856e-04  9.62168166583e-04  1.46006607767e-03 -2.75813032488e-03  7.84623934874e-04  5.93875653736e-04  7.55653161053e-03  2.70548123173e-03 -1.72885363307e-04  1.15750625119e-03 -5.03364832138e-03  2.27217153900e-03  2.28419242393e-03 -2.71143287501e-03 -4.94393212886e-03  3.44600542342e-03  8.91323918335e-04  7.13970399709e-03  8.70227590280e-02 -1.07415508170e-02  8.87385398107e-03  4.75241715398e-03  8.10496693496e-03 -1.76341210194e-04 -2.51128122392e-03 -1.13356598825e-03 -3.76132325454e-03 -1.09809025831e-03 -5.68020730576e-04  1.73976030519e-03  4.69189424993e-04  1.91639698833e-04  2.25720039578e-04 -1.51119945819e-03 -1.77246473037e-03  8.16994045790e-04  6.15877709356e-04 -5.11927739447e-04 -1.61516018234e-03 -1.13400718606e-04  1.49606908177e-03 -5.34463635669e-04  1.44463157505e-03  1.63762851605e-04 -9.22763985763e-04 -1.50200471299e-03 -3.10274871432e-03  2.52597537102e-03  1.81768664806e-04  2.07064542526e-03 -1.62835311561e-03 -3.15654582087e-04  1.58804203474e-03 -3.90933554536e-03 -8.73037083518e-04  3.17623482061e-03 -4.60301795582e-04 -2.53404186417e-03  2.10623317028e-03  1.96408406987e-03  2.48878076414e-03 -2.10066270522e-03 -4.85804688875e-04 -1.39990610038e-04 -2.56067758210e-04  3.07034595026e-03  3.61498969431e-03 -2.05367036397e-04  1.22990106570e-03  9.43401350130e-04  2.77101247158e-03 -2.17605638141e-03 -4.65614798501e-03  2.51062202600e-03 -3.31516680467e-04  1.26450100423e-04 -1.20958066988e-03  1.13648392855e-03  1.01493120417e-03 -4.41442614774e-04  2.29269513823e-03  3.14072902807e-03 -5.48924819335e-04  6.27077549914e-04 -4.26120736253e-03  9.91391487458e-05  1.55591524281e-04  5.69631166553e-04  4.54488914001e-03 -3.02010536463e-03  1.85546332315e-03  8.62208222385e-04 -2.24103692254e-03 -4.27038655949e-03  2.51914872335e-04 -2.14851698981e-04 -1.21030666398e-03  3.32431938712e-03  2.79385705582e-03  1.69413098197e-03  2.13006655857e-03  7.38007582773e-04 -3.71778208079e-04  3.18325095360e-03 -1.40224360238e-03  1.50793833875e-03  2.93304831368e-03 -8.44626668110e-04 -1.62425175248e-03 -4.66128052039e-03 -1.47594329601e-03 -5.12596579000e-04 -1.90495998893e-03 -1.28086416300e-04 -1.93214607836e-04 -3.19485386981e-03  3.60727617216e-03  2.95625159188e-03 -4.63898977250e-03  1.40902582712e-04 -1.72340141575e-03 -2.13816537034e-03  9.05530195382e-04  8.25931911975e-04  2.12136877525e-03 -3.92874653642e-03 -1.87689455890e-03 -1.74508513569e-03 -4.75409048754e-03  4.02390874135e-04 -3.53170839367e-03 -3.24267596358e-03 -8.35687411634e-04 -2.48294948888e-04 -3.40238125577e-03 -3.29135645109e-03  1.85921342180e-03 -3.98356009513e-04  4.23184006914e-03  1.35758378962e-04  1.42920674996e-04  7.19097206186e-05 -6.07738938770e-04  1.99887811686e-03  2.31586805910e-04 -3.46795832608e-04  3.09562970658e-03 -1.15139587008e-03 -2.68899436497e-03 -1.97146221646e-03  3.77126155994e-03  3.21080707591e-03 -5.97729446308e-04  3.02927898160e-03 -5.86762264218e-04 -1.28619188981e-04  3.00515495702e-03 -1.27627207733e-03 -6.62570899572e-05  2.63025833236e-03 -3.22083414674e-03  3.26531871199e-03  5.67537423517e-03 -3.92924545807e-03 -9.08284300382e-04 -1.57016028771e-03  1.28524432896e-03  5.71427387055e-04  2.96825925879e-03 -2.54823434008e-03 -7.19027899164e-03 -3.34990837563e-03  1.14425390336e-03 -2.02148404515e-03 -4.64690224853e-04 -1.66309526021e-03 -6.10198452112e-03  2.63297338431e-04 -1.88073298070e-03 -2.40350307427e-03 -1.70312330674e-03  1.28363442275e-04 -4.20346270049e-03 -2.34415748593e-03 -1.50398216041e-04 -1.09164637549e-05 -1.19302674644e-03  3.28026519499e-04  4.55462500447e-04  1.74617108783e-04 -1.95067567380e-03 -9.99399113957e-04  2.30919149873e-03 -1.61905122096e-03  3.88623030869e-03  2.19151877598e-04  5.93870348741e-04 -9.06880817949e-04 -5.16720518453e-04 -1.24374753524e-03 -1.62628028289e-03 -4.19175019102e-03  4.26187309147e-05 -4.35090716785e-04  1.25713634107e-03  1.14532498246e-03  3.13409741863e-03  4.07423663925e-03 -1.63091795963e-03 -5.28258971195e-05 -2.50625863475e-03 -2.85714736609e-03  1.27795694509e-03 -4.22045373058e-04 -1.67684847746e-03  2.35224544906e-03  1.33132931259e-03  2.52591271685e-03  1.79241924213e-03 -2.72867369119e-03 -2.62545484361e-04  1.29812702193e-06 -2.64581702987e-03 -1.94080111301e-03  4.46738630195e-04 -8.85578492556e-04  3.53510503935e-03 -3.12095492094e-03  1.43737493893e-03  1.69268923214e-03 -1.94963922646e-03 -9.73598824957e-04  3.23339331438e-03 -2.16397471886e-04 -2.61739985119e-04 -1.88835458829e-04 -4.02640584420e-04  2.84688122526e-03  1.49243233786e-03 -5.03226184012e-03  2.36773646697e-03 -1.15245382163e-03  1.63300590024e-03
 1.72808921683e-03  5.10089453247e-04 -3.48882282072e-04 -2.86249999432e-03 -2.44943982422e-04  5.47235217482e-04 -1.82869193712e-03  4.47770048452e-03  3.94114684917e-03 -1.27291780607e-03 -1.79056506114e-03 -6.87259796072e-04  3.97721365904e-03  3.02695817665e-03  1.73339494655e-03  2.67112876247e-03 -1.37818254533e-03 -5.02071164592e-04  3.60370596036e-05 -4.06901614681e-03 -3.19018999875e-03 -1.35448204854e-03 -3.61784155976e-03 -1.13454276179e-03 -2.96647683247e-03 -2.45959585218e-03  7.65030507616e-03 -4.18790077304e-03 -3.90455919004e-03 -9.84008210079e-03  7.76733886602e-03 -1.07415508170e-02  1.01545255643e-01 -6.36165420643e-03 -5.97698760982e-03  3.16446795875e-03  1.81094790842e-03 -2.63239071656e-03  7.83569887440e-04 -1.10537430865e-03  4.45092641385e-03 -4.68519355635e-03  1.67487027418e-03 -7.39500969561e-05 -9.50244195497e-04 -2.60287736473e-03  3.43427405374e-03  9.29339071687e-04  7.52307073050e-04 -3.90469124976e-04 -7.50507595836e-04  1.50330874088e-03  9.60518914449e-04 -9.10814737864e-04  5.10389420377e-04 -1.42507245139e-04 -6.51283662659e-03  2.67822835192e-03  7.54795568905e-04  2.70579417358e-03  2.75549301262e-04 -1.33656643764e-03 -2.95254998132e-03 -2.89178861699e-03 -5.17639381647e-03  4.76560186474e-03  3.93516939669e-03 -3.16613450206e-04  7.25116079938e-04 -1.35693602471e-03 -2.31968253860e-03  1.79174173022e-03  2.18593493880e-03 -9.04194195098e-04  2.45328928396e-03  5.38366064656e-04 -2.76701233207e-03  2.95621185799e-04 -2.32823253874e-03 -4.75758547757e-05 -1.45121100557e-03 -6.63243650059e-03 -5.96825347328e-04 -6.54550809487e-03  1.44749645009e-03  1.32734372199e-03  1.66139907085e-03  5.75851785443e-04  2.43974135343e-03 -1.55781860090e-03  3.76624247472e-03 -5.78532496376e-03 -7.00899022609e-04 -1.96092249108e-03  4.19997425137e-03  1.01008731509e-03 -4.79227967792e-03 -5.20534021372e-03  1.63601347854e-03  2.66453165642e-03 -3.16905298870e-04  1.30698664385e-03  1.39568024509e-03  1.05808147402e-03  1.01982711942e-03 -5.80785299769e-04  3.42831255320e-03  1.25902296743e-03  2.18300148749e-04  1.59811239046e-03  1.37359112786e-03  1.99732238577e-03  4.65022884521e-04 -4.17674292396e-04  4.75083045250e-03  3.25826902628e-03 -6.30180032198e-03  7.79114959911e-04  1.00171007383e-03  6.89094387072e-04  1.35410753454e-03 -3.55460030099e-03  4.98491960010e-03  6.55382896353e-04  1.35496035033e-03 -8.25925187376e-04 -4.70708788071e-03 -8.76215403364e-04 -1.73668972931e-03 -2.21602163383e-03  4.91748889483e-03  3.85030752964e-03 -3.87823532183e-03 -1.92824118871e-03 -2.62594931086e-03  3.81875907016e-03  9.03432106472e-04 -5.43788908674e-04  1.81780596940e-03  2.16431480627e-03  2.81805490686e-03  2.38708206425e-03 -3.88834351268e-03  3.60945792833e-03  4.80197342313e-03 -2.03242788362e-03  1.84008121526e-03  6.83360092427e-04  3.60770260576e-03  9.38139698470e-04  1.79160886586e-03  1.25159743589e-03 -2.30142336140e-03 -2.43844893803e-04  3.37586117035e-03 -6.90045399529e-04  7.36697884606e-04  6.77805873807e-04 -2.16226719507e-03 -6.07967226481e-03  2.56725730859e-03  6.01733723359e-04 -3.88565920553e-03  6.32654046600e-04  4.01165444473e-04  3.65274529487e-03 -3.77373574749e-03 -6.57051622933e-03 -2.90938559562e-03 -3.88424850110e-05 -1.43759708290e-03 -9.18545827221e-04  4.37609067542e-06  6.17604007868e-03 -3.80095703067e-03 -1.96963183111e-04  2.41679587059e-03  1.51024656436e-03  1.72106549199e-03  1.20010530171e-03 -2.28981293103e-03 -4.22637227771e-03  7.16348305300e-04  5.82124623220e-03 -3.71603186038e-03  1.65701264166e-03 -5.50943575487e-04  2.42108012200e-03 -2.39967311368e-03 -2.88905091405e-03  5.06412159149e-03  2.35551030932e-03  2.43552076538e-03  2.36843808721e-05  4.52353850261e-03  2.16967897740e-03  7.88100319038e-04 -1.87537112572e-03 -3.56868680534e-03 -1.47065170266e-03  5.32119158189e-05  1.27713026006e-03 -4.32920153913e-04 -1.04012361506e-03  1.12240985152e-04 -4.03704001093e-03 -2.83655134292e-03 -2.00240371404e-03  1.19867389339e-03 -9.69925571423e-05  1.86500736540e-04 -1.97473600926e-03 -3.54257180882e-03  3.22515350421e-03  6.45880945781e-05 -1.42694475117e-03 -5.68319703638e-06  2.57073353621e-04  5.64336156366e-03 -2.54489400882e-03  1.02047862455e-03 -9.64496011068e-04 -2.96414835534e-03 -1.72185857728e-03 -5.50451851094e-03  1.56762349637e-03  6.35743475780e-05 -1.10653414601e-03  3.82786285468e-03 -1.38165196014e-03 -9.09741398384e-04  2.61519498767e-03  3.68061737448e-03 -4.17074805175e-03 -8.56790067991e-04  3.86680554610e-03 -8.82628560786e-04  3.26786790770e-03  6.06528998837e-03 -2.20374538365e-03 -1.61280398927e-03  1.89216737746e-03 -3.04670983517e-03 -3.05819634336e-05  2.08851672365e-03 -4.78475641321e-03  5.14537707606e-03  8.37713863367e-04 -6.20063769222e-04 -2.42278226346e-03 -4.79403184001e-03  2.66843500753e-04  4.74008019129e-03 -4.91766773003e-03  2.77693541126e-03  9.09765549583e-05
-1.11741114792e-03 -3.49891203451e-03 -1.19427736481e-03  3.60273100392e-03 -1.51881239526e-03 -1.36091543993e-03 -3.22972220486e-03 -3.07199674394e-03  8.87874466808e-04  1.32377979113e-03  1.85249048022e-03 -1.89050606822e-03  3.38763365517e-03 -1.16790166746e-03  1.27564970055e-03 -3.08774397180e-04 -1.02824222335e-04  1.11131045918e-03 -2.90681542172e-04 -2.16292686958e-03  6.57464563865e-04 -4.18549480653e-03  2.29943582766e-03 -2.17782843529e-03  7.40889657851e-04  3.11130606335e-03 -1.74666078527e-03 -1.96548158661e-04  2.07447644641e-03  7.29802090678e-04  6.56634722024e-04  8.87385398107e-03 -6.36165420643e-03  8.90863231721e-02  6.83512494912e-03  7.12675112317e-03 -2.86631629313e-03 -7.90348680547e-04  1.84368347658e-03 -1.64064359670e-03 -2.12771517698e-03 -2.16161303235e-03  1.50927927184e-03 -3.07397167753e-03  3.25889151054e-03  2.55428398756e-03  1.29757246933e-03 -6.56043176308e-04 -1.42954915673e-03  5.79968057771e-04 -1.32011116816e-04  9.62089607433e-04  2.32601112994e-03  4.12592611623e-03 -5.22113749398e-03  5.26332922490e-03  7.09096128454e-04 -1.10827199927e-03 -1.05925777694e-03  3.72099350764e-03  1.38689561293e-03 -1.57357668971e-03  1.42614792812e-03 -4.38287921851e-03 -6.70467518844e-03 -2.52996265843e-04 -3.57723904468e-03  7.39422985006e-04  5.10154594610e-04  2.70043663378e-03 -9.33251840289e-05  1.64613925407e-03 -1.80858136514e-03 -2.48484198821e-04  2.02292638481e-03 -5.47109627568e-03  3.39668890160e-03 -2.10300926866e-03  1.45408882469e-03  3.33918946597e-03 -2.85203309271e-03  3.67612236542e-03  6.51973236700e-04  3.06172092668e-03  1.34701292591e-03 -4.91164308047e-03  2.68183300264e-03  2.04747937702e-03  2.80855670151e-03  5.17171441738e-03  1.66562989820e-03  2.39953091680e-03 -1.58191619067e-03  5.88082447920e-04  1.85961874602e-03  4.20846576339e-03  3.30926131770e-03 -1.97050681975e-03 -6.46735758123e-04 -2.85430435141e-03  1.55910618291e-03 -1.66621381908e-03 -4.94389573664e-03 -4.39594088986e-04 -7.36319900652e-04  2.66420924184e-03 -3.98911044467e-03  2.83819652197e-03  9.60193442121e-04 -1.26833069549e-03  4.52473778188e-05  5.29506391371e-03 -3.88264867479e-03  1.50705115550e-03  6.43858974468e-04  4.08852122134e-05  2.15847524483e-03 -8.15210042566e-04  2.11570445542e-03  8.24209702199e-03  1.35248558343e-03 -4.26526095467e-04 -2.45502551190e-03 -5.39931223339e-03  2.69209389389e-03 -4.25525814392e-03  8.78313940188e-04  4.93451431099e-03 -2.72198882910e-03  5.35250158457e-04 -1.13871692756e-04 -1.95638421164e-03 -3.13774457153e-05  8.01885619851e-04  1.32035985279e-03  3.50130194972e-05 -1.35112324315e-03  2.02434698053e-04  1.70887511913e-03 -4.14860718981e-03  1.85142710168e-03 -1.36095680637e-05  9.89241074847e-04  2.49211828142e-03 -1.92456749767e-03 -4.40911761994e-03  1.83055850904e-03  3.92700395707e-03 -4.31954509023e-03  7.73868665647e-04 -1.01647941256e-03  8.82128235032e-03  3.49701826147e-03  2.83399292888e-03 -2.66571957775e-03  3.57919438666e-03  4.42056784917e-04 -1.04064970290e-03 -6.41076317076e-04  3.04783721664e-03 -2.17586130649e-03  6.28372974123e-06  1.49647935241e-03 -2.57262508645e-03  1.15196726975e-03  2.72180614881e-03  1.35843944501e-03  2.00397903141e-03  2.61267149565e-03 -3.58198790154e-03  4.12239312516e-05  1.48620967070e-04  1.58085761091e-04 -3.31740151430e-03  3.59106758730e-03 -2.39054497620e-04  2.25027299940e-03  5.45884159619e-07  4.72768789998e-03  5.97109170115e-04  1.31246154843e-03  5.24307348498e-03 -4.14722162356e-03 -1.83553147905e-03 -7.79028200027e-04 -2.65345748369e-03 -1.48276975758e-03 -2.86858188412e-03  3.34049599990e-03  1.59854193873e-03  2.76021231964e-03 -3.10683821536e-03 -1.28477614153e-03 -2.88923780315e-03 -2.48988384141e-03 -2.09492328165e-04 -2.21614462408e-04  1.93106497336e-03 -2.75717712612e-04 -1.92042835446e-04  2.54272387254e-04  1.25793543593e-03  3.04418154317e-04  1.91235768532e-03  8.89926109707e-04 -2.13923930354e-03 -6.60914833389e-04 -2.81198239598e-03 -2.49652798863e-03 -3.86375877419e-03 -4.83865214241e-04 -2.34462491741e-03 -9.74418138630e-04  1.05180931381e-03  5.05035192843e-03 -3.92204243548e-03 -1.40004568991e-04  2.17902959432e-04 -9.74689602062e-04 -3.12196821075e-04  2.73187153521e-03  1.44613749977e-04 -3.39834747691e-04 -1.15278351036e-04 -5.33744657095e-04  1.15734031763e-03 -1.92342132911e-03  1.10357442052e-03  3.44037042601e-03 -5.52274295094e-04  2.60921797362e-04  3.90088237466e-04 -1.94940584642e-03  2.29087983699e-03 -7.11996636840e-04 -2.23334406600e-03  1.87016423706e-03 -1.96593087895e-03  1.08906895957e-03 -9.51853379124e-04  1.25314342141e-03 -1.10185541894e-03 -1.81782153467e-03 -6.15745856162e-03 -2.50827521851e-03  2.56094109634e-04 -5.32741978508e-03 -1.45904461919e-03  1.42263143165e-03 -2.63986135753e-03 -1.55895767451e-03  7.99879918447e-04 -6.07413772811e-03  5.01460500092e-04  2.88701599743e-03 -2.14873400441e-03
 4.81089059960e-03 -4.17453898632e-03  4.35713318075e-03  4.37048307548e-03 -9.94290871536e-04 -1.62712250230e-04  3.59782357745e-03 -4.10476626701e-03  3.29159509535e-04 -6.57684688385e-04 -1.18068526213e-05 -1.41832131842e-03 -5.48340985842e-04  7.43677465400e-03 -3.49639122464e-03 -2.60002859933e-03  2.21174295897e-03 -6.87289765408e-04  5.25527323889e-04  3.36110101201e-03 -2.24944609561e-03  2.98709684543e-03 -7.21017156217e-04  5.24860211102e-03 -3.52510488621e-03  5.83660449112e-04 -3.09531182843e-04 -5.62816861882e-03 -1.23374016986e-03  9.14701893529e-03 -4.21487876970e-03  4.75241715398e-03 -5.97698760982e-03  6.83512494912e-03  1.15406908204e-01 -4.07176967742e-03  9.28445907776e-03  4.78148991752e-04  4.04361405516e-03 -3.24069826124e-03  1.94496308816e-04  3.64170046379e-03  3.03776236184e-03 -2.52127461419e-04  7.46241731701e-04 -9.12468690220e-05 -9.98726554024e-05 -1.85108226479e-03  6.29974444336e-04  1.60069960128e-03  3.11734557394e-03  1.43653790070e-03 -1.90434809038e-03  2.41499042341e-03 -5.89166670916e-05  2.20648620095e-03 -2.51530050177e-03 -6.18691116323e-04 -2.62105097113e-04 -5.72370826866e-03  2.84941785995e-03  2.85925042677e-03 -2.50661061517e-03 -2.26908636537e-03 -1.08347787019e-03  1.71122381191e-03 -5.57371349420e-03  7.32891305689e-04 -5.00755865345e-03  3.68958585899e-03  3.84709192237e-03  2.87472598548e-04 -1.46164668767e-03 -1.89071436893e-03 -1.84383133909e-03 -1.68481388171e-03  5.08847786135e-03 -6.50361329956e-03  1.37672208434e-03 -1.64370697201e-03  5.57818043803e-03 -1.33291252353e-03  9.02931756765e-04  3.84749577751e-03  1.41697697090e-03  2.97602573177e-03  1.35851443303e-04 -1.09373025258e-04 -1.83195778503e-03  3.24951509116e-03  2.10821610869e-03 -5.08214518500e-03 -6.50737779118e-03  5.72280710199e-04  2.98950888125e-03 -1.04622566485e-03  1.51522906699e-03  3.30136622132e-03  2.23063951738e-04 -3.12555315009e-03 -2.90295791363e-03 -5.47877250653e-03 -1.05056103659e-03  2.47425100771e-03  2.16512319793e-03 -5.76774246491e-03 -2.62210318545e-03  4.84389276762e-03  3.27981802876e-03  8.24867616297e-03  3.18931009078e-03 -2.03656607382e-03 -1.42773787419e-03 -2.77365008098e-03 -4.42234258400e-04  3.26084300591e-04 -5.96817281864e-04 -4.17101364411e-03 -1.65560804052e-03 -7.53200823012e-04 -9.80521165860e-04 -5.48692294423e-03 -1.55395718935e-03 -1.72656838660e-03 -8.44417039873e-03  4.03188091079e-03 -3.81644670876e-04 -2.37754776403e-03 -2.24260679221e-03  2.95426911503e-03  2.19271764730e-03  1.85181276671e-03 -1.99649099055e-03  7.31473127531e-04  1.88835280816e-03  2.56231699024e-03  2.72132770656e-03  3.75042349114e-03  1.58884265549e-03 -7.02331170200e-04 -2.40536099818e-03  2.58548590375e-03  1.11980237111e-03  1.56789282556e-03 -2.91084809594e-03 -2.49678257508e-03 -3.53472663632e-03  5.32103738131e-03 -1.64494835728e-03  8.36354324345e-04  6.02565908791e-04  4.76674581227e-03  1.52523478775e-03 -2.73846749032e-03  2.56066055903e-03 -7.45485065385e-04  1.59741471164e-03 -5.78037804791e-03  1.57423635321e-03  4.38348127139e-03 -1.49834538220e-03 -2.47908167420e-03  1.99134223039e-03 -8.93993489726e-04  1.31792286798e-03  3.51140465921e-03 -3.01872842812e-03  2.21417269814e-03  3.80616884662e-03 -2.25869480848e-03 -1.89004315489e-03 -1.48543649172e-03 -2.62520915280e-03 -1.59420716736e-03 -2.72205411954e-03  6.42517733647e-04 -4.43531035514e-03  2.08495055267e-03  2.70079866690e-03 -3.86047147437e-03  2.85213454347e-03  2.36008302737e-04 -9.47972174934e-04 -2.68189661188e-03  7.57499619714e-04  5.00372193076e-03  8.60279912191e-04 -1.62921203305e-03  1.88015337371e-03 -3.73185636340e-04  6.26030683564e-04 -1.52673968918e-03  1.21829105561e-03 -2.97133693112e-03  6.93050715086e-04 -2.27682445774e-03  9.45661573091e-04 -2.33400589097e-04  1.23020629632e-03 -2.26675994707e-04 -2.63010793722e-03 -7.23649845855e-04 -3.42645896174e-03 -1.08640922359e-04  5.50207719970e-03  8.70865983000e-04 -4.42749180889e-03 -2.82197128912e-03 -2.61823385803e-03 -1.52180201624e-03 -3.67428981226e-03  5.03910325643e-03  2.45569185930e-03 -2.03051564850e-03 -6.69040214780e-04  1.54558986003e-03 -1.99772000261e-03 -1.49590617167e-03 -5.92317394004e-04 -4.71462040418e-04 -1.93319965656e-04  4.63234701310e-03  1.18174046855e-03 -4.07572207068e-03  2.29838463220e-04  1.60527231597e-03  1.33340784495e-03 -2.28244452632e-03  2.17101188229e-03 -3.28526273083e-03  4.59827237845e-03  6.16523040990e-04  2.96930841430e-03 -1.01874421328e-04 -1.60293132227e-03 -4.35929139871e-03  4.23313011873e-03 -1.90452677688e-04 -1.14992515478e-03  1.64151641886e-03 -4.24640919164e-03  3.53043154200e-03  1.79420880222e-03  4.34657122120e-03  5.80739156093e-04 -2.12297954033e-03  7.07031029754e-03 -6.51380151837e-04  8.32547327545e-04 -3.29511299459e-03 -1.50723665404e-03  2.16859295519e-04  4.80688543847e-04 -3.49789024871e-03 -1.51389116586e-03 -2.45528665900e-03
-3.69364533599e-03 -2.59814612793e-04 -3.08138572608e-03 -2.18373192526e-03  3.27714749452e-03 -3.21753620040e-03 -1.28932235012e-03  9.42180920503e-04  9.87958100002e-04  2.75298444356e-03 -2.56658876233e-03  1.29187650471e-03 -8.05365404290e-04 -2.78108213345e-03  5.41543711465e-03 -1.11673828039e-04 -2.14075837163e-03 -4.51252989610e-03 -5.73818126552e-04  1.44304266502e-03  1.07043819927e-03 -1.81695576040e-03 -1.25236376850e-03 -6.52346346774e-03 -3.38091167990e-03  9.15852474621e-04 -2.30256266668e-04 -2.32641961772e-03 -8.74176647333e-04  1.73392297273e-03  5.44357653808e-03  8.10496693496e-03  3.16446795875e-03  7.12675112317e-03 -4.07176967742e-03  9.46453774248e-02  1.33389746927e-02 -1.59362859752e-03  1.46229243940e-03 -1.09502315668e-03 -2.38398833923e-03 -2.24238000827e-03  1.35744090430e-05  2.62025251711e-03 -3.62048330242e-03  5.44702274322e-03 -5.77509711354e-04  2.26046061550e-03 -4.08009410008e-03  1.35772398845e-03 -1.14327865349e-03 -6.01332075794e-04  4.79932967456e-04  1.32426608938e-03  5.39623706860e-03  7.33344974180e-04  1.89372879848e-03  1.06957005499e-03 -2.16497818514e-03 -4.28645564618e-04 -3.81184091550e-03  2.51117644728e-03 -3.02051064253e-03 -4.54837496198e-03 -3.74887599917e-03  2.52324391668e-03 -2.10399445167e-03 -9.46094412679e-04  4.77174470512e-03  4.57237373979e-03 -6.15188927039e-04 -1.38240983679e-03  3.51636901297e-03  3.71693737126e-04  3.83942499091e-03 -3.91019777618e-03  3.15975466361e-04  2.81105102281e-03  2.21861787683e-03  4.11768093031e-03 -2.48444490581e-03 -1.88446819978e-03 -2.07907205558e-03 -3.05006317736e-03 -2.37146536668e-03 -1.72948455050e-03  9.19948558965e-05  8.80502204080e-04  1.49752992706e-03 -5.61958114550e-03  3.06960746857e-03 -2.34803561666e-03 -5.18740208831e-03 -2.10054038281e-04 -1.13328060455e-03 -3.32827958861e-04 -6.48782675273e-04  3.41423335913e-03 -8.43704778610e-04  9.09554939512e-03  7.83340411868e-04 -3.66253694594e-04 -3.09153211834e-03  2.69132379620e-03 -2.28800275753e-03  2.14224666442e-03 -2.75011548083e-03 -4.29248391675e-04  1.66582181131e-03  1.33160547664e-04 -3.31413668815e-03  4.29922728207e-03 -6.36124054650e-06  3.24978569869e-03  5.42915745188e-03  7.21707110460e-04 -1.54006358050e-03 -2.07183113340e-03  2.06237179125e-03  4.91694616437e-03 -2.14776549226e-03  2.37391005465e-03  2.47475412512e-03  7.36673180470e-04  1.27152076197e-03 -4.23262963848e-03  1.41725606547e-03 -2.58593158742e-03 -9.01631326873e-04  1.99117214906e-03  1.31592719165e-03 -3.64125346664e-04  8.35638467459e-04 -1.17138720214e-03 -2.69339400696e-03 -1.08221826389e-03  2.15783608227e-03  9.76398151448e-04 -3.69450317028e-03 -5.04089994930e-03  4.61564465698e-03  1.62344991829e-03 -2.08003147613e-03  2.52987581711e-03  1.99398127487e-03  1.32330896362e-03  2.75498675388e-03  1.61427149749e-03  2.63564525184e-03 -3.45430595304e-04 -1.82052245494e-03  2.36972334801e-03  7.60683918178e-03 -6.71004590271e-03  3.74579355061e-04 -5.15903470189e-03 -1.14581760180e-03  5.90948758443e-03 -4.37117238332e-03 -9.02271818566e-04 -1.16721701725e-03  4.86233455094e-03  8.02417968919e-04 -1.85883556724e-04 -6.23982917190e-04  1.75632694441e-03 -1.61137403013e-03 -1.94231971730e-03 -4.56021381671e-04  1.93344010026e-03  2.07077884474e-04  3.48710128464e-03  3.83080364455e-03 -3.30563870868e-03  2.97597686760e-04 -6.05122933101e-04 -1.66595075783e-04 -2.81996755032e-03 -4.98894275881e-06  1.01780532437e-03 -1.39960269823e-03  1.56041151984e-03  3.35522991194e-03 -1.71625375606e-03 -2.91751145096e-04 -3.08891851566e-03 -2.25785190314e-03  1.07574674190e-03  2.43457507872e-03 -1.84589023717e-03  4.92660127883e-03  1.11387620080e-03 -1.83740461187e-03 -3.64297486312e-03 -2.85788379016e-03 -1.23667836717e-03 -4.02192296637e-03  3.31568680756e-04  5.68615873825e-04  5.76388719307e-04 -5.79760894253e-04 -5.53417195026e-04  1.64762503312e-03  6.00687215205e-04 -1.86538288916e-03 -2.98296850095e-03  4.24244834283e-04 -9.14996920172e-04  6.69389037340e-04  7.70490080905e-04  1.98146826975e-03  2.37292830988e-03  3.49413185790e-04  1.05881257449e-03  3.08092396631e-03 -2.15657589031e-03  1.00736803169e-03  3.07486355648e-03 -6.73889281147e-04  1.21415862397e-04  2.80974876919e-03 -4.85542912827e-05 -3.17623707084e-04  4.04118086283e-03 -3.25949383646e-04 -1.49197998537e-03 -1.28296155401e-03  1.16556298823e-03 -4.47032347186e-04 -1.32469584263e-03 -4.80114334494e-03  7.26198312480e-04 -3.74556690988e-03  7.74758618071e-04 -5.40305746217e-04 -4.26277854306e-03 -4.01522248799e-03  1.03112258169e-03  3.53214540885e-04 -1.12394444277e-03  2.38617163695e-03 -4.48415761874e-03 -2.63934938109e-03  2.72652650021e-04  5.73816526049e-04 -4.87064120636e-03 -6.29229955742e-03  1.33898781117e-03  1.86705724881e-03  2.11825915684e-03 -3.30256881455e-03  1.10594243881e-04 -7.23786786083e-03  6.27044895279e-03  2.25051767675e-03  8.17625755084e-03
 2.11140899531e-03  2.51914514758e-03  6.75463091468e-04 -3.83656382029e-06  1.21890030257e-03 -4.15238490966e-03 -3.65146164335e-04 -1.54528535463e-03 -8.64961348955e-04  6.90348264623e-04 -1.62322161159e-03  1.83937882168e-03 -9.16826410168e-05 -1.01086703121e-03 -2.22949634708e-03 -1.80981243034e-03  1.23126638945e-03 -3.00250641343e-03  6.81347334639e-04  3.19560180931e-03 -1.01323960877e-03  3.19950487441e-03  1.44472691816e-04 -2.04065204338e-03 -2.60822963204e-03  3.04006603412e-03  1.45214967712e-03 -2.57626502427e-03 -2.64289352076e-03  1.24375035416e-03 -2.08856354785e-03 -1.76341210194e-04  1.81094790842e-03 -2.86631629313e-03  9.28445907776e-03  1.33389746927e-02  8.22966293760e-02  7.33777980645e-03  9.06280611868e-04 -6.07916377403e-03 -2.01161896812e-03 -3.81726519252e-03  2.90984898787e-03  2.56662765002e-03 -4.80967742377e-03  3.49549912437e-03 -1.08752954919e-03  4.50150965295e-03 -2.76219210759e-03  3.36912981669e-03  2.47467865153e-04  1.45210300614e-03 -1.73009171094e-03 -2.24125702003e-03  2.29768744209e-03 -1.24017655809e-04 -5.59056367623e-04 -1.06680386986e-03 -4.24387961560e-04 -2.75533944456e-04  1.32872503227e-05  1.00815641841e-03 -1.62890073374e-03 -1.81097588995e-03 -1.65274354913e-03  6.30576030933e-04 -8.87618435787e-04  1.78480821767e-03  3.72750633807e-05 -1.19177985698e-03 -5.32937430328e-04  1.85887290149e-03  4.02500394425e-04  2.23430106567e-05 -3.01822921454e-03 -3.66588916166e-03 -2.33803178288e-03  1.31938635768e-03  1.53727577548e-03  3.39532166329e-03 -2.94451855586e-03 -1.10956690063e-04 -3.57897244662e-04 -5.25234135283e-03 -2.36533136810e-03  7.92815403154e-04 -1.17696709751e-03  3.26232548972e-04 -1.52793590440e-03 -1.50122559495e-03 -5.66396398687e-04 -4.55006077302e-03 -4.19585701253e-03 -1.63482620770e-03  4.15276108251e-05 -1.07072141030e-03  8.84227525869e-04  1.50687885110e-03  1.88662991227e-04 -9.73059357998e-04 -9.20942070486e-04 -1.35123952755e-03 -2.44541730794e-03  6.22130103955e-04 -1.40422470185e-03  2.34624727386e-03 -4.32024835580e-03  1.55953510067e-03  2.10033087865e-05  1.64470383806e-03  1.19350127289e-03 -1.00131296119e-03 -5.05059869735e-04  2.74541760874e-03  1.86588635071e-03  1.47030258892e-03 -5.85217886936e-04  1.03146246831e-03 -1.89994898011e-03  9.18392153468e-04 -1.56377050994e-03 -2.23121673785e-03  1.76809691381e-04 -2.60162644054e-03 -2.47630637366e-04 -2.80258381293e-03  4.14511801553e-04 -3.05977752271e-04  1.32405486641e-03 -1.46014810919e-03 -1.13693902596e-04 -5.87508969267e-04 -1.16370373823e-03 -8.51604464221e-04  1.41853919184e-03  2.82061351297e-03  8.94101642934e-04 -7.51346434228e-04 -2.56334775858e-03 -8.34069999663e-04  1.65926760257e-03  1.89566998228e-03 -1.47198676583e-03 -1.23641471821e-03  1.48158193978e-03  1.53786151545e-03 -3.02489036081e-03 -3.44471912020e-03  2.24633400560e-03  6.07326615468e-04  1.02705295379e-04  2.46887832792e-03  2.52061651974e-03 -4.52789473655e-03 -2.15152449990e-03 -8.42081311800e-04  3.96130665009e-04  3.64745380372e-03  1.09039174154e-03 -3.23835609353e-03 -6.36425291316e-04  1.09477977529e-03  3.89671949438e-03 -1.45197007127e-03 -7.06115483954e-03 -1.06622008411e-03 -2.52031557687e-03  4.47063046280e-04  3.64760270554e-03 -2.24663570055e-03 -6.41468507882e-04  1.23969217041e-03  1.11056285644e-05  1.43010716122e-03 -8.55598162499e-04 -6.48288715621e-05  1.34086939355e-04 -3.10410464036e-03  6.28014615688e-03  2.00255794855e-03 -1.12717598575e-03  1.11871360705e-03  4.73384048959e-04 -2.57645943823e-03 -4.42333909279e-03 -6.92502459877e-04 -1.32177430595e-03  2.96645444623e-04  5.36485166873e-07 -3.07162953521e-03 -1.12128118704e-03 -4.44787954764e-04  3.62561991090e-03 -2.69675779270e-03 -1.66961122802e-04  2.07018232179e-03  9.40151152535e-04 -1.05676564648e-03 -1.40843410932e-03  1.94886237302e-04 -1.88897847265e-03  7.14768686109e-04 -2.56761593484e-03  1.70033097535e-03 -1.60702565150e-03 -1.51039604562e-03  1.96897104492e-04 -2.09116834371e-03 -2.04827980708e-03  8.52255268923e-04  1.24740279362e-03  1.80988103382e-03 -9.20294465385e-04  4.08637612258e-04 -4.97205954542e-03 -1.69305213527e-03 -1.45956107894e-03  1.08064264099e-03  3.88389876577e-03 -3.00224244776e-03  4.92497694164e-05 -3.10431937124e-04 -1.05357588571e-04 -1.27071635755e-03  2.19063972520e-03 -2.02821381227e-03  1.29085118088e-04 -6.22613495081e-04  5.09644201214e-04 -4.43087915173e-03  2.34665910729e-03  2.37125995507e-03  3.82873201838e-03  4.75392850398e-03  1.35209746713e-03 -1.16510093286e-03  1.20402448855e-03 -2.97909132403e-03 -1.49098787811e-03 -2.37384891886e-03  2.66578510198e-04  2.62225845485e-04 -7.99058561048e-04  1.01616871460e-03  6.04268818699e-03 -3.13117930461e-03 -7.88341497702e-04  1.06645395173e-03  2.17885983762e-03  2.18137076945e-03  8.43873061748e-04  1.35974150518e-03 -3.41351462171e-03  1.17146819549e-03  3.57187611894e-04  2.98858007504e-03
 1.78560424014e-03  2.78073523567e-03 -2.10837032090e-03  4.31545382979e-05  8.57187969279e-04 -4.43743509330e-03 -3.44498319044e-03 -3.59615618253e-03 -2.49943977403e-03 -2.05293112813e-03  2.62970727739e-03  3.26080731383e-03  3.50673402465e-03 -8.42818580284e-04  1.32612804946e-03 -3.03906895347e-04  6.19144824457e-04 -4.80186205959e-03  1.84283684701e-03  2.50338885841e-03 -3.80773862222e-03 -4.38564946978e-04 -4.10606155923e-04 -2.66993574439e-03 -1.83782128097e-03  9.54300222295e-04  2.55773077228e-03 -2.11759106569e-04  1.26228063874e-03  7.93350362770e-04 -5.01770641288e-03 -2.51128122392e-03 -2.63239071656e-03 -7.90348680547e-04  4.78148991752e-04 -1.59362859752e-03  7.33777980645e-03  1.08006830327e-01 -1.23569764894e-02 -5.10556233403e-04 -4.77072088086e-03 -5.56677196510e-03 -6.70026930394e-03  2.30732599166e-03 -5.32477332214e-05 -1.13984427983e-04  2.00848294816e-03 -5.12435560968e-04  2.23637696903e-03  4.62178128156e-03  2.60419522815e-03 -1.68591653844e-03 -3.20269933039e-03  7.03195058661e-04  1.23855670974e-03 -1.21955161960e-03 -1.58163625244e-03  3.83427526764e-04  2.52654242760e-03  5.76558640017e-03  6.29609074770e-04  2.90570391171e-03  2.39961844576e-03 -1.16772394633e-03 -6.78856560795e-04  6.07947047351e-03  4.40391910009e-03  4.61882444428e-04 -8.12570525770e-03 -2.54422033087e-03  2.46907366808e-03  4.50756008291e-03 -4.37166272420e-03  4.98611835177e-03 -1.28589278384e-03 -1.97143399096e-03 -3.69063389350e-03  7.32129378448e-03  1.61020347660e-03  3.04510063063e-03 -7.36690113929e-03 -2.21762566558e-03 -4.22130778886e-04  1.91761794428e-03 -3.34343928452e-03 -5.95421927701e-04  1.31485450860e-03 -5.19055150183e-04  2.20131719940e-03 -3.02676443843e-03  1.03454490534e-04  2.44508458194e-03 -6.39686613780e-03 -1.53827988639e-04  3.90607455019e-03  2.67624734441e-03 -7.80427536445e-04  6.04462563302e-03 -6.57221149433e-04 -6.16178165682e-03 -5.14561056774e-04  1.47392602105e-03  2.31411941361e-04  4.25771957672e-04 -5.25116506207e-03 -3.59960016950e-03 -4.12960469508e-03  8.06554884552e-06 -3.35089380285e-03  3.26762331052e-03 -2.94412772606e-03 -6.15337999702e-04 -3.24266359653e-03 -9.00409438020e-06  1.93956087257e-03 -3.34410012874e-03  4.20660114380e-03  9.90081858202e-04 -2.15747960399e-03 -8.01094065355e-04 -3.66548533786e-04 -3.58469228530e-03  9.51319734700e-04  2.58807742824e-03 -4.30222526279e-03 -3.48570229449e-03 -2.84667487816e-03  1.30086597881e-03 -6.17422723116e-04 -8.40108586996e-04  3.37456526790e-03 -1.95228494342e-03 -1.20591149508e-03  3.64493813853e-04  2.37276249640e-03  7.33254479231e-03 -2.77904556417e-03  1.46874000808e-03  5.90970528082e-04  1.16519393967e-03 -2.02379488465e-03  2.46541982927e-03  3.25016949480e-04 -4.08125917150e-03  6.33570541223e-05  1.08829366265e-03 -1.27495733969e-03  7.02440369121e-04  2.27585676098e-04  1.28710444278e-03  2.71200786943e-05  8.81202738174e-04 -2.16311219026e-04  4.43484197252e-03 -7.81976626493e-04 -1.96761706765e-03  1.48615515051e-04  2.64817630372e-03 -2.47338196804e-03  2.16542181042e-03  7.54490034391e-04 -1.87302653916e-03  8.85426993822e-03  1.29916107500e-03  2.60449394864e-03 -2.57579449250e-03  9.79812699102e-04 -1.66815329311e-03  3.93898945606e-03 -2.62670192005e-04  2.82840861646e-04  2.56395101334e-03  3.40717055893e-03  3.41749404034e-03 -3.28857256789e-03  9.15911794280e-04 -1.35214022384e-03  4.92797307954e-03 -3.60860217777e-03  5.41091300903e-04 -8.05258978996e-04  1.18841016601e-03  2.49915216451e-03 -2.64982883471e-03  1.29348287371e-03 -5.80332652061e-03 -6.89876966667e-04  8.29697626813e-04 -2.09721246853e-03  1.46728417240e-03  4.99128288563e-03 -5.53635796066e-04  5.60254662171e-04 -6.04921224756e-04 -3.20764839252e-03  1.73529440639e-03 -8.79576197632e-04  2.90252234179e-03  2.94143596259e-03 -2.96137682008e-03 -4.81504411917e-03 -2.48360034022e-03  1.30458624147e-03 -8.67038975460e-04  1.16029537670e-03 -1.23799132463e-03  4.86553426438e-04 -1.31577460355e-03 -4.52932320354e-03 -2.66967905813e-03  2.32164900795e-03 -3.83319904949e-03  2.91235285252e-03  8.98918844783e-04  7.90038468718e-04 -1.70386486408e-03 -7.62497863553e-03 -5.75527826289e-03 -2.19194271630e-03 -2.38832264106e-03 -4.99932090520e-03  3.19402097599e-03 -1.95191972561e-03  3.36221873701e-03 -3.14497954799e-03  2.08280543018e-03  3.57411371274e-03 -5.19736366265e-04  6.66956679711e-04 -1.43803627141e-03 -1.66346704787e-03  1.93856158782e-03  1.48006265666e-03  4.85126609413e-03  8.47594547101e-04  5.44911667195e-03 -2.07126116734e-03 -1.77034983130e-03  2.21671046537e-03 -4.06789374149e-04 -1.79206291518e-03  5.10137316774e-04  8.21148598320e-04 -1.01494201080e-03  3.39957112064e-03 -5.21431655175e-03  2.42716771617e-03  1.44031385413e-03  9.40662558869e-04  2.06031897527e-03  1.53262905600e-03 -3.30545197968e-03  3.01717349698e-03  4.37895653975e-03  3.62609969348e-03 -2.03205107277e-03
 7.22121781309e-03 -8.98257335298e-04  4.50491143300e-03  6.16766144539e-04  1.31621578230e-03  1.33639228029e-03  2.31767928890e-03 -1.31217906589e-04  1.42583922207e-03 -1.38788340525e-03  2.19147217585e-03 -3.94913904300e-03 -1.62511211084e-03  3.24291630707e-03 -3.63077963367e-03 -1.26898323547e-03  6.79152722779e-04 -1.99973645864e-04 -2.11715092747e-03 -2.49237148088e-03  1.76434189829e-04  1.79508163224e-03 -6.67666250000e-04  5.93960056017e-03  1.39253682579e-03 -1.07679967100e-04 -1.10608589266e-03 -4.58432917004e-04  2.52737013702e-03  9.25298863647e-04 -1.18232210848e-03 -1.13356598825e-03  7.83569887440e-04  1.84368347658e-03  4.04361405516e-03  1.46229243940e-03  9.06280611868e-04 -1.23569764894e-02  7.18560015427e-02  7.08037524222e-03 -1.25005783022e-03  5.73477533528e-03  1.52064351833e-03 -1.22954660620e-03 -2.05608506352e-03  1.26581660667e-03 -1.20469131704e-03  7.29402417795e-04 -5.82258048484e-03  8.68877715205e-04  7.31386953770e-04  2.15884350445e-04 -1.06164240396e-03  7.69279940611e-04  1.18489883610e-03 -1.40665333883e-03  7.94506016421e-04 -7.18878753978e-04 -2.12864514280e-03 -2.22884286135e-03  1.77835552355e-03 -2.49936038043e-03 -5.07837618679e-05  3.52388640919e-04 -1.65765420174e-03 -3.34993439681e-04 -1.31979594300e-03  5.18827265825e-07  1.76980843271e-03  1.29591188428e-03 -3.17648986377e-03 -1.77385117598e-03  3.37569731826e-03  1.29695465790e-03  1.08861168355e-03  7.06004030333e-04  1.83315897734e-03 -1.84057108452e-03  1.17601517594e-03  4.56003381260e-04 -4.84820906752e-05  2.76484937891e-03 -3.29216206014e-04 -5.95869730024e-04  2.98389831143e-03  6.33756779664e-04 -1.21871947540e-03  1.68180450017e-03 -2.93730144852e-03  9.02139099116e-04 -5.42954666069e-03 -2.02394962104e-03 -1.53423603497e-03  4.15565646537e-04  7.16108481746e-04  1.04290981803e-03 -1.70356163166e-04 -2.32004506539e-03  7.52675877840e-04  1.78678936109e-03  4.25301968310e-04  8.07883369864e-04 -2.87348988080e-04 -7.60930408976e-04 -4.84937587254e-06  8.44114122427e-04  1.45694877388e-03 -3.57995343053e-04 -1.64212206867e-03 -1.48526799649e-03 -1.74459280948e-04 -8.20581599562e-04  2.59677072679e-03  1.75643449395e-04 -2.31500864240e-03 -1.09999353013e-03  2.53560430548e-03  4.27335925409e-05 -4.21397817836e-04  1.38951407929e-03 -8.56609311277e-04 -1.01806088582e-03 -1.80417554407e-03 -1.24779926484e-03  2.06210907420e-03  8.03417895453e-03  5.34534689126e-04 -3.46470663683e-03  2.43008808900e-03 -8.14310929717e-04 -2.46996436434e-03  2.11687370222e-03  2.38031332693e-04  6.66449691589e-04 -3.67506591972e-04  7.67493547431e-04  1.27308044385e-03  1.13053510180e-03 -4.02937655095e-04 -1.12796796301e-03  1.77237077406e-03 -6.86575346224e-04 -1.76605682737e-03  5.07950374851e-04  1.14542237452e-03 -2.73429028952e-03  7.81105970834e-04  5.78926901173e-03 -1.61033116861e-03 -2.04371767238e-04 -1.94465873528e-03 -2.39876050405e-03  1.43376043250e-04 -6.47347325523e-04 -1.35094118281e-04  2.22708003513e-03 -6.30017521388e-04 -1.50869689065e-04  2.69559524592e-03 -6.58200268753e-04  1.67654681530e-03 -2.65521005347e-03 -2.61661891105e-03 -2.56868997094e-03 -1.56859224418e-03 -5.43177556695e-04 -6.91351966765e-04 -1.78503434622e-03 -5.07459881511e-04  7.04077660442e-04  1.65677648297e-03 -3.09071867780e-03  1.36387319045e-03  4.25042929202e-03 -2.08782042445e-04 -1.71396771339e-03 -1.58386707433e-03 -4.39294059252e-03 -5.35171200350e-04 -1.09732444713e-03 -2.05574991364e-03  9.98074074972e-04  2.61576879642e-03  1.50665589515e-04  2.06667613332e-03  8.99283580163e-04  1.03763948529e-03 -5.13686012916e-04  1.86972340044e-03 -3.38233930056e-03 -2.49535098339e-03  9.51824791843e-05  1.00178899887e-03  1.21003132772e-03  2.23586815973e-03  2.22444464213e-03  1.07495294349e-03 -9.80961521513e-04 -8.15964432929e-04  1.21237555749e-03  1.83160832653e-03  2.25831418986e-03 -4.06737481452e-03 -5.59373533235e-04 -1.57313564874e-03 -5.47613845936e-04 -2.84670213403e-04 -4.24639328082e-04  3.40855182777e-03  1.72695112136e-03 -9.55631156360e-04  4.51520611466e-03  2.14230007331e-04 -1.38701358546e-03 -8.62979994902e-04  1.02688449066e-03  6.35348568679e-03  5.45964695212e-03  1.80406743364e-03  8.38346407773e-04  2.83665243590e-03  1.43328445451e-03  1.07441194468e-03 -2.89114664145e-03  1.07238863687e-03  2.90758480214e-03  5.80630171800e-04  9.06029766582e-04 -2.67140209068e-03  4.37493397340e-04  1.34428279024e-03  1.38491602437e-03  3.49854520106e-04 -2.56166793383e-04  6.06513869125e-04 -1.73332769056e-03 -2.54507670146e-03  1.43612149139e-03  2.11789956177e-03 -1.56349012458e-03 -1.36731937543e-03 -1.40562816214e-04 -1.96416692070e-03 -2.35118524554e-03  5.04354113581e-04  9.16305019206e-04  1.45154070298e-03 -7.81550016355e-04  1.18747329276e-04 -3.57991579483e-03 -4.19633080863e-03  2.40931942006e-03 -1.24788185704e-03 -3.38004507128e-03 -1.61479012318e-03 -1.66932618511e-04
 1.22589112978e-03  2.31695125565e-04  6.81336190087e-04  3.59710087227e-03 -2.68417458706e-04 -1.10453141849e-04 -1.80188464621e-03 -5.07752185626e-03  1.53751427652e-04  2.01230722409e-03  6.18139886954e-04 -1.10184073179e-03 -1.27715822264e-03  9.42572982479e-04 -2.50526636142e-04 -8.92277588531e-04  3.42349770790e-03  1.60568088136e-03  3.99122106316e-04 -1.57109157481e-03 -1.61500022282e-04 -4.91741064131e-03  3.87269622741e-04  2.39172908864e-04  7.64212846646e-04  4.32265446283e-03  9.49260712690e-04 -9.23727178305e-04  1.97676752285e-03 -1.77479528029e-03 -4.31038728430e-03 -3.76132325454e-03 -1.10537430865e-03 -1.64064359670e-03 -3.24069826124e-03 -1.09502315668e-03 -6.07916377403e-03 -5.10556233403e-04  7.08037524222e-03  9.40110348527e-02  2.37805933935e-02  1.27477554468e-02 -1.32662044819e-02  6.44717406740e-03 -2.03871766206e-03 -6.38200408756e-03 -1.47928303180e-04 -2.70842460965e-03 -2.45408363376e-03  1.99002699572e-03 -8.48804021919e-04  9.97045963724e-04  3.60143143360e-03  2.24613297802e-03  3.30075760544e-03  2.61133687727e-03 -1.14308988441e-03  2.55898827564e-03  1.67119087344e-03  2.27300845448e-03  4.78814676714e-03  7.87617013576e-05 -2.73301489944e-03 -1.52152520849e-04 -3.33554696365e-03 -2.29878746789e-03 -1.04319246656e-03  7.66212142092e-04  3.29159394666e-03 -3.21419885777e-03 -2.68488021827e-03 -1.88442172365e-03  4.72751384684e-03  2.17557996910e-03  1.05962614696e-03 -3.81915802466e-04  3.40904220355e-04  1.96059095396e-03 -7.91590097050e-04 -6.68690969284e-04 -2.27085966434e-03 -1.56176900718e-03  6.15200684880e-04  2.67460198337e-03  9.82664034250e-04  4.13298456644e-03  2.19370849733e-03  2.18043134791e-03  3.32782940599e-03  4.46318158417e-03 -4.56120831054e-03 -1.56907204819e-03  2.22294085651e-03  3.41552937166e-03  3.39460982034e-03 -3.13259572980e-03 -4.31096317334e-04  6.14081756219e-04  4.86463584862e-04  4.80865810722e-04  6.13026285373e-04  2.11247222808e-04  1.56892903307e-03 -3.60543617861e-03  3.70082747037e-03  8.43880709914e-04 -2.80974636511e-03 -3.44326427584e-04 -8.74807260240e-04 -1.82911100859e-03  3.16896711527e-03 -2.47764495188e-03 -1.00547892083e-03 -3.50669578304e-03 -4.27439517716e-03 -1.79652452107e-03  7.55850331279e-03  4.74562646223e-03 -2.09486062591e-03 -2.88385135942e-03  2.44133147505e-03  8.81256623569e-04  1.50345295177e-03  3.89224564042e-03  1.14081048695e-03  5.85711923615e-03  5.02302806292e-03 -5.77164409303e-03  6.26363913152e-05 -2.99674941671e-03 -4.63547185533e-03  1.03411044345e-03 -2.32665872769e-03  3.19098468672e-03  1.74175880634e-03  1.98025899401e-03 -5.08278026199e-03 -3.41237301063e-03  1.60218391055e-03  5.60692264449e-04 -9.27096593904e-04  4.54502656675e-03  2.32025788725e-03 -1.30842008149e-03  2.81138229185e-03 -2.27389833474e-03  2.03015447127e-03  1.65755314840e-03 -1.99595919443e-03  1.60286135131e-03 -4.81547013232e-03 -7.43137593706e-04  2.39437776026e-03  1.61321138149e-03  2.13916890010e-03  3.01232796450e-03 -1.15784226505e-03 -1.97276107908e-03  1.47481821451e-03 -2.97536687083e-03 -1.38773630059e-04 -3.04372078586e-03  1.23451848615e-03  8.45785632488e-04  4.71988585151e-03 -1.49425238535e-03  2.45564818122e-03  6.57113193050e-04  1.70153712766e-03  6.56949497829e-04  3.54366392341e-03 -2.31727421083e-03 -8.33257632060e-04  3.97988344149e-03 -1.07959001045e-03  1.90764160848e-03  5.67298433388e-05 -8.91683832950e-05 -2.54898913555e-04 -3.12835803171e-03  1.56496878256e-03 -1.82081020386e-03  1.15253627989e-04  3.53096865325e-03  5.11454986979e-03  2.96165656180e-03  4.15558640326e-03 -4.31459533791e-03  3.97980857553e-05  2.84652722059e-03  7.31664456996e-04 -4.46225941784e-03  1.21031025943e-03 -5.35491323928e-04 -3.67903585320e-03 -2.80984583846e-03 -4.43014191385e-03 -3.22281047481e-03  5.93809579603e-03 -1.94045132871e-03  3.23171925848e-03 -6.40639965470e-04  1.89622537855e-03  1.72760166165e-03  4.80713759976e-03 -1.65695188746e-03 -3.97760167871e-03 -2.47931332724e-04  4.62652094011e-03  1.77168658254e-03 -7.69135882745e-04 -2.43305077508e-03 -1.66797817044e-03 -7.29326601065e-03  8.20753579735e-05  3.47182374540e-03  2.21216858834e-03 -6.04955349085e-04  1.21991549768e-03  3.33300510780e-03  5.47892568518e-04  4.58189827724e-04 -9.56678633679e-04  4.92420598035e-03 -1.52691606240e-03  4.19479470826e-03 -2.39937724101e-03 -9.62064270744e-04 -8.35633688713e-04 -5.49046620508e-04 -5.87915052991e-04  5.90199507960e-04  3.34161094918e-03  2.28792448847e-03  5.32126601388e-05  1.69444799821e-03 -6.56907420335e-03  2.03140766987e-03 -1.30081370113e-03  1.66724658213e-03  4.87095113636e-03 -3.47433934845e-03  1.43949625309e-04  1.60385254601e-03  3.99291751145e-04 -1.51780633700e-04 -1.33759413890e-03 -2.91477895685e-03  4.53572190934e-03  3.34139060018e-04 -6.10687337743e-04  2.10672841035e-04 -6.14212538585e-04  4.88291430882e-04 -1.73667003780e-03 -2.98050683944e-03
-1.91658556156e-03  7.14690891434e-04 -2.52371236955e-03 -2.22001229718e-04  8.30380439399e-04 -9.55819131405e-04 -9.36626716324e-04  1.54355601341e-03  3.16167352162e-03  1.54323672443e-03  5.19182983883e-04 -6.48348007204e-04 -4.93316089103e-04 -1.11506302080e-03  9.52370822264e-04 -3.22341735611e-04  1.50143200536e-03 -1.26842032356e-03 -2.20453107347e-04  5.33228250489e-03  9.87903024595e-04 -1.86410544108e-04 -1.11526337466e-04 -6.05300383297e-05  4.67407699391e-03  3.13867763960e-03  1.06577332728e-03 -7.61971562230e-04 -2.17665651144e-04 -5.11568499186e-03 -1.71653872790e-03 -1.09809025831e-03  4.45092641385e-03 -2.12771517698e-03  1.94496308816e-04 -2.38398833923e-03 -2.01161896812e-03 -4.77072088086e-03 -1.25005783022e-03  2.37805933935e-02  9.53265325355e-02 -1.46881258637e-04  1.81514402429e-02  4.56963193911e-03  7.44498423977e-04 -2.84998876274e-03  2.13767705772e-04 -6.43718734730e-04 -3.14750387484e-04 -3.90937331356e-03  6.00566432187e-04 -5.18308745870e-04  3.98388928394e-04 -1.92219203073e-03  1.84391342757e-03  1.61320636700e-03 -1.01267802964e-03  1.53378409786e-03  3.14315868437e-03 -6.03651170590e-04 -2.12947002002e-04  1.68895309473e-03 -1.79018889233e-03  1.88610230021e-03  6.63804450687e-04 -4.74533475713e-03 -3.25604135831e-03 -6.88302934042e-04  2.02195878506e-03  1.60104342092e-03 -3.27866434020e-03  2.25431910328e-03  6.76358444436e-03  2.47169606812e-03 -6.75211803382e-04  4.55045467102e-03 -1.38109185598e-03 -4.00161961592e-04 -1.09517872180e-03 -2.65117445383e-03 -1.44069800994e-03 -1.19720469884e-03  4.42799684563e-03 -9.51766279453e-05  1.93879059035e-03  2.76983210921e-03 -1.02552131307e-03  1.08775416065e-03  1.64452262390e-03  2.76954872142e-03  1.03667545763e-03 -4.67847993278e-03  5.63218373400e-03  1.30574662373e-03  7.71699818598e-03 -7.54152154738e-03  2.47909270911e-03  9.73804432652e-04  6.02347708810e-05 -9.32429095538e-06  6.99003580634e-04  3.33848781697e-04  4.17151291956e-04  1.56923237341e-03  3.07972644831e-03  1.16181147958e-03 -1.18243685605e-03 -1.94522068398e-03  3.79268381490e-04  1.61689854315e-03  1.86379041819e-03 -1.83094610133e-03  1.70135174535e-03 -1.38130398853e-03  1.52077900686e-03  6.44328964205e-04  1.79099610496e-03  6.56655604029e-03 -3.18974181040e-03  4.18349308913e-04  3.05734773125e-03 -2.03505433565e-03  6.22086326511e-03 -2.42574691238e-03 -2.15889023719e-03  2.40487754359e-03 -1.24114029421e-03  2.18388484260e-03  1.33924471549e-03 -1.49905845243e-03  1.99217237926e-04 -4.54603376767e-04  3.87204776835e-03  5.38247855411e-04 -8.08818775640e-04 -3.45305580979e-03 -4.90623224592e-03  3.29638580348e-04  1.82698036337e-03  1.73561400009e-03 -2.48160708653e-03 -2.45156596438e-03 -3.45012948391e-04 -1.00835203321e-03  2.00136469908e-03 -1.66871661999e-03  2.01856690483e-03  3.82943767544e-03 -2.18406169658e-03 -4.22548149015e-04 -2.77913559842e-03 -1.55079974487e-03  3.10308718372e-03  2.17700443667e-03  2.93751179122e-03  1.54305173613e-03  1.01637736215e-04 -2.71745096271e-03  1.10685706382e-03 -2.47128548841e-03  3.34572294291e-03  3.09493527516e-04  6.78011349702e-03  3.91388623319e-03  4.30062778642e-03  4.84494482382e-04 -1.03704885283e-03 -1.40056633457e-03 -1.28958416990e-03  7.14180017350e-04  3.16853326377e-04 -1.98749004508e-03 -1.35176752198e-04 -2.31182031020e-04 -8.87568600217e-04  1.98612790208e-05  1.50863416527e-04  4.58610428461e-03  4.57123049263e-04  2.86573725086e-03  5.75506591487e-03 -1.44564502471e-03  1.70931556338e-03  4.24786483381e-03 -2.05907742236e-04  1.11418241529e-03 -6.30323912909e-04 -2.55019485135e-03  1.82250151314e-03  2.23075613891e-03 -1.91576814063e-04 -1.89912692986e-03 -1.34103535912e-03 -3.42216472537e-03 -3.50530506477e-03  1.10955178303e-03 -2.84651344735e-03 -8.73631190988e-05  3.39513800307e-03 -4.01181846666e-04  1.34105939372e-03  2.23430830567e-03  1.66964145780e-03  2.52439679117e-03  5.96339771078e-04 -1.28576182471e-03 -4.09408283169e-03 -4.47472268913e-03 -1.36187208358e-03 -1.71819853046e-03 -1.62957735292e-03  9.50794241762e-04 -4.26964389029e-03 -2.98628692152e-03 -1.73141229452e-03  3.10871546557e-03  6.48657777273e-03  1.79903299320e-03  4.15876939879e-03 -4.45420131854e-04  2.29070666860e-03 -1.63557438969e-03 -1.93330704378e-03 -6.57176103037e-04 -2.78466390753e-03  1.05108996778e-03  3.62378118135e-03 -1.44391988222e-04 -2.28418997376e-03 -1.48862918764e-03 -9.85431609890e-04  5.35181547521e-04  2.02270115574e-03  4.66653536103e-04  4.32582752420e-04  2.04947223178e-03  1.88997674639e-03  4.44614637804e-03  2.34811996974e-03  3.07921730440e-03 -4.94394485617e-04 -1.72507084044e-03  5.29111091476e-03  2.32122493361e-03  1.97344862282e-03 -7.78452967551e-04  4.16152556888e-03 -3.13874108232e-03  4.69012046186e-03 -2.53416485313e-03 -1.12914278611e-04  1.07523579088e-03  1.58310832658e-03 -2.93179628932e-03 -4.40714633082e-03  8.21331221617e-04
 3.37433415528e-03 -6.16513629224e-04 -6.47003982137e-05  3.22396746541e-03  5.74721419736e-04 -4.25629222143e-04  2.98091620483e-03 -1.89440846514e-03 -1.11952371510e-03 -6.08403255074e-03 -6.96595322864e-04 -5.38795415950e-03 -4.39886443733e-03 -6.81832041194e-05  1.20879049522e-04 -1.37984347568e-04  3.10426202936e-03  2.30818145438e-04  1.54243816056e-03  3.59346167366e-03  3.95784708483e-04  3.08131497598e-04  2.51363642740e-03  3.68610198881e-03  1.62017381347e-03  3.24690381460e-03 -2.58615631535e-03 -1.23887147376e-04  7.66692439328e-03 -8.31559698642e-04 -3.54220785400e-03 -5.68020730576e-04 -4.68519355635e-03 -2.16161303235e-03  3.64170046379e-03 -2.24238000827e-03 -3.81726519252e-03 -5.56677196510e-03  5.73477533528e-03  1.27477554468e-02 -1.46881258637e-04  1.08396018541e-01  1.24076334400e-02  5.46448102292e-03  8.20384858144e-03 -1.74219832937e-03  1.95364952036e-03 -1.00865340843e-03  1.43373951503e-03 -5.20851128377e-04  2.91890919011e-04 -1.00523286046e-03 -1.52855055336e-03  5.97508074104e-04  3.37154384848e-03 -3.49557500340e-03  5.06899016556e-03 -9.48262505629e-04 -1.37788912583e-03 -4.27755482930e-03 -8.10983247137e-05 -1.84451404146e-03 -1.77685392582e-03  2.45364059570e-03 -1.03342294798e-03  4.30595372607e-03  1.16964436733e-03  2.93912409977e-04 -1.76309733331e-03 -2.78942633427e-04 -2.43128686247e-03 -5.44766851313e-03 -4.39799687932e-03 -7.32713100926e-03  1.82318181920e-03 -4.06471663642e-03 -1.17389001584e-04  3.99514282622e-03 -1.91667801588e-03 -3.40255698322e-03 -2.19727479334e-03 -1.36620774006e-03  1.64720683848e-03  1.60780922808e-03  2.69659002777e-04 -3.56059723060e-03  2.25721863735e-03 -1.20531605505e-03  1.34159638786e-04 -1.62218978667e-04  2.64314766137e-03 -2.79371630274e-03  2.18924386716e-03 -1.69663442249e-03  7.83818285472e-04  1.31255075609e-03 -4.16964183595e-05  3.03845433774e-03  9.06293117230e-04 -2.33467658158e-03  3.62741836454e-04 -3.32561025780e-03  2.73387117660e-03 -2.16368386992e-03  6.17302682071e-04 -3.98239265696e-03  3.97723566812e-03  1.75432700478e-03  1.35370231277e-03 -4.41834303996e-03  2.15370249837e-03  1.18755627448e-03 -2.41548868332e-03 -9.69218659790e-04  4.54061398938e-04  6.87517037194e-04 -1.66262017604e-03  5.09128206127e-04 -2.13552579248e-03 -3.02347960398e-03  9.16617236508e-04 -1.97417607882e-03  6.84997115528e-04  1.63481308995e-03  1.36068980024e-03  8.52437253799e-03  1.27560491148e-03 -8.26595648177e-03  2.55729800297e-03  9.23079059147e-04 -4.18408058266e-04  9.45710532628e-05  1.19167983147e-03  1.61436748410e-03 -1.15932418697e-03 -2.79945235748e-03 -3.66698245511e-03 -5.08145278144e-03  3.10033539063e-03  4.42429693383e-03  1.00120574018e-04 -1.73425189949e-03 -6.34886337664e-03  4.78643347000e-03 -1.97661268663e-03  3.04902099423e-04 -7.16526353935e-04  7.82225126867e-04 -5.96726125263e-03 -2.26421590810e-03 -4.67176148901e-04 -9.68805828212e-03 -1.45633171092e-05 -1.25357128419e-03  1.49944502637e-03 -7.72583412049e-04 -1.91509366343e-03  2.55883090080e-03  4.94066974940e-03 -2.54533754679e-03 -3.37612920207e-04 -2.81722666744e-04 -2.89551428646e-04  3.74594275241e-04  5.24389480989e-03  1.49444441310e-03  7.90760738627e-04  8.72418429737e-04  1.89737852992e-03  5.43575702065e-03  3.37868026909e-03  8.52918204607e-04  3.61765688419e-03  2.98449059365e-03  5.99965193850e-04 -6.05878290791e-04  1.77876852876e-03  4.81687985417e-04 -3.80254611308e-04  4.19208341466e-03  5.14359204818e-04 -2.54747858846e-03 -5.43354706964e-04  2.93189566483e-03  1.37154466545e-03  7.29339832830e-03  5.45467395885e-03 -1.28115318760e-03 -7.00696823422e-04  5.82770267409e-03  1.79770879872e-03  1.21887282794e-03 -3.49871737625e-03  3.76111817529e-03  9.83396226204e-04  1.65144401047e-03  2.86707991571e-03  3.50142621325e-04  8.03728084242e-03  6.02966192537e-05  1.41468267074e-03  1.02894134712e-03 -2.83458584258e-03  1.29457775403e-03  1.13459043758e-03  3.48974360107e-03  1.39618877808e-03  2.56652670399e-03 -2.47351476759e-03 -1.37608394378e-03  2.18945075811e-04  3.58377596473e-03  4.76692463136e-04 -6.24228474963e-05 -5.30906383152e-03  3.50859717944e-03 -6.13818250190e-04 -1.60115074449e-03  2.42068354266e-03  1.11507965995e-03 -3.54062302723e-03  6.39852066255e-03  1.68717353725e-03  2.82897704101e-03  6.70397834333e-03  4.49272047175e-04 -2.41918464203e-03  4.75761025741e-03 -1.04739860401e-03  1.26523858909e-03 -4.68244779441e-03 -9.06283122400e-04  3.05921900656e-03  4.80108819500e-03  1.16922549451e-03 -1.23513344206e-03 -1.78978216482e-03 -4.62069813672e-03 -4.04046276161e-03 -1.79664017599e-03  2.46070939928e-03  1.62481219487e-03  1.93912719694e-03 -2.44009633030e-03 -1.77791468068e-03  5.28684056623e-03  1.40456497749e-04 -2.63535680368e-04 -5.61053289850e-04 -1.65140094902e-03 -1.83165422196e-03  2.93104698910e-03 -5.52490067247e-03 -3.34023183449e-03 -6.24119650272e-04 -4.17814894001e-03
 1.79089393068e-04  6.17280989064e-05 -1.83508304124e-03 -3.89675431633e-03  2.56920223981e-03  5.22326686585e-04  3.89952709667e-03  4.42875396501e-03  4.69199136844e-03 -3.31093417393e-03 -6.51875825534e-04  3.63500973532e-04  1.25709162989e-03  1.13667627501e-03  2.17597295357e-04  9.60460972976e-04 -3.67379793924e-03 -1.93460026730e-03  4.22123839048e-04  4.14490907004e-03 -1.23571446352e-03  3.97849642397e-03 -2.48902762148e-03  3.73800751336e-04  3.69569997512e-03  2.49192825614e-03 -6.93129769403e-03  5.00411074179e-03  3.95292289753e-04 -1.46448663276e-04 -1.97461357821e-03  1.73976030519e-03  1.67487027418e-03  1.50927927184e-03  3.03776236184e-03  1.35744090430e-05  2.90984898787e-03 -6.70026930394e-03  1.52064351833e-03 -1.32662044819e-02  1.81514402429e-02  1.24076334400e-02  9.68260915829e-02 -2.83043015546e-03  2.22112815402e-03  4.95387993463e-03 -1.79449289743e-04  1.49681798901e-03  4.52616380647e-04 -3.02011529687e-03  1.43419407606e-04  1.34605001262e-03 -2.89375149749e-03 -7.41564039624e-03  2.35962108487e-03 -4.62371596458e-03 -1.74309959436e-03  1.27251861132e-03  6.65929961022e-04 -2.18844476930e-03 -2.68251895507e-03 -3.73411251306e-03 -1.39038368288e-03  3.74263661946e-03  3.07875773918e-03 -3.82119791757e-04 -2.05315011252e-03 -1.09544370521e-03  2.87142190947e-03  1.32016537262e-03 -6.45468224185e-04  3.21943694554e-05  2.83766633957e-03 -4.11939482329e-03  4.16236106575e-04 -2.94767947221e-03 -1.59983809436e-03 -7.63415246239e-04 -9.29179075435e-04 -3.88078655826e-03  1.49987840424e-03 -5.88890299154e-04  6.77540792726e-03  2.66693968345e-03  5.66445364451e-04  1.23181384890e-03 -6.03343424752e-04 -5.37965327405e-04  1.81700415640e-03  6.26162785203e-04  8.51277847124e-03 -3.40304487309e-03 -1.19021389053e-03 -1.13436146526e-03 -5.61464476440e-05 -1.70345819828e-03  4.80998409328e-04  2.76908256807e-04  1.78921238956e-03  9.69408439201e-04 -1.03845273607e-03  3.37379631750e-03  4.85474045311e-04  3.58871547831e-03  1.33179059305e-03  4.73448232966e-03  5.54672249589e-03  1.34135131414e-03  3.66014188817e-03 -1.59977192046e-04 -1.62038302710e-03 -8.72531205637e-04 -1.70413484675e-03 -1.76512392685e-03  6.41949015896e-03  5.41201132936e-03 -4.46116065999e-03  8.32470694471e-04 -1.61302869950e-03  2.45384506110e-03  1.03725535780e-03 -2.05037204041e-03  5.21893524859e-05 -1.20778248375e-03 -3.79166839567e-03  3.56357534310e-03 -4.59938420986e-03 -4.57271691992e-04  2.66116977308e-03  2.59372929141e-04 -3.66430559187e-03 -5.31606093248e-04 -6.01754385259e-04 -1.46426005764e-03 -1.54929747550e-03 -2.10397914006e-03  3.72265456190e-03 -1.06775183288e-03  7.61528805116e-04  3.99742249228e-03 -5.02540097671e-04 -3.56457808106e-03 -4.33513400441e-03  4.10871314218e-03  3.23243541169e-03  1.33404143544e-03  4.17758600964e-04  9.68419227607e-04 -4.52928452415e-04 -3.02563206497e-03  9.63116849355e-04 -1.60942528221e-03 -2.51505785013e-03  4.97439814442e-04  5.91829457233e-04 -1.09866264601e-03 -1.58111200495e-03  1.10811863417e-04  3.58507351585e-04 -2.05783064708e-03  1.61529455538e-03  2.13236613644e-03  9.17513734001e-04  4.05884165576e-03  1.60778034700e-03  1.93781148745e-03 -1.90077593678e-03 -3.30622804789e-04  2.13919876484e-03  1.23039093809e-03  7.99619825428e-04  1.86026216390e-03  2.51370641063e-03 -1.26747953984e-03  1.20630259147e-03  1.72486298719e-04  2.85996598168e-03 -1.40164900462e-03  1.37550465230e-03  5.45212584345e-03  3.42078526807e-03  6.06923348298e-04  1.75349525935e-03  4.78020160180e-04 -4.48669652034e-03  3.00563816120e-03 -1.20934243499e-03  2.61183775225e-03  1.12593858624e-03  5.74700896458e-03 -1.09410339583e-03  3.98826213565e-03 -3.50497567590e-03  5.30501252972e-04  1.46525093481e-03  5.54669089786e-03  2.65431925095e-03  3.48130604638e-03 -3.89764055822e-04  1.03107922112e-03 -2.68721645967e-03  1.73249799064e-03 -1.57564915201e-03  9.15580659166e-04 -1.95846038031e-04  3.05907770165e-03  1.32249031956e-03 -4.92912028624e-04 -2.37756045621e-03 -3.78693045908e-03 -2.95324512393e-03  3.49206160929e-03 -3.47175905845e-04  2.58041454898e-03 -2.76293371045e-03 -7.16857941692e-04  4.59475477724e-03  5.12653589877e-03  5.25636581696e-03 -4.60103579872e-03  1.81553157193e-03 -5.65750892060e-04 -4.63293816109e-04 -2.92528894899e-03 -2.05602292362e-04 -1.29933352641e-03  7.75632184373e-05  4.46865272525e-03 -2.07483588751e-03 -4.83608240880e-03  6.60899352785e-03 -1.95492852736e-03 -1.74070131318e-03 -6.29390066938e-03 -7.86439348776e-05  5.22834341052e-04  2.26586391278e-03  3.25579187549e-03  1.39900151296e-03  1.14463113076e-03  2.18039318395e-03  2.95062985371e-03  4.47592642398e-03  1.29359108855e-03  3.19601935213e-03  2.79327141273e-03 -8.66987885080e-04 -4.21131253690e-03  2.80110957936e-03 -1.88689066931e-03 -5.88432771014e-04 -1.41998695557e-03 -2.25021677218e-04 -5.50455229189e-03 -5.08525889493e-05 -3.96492240020e-03
-6.69994242811e-04  3.04471177859e-03  4.82302400421e-03  3.53256507566e-04  1.70964885922e-03 -4.21232674538e-03 -1.89449255527e-03 -4.34692136714e-03  2.40857546039e-04 -1.31597292220e-03  1.66759822826e-03  2.35856843140e-03 -1.52889059045e-03 -6.90979093533e-03  2.47658569353e-03  7.04771792142e-04  5.02244774743e-03  1.37709520305e-03  4.41981164541e-03 -3.02866359155e-03 -1.41934943082e-03 -1.73540970886e-03 -1.69195774136e-03  4.59834967780e-03  1.85377796158e-04  9.62236389179e-04  3.18760050355e-03  1.15965414359e-03  4.50468345968e-03 -5.01692243350e-03 -5.96754252475e-03  4.69189424993e-04 -7.39500969561e-05 -3.07397167753e-03 -2.52127461419e-04  2.62025251711e-03  2.56662765002e-03  2.30732599166e-03 -1.22954660620e-03  6.44717406740e-03  4.56963193911e-03  5.46448102292e-03 -2.83043015546e-03  1.06052505208e-01 -2.25741977539e-02 -8.74428281480e-03  1.82845716638e-04 -6.63681967401e-04 -5.35711872898e-03 -4.00592902998e-04  1.47361117940e-03 -2.20991154561e-06 -3.77107366121e-03  3.85050649893e-04  1.81322123331e-03  2.87529627895e-03  6.50797922252e-04 -1.19504989515e-03 -4.42875130820e-03 -1.22074425889e-03  7.20289997207e-04  4.67071838350e-03  1.48844980646e-03  8.56867527209e-04 -6.00826100216e-04  1.59430740388e-03  4.45282608440e-03 -1.41622688526e-03  1.17716203894e-03  1.32971572643e-03 -1.16044606781e-03 -3.90468800534e-04 -5.83410684596e-03 -5.15118527061e-04  3.41295509710e-03  1.93605080807e-03  5.08619320720e-03 -1.42320963314e-03  3.25305842503e-04 -4.29264647433e-03  4.60521232181e-04 -2.45950357887e-03  4.52612168905e-06 -1.62914181864e-03 -3.93013726037e-03 -1.81530047935e-04  1.13420831443e-03 -2.00450517501e-03 -2.13084655577e-03 -1.34547297130e-03  1.45790834397e-03 -8.95916002444e-04 -9.07750099533e-04 -5.06363635737e-03 -5.97685291891e-03 -2.65694258054e-03  3.00891593122e-03  2.81296702539e-03 -7.32942227097e-04  3.31556853090e-03  2.26930095143e-03  2.79438225710e-03 -6.96069704039e-03 -1.63070578810e-03 -1.07915250843e-03 -2.67826377286e-03 -2.53816550959e-03 -8.91863997127e-05 -8.07354428377e-04 -4.04826526261e-03  4.50402591252e-03 -3.99667874873e-03 -1.35259159676e-03 -2.34418761896e-03 -2.16208936995e-04 -1.96812543651e-03  2.41035636867e-03  2.60125294071e-03 -3.73939292675e-04 -1.88353274051e-03  2.15230311987e-03 -4.72251448212e-04  3.33662283061e-03 -2.06299602545e-04 -1.43103599279e-04 -8.61774257601e-04  2.96879616117e-03 -3.45507404356e-04 -2.10426706242e-03 -1.42682682224e-03 -5.02101153534e-03 -3.97167181265e-04 -1.51576981663e-03  1.29083298842e-04 -2.81731789204e-03 -7.46055078097e-03  2.29309949195e-04 -2.54315438142e-03 -1.60443418782e-04 -1.94363675639e-03  9.76984566589e-04 -2.02000876744e-03 -2.59398623208e-03 -4.39951718066e-03  1.53085145955e-03  3.53838783322e-03 -8.08822808329e-04 -9.07878888402e-03  6.10354756685e-03 -2.09522400206e-03 -2.76548178966e-03 -5.68224599550e-03 -3.01042979971e-03 -2.84149035695e-04 -2.33377752368e-03  7.33173025403e-03 -7.05993281102e-05 -1.76710437427e-03 -5.10954546475e-03  3.13393525670e-03  5.81723444871e-03  6.67747463805e-03 -4.74396541917e-03  1.81669243796e-03 -1.66139915210e-03  3.67684118871e-03 -4.56555663625e-03 -1.00498851731e-03 -2.49315256898e-03  2.11293112362e-03 -2.28487013654e-04 -2.07346884511e-03 -3.20775743936e-03 -2.42597598574e-03 -2.90988591094e-04 -2.95669796094e-03  3.30790454235e-03  4.29745321621e-03 -2.15448919729e-03 -1.46149583202e-04 -1.10088852288e-03 -2.41817226665e-03  2.97149980402e-03  6.57726911420e-04 -4.15701737338e-04  2.70152230737e-03  6.26587260586e-03 -1.66272359173e-03  4.77553772013e-03  7.96669262308e-03  3.79813502802e-03 -1.90377226068e-03  2.98691485302e-03 -3.23679340200e-03 -4.12449449403e-03 -1.02762888425e-03 -2.60237222887e-03 -1.06787588684e-02  3.60825556443e-03 -1.01255760290e-03 -1.19440181202e-03 -2.14776011407e-04  1.25555149207e-03  3.33984040559e-03 -4.25074522160e-03 -4.44060274088e-03 -2.94557785628e-03 -2.00456927905e-03  3.75566776857e-04  8.14798717839e-04 -1.95843829164e-04 -2.36230875015e-03  1.84401070212e-04  3.86947680770e-03 -2.93557512822e-03  1.04356284806e-03  3.26387513912e-04 -1.52754201244e-03 -2.64949271116e-04 -5.44926180685e-04 -2.99457456507e-03  2.05151143419e-03  2.97538755044e-04  1.64407126147e-03  3.64135840672e-04  2.38168377572e-03 -2.64583698448e-04  7.98222419667e-04 -1.77752264062e-03  4.96449519851e-03 -8.89923224094e-03 -2.85442244764e-04 -7.52069586359e-03 -1.27545364728e-03  6.51690210847e-04 -3.81085138778e-04 -2.72682770495e-03 -1.49423012430e-03  1.40248070643e-03  5.05249143760e-03  2.44157617404e-03  9.22179930984e-04 -2.42532379682e-03 -2.07342357197e-04  3.76946093696e-04  2.24919136834e-04 -3.70946314044e-03 -9.16092666763e-04  1.07946239885e-03  1.82051195231e-03 -8.42408732331e-04  5.68010794748e-03 -6.32203992993e-03  1.20587568907e-03 -3.00212500229e-03  1.98976597552e-03
 9.95612605759e-04 -2.55372566683e-03 -3.73440949039e-03  2.60930353294e-03 -4.58017406977e-03  2.32399068609e-03  2.42996944084e-04 -4.52760169306e-04  2.48594664511e-03 -2.88274936572e-03 -1.84082804103e-03 -2.94030039633e-03 -1.66209942311e-03  4.36903549791e-03 -1.92456923544e-04 -3.95198322608e-04 -3.89681495128e-03  2.32880298853e-05 -3.07906624405e-03  4.28645941864e-03  4.18229935547e-03  1.73848351247e-03  2.59922677580e-03 -5.00042931592e-03 -5.04966565168e-04 -7.65166100649e-04  2.27777478965e-03 -1.62556207497e-03 -1.17650022790e-03  1.88514938875e-03  4.13048058711e-03  1.91639698833e-04 -9.50244195497e-04  3.25889151054e-03  7.46241731701e-04 -3.62048330242e-03 -4.80967742377e-03 -5.32477332214e-05 -2.05608506352e-03 -2.03871766206e-03  7.44498423977e-04  8.20384858144e-03  2.22112815402e-03 -2.25741977539e-02  8.25166898919e-02 -3.92722152347e-03 -1.82228843383e-03 -1.39479629159e-02  4.28511038447e-03 -1.07348886992e-03  1.91783907059e-04 -1.34265062111e-03  4.48024559361e-04  1.27277443146e-03 -1.36713924003e-03 -2.01528070051e-03 -6.77830721011e-05  1.11588892389e-03  2.58982732910e-03 -1.71940494134e-03 -2.82860067849e-03 -1.96311664239e-03  2.00581528777e-03 -9.98073562487e-04  9.13000704696e-04 -4.91016495957e-03  7.25497206581e-04  3.09398084463e-03 -1.08638867653e-03 -4.70445657894e-04 -2.57195946400e-03 -3.27344459771e-03  4.35029489056e-03  6.72785728159e-04  2.72808132096e-04  9.22171869544e-04  1.08477504644e-03  1.08880174484e-03 -4.64399548925e-03 -2.55623969069e-03 -1.31947619027e-03  3.18549205046e-04  4.29988295210e-03  8.10076531602e-04  2.13604075858e-03  9.84001134993e-04  6.20468770369e-04  3.22744158810e-04  9.89672806562e-04  2.96889618308e-03  1.93621024832e-03 -8.05081153752e-04  1.80147451210e-03  3.30002188832e-03  3.92858803652e-03  9.43741895344e-05 -3.74143225605e-04  2.34235521996e-03 -5.75998730564e-04 -1.62068299940e-03 -4.36749517098e-04 -2.62321436028e-03  4.74828524014e-03  2.93357338615e-06  1.47213807494e-03 -7.13180103625e-04 -1.76841139881e-03  7.29782992473e-04 -1.50021215758e-03 -1.24887846013e-03 -5.47968326045e-04  1.01334640539e-03 -1.78294650085e-03  2.46635285531e-03  5.29502434039e-04  3.55512823883e-03 -2.93321471635e-03 -9.67139533915e-04 -1.21854489657e-03  7.38013477522e-04 -1.56311264142e-03 -6.46795765743e-04 -2.17209250251e-04  3.94337151598e-04  1.87462744827e-03  7.89617158830e-04 -8.79345241883e-04 -2.00673033473e-03  8.60864931537e-04  6.99518499618e-05  4.03036932925e-03  4.04172995221e-05  1.05023272861e-03 -8.09022370577e-04 -1.05604120458e-03 -8.95489094746e-04  7.84706943880e-04  1.71294942808e-05 -9.71466548683e-04  1.51463324513e-03 -1.73144156953e-03 -1.62538938648e-03  1.23387304948e-04  3.77315122382e-03 -4.79642724882e-04 -5.04243211071e-04 -2.51397710789e-03  4.08996991657e-03 -4.57686599671e-03  2.77782528628e-03 -1.57232841018e-04  3.33848394519e-03  2.51104692021e-04 -1.47156432035e-03  2.11769618474e-03 -4.27396704425e-03  7.01074757864e-04 -4.98722255168e-04 -9.85669084167e-04 -7.93043678757e-04 -5.91394033512e-04  3.36238135086e-03  2.72209038257e-03  2.24651910096e-03  1.85307549155e-03 -1.49659033764e-03  2.13394003603e-03 -2.68185515874e-03 -2.00093417367e-04  6.52887005343e-05  1.30707401984e-03  1.00070241426e-03 -8.95021479625e-04 -2.33024716487e-03  6.94027498263e-05  2.76830405577e-03 -2.08779541687e-03 -2.39970841178e-03  1.97973898911e-04  2.35317710226e-03  1.37871120992e-03 -1.12962230474e-03 -1.49906244291e-04 -1.89100437872e-03  4.35579632677e-04 -5.58929641937e-04 -3.14743644963e-03 -3.03905294081e-03 -8.31187170999e-04  2.92330007258e-04 -5.95843564519e-03  2.39772376775e-03  8.49950087080e-04  1.44981787578e-04 -1.11604558394e-03  6.33797215321e-04  2.55828204843e-04  4.90488404063e-03  2.56979571867e-03 -5.83683999567e-04 -1.15043091830e-03 -7.62462732363e-04  3.25523509515e-03 -1.85585060607e-04  4.86763653831e-05  4.96058262643e-03  3.39184654104e-03  4.38026058262e-03 -4.96958878621e-04 -5.58764660745e-04  1.27299060896e-03  4.87267721120e-04 -2.63477815066e-04 -6.49045661535e-03  2.50257950829e-03 -3.05654412432e-04 -2.12576617727e-03 -1.65470175295e-03  1.12129536700e-03  7.25836175457e-04  8.95367295490e-04 -6.27786189989e-04 -3.02810818438e-04  1.53900895851e-03  8.58741497638e-04  1.33165421087e-03 -8.76316827218e-04 -1.94020515883e-03  1.53599755575e-03 -4.80075785420e-04  2.51123420448e-03 -1.83140157198e-03  3.33254703173e-03  1.51219988511e-03 -2.97357153473e-03  1.23992741070e-03 -3.66826963044e-03  1.62907730883e-03 -1.55582682416e-03 -2.84225374721e-03  4.11118271732e-04  5.91782320150e-04  5.71667448841e-03 -1.04483189691e-03 -5.36592500145e-04  2.43347300171e-03  4.43829223831e-03 -3.92792290670e-04 -2.44069506470e-03 -6.45789331063e-05  5.36821882227e-04  5.09514419428e-04 -8.96993515910e-04 -4.30648507845e-03  3.03120212721e-03 -3.14398336122e-03
 5.45910769515e-03 -8.76845831008e-04  3.19112861569e-03  3.19369472509e-03 -7.88587419211e-04 -3.26261939282e-04  5.05996106014e-04  1.02776173018e-03  1.20895874952e-03 -2.97912301666e-04  8.00090434301e-04 -4.70986121225e-04  1.11462311675e-03  2.72140653294e-03 -3.64464465062e-03 -1.49102166117e-03  1.68171278436e-03 -1.41564092288e-03  1.40830573135e-03  1.15675041022e-03  1.98290693917e-05  2.33179053557e-03 -8.84857425605e-06  3.02026090357e-05 -9.17474402365e-04  8.52647602798e-04 -1.78927718744e-03 -7.38325052324e-04 -2.87709191265e-04  2.21398991176e-03 -3.03114178376e-03  2.25720039578e-04 -2.60287736473e-03  2.55428398756e-03 -9.12468690220e-05  5.44702274322e-03  3.49549912437e-03 -1.13984427983e-04  1.26581660667e-03 -6.38200408756e-03 -2.84998876274e-03 -1.74219832937e-03  4.95387993463e-03 -8.74428281480e-03 -3.92722152347e-03  7.70986188569e-02  1.39213913027e-03  1.64601521995e-02 -9.46449629219e-04  2.21237664027e-03  1.75422964641e-03  1.11767138842e-03 -2.19455636563e-03  4.80681487428e-04 -5.78280456220e-03 -2.24728427793e-03  9.93382022466e-04 -2.87559455006e-03 -4.49842015278e-03  7.74467864845e-04  5.80059201055e-05  1.59168217188e-04 -7.48000320233e-04 -3.20099511879e-04 -1.58702566454e-03  2.42054755282e-03 -2.14030747989e-04 -2.56070151177e-03  3.42835284038e-04 -4.09321797618e-03  1.41298915463e-03 -1.16286245962e-04  1.84963738373e-03 -1.35962188114e-03 -2.37344697470e-03 -4.03222227127e-04 -1.36185174198e-03  1.81922020763e-03  1.75543470817e-03  2.50216299974e-03  2.77686811551e-04 -4.93566500399e-04 -1.15499188514e-03  4.82626239387e-03 -2.84730679349e-03  1.92233081029e-03 -1.81487644111e-03  2.05381933462e-03 -2.44510599590e-03  3.47014434914e-03 -1.41515388770e-03 -2.44845990306e-03 -1.56121962009e-03 -3.15407644883e-05 -9.75409492239e-04  3.64280084792e-03 -2.91120394803e-03 -9.79142527653e-04 -7.69523140867e-04  5.64013583893e-03 -1.74966121487e-03 -1.86195632180e-03 -2.48932701631e-03  1.07594351254e-03 -1.75741915556e-03  3.76712789440e-04  3.19572615448e-04  5.47437967193e-03  5.32558002118e-03  2.90016693562e-03 -6.52558831324e-03 -4.25261980849e-04 -8.46750849649e-04  2.78905449748e-04 -3.56610423211e-03 -6.70249103850e-04 -1.43561205238e-03  1.56342855879e-03 -5.07527688928e-04 -6.79912872735e-04 -5.41730173230e-03  1.27262079486e-03  9.59078122084e-04 -1.88739920307e-03  1.83785045140e-03 -9.11803327612e-04  9.91327278354e-04 -1.41113387025e-03  3.42379253346e-05  1.06223502958e-03 -1.46254747123e-03  7.00487968752e-04  2.51149623187e-04 -1.70010786143e-03 -1.39576192833e-03  2.52818177352e-03 -8.47143078539e-04  3.25405283215e-03 -7.70530790882e-04  1.77164596121e-03  3.01159846305e-04 -5.51045851499e-04 -2.96613895177e-03  4.36579046387e-03 -1.63702400264e-03 -4.59636442632e-03  6.14633161642e-03  1.85070109585e-03 -2.76222899768e-03 -2.66712775134e-04 -1.56306409842e-03  1.02823398288e-04  3.81161955533e-03 -6.73276327357e-04  1.52878066562e-03 -3.96728325638e-04 -2.49221518689e-03 -2.88304787495e-04  8.11281349818e-04  3.46960992097e-03 -1.13681789546e-03 -1.38227900110e-03 -5.56238315406e-06 -3.02003011437e-03 -2.30392604707e-03 -7.73521864705e-04 -1.42736314900e-03  5.22545405245e-03  1.40076461396e-03 -3.37486141636e-03 -5.56241853196e-04 -1.72921508223e-03  1.28053449286e-03  4.89763653126e-04 -1.45977447898e-03 -1.16282471219e-03  2.13940161694e-03 -8.80137452119e-04  3.85086760100e-03  1.83912026688e-03 -1.58575790772e-04  1.58031749065e-03 -1.00061217653e-03 -3.79585932928e-03 -1.95061266075e-04 -3.14247329222e-03 -8.39428855449e-04  1.15490679895e-03 -1.28273665623e-03  1.20587165326e-03  8.10513483751e-04 -2.82571831577e-04 -3.87371232512e-04 -1.61061791147e-03  3.23003289183e-04  1.20848091634e-03  1.03937842721e-03  2.93696414632e-03 -9.66324067426e-04  1.00518103238e-03 -4.59377773072e-03  1.14071690460e-03  3.21228229980e-04 -9.27305632502e-04  9.13478813196e-04  3.49778239567e-03  3.18185543009e-03  1.31007256058e-03 -1.11826858767e-03 -1.93977073599e-03 -7.27490295051e-04  3.77693677603e-04  2.41096082447e-03  2.13284113297e-03  3.15497258809e-03 -2.36872038202e-03 -4.97881615852e-04  1.73185039394e-03  8.20825576914e-04 -3.13311954782e-04  3.89758086300e-05  7.38372821148e-04 -2.63571934966e-03 -2.07096256514e-03 -1.81092635951e-03 -8.79075408763e-04  5.96317849071e-03 -1.60134812644e-03 -2.94073450541e-03 -4.86856673982e-03  5.19424431667e-03  1.11936230195e-03  3.00128722198e-03  2.19193574941e-03  1.85067137149e-03 -4.84615154325e-03  3.50498479959e-03 -5.32693872605e-03  1.79557306228e-03 -7.36206532464e-03 -1.13183308201e-03 -7.40791091498e-03 -5.21690412419e-05 -7.83739295742e-04  5.69037207377e-04  1.05688262084e-03 -4.30686278625e-03  1.92294982437e-03 -3.64242538940e-04  1.71851051671e-03  3.78800082190e-03 -5.91295258183e-04 -4.34610458798e-04  8.59830788234e-04  2.54452217106e-04 -1.46286618376e-03
-1.66807642054e-03  1.84802440303e-03  2.90017544392e-03  2.60092976624e-04  2.27087955765e-04 -1.92101801429e-03  1.82111707461e-03 -8.52488656295e-06  5.26702890817e-04  2.70036735347e-03 -1.64326119725e-03  2.21397607714e-04  1.63989173832e-03  2.95579797866e-03  1.37399391594e-03  1.44037964918e-03 -1.84144353422e-03 -1.58846123711e-03  5.54116231756e-04 -4.64966411431e-03 -3.27672328099e-03 -1.62400811686e-03 -7.58035112100e-04  5.28425248936e-04  9.83003858349e-04 -7.00983174894e-04  2.09433453473e-03 -2.74055572161e-03 -1.14294395801e-03 -6.69777336278e-04 -8.33779983169e-04 -1.51119945819e-03  3.43427405374e-03  1.29757246933e-03 -9.98726554024e-05 -5.77509711354e-04 -1.08752954919e-03  2.00848294816e-03 -1.20469131704e-03 -1.47928303180e-04  2.13767705772e-04  1.95364952036e-03 -1.79449289743e-04  1.82845716638e-04 -1.82228843383e-03  1.39213913027e-03  7.91935685064e-02  2.11265000251e-03  1.41784720259e-02  1.95126653281e-02  6.41140687657e-04  3.70615635686e-05 -3.66625721082e-04  4.80249897721e-03 -4.27921109436e-03  3.68778221592e-03  6.32187471825e-04 -1.67815490211e-03 -2.31350516223e-03  3.32141708051e-05 -1.77121701530e-03  3.62118540133e-04  1.47782067465e-03 -3.05045789169e-03 -6.12185928956e-03  1.60733994212e-03  2.09252912377e-04 -1.09728524423e-03 -2.05648135698e-03 -1.23731758160e-03  3.59232146243e-03 -1.64775949602e-03  1.19079006256e-03  2.60443313126e-03 -8.13809146460e-04 -4.31463540200e-03  1.23179209286e-03 -1.23737718947e-03 -3.07106834273e-03 -4.54144578544e-04  9.19054029922e-04  7.13031928225e-04  1.82189572789e-03 -3.10059401569e-04 -2.42994789316e-03  1.07443782311e-03 -1.37639756355e-04  1.22592394288e-03 -2.35689067838e-04  2.96127245503e-03 -1.27981126972e-03  4.61578701232e-04  7.50468015545e-04 -1.09447537998e-03 -1.23556477536e-03 -7.27668325237e-04  7.94693358803e-04 -3.63858609673e-03 -9.69649231361e-04 -4.75177138184e-05  1.63276152053e-03 -4.20875828830e-03 -4.51836684271e-03  1.65134324641e-04  7.62401488843e-04  3.23121783644e-03 -1.70391624970e-03 -3.40366558187e-04  7.96895575794e-04 -4.36652841686e-05  3.02049839000e-03  9.38381685998e-04 -2.32437307496e-03 -8.01412091669e-04  3.44113902502e-03 -8.53895817207e-04  1.13897972959e-03 -7.40398284447e-04 -1.94282746094e-04 -1.31756728427e-03 -1.17300656479e-03 -9.75220811734e-04 -3.43210317092e-04 -1.96134650045e-03 -1.88788888694e-03  3.95927916192e-04 -5.13003801809e-04  1.99429402708e-03  9.17288476459e-04 -1.50392879777e-03  3.19175101018e-04  2.24273243651e-04 -2.52328508136e-03  6.33407404764e-04 -3.07842439253e-03  3.65836017412e-03 -9.55102259127e-04 -4.39520296353e-04  1.86129843575e-03 -1.80405150041e-04  1.05926916010e-03  3.64405243156e-03 -7.98019470840e-05 -3.80424741750e-03 -3.51858074660e-03  2.75854390327e-04  7.08754583325e-05 -8.44713527679e-04  2.17979790743e-03 -6.75322095104e-04  6.16272056163e-05 -1.97335289822e-03 -4.76315030597e-04 -1.41245942192e-04 -1.40172064875e-03  5.33292424580e-03 -1.96476100506e-03  2.57068083549e-03  1.59751867960e-04  1.26478642263e-03  1.61566244084e-03  8.75301006874e-04 -8.46705831775e-04 -3.04367343765e-04 -7.07985753208e-04  3.95692521457e-03 -9.03989091571e-04 -1.98551690542e-03 -1.45407207643e-03  3.85494689408e-03 -2.60344023503e-03  2.00932229520e-03  9.36994481372e-04 -1.72518674205e-03 -1.38293683155e-03 -3.78283681528e-03  2.06346722637e-03 -2.20477366354e-03 -2.25712925911e-03  3.21927838315e-03  3.70715223216e-04  1.57159273482e-03 -2.27171567424e-03  2.02701407221e-03  1.62562247475e-04  2.12319541519e-03  2.38336284569e-03  1.91788259573e-03 -1.89743072869e-03  7.88829812652e-04  4.23765567146e-05  4.71588861949e-04 -6.19574832453e-04 -1.20887563141e-03  9.47629525462e-04 -9.07060562264e-04 -7.95769586512e-04  1.58397915713e-03 -2.05613104900e-03  2.60312435173e-04  1.60240046079e-03  1.93959522992e-04 -3.90449988253e-03  2.89853501313e-03 -1.84243043901e-03 -2.90827944917e-03 -3.50100728664e-03 -3.80665710949e-03 -2.47983299985e-03 -2.97411726100e-04  1.10877373810e-04 -1.68204833029e-04  5.02438357554e-04  3.23635920274e-03  4.15162448234e-03 -2.97504650420e-03 -2.83228492758e-04 -3.08662675938e-04  3.21449372509e-03 -3.34278463799e-03 -8.80876881464e-04  6.22110039434e-05 -1.47881546299e-03  9.75318573541e-04  9.03516290355e-04 -1.48226482050e-03  6.21206750399e-04  1.72505226381e-03  8.43060377447e-04 -2.09768704220e-04 -2.54678222380e-03  4.43449496925e-03  1.34329406625e-03  1.69394388174e-03 -4.12855320279e-04 -2.73312551027e-03  2.25415250904e-03 -2.57363176479e-03  2.60216377070e-05  1.71931486736e-03  4.06814246901e-03 -1.79302998716e-03  2.75970190896e-04 -2.72950737961e-03 -2.93889604909e-03  8.90870957075e-04  2.41330178311e-03 -6.87295710694e-04  4.63460311125e-05  1.51448021912e-03 -3.01396632803e-03 -2.87712314476e-03 -7.78845364988e-04  4.50778334876e-03  5.26436270643e-05  1.94575578968e-04
 6.14362288848e-03  8.67079242657e-04  2.31217138723e-03 -1.14863907110e-03  2.53905890139e-03 -3.20833997211e-04  2.13629269198e-04  4.62004665224e-05  1.10327006042e-04 -1.76786517543e-04  1.10682868351e-03  1.33647351052e-03  3.04530534849e-03 -2.37918364393e-03 -2.29973645177e-03 -9.92259352455e-04  3.29376133618e-03 -9.13072124205e-04  2.18151959495e-03  3.28052892633e-04 -3.15306636044e-03  2.06281448417e-03 -3.30992865994e-03 -4.71184250557e-04  1.06175223953e-03  4.47175236431e-04 -7.17392154414e-04 -2.51839011030e-04  1.81638996419e-03  6.37389737962e-04 -2.67113818418e-03 -1.77246473037e-03  9.29339071687e-04 -6.56043176308e-04 -1.85108226479e-03  2.26046061550e-03  4.50150965295e-03 -5.12435560968e-04  7.29402417795e-04 -2.70842460965e-03 -6.43718734730e-04 -1.00865340843e-03  1.49681798901e-03 -6.63681967401e-04 -1.39479629159e-02  1.64601521995e-02  2.11265000251e-03  6.11972296054e-02 -4.16489437341e-03  5.60261911289e-03 -3.05968869528e-03  1.48351715938e-03  7.90518400709e-04  1.16493393244e-03 -2.64601240655e-03 -1.02541344185e-03  9.45027566113e-04 -1.33925226017e-03 -1.17384662645e-03  3.33834119980e-04 -1.81511523761e-03 -1.53164469648e-03 -8.99353678364e-04  1.18466100680e-03  6.94223348008e-04  5.57704782217e-04 -1.74058289261e-03 -1.23999870649e-03  1.29242398748e-03 -2.33034781203e-04  1.02763667472e-03  1.32589931061e-03 -2.60788055560e-04  4.96529701771e-04 -3.35921252015e-03  1.04996420604e-03 -1.78994850300e-03  1.97936274899e-03  2.50530018060e-03  1.26992034562e-03 -7.51585335112e-04 -3.65243487498e-03 -1.34725599866e-04  5.61714577560e-04  4.11805180887e-04  1.94932667060e-03 -9.64655487734e-04  1.02725341527e-03 -1.50342120251e-03  1.14845162561e-03  1.23018183104e-03 -1.64455876214e-03  2.51677735029e-03  8.82819719326e-04  9.76534513210e-04  1.44818003638e-03 -5.96548845039e-04 -8.31221164442e-04 -1.49592628608e-03 -6.99733191947e-04  2.29674681760e-04  2.33791324348e-04 -2.38891912419e-03  5.35944183104e-04 -2.88479348923e-03  3.06375135269e-03 -1.79517308295e-04  1.70180306266e-03  2.82422631837e-03  3.35613607142e-03 -2.40990292881e-03  1.89109495235e-03 -1.07679952501e-03  1.99676135361e-03  2.84314376721e-03  8.84968739674e-05 -4.28588276264e-04  3.52107592124e-04  2.20671140710e-04 -6.47563535864e-05 -2.38851095380e-03 -3.00236472306e-04  1.41169034912e-03 -2.68236484170e-03  1.02401211324e-03 -4.87536988628e-04 -1.59220280950e-04 -1.51718510730e-03  2.71884174235e-03  1.86889332446e-05 -3.02405318559e-04  2.63739604955e-03 -1.03199987587e-03 -2.66801514817e-04  4.27587069663e-04  3.17299693943e-03 -7.29451398303e-04  1.99609054348e-03 -7.98352115192e-04 -6.15699832087e-05 -2.22591668197e-04  2.28359529052e-03 -7.53502129810e-04  2.27491153957e-03  4.35946641303e-04  1.07865699314e-03 -4.62301607973e-04 -4.52359303190e-04  5.17895624704e-04 -3.71070036168e-03  1.39679846513e-03 -3.28533234776e-03  2.49758195585e-03 -1.40555680611e-03  1.38650544245e-05  6.62574935014e-04 -1.16360649339e-03  1.62776261230e-03 -6.25385517745e-04  8.80805727405e-04 -1.08877245204e-03 -5.18501896029e-04  2.42799915144e-03 -4.66888466336e-04 -2.77687091894e-03 -3.13187257466e-05 -1.80152619876e-03  1.64291863118e-03  2.33457011975e-03 -3.85889613151e-03  2.93824935350e-04 -2.55137362654e-03  3.42502875708e-03 -3.85722843799e-04  2.61781098560e-03 -1.08533109794e-04  1.22039362716e-03  1.06187488367e-04  2.32064640150e-03  1.60893882799e-03 -8.84515532280e-04  1.00186482988e-03 -4.29505481425e-04 -3.51576473707e-03 -3.34931919801e-04 -2.45175579269e-03 -1.44176818695e-03  1.63180443576e-03  1.27696890271e-04  9.40297362664e-05  1.69659525118e-03 -1.14286912339e-04  3.31217773540e-04  1.08618548772e-03  9.34244845609e-04  1.47411104959e-03  2.08619726183e-03  5.29970467214e-04 -1.38232604092e-03  5.97196587508e-04 -8.62272150768e-04  1.18505029503e-03 -6.13094457205e-04 -1.15216368789e-03 -7.70954897900e-05 -1.72000725424e-03 -6.38321073239e-04 -1.63836411758e-03 -2.58933101326e-04  6.08581977932e-04 -6.09239981037e-04  7.88184946110e-04  1.29707363138e-03  1.65610779208e-03 -1.44432760733e-03  4.01419004300e-04 -7.09107566530e-04 -1.06274488017e-03  4.17652863901e-03 -3.47419068159e-03 -8.31973941492e-04 -8.96625804629e-06  2.61798642909e-04 -4.78580464839e-03  5.24330286499e-04 -1.28298642114e-04  3.43380226847e-03 -2.81943493245e-04 -8.76525418151e-04 -2.49736640693e-03  1.22306335756e-03  1.83639807387e-03  1.64205490027e-04  2.43822945635e-03  1.71230207794e-03 -2.01816410711e-03  4.05527933210e-03 -3.29028184701e-03 -4.03813283496e-04 -9.68365766162e-04 -3.96696032506e-04 -4.03878544995e-03 -1.28258309324e-03 -7.41057235306e-04 -1.29006465564e-03 -2.12283474593e-03 -8.31332333228e-04  1.31960218827e-03 -6.00960835890e-05 -5.83722174364e-04  1.33517899439e-03 -4.97895766504e-04 -8.39742992732e-04  3.71777493996e-03  3.15452394293e-04  1.44766957097e-03
 5.45000632317e-05  8.06772105215e-03 -3.77585962374e-03 -3.30812741686e-03  1.06598406863e-03  9.02588540331e-04  1.62924507129e-03  4.05560453747e-03  1.75751256618e-03 -1.70969925527e-04 -1.27217974427e-03  3.83531901055e-03  6.00377244444e-04  6.67445914241e-04 -5.56548367896e-04 -2.58153840815e-03 -7.92807239612e-03 -1.03440326813e-03  4.27986217136e-03 -2.46698300302e-03 -3.40079886843e-03 -2.92765660369e-04  6.58401034350e-05  2.56063800284e-03  7.89967343629e-04  7.96802440236e-04 -3.96352077105e-03 -2.81323956243e-03  2.78633576366e-03 -1.26947616593e-03 -2.99267090997e-03  8.16994045790e-04  7.52307073050e-04 -1.42954915673e-03  6.29974444336e-04 -4.08009410008e-03 -2.76219210759e-03  2.23637696903e-03 -5.82258048484e-03 -2.45408363376e-03 -3.14750387484e-04  1.43373951503e-03  4.52616380647e-04 -5.35711872898e-03  4.28511038447e-03 -9.46449629219e-04  1.41784720259e-02 -4.16489437341e-03  1.00047482130e-01 -1.07651951147e-02 -4.72248541862e-04  2.65336263546e-03  9.48511814875e-04  5.60585979979e-04 -3.44716316060e-03 -2.58339659291e-03  7.50368348597e-04 -1.55178311899e-03  3.10365821956e-03 -4.04979323250e-03 -8.32288442311e-03  5.91295271325e-03  3.29297167098e-03  1.42098594380e-03  1.50470012249e-04  4.74957023473e-04  3.73135528951e-03 -6.39855144203e-04 -2.45719392698e-03 -2.25819353390e-04 -1.23363237446e-04  1.65509625481e-03 -3.36538348751e-04  8.01816921701e-03  5.04084516371e-04  7.81291613755e-04  7.74305545560e-05  3.49923653297e-03 -3.69007921392e-03  1.34565141007e-03  1.35898792287e-03  4.58385684557e-03  3.44971079935e-03 -1.70783101561e-03 -1.78478518324e-03 -1.02924612761e-03 -1.51336193626e-03 -1.52717663878e-03 -2.28323550707e-03 -6.40617404156e-03 -1.98277665671e-03 -5.48586373759e-04  3.62775166711e-03  1.96055465822e-03 -1.36760412162e-03  7.65590267269e-04 -4.61278499528e-03  1.63922030512e-03  3.85157410789e-04 -3.41280588691e-03 -2.47326519028e-03  1.23451972861e-03 -2.57588597822e-03 -1.45748856637e-03 -2.55239332511e-04  5.75755673792e-03 -4.54726946225e-03 -2.16408369326e-03 -4.12434701696e-03  2.00595854754e-03  2.99480997178e-03  1.15549086344e-03 -1.89976413233e-03 -5.36507326356e-04  3.97977489982e-03  1.72143274212e-03 -2.79962578791e-03 -5.50392905614e-04 -7.59565153508e-04 -4.83179272263e-04  3.58068352947e-03  3.51566054929e-03  4.36860087605e-04 -3.08696796008e-03  3.51003010132e-03 -3.18767646174e-03  2.68506494901e-03  1.96119745773e-04 -4.70529782201e-03  1.10616078809e-03 -1.24697532813e-03 -3.00495666500e-03 -1.17022761353e-03  4.71488472501e-05 -4.17814388316e-04  2.75283611423e-03  1.68983254801e-03 -1.54646527959e-04  3.34811276800e-03 -2.51401511383e-03  2.18407952287e-03 -4.65801571058e-04  5.80307715217e-04 -5.59388305002e-03 -5.56519844900e-03  4.36801343681e-03 -6.96031933766e-04  9.01853684922e-04 -5.20064715113e-03 -2.01933177691e-03  1.71899147489e-03  3.14332932056e-03 -2.27310555311e-03  1.44821129506e-03 -3.95436787084e-03  3.64298056736e-03 -1.61383995703e-03  2.36225595469e-03 -1.91176653518e-03 -7.34602579525e-04  1.09501438702e-03  4.55489937369e-03 -3.90084063070e-03 -1.53543459711e-03 -5.17042739051e-03  7.11130689075e-04 -1.96695302738e-03 -3.32363728915e-03  1.93876450926e-03  6.30940818801e-03 -2.65851809575e-03 -2.16978288189e-04  5.77558034893e-04  3.65998378725e-04  9.47504601882e-04  1.60580582345e-03 -5.19813111673e-04 -4.13178332639e-03  3.01458806502e-03  3.81757595778e-03  1.12769774975e-03 -4.57900018236e-04 -1.52363961257e-03  5.27142157416e-04 -5.41916500826e-03  3.68866265894e-03 -3.40194657096e-04  1.58718505033e-03 -9.12266626772e-04 -4.22782055648e-03 -5.73119211918e-05 -1.65522362689e-03 -1.70072716362e-03  1.97080979836e-03 -2.11906497953e-03 -2.63787139144e-03 -1.32516137515e-03 -5.32450217100e-04  5.62767885980e-04 -5.31348535077e-04 -1.05735370693e-03 -9.38439553075e-05 -4.33811887293e-03  3.63276920344e-03 -1.55460441377e-03 -1.30306955921e-03 -1.33966025225e-03  5.41550534336e-04 -2.10511714702e-03  2.82310606812e-03  2.84347621574e-03  3.67501511558e-03  3.20219167899e-03 -1.26489139783e-03 -3.99927766942e-03 -3.67835348684e-03 -3.21440228901e-03 -2.32315999185e-04  1.70507886269e-03 -3.70257365280e-03  2.46983924113e-03 -2.39680161938e-03 -2.49801569408e-04 -1.04388160900e-03  2.80236003778e-03  3.74323557866e-04 -2.01124262779e-03  2.63933357455e-04  3.07598992710e-03  2.68269083594e-03 -2.28799581016e-04  4.22899120254e-04 -1.91064835057e-03 -2.08409882128e-03 -2.35067824418e-03 -1.50346038014e-03 -2.03845723030e-03 -2.06817222355e-03  3.61304895300e-03  1.19583425636e-03  1.15851335382e-03 -5.24826246558e-04 -5.44152873922e-04 -5.44865013533e-03  7.35718736772e-04  1.14483217960e-03  3.22517690276e-03  1.31194639145e-03 -7.86267239967e-05 -1.38237893297e-03 -2.68339360310e-03 -2.45817851454e-03  3.74629252509e-03 -2.57378812196e-03 -2.06668414200e-03  1.73888088810e-03
-2.66640270949e-03 -4.28351048255e-03  3.67026028930e-03  3.94396758138e-03  1.44794027187e-03 -4.52951271477e-03  1.10898389473e-03 -2.49751951372e-03 -1.72722463330e-03  4.44669409819e-03 -1.53558068612e-03  1.48942281653e-03 -2.23328993626e-03  4.58678117611e-04  3.08712148708e-04 -2.26504731321e-04  2.23800007658e-03  8.36357892108e-04 -5.99638142292e-04 -1.17835051852e-03 -1.37956293167e-03 -1.71760682389e-03 -2.89793932761e-03 -5.14264803242e-03  2.64988338867e-03  4.26632120945e-04  2.04752151471e-03 -2.72048352906e-03 -3.16299470844e-03  4.01959207688e-03  1.35735778496e-03  6.15877709356e-04 -3.90469124976e-04  5.79968057771e-04  1.60069960128e-03  1.35772398845e-03  3.36912981669e-03  4.62178128156e-03  8.68877715205e-04  1.99002699572e-03 -3.90937331356e-03 -5.20851128377e-04 -3.02011529687e-03 -4.00592902998e-04 -1.07348886992e-03  2.21237664027e-03  1.95126653281e-02  5.60261911289e-03 -1.07651951147e-02  9.09513587925e-02  2.00744150699e-03  2.51048466133e-03  4.86168973777e-04 -3.24597391424e-04 -2.17830970224e-03  1.42143526066e-03 -8.96200860874e-04 -1.33074021877e-03 -3.84821487272e-03  2.19722191609e-03  6.08208828826e-03 -7.35928014736e-03 -5.15561317044e-03 -3.11542441393e-03 -4.98149056288e-03  2.57348926584e-03  1.75950226664e-03 -2.51473427462e-03 -3.01885003383e-03  6.96079203582e-04  2.80940564554e-03 -4.25089855065e-04  1.08066460691e-03  7.81243336157e-05 -2.07442646037e-03 -5.65996881021e-04 -3.34435923595e-04 -5.11381969840e-04 -3.26115737801e-04 -3.07401978839e-03 -2.36143784155e-03 -1.05133963633e-03  4.43865991411e-03  3.57737796327e-03 -2.15849202623e-03  1.93429178225e-03 -8.95926970791e-04  2.50015946097e-03 -1.57030650813e-03  5.63225100093e-03 -1.60020597890e-03  2.69293148826e-03 -6.18535034669e-04 -6.03685151140e-04 -6.56385310077e-04  4.30386895250e-03  1.66596537922e-03 -3.03361514689e-03 -2.99259429838e-03  1.58980580777e-03  1.72593687668e-03 -3.49591710729e-03 -5.53779182627e-03  1.45451598645e-05  1.58546522837e-03  3.79707060339e-03 -1.31704151293e-03  1.03193578524e-04  4.76144889526e-03 -2.49342369664e-03  3.77606746922e-03  1.34997207226e-03  1.90842478681e-03  1.90206470634e-03 -6.09103945197e-04 -1.15140478676e-03  3.92477485299e-03 -1.22870107585e-03  1.93405114452e-04  5.59092672800e-03  3.61235391464e-03 -3.96851260966e-03 -2.97998012682e-03 -2.60248907759e-03 -7.49865389866e-03  4.63728015835e-03  3.08618200438e-04 -4.88664215844e-04  4.04092676327e-03 -1.93173789875e-03  7.10457356109e-04  2.50547347555e-03 -2.18834514206e-04  7.63996361888e-04 -2.41373364888e-03  1.57191778100e-03 -2.78713801248e-04  9.41109983641e-04  2.46781337741e-03  1.45639218721e-03 -9.09288462150e-04  3.68550392895e-03  1.91311613383e-03  3.69957742153e-03  2.42487155345e-03 -2.52742205323e-04 -3.98502321222e-04 -2.23705522627e-03 -8.07799050988e-04 -1.55238810485e-03 -1.78889185904e-03  3.60409183724e-03  2.25203130758e-03  6.74258918083e-04  1.28911986043e-03  2.62475979519e-03 -1.85579213899e-03 -5.69831251783e-04 -1.07747340955e-03  3.07975119178e-03 -2.59920867243e-03 -2.70673214462e-03 -2.95549920844e-03  9.28869600956e-04  1.26552509040e-03  1.46468536702e-03 -1.45090694743e-04 -2.12137436036e-03 -5.67874856926e-04  7.85406194760e-04 -1.07097590308e-03  3.71384027999e-04  2.21899952040e-03 -1.46462477631e-03  1.11984220173e-03 -1.06725612359e-04  2.04901701947e-03 -1.57221633494e-03  5.28641572121e-04  6.75436010872e-04 -2.09863843358e-03  1.93363261116e-03 -5.55433959537e-04 -2.88963608429e-03  7.94577856111e-03  9.77320092816e-04  4.16045718488e-03  2.15266380790e-03  3.20645201066e-03  4.28773026892e-03 -6.98174538427e-04  1.60783125179e-03  2.19663392103e-03  2.30616746197e-05  2.99400778114e-03  8.56372613731e-04 -1.52492672632e-03 -1.98868223181e-03 -2.58831203739e-03  9.17050792562e-05  4.67517515916e-04 -3.62782200402e-04 -2.94837562234e-03  4.30551308092e-03 -3.48190296423e-04  3.43323589180e-04 -1.52134908695e-03  3.29598075827e-03  1.61516421747e-03  4.39520792807e-03  2.00718310066e-03  3.16601342399e-04 -1.82249303253e-03 -2.76736302182e-03  4.82995616209e-03 -1.26512700361e-03 -3.55971859180e-03 -1.51118454418e-03  2.87212559513e-03 -1.19314409588e-03 -3.28924841764e-03  3.60680927988e-04  2.11381911081e-03 -1.10696495712e-03 -3.07121610912e-05  6.06597731677e-04  1.52586667232e-03  1.17630269453e-04 -1.77637965809e-03 -2.30949931005e-03 -3.43805222223e-03  3.67787672685e-03  3.05343182797e-03  4.02390904553e-03  3.07049698455e-03 -1.62978857655e-03  6.60020580696e-04  5.00551037688e-03 -3.45907283230e-03  2.28730009532e-03  3.44082435798e-04  2.21301235183e-04  2.09007603227e-05 -2.28346014142e-03 -2.51451670733e-03  1.86993742102e-03 -1.65474839895e-03 -9.17809242856e-04  3.77830529088e-03 -2.92835419609e-03 -7.68744337976e-04 -8.09679399240e-05 -3.85571215196e-03  5.65732634549e-03  3.01808934633e-04 -1.35636015549e-03
 5.44947294683e-04 -1.56071697874e-04  6.59195963836e-04  1.77796917434e-03 -3.27624364851e-04 -7.21494470043e-04  3.92298545406e-04 -8.62538197630e-04 -5.90000453434e-04  3.34446860676e-05  8.49649206937e-04  5.45265308142e-04 -1.21748241244e-05  2.00752217117e-04  3.25374438763e-04 -8.34271085050e-04 -3.57994931823e-04  1.68802936364e-03 -7.10491039630e-04  9.47114461141e-04  2.34671155622e-03  5.87485235280e-04  9.39508343029e-04 -1.24900506706e-03 -1.07474687998e-03  1.14340309189e-03 -3.20896436234e-04 -1.86930582191e-04 -2.05006589319e-04  1.97351023969e-03  2.02659673277e-04 -5.11927739447e-04 -7.50507595836e-04 -1.32011116816e-04  3.11734557394e-03 -1.14327865349e-03  2.47467865153e-04  2.60419522815e-03  7.31386953770e-04 -8.48804021919e-04  6.00566432187e-04  2.91890919011e-04  1.43419407606e-04  1.47361117940e-03  1.91783907059e-04  1.75422964641e-03  6.41140687657e-04 -3.05968869528e-03 -4.72248541862e-04  2.00744150699e-03  4.06343885216e-02 -3.70683505169e-03 -2.07685508102e-02  5.12938355349e-03 -3.15871442343e-03 -9.70206842115e-04 -1.43465448757e-03  1.26249073271e-03  7.99530720600e-04 -7.65785181380e-04 -6.50632763490e-04 -1.17116042559e-03  9.81451864350e-05 -6.56435953781e-04 -1.11398050266e-03 -9.00791006174e-04 -1.44585681395e-04 -3.53173101637e-04 -2.83150688920e-04 -1.25692007379e-03 -7.95454725089e-04 -9.56578738620e-04  1.94440775914e-03  1.44514239835e-03 -7.55940252408e-05  2.01295028816e-03 -1.75109909533e-03 -6.89184276387e-04 -4.89578784332e-04  8.61179557004e-04 -7.44026812436e-04  2.47153654372e-03  1.43748431252e-03  9.32192596957e-04  3.08235618800e-04 -1.40053115530e-03 -2.64662405280e-04  9.29968827430e-04  6.82278769599e-04  4.95885030853e-04 -1.20950592355e-03  1.43614926779e-03 -1.40165920416e-03 -8.39523675093e-04  2.00529324980e-05 -3.06413918332e-04  9.69237154499e-04  9.12443485171e-04  4.40988992765e-04  3.29558831505e-04 -7.57900846454e-04  7.01115031892e-05 -2.42421243880e-03 -4.22964470455e-04  1.71300908498e-03  2.23937345739e-03 -4.77237268655e-04  2.62949580271e-03 -7.45903145753e-04 -3.01261905861e-04  3.32910459461e-04  1.65622950107e-03 -4.07104754715e-04 -2.73690250873e-04  5.41816404435e-04 -1.59846060028e-04  4.55352771056e-04 -4.53900149472e-04  1.74437944392e-06  2.06854102364e-04 -9.31239673691e-04 -5.15930239260e-04  1.46088506417e-03 -5.58350302210e-04 -1.24771759362e-03 -5.96920460326e-04 -1.87217451349e-03  2.41155588760e-03 -9.74670419740e-04  1.19064500624e-04  2.69988011928e-03  3.00407242154e-03  1.21823991611e-03  7.19310350795e-04  1.56094766709e-03 -1.96253033056e-04 -8.82951027586e-04 -7.66431617015e-04  5.54024548871e-04  1.51608979003e-03 -1.39817255078e-04  5.97284387614e-04 -2.73650543667e-04  6.67643131567e-04  1.36357022989e-03  1.22136071601e-03  9.19500953856e-04  9.94740381833e-04  1.23528857696e-03 -4.32554668669e-04 -4.44469489367e-04 -9.39275584868e-04  1.99738233973e-04  3.42695725076e-04  1.23995141503e-03 -1.54821847502e-03  9.51503214552e-04 -1.61418993331e-03  1.50715496298e-04  1.01932755251e-04  1.66109592942e-03  1.69380760046e-03  4.39970868999e-04 -8.04480271161e-04 -1.54835799526e-03  3.52225604563e-05 -7.06136269622e-04 -1.39075631251e-03  2.99608104677e-05  4.43612455614e-04  2.12993678466e-04 -2.80845244635e-04 -1.01021154017e-03  1.14249255121e-03 -2.08615600667e-03 -1.05919443082e-03  6.74327654908e-04  8.90758860016e-04 -6.33450360161e-04 -1.63915462550e-03 -1.16577265222e-03 -1.24576319297e-03 -1.50721856668e-03  3.79728310099e-04  7.01281572818e-04 -1.29042547229e-03  6.17849787517e-04 -7.85162282339e-04  1.87711016984e-03  3.54886124849e-03 -1.12961383635e-03  2.19381664753e-04  2.20712828096e-03 -9.16004757841e-05  1.05683554613e-03 -1.00371787248e-03  1.83801811080e-04 -3.36369113721e-03 -3.08709266060e-04 -2.98255858090e-04  6.68657784726e-04  3.45897218387e-05 -2.18029436452e-03  7.68170210315e-04 -1.63586006675e-03  1.01537151157e-03  7.71623486311e-04  5.48577478814e-04 -9.76956813668e-04  5.08024396610e-04 -4.04891787130e-05  8.23504773664e-05  1.05920452000e-03 -3.78412399973e-04  9.56165753321e-04 -5.60241509099e-04  2.46100715386e-04  3.39600522500e-04 -1.72576570842e-03  9.86476269236e-04  3.44831257892e-03 -1.82251023855e-03 -6.36225983148e-04 -5.89975734540e-04 -1.26552928929e-03  1.00996790023e-03  6.62212967815e-04 -8.57955196065e-04  2.11161959116e-03 -1.23267096750e-04 -3.45350775834e-03  6.29638747415e-04 -4.22397940996e-04  2.21210513023e-03  1.26966178739e-03  4.22426554649e-04 -1.51672551344e-03 -1.46167584807e-04 -1.74873301451e-03 -1.52050141262e-03 -1.27641551051e-03  5.11406981888e-04  5.65999042644e-04  9.81908335125e-04 -2.87200847182e-04 -1.01370644471e-04  7.00153833930e-04  6.67984186397e-05  4.38418743283e-04 -3.56273910282e-04 -2.63679122968e-03  3.62164629283e-05 -6.82935151407e-05  3.50647940223e-04 -9.07548401548e-04  1.35702680505e-05
-7.56098766227e-05 -3.02871376193e-05 -1.29700558347e-03 -2.34861804083e-04  1.70974415132e-04 -2.13715091347e-03  1.25686517413e-03  5.30077493408e-04  1.27151525016e-03 -9.95982399978e-05  8.67689814571e-05  1.97043472768e-03  1.50183076506e-03 -1.92089749056e-04 -1.55414948294e-03  6.06591532098e-04  8.13574347198e-04 -1.55154361704e-03  5.54044923104e-04 -3.01998496129e-04 -1.53104485244e-03  2.26091779361e-04  1.74087225094e-04  2.19068468195e-03  5.20725100162e-04 -8.02230534265e-04 -1.30249448817e-03  2.25068965493e-03 -6.93545842473e-05 -5.94451753734e-04 -8.38943408644e-04 -1.61516018234e-03  1.50330874088e-03  9.62089607433e-04  1.43653790070e-03 -6.01332075794e-04  1.45210300614e-03 -1.68591653844e-03  2.15884350445e-04  9.97045963724e-04 -5.18308745870e-04 -1.00523286046e-03  1.34605001262e-03 -2.20991154561e-06 -1.34265062111e-03  1.11767138842e-03  3.70615635686e-05  1.48351715938e-03  2.65336263546e-03  2.51048466133e-03 -3.70683505169e-03  4.35348071202e-02  1.07778027030e-02 -1.40511501071e-02 -5.77177146871e-03  1.17652897805e-03  1.46800414159e-03 -1.04404760985e-03 -1.13081964081e-03  9.43761506336e-04  3.27607763114e-04 -1.14273318886e-03 -2.83618482711e-03  2.32888402545e-04  2.83581933044e-04  8.11897357046e-04 -6.27664500355e-04 -6.21470170056e-04  1.90686433925e-04 -5.33534272296e-04 -9.59192375875e-04  3.23514256620e-05  7.81946616346e-04  1.22963805093e-03  2.90411094341e-03 -2.62581141598e-04  1.35862072050e-04 -4.14474614812e-04  1.40284349694e-03 -5.13870906204e-04  1.00467378355e-03 -1.77691259479e-04 -1.47670816615e-03 -2.95135354324e-03 -1.95831647726e-03 -3.53261431232e-04 -1.13695328662e-03  2.64579958274e-04 -2.30880324514e-03 -7.76926825014e-04 -1.34482279836e-03  6.27939924384e-04  3.28022405594e-04 -5.19849458596e-05  7.35223053834e-04  1.91560153307e-03 -7.46620778102e-04 -2.73130922606e-04 -7.08658734080e-04 -6.17364657935e-04  1.49953924107e-04 -8.72275306084e-05  1.63774379519e-04  6.82521891316e-04 -8.47615973265e-04 -2.33377537133e-03  3.04034128486e-04 -1.61749406328e-03 -6.43617121771e-04 -6.33932216061e-04 -4.46991315193e-04  9.44879775240e-04  1.26810096203e-03 -2.76490350756e-04  1.08624716393e-03  1.17659131028e-03 -5.17770482538e-03  3.73694816555e-04 -4.35398757331e-04 -2.09072975990e-03  2.87412465108e-03 -5.13671567644e-05 -1.43742633056e-04 -1.93901867400e-03  3.61378594457e-04 -2.62354913499e-04  1.66043877551e-04 -1.46360436582e-04  7.66542729139e-04 -6.51635472158e-04  7.05452304527e-04  1.87061262418e-03  1.64725281617e-04 -1.87563425880e-04  2.09655391353e-03  6.04935892987e-04  1.87742569538e-03  6.42609103827e-04  3.25282347773e-04 -5.43106164581e-04  1.47858695703e-03 -9.66673536284e-04 -2.66546215550e-04  4.99167194701e-04 -3.31062091641e-04 -3.03521811043e-03  1.12043313910e-03 -1.22312544070e-04 -1.56764028907e-04 -2.31054032767e-04  2.96809843996e-05  2.03379578215e-03 -6.02471026776e-04 -1.49673190563e-03  4.39138400789e-04  1.91907778921e-03 -2.52208144047e-04  1.14796489613e-03  9.70651967628e-04 -1.92385809900e-03  1.12659103540e-03 -1.70157209406e-03  1.91969445646e-04  9.17667691127e-04  1.90792756596e-03  8.12317900141e-04 -7.67896714155e-04  2.70600323788e-04  6.14720959123e-04  1.32688632614e-03  1.19216851828e-04  3.39753847759e-04 -8.11807723934e-04 -5.10322044118e-04  2.43490667646e-04 -1.71976973528e-03  1.44757607257e-03  1.02034099384e-04 -1.19836830922e-04  1.24667885086e-03  4.83557402567e-04  4.84530397704e-04 -7.00464547818e-04 -6.62932656137e-04 -1.49425642207e-03  2.82573554161e-03 -3.28481295806e-04 -9.12256919685e-04  9.62073599540e-04  2.17258052333e-04  3.75861889621e-05 -1.56701161454e-03  1.16250955455e-03 -1.25107936445e-04 -7.54085640317e-04 -4.42343308059e-04 -1.35316965112e-04 -9.97115665728e-06  6.60098237712e-04 -6.75326668030e-04  9.60740289321e-04 -9.34083617090e-04 -1.54322216367e-03  1.70422303528e-03  9.63858168127e-04 -2.86495987731e-04 -5.88045676504e-04  8.28562969292e-04 -7.22813161520e-05  4.01512277653e-04  3.21583139073e-04  2.60549964458e-03  1.11826122871e-03 -6.47397540478e-04  2.08614666069e-03 -9.59399211463e-04  5.77794584825e-04  2.14732484513e-04 -1.12574921265e-03  5.00496650015e-04 -1.80023965472e-03 -8.06323546684e-04  1.45124234147e-03  1.12699621691e-03  2.82064803981e-03 -3.68015632759e-03 -2.53996114189e-03  1.70815589064e-03 -1.09121243413e-03 -8.89032597049e-05  1.75967969213e-03 -3.72131010602e-04 -2.17886296002e-03 -2.63730249248e-03 -1.11833738048e-03 -1.63495621428e-03  2.46098420293e-03  1.48098290683e-04  3.98633958663e-04  2.63954435760e-03 -5.32997236249e-04  9.15909155009e-04 -9.14254428642e-04 -1.91377072110e-04  4.44229368055e-04 -2.62827617025e-04 -6.34811521585e-04  1.01858840517e-03  8.19774952219e-04 -2.47751867117e-04  7.35990598757e-04  1.33653598802e-03  1.10296158204e-03 -3.19110770032e-04 -5.43190229947e-04 -3.01356524820e-04
-2.70959748923e-04  3.73518870134e-03  3.32466230356e-04 -4.06974680870e-03  4.35600512831e-03 -6.66998464811e-04  8.50878533569e-05  2.27335947951e-03  1.34032594807e-03  7.53180450231e-04 -1.18333500172e-03  7.10647602033e-04  3.20380645459e-03  3.14482895742e-03 -6.40264957318e-04  1.13844144635e-03 -1.26600051521e-03 -2.17722732582e-03  1.28590840429e-03 -2.97142786559e-03 -3.33227696989e-03  4.53896802587e-05  1.55377399171e-03  5.26697500405e-03 -1.93178268987e-03 -1.84651925380e-03  5.35928377438e-03 -1.96180436697e-04 -1.12584990400e-03 -2.25092097338e-03 -1.46632610219e-03 -1.13400718606e-04  9.60518914449e-04  2.32601112994e-03 -1.90434809038e-03  4.79932967456e-04 -1.73009171094e-03 -3.20269933039e-03 -1.06164240396e-03  3.60143143360e-03  3.98388928394e-04 -1.52855055336e-03 -2.89375149749e-03 -3.77107366121e-03  4.48024559361e-04 -2.19455636563e-03 -3.66625721082e-04  7.90518400709e-04  9.48511814875e-04  4.86168973777e-04 -2.07685508102e-02  1.07778027030e-02  8.10827219234e-02 -1.90215818163e-03  6.03015007266e-03  3.79953311344e-03  3.29435276883e-03 -1.78239427576e-03 -6.62827407059e-04  3.94248982428e-03  2.12029875732e-03 -5.56607128038e-04 -2.36778240810e-04  1.06440076449e-03  1.89460596322e-03  6.34031368860e-04 -2.72219706311e-03 -7.88717365999e-04  2.73528169975e-03  2.61244480153e-03  2.36701560744e-03 -4.95039090564e-04 -3.68671609144e-03 -2.12675660880e-03  3.01440355566e-03 -1.05610033828e-03  2.04806675030e-03 -9.99067839987e-04  2.90987099915e-03  4.36177795320e-05  7.40942980641e-04 -1.10018103722e-03 -3.32649023477e-03 -2.27423833007e-03  2.05307630008e-03  2.04045349885e-03  8.54253160245e-04 -9.26122565744e-04 -7.86525908773e-04 -8.28909925716e-04  2.91122735859e-03 -2.73265222817e-03  3.37010356617e-03  2.14320763595e-03  2.38805944842e-03  2.12056292178e-03 -2.77802381413e-03 -7.58831868082e-04 -1.76944758972e-03  1.33459117733e-04  1.94781481566e-03  1.43064558740e-03  2.78920203081e-03  8.03844890672e-04 -9.25096047097e-04 -2.32417158892e-03  1.51505111666e-03 -3.28885545367e-03  2.47017978306e-03 -4.05750804242e-04  7.68047640051e-04  1.03253345327e-05  1.72578926451e-03  1.09612808529e-03  2.14937774221e-03 -7.50562533283e-04 -1.51763237008e-03  6.13228727355e-04  1.06766236394e-03  7.59395566054e-04  3.22669507330e-03 -1.30699341669e-03 -1.49361381927e-03 -8.53404961041e-05  1.90958708849e-03  5.81702296023e-04  2.09887570689e-03 -1.56762902807e-03  2.02404003731e-03  6.53825833032e-04 -4.05310789990e-03 -5.59718973797e-03 -1.33494894646e-03 -2.83477129271e-03 -1.40275390052e-03  8.45309418749e-04  2.10237348119e-03  2.90858961494e-03  1.02218145597e-03  1.26090283989e-04  2.69715896250e-04  3.09128591246e-03 -5.23377605321e-04 -5.67284156652e-04 -2.50673951702e-03 -3.05083713056e-03  5.39852645213e-04 -5.18198785950e-04 -3.07060932655e-03  2.11914612537e-03  3.79816634187e-04  3.29217464089e-03 -8.53614460220e-04 -2.92897196379e-03 -2.61430319754e-03  3.59971206140e-03 -1.72920141014e-03 -1.66282976495e-04  1.62667550721e-03  3.18058963809e-04 -2.58553380415e-03 -3.27955636192e-03  1.10268597768e-03  2.14269523874e-03  4.07590375168e-03  1.43962393984e-04  2.45746164433e-03  3.39441423281e-03  1.44997377584e-03  2.78784332873e-03  1.52666600583e-03  5.09603244125e-04  5.33670090241e-04 -8.75761231830e-04  2.01253454565e-03  8.20881206229e-04 -2.64306677392e-03 -3.11715358089e-04 -7.41662987784e-04  8.39875696301e-04  1.09992326870e-03  8.66512382806e-04  8.44085252784e-04 -9.56922619693e-04 -2.40765287411e-03  5.36361059298e-04 -2.32444610068e-03 -1.23735822194e-04 -1.91181688571e-03 -7.76942575884e-03 -1.30407334382e-03 -2.82795376351e-03 -2.16567054018e-03 -1.66317165183e-03 -3.61658202882e-03  1.31904632669e-03 -9.08185160439e-04  5.42414267261e-03  4.17401041516e-03  5.33900842456e-05  5.88256840349e-04 -6.06699752959e-04  3.82396854616e-03 -5.49779331028e-04  5.20900944842e-03 -1.25670810929e-03 -1.09652955828e-03 -9.16945573647e-04  2.21617252223e-03  4.30578286241e-04  5.56889642147e-04  1.20024032221e-03 -2.25102508206e-03  3.74885186400e-04 -2.28976813397e-03  2.79537401151e-03 -1.82696325327e-03 -1.01845592576e-03  2.86232522226e-03 -1.96571748472e-03 -5.15192527206e-03  1.88157303492e-03  2.20595111531e-03  1.79453119740e-03  2.43423050573e-03 -3.30375001938e-03 -2.02433648144e-03  1.58726588189e-03 -2.60499114704e-03  5.78175663486e-05  1.85174166128e-03 -1.36757114991e-03 -4.94948233279e-04 -6.90793544711e-03 -1.34434873136e-03 -2.25618298848e-03  2.18233099110e-03  1.02273125687e-03  1.60349015961e-03  3.22644180621e-03  4.35948811472e-04 -2.64469603986e-03 -7.07193701349e-04 -3.29247913062e-03  1.42265675536e-03 -3.87237985552e-04 -3.16297638504e-03 -4.29778653463e-05 -3.91511159626e-04  2.94587841619e-03  3.77637692815e-03  1.38263840935e-03  2.34621674863e-03 -4.23657642730e-03  1.58323180945e-03 -2.21620724934e-03
 3.20178413345e-03 -1.88727388442e-03  6.71838583808e-04 -9.18671969438e-04  5.21034382070e-04  2.33955178507e-03 -4.97381670143e-03 -8.71661352381e-04 -1.95742523478e-03  1.36630883583e-03 -3.05776087354e-04 -1.10348283143e-03 -4.66874688339e-04 -1.07453610661e-03  2.28292954421e-03 -4.40042721598e-04 -1.04841832778e-03  2.83556051027e-03  4.62911196032e-03  2.40260420264e-03  5.78702672616e-04  2.03757519355e-03  6.65604284846e-04  5.62761704789e-03  1.67920194258e-03 -1.94892806073e-04 -8.50161279279e-04 -4.38988281854e-04 -6.97811539551e-04 -1.83972044815e-03 -2.07627082893e-03  1.49606908177e-03 -9.10814737864e-04  4.12592611623e-03  2.41499042341e-03  1.32426608938e-03 -2.24125702003e-03  7.03195058661e-04  7.69279940611e-04  2.24613297802e-03 -1.92219203073e-03  5.97508074104e-04 -7.41564039624e-03  3.85050649893e-04  1.27277443146e-03  4.80681487428e-04  4.80249897721e-03  1.16493393244e-03  5.60585979979e-04 -3.24597391424e-04  5.12938355349e-03 -1.40511501071e-02 -1.90215818163e-03  1.11960911858e-01 -9.85155552736e-03  1.92304376560e-03  4.22527523424e-04  2.44140015447e-03  4.98013805541e-04  3.02861520760e-03 -1.01412185859e-03 -1.96749337719e-03  3.08340848957e-03 -1.62380270584e-03 -2.27965203852e-03 -1.26653385064e-03  2.27294896631e-03 -1.28338102006e-03  3.06623572257e-03  1.60442613855e-03  2.19198994562e-03  4.52943614481e-03 -3.76154347284e-03  1.48045001703e-03 -4.09166315680e-03  1.57033203360e-03  1.98074161869e-03 -2.20528017771e-03 -3.58499931101e-03 -1.27960945243e-03  2.66178075946e-03  5.23569076364e-03  1.47542638189e-04 -6.74856951943e-04  5.63856516397e-03 -4.86976807418e-03  1.60979061805e-03  2.20415739845e-05  6.78343207458e-03  7.75910118514e-03 -1.13622474437e-03 -7.56034493770e-04  5.70682751527e-04 -1.13714468236e-04  4.92076066286e-04 -1.35499969243e-03  2.24090279520e-03 -1.74748752332e-04 -2.34760486576e-04  2.21620156213e-03 -2.72601599033e-03  3.64314679360e-03 -3.62807921799e-03 -1.32481786325e-03  2.74097352113e-03  1.00479425961e-02 -9.33028537923e-04  3.30145791042e-03  2.76627011416e-03 -1.16861416649e-03  1.25188715438e-03  3.55414166025e-04 -3.42681595244e-03  9.51364925309e-04  8.52280614629e-04 -1.87701486427e-03  4.75513189599e-03 -2.49876696466e-03  1.09555194957e-03  9.83694026212e-03 -4.26211781982e-03 -7.48032220352e-03 -6.50903083802e-04 -8.28471989090e-05 -2.28881368548e-03  8.34604740567e-04  1.12320531271e-03  1.36388356165e-03  8.55839888856e-04  1.15406877386e-03  2.02413613958e-03  6.57186188703e-04 -5.00394774628e-03  2.70542221627e-04 -6.93225801888e-03 -2.56065364718e-03 -5.32492255802e-03  1.56778725737e-03  2.91881198023e-04  7.57624098559e-04 -4.88023620612e-03  1.64428739238e-03  6.30323077833e-03 -5.01675204410e-03 -3.78044720587e-04 -4.77087758847e-04  1.56072595165e-03  4.75942491555e-03  2.52144201309e-03  5.79680445599e-04 -3.10834645992e-04 -7.15677820354e-04  1.64628199598e-03 -2.88718780428e-03 -8.53070971395e-03 -5.76777296018e-03 -1.47621598687e-03  2.77393534343e-03 -9.51464292316e-04  9.59483933309e-05  1.55201934579e-03  2.38873987871e-03 -2.20837453191e-03  4.38981434780e-03  9.96833868110e-04  8.71009448471e-04  3.79389364577e-03  1.69203007267e-03 -6.85749374575e-04 -6.44544231306e-03 -1.81328433334e-03 -2.02513665442e-03  5.95452495311e-03  4.93568974120e-03  2.78968958898e-03  2.03507115846e-03 -2.84870719183e-03 -2.13842391037e-03 -3.07790350645e-03 -4.80068706965e-03  3.07997410377e-04 -1.75465400855e-03 -3.65266152214e-03 -1.91858276989e-03  7.26037620676e-03 -2.98492936364e-03 -3.86348973628e-03 -3.26136666679e-04  1.59871263506e-03  7.65817628193e-04  1.40408242060e-04 -7.40565013006e-05 -1.15288008178e-03 -1.35220569425e-03  2.61615818648e-03 -3.57178007102e-03 -4.86450746596e-04  2.20469678317e-03 -3.04340693257e-04 -1.08088968764e-04 -9.03352550298e-04  7.17820802472e-04  5.00145395585e-03 -6.00055334369e-03 -4.29200083003e-04 -2.77316281283e-03 -6.15810430011e-04 -6.80087484442e-03  1.81860641293e-03  8.30123298933e-04  5.22659951221e-04 -2.98416103481e-03  1.06440065212e-03  1.06463633577e-03 -1.25659745352e-03  1.17461519009e-03 -9.90450062248e-04  7.90341634512e-04  3.35784553021e-04  3.53371466952e-04  3.04600410575e-03  3.76933418040e-04 -1.80345031891e-03 -2.07747781217e-03 -5.25949841020e-03  5.68047152831e-03  4.62372216425e-03 -3.56592857127e-03  7.72417898372e-03  6.21885039517e-04 -6.29380447785e-03  2.08094552106e-03  4.37173178399e-03  7.30296548458e-03 -1.13231835192e-03 -2.14246337718e-03 -9.10708763799e-03 -2.45553778476e-03 -1.80089364698e-03 -2.42392401927e-03  2.58569172776e-03 -4.64374531063e-03  3.18543360439e-04 -3.09431402857e-03 -4.34904984645e-03 -3.36999125789e-03  3.73863687924e-03 -4.01933813829e-04  3.51392172815e-04 -1.02086765670e-02 -2.56613551185e-03  2.67412702540e-03 -5.34813147449e-03 -9.46905160637e-04 -3.96065745708e-04 -5.67972596089e-03
-2.03664573175e-03 -1.07745296775e-03 -1.46142265256e-03  2.61202466221e-03  5.48221065272e-05 -1.48476255803e-03  1.37244269213e-03  3.18552816205e-03 -3.86697962283e-03  4.27662689126e-03 -1.85450915960e-03  2.41583027129e-03 -8.92839854937e-04 -4.49301596358e-03  2.99924033614e-03  1.59001563552e-03 -2.53478474447e-03 -5.55767253486e-03 -3.44342771907e-03  2.51876731132e-03  2.79230190529e-04 -1.37447638992e-03  5.70023994852e-04  1.62157560181e-04 -8.87770111752e-04  3.71811550868e-04 -1.16329357951e-03 -8.30342570953e-04 -3.21807964349e-04  1.38840503267e-04  4.54976616660e-06 -5.34463635669e-04  5.10389420377e-04 -5.22113749398e-03 -5.89166670916e-05  5.39623706860e-03  2.29768744209e-03  1.23855670974e-03  1.18489883610e-03  3.30075760544e-03  1.84391342757e-03  3.37154384848e-03  2.35962108487e-03  1.81322123331e-03 -1.36713924003e-03 -5.78280456220e-03 -4.27921109436e-03 -2.64601240655e-03 -3.44716316060e-03 -2.17830970224e-03 -3.15871442343e-03 -5.77177146871e-03  6.03015007266e-03 -9.85155552736e-03  1.04487524552e-01 -7.55669719934e-03 -5.48754731400e-03  3.54465896961e-03  2.47018251529e-03  2.02129673770e-03  1.17100086516e-03  7.84407292615e-04  4.12365823139e-03  1.43708539003e-03  2.60503688737e-03 -1.26213092920e-03  3.03272814465e-03  1.39689261344e-03  9.12315318639e-04  1.96805497368e-03 -2.47754588927e-03 -6.84645411977e-04  1.31245808138e-04 -5.56736422691e-03 -2.66183694912e-03  1.14541767994e-03 -1.02551306804e-03  2.71835307043e-03  3.11134191013e-03  8.88351959497e-04  1.27879360215e-03 -5.21178088537e-03  7.96052174273e-04  2.74355656767e-03  3.35879743375e-03  2.20131351920e-03 -1.13918688722e-03 -1.19564256169e-03 -5.26115139343e-03 -2.71095481935e-03 -4.84568749189e-03  7.33437461696e-03  3.02560877380e-03  1.30893112420e-03  5.39577375198e-03 -3.15917728194e-03 -9.31417260107e-04 -7.46055648701e-03  2.38832815183e-03  4.38922553597e-04 -7.19386107366e-06 -2.92514369225e-03 -1.82380439233e-03 -5.53586597830e-03  1.01985954285e-03 -3.24229689155e-03  1.60728782895e-03 -2.76652098629e-03  1.14381194004e-03 -2.96957812363e-04  1.39532275063e-03 -2.45953704443e-03  5.64930960164e-03  6.02693467062e-03  1.58731767091e-03 -2.02729107942e-03  1.19766983871e-03 -4.16510470864e-04  5.42034847887e-04  7.79935608322e-04  8.36947177562e-04  5.36127497006e-04  3.95096195758e-04  5.43500661392e-03 -1.81137691486e-03  6.36352965445e-03  3.92211457192e-04 -5.95423756253e-03  4.10956430176e-05 -2.23045899507e-05 -5.04790313003e-03 -4.25159352006e-03  1.57081000810e-03 -3.19474006964e-03 -1.58101205165e-03  3.63743136264e-03 -2.76731129099e-03 -1.83180773682e-03 -3.06746534522e-03  1.57119078503e-03  6.73416357618e-03  2.74264187939e-04 -1.67541220217e-03 -1.29987263462e-03  2.88346340530e-05  2.35372182945e-03  6.28715314873e-04  3.91679719632e-03  4.26003165922e-04  3.34203085384e-04  2.25046539725e-03 -1.39202933842e-03  2.68577222573e-03 -1.03762947334e-04  2.83905383719e-03 -6.25573327691e-03 -7.92873342349e-04 -2.57207463489e-03  9.76924649251e-04 -2.50066164066e-03  1.86618666712e-03  2.09643912256e-03  3.35797335456e-03  2.05542460558e-03  7.41749402645e-05 -5.35451083714e-03  2.37625433227e-03 -3.70154842717e-03 -9.99543761331e-04  5.60813354175e-03  1.09354341126e-03  2.49723664522e-03  8.24776182949e-05 -2.96801063462e-03  2.01856696146e-03  3.30499761700e-03 -6.58605327188e-03  2.44585749361e-03 -3.05896940545e-03  7.82257629365e-04 -2.36906988297e-03 -2.01237922862e-03  1.03979705087e-04 -1.18107528942e-03  1.32504628801e-03 -2.59793962223e-03  1.69234186126e-04  1.09952515545e-03 -3.09452948271e-04 -5.94005657402e-03 -1.35880822935e-03 -4.82962623227e-03 -5.79464279731e-04 -2.89991801521e-03  9.90776792638e-04  2.62940892596e-03 -1.21361560474e-04 -4.49473206703e-03 -2.09732834927e-03 -3.31177884031e-04  4.37003822046e-03  1.32437487430e-03 -1.82813640306e-03  4.31702003185e-04 -5.98913333356e-04  1.24827300569e-04 -1.66350481399e-03  6.23904230530e-03  3.10676374427e-04  5.94287778673e-05  1.03298592425e-03 -3.16571156063e-04 -3.37452739198e-03  1.25978481876e-03 -3.64146704557e-03  1.61521689811e-03 -1.10010807236e-03 -1.34467157407e-03 -2.99518510260e-03  1.81874663947e-03  1.73666629710e-03 -4.80240550299e-04  7.25808117382e-05  3.63441862911e-03  2.42374253103e-03  1.25117949960e-03 -2.23134804452e-04 -2.42573492414e-03 -3.02430839632e-04  6.42339884910e-04 -6.82064842581e-03 -1.87747723712e-03  2.49163608345e-03 -1.96803165825e-03 -1.08025133556e-03  2.91611629662e-03 -9.10932502930e-04  1.35743727195e-03 -2.18673123279e-03  1.91528381976e-03 -3.50537761863e-03  4.57420512048e-03  2.01598605509e-04  1.82077518146e-04  4.59287901170e-03  2.50341276256e-04 -2.00504191619e-04 -4.05304951976e-04 -4.11594450375e-03  1.00992651937e-03  1.03788769585e-03  3.89413603358e-03 -1.37814513992e-03  1.70813007956e-03 -2.29711664574e-03  2.82663342837e-03
-1.62072315933e-03 -2.23965305054e-03  3.76176478232e-03  8.63459807904e-04  2.78221015743e-03  9.63253133645e-04  1.28200975188e-04 -8.55508281215e-04 -1.30432507462e-03  3.52770063600e-03 -4.87658217826e-04  3.46841926982e-03  2.17984966277e-03 -2.73072330080e-03 -9.33685558438e-04  2.04431647127e-03  3.36238809592e-03  2.23313797415e-03  9.10580691779e-04  8.47816765620e-05  1.41540912867e-03 -1.77178305132e-04  2.15986458518e-03  3.47915661641e-03  1.62604725959e-03 -1.03635838473e-03 -3.65029000900e-03  3.54662479138e-03  7.58632113081e-04  4.11418643494e-03  3.14061449931e-03  1.44463157505e-03 -1.42507245139e-04  5.26332922490e-03  2.20648620095e-03  7.33344974180e-04 -1.24017655809e-04 -1.21955161960e-03 -1.40665333883e-03  2.61133687727e-03  1.61320636700e-03 -3.49557500340e-03 -4.62371596458e-03  2.87529627895e-03 -2.01528070051e-03 -2.24728427793e-03  3.68778221592e-03 -1.02541344185e-03 -2.58339659291e-03  1.42143526066e-03 -9.70206842115e-04  1.17652897805e-03  3.79953311344e-03  1.92304376560e-03 -7.55669719934e-03  9.42732321461e-02  5.74169713909e-03  2.72381134846e-03 -1.07628622845e-02  6.19967192638e-03  4.28353478845e-04  2.70849191906e-03 -2.68429712898e-03 -2.51450137139e-03 -3.67505268052e-03 -3.86492435511e-03  8.09156344161e-04  8.25238517674e-04  3.33827226864e-03  1.51579025148e-05 -2.14755461988e-03  8.69447366668e-04  1.86430009440e-03 -9.08068235477e-04 -3.13359773463e-04 -2.19567723649e-03 -7.03079532235e-04 -2.22656443458e-03 -8.16551996882e-04  1.75579762838e-03  5.58345282901e-05 -1.00951398956e-03  1.96866652700e-03  1.70828537757e-03 -2.04558039478e-03 -2.13522069241e-03  2.16766032332e-03  2.85676086964e-03  1.17442760798e-03  3.83185747095e-03  1.45612977805e-03 -6.35979305042e-04  3.07173070370e-04  1.53391971213e-03  3.24504149531e-03  2.68710708860e-04  4.97362811986e-03 -3.06723550427e-03 -1.35826677168e-04  6.39394980748e-04 -1.17128047566e-04  7.42394729399e-03 -1.66680854561e-04  5.18703858610e-04  1.82722099491e-03 -2.04410019826e-03  6.69717567259e-04  2.90341538198e-03  6.22512910704e-04 -2.83474990896e-03  8.38257817571e-04 -1.17755197668e-03 -2.78621662965e-03 -1.85701860546e-03  7.89529145890e-04 -1.90880945453e-03 -4.67078069266e-04 -1.10148846668e-03  1.81194476008e-03  3.17301838871e-03  4.78581533630e-04 -5.51535256632e-04  3.04554892962e-03 -3.80978092834e-03 -1.06607860413e-03 -1.14200919378e-03 -2.94580018097e-04  1.58931542599e-04 -2.77873175345e-04 -1.10474032335e-03  3.45013884526e-04  6.39657585574e-03 -8.61088563402e-04  2.60215138381e-03  2.44854807778e-03 -1.95476513599e-03 -2.50102467393e-03  2.08976779706e-03 -1.17607339753e-03 -1.03498795938e-03 -1.73105408292e-04 -2.03042875814e-03  2.35967788215e-03 -1.41689120149e-03 -3.32509652178e-03 -1.98267573195e-03  1.65173033965e-03  5.69359853419e-05 -2.41212496284e-03  5.91093664613e-04 -3.12529555208e-03  8.82292311349e-04 -7.02911208500e-04 -9.30287766940e-04  2.54750087621e-03  3.18747894374e-03 -1.58155307813e-03  6.73927579926e-04 -4.69616352167e-04 -3.62222565558e-03  3.22713273474e-03  1.75372340763e-03  5.09947553794e-03 -4.48954217147e-04 -4.62394538940e-03  1.30805373330e-03 -6.68229408469e-04  4.61507554485e-03  5.67409695632e-04 -4.46247607226e-03  1.90061050885e-03  8.14373859554e-04 -1.03395307239e-04 -2.07256849712e-03 -5.46548132231e-05 -2.56314155050e-03  5.38488450152e-06  1.52365840384e-03 -7.69718508952e-04 -3.50259513639e-06  1.81215300750e-03  5.16031936317e-04 -1.60143361960e-03 -2.99433326873e-03  3.97666397048e-03 -8.60461060491e-04 -3.41930419515e-03 -7.10246474425e-04  2.57446180243e-03  6.65038207602e-04 -5.33832736189e-05 -2.52024569738e-04 -1.78318202981e-03 -2.54934348332e-03 -7.11878187435e-04  2.77003946134e-03 -8.50248229637e-04  2.56490153862e-03  2.32863854485e-03  4.72429643295e-05  2.24981562082e-03 -3.01628413165e-03  3.30699112466e-03 -1.01578014524e-03 -1.41331356199e-03 -1.18232318272e-03 -2.03077617209e-03  2.12231095431e-03 -6.13127054514e-04 -3.01870387211e-03  1.50832091891e-03 -3.50366974518e-04 -1.82745038570e-04  3.55157977764e-05  2.93120629307e-04 -2.50415823158e-04 -1.00852116143e-04  8.11185900786e-04  5.72532197746e-04  1.63288824374e-04 -5.99874911325e-04  1.18228359056e-03  2.02299747407e-03 -2.84085199198e-03  2.95918893173e-03 -3.77577949065e-04  1.78230383356e-03 -2.38542013086e-03 -3.61089185627e-03  7.49586518495e-05 -8.69810588815e-04 -3.12406408236e-03  6.87976694197e-04 -2.08440091357e-03  1.36200563262e-03  2.96344700355e-03  1.26715555205e-03 -1.63087253476e-03  3.31569906481e-03 -8.75241656443e-04 -4.09761689840e-03 -1.14039667772e-03 -2.22098764076e-03 -6.28620551995e-03 -4.92732369133e-03  1.86584595459e-03 -1.36714470721e-03  2.53933013541e-03  2.19164878146e-03  2.22228812118e-03 -7.75286740248e-04 -4.81404075534e-03  1.48899903600e-03  9.04335642330e-04  2.52853814961e-03  4.60293501957e-03
-7.02321122413e-03 -2.33216332903e-03  2.07766968773e-03  1.71721348059e-03  9.14377800114e-04  1.82917885556e-04  3.60982750413e-03  5.08505479750e-03  1.85160515547e-03  4.71031297823e-03 -2.28808733993e-03  2.65904532494e-04 -1.83856451858e-03  7.13502163743e-04 -1.44027363829e-03 -2.15231926883e-03 -3.04836912016e-03  2.12368315115e-05  3.27027009328e-03  2.09102614710e-03 -5.07802669219e-03  6.39136207078e-04 -2.22033234206e-03  6.16378542292e-03  2.28119814916e-03 -1.11120296535e-03 -4.58133644552e-04 -4.86763795988e-04 -6.06570960265e-04 -3.28842074387e-05  4.88467369990e-04  1.63762851605e-04 -6.51283662659e-03  7.09096128454e-04 -2.51530050177e-03  1.89372879848e-03 -5.59056367623e-04 -1.58163625244e-03  7.94506016421e-04 -1.14308988441e-03 -1.01267802964e-03  5.06899016556e-03 -1.74309959436e-03  6.50797922252e-04 -6.77830721011e-05  9.93382022466e-04  6.32187471825e-04  9.45027566113e-04  7.50368348597e-04 -8.96200860874e-04 -1.43465448757e-03  1.46800414159e-03  3.29435276883e-03  4.22527523424e-04 -5.48754731400e-03  5.74169713909e-03  9.30378011416e-02 -2.55194992340e-02  1.46499800887e-03 -1.07508233276e-03  2.88702176570e-03  1.90604185289e-03  6.18192940917e-05 -2.85404408957e-03  1.12227476396e-04 -1.11748279306e-03 -3.90318329765e-03 -7.90043008180e-04 -5.09781726201e-04  4.78186949218e-03 -1.20248481101e-03 -1.13026123115e-03 -1.10679541053e-02  1.52100430706e-03 -1.09547467928e-03 -9.51553366322e-04 -2.61199414388e-03 -1.04317661601e-03 -4.03487760373e-03  9.94759548648e-04 -1.79565453523e-04  1.02945619825e-03 -4.07059305933e-03 -9.06931378763e-04 -2.72514941872e-03 -5.15263851939e-03  1.04450594544e-03  2.53725402914e-03 -7.17866371162e-04  8.46716717047e-03  2.89450786794e-03 -3.97668849883e-03 -7.61907512780e-04 -2.45553629575e-04 -2.62873843370e-03  3.09618695206e-03 -1.05477702370e-03  2.30871447863e-03 -2.60508636638e-03 -5.21305311066e-04  3.73579801420e-03 -3.53229850780e-03  3.75453449667e-05  8.13032474338e-04 -1.88538209408e-03 -4.61938384294e-03  8.15676393712e-04 -9.35945334632e-04  4.25230338277e-04  4.62312762667e-03  2.37933769105e-03  5.85591066735e-03 -1.63830998247e-03  3.39499046730e-03  1.93543693837e-03  3.65107875867e-04  3.30522309059e-03  1.42563650844e-03 -5.36255689668e-04  2.61739460153e-03  2.34993873414e-03 -2.78904221812e-04 -1.65771321161e-03  3.35662727320e-03 -2.56092428293e-03  3.08318233487e-03  1.09713985870e-03 -4.43411875863e-03  1.61718633065e-03 -2.49739489694e-03 -5.95615237730e-03 -2.38249516726e-03 -3.08503386060e-04 -3.64819963024e-03 -2.58042321183e-03  1.65608275457e-03  3.66551282325e-03  2.43992877177e-03 -6.11318698201e-03 -1.07399796523e-03  5.37449039152e-04 -3.51528520395e-03  5.63854778007e-04 -1.95762248005e-03 -4.21285427298e-03 -2.68484684165e-03  4.03098262095e-03  3.57731689390e-04 -3.69827518212e-03  1.95025913062e-03 -2.87582296387e-03 -1.68112512729e-04  6.08093398624e-04 -2.50773959597e-03  1.44430880023e-03  4.98584315406e-03 -9.46626201371e-04 -2.12046250633e-03  1.53586334298e-03 -6.38691116707e-04 -2.29169968693e-04 -3.41159157917e-03  1.84526718145e-03 -3.74808252966e-04  1.57221490270e-03 -1.89598423857e-03  5.98020880905e-04 -2.91006703248e-03  1.44301208832e-04  6.13840120383e-04  2.89142562351e-03  7.79879300040e-04 -5.50070898749e-04  2.69229120790e-03 -4.06453111447e-03 -2.74213598470e-03  3.81559417558e-03 -3.02688345144e-03  2.78946209764e-03 -5.79855048794e-04 -5.47739529752e-04 -1.92982377058e-04  2.23921908936e-03 -4.04556486690e-03 -1.83579780432e-03  2.74485313660e-03 -1.15840065686e-03 -1.33714919971e-03 -1.46626911379e-03 -6.02425191462e-03  1.38152742915e-03 -2.76546176529e-03 -3.23059876486e-03 -2.78037956196e-03 -1.61802093195e-03  5.29981588769e-04  8.57383134529e-04  1.18047101060e-03  2.83584534890e-03 -6.67840212890e-04 -2.45460641418e-03  3.17252579144e-03 -1.62042770890e-03  3.70963510632e-03  1.25082660687e-03 -3.66774731619e-03 -2.48996315695e-04 -5.43923873000e-03  1.13902408717e-04 -3.34255489274e-03 -1.78397024720e-03  3.07048738017e-03  4.21351189480e-03 -2.41331736804e-03 -2.07126268585e-03  2.47037337771e-04  1.27828283640e-03  5.06378039255e-03  2.69723616042e-03 -3.20908035489e-03  1.16480314871e-03  3.11333349031e-03 -2.38012545273e-03 -2.82836166774e-03  8.13638930835e-04 -1.02804178449e-03 -2.27678414759e-03  1.55668142938e-03 -1.43343215306e-03 -4.29176807051e-03 -2.08604993786e-03 -3.24966759063e-03  1.69705682295e-03 -1.24414243173e-03  1.95608335242e-03  2.34175919949e-03 -1.18098932399e-03 -1.46878252261e-03 -9.86490113968e-04  1.76269084765e-04 -1.85360051153e-03 -2.99216532680e-03  6.01117555531e-04  2.52477854226e-04 -1.19360025657e-03 -4.18004801607e-03  1.64860126253e-04  9.91462970462e-04  1.24292712404e-03  2.22448802319e-03  3.19748987923e-03  4.73176152860e-04 -4.18990554964e-04 -1.55245600964e-03 -2.47521850957e-03  2.52319930454e-03
 4.51318295558e-03 -5.17642205310e-06 -1.96139480674e-03 -1.29982384926e-03  1.54832362330e-04 -6.60075813086e-04 -1.12210800254e-03 -1.32021309606e-03 -8.73448818130e-04 -3.42174224167e-03 -5.68447035083e-04  4.91082936446e-04  8.80863366882e-04  8.66819220572e-04 -1.02765624402e-03  3.49192754089e-04  2.48505545670e-04 -3.81166443851e-04 -2.08808175750e-04 -4.30558180340e-04  2.80058753836e-03  6.05431025857e-04  1.44413723073e-03 -2.26133368292e-03 -1.05406891049e-04  3.58614375196e-04  9.73478250611e-05  8.54735695541e-04 -6.45566087557e-04 -1.17354401629e-03  2.00912409719e-03 -9.22763985763e-04  2.67822835192e-03 -1.10827199927e-03 -6.18691116323e-04  1.06957005499e-03 -1.06680386986e-03  3.83427526764e-04 -7.18878753978e-04  2.55898827564e-03  1.53378409786e-03 -9.48262505629e-04  1.27251861132e-03 -1.19504989515e-03  1.11588892389e-03 -2.87559455006e-03 -1.67815490211e-03 -1.33925226017e-03 -1.55178311899e-03 -1.33074021877e-03  1.26249073271e-03 -1.04404760985e-03 -1.78239427576e-03  2.44140015447e-03  3.54465896961e-03  2.72381134846e-03 -2.55194992340e-02  4.83027342692e-02  1.23924646405e-02 -1.82597912143e-03 -7.28791024948e-03 -2.50888656902e-04 -1.50208167229e-03  1.04727582539e-03 -1.11902273774e-03 -5.89286540965e-04  9.21869600809e-04  8.10215247320e-04  1.53190226933e-03 -2.34588462480e-03  1.96778371939e-03 -5.07843350971e-04  4.50167057506e-03 -1.26840896010e-03  6.79929649721e-04  2.09025528832e-03 -7.67589169772e-04 -5.80184993429e-04 -1.71851888286e-04 -5.63041477708e-04  9.23209744243e-04  2.74716452517e-03  2.31678567053e-03 -3.07748873915e-04 -1.02414796701e-03  4.06936474439e-03 -1.15892672537e-03 -1.26891362590e-03  4.56116218129e-04 -2.71426983570e-03 -7.09850016713e-04  1.75986558943e-03  1.32401189866e-03  9.88780739135e-04  1.31818729766e-03 -1.49859883070e-03  8.43126640613e-04 -2.03033286792e-03  7.05660382067e-04  1.67082738044e-03 -6.16276624050e-04  4.20231145404e-03  4.52561952153e-04 -2.87119685389e-04  1.72748556834e-03  3.76429342485e-03 -1.36119772921e-03 -4.45657641940e-04 -1.70149850670e-03 -3.82773780019e-03  1.06592430830e-03 -3.88799583899e-03 -2.93068860275e-03 -2.25950369475e-03 -1.21568377420e-03  4.73962404344e-04 -1.56931640627e-03 -1.50613708046e-03  3.50120506187e-04  7.91518003988e-04 -2.75387666488e-03 -2.88052232726e-04  1.25879821688e-03 -2.95471549651e-04  2.11634633240e-03  2.29625445761e-03 -3.50583449170e-04  2.04212619313e-03 -5.92220553839e-04  1.38117889902e-03  3.60729855165e-03  1.97688184721e-03 -1.70293345811e-03  1.48957765372e-03  8.16735335072e-04  3.61157291388e-04 -5.48900491958e-04 -7.21737357163e-04  2.74446942476e-03  9.32219314327e-04 -1.95874217560e-03  1.97481016028e-03 -1.07084643628e-03  1.38184356580e-03  2.73721375126e-03  1.71718709784e-03 -2.83582316048e-04 -3.14061601180e-03  1.71507109321e-03  1.50068996293e-04  1.41701957514e-03  1.31543856005e-03  1.20951193367e-03  1.27790068224e-03 -1.03337280111e-04 -1.34460366504e-03  5.76163508760e-04  5.78381211175e-04 -1.32767089023e-04 -2.46298838275e-03  1.02842485613e-03  2.93356298743e-03 -7.38878898300e-04  1.13154667784e-03 -1.68726167473e-03  1.92619067091e-04  1.55256783501e-03  1.01013101679e-03  4.55386074260e-04  8.48434670613e-04 -5.87367930360e-04 -1.30011115831e-03 -4.22452975983e-04  1.23999692116e-04  5.48957126401e-04 -2.00969568573e-04 -2.93273751084e-03  1.71450321493e-03 -3.24708001616e-04 -1.40706283678e-03 -1.70487565137e-04 -2.67266109832e-03 -1.28179766859e-03  8.88239195625e-04  5.89425633108e-04 -2.69983582241e-03 -1.08588249402e-04  6.01376523694e-04  1.73803684450e-03  3.50161467394e-03 -4.88702380810e-04 -6.56044747929e-05  2.02321945936e-03 -4.56959315917e-04 -3.52305622162e-04  3.83030694662e-04 -1.78659550290e-03 -1.12191873201e-03  1.35831506021e-03 -1.01835677540e-03  2.30471708714e-03 -1.13891208633e-03 -1.95674435567e-04 -2.84967667920e-03 -6.50789414266e-04  2.27126855223e-03  8.78569243459e-05  4.30983597309e-03 -5.05650350450e-04  4.23952608587e-04 -5.35655842811e-05 -1.91558459403e-03 -1.10682871754e-03 -4.02650152118e-04  1.20962351340e-03 -6.74348432038e-04 -2.82163495562e-03 -2.35714478275e-03 -1.65272529477e-03  8.52810782829e-04  9.10213794142e-04 -1.10623749100e-03  1.58663834775e-03  3.55365840736e-03  1.00881749003e-03  1.19504969013e-03 -1.06829874345e-03 -1.75293541888e-03  2.67940884480e-03  5.10587270731e-04  1.54764321786e-03  5.07067866203e-04 -1.62315881896e-04  7.25123355226e-04 -4.84143621752e-04  1.52103915097e-03 -1.80511696630e-03  1.70350529117e-03 -4.35909287029e-04  2.01829834117e-04  1.16980995027e-03  1.41553585972e-03  6.96657761688e-04  4.51059802129e-04  4.54241264047e-04  1.61739471609e-03 -7.04835064567e-04 -1.86005870228e-04  4.24087788428e-04 -4.72741179381e-04 -1.30393258928e-03 -1.41083172606e-03  6.72569908722e-04  1.82592793405e-04  1.94903646464e-03 -1.25577808515e-03
-1.90210693246e-04 -1.22867416792e-03 -7.28793456408e-04 -1.82759752260e-03  1.54823263468e-03 -1.34828428162e-03 -1.98680080609e-03  1.00191249889e-03 -1.08482007041e-03 -3.50925606822e-03 -1.05869725426e-03  2.00271045848e-03  1.31627903965e-03 -6.47432304724e-04  1.25312126425e-03 -2.23110162207e-03 -4.98948970787e-03 -2.53390798290e-04 -2.13596637737e-04  1.52035524829e-03 -1.55293370594e-04 -1.10081678982e-03 -9.63197975743e-04  1.59700077789e-03 -5.14169923338e-03 -2.37509718102e-03  6.28498127822e-03  1.98958116340e-03 -1.36280358693e-03 -1.09156556406e-03  9.82668302526e-04 -1.50200471299e-03  7.54795568905e-04 -1.05925777694e-03 -2.62105097113e-04 -2.16497818514e-03 -4.24387961560e-04  2.52654242760e-03 -2.12864514280e-03  1.67119087344e-03  3.14315868437e-03 -1.37788912583e-03  6.65929961022e-04 -4.42875130820e-03  2.58982732910e-03 -4.49842015278e-03 -2.31350516223e-03 -1.17384662645e-03  3.10365821956e-03 -3.84821487272e-03  7.99530720600e-04 -1.13081964081e-03 -6.62827407059e-04  4.98013805541e-04  2.47018251529e-03 -1.07628622845e-02  1.46499800887e-03  1.23924646405e-02  8.06937004414e-02 -1.14561078465e-02 -7.46306534192e-03  5.37106641633e-04  1.51162790626e-03 -1.51696060008e-03 -2.01694782335e-04  1.02370108152e-03 -9.59256790506e-04  1.52503198351e-03 -1.26085865522e-03  1.88496408528e-04  2.60997261893e-03 -2.00456491566e-03  3.32275904976e-03  3.76151394924e-03 -1.88607798073e-03  2.27919844842e-03  5.01563051203e-04  3.08563369212e-03 -3.43313506725e-03 -8.21724285852e-04  2.66477672900e-04  6.41686360116e-03  1.69682467032e-04 -3.75583082859e-03 -9.98541941656e-04 -3.04488902079e-05 -1.84669357845e-03 -2.15345359828e-03 -2.37013289548e-03  4.10164879472e-04  2.28962841364e-03 -2.41588878379e-04 -1.38132573897e-03  8.71308724223e-04 -3.61569307283e-04 -5.67968493677e-03  2.13786657445e-03  4.28646898153e-03 -9.58347324738e-04  2.50996712187e-04  2.55061039822e-03 -4.01864884317e-03 -1.18350173289e-03 -4.49319104337e-04 -9.93658041773e-04  4.52438826491e-03 -1.14741862635e-03 -4.28683270320e-03 -1.36096678846e-03 -4.58878984250e-05 -1.69257722118e-03 -9.17717511112e-04 -4.09192125514e-03 -1.63269212397e-03  1.39749308622e-03  6.96483798857e-05  2.87067981528e-03  1.23846677211e-03 -4.81609307320e-04  1.66806724088e-03  2.75187694600e-03  8.40567039121e-04  1.24596418034e-03  3.23757835013e-03  3.86115384992e-03 -3.65332946283e-03  2.40259260732e-03  2.98482537880e-04 -1.42096082994e-03  1.78417368757e-03  2.60751777469e-03 -3.28792970450e-03 -5.87024447660e-05  1.08136767467e-03  2.78261129538e-03  3.29688296971e-03  2.40017136576e-03 -2.16272583548e-03  1.48821367532e-03  2.60587886925e-03 -4.12089494050e-04  2.54937082869e-03 -1.72083592024e-03  2.48787304103e-03  1.94074444882e-03  3.65516322768e-03  1.01037354136e-03  1.55043688942e-03  2.64113702694e-03  2.36392929395e-04  2.38136319028e-03  2.05565765236e-03  2.12378481471e-05  3.64425411832e-04 -5.16715207720e-03  2.32925180359e-03  2.32124032817e-03 -9.66709173600e-04 -1.03235003804e-03 -3.27557847424e-03  2.04428857523e-03  6.54464218924e-04 -4.12566342171e-03  2.24362627627e-03  3.80381011135e-04  7.45254224950e-04  2.07520503172e-03 -6.94818848815e-03  1.11902201234e-03  1.66954999603e-03 -1.34189771465e-03 -1.92986115156e-03 -7.00347536951e-04 -1.55192233171e-03  6.43517429345e-05  7.20848028437e-04 -2.56143676465e-03 -7.70549174313e-04  9.85663157655e-04 -7.15159046242e-05 -1.55129564737e-03 -2.32328500569e-03 -5.82636525434e-03 -9.11335401304e-04 -2.51747603944e-03 -3.51147583743e-03 -3.41920858695e-03  1.94783540787e-03  1.11900400500e-04 -2.76560087514e-03  1.44463074100e-03 -4.15910448528e-04  3.19753852197e-03 -6.15147632315e-04 -2.85369675920e-03  1.04488273382e-03 -8.81489003690e-04 -1.14351873680e-05 -9.22313867472e-04 -2.18481754713e-03  1.48996944709e-03  1.49583547642e-03 -3.74784589377e-03  1.25150631739e-04  6.79955919971e-04  1.47905137159e-03  3.72962210217e-03  1.17973879562e-03 -1.30832885572e-03 -1.23441149366e-03 -2.06359535619e-03 -1.47543878369e-03 -1.55735868938e-04 -5.61687361918e-03  2.94642646288e-04  1.12984640929e-03 -4.41808403213e-03 -2.53943646135e-03 -1.83335821894e-03 -1.42977918758e-04  3.22146148295e-03 -9.79362739338e-04 -2.10964365541e-04  5.00608812394e-03 -6.70470790591e-05  2.30922511767e-03 -4.08883015720e-03  2.66581702694e-03  2.32739470773e-03 -3.42493330188e-03  3.23986598681e-03 -1.52770419722e-03  2.29504260375e-03 -5.55360472301e-04  6.99336455366e-04 -7.02483420980e-04 -3.27853812497e-03 -1.35968819656e-03 -2.60010689527e-03 -1.24830514748e-03  5.31068612748e-03 -3.05296494970e-03  2.49708511741e-03  1.25061012395e-03  1.71374699728e-03 -2.21329253802e-03  1.82237250377e-03 -2.09860851086e-04  4.50294645734e-04 -5.23062735826e-04  2.91061135669e-04 -1.14407387950e-03  3.12731901169e-03 -2.49514592467e-03 -4.99804649736e-04 -2.82661756164e-03
 5.59999579152e-03 -6.57652856794e-04  4.30717615454e-03  2.64962347921e-03 -1.46691354403e-03  3.21350001475e-03 -2.03489089921e-03 -7.83583724211e-04 -6.43893189106e-03  5.87528973385e-03  4.04619529102e-03  4.72113925486e-03  3.32721384363e-03  1.14189783904e-03  6.32616365865e-04  2.12253654030e-03  7.83869612188e-03 -4.08313183196e-03  2.49401098999e-03 -2.29655017806e-03 -1.65596759769e-03 -1.05309622760e-03 -4.50878989229e-04  1.77514203024e-04  9.71172820802e-04  2.22553930046e-03 -6.79529674989e-03  2.19196002860e-03  2.63768469352e-04 -1.86291302041e-03  3.15444036991e-03 -3.10274871432e-03  2.70579417358e-03  3.72099350764e-03 -5.72370826866e-03 -4.28645564618e-04 -2.75533944456e-04  5.76558640017e-03 -2.22884286135e-03  2.27300845448e-03 -6.03651170590e-04 -4.27755482930e-03 -2.18844476930e-03 -1.22074425889e-03 -1.71940494134e-03  7.74467864845e-04  3.32141708051e-05  3.33834119980e-04 -4.04979323250e-03  2.19722191609e-03 -7.65785181380e-04  9.43761506336e-04  3.94248982428e-03  3.02861520760e-03  2.02129673770e-03  6.19967192638e-03 -1.07508233276e-03 -1.82597912143e-03 -1.14561078465e-02  1.18028793954e-01  1.05731356304e-03 -1.39701394925e-03 -6.99878174058e-03  8.27324123498e-04 -3.89548838024e-03 -6.96888568833e-03 -4.22796067727e-03  9.52385980586e-04  4.06949629080e-03  2.36224328417e-03 -4.13114370742e-03  8.28575140505e-03 -5.62055353465e-03  3.88367833157e-03 -3.27155438533e-03  1.31313362364e-04  6.98249886396e-04  2.08420947629e-03  4.19697599588e-03  3.60146146927e-04 -9.07652367176e-04 -4.23435172128e-03  3.84501211214e-03  9.17956924208e-03 -1.24683801814e-03 -5.90088378677e-03  7.75251104485e-03  4.93317403991e-04  7.60363540592e-03  5.63909180737e-03 -3.47149619117e-04 -2.33569997650e-03 -6.33788462321e-03 -2.74035825988e-03  4.68039911862e-03  7.33469649729e-03 -2.04186888445e-03 -1.08883477207e-02 -1.28006810665e-03 -1.32126078230e-03  1.62281851747e-03  9.52318075402e-04 -2.50041257866e-03  8.09354168584e-04 -2.85893995906e-03 -3.37790552986e-04 -5.99331611428e-05  2.83619558819e-03 -1.06718154889e-03 -5.18830395719e-03 -2.45862606570e-03 -2.74191031309e-03  4.23369284973e-03  6.32438047815e-03  5.19843832101e-04 -3.07705019745e-03 -1.49884847905e-03  1.26877105426e-03  2.41645947956e-03  3.24216840075e-03  2.03108548725e-03 -1.11559428779e-03  4.14907623735e-04  2.06402480601e-03  9.36511575007e-04 -8.77048933146e-05 -1.35179581140e-03  2.45589537704e-03 -7.35594265389e-03 -5.07298679387e-03  4.44309436173e-04  6.48853569073e-03 -5.71930133877e-04 -9.94411618384e-04  1.74686013086e-03 -6.65172425848e-04 -2.94677138456e-03  2.59294052271e-04  2.93866805409e-03 -4.28399983431e-03  3.58660479115e-03  8.71875140394e-04 -4.26492247991e-04 -1.26335741826e-03 -1.55201072566e-03  5.57734465543e-03 -6.75077700326e-03 -5.65387115553e-03  7.71332415636e-04  1.83201740481e-03 -3.07457756766e-03  9.52253442917e-04 -1.18400627577e-05 -1.80829815738e-03  1.43185777560e-03 -4.19392860995e-03 -1.62253271619e-03 -1.67712280747e-03  2.16966847131e-03  3.09365851703e-03 -2.56590076215e-03 -2.58084551833e-03  8.46797020320e-03 -4.07739035507e-03  5.00148538552e-03  1.06767281386e-03  1.50634420991e-03  3.49737271247e-03 -2.47987592572e-03  1.65144200687e-03  5.73232822203e-03  4.77261875053e-03  1.81739421965e-03  5.51226825870e-03 -4.50170244714e-03 -6.92379989442e-04  8.98688327640e-04  2.93987313276e-03 -2.36112126717e-04 -3.36722384138e-03  8.46897610951e-05 -3.76580024084e-04 -6.43606634284e-04 -1.62288352763e-03  2.10384235098e-03 -3.87763929349e-03  8.83995157770e-04  3.24262841781e-03 -1.47187742211e-04 -9.89038470872e-04 -2.63662878380e-04  2.76342257691e-03  4.01673864141e-03  5.58917886695e-03  1.51542252302e-03 -7.32570342031e-04 -2.18872294225e-03 -1.62790416759e-03 -5.05746492026e-03  4.31126703897e-05  1.67081169730e-03 -8.28548854654e-04  5.90008622209e-03 -4.01761686172e-03  2.24840174926e-03 -4.50849798214e-04 -4.03849964050e-03  1.66712078732e-03  4.23318523881e-03  2.06110325220e-03 -3.86847043649e-04 -3.84123571622e-03  1.04414887822e-03  3.72317326216e-03 -4.98972453211e-03  3.94067359776e-03  3.23487105002e-04 -9.93920977573e-04 -1.89777282503e-03 -2.91959141348e-04 -5.24976825009e-03  5.41447282955e-03  7.83516529553e-04 -7.35140122074e-03 -3.82794017258e-03  4.48058276774e-03  5.51890905219e-03 -2.98901529721e-03 -4.36192018177e-03 -3.40465232195e-04 -3.80616474800e-03  4.41790439340e-03 -1.34519239380e-04 -2.74272611023e-03  1.61777485039e-03 -9.93239671509e-04  2.08776719271e-03  7.74538949213e-03  4.88464307073e-04  2.12987735923e-03 -4.11605209656e-03  2.26170503306e-03 -1.69477824704e-03 -4.93054167116e-03  1.10694411756e-03  9.75344044806e-04  3.40511150600e-03  2.41774144841e-03  1.40696737541e-03 -1.76348147379e-03 -1.55511510872e-03 -1.26801907570e-03 -1.09059273722e-03  5.26270524991e-03  3.21195980340e-04  3.77818285091e-04
-5.87491948559e-04 -3.55158987151e-03  5.40624122204e-03  4.68907592139e-03 -3.58093170015e-03  4.32428869006e-05 -1.89058944114e-04 -4.72529055650e-03 -5.15969061393e-04 -7.53151898434e-04  5.54547469607e-04  1.38081468663e-03 -5.21867643529e-03  3.79592109786e-03  9.39566566745e-04 -8.89057005154e-04  4.35455204462e-03 -2.30592914900e-04 -1.96227845443e-03  5.57217187797e-04  2.10239265747e-03  1.30128705608e-04  1.39900982676e-04 -1.13564099613e-03  2.31177532248e-04  2.72792882150e-03  2.54101671449e-03 -2.28045518344e-03 -2.70336659853e-03  9.49850320813e-04 -1.62987678765e-03  2.52597537102e-03  2.75549301262e-04  1.38689561293e-03  2.84941785995e-03 -3.81184091550e-03  1.32872503227e-05  6.29609074770e-04  1.77835552355e-03  4.78814676714e-03 -2.12947002002e-04 -8.10983247137e-05 -2.68251895507e-03  7.20289997207e-04 -2.82860067849e-03  5.80059201055e-05 -1.77121701530e-03 -1.81511523761e-03 -8.32288442311e-03  6.08208828826e-03 -6.50632763490e-04  3.27607763114e-04  2.12029875732e-03 -1.01412185859e-03  1.17100086516e-03  4.28353478845e-04  2.88702176570e-03 -7.28791024948e-03 -7.46306534192e-03  1.05731356304e-03  9.99334988547e-02 -4.24259605814e-03 -5.85763567308e-03 -1.36052089062e-03 -2.96070543306e-03 -1.64556778270e-03 -3.65385855940e-03  8.78929620548e-04 -7.17004170133e-04  9.92288749316e-04  1.51570866922e-03 -4.36275197228e-04 -2.25659842507e-03 -2.87849522194e-03  5.20856135590e-04 -3.12816477331e-03 -3.20567078879e-03  3.90848466037e-05  4.57469365586e-03 -1.75713698844e-03 -2.25071151773e-03 -1.66381469034e-03 -2.45067968196e-03  1.36811141021e-03 -1.21551021304e-03 -9.46290529928e-04 -1.26921275786e-03  1.58579464062e-03 -1.78917699547e-03 -1.13674693887e-03 -3.37444112489e-03 -1.94684237880e-03 -2.93557899589e-03 -2.11195332605e-03  6.06291107550e-04 -2.63397682847e-03  7.66526012842e-04 -1.46609677945e-03 -1.48075447520e-03 -1.86538863375e-03  1.35326443979e-03 -2.42397757159e-03 -4.42572028160e-03  2.45461010673e-04  5.59452524558e-05 -5.59908893675e-03  2.42203553376e-03  2.28790232158e-03  5.66671348634e-03  1.33764850385e-03 -7.35070594202e-04  4.00267024081e-03  4.86596886690e-03  3.12252342118e-04 -5.62692933135e-04 -6.25074527015e-03  2.49673073517e-03  5.74850220648e-03 -4.00994716979e-03 -1.74215267264e-03  3.49990081733e-03 -4.05543608139e-03 -2.68218873752e-03 -5.26612577344e-04 -2.08666308133e-03  3.82038485103e-03  1.27814939518e-03  2.05221204738e-04  2.92480726256e-03  1.56612459939e-05 -2.40956681688e-03 -3.95837824194e-03  2.96216153138e-03 -1.15139265961e-04  3.48207071363e-03 -4.43824336008e-03 -8.77983140856e-04 -1.40245586576e-04 -5.51358130742e-04  1.74573426333e-03  1.50303351248e-03  4.21481616133e-03  1.17595302089e-03  9.99185666513e-04  1.41104075842e-05 -2.76434543431e-03 -4.61271141855e-03  1.72624154574e-03  2.61647579352e-03 -1.33500021724e-03 -1.40282125681e-03 -8.13364084433e-04 -3.39735722470e-03 -3.44896179268e-03 -3.03469557501e-04 -4.22949559873e-03 -1.14996347342e-03  2.68327965884e-03 -1.26716420364e-03  4.04565871823e-03 -1.82058141711e-03 -1.21540359566e-03  1.09757462902e-03  1.31559622872e-04  3.27404394830e-03  7.32076796876e-04 -2.40434547914e-03 -1.29547750723e-03 -5.55720102135e-03 -1.20426065819e-03 -4.29784013145e-04 -3.06327488932e-04  7.38781673853e-04  9.07467604062e-04  2.78929023568e-03  1.97649653693e-03 -1.22032747277e-03  2.46064137032e-03  2.35143202669e-04  3.57538524232e-03  1.31487263106e-03  6.08751024301e-03  2.01455114376e-03 -2.21291793634e-03  6.55024658176e-03 -2.54848003126e-03  1.63605597733e-03 -2.59089657065e-03  6.83016238004e-04  2.41302574563e-03  2.99738019265e-03  1.88807632019e-03 -1.13676351510e-03  2.53403727464e-03  1.04819916721e-03 -4.36955070935e-04  5.70367002528e-05 -2.59980717531e-04  4.67167210997e-03  1.12748571724e-03  1.83985701868e-03 -2.15713836924e-03  3.35297060522e-03 -2.19750092084e-03  1.50643857502e-03  4.69855221686e-05  2.89043217534e-03 -1.78790469567e-03  4.71974215362e-03  2.89951218315e-03  1.29121394708e-03  3.17342636450e-03 -1.29109330955e-03  5.45661196297e-03 -3.26420087327e-04 -3.66593886970e-04  2.46973171110e-03  1.16284278619e-03 -6.46952735771e-04  7.11387820421e-04  1.17640742478e-03 -1.38690752482e-03 -1.97067586266e-03 -3.02393383996e-03 -8.15575045370e-04  2.93657617428e-03 -1.87182419405e-04  1.20828449886e-03 -4.63497206565e-03 -1.06311883958e-03  4.00823382198e-03 -9.29257813713e-04 -9.18147491922e-04 -5.11537689401e-03  1.31423941941e-03  7.00535876627e-04  7.76207440636e-04  2.75070313231e-03  2.73716914683e-04  4.22985706330e-03 -7.01587918221e-04  2.95310990796e-03 -1.34634210764e-04  4.19765907984e-03  3.53921343477e-04 -1.59880032827e-04 -1.41050953997e-03 -3.37199556057e-03  8.21464016015e-05 -9.37949954583e-05  9.98042848310e-04  2.61949118928e-03 -1.61274289969e-03  2.60449573389e-03 -2.92909064727e-03  6.08733111166e-03
-3.07622312264e-03  2.91223818754e-03  9.20997018095e-04  2.73425516252e-03 -9.80367379325e-05 -4.37544084525e-04 -6.19639097102e-04 -2.92462612237e-03  1.25820518326e-03 -2.32305342489e-03 -2.63515993596e-03 -9.61836789499e-04 -1.63012721165e-03 -1.49790615309e-03  2.10181506020e-03  1.22344538573e-03  2.09165030830e-03 -2.35952988659e-03 -3.27051456353e-04  2.39331160685e-03 -8.79187515239e-04  2.16955557554e-03  1.43066701650e-04  5.24576496103e-03 -1.36971671828e-03 -2.09476743239e-03 -1.64050517558e-03  2.75973806029e-03  3.38623231474e-03  2.64911135769e-03 -9.64708181840e-04  1.81768664806e-04 -1.33656643764e-03 -1.57357668971e-03  2.85925042677e-03  2.51117644728e-03  1.00815641841e-03  2.90570391171e-03 -2.49936038043e-03  7.87617013576e-05  1.68895309473e-03 -1.84451404146e-03 -3.73411251306e-03  4.67071838350e-03 -1.96311664239e-03  1.59168217188e-04  3.62118540133e-04 -1.53164469648e-03  5.91295271325e-03 -7.35928014736e-03 -1.17116042559e-03 -1.14273318886e-03 -5.56607128038e-04 -1.96749337719e-03  7.84407292615e-04  2.70849191906e-03  1.90604185289e-03 -2.50888656902e-04  5.37106641633e-04 -1.39701394925e-03 -4.24259605814e-03  8.53689196306e-02  1.34659263547e-02  4.53300910788e-03 -3.05404089532e-03 -1.35645640869e-03 -8.02537382509e-04 -9.21483289064e-04  1.24884672688e-03 -2.89426457821e-04 -2.08440522372e-03 -3.03021894161e-03 -6.06207854695e-03 -5.08666780185e-03  1.94985600540e-03 -2.04626140143e-03 -1.54407795290e-03  1.81371718882e-03 -3.74539804214e-03  3.14018581453e-03 -5.96404881101e-05 -1.80817044610e-03  1.11204707825e-03 -3.92405189730e-04 -1.48121295707e-03 -3.25521712848e-03 -1.28246213888e-03 -3.84840946386e-03 -1.55331215754e-03 -4.42885160927e-03 -5.41551623464e-04  7.38544143556e-04  3.56172252298e-03  1.68589928584e-03 -4.49627709671e-05  7.42419258117e-04  3.21573746057e-05  6.89825349543e-04  4.68145870285e-04 -1.37914782367e-03  1.41319549391e-04 -3.71031254457e-03  3.03291925471e-03 -1.89780805299e-03 -2.43534787751e-03  1.08989805235e-03 -2.85428882955e-03 -1.49866526383e-03 -2.77905648205e-03  7.23296119734e-06 -1.64578433329e-03 -2.56393624980e-03 -1.96813164645e-03 -2.07975798152e-04 -2.12775324304e-04 -2.23103517357e-03  3.88748867482e-04  3.04192157194e-03  9.78770244362e-04 -7.27087449971e-03  1.44436440410e-03  5.93986307033e-04  2.82150323284e-03 -3.29038204331e-03  6.50784156678e-03 -3.37008597535e-03  9.60055106802e-04  3.62645242782e-03  5.12808158661e-04  1.04266474490e-03  7.46638779900e-04 -1.19470693925e-03 -6.69366603732e-04  1.00974743228e-03  3.26103707754e-03  1.22619286215e-03 -6.29338556719e-04  7.36906944256e-04 -7.97837977729e-04  2.04367741500e-03  5.56096261053e-04 -4.27842268370e-03  6.03659979227e-04 -2.06783707119e-03 -3.33551956777e-03 -2.68940488047e-04 -1.38716313766e-03  2.14351972539e-03  1.06950185632e-03 -1.65455656444e-03 -5.22896299884e-04  3.42017300394e-03  4.40312437622e-03  7.11181760523e-04 -2.60259065335e-03  5.65611365433e-03 -2.75150928067e-04 -5.51412264146e-03 -2.12408189080e-03  2.74536626273e-03  9.78997211634e-04 -2.16353227376e-03  1.80321947348e-04 -1.66954374633e-04 -1.65171358270e-03  9.60944584039e-04 -9.04653875704e-04 -1.58004151732e-03  7.98910162941e-04 -2.02576061084e-03 -4.84048130224e-04  1.31861055841e-03 -2.97265570348e-04  1.05311881481e-03  7.53647736072e-04  1.26927065660e-03 -1.79791218669e-03 -4.91020780905e-03 -5.43835248395e-04 -1.31391489331e-03  1.48794053225e-03 -7.84732807165e-04  6.45241137862e-05  1.16484974254e-04 -2.82917843227e-03 -2.03279191412e-03 -1.02216364950e-04  9.65763784089e-06  1.66439458678e-04 -1.66681582549e-03  1.51498513108e-03 -3.05791281689e-03 -2.84038954614e-03 -2.00931625554e-03  2.02263218386e-03  1.42040043894e-04 -3.37939279777e-03 -4.65374708027e-03  5.95225159846e-03 -1.41927321812e-03  3.23004558709e-03  1.86999900662e-03 -2.65696128972e-03 -2.50503093473e-03  1.42990743930e-03 -3.80989577626e-04 -3.33445091093e-03 -2.73758034417e-03 -2.23931201971e-03 -3.04748000144e-03  3.61914263921e-04  1.04742102762e-03  1.99960251277e-03  1.04706588535e-03 -3.75507937448e-03  1.87370732647e-03 -3.67674342929e-03 -3.28792862168e-03 -1.54921242489e-03  3.28327225761e-04 -1.35741503086e-03  1.67857978735e-03 -8.87078813432e-04  4.90044867236e-04 -7.67780712640e-04  1.24977144905e-04  7.21289918239e-04  1.18571296895e-03  4.02929144610e-03  1.55979537610e-03  3.31058736049e-03  1.02501971937e-03  1.18252298496e-03  1.59362861057e-03  4.15185695395e-04  2.96018901223e-03  2.38691200966e-03  1.55500670102e-03  1.49938041556e-03  3.76698993628e-04 -8.02026890805e-04  3.34617809560e-04  1.75663328561e-03 -3.16582727125e-03 -2.64521527083e-04  7.94998100376e-04 -2.27164154775e-03  2.73585009339e-03 -4.34492937662e-03 -8.60585126734e-04 -2.26075649002e-03 -2.89832235927e-03 -7.41422518452e-04  3.99755731282e-03  1.36129872493e-03 -1.73048849965e-03
 5.06170977324e-05  7.16190616846e-04 -1.57436875672e-03  2.89824115365e-04  1.04420808340e-03  8.05761266941e-05  1.83805224385e-03  1.85129009487e-03 -1.37847615471e-03 -2.52050546325e-03  2.83494641998e-04 -2.77552082535e-04  1.55089560278e-03 -1.25437523221e-03 -1.43204171248e-03  1.62383155544e-03 -2.29283011382e-03  2.28703301040e-03 -9.44272177422e-04 -8.19383254285e-05 -1.91037549398e-03  3.93543883223e-03 -1.03920765279e-03  1.48080863667e-03  3.95799370809e-03 -2.34189449302e-03 -3.88880971624e-03 -1.19709079414e-04  3.49493031044e-03 -3.81797167404e-03 -1.28530550775e-03  2.07064542526e-03 -2.95254998132e-03  1.42614792812e-03 -2.50661061517e-03 -3.02051064253e-03 -1.62890073374e-03  2.39961844576e-03 -5.07837618679e-05 -2.73301489944e-03 -1.79018889233e-03 -1.77685392582e-03 -1.39038368288e-03  1.48844980646e-03  2.00581528777e-03 -7.48000320233e-04  1.47782067465e-03 -8.99353678364e-04  3.29297167098e-03 -5.15561317044e-03  9.81451864350e-05 -2.83618482711e-03 -2.36778240810e-04  3.08340848957e-03  4.12365823139e-03 -2.68429712898e-03  6.18192940917e-05 -1.50208167229e-03  1.51162790626e-03 -6.99878174058e-03 -5.85763567308e-03  1.34659263547e-02  8.20135730777e-02  1.59025454154e-03  6.80208740218e-03  2.49852201317e-03  2.02309928352e-03 -6.54842540773e-04  2.54210234883e-03 -4.08350153785e-03  3.57433771830e-04  8.23108711075e-05  1.29775817300e-03 -5.32680087074e-04 -4.04827497991e-03 -1.16695776292e-03 -8.22500955345e-04  1.97392312885e-03 -4.99762933925e-04  8.36871364533e-04 -1.93376725604e-03  7.60202485887e-04  1.60207106089e-03 -2.45047862147e-03  1.28324661771e-03 -3.39387845906e-03 -9.12640555479e-04 -1.36953012784e-03  2.58140969253e-03 -4.35455431652e-03 -5.01649509122e-03  2.17219805558e-03  5.60811617009e-03  2.92121089179e-05 -5.22346204146e-04 -8.87953905860e-06  2.38202270020e-04  6.58580594952e-03  2.44622310626e-03 -2.89648086552e-03 -1.52870722251e-03  4.67282496213e-04  2.02370944718e-03 -2.99832204863e-03 -4.27516121533e-05 -1.61166892386e-03  1.49236964928e-03 -7.52417558627e-04 -1.14679540529e-03  2.28398814568e-04  2.41597574961e-03 -5.50355502013e-04 -6.02614234024e-04 -8.37715675493e-04 -3.68510009840e-03  2.04760190047e-05  2.45462689007e-03 -1.15419237655e-03  5.70718430028e-04  1.11092070761e-03 -2.49348543325e-03 -1.36606879667e-03 -9.14709935742e-04  1.72094258169e-03  1.48397481316e-03 -4.89223963716e-03 -7.97476233696e-05  1.59851254925e-03 -1.78996791743e-03  2.35426283650e-03 -2.32285590317e-03 -2.95087594131e-03 -1.29606184576e-03 -1.50481119017e-04 -3.03859829885e-04  1.94283036740e-03 -6.11045317688e-04 -3.69664092932e-04 -2.84552901457e-03 -2.40369232778e-03  4.51909997240e-04 -5.92091012191e-03  2.70295580355e-03 -1.60903312008e-03 -1.17150602070e-03  2.37075153999e-04 -8.28454330861e-04  7.65353261914e-04  1.17511798727e-03  3.53284609129e-04 -1.38904748691e-03  3.47650295744e-03 -2.30127612885e-03  1.84982868731e-03 -2.09464311376e-03  1.09120312770e-03 -3.14708066427e-04 -1.79275754843e-03 -5.19040036574e-03 -5.56881891825e-04 -1.00232353053e-03  1.54701071262e-04  5.37328163082e-04  1.93582688243e-03  6.78764553633e-04 -1.26364257314e-04  1.58250913972e-03  6.39038618916e-04  1.63536943181e-03 -7.16059595176e-04  8.36675703335e-04 -2.94722003145e-03 -3.52176944037e-03 -4.42192111017e-03  1.22266652116e-03 -6.39438349463e-04 -1.70089321402e-03 -1.38337761054e-03 -3.33741614451e-03 -2.52169981516e-03  1.31622191818e-03  9.94996014735e-04 -5.09554332397e-04 -1.12801273763e-03 -1.01436090599e-03  2.45371527759e-04 -1.14282711015e-03 -2.74341531867e-03  1.77386210140e-03  1.38719084345e-03 -4.83235218180e-04  5.38806535790e-04 -9.22469295781e-04  2.37899277245e-03 -1.85156894357e-03 -5.03570534476e-03 -5.54114084488e-05 -2.84690139062e-03 -2.30526777690e-03 -1.52925198544e-03  6.11822547911e-04  2.85322432751e-03 -4.81995633503e-03 -2.16177805971e-03 -9.85193637484e-04 -5.77844929556e-04 -1.17742016359e-03 -3.09341770521e-03  2.24970056614e-03 -2.25729612431e-03 -2.46688467301e-04 -5.91111026076e-04 -1.65987594182e-04  1.74843268477e-03 -4.70125182069e-03  3.01469377899e-03 -6.91167894433e-04 -7.54903549731e-04  2.94575788323e-04  6.06250843998e-04 -6.20450903276e-04 -4.39927468259e-04  1.62127874620e-03  8.69551888608e-05  4.44128083199e-04 -2.23645331724e-03  1.41583333029e-04  4.58276151702e-04 -5.27423108732e-04  3.95826446930e-03  1.40467474466e-03  1.92942299882e-03  2.83531075790e-03  1.39483862612e-03  1.44999822676e-03  2.80996548786e-03  1.71298109443e-03 -2.09562397053e-03 -5.27613393822e-04  9.02427494264e-04  5.83702312878e-03  1.32126627579e-03  1.97934155363e-03  1.50418910275e-03  5.07895726357e-04  1.28506260080e-03  2.46935312669e-03  1.76090333566e-03 -2.45898188496e-03 -1.58425214630e-03  2.91225989680e-03  1.26277237991e-03 -3.62711886147e-03 -1.84101628708e-03 -1.97823749077e-04  4.43795910224e-04
 7.04911714314e-04 -3.13497575339e-04  1.34163224841e-03 -8.95872290921e-04  1.10074091634e-03  2.63708959544e-03  1.74066235365e-03  2.90458356803e-03 -1.49193712434e-03 -5.15888734537e-04 -8.49364303404e-05  1.82715434136e-04 -5.60949469102e-04 -5.00502688987e-04  2.62113734658e-03  2.55460821782e-03 -4.13809359870e-04 -5.13765804995e-04 -5.41160272455e-04  5.45671010603e-04  1.15651967674e-03  3.05232092179e-04  2.50245623884e-03 -2.84124715043e-03  7.55726764054e-04 -1.54816433031e-03  9.24669613778e-04  4.81327002793e-04  1.10799715140e-03 -8.18183874674e-04 -2.64043286758e-03 -1.62835311561e-03 -2.89178861699e-03 -4.38287921851e-03 -2.26908636537e-03 -4.54837496198e-03 -1.81097588995e-03 -1.16772394633e-03  3.52388640919e-04 -1.52152520849e-04  1.88610230021e-03  2.45364059570e-03  3.74263661946e-03  8.56867527209e-04 -9.98073562487e-04 -3.20099511879e-04 -3.05045789169e-03  1.18466100680e-03  1.42098594380e-03 -3.11542441393e-03 -6.56435953781e-04  2.32888402545e-04  1.06440076449e-03 -1.62380270584e-03  1.43708539003e-03 -2.51450137139e-03 -2.85404408957e-03  1.04727582539e-03 -1.51696060008e-03  8.27324123498e-04 -1.36052089062e-03  4.53300910788e-03  1.59025454154e-03  8.08179914487e-02  3.42064856868e-02 -3.48035403520e-03 -2.57330358963e-03 -1.13381489915e-03  2.58572579749e-03  2.20892170441e-04 -1.85080813860e-03  1.05620711429e-03 -3.43853489279e-05  1.18327437822e-04  9.58068808667e-05  1.58342459151e-03 -8.82755646556e-04  3.68546396323e-04 -1.14789101982e-04 -9.88263821318e-04  1.87399996513e-03 -1.50813833140e-04  4.58415363385e-04 -3.69509235763e-03 -2.61231972248e-03  3.79928401076e-03 -2.55870513575e-03  2.30013588801e-03  1.89183957670e-03 -1.69485324897e-03 -9.49998497037e-04 -1.37038597829e-03  2.33234311512e-03  7.58366074835e-04 -4.50720938222e-04 -1.42131481752e-03 -9.39921061017e-05 -1.06940509039e-03 -5.03725106039e-04 -2.13635168046e-03 -1.98795553184e-03  2.41429621898e-03 -1.50784399775e-03  3.24677357353e-03 -2.23810608068e-03 -2.15848104733e-03 -9.93865780058e-04 -3.77519271401e-03 -8.46786816096e-04  4.24629906284e-03  1.90077933613e-03 -1.97527358944e-03  7.41745308003e-04  2.73598443219e-03 -1.12952702030e-03  3.67558277404e-04 -1.54138577879e-03  1.17524550789e-03 -2.22401303035e-03 -4.91414438931e-04  3.94935076031e-03  9.84983431742e-04 -5.15275899166e-04  2.74389069586e-03  2.06359201181e-03 -1.34646733983e-03 -2.13626001529e-03  7.56701092779e-04  3.40853874451e-03  1.05811637602e-03  2.26776643500e-04  3.20309272325e-04  3.96432406039e-03  4.22283926670e-04  3.11868570529e-03 -5.74226770213e-03 -2.18446264771e-03 -1.22939136859e-03 -3.91061071628e-03 -9.28720958132e-04 -3.90944244164e-03 -6.23782723765e-04 -2.20236400653e-04  3.83421575117e-03  3.55414118732e-03 -2.35352599086e-03  6.96736732442e-04  1.68254033669e-03 -3.62369348007e-03  1.85924368945e-03  2.35678641166e-03  4.53788512176e-03  3.75844289580e-03  2.19229906214e-03  1.66584049223e-03 -2.10400407121e-03  1.92341083439e-03 -3.36704488799e-03  7.16779403304e-04 -2.82209631518e-03  3.71164864690e-04  2.52386945683e-04  1.02311968092e-03 -1.32161693498e-03  4.78494571923e-03  2.99146156245e-03  6.67443365258e-04  2.51239567106e-03  1.93925937757e-03 -1.77413629437e-03  1.34363874765e-03  2.21842699777e-03  3.18401514686e-03 -2.79125249860e-03  6.79769789243e-04 -1.74990641728e-03 -4.35236742155e-04 -2.22594212371e-03 -3.27503103493e-03 -6.29953427386e-03  1.85974802037e-04  8.27361005809e-04 -9.37391109347e-04 -2.00289819564e-03  5.22194151657e-03 -2.75604109164e-03  9.83122404405e-04  7.07677219410e-04  2.43366436419e-03  4.96016305815e-04 -4.16967325630e-03 -2.51707719185e-03 -7.36678795193e-04  1.15211119316e-03 -2.40430402407e-03 -1.11943024721e-03  1.97641906264e-03 -3.43996669046e-03  1.84061755434e-03 -1.16455039229e-03 -3.09024704636e-03  2.49703603749e-04  3.54477220964e-03  7.53984590024e-04 -3.57592618441e-03  1.60942516535e-04 -9.73913001358e-04  1.46991856556e-03  2.68485701951e-03  1.13187950815e-03 -1.66966805209e-03  3.44535185728e-04  1.41763359509e-03  1.61561952389e-03 -5.25603228302e-03  4.55171000145e-03  2.07388939238e-03 -2.38697881871e-04 -1.13171042925e-03 -8.15684124551e-04 -2.69473051494e-03  8.64052489571e-04 -1.31019772813e-03 -1.87990377197e-04  1.67968370253e-04  1.50833052613e-03  2.43887984479e-04  1.33776518991e-04 -1.91066993520e-03  1.83183897826e-04 -2.94506702308e-03 -5.20474978844e-04 -1.78234518722e-03 -4.57015512698e-03  3.06151792262e-03  2.29297132694e-03 -5.86887163684e-04  1.04507626067e-03 -2.08213128028e-03  2.67501766060e-03 -1.38904105476e-03  1.22337403412e-03  1.84589506906e-03 -3.49820356503e-04  1.13692399959e-04  2.51216024993e-03 -3.85744938336e-04  7.58352451154e-04  3.95368748506e-04 -2.18707331365e-03 -7.44083967253e-04  2.30899061145e-03 -1.34316887160e-03 -2.81608170920e-03 -2.32362087734e-03  3.51381937867e-03
-5.69114806330e-04 -9.84109952085e-04 -1.75240659806e-03 -8.66892567243e-04 -4.95286406210e-04  1.42810338854e-03  1.65810914145e-03  5.20023794715e-03 -1.48520111949e-04 -1.21655671427e-03 -8.34386231603e-04  3.86538134812e-04 -1.30801684566e-03 -2.97930395190e-03  3.21634457999e-03 -7.64658885697e-04  1.34197315265e-03  1.44615239588e-03 -2.32705284315e-03  3.59340876847e-03  1.17435127528e-03  1.69981198372e-03 -3.81646904306e-04 -5.93715016641e-03  2.47914068709e-03  8.31177926610e-05  1.52955084036e-05 -4.35616220292e-04  7.20368595008e-04  7.27335848824e-04 -2.16049617466e-03 -3.15654582087e-04 -5.17639381647e-03 -6.70467518844e-03 -1.08347787019e-03 -3.74887599917e-03 -1.65274354913e-03 -6.78856560795e-04 -1.65765420174e-03 -3.33554696365e-03  6.63804450687e-04 -1.03342294798e-03  3.07875773918e-03 -6.00826100216e-04  9.13000704696e-04 -1.58702566454e-03 -6.12185928956e-03  6.94223348008e-04  1.50470012249e-04 -4.98149056288e-03 -1.11398050266e-03  2.83581933044e-04  1.89460596322e-03 -2.27965203852e-03  2.60503688737e-03 -3.67505268052e-03  1.12227476396e-04 -1.11902273774e-03 -2.01694782335e-04 -3.89548838024e-03 -2.96070543306e-03 -3.05404089532e-03  6.80208740218e-03  3.42064856868e-02  8.45793749960e-02  2.14421638675e-03  2.26442966949e-03 -4.20478333213e-03  1.46003954830e-03 -3.44378097719e-03  2.22194911180e-04  9.61484261520e-04 -2.07366049483e-03  3.60355489314e-04 -4.92441562615e-04  6.37796549492e-04  1.11284724924e-03  7.60232339174e-04  2.65265742820e-05 -1.73445583590e-03  1.78365753812e-04  8.01649792307e-05  1.08643284028e-03 -2.15863406213e-03 -7.81001244906e-04  2.94957858821e-03 -2.91118486081e-03  1.22095205811e-03 -1.98418755076e-03  1.08370828827e-03  1.14294791636e-03  4.84898450572e-04  7.13309827928e-03 -8.37323179979e-04  8.89713180354e-05 -2.10486484879e-03 -7.31985029751e-04  2.13560692784e-04  5.90157602342e-04 -2.53892222862e-03 -2.70908139481e-03  3.12346181763e-03 -2.30622456424e-03  3.43476818975e-03  1.04554244381e-03 -5.04019073888e-03 -1.57894160482e-04 -8.59080595886e-04  1.43602717550e-05  3.01816708603e-03  2.50692568083e-03 -2.40052646488e-03 -2.36511947693e-03 -1.20977783608e-04 -2.01682990751e-03 -3.36714852907e-06  9.84445354058e-04  1.06472202428e-03 -1.19027962844e-03 -5.92086174454e-04  3.82371164746e-03  1.96744829028e-03 -2.11109721125e-04  2.79504763657e-04  3.01897480133e-03  9.43484236455e-04 -3.76231050860e-03 -2.92186991110e-03  1.49863254040e-03  7.16762405438e-04 -8.35576718917e-04  4.49850255293e-04  1.17397099259e-04 -1.60200020136e-03 -1.30652170411e-03 -3.31685731168e-03 -1.89420905326e-03 -1.09950134912e-03 -4.06257140909e-03  1.33883383176e-04 -3.36708877557e-03  1.75047990254e-05  2.12307288841e-03  2.65125639981e-03  2.69136336352e-04 -1.88370969633e-03  1.76188747188e-03  5.05953781212e-03 -4.38266284979e-03  2.10383794268e-03  1.88803266655e-03  1.06593598394e-03  2.13841389001e-03  1.11620562616e-03  1.71922795472e-03  3.34507178372e-05 -6.87196917729e-06 -3.95809865728e-03  7.34299698945e-04 -2.95812799976e-03  2.53857034130e-03  3.15615087971e-03  5.61408882791e-04  1.86653448073e-03  5.48151222817e-03  2.97692627638e-04  3.82502438172e-03  5.85711852689e-03  3.50309172495e-03 -4.47330804029e-03  3.25485452539e-03  3.47599196016e-03  2.25831122201e-03 -4.38589591893e-03 -2.82478149648e-03 -3.62187008108e-03 -3.04422264758e-04 -8.55934318398e-04 -3.56938297766e-03 -7.57081378903e-03 -6.92376956533e-04  4.02306082286e-03  6.28852729812e-04 -5.09750138162e-03  1.75762910228e-03 -2.88891320545e-03 -2.45692581844e-03 -2.22578356507e-04  5.74151521754e-03  6.66464434456e-04 -3.72985816157e-03 -3.97753647240e-03  2.89595472335e-03 -3.56998189211e-04 -3.21004323792e-03 -8.71241567812e-04  2.05164418508e-03 -9.45303848780e-04 -1.10164215753e-03 -1.03736069302e-03 -2.85436564288e-03 -2.78779536451e-04  2.23832296344e-03 -8.11199794076e-04 -2.34054907201e-03  2.42739523104e-03  7.06418535180e-06  4.08874212814e-03  2.50203209001e-03  1.36370582294e-04 -2.36273061159e-03  1.60412596281e-03  2.16487659934e-04  1.21998713508e-03 -2.77936883181e-03  3.58507615363e-03  6.90010222710e-04 -8.18802171135e-04 -9.33601666409e-04 -2.69898673614e-03 -3.07632060169e-03  1.51701293292e-03 -1.76534237221e-03 -2.74947033019e-03  1.89836849090e-04  1.80242105651e-03  1.18697855144e-03 -3.33984866034e-04  7.87328548286e-04  1.01580638194e-03 -8.75037224464e-04 -1.17148694763e-03 -3.32523717871e-03 -6.23035878331e-03  2.39211686838e-03  3.49928747785e-04  5.41549317570e-04 -1.55040731907e-03 -2.12783894200e-03  5.02785377371e-03 -2.67370804204e-04  1.54836918604e-03  9.32109840816e-04  1.88624601349e-03  1.77802838551e-03  9.64201461525e-04  1.42192220788e-03  1.03028851467e-03  1.66545277713e-03 -1.00205839452e-03  2.32183827011e-03  2.63160216748e-03 -2.29540634899e-03 -3.10765434709e-03 -1.82175553343e-03  5.86559606785e-03
-2.37054080132e-03  8.79687062025e-04 -2.33231427742e-03 -3.26034542894e-03  2.12447885456e-04  1.14563910737e-03  9.80072973730e-04  1.55273216344e-03  1.10994059882e-07 -2.12616967465e-03 -5.42377104895e-04 -1.65669287121e-03 -2.65996244253e-03 -3.50441314585e-03  6.09933803230e-03 -1.99926760945e-03 -2.23931949057e-03  5.25394456613e-04 -9.32400633863e-05 -1.20306947206e-03 -2.35670865801e-03 -3.61521780884e-03 -1.55116683031e-03  3.00121120397e-04 -6.68146653302e-04  6.85148672430e-04 -2.84200338679e-04 -2.94554545142e-03  9.30258181601e-05  6.39183714587e-04 -3.16950764167e-03  1.58804203474e-03  4.76560186474e-03 -2.52996265843e-04  1.71122381191e-03  2.52324391668e-03  6.30576030933e-04  6.07947047351e-03 -3.34993439681e-04 -2.29878746789e-03 -4.74533475713e-03  4.30595372607e-03 -3.82119791757e-04  1.59430740388e-03 -4.91016495957e-03  2.42054755282e-03  1.60733994212e-03  5.57704782217e-04  4.74957023473e-04  2.57348926584e-03 -9.00791006174e-04  8.11897357046e-04  6.34031368860e-04 -1.26653385064e-03 -1.26213092920e-03 -3.86492435511e-03 -1.11748279306e-03 -5.89286540965e-04  1.02370108152e-03 -6.96888568833e-03 -1.64556778270e-03 -1.35645640869e-03  2.49852201317e-03 -3.48035403520e-03  2.14421638675e-03  8.46993189885e-02  8.16676390511e-03 -1.89316939745e-02  4.66262861806e-03  4.95910009702e-03  3.50043443377e-03  1.18189241866e-04  1.57562267587e-03 -2.53245114003e-03  1.24522574373e-05  1.75766243496e-03  4.30446660574e-04  2.83823440802e-03 -3.18734207701e-03 -2.66537319253e-04 -2.42354058717e-03 -1.40258031052e-03 -2.03131248600e-04 -8.42183106852e-04  1.78570532565e-04 -1.40993840201e-03 -7.33399281539e-04 -1.72286147549e-03 -1.52145399510e-03 -2.32627132739e-03  1.24087479248e-03  2.66720053157e-03 -5.05265355153e-04 -1.80935078531e-03 -2.77085439537e-03  6.51592625020e-05 -1.05108329458e-03  7.37415303237e-04 -1.66844037745e-03  9.15452656423e-04  1.10685393891e-03  2.01491356534e-04  2.99560826454e-03 -9.57236782075e-05 -7.60608016777e-04 -2.45482968857e-03  1.67898334046e-03 -8.69400189099e-04  2.97518560017e-03  3.96647040879e-03 -3.84917627591e-04  8.30853585454e-04 -3.77226581776e-03 -2.08432606933e-03  2.90021073687e-04  1.77031536750e-03 -1.40329360513e-03 -1.21489039878e-05 -1.10502213036e-03 -2.15949305759e-04 -1.06656012079e-03 -2.91181324765e-03 -3.77966044914e-03  6.37164350936e-04  1.26803480000e-03 -9.65817024852e-04  1.55993162405e-03 -3.59841158559e-03 -2.03970610232e-03  2.54328927382e-04 -1.07574199002e-03 -3.52496028606e-03 -7.34349461094e-04 -2.76277846988e-03  4.74515859665e-04  5.81926736432e-03  1.69800746475e-03  1.68426837249e-04 -2.70635032978e-03  1.17144162377e-04 -1.35607249427e-04 -1.64710712967e-03 -1.76803644558e-03 -1.25887604704e-04 -2.86205950667e-03 -8.59955172548e-04  4.94899690763e-03 -1.20185979198e-05 -1.97561338181e-04 -9.62021418548e-04  1.10327891399e-03  1.06474386348e-03  1.55585356432e-03 -1.32889647805e-03  5.50029988272e-03 -2.79505524667e-03 -3.43982670180e-03 -6.68973444863e-04  1.61873124898e-03  2.33523285904e-03 -3.73940823017e-04  8.95861262128e-04 -3.88418446498e-03  1.30986554597e-03  7.91809210126e-04 -1.20251198843e-03  1.19857309651e-03 -2.03169080896e-03  5.94523589429e-03  8.35481917493e-04  5.43739939060e-04 -2.37120186067e-03 -7.54327568890e-04  7.43921781612e-04  4.52742564227e-04  4.03382924684e-03  1.17588687228e-03  3.42009676665e-03 -1.57654182567e-03  2.92823769796e-03  4.81171100975e-04  2.20372072014e-03 -3.00991778854e-03  3.70861754543e-03 -4.21358929277e-03  2.03474483118e-03  2.45157179519e-04  4.24808755038e-04 -2.72511649667e-03 -6.94009998083e-03  3.85179459341e-04  2.27215341070e-03 -5.20250605745e-03  1.34019506683e-03  3.28448650723e-03 -2.49633594118e-03  7.00877201854e-04  1.21580061627e-03 -5.89076073330e-04 -7.37212741362e-04 -2.50487125691e-03  8.27771544965e-04 -2.70874979690e-03  2.90858440574e-03  8.69477501642e-04  6.92175618784e-04 -1.32064869322e-03  3.19850422032e-03 -2.07968629372e-03 -9.58761631061e-04  3.25320025358e-03 -4.32261410617e-04 -2.94694072398e-03  4.22165033949e-03 -3.46462048780e-03 -2.06385761621e-04  2.31735488371e-04 -1.76431557003e-03  2.08559870663e-03 -6.49162843395e-04 -3.46285344450e-03  3.95497470889e-03 -1.69621615376e-03 -9.00185635283e-04 -1.89273346976e-03 -9.79804285183e-04 -3.04238875174e-04  3.11206719348e-03  3.61014069020e-03  1.12228487065e-03 -2.09732556341e-03  1.35087095089e-03  1.18243273379e-05  4.63691454673e-04 -1.35884641419e-04 -3.44470512128e-03  3.43017767081e-03 -2.07719940584e-03 -7.38508125085e-04  2.49878809548e-03  2.49345028485e-03  1.54421883944e-03 -2.98601992102e-03  2.71224159894e-03 -4.90130437437e-03  4.91744458972e-05  1.92211345687e-03  3.61956628190e-03 -1.50647339664e-03  7.13155444308e-04  1.18674607889e-03 -2.74521813577e-03  2.12060430261e-03  9.85236619294e-04  6.29435380214e-04 -4.11358324890e-03
-5.04010673446e-03 -3.69762133840e-04  3.90474290035e-03  5.02087853462e-04 -9.61788840199e-05  1.96562254120e-04  5.62670398178e-04 -3.98245175816e-03 -1.56605155754e-03 -2.64487944649e-03  6.22173093618e-04 -6.61817430406e-04  4.76100766209e-04 -7.56328352772e-03  2.00039970955e-03 -4.31651262685e-03 -3.10944624203e-03 -2.40586153002e-03 -6.24901890236e-03 -3.50646306761e-03 -1.43523775178e-03 -5.56914656434e-04 -3.00064549335e-03  1.19168356168e-03 -1.40799806883e-03 -4.81285588440e-03 -4.16002092800e-03  2.97726453809e-03 -4.45535986540e-04 -1.32248899077e-03  7.94714644294e-04 -3.90933554536e-03  3.93516939669e-03 -3.57723904468e-03 -5.57371349420e-03 -2.10399445167e-03 -8.87618435787e-04  4.40391910009e-03 -1.31979594300e-03 -1.04319246656e-03 -3.25604135831e-03  1.16964436733e-03 -2.05315011252e-03  4.45282608440e-03  7.25497206581e-04 -2.14030747989e-04  2.09252912377e-04 -1.74058289261e-03  3.73135528951e-03  1.75950226664e-03 -1.44585681395e-04 -6.27664500355e-04 -2.72219706311e-03  2.27294896631e-03  3.03272814465e-03  8.09156344161e-04 -3.90318329765e-03  9.21869600809e-04 -9.59256790506e-04 -4.22796067727e-03 -3.65385855940e-03 -8.02537382509e-04  2.02309928352e-03 -2.57330358963e-03  2.26442966949e-03  8.16676390511e-03  1.07727600446e-01 -1.06156607446e-02 -1.31332682903e-02 -1.01295231013e-02  2.90187531123e-04 -5.81796814340e-04  4.00159319303e-03 -2.70728946939e-03  1.71974652940e-04 -1.68747689696e-03  1.27766825304e-03  2.86042809458e-03  1.57222616792e-03  2.84248508885e-03 -2.40626953381e-03 -4.74599084824e-03  1.62734879235e-03  9.56023247293e-04  2.20681451469e-03 -2.24875935019e-03 -7.14425700566e-04  8.36059514186e-04  2.69030040966e-03 -3.51327049594e-03 -5.35344285965e-03 -3.12236899591e-03 -1.24093587543e-03 -1.95022616642e-03  8.12355921095e-04 -4.43785569473e-03  3.19780012909e-04 -3.07262514122e-03  2.40490785313e-04  2.26720061930e-03 -2.16078376676e-03 -2.72718556285e-05 -2.11300393647e-03 -6.37552858044e-03  1.70199720714e-03 -1.54683191282e-03  8.20386556362e-03  9.35652785519e-04  5.31858237441e-03  3.70410396121e-03  2.16386471881e-03  1.52318149567e-03 -4.72789884145e-03  2.34413127665e-03  6.29540506480e-04 -2.54751938643e-03  3.24244808860e-03 -2.18505417786e-03 -2.03880399253e-03  3.11249736313e-04 -1.00279604872e-02  1.52835431999e-03 -7.38544532324e-04 -3.70490459798e-04  8.82866432592e-04 -2.60868225070e-03 -7.00789110275e-04 -7.13724686609e-04  2.17651050565e-03  1.82406091796e-03  3.76312477929e-03 -3.10566906887e-03  1.38738086801e-03 -6.35809761272e-04  2.39585193763e-03 -2.60203023815e-03  2.67776875259e-03  1.44847279233e-03 -6.79117395395e-04 -3.49907360799e-03  2.21058236786e-03 -3.38021363747e-03  4.47453053404e-03 -8.94537759910e-04  4.11550194575e-03 -5.14077306957e-03  5.48327533151e-03  8.35425426745e-04  3.07395190753e-03 -8.16705496083e-04  2.16156914190e-03 -1.52132111236e-03  2.21284138496e-03 -4.00056643026e-03 -4.78836686856e-03  2.99015209734e-03 -8.38249997239e-04  6.39775438421e-03 -4.10010898987e-03 -1.93176528585e-04  2.52698074807e-03  1.12078373714e-03  8.24005385015e-04  4.41264270115e-03  1.75588645445e-03  3.04301157593e-03 -2.27907113281e-03 -3.23487804316e-03  2.78836727464e-03  2.08968582320e-03 -3.55926041665e-03  2.59418180910e-04  2.55945145730e-03  1.63654680989e-03 -3.35420053744e-03 -5.65613560576e-04  3.19481930323e-03  6.45307036614e-03  3.12548093588e-03  6.18210480046e-03  2.32180785715e-03 -4.54206413176e-03 -3.71972098513e-03  1.04849604413e-03  1.73390537481e-04 -3.63683934374e-04 -4.85049491989e-04  1.67302439199e-03 -5.35067629558e-04 -3.90411522270e-03  3.12197692189e-03  5.38343706392e-03 -1.76090194720e-03  3.71683167751e-03  4.40656545055e-03  3.65729309739e-03 -3.95118215179e-05  5.71318144402e-03 -1.10515020282e-04 -8.12746665135e-04 -3.83700165867e-03  1.28852500956e-03 -2.12166348419e-03  6.65760382849e-03  5.72840288739e-04 -2.74197383240e-04  1.09846145357e-03  1.08943168137e-03 -1.76305552434e-03 -3.58861791799e-03  3.40336397719e-03  4.87777757689e-04  1.03025372900e-03  1.41700507475e-03 -2.37047692274e-03 -2.65227712822e-03 -1.89719011699e-03 -1.92866520405e-03  3.65683961133e-03 -2.75926182161e-03 -1.99971131658e-03  3.78494472826e-04  3.47467373470e-03  4.47247419344e-03  3.90859259452e-04  1.57924940929e-03  1.37196195092e-03  1.31400856760e-03  2.81925391227e-03 -4.02634166905e-04 -1.78684851629e-03 -1.10086269203e-03 -1.72707754351e-03 -3.57944256142e-03 -1.53689916798e-03 -9.60287444223e-04 -3.57163852546e-03 -2.24614207696e-03 -3.40276801171e-03 -7.86817049709e-05  6.17015261524e-03 -3.46350362994e-03  2.44255548366e-04  1.98167916981e-03 -1.82182355640e-03 -2.14758721514e-03  1.29478313737e-03  1.60086650781e-03 -3.86376824659e-04  2.84378061233e-03  2.20907017025e-03  2.80082312399e-03 -1.25636915913e-03  1.76303866054e-03 -5.42884293762e-03 -2.84707685012e-03
-1.41202773428e-04 -1.08644790526e-03 -2.00239271905e-03  2.60145483415e-03 -2.63950274858e-03 -5.12160939901e-04 -3.42509707460e-04 -3.02334701209e-04 -5.10143900859e-04  4.24202048285e-04  1.04965359954e-03  1.66276875396e-03  1.38761234436e-03  2.90535869101e-03 -3.80533236328e-03 -2.86429151643e-04 -9.89747280336e-04  1.06191118004e-03 -5.64792181035e-04  1.55232778913e-03  3.42651680025e-03  8.60402485776e-04  1.01218481920e-03 -1.47882656380e-03  2.29170113460e-03 -1.89715058554e-04 -6.30473904353e-04  6.38859913563e-04 -1.03963250445e-04  7.51886685638e-04  2.32116613979e-03 -8.73037083518e-04 -3.16613450206e-04  7.39422985006e-04  7.32891305689e-04 -9.46094412679e-04  1.78480821767e-03  4.61882444428e-04  5.18827265825e-07  7.66212142092e-04 -6.88302934042e-04  2.93912409977e-04 -1.09544370521e-03 -1.41622688526e-03  3.09398084463e-03 -2.56070151177e-03 -1.09728524423e-03 -1.23999870649e-03 -6.39855144203e-04 -2.51473427462e-03 -3.53173101637e-04 -6.21470170056e-04 -7.88717365999e-04 -1.28338102006e-03  1.39689261344e-03  8.25238517674e-04 -7.90043008180e-04  8.10215247320e-04  1.52503198351e-03  9.52385980586e-04  8.78929620548e-04 -9.21483289064e-04 -6.54842540773e-04 -1.13381489915e-03 -4.20478333213e-03 -1.89316939745e-02 -1.06156607446e-02  5.41534901933e-02 -1.62208180201e-02 -1.30882928284e-02 -2.39836524413e-04 -2.62070567077e-03  3.19781932994e-04 -2.58076183354e-03  6.62362478417e-05 -1.72890010452e-03  6.90985571196e-04 -1.70084133994e-03  1.05962692726e-03 -4.36942864019e-04  2.51999143992e-03  1.40130519126e-03  1.10561836165e-03  2.76530975668e-03 -2.89310700784e-03  1.25168773881e-03  1.03983285320e-03 -8.52434848519e-04  2.51942639292e-03  1.88684482053e-03  2.00836551659e-03 -1.06313201540e-03  1.86876583221e-03  1.08064841292e-03  4.42922615657e-04  2.39458116983e-03 -3.62077342397e-04  2.15640213161e-03  1.90841506692e-03 -3.16110491685e-03 -1.80611173665e-03  1.21997166400e-03 -1.20116734718e-03  1.32817863702e-04  2.03309802033e-03  1.95300785500e-03 -2.01032571803e-03  9.58905589465e-04 -1.86797372300e-03  5.32518924182e-04  2.98271886854e-05  1.64632035806e-03  2.32479891563e-03  8.00212982865e-04 -3.88502480000e-04 -5.96336294886e-04  1.68369854915e-03 -8.62297137678e-04  7.39735201441e-04 -7.95071252819e-04  1.85901850725e-03  1.37610406741e-03  2.54371327430e-03 -1.06955726753e-03 -1.33862593101e-03  6.96727255022e-04  1.08978601134e-03  1.24328197835e-03  2.61420713346e-03 -8.63557741860e-04 -1.24445129690e-03  1.34900981454e-03 -1.19261334584e-03  1.97744857764e-03  7.65325627022e-04  1.55208791650e-03  4.54798027236e-04 -1.02266118283e-03 -3.92518151571e-04  2.06625080732e-03  5.81017943282e-05  4.14502034881e-03 -1.85661241847e-04  5.05612090766e-04  3.67454379884e-03 -3.08730920958e-04 -2.45177849297e-03  1.48221969402e-03  2.21423417486e-04  1.29407022337e-03 -2.47353650920e-03  1.46273520496e-03 -1.14398786059e-03  1.16617612822e-03 -7.52115474929e-05 -8.83659416249e-04  2.14298998167e-03 -1.11116981170e-04  8.23141081388e-04 -1.19702324127e-03 -3.95779380501e-04 -2.19933579571e-03  1.83944907907e-03 -2.11420595203e-03 -1.09154596499e-03 -1.60174185566e-03  2.57271675533e-03  1.90930482509e-03 -4.28862893637e-03 -1.31744727879e-03  1.46354464894e-03  1.13296711473e-03 -1.32236124607e-03 -2.73411466650e-04 -6.66938133565e-04  1.27191624113e-04 -8.00356310651e-04  2.22525037567e-04 -5.45028983717e-05  9.46905388157e-04 -9.26173588085e-04 -2.36094401356e-03  6.11513896182e-04 -2.71386286771e-03  1.35596522337e-03  2.45568953472e-04  2.79717540300e-04 -3.97970317663e-04  5.30598741966e-04  3.45663211429e-03 -6.92081366266e-04 -2.43728548912e-03 -1.03904618892e-03 -1.88328962338e-03 -1.30001644263e-03  1.95241721002e-03 -9.18869046008e-04  1.01809244348e-04 -2.28472147900e-03  2.15716036570e-04  7.53645095055e-04  1.37895620801e-04  5.68443236519e-04 -6.78655801269e-07 -5.77133825104e-04  6.83967855111e-06  8.14157070905e-04 -9.91806007093e-04 -2.39293437154e-03  6.19664527393e-04 -1.39271349791e-03 -7.34045182508e-04  1.03778030252e-03 -2.10232476616e-03  9.81994327783e-04  2.09394152207e-04  7.06523410306e-04  3.04108672932e-03 -2.19640136992e-03 -3.02940587170e-04  2.61376882293e-03 -1.20842905736e-03  4.02371759247e-04  9.59877412794e-04  5.70493121951e-04  6.05035432189e-04 -5.87221745582e-04 -3.83767470927e-04 -1.89111751972e-03 -3.24886898786e-04  1.89872997680e-04 -3.65225518016e-04  1.95900431634e-03  2.83583412039e-03  4.15755035254e-05  1.84343137065e-03  1.09632996776e-03 -6.93190625501e-04  1.93148348900e-03 -1.75436972999e-03 -3.44008713303e-03 -1.25844875302e-03  1.26362076767e-03 -1.80853537555e-03  8.74672984648e-04 -1.90505253560e-05 -1.34699197297e-03 -2.20118882583e-03  3.51785044818e-04  1.09838040080e-03 -9.61292611725e-04 -8.84078574705e-04  5.68639578423e-04  1.95234946906e-05  9.82325364983e-04  4.92995069546e-04
 2.51507305759e-03  1.69519552235e-03  2.11281676236e-03 -4.26937031428e-03  2.21730915924e-03  7.87529852491e-05 -1.12792521222e-03  2.66758733685e-03 -1.19663016644e-03 -9.95356803644e-04  2.74235082096e-03 -1.00280010205e-03  1.32478730478e-03 -3.28623633795e-03  2.64783805618e-03  6.01564564631e-03  5.24061061429e-03  2.49860591420e-03  4.03233849100e-03  3.99473219392e-03 -6.51669906001e-05  3.09994542007e-03  8.92216180969e-05  3.23643029820e-04  2.14407599396e-03  2.48010017625e-03 -1.33662881330e-03 -4.39734291972e-03  1.39562102668e-03  3.39740959592e-04  2.63413680462e-03  3.17623482061e-03  7.25116079938e-04  5.10154594610e-04 -5.00755865345e-03  4.77174470512e-03  3.72750633807e-05 -8.12570525770e-03  1.76980843271e-03  3.29159394666e-03  2.02195878506e-03 -1.76309733331e-03  2.87142190947e-03  1.17716203894e-03 -1.08638867653e-03  3.42835284038e-04 -2.05648135698e-03  1.29242398748e-03 -2.45719392698e-03 -3.01885003383e-03 -2.83150688920e-04  1.90686433925e-04  2.73528169975e-03  3.06623572257e-03  9.12315318639e-04  3.33827226864e-03 -5.09781726201e-04  1.53190226933e-03 -1.26085865522e-03  4.06949629080e-03 -7.17004170133e-04  1.24884672688e-03  2.54210234883e-03  2.58572579749e-03  1.46003954830e-03  4.66262861806e-03 -1.31332682903e-02 -1.62208180201e-02  1.11777304085e-01 -7.42817168205e-03 -3.32822999796e-04  8.33796769971e-03 -2.60482269080e-03  7.76172077354e-03  1.59240100899e-03  5.12408610280e-03  3.73091434958e-03 -4.01782487682e-03 -8.97993827339e-05 -4.42561445811e-03  3.82902039413e-03 -1.70783640098e-03 -1.02659206609e-03 -4.90777433332e-03  5.00828696576e-03 -2.22722746464e-03  4.32511042705e-04 -1.72381498720e-03 -3.17400708435e-03  1.08983801459e-03  3.18414791905e-03  1.20569294528e-03  3.26864634992e-03 -5.69435209282e-04 -2.38838354328e-03 -2.25746220414e-03  2.92549513399e-03 -4.51004259431e-03 -1.86122314311e-03 -3.39729193305e-04 -1.30285264188e-04  9.95726420569e-05 -2.81283395422e-03  2.55985111355e-03 -4.01722688593e-03  7.61511730007e-03 -5.39544802715e-03 -4.77891814212e-04 -4.45197608956e-03 -8.71545301435e-03 -3.46989689874e-03 -4.43025161571e-03 -2.09947222028e-03 -6.38709515376e-03  3.19967110579e-03  2.64617663368e-03 -3.70566916710e-03  3.39439001513e-03 -2.21084574306e-03  5.04480636595e-03  3.83292221312e-03 -4.91180945560e-03 -4.38889406129e-04 -1.53348142934e-03  3.08886878861e-03  2.81346482790e-03 -9.85119261592e-04 -3.41405889345e-03  4.48103655371e-04 -5.81701083384e-04  5.07809025373e-04  2.71716214617e-03 -2.34182302124e-03 -1.15366425773e-03 -1.27745347889e-03  2.72254326336e-03 -2.15120305970e-03  1.78633387201e-03  3.81459443407e-03 -2.73137325041e-03 -3.77341882036e-03 -6.64200700450e-03  2.28732522493e-03 -1.60451067969e-03 -9.39068951326e-03  3.80720475335e-03  1.31716164858e-03 -4.81918947509e-03  9.39861010798e-04  1.49477199327e-03 -9.38450273344e-04  1.59730138560e-03  1.35366974612e-03  1.34126009989e-03  1.67753341485e-03 -9.87059562559e-04 -1.84081943372e-03  4.87518417290e-04  3.37142623205e-04 -8.21664383294e-03 -3.46062487078e-03  2.33045559415e-03 -1.97363308264e-04 -4.12769538223e-03 -3.53531943100e-04  8.12988865509e-04  7.32693519421e-04  2.34904276784e-03  2.05540126581e-03  3.29731706994e-03 -2.55096084234e-04 -3.20265831684e-03  2.23216140327e-03  3.75442532220e-03  4.13719203976e-03  3.04184643531e-04  1.79944135759e-03 -3.33142819436e-03  5.76220435144e-04 -1.06042907162e-03  8.23610926158e-04  4.78020239619e-03 -1.61550635553e-03  8.82410111374e-03 -2.48348318486e-03 -3.92193527584e-03 -3.14206282218e-03  4.81515914185e-05  5.43406980230e-05 -1.24390551888e-03 -7.34691156570e-03 -5.72221712655e-04  3.83713682929e-03  1.18696705390e-03  1.97087542626e-03 -5.70974161831e-03  3.06806690698e-03  1.71581162233e-04 -5.58227176404e-03  3.27216547430e-03  2.44621708225e-03 -3.53211366504e-03  6.60402218995e-03 -4.20267871299e-03 -2.89113141494e-03 -1.45856941964e-03  1.11872200757e-03 -1.25538612868e-03  8.67735736966e-03 -1.35237637756e-03  2.16460107467e-03  4.89110259712e-04 -3.12411664574e-03 -5.71158124236e-04  1.02273997527e-03  4.35636804697e-03  9.04147936899e-04 -3.24873719743e-04  5.04508469064e-03  7.64893192712e-05 -1.92156513359e-03  2.07172294824e-04  1.44054701986e-03 -4.27402363390e-03  2.26421673051e-03  4.88619418671e-04  1.22012932950e-03  1.67256442800e-03  7.22213152949e-03  1.56369884323e-03  4.16794217981e-03  4.15217814868e-03 -1.37606861139e-03 -4.28225898420e-03 -1.23783515146e-03 -1.13506684727e-03 -6.64957862851e-03  7.86935412161e-03  4.51967110188e-03  7.11678061090e-03 -3.13919765445e-04  5.73019000857e-03 -2.76220792649e-03  2.56259261609e-04  1.57341122448e-03 -4.48481389917e-03 -3.73773848871e-03  1.32986364571e-03 -1.09641739778e-03 -8.63361855489e-04  4.18377354883e-03  2.70406391447e-03 -5.34903470090e-04 -5.00793874280e-03 -8.27193216892e-06  3.51406561141e-03
-5.88662734275e-04  1.97971360563e-04 -5.03591953261e-04  1.11434437574e-03  1.40019525506e-03 -1.06990396522e-03  7.60860080830e-03  6.09189669955e-04 -3.67431393222e-03 -3.55297768741e-03 -1.94342616374e-03 -1.60817731620e-03 -3.50454093785e-03 -7.00856684018e-03  7.34956966755e-03  8.06452392575e-04 -2.53675626513e-04 -5.07480687203e-03  1.81954765596e-03 -2.13548874436e-03 -2.62464978686e-03 -9.30969056827e-04  3.27289871759e-03  9.28813791826e-03 -4.24061850664e-03 -1.49867865178e-03 -3.05069681998e-04  9.23355471755e-04 -1.72663674041e-03  3.42641686236e-03 -2.28590249198e-03 -4.60301795582e-04 -1.35693602471e-03  2.70043663378e-03  3.68958585899e-03  4.57237373979e-03 -1.19177985698e-03 -2.54422033087e-03  1.29591188428e-03 -3.21419885777e-03  1.60104342092e-03 -2.78942633427e-04  1.32016537262e-03  1.32971572643e-03 -4.70445657894e-04 -4.09321797618e-03 -1.23731758160e-03 -2.33034781203e-04 -2.25819353390e-04  6.96079203582e-04 -1.25692007379e-03 -5.33534272296e-04  2.61244480153e-03  1.60442613855e-03  1.96805497368e-03  1.51579025148e-05  4.78186949218e-03 -2.34588462480e-03  1.88496408528e-04  2.36224328417e-03  9.92288749316e-04 -2.89426457821e-04 -4.08350153785e-03  2.20892170441e-04 -3.44378097719e-03  4.95910009702e-03 -1.01295231013e-02 -1.30882928284e-02 -7.42817168205e-03  1.16882614547e-01  5.58523823355e-03 -1.74561665127e-03  1.91026316138e-03  1.05568956982e-03 -3.05577488196e-03  8.02340545318e-04 -7.63408318204e-04  3.27959186341e-03 -2.64756385679e-03  1.92263742634e-04  4.25773280659e-04  2.59511102760e-03 -3.54860795309e-03 -1.99433578413e-03  5.68354852594e-04 -2.90973947200e-03 -3.07397513096e-03 -6.29398636462e-04 -5.97805512727e-03 -6.34468306859e-03  5.90814539392e-03  3.72005990462e-03 -6.39895707671e-03 -5.25567291849e-03  1.22604130806e-03 -1.34383578709e-03 -4.56201580067e-03  2.44638795780e-03 -1.78155091455e-03  1.00547295610e-02  2.89526917850e-03 -3.53565426422e-03 -1.03142646123e-03 -1.19756219299e-03  1.16315038518e-03 -4.66894910594e-04 -8.77645133372e-03 -3.52881578772e-03 -5.98084817080e-03 -4.33888875640e-03 -2.23688653588e-03 -2.40161039564e-03  8.56128028229e-04 -1.29259522899e-03  4.26052753459e-03  2.12107406109e-03 -7.54053680225e-03  8.37715632058e-04  5.76161264949e-03  4.00716467731e-03  2.81151886775e-03  3.63330556162e-04 -5.27498727888e-03 -1.81135122005e-04 -3.19242901784e-03  4.40928716067e-03 -2.23523363201e-03 -2.81867709527e-03 -4.39836114929e-03  1.16729315115e-03  9.41236315805e-05  1.62717404699e-03  6.88203715942e-04 -3.07271985868e-03 -2.10031056403e-03 -1.96780906670e-03  4.68372565605e-03 -1.65882382456e-04 -1.88134674769e-03  7.65667274569e-04 -9.17428577450e-04 -3.77124307569e-03 -4.52183707356e-03  4.08892604702e-03  1.84682707636e-03  2.29431015351e-03 -3.53866805371e-03  5.94666085245e-03  3.42365883686e-03 -2.92996569009e-03 -1.68790828986e-03 -3.56932997088e-04 -7.04227632379e-04  6.43755706514e-04 -1.95368120075e-03 -3.33170831192e-03 -2.19307103452e-03  3.77460251793e-04  1.62801078184e-03  5.72762349904e-04  6.27248665978e-03  4.41207124209e-03 -8.43975408905e-03  1.96807900769e-03 -2.68546596905e-03 -3.31025894145e-03  1.23340336440e-03 -7.28525453917e-03 -2.84203145551e-03  8.72837318052e-03 -1.96911151357e-03  3.31799318318e-04 -6.59679872650e-04 -4.67509298518e-03  2.54355768177e-03  1.09953357947e-03 -2.00551963622e-03  5.61460476937e-03 -2.50569335097e-03 -5.14589968928e-05 -2.42654308121e-03  3.05886440157e-03  6.64296972902e-04 -4.92273829369e-03  2.14201343731e-03  4.73904308996e-03 -9.09369207976e-04 -4.86383309192e-03  2.69450322501e-03 -5.91117681297e-03  1.68313633479e-03 -1.88990608271e-03  9.21323360141e-04 -1.21495460646e-03 -1.00635276248e-03 -1.46377371197e-03 -5.90042522441e-03  5.91574676601e-04  4.37216661357e-03 -4.06142914554e-04  1.64127020898e-03  1.47604365126e-03 -2.34354020844e-03  6.61549543172e-04  4.96286777475e-03 -4.58978537868e-03 -7.13585255355e-03 -3.42551583710e-03  3.71018786703e-03  6.46546022984e-04 -6.91147382728e-04  5.94545617346e-04 -4.82778876161e-03  7.04808133844e-03 -1.20310963579e-03  2.86125948895e-03 -1.22425109990e-03  9.61936043868e-04  7.88889705853e-05 -1.91616363417e-03  4.27071159273e-03  1.01195156945e-03 -1.58227070452e-03 -6.04997870920e-03  2.93750057067e-03  8.30148000780e-06  8.40082382550e-04 -2.84086229089e-03 -1.15555470103e-03 -3.62019521662e-04 -3.04417857497e-03 -4.72785925852e-03 -2.85151952431e-03 -2.79543901969e-03 -1.11766467937e-03  3.13073351850e-03  9.17922930938e-03 -1.16635862939e-05 -7.64012324644e-04  4.07018840046e-03  5.82941364534e-03  8.15739919496e-03 -5.74674178810e-04  2.97469645502e-03  8.48001885943e-04  8.33594381720e-04 -3.03737553656e-03  1.46497884574e-03 -2.40558491886e-03 -5.59998664601e-03 -3.46449204538e-03  2.64771005341e-03 -4.78401577646e-03  1.23823487528e-03  1.66447314574e-03  1.72507370120e-03
 1.17918185217e-02  1.80199057431e-03 -1.15724687457e-03 -3.75525032673e-03  1.72946070703e-03  2.47873331703e-04 -4.76778040842e-03  1.15770500056e-03  1.19365078484e-03  3.30530485786e-03 -2.16642234347e-03  4.02306117409e-05  2.76883990657e-03  5.01711959976e-03  4.68307378881e-04  1.98186388160e-03  3.26382677624e-03  1.13313842456e-03 -1.73400771113e-03 -2.89141891146e-03 -4.63547562131e-04  4.04792715289e-03 -1.99803930531e-03 -4.24538731165e-03  6.92962677402e-04  4.53412263313e-03 -5.18370220802e-03  1.14011202193e-04  1.12706647336e-03 -4.71244739116e-04  5.12480734445e-03 -2.53404186417e-03 -2.31968253860e-03 -9.33251840289e-05  3.84709192237e-03 -6.15188927039e-04 -5.32937430328e-04  2.46907366808e-03 -3.17648986377e-03 -2.68488021827e-03 -3.27866434020e-03 -2.43128686247e-03 -6.45468224185e-04 -1.16044606781e-03 -2.57195946400e-03  1.41298915463e-03  3.59232146243e-03  1.02763667472e-03 -1.23363237446e-04  2.80940564554e-03 -7.95454725089e-04 -9.59192375875e-04  2.36701560744e-03  2.19198994562e-03 -2.47754588927e-03 -2.14755461988e-03 -1.20248481101e-03  1.96778371939e-03  2.60997261893e-03 -4.13114370742e-03  1.51570866922e-03 -2.08440522372e-03  3.57433771830e-04 -1.85080813860e-03  2.22194911180e-04  3.50043443377e-03  2.90187531123e-04 -2.39836524413e-04 -3.32822999796e-04  5.58523823355e-03  9.59330190257e-02 -6.11433090459e-03 -4.86068472181e-03  2.55113123440e-03 -9.92412184624e-04  1.82106328672e-03  1.77697470351e-03  3.44885509315e-04  1.37230094218e-03 -5.24869244071e-03  3.08005918882e-03 -2.70806758916e-04 -3.02145940765e-04  2.10134273250e-03 -1.70965936761e-03  2.26064517700e-03  9.37192901645e-04 -2.87187340313e-03 -3.56308045075e-04  5.31076357928e-04 -2.08975225235e-03 -6.81495892215e-04  2.10858482421e-03 -3.92347970759e-04 -2.33117782580e-03 -1.74684766484e-03 -5.83638818490e-03 -2.24355021946e-04  6.91778262068e-04  2.15470403533e-03 -4.15329351623e-03  1.27997484883e-03  3.18524135389e-04  3.15014138932e-03 -4.87042664448e-03  4.90725962997e-03 -5.25844489726e-04  2.83879229657e-05  2.21756773772e-03  1.82193376478e-03 -3.36707042248e-03 -3.66519965534e-03 -5.43429675156e-03 -1.08413417466e-03  5.88853315164e-05 -8.21952380783e-04 -4.70172224572e-04  7.13454101060e-05 -6.20607096270e-04  3.87283243570e-03 -2.17672370539e-03 -5.54540805767e-03 -1.14710244972e-04 -3.17399141459e-03 -1.06077331711e-03  2.70674936789e-03 -8.97375771911e-04  2.23350632846e-03  3.57266160637e-03 -1.85681830128e-03 -1.06966246308e-03 -2.27519979359e-03 -2.39453034315e-03 -1.94792090612e-03 -1.07232309672e-03 -2.83027749926e-04  2.79080028970e-03  2.06718413720e-03 -2.02242008520e-03  1.40853495592e-03 -6.75738499448e-04  1.35721680739e-03 -6.69468220573e-04 -1.46827062640e-04 -2.50625631489e-03  2.54799433218e-03  1.26173209973e-03 -5.40967002087e-03  4.24309543650e-04 -1.67936655108e-03  4.83070539702e-03  1.59348216382e-03 -2.86966388676e-03 -2.87268907270e-03 -1.80340335650e-03 -1.23889710768e-04  1.02572274635e-03 -3.84463956740e-03 -5.65238928333e-03  5.88285188027e-03  6.35822721218e-04  6.34763308268e-04 -9.35309144234e-04 -2.03022743273e-03  3.25701616218e-03 -4.08424509694e-03  3.55411887863e-03 -8.30592965461e-05 -5.40938127763e-04  2.69884618685e-03 -3.23271922367e-03 -1.33777655764e-03 -1.67469748486e-03  1.74333510060e-03 -3.40900769860e-03 -2.45770540064e-04 -5.92821688285e-04  9.01464803109e-04  9.54899176709e-04  6.78569185981e-03  6.43692879171e-04 -3.69348875311e-04 -2.96992558326e-03 -1.95321979546e-03  2.04488759510e-03 -1.36873043891e-03  2.54563692038e-05  3.81479027203e-04 -2.68670744739e-03  9.04381337205e-04  1.73945728149e-04  3.88928668916e-03  1.08511029388e-03  1.18654630922e-03  1.47402405100e-03  2.84618940080e-03 -5.76098085436e-04  6.27418863538e-04 -1.47986501906e-03  1.63163197925e-03  1.57544252007e-03 -2.20533147007e-03 -1.71287526066e-03  2.78635680012e-05  1.74433177192e-03 -3.21603330795e-03 -1.02177209258e-03  1.54950940701e-03 -2.58907784735e-03 -1.75066574422e-03  1.30419241622e-03  2.16374224243e-03 -3.87770021608e-03  4.10317100301e-03 -8.54988857072e-04  3.06011347720e-03 -2.71896988552e-03 -1.39493396983e-03  2.47348122560e-04 -3.64141407684e-03 -3.36372758065e-03  2.55118177400e-03 -1.17612743825e-03 -1.51243390199e-03 -5.33807248721e-04  2.41124603837e-03 -9.51392459840e-05  2.46247069754e-03  2.88459506346e-03  3.66894531126e-04 -5.99600038282e-04 -1.18035377249e-03 -1.71802707380e-03 -3.34031904846e-03  1.07174020094e-03  4.48394399340e-04  4.66586549680e-03  5.26130191644e-04 -2.69340646685e-03  1.40287020214e-03  6.08825306128e-04 -1.68006519677e-03  1.69794927071e-03  2.41439093757e-03 -1.29423466228e-03  2.34978097331e-03  1.97921664050e-03  1.99766806108e-05  1.78638842086e-03  2.67859143768e-03  1.14153634285e-03 -1.04659658235e-03  9.66803523823e-04 -1.63738101802e-03 -9.50152519909e-04 -1.10661307491e-03
-1.25256973587e-03 -9.32480124570e-04 -3.22699607183e-03  5.63409232434e-04  1.31248464896e-04  6.83754892845e-04 -1.58300005096e-03  2.47721394815e-03  4.02015400373e-04  1.22229515047e-03 -1.13321470904e-04  4.78422240468e-04  1.11448310860e-03  3.61461146843e-04  7.03773367034e-04 -3.58324824920e-04  3.98186807528e-03 -5.75823782812e-04  1.42772170249e-04  4.54721666978e-03  3.25636376526e-03  2.10809624111e-03  1.84510489478e-03 -3.76985927512e-03  7.59591187491e-04  3.01043543224e-04 -1.92955170067e-04 -1.50194411052e-03 -1.49672537539e-03 -8.61947602774e-04 -1.31200992093e-03  2.10623317028e-03  1.79174173022e-03  1.64613925407e-03  2.87472598548e-04 -1.38240983679e-03  1.85887290149e-03  4.50756008291e-03 -1.77385117598e-03 -1.88442172365e-03  2.25431910328e-03 -5.44766851313e-03  3.21943694554e-05 -3.90468800534e-04 -3.27344459771e-03 -1.16286245962e-04 -1.64775949602e-03  1.32589931061e-03  1.65509625481e-03 -4.25089855065e-04 -9.56578738620e-04  3.23514256620e-05 -4.95039090564e-04  4.52943614481e-03 -6.84645411977e-04  8.69447366668e-04 -1.13026123115e-03 -5.07843350971e-04 -2.00456491566e-03  8.28575140505e-03 -4.36275197228e-04 -3.03021894161e-03  8.23108711075e-05  1.05620711429e-03  9.61484261520e-04  1.18189241866e-04 -5.81796814340e-04 -2.62070567077e-03  8.33796769971e-03 -1.74561665127e-03 -6.11433090459e-03  8.45762087963e-02  3.10899102683e-03  2.53195849149e-02 -1.50881288214e-02  3.03046712336e-03 -1.85702184296e-03  5.13678360018e-04 -3.00495532862e-04  2.23900455170e-03 -2.51458799264e-03  3.91030144807e-03 -3.46312392691e-03 -2.64922974595e-03 -9.95289020451e-04 -3.98090857067e-03  7.56965509498e-04 -6.55227239138e-04  1.30034640964e-03 -8.97575767402e-04 -6.78731076395e-04  4.76188982463e-03  2.03191157858e-03  7.36580468274e-04  2.68403336608e-04  1.41334461199e-04  3.58441643086e-03 -4.04700695688e-03 -2.80896029081e-03 -3.81023696150e-03  1.01386014628e-03  6.26423324905e-03 -3.32525533960e-03 -7.95041291702e-04  1.81561491633e-04 -8.86715599594e-04 -2.26513746127e-03  3.47162171636e-03 -3.29116939647e-03 -1.89113362288e-03 -2.58514403975e-03 -8.82613902527e-04  1.35368899075e-03  2.39724114279e-04 -8.30054149932e-04  1.00243513316e-03  2.43342569501e-03  1.30235944107e-03 -1.05275714457e-03  9.86042608499e-04  1.82295119281e-03 -3.52565939687e-03 -3.46246633517e-03  8.92168368463e-04 -2.54939787906e-03  4.35566847194e-03 -3.21774565476e-03 -4.05602784740e-03 -4.51954308613e-03  1.64239715912e-03  1.90543615571e-03  1.80480508832e-03 -1.51680525505e-03 -5.75351690349e-04 -1.66352148686e-03 -3.16808998509e-03 -2.43444234336e-03 -9.12706656475e-04  1.36694619548e-03 -1.86425585514e-04 -2.41699138656e-03 -3.00309473691e-03 -4.60665340087e-04 -2.55934530501e-03 -1.79888014896e-04 -6.33400212442e-04 -3.38573124206e-04 -1.40551807148e-03 -1.09682231256e-03 -1.46997674362e-03  1.61959751914e-04 -5.01445992653e-04  8.20863071193e-05  4.62443002189e-03 -8.75146210359e-04  5.21913634900e-03  9.85581505446e-04 -4.96989471823e-04  2.51038530324e-03 -2.17699507752e-03 -1.66684627962e-03  1.19148300825e-03 -6.76473386444e-04  4.72370283482e-03  1.36270523911e-03  1.75600200678e-04  7.01406462015e-04 -2.80872344779e-03  1.97056438541e-03 -1.26313134126e-03  1.26141667620e-03 -2.02314166357e-03 -7.50992681910e-04  1.58897820600e-03  1.29497349203e-03  2.87715476364e-03 -1.97516503797e-03 -5.07999217955e-04  4.44063968478e-04  1.68162356332e-03  9.93609985062e-04  1.11857160161e-03 -8.01882915804e-04 -2.50442184858e-03  4.65832711389e-03  3.17599551064e-04  1.74256533179e-03 -1.25109712713e-03  2.72491464821e-04 -2.53225530882e-03  6.32197728331e-04  6.60074566009e-04  1.45878430101e-03  2.72743876173e-03 -2.54405669234e-03 -2.51844004472e-03 -3.57781893723e-03  6.53628674682e-03 -3.24090299006e-03  3.81141179498e-04 -1.62728823773e-03  3.47864928093e-04  3.68787374164e-03 -5.00948041956e-04 -3.57732978821e-03  1.09445662604e-03 -3.51066401395e-03  3.42466194476e-03 -8.04714399605e-04  1.52023441712e-04 -3.10732483778e-05 -1.65047717595e-03  1.18133342853e-03  1.01107210983e-03 -3.37910864628e-03  3.97865715234e-05  1.02224353442e-04 -4.70329988640e-04  1.93202784966e-03 -2.60213141837e-03 -1.68344543021e-03  1.27443946192e-03 -3.53239579295e-04 -3.21001706104e-03 -4.12984413355e-03  1.47697938816e-03  5.60634011959e-03 -4.12563671307e-03  2.96920214474e-03 -8.56243476356e-04  3.22818149005e-03  7.71417569344e-04  1.68947590461e-04  2.93790713121e-03 -2.75880093251e-03  3.48010000107e-03 -1.20111507282e-03  3.36247221449e-03  1.05991251143e-04  1.68318162673e-04 -3.01530858355e-03  2.40080822586e-03 -2.56792843331e-03  1.77011852038e-03  4.74008016887e-03 -6.93515504478e-03  2.09473149867e-03  2.43452495488e-03  5.57677519778e-04 -3.83487339007e-03  2.52334960972e-03  2.02723132227e-03 -7.12205332381e-03  1.80451584013e-03 -1.59039413514e-03  1.69014447205e-03
-3.83772807561e-03  3.39335469700e-03  4.26895066147e-04 -1.95792632591e-03 -1.71506697428e-04  1.44320153458e-05  3.50554830272e-03 -1.72026619626e-04  1.88681740467e-03 -2.40994254253e-03  2.59608532219e-04 -4.19724128961e-03  2.26684784962e-04  6.51319027269e-05 -2.15058941563e-03 -5.75047133529e-04 -7.75776218607e-03  2.00698321600e-03 -2.35693231953e-03  1.10791366767e-03  5.72739487862e-05 -3.80837016817e-03 -1.73799408765e-03 -2.61653057770e-03  3.11033445013e-03 -4.00756186848e-03  1.00850780786e-03  2.60556843704e-03  1.02750814009e-03  3.66630903989e-03  5.17877795867e-03  1.96408406987e-03  2.18593493880e-03 -1.80858136514e-03 -1.46164668767e-03  3.51636901297e-03  4.02500394425e-04 -4.37166272420e-03  3.37569731826e-03  4.72751384684e-03  6.76358444436e-03 -4.39799687932e-03  2.83766633957e-03 -5.83410684596e-03  4.35029489056e-03  1.84963738373e-03  1.19079006256e-03 -2.60788055560e-04 -3.36538348751e-04  1.08066460691e-03  1.94440775914e-03  7.81946616346e-04 -3.68671609144e-03 -3.76154347284e-03  1.31245808138e-04  1.86430009440e-03 -1.10679541053e-02  4.50167057506e-03  3.32275904976e-03 -5.62055353465e-03 -2.25659842507e-03 -6.06207854695e-03  1.29775817300e-03 -3.43853489279e-05 -2.07366049483e-03  1.57562267587e-03  4.00159319303e-03  3.19781932994e-04 -2.60482269080e-03  1.91026316138e-03 -4.86068472181e-03  3.10899102683e-03  1.24471703659e-01  4.26402617254e-03 -5.24114900812e-03 -1.09940121635e-03  1.58517609846e-03  2.30959009241e-03 -5.32099676785e-03 -2.75950897531e-03 -4.81581379775e-04 -1.92973642055e-03  4.91309990989e-03  1.71961016729e-03 -3.08475932031e-03 -2.91479817539e-04 -5.84009471640e-04  3.83625296189e-04  3.83697943990e-04 -6.99907207772e-03 -3.93112308744e-03 -1.48881226124e-03 -2.44055640117e-03 -1.89222406611e-03 -2.24539231674e-03 -4.85401309492e-03  4.31961975021e-03 -3.42211118236e-04  6.30803785367e-04 -5.58991923065e-03  1.79853595702e-03 -2.26123612245e-03  1.73753212125e-03 -7.38703592515e-04  4.37236129172e-03 -3.80352110927e-03 -3.23718896987e-03  2.41709725761e-03 -1.51275376839e-03 -3.27601134223e-03  6.00938640189e-03 -1.38692691325e-03  1.65328382113e-03 -4.65267775163e-03 -1.41676364626e-03 -9.46936607742e-05  1.85005180095e-03  1.96477819885e-03 -1.26736118811e-03  2.57462111408e-05 -2.04317732471e-03  6.41856243811e-03  1.35127437715e-03  1.40912012556e-03 -3.83233035250e-04 -1.14305725958e-03  1.95297912894e-03  5.99477058213e-04 -2.75194206857e-03  3.92197576868e-03  3.02649469920e-03  2.92759797005e-03  4.18841972399e-04 -2.19402417198e-04  1.61036526812e-03  4.15919431309e-03  9.95686024893e-04 -3.55385687565e-03  1.13920879255e-03  5.03128003816e-04 -2.59361232536e-04 -1.78206898949e-03 -3.81655273466e-04  4.68901720339e-03  2.60205472393e-04 -2.46281645523e-03 -3.18432301297e-03  5.53924797418e-03 -4.97357446660e-03 -7.05534535902e-03  9.82883816006e-04 -3.30272171577e-03  5.04101918646e-03  1.89429162966e-03 -1.58064229342e-03  8.05617568470e-04  3.66582428592e-03 -6.16571014912e-05 -2.42916983582e-03 -3.35230183109e-03 -9.80772087683e-05  3.75758047368e-04 -1.60705560623e-03  3.17147715032e-03  6.64126760309e-04  1.66458203582e-03  9.10113528320e-04 -2.55319337785e-03 -2.39547242481e-03  2.76702712337e-03  1.26730478702e-03 -2.51431746125e-04 -4.65201502765e-04  1.15595080766e-03  2.29303782490e-03  3.03071996198e-03  1.16522448474e-03  1.39139769869e-03  1.88528006240e-03  4.20800414132e-03 -3.56970315369e-03 -2.73000668126e-03 -3.37085789349e-03  4.05663287364e-03  4.60240949805e-03 -1.91726141042e-03  6.70907699314e-04 -4.16027840708e-04 -2.46239459417e-03 -7.86926807512e-04  5.12585042358e-05 -4.74213736805e-03 -2.73197270078e-03 -5.91072476855e-03 -7.88366760145e-04 -9.65622629146e-04 -2.19561239878e-03  6.19405259754e-03 -5.20306029785e-03  2.66146853571e-04 -5.17429513027e-04 -1.06797506689e-03 -4.26471635819e-03  1.34730168576e-03  9.20631966490e-03  3.54452518474e-03  2.04788180221e-04 -2.91289534406e-03 -4.44973121161e-03 -2.23981498074e-03  6.45463563464e-05 -4.19792680201e-03 -3.37559321547e-03 -1.37915234520e-03  2.12358048577e-03 -1.01839178862e-03  1.18924400060e-03 -8.32757022051e-04  3.28448274004e-03 -2.22964626035e-03  8.48082149580e-03 -1.94480323756e-03 -1.62871293706e-03 -2.49419358868e-03 -2.44337789732e-03 -6.06244525926e-05 -3.10064722511e-03 -3.27611160624e-03 -8.08448530494e-04  4.13511482480e-04  3.11029563550e-03  4.20597205349e-03  4.34745212222e-03 -3.18465029065e-03 -1.11456813738e-03  2.19000391794e-03 -7.89911901287e-03 -9.38272147983e-05  1.66868879321e-03 -3.16151047502e-03  6.28874296446e-04  2.09287366544e-03  2.55165636401e-03  3.11059719942e-03 -4.70803732891e-04 -3.46277150479e-03 -1.84057734161e-03 -5.62181827474e-04  3.90492697028e-04  3.72286615732e-04 -2.14340406748e-03  1.41703573686e-03 -2.58076903627e-03  1.28762776278e-03 -3.65712596333e-03 -4.52174899939e-03
 3.14230618349e-03 -2.09145080429e-04  4.08507481435e-03  5.47790311837e-05  1.36957427941e-03 -6.39373373294e-04 -1.16077944920e-03  7.88802099060e-04 -1.18640708304e-04 -1.20286785562e-03  7.75140833050e-04 -1.43792983833e-03  1.70623540638e-03  1.24662745999e-04  1.52305578914e-03 -2.27672500072e-03 -6.75527709468e-04 -9.11406189563e-05  4.13921216343e-04  1.52813418691e-03  1.62724759393e-03 -1.69825643579e-03  9.93992127827e-04 -1.04501423844e-03  1.34244786408e-03  1.85617943685e-03  1.12478848435e-03 -5.44713068279e-03  2.79656356104e-03 -2.57330830969e-03 -3.34666050274e-03  2.48878076414e-03 -9.04194195098e-04 -2.48484198821e-04 -1.89071436893e-03  3.71693737126e-04  2.23430106567e-05  4.98611835177e-03  1.29695465790e-03  2.17557996910e-03  2.47169606812e-03 -7.32713100926e-03 -4.11939482329e-03 -5.15118527061e-04  6.72785728159e-04 -1.35962188114e-03  2.60443313126e-03  4.96529701771e-04  8.01816921701e-03  7.81243336157e-05  1.44514239835e-03  1.22963805093e-03 -2.12675660880e-03  1.48045001703e-03 -5.56736422691e-03 -9.08068235477e-04  1.52100430706e-03 -1.26840896010e-03  3.76151394924e-03  3.88367833157e-03 -2.87849522194e-03 -5.08666780185e-03 -5.32680087074e-04  1.18327437822e-04  3.60355489314e-04 -2.53245114003e-03 -2.70728946939e-03 -2.58076183354e-03  7.76172077354e-03  1.05568956982e-03  2.55113123440e-03  2.53195849149e-02  4.26402617254e-03  1.04182755240e-01 -4.98938826567e-03  9.12124822566e-03  5.48879372509e-03 -7.15665328412e-04  6.93819914969e-03  1.51871890923e-03  6.36094581265e-04 -1.91315114449e-03  1.85037291095e-04 -5.21561580837e-04 -4.86770779988e-04 -5.42784338951e-03  5.54644297851e-04  1.19476938607e-03  3.45123560257e-03  5.48492024117e-04  1.68870308659e-03  5.83352928509e-03 -8.99544096706e-04  1.72539058131e-03  5.48168862101e-04 -4.97716690841e-04  1.09035703399e-03 -2.47032166241e-03 -2.29835670354e-03 -5.54544565039e-03 -1.03803230670e-03  6.98029245867e-03 -1.57788379581e-03 -7.27601841274e-04 -2.44728188179e-03  1.69397361177e-03 -4.56151625695e-03 -8.22003880763e-04 -4.64334812741e-03 -3.93184696211e-03 -1.37025959343e-04 -1.71830186576e-03  1.59178883712e-03  2.32037794068e-03  1.42986861269e-03  2.03891948796e-03  2.26728492500e-03 -4.18205666683e-04 -8.46879585707e-04 -1.10841636921e-03  1.76789857696e-03 -2.47363140480e-03 -4.16669880841e-03 -2.60564789925e-04  2.97174345071e-05  9.49263319099e-04 -4.94326976929e-03 -1.44640281466e-03 -3.07679815603e-03 -4.32150538825e-04  2.20470465688e-04 -3.69881542126e-03 -1.30014015875e-03 -6.76132666427e-04  2.58473584007e-04  2.11283763096e-03 -1.68480453725e-03  2.42738971474e-03  1.08583246311e-03 -1.71814857601e-04  2.91664394844e-04 -1.36937735867e-03 -3.76969579279e-03 -2.81713155089e-03 -3.03047614715e-03  2.03502895328e-03  5.77589552557e-04  1.93899446605e-03 -7.41458216090e-04  1.06074934478e-03 -2.97174089593e-03  2.53661821775e-03  4.97774797899e-03  1.66595383375e-03 -2.81723995868e-03  4.48968459596e-03  3.89937263490e-03  2.98668431453e-03  1.96797031405e-03 -3.15127940130e-03 -5.82137615352e-03 -3.12788325291e-03 -7.03443302248e-03 -4.67317226912e-03 -1.74378022409e-03 -6.24623500549e-04  8.61419215181e-05 -5.55717422256e-03  3.62777026531e-03  1.20946819908e-03 -1.75121340168e-03 -2.21169844085e-03 -2.14577662883e-03 -1.47443115585e-03 -1.15640305974e-03 -2.54831481360e-04 -1.67812537155e-03  2.75508396102e-03 -2.71506219952e-03  1.45207820136e-03  2.23647928235e-03  7.44222295452e-04  2.67723612984e-03  9.07133798935e-04 -2.32092467693e-03  7.97544534688e-04 -1.96048369301e-03 -1.26226846605e-04 -3.10643073993e-03 -7.82894159880e-03 -2.80757872697e-03 -3.03726605451e-03  3.05656726534e-03  4.23276631168e-04 -2.29584307147e-03 -6.39039179349e-03 -4.42966294919e-03  5.08868030988e-03 -1.13317375347e-03  1.41927503060e-03 -3.54488858839e-03  2.99193324897e-03 -1.90949564240e-03  3.22840256841e-03 -1.91512793834e-03 -3.13369124690e-03 -3.29541813534e-03  3.94391415066e-03  2.97581378272e-03  2.72192352314e-03  2.84381844260e-03 -6.82091051697e-04 -1.56330349123e-03  1.05510201116e-03  4.32341557856e-03  2.12394154861e-04 -1.02921339595e-03 -1.00056903632e-03  2.45350730317e-03 -4.15707177387e-03 -2.47535038507e-03  3.54898907545e-03 -3.70370430376e-03 -3.49956674363e-03 -5.36110311853e-03  3.35433200843e-03  7.04530731960e-03 -3.31936487528e-03  2.23917289522e-03 -2.35583874733e-03  2.44462573422e-03  3.09020300863e-04  1.83721258437e-04  4.28764183526e-03 -4.89705812432e-04 -4.66465770045e-04 -9.49278031226e-04  1.31820911383e-03  5.89830972048e-04  4.59838642292e-04 -1.57501783202e-04 -2.16584212473e-03 -7.70789757222e-04 -1.19910643932e-03  3.36640656216e-03 -2.58559936063e-03  3.55084409416e-03  2.79573094785e-03 -3.37948004612e-04 -1.01552218315e-03 -1.57436150123e-03 -4.22226690466e-04 -3.03782236879e-03  3.10051814878e-03 -2.40894360137e-03  4.38039832400e-03
-1.41319144229e-03 -1.35956621922e-03 -6.15533568805e-05 -1.63250410301e-04 -4.40737760715e-04 -2.60820273573e-03  2.62576377276e-03 -3.40842086349e-03 -4.53097213715e-03 -2.10785833783e-03  2.97314205275e-03 -3.11227354534e-03 -1.67443904045e-03 -1.50703637719e-03  3.48113998091e-03  1.87786059017e-03 -2.70909261241e-03 -1.77859002439e-03  1.02534353623e-03 -6.26475647741e-03  2.90042777060e-04 -4.71532164059e-03  2.51011757880e-03  3.56325997595e-04 -1.30641518239e-03 -2.20974491658e-03  6.41475766862e-04  5.73574823571e-04 -3.04123377442e-03  4.00147671401e-03  7.63143944078e-04 -2.10066270522e-03  2.45328928396e-03  2.02292638481e-03 -1.84383133909e-03  3.83942499091e-03 -3.01822921454e-03 -1.28589278384e-03  1.08861168355e-03  1.05962614696e-03 -6.75211803382e-04  1.82318181920e-03  4.16236106575e-04  3.41295509710e-03  2.72808132096e-04 -2.37344697470e-03 -8.13809146460e-04 -3.35921252015e-03  5.04084516371e-04 -2.07442646037e-03 -7.55940252408e-05  2.90411094341e-03  3.01440355566e-03 -4.09166315680e-03 -2.66183694912e-03 -3.13359773463e-04 -1.09547467928e-03  6.79929649721e-04 -1.88607798073e-03 -3.27155438533e-03  5.20856135590e-04  1.94985600540e-03 -4.04827497991e-03  9.58068808667e-05 -4.92441562615e-04  1.24522574373e-05  1.71974652940e-04  6.62362478417e-05  1.59240100899e-03 -3.05577488196e-03 -9.92412184624e-04 -1.50881288214e-02 -5.24114900812e-03 -4.98938826567e-03  9.43547115538e-02  8.44838426277e-03  6.39025555218e-03 -1.75502154064e-03  4.51671967235e-03 -6.02935964712e-04 -1.18186253996e-03 -3.95489767994e-03  4.08666977980e-04 -1.45822199050e-03  3.91876986459e-03  4.67325546957e-04 -8.62802464045e-04 -1.29948375529e-03 -5.79994314023e-03  2.86265869555e-03  6.93790635206e-03  3.63254724959e-03 -1.77781605300e-03 -2.63532293417e-03 -6.63542260359e-03  2.76852528435e-03 -2.95219445168e-03 -2.40122241380e-03  1.50690970561e-03  3.19729717213e-03  2.56852123276e-03 -5.48244325682e-03  2.98211773776e-03 -4.13680294158e-04 -5.36420441717e-04 -3.97235732974e-03  3.12251998426e-03 -1.03138313646e-03 -6.20132802366e-04  1.01987762523e-03 -4.18900719225e-03 -3.25109348341e-03  7.12953462841e-04 -2.98501706629e-03  6.64321001844e-04  3.66553585219e-03 -3.10586832477e-03 -2.92065884261e-03  7.32132693728e-04 -3.05399102860e-04 -3.35687804364e-03 -3.79274448391e-03  6.22028482639e-04 -1.99024783774e-04  2.28160727676e-04 -4.87226167278e-03  2.50946890042e-03 -1.32305982166e-03 -8.61566271771e-04 -2.72468584903e-03 -3.59220574827e-03 -5.66613573850e-04 -5.87327651856e-04  1.53898351164e-03 -3.67496231252e-04 -3.42440311624e-03  2.23968570755e-03 -3.25337376869e-03  2.57865456538e-03 -7.34193298054e-04 -3.09106228510e-03  2.95888400893e-03  5.33515809229e-03 -1.44228515623e-03  8.96908047046e-04 -3.14756077127e-03  7.65962809098e-03  2.20095748110e-03  5.50675185869e-04  3.40731077378e-03 -7.48444233480e-04  1.30526464275e-03 -7.52983255181e-04 -3.69810259092e-03 -2.13073553259e-03  3.83102593407e-03 -4.98256864391e-04  3.97124206314e-03  1.72463644543e-03  4.31411507017e-04  2.41927427974e-03  1.11849153546e-03  3.14751500734e-03 -1.52539297513e-03  2.46000675074e-03  3.84428853674e-03 -5.20297471420e-04  3.46210703542e-03 -5.08217315544e-04 -1.30035048892e-03 -9.90942587118e-04 -1.59395138184e-03 -3.39607321039e-05 -6.07256903867e-04 -1.59185871222e-03  2.99415532920e-04 -3.01957583514e-03  1.76594103286e-03 -3.10547001412e-03 -1.77113732521e-03  3.32830805844e-03 -1.47576282298e-03  2.18189301037e-03  2.58949041721e-03 -3.54373572891e-03 -3.14656171086e-03 -3.58196161459e-03  2.21077444320e-03  1.85937057029e-03  9.88594033699e-04 -9.74678758982e-04  1.14754987053e-03 -7.83108956109e-04  2.01727281316e-03  4.01897275464e-03 -5.69078930616e-04  4.22666339106e-03 -2.28071983864e-03 -2.00977081010e-03 -2.46469658154e-03  1.24494686726e-03  1.95520591349e-03 -3.76215473343e-03  1.66591053899e-03 -1.95111045029e-03 -2.84943837169e-03 -5.17680720637e-04  5.43925560952e-04  3.36957500827e-03  1.50285051009e-03  3.35664851992e-04  2.97809021416e-03  8.11376615659e-04  3.80411308163e-03  4.09888753908e-03 -1.37022737933e-03  2.17918342454e-03  3.44515769258e-03 -4.52141636579e-03  2.41952428530e-03  3.42866468277e-05 -2.36004171109e-03  2.63547203207e-03  4.45092061550e-03  3.44906330479e-03 -3.05597424341e-03 -8.85552710182e-03  4.81361834776e-03  8.08866280522e-04  7.85482790570e-04 -8.60496370472e-04 -4.19436876663e-03 -3.40773418243e-03 -3.73435651146e-03  1.27526133295e-03 -6.07113561398e-03  5.24398197668e-04 -3.42072962166e-03 -2.37116955464e-03  2.55158468890e-03  1.68499866855e-03 -5.45156049144e-04 -1.69051392694e-03 -8.69442381013e-04 -3.17071988422e-03  5.32713968059e-03 -8.16564443056e-03  6.18885474735e-05  3.38263525971e-03  2.62924687016e-03  1.17103833547e-03  3.89037856010e-04  5.50316989335e-03  3.60153519098e-04 -2.29116971927e-03 -1.54035685814e-03
 2.45338734631e-03  6.33605561436e-04  2.59045539654e-03  1.04080210235e-03 -4.84900287835e-03  5.87480875735e-04  1.24561996589e-03  7.12153717724e-03  1.96125102803e-03  2.63469979131e-03 -2.58961449900e-03  6.36610973986e-04 -3.83853072566e-03 -7.72128390486e-04  4.60084421629e-03  3.86916485236e-03 -7.65439021730e-03  3.99468856813e-03  3.40913748498e-04  3.84407600801e-03  2.40517755578e-03  1.88230451248e-03 -1.83098454601e-03 -5.78424195177e-04  3.11993408173e-03  2.50880410645e-03 -3.01876445335e-03 -8.71678263283e-04  1.72142892223e-03 -6.27908617479e-03 -1.58518508365e-03 -4.85804688875e-04  5.38366064656e-04 -5.47109627568e-03 -1.68481388171e-03 -3.91019777618e-03 -3.66588916166e-03 -1.97143399096e-03  7.06004030333e-04 -3.81915802466e-04  4.55045467102e-03 -4.06471663642e-03 -2.94767947221e-03  1.93605080807e-03  9.22171869544e-04 -4.03222227127e-04 -4.31463540200e-03  1.04996420604e-03  7.81291613755e-04 -5.65996881021e-04  2.01295028816e-03 -2.62581141598e-04 -1.05610033828e-03  1.57033203360e-03  1.14541767994e-03 -2.19567723649e-03 -9.51553366322e-04  2.09025528832e-03  2.27919844842e-03  1.31313362364e-04 -3.12816477331e-03 -2.04626140143e-03 -1.16695776292e-03  1.58342459151e-03  6.37796549492e-04  1.75766243496e-03 -1.68747689696e-03 -1.72890010452e-03  5.12408610280e-03  8.02340545318e-04  1.82106328672e-03  3.03046712336e-03 -1.09940121635e-03  9.12124822566e-03  8.44838426277e-03  1.19624684051e-01  2.99708850861e-04 -1.09739892916e-03  8.48982042082e-03 -3.67305931326e-03  1.87286525354e-03 -9.87779417892e-04  3.31053417926e-03  3.40441694819e-03  6.58387371708e-03  1.43450280399e-03  1.17769945427e-03 -6.71153384093e-04  4.33841057972e-03 -4.66336633966e-03 -2.06546825790e-03 -4.78110514241e-04  8.16266824325e-03  3.05945795773e-03  3.36791893897e-03 -1.38934182271e-04 -1.35359847569e-03 -2.74871487348e-03 -9.83141540999e-04 -2.00355788474e-03 -4.29576515746e-03  2.01628855483e-03 -5.35612618266e-03 -1.77764820765e-03  1.22503344146e-03  2.53510149558e-03 -4.42619749616e-05  3.91184923893e-03  2.05833744846e-03  9.83453894431e-04  1.43367477881e-03  7.72298574916e-04  4.45803103593e-03 -2.88970139533e-05 -1.78414127994e-03  2.73268197485e-03 -1.32130100995e-03 -7.44130222277e-04  3.54040945566e-04 -5.58333908222e-03 -1.65405690382e-03 -5.82136381006e-03 -6.47801881448e-03 -2.53556939093e-03  1.59548076907e-04 -1.15319571145e-03  3.60770460642e-03 -1.04170458618e-03  3.48821811896e-03 -3.66035839288e-03 -1.48817784379e-04 -2.66838936310e-03 -3.42864276949e-03 -2.59227171791e-03 -3.14826310865e-03  2.53851732196e-03 -5.20341200794e-03  1.15473694346e-03  9.47465792327e-04 -1.37669831865e-03 -1.91697746620e-03 -1.09293481391e-02 -1.06991206314e-03  6.93689942664e-03 -6.63341865977e-04 -2.84651963231e-03  2.33824969496e-03  1.18932769573e-03 -1.02718005078e-04  1.22565062881e-03 -3.97660759333e-04  1.13473025475e-03 -7.64940686337e-04 -2.45523046448e-03  8.95345232359e-03  2.48964770399e-03 -9.72475408942e-04 -5.76377996784e-03  9.85344243068e-05  4.42138219624e-03  1.87295502928e-03 -7.48012218920e-04 -5.87605671942e-03 -2.92069701112e-03  2.83180169377e-03 -1.21318212160e-03  1.32033017925e-03 -1.12483260135e-03  1.30970481266e-03  4.43355675349e-03  2.09426047905e-03 -1.41230341740e-03 -1.05240076293e-04 -1.01978282383e-03 -1.20721122002e-03  3.30067187629e-03 -8.52806444814e-04  2.12796985060e-03  3.50500836362e-03  4.72799047893e-04 -2.71053265692e-03  3.62854234924e-03  2.56149701996e-03  5.49967823863e-03 -1.29813356180e-03  1.51144303513e-03  7.61746205433e-05 -6.84742157939e-04 -5.15521436266e-04 -4.75882134676e-03 -1.37654633299e-03  1.23769255620e-03 -4.91997518930e-03  6.47968227382e-03  2.15376932164e-03 -1.84904766882e-03  3.24469069015e-03  2.51832398792e-03 -2.73717012469e-04 -2.97893952608e-03 -1.64186628256e-03  2.51670232043e-03  4.28057899825e-03 -1.50189925627e-03 -6.11721651796e-03 -8.73526515284e-03 -2.05353079288e-03 -4.88551378077e-03  5.75059110001e-03 -2.14200638774e-03 -1.02910571812e-03  5.52255692770e-03 -1.47773575561e-03  5.58054347862e-03  8.98291556479e-05 -7.61477908059e-04  4.07325916014e-04  1.62656316062e-03 -1.79645169720e-03  2.15228958185e-03  6.43522071258e-03 -6.11600619698e-04 -2.29156601387e-06  2.21192045492e-03 -1.50231157491e-03  2.52691518811e-03  3.14222143152e-03 -1.02690649826e-03 -4.84602408601e-04  1.33528442754e-03 -5.35256080406e-04 -2.14853536956e-03 -5.70148987652e-03 -2.17221276679e-03 -3.96636227797e-03 -1.92275317216e-03  5.82177348680e-04  1.09468794797e-02  7.34112899577e-03  3.32849894323e-03 -4.37412696974e-03  3.07038873931e-03  2.71175375169e-03  5.72973188336e-04 -9.16578643865e-04  2.99200611099e-03 -3.23291175569e-03  3.86679402173e-03  7.96718669757e-04  4.56435240744e-03  7.98765446571e-04 -6.37898933357e-04  1.31629382467e-03  1.52603126071e-03  2.80181028194e-03  4.35261815486e-03
 9.09567459638e-05  1.31114613338e-03  1.24274557250e-03  2.46403205143e-03 -6.74988993701e-04 -2.34431624593e-03  1.65426440983e-03 -2.38281641856e-03 -1.54180293952e-03 -6.57883312708e-03  1.62163470385e-03 -2.09661855953e-03 -1.98871674229e-03 -4.43589470414e-03  4.02955600769e-03  1.05265456823e-03 -1.74376068807e-03 -1.43634249176e-05 -4.01973528075e-04 -2.79162770341e-03  1.64133300339e-03 -4.12396558647e-03  2.95123584489e-03 -8.43313585708e-04 -2.21261457766e-03  3.35859669188e-04  2.86055222363e-03  1.55699056388e-03  1.30978488112e-03 -4.57193332788e-04  3.85136276959e-03 -1.39990610038e-04 -2.76701233207e-03  3.39668890160e-03  5.08847786135e-03  3.15975466361e-04 -2.33803178288e-03 -3.69063389350e-03  1.83315897734e-03  3.40904220355e-04 -1.38109185598e-03 -1.17389001584e-04 -1.59983809436e-03  5.08619320720e-03  1.08477504644e-03 -1.36185174198e-03  1.23179209286e-03 -1.78994850300e-03  7.74305545560e-05 -3.34435923595e-04 -1.75109909533e-03  1.35862072050e-04  2.04806675030e-03  1.98074161869e-03 -1.02551306804e-03 -7.03079532235e-04 -2.61199414388e-03 -7.67589169772e-04  5.01563051203e-04  6.98249886396e-04 -3.20567078879e-03 -1.54407795290e-03 -8.22500955345e-04 -8.82755646556e-04  1.11284724924e-03  4.30446660574e-04  1.27766825304e-03  6.90985571196e-04  3.73091434958e-03 -7.63408318204e-04  1.77697470351e-03 -1.85702184296e-03  1.58517609846e-03  5.48879372509e-03  6.39025555218e-03  2.99708850861e-04  8.17673531525e-02 -5.15545859924e-03  3.83749913165e-03 -1.26242996103e-02  4.29421861143e-03 -2.91208699333e-04  4.44267756846e-03 -9.57144289412e-04  2.38028561742e-03  3.94177601466e-03 -1.91859658799e-03  1.42757514759e-03 -5.67760136666e-05  4.87389548155e-03  6.31750446658e-03  1.17295115057e-03 -1.44507907708e-03  6.08529246765e-04 -1.82760960797e-04  3.89990916933e-03 -1.02462876667e-03  1.24052324073e-03  1.60280949157e-04 -6.08976751189e-03 -7.79315581629e-04  5.92605975453e-04  3.04380089042e-03 -9.89556554411e-04  2.69919355099e-03 -4.05649366966e-03 -1.34010830986e-03  3.12558023037e-03 -5.12774108778e-03 -1.82033972526e-04 -5.58835327120e-04 -3.99138086243e-03 -6.80046540823e-04 -1.96683714983e-03  1.89222399652e-03  2.24655942312e-03 -3.43398266669e-03 -1.08375979489e-03  6.07541973117e-04  4.08978631018e-03  5.63890650601e-03 -1.02721757267e-03 -3.27005511113e-03 -2.42989266930e-03  7.22299671938e-06 -2.98141538135e-03 -1.22422920685e-03 -2.30872548584e-03 -6.96563468329e-04 -8.49818796888e-04 -9.32855449545e-04  1.83479639738e-03 -2.87952963037e-03 -5.07788377154e-04 -1.16137824598e-03  1.08842269119e-03 -1.25931120387e-03  3.15845460959e-03  2.49396804088e-03 -3.43297877603e-03 -2.58038533338e-03 -2.59334514943e-03  3.49062334545e-03 -3.79555782355e-03 -2.37367387030e-03 -1.56273694619e-04  9.23248405618e-04 -1.19039139564e-03  1.99868613958e-03  4.51865399623e-05  9.50382504812e-04  1.99909740010e-03  1.24246252521e-04  8.95343674876e-04  2.93231647532e-04  3.84036117356e-03  7.75849015218e-04 -2.14535598520e-03 -2.89412440034e-04  2.32092340249e-03 -1.39369997883e-03  3.04052880952e-03 -5.43749973859e-03  1.60660312306e-03  3.65220622005e-03  1.45531948005e-03 -6.97815031443e-04  2.61455010896e-03 -1.38945711428e-03 -5.24386437922e-03  3.04262148725e-04  2.24517028083e-03  6.15653689857e-05 -3.21120192874e-03  1.51217590416e-03 -3.09279708990e-04 -1.98585114244e-03  1.20497509139e-03 -2.02475037309e-03  5.05867803238e-03  3.35668286084e-04 -4.58715161438e-03 -4.45482022613e-03  4.93550986808e-03 -3.97006764573e-03 -5.06347494008e-04 -1.01458705274e-03  3.07998842741e-03 -3.48710688716e-04  1.01881060307e-03 -2.74172347705e-04  6.70988967053e-04 -1.74966978532e-03 -9.79725133595e-04 -1.60563965970e-03 -5.39193031084e-03 -1.22597354242e-03  3.52654533562e-03  2.13349067671e-03 -8.34351515817e-04  8.43662614111e-04 -1.02037503251e-03  9.15582904927e-04  9.45415869549e-04  2.22870584472e-03  1.20645734224e-03 -4.93212487162e-04  2.61846021974e-03 -4.84098688482e-04  7.31240793896e-04  1.72205556354e-03 -2.94853939895e-03 -4.63779710756e-04 -1.27884403742e-03  2.95096885921e-03 -7.34051362889e-04  1.93915311739e-03  1.15378173081e-03  1.68855851185e-04  7.07071892667e-04 -1.16713388530e-03  7.87907906046e-04  6.01248958521e-04 -3.24046842336e-03 -3.87096790677e-04  3.56518778846e-03 -3.17215288849e-04 -2.55594139035e-03  2.15033435226e-03 -6.76347532499e-04  9.93488152593e-04 -3.18474847635e-03 -9.68200942936e-04 -6.28263258617e-03  4.28430103531e-05 -4.67127521811e-04 -1.64325597312e-03 -1.74024578926e-03 -1.24635689494e-03  5.87060293048e-06  1.40445168068e-03 -2.79636140123e-03 -4.38426198655e-03 -8.31169975693e-03 -1.05589938129e-03 -1.70506563410e-03  5.52117336259e-04  1.17299999887e-03  4.14751793861e-04  2.10999466120e-03  5.45095121978e-04  1.74676511496e-03  1.92864450832e-04 -1.93735171677e-03 -6.15358017955e-04 -4.91611305552e-03
-3.04679744547e-03  3.61427690742e-03  6.25127247168e-04 -7.64121090778e-04  1.80433925210e-03 -1.94186007052e-03 -4.66241515214e-03 -5.47359684244e-03  3.95164824654e-04  5.54304048524e-04 -1.42366033700e-03  9.62816056800e-04 -2.92288506710e-03 -1.56121135324e-04  1.46083380721e-03  1.30623300511e-03  1.55200995700e-03  2.45983801516e-03  1.63824092016e-03  2.09659896521e-03 -1.22215334110e-03  6.67644265022e-04 -1.84177810385e-03 -4.74188433494e-04 -1.70044834572e-03 -1.33547253974e-03  2.99916033525e-03 -1.66285230320e-03  5.37071125374e-04 -4.08460759396e-03 -5.29099004045e-03 -2.56067758210e-04  2.95621185799e-04 -2.10300926866e-03 -6.50361329956e-03  2.81105102281e-03  1.31938635768e-03  7.32129378448e-03 -1.84057108452e-03  1.96059095396e-03 -4.00161961592e-04  3.99514282622e-03 -7.63415246239e-04 -1.42320963314e-03  1.08880174484e-03  1.81922020763e-03 -1.23737718947e-03  1.97936274899e-03  3.49923653297e-03 -5.11381969840e-04 -6.89184276387e-04 -4.14474614812e-04 -9.99067839987e-04 -2.20528017771e-03  2.71835307043e-03 -2.22656443458e-03 -1.04317661601e-03 -5.80184993429e-04  3.08563369212e-03  2.08420947629e-03  3.90848466037e-05  1.81371718882e-03  1.97392312885e-03  3.68546396323e-04  7.60232339174e-04  2.83823440802e-03  2.86042809458e-03 -1.70084133994e-03 -4.01782487682e-03  3.27959186341e-03  3.44885509315e-04  5.13678360018e-04  2.30959009241e-03 -7.15665328412e-04 -1.75502154064e-03 -1.09739892916e-03 -5.15545859924e-03  8.99968954186e-02  1.06957014617e-03  9.49198326478e-03 -2.34163977392e-02  1.86304292460e-03 -1.55286226497e-03  3.28603845240e-04  1.01602455795e-04  1.37844988680e-03 -2.25960471391e-03 -3.17421336916e-04 -1.22280174813e-03 -4.71258068677e-03 -1.42854360800e-03 -4.12776400092e-03 -2.06227047271e-03 -1.92105705384e-03 -6.82231071235e-04 -1.12908992872e-03  1.06805441572e-03  4.66237474655e-03  8.11350901878e-04 -2.97361836384e-03  1.23277018474e-03 -6.74533611988e-03  1.28888291087e-03  1.04018660789e-03 -1.80036079229e-03  5.58913640810e-03 -1.20909087807e-03  1.32433971928e-03  1.73238403148e-03  6.98960378275e-04 -6.63264808852e-03 -1.05533321141e-03 -2.46318526656e-03 -2.67546876352e-03  2.08450056667e-04 -5.60711217848e-04 -3.11005235100e-04 -1.31805422936e-03 -3.80650941576e-04  4.09839752754e-03  1.61369644462e-03  3.85713331706e-03  9.57431790875e-04 -1.30328886629e-03 -6.46205125391e-05 -4.08859232245e-03 -4.28384720878e-04  1.19923082461e-03  4.01862343266e-03 -8.49044272996e-04 -1.54978212910e-04 -2.62741430447e-03 -1.64933510921e-03 -2.27131180347e-03 -9.72583372505e-04  2.60037544049e-03  9.25045791983e-04 -4.12404660476e-03 -4.99729245033e-03  2.43125230642e-03  1.81096334953e-03  1.13255531026e-03 -4.21645818286e-04 -8.99921938212e-04  5.66715770036e-04 -8.66995220530e-04 -3.08035392840e-03 -1.75292085659e-04  3.94981817635e-04 -2.43832260514e-03  1.57443234063e-03 -5.83247440022e-03 -1.32898909881e-03 -1.50269148334e-04  1.72816891939e-03 -5.91880388769e-04 -2.35360197513e-04  4.08806167090e-04  1.32114014683e-03 -3.00765651068e-03  1.25282299679e-03 -3.63943203469e-03 -1.91755702545e-03 -1.30024748857e-03  3.57884528619e-03 -8.84555827886e-05 -4.69055330142e-04 -3.25625236061e-03 -2.08439674901e-03  3.07623671078e-03 -9.65538365125e-04  2.32021448463e-03  6.01862226342e-04  2.41011797943e-03 -1.08865820932e-03  1.58245509611e-03 -1.13866876595e-03  4.13252032623e-03  1.26602206481e-03  3.01132557797e-03  1.95102515929e-03  2.47770503373e-03 -2.56959828212e-03 -4.38944583390e-03 -1.53553599531e-04 -3.09997036755e-03 -1.07997811305e-03 -4.58299907823e-04 -5.60721758425e-04 -2.84384831730e-03 -1.85794256950e-04 -3.77184260957e-04 -1.22063632670e-03  2.17165598143e-03 -2.78655664007e-03  2.41552094734e-03  1.12423188801e-03  5.80157182151e-03  4.88845130048e-04 -7.59899206775e-04  9.69984973486e-04  1.54195281476e-03  2.24614040542e-04 -1.11362701390e-03  7.49642887755e-04 -1.86032878215e-03  6.82297267948e-04  2.44867821116e-03 -3.97991415325e-03 -5.81301579088e-03 -3.53823856684e-03  1.94008048460e-03  9.29189981548e-04 -6.29524698411e-04 -2.62878567374e-03 -1.39236302552e-03 -1.58770699826e-03 -3.24955244191e-05  4.29857311867e-04  8.63226473265e-04 -4.84318002050e-04  2.57471983327e-03 -1.58267226710e-03  2.89156383322e-04 -3.70962823542e-03 -8.50835705490e-04  1.38522194266e-03  1.83116905537e-03 -1.50483791830e-03 -1.54693839795e-03  3.39819536460e-03 -8.87116011960e-04  1.77796572596e-03 -1.45619639986e-03 -7.31067817291e-04 -2.23759893214e-03 -1.95643486239e-03 -4.70786644553e-04  1.11425723792e-03  2.54486481814e-04 -6.18732896106e-04 -2.26620822082e-03 -6.57449250763e-04  1.39270148607e-03  7.16911756970e-04 -1.65701433188e-03  2.20866396719e-03 -1.36348143516e-03  1.06764165917e-04 -1.92815376123e-03 -4.00448752977e-03  8.02431817524e-04 -2.55042974597e-04  1.65803159566e-03  1.79037066652e-04  4.63213025527e-03
 2.94180870841e-03  1.67131761967e-03  3.71060136165e-04  1.25412624558e-03 -4.52109617660e-03  1.72288314804e-03 -2.32367680972e-03  5.48229528407e-05 -3.79019902669e-04  3.21939071014e-03 -9.37318486505e-04 -5.81295374269e-05 -2.34002658916e-03 -7.24682726935e-03  2.71216266716e-03  3.62602465013e-04  1.07217929150e-03  1.44578421967e-03  3.91864808071e-03 -2.41199308585e-03 -2.67223773079e-03 -3.16817062331e-03 -7.28573393719e-04 -9.56660035855e-04  1.07364148417e-03  1.96655929801e-05 -1.00644737792e-03 -2.18749071934e-03  1.65653573811e-03 -2.42952638115e-03 -1.98670873706e-03  3.07034595026e-03 -2.32823253874e-03  1.45408882469e-03  1.37672208434e-03  2.21861787683e-03  1.53727577548e-03  1.61020347660e-03  1.17601517594e-03 -7.91590097050e-04 -1.09517872180e-03 -1.91667801588e-03 -9.29179075435e-04  3.25305842503e-04 -4.64399548925e-03  1.75543470817e-03 -3.07106834273e-03  2.50530018060e-03 -3.69007921392e-03 -3.26115737801e-04 -4.89578784332e-04  1.40284349694e-03  2.90987099915e-03 -3.58499931101e-03  3.11134191013e-03 -8.16551996882e-04 -4.03487760373e-03 -1.71851888286e-04 -3.43313506725e-03  4.19697599588e-03  4.57469365586e-03 -3.74539804214e-03 -4.99762933925e-04 -1.14789101982e-04  2.65265742820e-05 -3.18734207701e-03  1.57222616792e-03  1.05962692726e-03 -8.97993827339e-05 -2.64756385679e-03  1.37230094218e-03 -3.00495532862e-04 -5.32099676785e-03  6.93819914969e-03  4.51671967235e-03  8.48982042082e-03  3.83749913165e-03  1.06957014617e-03  8.52803648489e-02  1.02202880959e-02 -9.07618204091e-03 -1.24518747649e-02  9.64783157235e-04  8.57927259472e-04 -3.42254009857e-04 -3.34222448807e-03 -1.67136067323e-03 -2.14498256594e-03 -7.00154323548e-04 -5.17666581920e-03 -1.19241064112e-03  2.30027474817e-03 -2.63397069201e-03  1.56777559106e-03  2.63114084965e-03  7.79325844048e-03 -1.60902366911e-03  1.21389874164e-03 -1.19049304015e-03 -1.45585640378e-03 -1.88868598162e-03  1.69057897903e-04 -1.31541240328e-04 -1.42847454138e-03  8.41360559087e-04 -2.64450970885e-04  1.10200460469e-03 -1.94722976020e-03 -1.35543990634e-04  3.94609343888e-03 -1.71042034084e-03  8.99079269180e-04  3.02672340435e-03  2.64482390497e-03  1.17560058065e-03 -9.23995156317e-04  1.07441591963e-03 -2.59260934521e-03  1.33117375565e-04 -4.18322452255e-03 -1.05407139121e-03 -9.68083075996e-04 -1.16821065738e-03  2.42074596665e-03 -3.05249704929e-03 -5.39563906062e-04 -1.17141763317e-03 -4.27087274326e-03  1.64775543692e-04 -1.46949646717e-03 -7.80106801725e-04 -5.91222981309e-03 -1.74164200180e-03 -3.39607889818e-04  3.70665340388e-03  5.55666430522e-03 -1.78990644098e-03  1.47012502403e-03  2.29812991913e-03 -3.01289626812e-03  4.14269112122e-04 -2.77103208941e-03 -1.16961472624e-03 -1.91109507926e-03 -2.22436668418e-03  1.84813399263e-03 -3.47966545401e-03 -1.13646189635e-03  2.07365623274e-03  6.93526970688e-04  1.58230340824e-04 -1.68943172511e-03  1.83267019064e-03  8.71952418638e-04  5.62333346842e-03 -1.11746043251e-03 -4.60965308555e-03  5.42165975486e-03 -1.99120205299e-04  4.05272278648e-03 -1.48703960592e-03 -1.09348375483e-03 -3.37359682211e-03  1.11572213121e-03  2.70354349708e-03 -2.22058349463e-03  1.63966968687e-03  1.89457869493e-03 -4.67467656370e-04 -2.27520440720e-03 -1.36236633171e-04  4.65411047279e-05  7.69178982540e-05  1.23276492485e-03 -1.11736050407e-03 -4.00862007387e-04 -1.33083562811e-03  5.58844077698e-03 -2.33772923114e-04 -1.33079176010e-03  2.21016304910e-04  6.35280840029e-03  3.46682986322e-03  2.74618530832e-03  4.00415263788e-03  1.56389035551e-03  4.52885411618e-05 -2.38450705516e-04 -2.03865532308e-03 -4.91682910883e-03 -1.68930315980e-03 -3.22207399383e-04 -2.20985721487e-03  8.58585800988e-04 -3.05778888727e-04  1.50193217348e-03 -1.54639475375e-03 -4.05629624933e-03  2.58268926435e-03 -5.63709891201e-04 -2.53577083465e-03  2.57912502860e-03  1.10342345616e-03  8.65406001896e-04 -1.43881374365e-04 -5.39672911618e-05 -2.11938450227e-03 -2.81653160868e-04  2.12997081780e-03  1.79470723287e-04 -9.18714473446e-04  1.81427661462e-04  1.26468623949e-03  8.47165803780e-04  6.54292303079e-04 -4.30128719103e-03 -1.71994786556e-03  5.06271027912e-05  2.05438411408e-03 -2.63478204923e-03  1.60033418797e-03 -2.61339673175e-03  4.32665710430e-04 -1.29804762391e-03  2.13103021274e-03 -9.72325232560e-04  8.93261094868e-04  8.84829901495e-05 -1.33508304120e-03  6.75240313464e-04  4.79236680558e-04  1.46623259022e-03 -2.70350520079e-03 -9.52893589516e-04 -1.50276474374e-03 -3.17370069026e-03 -1.57998125886e-03 -1.42111690980e-04  1.66726698287e-03 -1.50379304942e-03 -5.02368907681e-03 -2.08426891635e-03 -3.18035232325e-03 -2.49276598261e-03 -3.21316816762e-04  1.04145023829e-03 -3.94967198911e-03  1.83327019941e-03 -2.70823433939e-04 -5.31743625368e-04 -4.81301975490e-04 -1.93061901483e-03  2.52514566945e-03 -2.87236652268e-04  2.33117495145e-03  6.56566731246e-04
-7.72170146417e-04 -5.52224233792e-04 -1.94872174758e-03  2.56311111070e-03 -2.55990145931e-03  6.35486166583e-04 -1.28231032547e-03 -1.57789114405e-03 -1.89481775342e-06  2.85669771547e-03 -1.22656832807e-04  2.55587195899e-05  9.96754123894e-04 -1.71938216671e-03  7.93121394640e-04 -4.43685920636e-04  1.71907080056e-03  8.54073233325e-04  8.49592090906e-04 -1.38336064599e-03 -2.03549594680e-03 -2.38449972820e-03 -3.22527331920e-04 -2.25813322220e-04 -3.36742166788e-04  4.31719429605e-05 -1.54701493194e-03 -9.16287715178e-04 -1.54319774380e-03  2.76407428303e-03 -3.89724531252e-04  3.61498969431e-03 -4.75758547757e-05  3.33918946597e-03 -1.64370697201e-03  4.11768093031e-03  3.39532166329e-03  3.04510063063e-03  4.56003381260e-04 -6.68690969284e-04 -2.65117445383e-03 -3.40255698322e-03 -3.88078655826e-03 -4.29264647433e-03 -2.55623969069e-03  2.50216299974e-03 -4.54144578544e-04  1.26992034562e-03  1.34565141007e-03 -3.07401978839e-03  8.61179557004e-04 -5.13870906204e-04  4.36177795320e-05 -1.27960945243e-03  8.88351959497e-04  1.75579762838e-03  9.94759548648e-04 -5.63041477708e-04 -8.21724285852e-04  3.60146146927e-04 -1.75713698844e-03  3.14018581453e-03  8.36871364533e-04 -9.88263821318e-04 -1.73445583590e-03 -2.66537319253e-04  2.84248508885e-03 -4.36942864019e-04 -4.42561445811e-03  1.92263742634e-04 -5.24869244071e-03  2.23900455170e-03 -2.75950897531e-03  1.51871890923e-03 -6.02935964712e-04 -3.67305931326e-03 -1.26242996103e-02  9.49198326478e-03  1.02202880959e-02  7.49992214976e-02 -1.39370496602e-02  1.84860782194e-03 -8.03592915556e-03  1.67910897987e-03 -1.07095719163e-03 -2.30195919642e-03 -9.43582557578e-04 -2.16573865408e-03 -3.38267122420e-03 -3.95960934743e-03 -3.34513970025e-03 -6.55906747185e-04 -1.53612577193e-04  4.23194157072e-04  9.47103599585e-04  9.41376640082e-05  1.09039709858e-03  6.82410320763e-04 -3.54749525153e-04  7.08033275348e-03  1.27111848510e-03  1.72816953932e-03  2.85926248874e-03  1.46537231006e-03 -1.16396919424e-03  2.96259465072e-03 -9.86416785078e-04 -7.58922333386e-04  2.40461073120e-03  2.10950468042e-03  1.50283154847e-03  8.46390354119e-04 -2.25306713146e-03  6.02782932033e-05 -9.86945023993e-04  1.37892040918e-03  1.11534830043e-03 -1.70122433325e-03  2.64994282522e-04 -2.63448494765e-03 -1.89613894368e-03  1.66092858428e-03 -1.46177291824e-03 -6.94643539564e-04 -8.77540986433e-04 -3.40130072715e-03 -7.39987255359e-04  5.91021496089e-03  1.43395973070e-04  1.46333864801e-03  1.88252957460e-03  1.44848549936e-04  5.15905092803e-04 -1.26085825739e-03  3.27001670162e-04  2.90903663768e-03  7.58153526527e-04 -2.79928714766e-03 -5.84979467793e-03  1.01010126994e-04  2.47151151435e-03 -1.17335775120e-03 -1.23921109271e-03 -1.48284856323e-03 -5.48332159254e-04 -5.07885405630e-04 -1.37273285973e-03  1.52428899312e-03  7.55021691978e-04 -9.77593650630e-04 -4.18618478601e-04 -9.99742692476e-04 -2.97111415676e-04 -2.16883385113e-03  1.42844862191e-03 -2.26696153395e-03 -1.89167197142e-03  1.18968465414e-03 -2.23965016448e-03  2.30543878176e-03  5.81830689200e-05 -4.71760780708e-03 -3.39411235190e-03  3.47227942835e-04  3.72028662590e-03  1.94919400990e-03  7.87371062925e-04  1.22357634800e-03 -6.56717543515e-04 -6.63825145958e-04 -1.15749941443e-03  4.47703737908e-04  4.37035543713e-04  2.79079367709e-03 -2.66293207347e-03  4.11712511906e-04  5.39971098929e-04 -7.71195904326e-05  7.75132349740e-04 -1.19208233029e-03 -5.08683373928e-04  5.31902291413e-03 -8.11514505912e-04 -2.30441419785e-03  3.84895747983e-04  1.79608033359e-04  9.18449702193e-04 -2.31233495149e-03 -4.06874051792e-04 -3.31856643394e-03  1.34743139502e-03 -2.43395287034e-03  2.67513299349e-04 -9.57660863470e-04 -1.41025638793e-05  2.38791337725e-03 -2.91456482772e-03 -1.95557829771e-04  7.91265361083e-04 -8.22260573568e-04  1.19938762828e-03  2.48215600499e-03 -2.11770993706e-03  1.37185480690e-04 -3.54115115001e-03 -1.32738014246e-03  6.90611400402e-04 -1.19574062770e-03 -1.06421721738e-03 -3.64271128577e-03  7.64798515449e-04 -2.19470119721e-03  8.10466229553e-04  2.97455780010e-04 -1.31950734448e-03 -7.15927915809e-04 -2.81054663586e-03 -1.60210632351e-03  1.26772421671e-03 -1.42713494817e-03  5.42784450803e-04 -1.86231347239e-03  8.06777301799e-04  3.80756673619e-03  1.51857610954e-03 -3.38818325901e-03 -3.32458941537e-03  1.43546109005e-03 -3.72411211080e-03  8.74466398635e-04 -2.09907508739e-04  2.03698218551e-03  1.60923835069e-04  3.56728200648e-03 -3.23561821433e-04 -2.54124506482e-04  1.49339681456e-03 -4.33435831065e-03  1.24355072601e-04 -3.07191243381e-03 -1.38425872053e-03 -2.18411051782e-03  1.12200661154e-03 -9.72643124398e-04  3.34359894761e-03 -8.64188428603e-04  1.10729851493e-03 -2.68738511070e-04 -1.63009628110e-04 -4.30249995534e-04 -2.20780965892e-03 -4.09564363957e-03  1.68055371154e-03  3.15551953856e-03 -1.51740872562e-05  2.27325696203e-03
 7.32052163715e-04 -2.53413349540e-03  9.36664193137e-04  1.39473877111e-03  4.42721045008e-04  4.62589817777e-04  4.08543343438e-03  1.43201589245e-03 -2.91366892420e-03 -6.71778749615e-04  1.12652639074e-03 -1.70706740325e-03 -1.42491490238e-03 -3.94605906552e-04 -9.53552486239e-05  5.50714260666e-04 -1.05821465956e-03 -2.27491843667e-03 -2.44640483625e-03  8.15799292159e-05  3.29547679080e-03 -4.53133261614e-05  2.59590297783e-03 -1.78273260026e-03 -2.89906450120e-03 -9.57762548602e-04  5.12068023330e-04  8.50422157996e-04  1.92869367384e-04  7.00185220817e-04  3.67742366092e-03 -2.05367036397e-04 -1.45121100557e-03 -2.85203309271e-03  5.57818043803e-03 -2.48444490581e-03 -2.94451855586e-03 -7.36690113929e-03 -4.84820906752e-05 -2.27085966434e-03 -1.44069800994e-03 -2.19727479334e-03  1.49987840424e-03  4.60521232181e-04 -1.31947619027e-03  2.77686811551e-04  9.19054029922e-04 -7.51585335112e-04  1.35898792287e-03 -2.36143784155e-03 -7.44026812436e-04  1.00467378355e-03  7.40942980641e-04  2.66178075946e-03  1.27879360215e-03  5.58345282901e-05 -1.79565453523e-04  9.23209744243e-04  2.66477672900e-04 -9.07652367176e-04 -2.25071151773e-03 -5.96404881101e-05 -1.93376725604e-03  1.87399996513e-03  1.78365753812e-04 -2.42354058717e-03 -2.40626953381e-03  2.51999143992e-03  3.82902039413e-03  4.25773280659e-04  3.08005918882e-03 -2.51458799264e-03 -4.81581379775e-04  6.36094581265e-04 -1.18186253996e-03  1.87286525354e-03  4.29421861143e-03 -2.34163977392e-02 -9.07618204091e-03 -1.39370496602e-02  8.41390976150e-02  3.41141901584e-03 -4.53289939084e-03 -3.58003658586e-03  5.20019352660e-04 -1.91570479647e-03  2.15436644591e-03 -4.05797751968e-04  3.11700356021e-03  1.16155271461e-03  2.95064246945e-03  5.17663224944e-03  3.60308095241e-04 -1.09755434242e-03 -4.46354472651e-03  6.26810734883e-04 -2.93675330745e-03 -5.02996936319e-04 -4.37911361055e-04  3.22940264457e-03 -3.50360685005e-03  2.41755349005e-03  1.82754873429e-03 -5.07608634656e-04  1.30397366187e-03  1.62763197532e-03 -2.16027725129e-03  1.06633953882e-03 -1.88403232628e-03 -4.64148795741e-04  1.58470085080e-03 -1.17886878400e-03  1.61306407729e-03 -1.46443806375e-03 -1.57586640138e-03  1.03321525165e-03 -5.61566975854e-03  3.53192644716e-04 -5.62700192554e-04 -2.13135082565e-04 -8.23028844234e-04 -4.95073238971e-03 -1.91879571403e-03 -9.79577304640e-06 -3.06030813733e-03  6.72905869623e-03  8.12948560168e-04 -2.21202130057e-03 -2.49998485116e-03  2.08748363723e-03  1.76163905024e-03  2.73758203919e-03 -1.68073795731e-03  4.05642657911e-04 -4.73487101999e-03 -2.87489287137e-03 -6.06437156998e-04  2.74228012238e-03  3.35778681010e-03 -2.55273638125e-03 -3.36816989946e-03 -6.36447694375e-04  2.95574623106e-03 -8.94898303883e-04  3.36468008905e-05 -1.57946633993e-03  3.74280584982e-03 -6.57584489304e-03  3.37613118266e-03 -2.04159624566e-03  2.72683037610e-03 -4.22640204156e-04  1.16655315319e-03 -5.15349591045e-03 -3.31946010593e-03  1.93225010211e-03  1.83763554066e-03 -3.32429050924e-03 -3.00978104156e-03  7.16736787003e-04 -1.43235687877e-03  3.85049807305e-03  7.40197346538e-03 -2.22884941480e-03 -2.90606301714e-03 -2.47938067267e-03 -3.03561716287e-03 -1.33259440250e-03  2.98067008016e-03  8.29400470232e-04  7.12165877834e-04 -1.49673410461e-03 -1.90805390557e-03 -3.83674928568e-03  1.36186210426e-03 -1.64707333944e-03  2.94308644832e-03 -3.25304918643e-03  7.02082891918e-04  6.64050463907e-04  1.05774819592e-04 -3.08349171626e-03  2.69758652543e-03  2.49497323148e-03  1.05833933094e-03  3.02400069197e-03  2.47523658714e-03 -2.06601534400e-04  8.00425199430e-04  3.58258785084e-03 -7.75039224045e-04  4.37438135756e-04  4.44779354282e-04 -1.03895274718e-04  1.62490261356e-03 -1.62631224438e-03  6.48968265602e-05 -5.91802613348e-03 -4.24456153139e-03  1.41519673952e-03  5.73416806475e-03  1.46867144216e-04 -4.87340359934e-03 -1.70517125336e-04  1.73125952014e-03 -1.66877932054e-03 -3.02491935826e-03 -2.49484906883e-03  2.91853674140e-04  2.07542414142e-03  1.26478835205e-03 -5.17601336419e-05 -1.32281437090e-03  1.91368727174e-03  1.35671423948e-03  1.71702851201e-04 -3.10938253108e-03 -1.37428849417e-03  2.30255488223e-03 -4.40461144018e-04  1.75928414328e-03  6.34298415825e-04 -5.42837567552e-04  1.11544625485e-03 -1.09380476002e-03  6.89221595796e-05 -3.91666216797e-04 -1.05757345705e-03  5.73215579001e-04 -3.80024559983e-04  2.55966625986e-03 -2.97678139386e-04 -2.40264526665e-04 -2.68929335789e-03  3.36763710104e-03 -8.08489845001e-04  1.44736727706e-03 -1.13050623630e-03 -1.66800144448e-03  3.49989091784e-03  2.85178308523e-03  5.15600610082e-03  2.04432993280e-03  1.40771578075e-03  8.97133544472e-04  2.59491275086e-03 -6.94277346569e-04  2.05515665873e-03 -1.09397061000e-03 -8.74544803547e-04  1.51139539824e-03  7.16771830725e-05  1.94934554745e-03 -2.49274752932e-03 -2.02964453919e-03 -4.35527357366e-03
-1.77867591191e-03  1.01893898179e-03 -7.77373510787e-04 -1.14226482228e-03  3.24719965745e-03  1.55293549605e-03  1.22427739120e-03 -1.76821537876e-03 -2.50094900599e-03 -8.83998100262e-04  1.45978289808e-03  3.77758422686e-04 -1.10435798236e-03 -1.75798302888e-03 -4.87371600197e-03 -9.07655908828e-04  2.29470581307e-03 -1.23989775590e-03 -1.12150802761e-03  5.57412949965e-03  2.53514632006e-03  6.73389382080e-03 -1.40665589248e-03  4.53253066708e-04 -1.71643815883e-03 -2.57426352256e-03  1.55625792600e-03  2.20111338480e-03  2.67924937393e-03 -7.54096754816e-04  1.20613485816e-03  1.22990106570e-03 -6.63243650059e-03  3.67612236542e-03 -1.33291252353e-03 -1.88446819978e-03 -1.10956690063e-04 -2.21762566558e-03  2.76484937891e-03 -1.56176900718e-03 -1.19720469884e-03 -1.36620774006e-03 -5.88890299154e-04 -2.45950357887e-03  3.18549205046e-04 -4.93566500399e-04  7.13031928225e-04 -3.65243487498e-03  4.58385684557e-03 -1.05133963633e-03  2.47153654372e-03 -1.77691259479e-04 -1.10018103722e-03  5.23569076364e-03 -5.21178088537e-03 -1.00951398956e-03  1.02945619825e-03  2.74716452517e-03  6.41686360116e-03 -4.23435172128e-03 -1.66381469034e-03 -1.80817044610e-03  7.60202485887e-04 -1.50813833140e-04  8.01649792307e-05 -1.40258031052e-03 -4.74599084824e-03  1.40130519126e-03 -1.70783640098e-03  2.59511102760e-03 -2.70806758916e-04  3.91030144807e-03 -1.92973642055e-03 -1.91315114449e-03 -3.95489767994e-03 -9.87779417892e-04 -2.91208699333e-04  1.86304292460e-03 -1.24518747649e-02  1.84860782194e-03  3.41141901584e-03  1.04474134298e-01 -4.56615089852e-03 -3.09546372489e-03 -1.41566369828e-03  4.92603895590e-03  9.25003941784e-04 -2.03149039380e-03  9.17603899080e-04 -3.63289595930e-03  4.55045023340e-03 -4.76862269710e-03  3.30252768731e-03  9.21355864520e-05 -1.76044113120e-03 -4.89759717044e-03 -1.07830350126e-03 -1.09870242930e-04  6.15125480736e-04  4.71889737832e-03  1.24440864703e-04  4.62498596650e-03 -6.83808893793e-04  7.63508203911e-04 -7.33741115985e-04  1.67739084587e-04 -4.39328600141e-03 -3.65132057720e-03 -3.82307901793e-04 -6.85107363869e-03 -2.08870419916e-03 -8.07538563163e-04 -2.82442510718e-03 -5.58621244537e-03 -3.15419508121e-03  2.08209926595e-03  3.15110586577e-04 -8.32863796763e-04  3.83116802559e-03  2.47377219760e-03  7.09779042363e-03  7.41392627249e-03 -6.26245375532e-03 -5.55900955993e-03  2.22258084057e-03 -8.62556583214e-04 -5.19857077278e-04  5.55197105061e-03 -2.43648190150e-03  6.52642744588e-04  1.52402107324e-03  1.50730146810e-03  1.62704817583e-03 -6.34480245051e-04 -2.89558290272e-03 -1.25852173728e-03  2.11606885417e-03 -1.69770239617e-03 -2.00454481893e-03  1.14480765439e-03 -3.28098404172e-03 -6.34193516221e-04 -2.24362698049e-04  2.91330174555e-03  2.36302073141e-04 -2.45169020217e-03  3.04731172930e-03 -5.92013645445e-03 -5.30159450120e-04 -1.08812599968e-03  3.83893656195e-03  4.87170112352e-03  4.65713001191e-03  1.74569646859e-03 -4.29018299492e-03  6.27973479924e-03  4.88657248907e-03 -8.98937800763e-03  2.82601216497e-03  9.85970698253e-06 -6.02827013217e-04 -2.45140883098e-03 -2.24752865593e-03 -5.14510749338e-04 -3.97181782719e-03 -6.12271915230e-03  4.06249500118e-03 -3.60739244394e-03 -2.98601218557e-03  5.20614672629e-03  8.59009246511e-04 -1.78370798134e-03  4.05718250378e-04 -3.65128923972e-03  2.76653939518e-03 -2.41756387351e-04  3.88818800084e-03 -7.85678530672e-03  4.37388936594e-03  1.30741727116e-03 -1.52832717015e-03  1.15122899128e-03  1.13158056960e-03 -7.30766644101e-03 -5.31950379436e-03  2.19059778194e-03 -2.34763387290e-03  2.54223534544e-03  5.10870684609e-04  2.28110011072e-03 -2.28193813997e-03  1.31943325483e-03 -3.18465150291e-03 -3.23428808868e-04 -4.36203064026e-03  5.85353753313e-04 -8.38862391375e-04 -1.23985583828e-03  2.75961439761e-04  1.36628688496e-03 -6.59022919862e-04 -2.25877970456e-04 -3.12820037287e-03  2.62210603022e-04 -2.70516360879e-03  5.94432782627e-04  1.95841190175e-03  2.61353050476e-03 -1.22583536780e-03  1.20151920713e-03 -1.07610029122e-03 -1.72117736807e-03  3.81644089843e-03 -2.80526033514e-03  7.72325341217e-04  1.12079720390e-03 -4.98866794178e-03 -2.00508203579e-03 -1.91445778467e-03  1.77093010177e-03  1.88778487041e-03 -7.32811466602e-04  2.23445791187e-04  1.95456701719e-03 -1.17736817386e-03  5.31611864466e-05 -1.11751764673e-03 -1.25063930504e-03  2.36316100761e-03  3.17811938776e-03  1.17419349236e-03  2.99679548040e-03 -9.39251407506e-04  3.57521036912e-03 -7.27312508930e-05  5.19939630239e-04  3.33150286313e-04 -7.87232722765e-05  9.57003476777e-04 -7.95287343194e-04  7.87175788753e-03 -7.48301532342e-04 -3.23976055414e-03 -1.29662798251e-03 -3.51166510446e-03  5.99486981744e-04  3.55131564270e-03 -6.69290184278e-04 -2.87675705967e-03  1.93768663517e-03  4.01901121906e-03  4.22057104226e-03 -2.70912349667e-03 -1.59083225420e-03 -5.25070461306e-03 -1.58505000693e-03
[truncated: 846,337 more chars]
