# Supplementary material for: Proximal Distance Algorithms: Theory and Practice
Source: J Mach Learn Res. Author manuscript; Available in PMC 2019 Oct 24. (PMC6812563)
Supplement: code [file NIHMS1053815-supplement-code.zip › proxdist-master/keys_zhou_lange_2019/misc/spm/W_32_32000_6.txt]

 9.66341122583e+00  0.00000000000e+00 -1.56008209313e-01  0.00000000000e+00  0.00000000000e+00  0.00000000000e+00  0.00000000000e+00 -1.08518099044e-01  0.00000000000e+00  0.00000000000e+00  0.00000000000e+00  0.00000000000e+00  1.35490508550e-01  0.00000000000e+00  0.00000000000e+00  0.00000000000e+00  0.00000000000e+00  0.00000000000e+00  0.00000000000e+00  0.00000000000e+00  0.00000000000e+00  0.00000000000e+00 -1.65267158554e-01  0.00000000000e+00  0.00000000000e+00  0.00000000000e+00 -1.40718588873e-01  0.00000000000e+00  0.00000000000e+00  0.00000000000e+00  0.00000000000e+00  0.00000000000e+00
 0.00000000000e+00  1.02457815862e+01  0.00000000000e+00  0.00000000000e+00  0.00000000000e+00  0.00000000000e+00  0.00000000000e+00  0.00000000000e+00  0.00000000000e+00  0.00000000000e+00  0.00000000000e+00  0.00000000000e+00  0.00000000000e+00  0.00000000000e+00  0.00000000000e+00 -1.10003854664e-01 -2.49320168590e-01  2.62197024585e-01  0.00000000000e+00  0.00000000000e+00  0.00000000000e+00  0.00000000000e+00  0.00000000000e+00  0.00000000000e+00  0.00000000000e+00  0.00000000000e+00 -9.09167905145e-02 -1.18512865765e-01  0.00000000000e+00  0.00000000000e+00  0.00000000000e+00  0.00000000000e+00
-1.56008209385e-01  0.00000000000e+00  1.11197278382e+01 -1.86857161239e-02  0.00000000000e+00 -3.43956656409e-01  0.00000000000e+00  0.00000000000e+00  0.00000000000e+00  0.00000000000e+00  0.00000000000e+00  0.00000000000e+00  0.00000000000e+00  0.00000000000e+00  3.57087734300e-01  0.00000000000e+00  0.00000000000e+00 -5.41692245064e-02  0.00000000000e+00  0.00000000000e+00  0.00000000000e+00  0.00000000000e+00  0.00000000000e+00  0.00000000000e+00  0.00000000000e+00  0.00000000000e+00  0.00000000000e+00  0.00000000000e+00  0.00000000000e+00  0.00000000000e+00  0.00000000000e+00  0.00000000000e+00
 0.00000000000e+00  0.00000000000e+00 -1.86857164426e-02  1.00476152106e+01  0.00000000000e+00  8.09039336718e-01  0.00000000000e+00  0.00000000000e+00  0.00000000000e+00  0.00000000000e+00  0.00000000000e+00  1.77013936709e-01  9.98899387707e-02  0.00000000000e+00  0.00000000000e+00  0.00000000000e+00  0.00000000000e+00  0.00000000000e+00  0.00000000000e+00  0.00000000000e+00 -1.64785687410e-01  0.00000000000e+00  0.00000000000e+00  0.00000000000e+00  3.98132207490e-02  1.01030994343e-01  0.00000000000e+00 -1.51255191236e-01  0.00000000000e+00  0.00000000000e+00  0.00000000000e+00  0.00000000000e+00
 0.00000000000e+00  0.00000000000e+00  0.00000000000e+00  0.00000000000e+00  1.19558080837e+01 -1.39943924561e+00  1.83324739907e+00  0.00000000000e+00  0.00000000000e+00  0.00000000000e+00  0.00000000000e+00  0.00000000000e+00  0.00000000000e+00 -1.16527229748e-01  0.00000000000e+00  0.00000000000e+00  0.00000000000e+00  0.00000000000e+00  0.00000000000e+00  0.00000000000e+00  0.00000000000e+00  0.00000000000e+00  0.00000000000e+00  0.00000000000e+00 -3.65497084047e-01  0.00000000000e+00 -2.67315364418e-01  0.00000000000e+00  0.00000000000e+00  0.00000000000e+00  0.00000000000e+00  2.34362912579e-03
 0.00000000000e+00  0.00000000000e+00 -3.43956654090e-01  8.09039336409e-01 -1.39943924535e+00  1.50700531012e+01 -6.93215765554e-01 -6.33316271671e-01  0.00000000000e+00  0.00000000000e+00 -3.21904640176e-01  0.00000000000e+00  0.00000000000e+00 -1.75904870773e-01  3.66779996632e-02  0.00000000000e+00  0.00000000000e+00 -1.96562708830e-01  0.00000000000e+00  0.00000000000e+00  0.00000000000e+00  0.00000000000e+00  0.00000000000e+00  0.00000000000e+00  0.00000000000e+00  0.00000000000e+00  0.00000000000e+00  0.00000000000e+00  0.00000000000e+00  0.00000000000e+00  0.00000000000e+00  0.00000000000e+00
 0.00000000000e+00  0.00000000000e+00  0.00000000000e+00  0.00000000000e+00  1.83324739906e+00 -6.93215766339e-01  1.38176121339e+01 -6.14926311014e-01  0.00000000000e+00  0.00000000000e+00  0.00000000000e+00  0.00000000000e+00  0.00000000000e+00  0.00000000000e+00  0.00000000000e+00  0.00000000000e+00 -1.07889540438e-01  0.00000000000e+00  0.00000000000e+00  0.00000000000e+00  0.00000000000e+00  0.00000000000e+00  0.00000000000e+00  0.00000000000e+00  0.00000000000e+00  0.00000000000e+00  0.00000000000e+00  0.00000000000e+00  0.00000000000e+00  0.00000000000e+00  0.00000000000e+00  0.00000000000e+00
-1.08518098786e-01  0.00000000000e+00  0.00000000000e+00  0.00000000000e+00  0.00000000000e+00 -6.33316271095e-01 -6.14926311166e-01  1.34924516793e+01 -2.85149040999e+00  8.81809098626e-01 -1.01559123604e-01  0.00000000000e+00 -7.47227933195e-03  0.00000000000e+00  0.00000000000e+00  0.00000000000e+00  0.00000000000e+00  0.00000000000e+00  0.00000000000e+00  0.00000000000e+00  0.00000000000e+00  0.00000000000e+00  0.00000000000e+00  0.00000000000e+00  0.00000000000e+00  0.00000000000e+00  0.00000000000e+00  0.00000000000e+00  0.00000000000e+00 -1.27014831834e-02  0.00000000000e+00  0.00000000000e+00
 0.00000000000e+00  0.00000000000e+00  0.00000000000e+00  0.00000000000e+00  0.00000000000e+00  0.00000000000e+00  0.00000000000e+00 -2.85149041003e+00  1.39131304667e+01 -6.35986822025e-01  0.00000000000e+00  0.00000000000e+00  0.00000000000e+00  0.00000000000e+00  0.00000000000e+00  0.00000000000e+00  0.00000000000e+00  0.00000000000e+00  0.00000000000e+00 -5.48994860141e-02  0.00000000000e+00  0.00000000000e+00  0.00000000000e+00  0.00000000000e+00  0.00000000000e+00  0.00000000000e+00  0.00000000000e+00  0.00000000000e+00  0.00000000000e+00  0.00000000000e+00  0.00000000000e+00 -2.66765239322e-01
 0.00000000000e+00  0.00000000000e+00  0.00000000000e+00  0.00000000000e+00  0.00000000000e+00  0.00000000000e+00  0.00000000000e+00  8.81809098603e-01 -6.35986822035e-01  1.49771343939e+01  0.00000000000e+00  0.00000000000e+00  0.00000000000e+00  0.00000000000e+00  0.00000000000e+00  0.00000000000e+00  0.00000000000e+00  0.00000000000e+00  0.00000000000e+00  0.00000000000e+00  0.00000000000e+00  0.00000000000e+00  0.00000000000e+00  0.00000000000e+00  0.00000000000e+00  0.00000000000e+00  0.00000000000e+00  0.00000000000e+00  0.00000000000e+00  0.00000000000e+00 -3.76000141185e-02  0.00000000000e+00
 0.00000000000e+00  0.00000000000e+00  0.00000000000e+00  0.00000000000e+00  0.00000000000e+00 -3.21904639159e-01  0.00000000000e+00 -1.01559115542e-01  0.00000000000e+00  0.00000000000e+00  1.19795156737e+01 -1.99832503883e+00  5.00125426252e-01  0.00000000000e+00  0.00000000000e+00  0.00000000000e+00  0.00000000000e+00  0.00000000000e+00  0.00000000000e+00  0.00000000000e+00  0.00000000000e+00  0.00000000000e+00  0.00000000000e+00 -2.75103130259e-01  0.00000000000e+00  0.00000000000e+00  0.00000000000e+00  3.97119175158e-02  0.00000000000e+00  0.00000000000e+00  0.00000000000e+00  0.00000000000e+00
 0.00000000000e+00  0.00000000000e+00  0.00000000000e+00  1.77013935730e-01  0.00000000000e+00  0.00000000000e+00  0.00000000000e+00  0.00000000000e+00  0.00000000000e+00  0.00000000000e+00 -1.99832503962e+00  1.91426940139e+01 -2.73780114546e+00 -2.40403290031e+00  4.34132758476e-01  0.00000000000e+00  0.00000000000e+00  0.00000000000e+00  0.00000000000e+00  0.00000000000e+00  0.00000000000e+00  0.00000000000e+00  0.00000000000e+00  0.00000000000e+00  0.00000000000e+00  0.00000000000e+00  0.00000000000e+00  0.00000000000e+00  0.00000000000e+00  0.00000000000e+00  0.00000000000e+00  0.00000000000e+00
 1.35490508446e-01  0.00000000000e+00  0.00000000000e+00  9.98899425656e-02  0.00000000000e+00  0.00000000000e+00  0.00000000000e+00 -7.47226881752e-03  0.00000000000e+00  0.00000000000e+00  5.00125406889e-01 -2.73780113901e+00  1.10932839615e+01  2.03390886587e-01 -1.45009917053e-01  0.00000000000e+00  0.00000000000e+00  0.00000000000e+00  0.00000000000e+00  0.00000000000e+00  0.00000000000e+00  0.00000000000e+00  3.21898820234e-01  0.00000000000e+00 -3.73980268944e-01  0.00000000000e+00  0.00000000000e+00  0.00000000000e+00  0.00000000000e+00  0.00000000000e+00 -7.87684744905e-02  0.00000000000e+00
 0.00000000000e+00  0.00000000000e+00  0.00000000000e+00  0.00000000000e+00 -1.16527229789e-01 -1.75904869429e-01  0.00000000000e+00  0.00000000000e+00  0.00000000000e+00  0.00000000000e+00  0.00000000000e+00 -2.40403290011e+00  2.03390885738e-01  1.31701936612e+01  6.26485431973e-01  1.16369988752e+00  1.70112514999e+00  0.00000000000e+00  0.00000000000e+00  0.00000000000e+00  0.00000000000e+00  0.00000000000e+00  0.00000000000e+00  0.00000000000e+00  0.00000000000e+00  0.00000000000e+00  0.00000000000e+00  0.00000000000e+00  0.00000000000e+00  0.00000000000e+00  0.00000000000e+00  0.00000000000e+00
 0.00000000000e+00  0.00000000000e+00  3.57087734195e-01  0.00000000000e+00  0.00000000000e+00  3.66779996151e-02  0.00000000000e+00  0.00000000000e+00  0.00000000000e+00  0.00000000000e+00  0.00000000000e+00  4.34132758098e-01 -1.45009920224e-01  6.26485432319e-01  1.23837189242e+01  0.00000000000e+00  0.00000000000e+00  0.00000000000e+00  0.00000000000e+00 -9.62081932132e-03  0.00000000000e+00  0.00000000000e+00  0.00000000000e+00  0.00000000000e+00  0.00000000000e+00  0.00000000000e+00  0.00000000000e+00 -9.02527356095e-05  0.00000000000e+00 -3.83142950251e-02  0.00000000000e+00  0.00000000000e+00
 0.00000000000e+00 -1.10003854696e-01  0.00000000000e+00  0.00000000000e+00  0.00000000000e+00  0.00000000000e+00  0.00000000000e+00  0.00000000000e+00  0.00000000000e+00  0.00000000000e+00  0.00000000000e+00  0.00000000000e+00  0.00000000000e+00  1.16369988962e+00  0.00000000000e+00  1.24998015356e+01  7.74912296770e-01  9.40181980300e-01  1.30210945632e-01 -2.09564307181e-01  0.00000000000e+00  0.00000000000e+00  0.00000000000e+00  0.00000000000e+00  6.33372942387e-02  0.00000000000e+00  0.00000000000e+00  0.00000000000e+00  0.00000000000e+00  0.00000000000e+00  0.00000000000e+00  0.00000000000e+00
 0.00000000000e+00 -2.49320168591e-01  0.00000000000e+00  0.00000000000e+00  0.00000000000e+00  0.00000000000e+00 -1.07889540534e-01  0.00000000000e+00  0.00000000000e+00  0.00000000000e+00  0.00000000000e+00  0.00000000000e+00  0.00000000000e+00  1.70112515021e+00  0.00000000000e+00  7.74912296768e-01  1.45467738436e+01  0.00000000000e+00  1.93788991922e+00  9.20773186631e-01 -1.66683623301e-01  0.00000000000e+00  0.00000000000e+00  0.00000000000e+00  0.00000000000e+00  0.00000000000e+00  0.00000000000e+00  0.00000000000e+00  0.00000000000e+00  0.00000000000e+00  0.00000000000e+00  0.00000000000e+00
 0.00000000000e+00  2.62197024738e-01 -5.41692239296e-02  0.00000000000e+00  0.00000000000e+00 -1.96562705775e-01  0.00000000000e+00  0.00000000000e+00  0.00000000000e+00  0.00000000000e+00  0.00000000000e+00  0.00000000000e+00  0.00000000000e+00  0.00000000000e+00  0.00000000000e+00  9.40181980315e-01  0.00000000000e+00  1.44652911268e+01  0.00000000000e+00  0.00000000000e+00  0.00000000000e+00  0.00000000000e+00  0.00000000000e+00  0.00000000000e+00 -7.80266146116e-02  0.00000000000e+00  0.00000000000e+00  0.00000000000e+00  0.00000000000e+00  0.00000000000e+00  0.00000000000e+00  0.00000000000e+00
 0.00000000000e+00  0.00000000000e+00  0.00000000000e+00  0.00000000000e+00  0.00000000000e+00  0.00000000000e+00  0.00000000000e+00  0.00000000000e+00  0.00000000000e+00  0.00000000000e+00  0.00000000000e+00  0.00000000000e+00  0.00000000000e+00  0.00000000000e+00  0.00000000000e+00  1.30210945630e-01  1.93788991922e+00  0.00000000000e+00  1.43421171966e+01  0.00000000000e+00  0.00000000000e+00  0.00000000000e+00  0.00000000000e+00  0.00000000000e+00  0.00000000000e+00  0.00000000000e+00  0.00000000000e+00  0.00000000000e+00  0.00000000000e+00  0.00000000000e+00  0.00000000000e+00  0.00000000000e+00
 0.00000000000e+00  0.00000000000e+00  0.00000000000e+00  0.00000000000e+00  0.00000000000e+00  0.00000000000e+00  0.00000000000e+00  0.00000000000e+00 -5.48994865279e-02  0.00000000000e+00  0.00000000000e+00  0.00000000000e+00  0.00000000000e+00  0.00000000000e+00 -9.62081809711e-03 -2.09564307989e-01  9.20773186579e-01  0.00000000000e+00  0.00000000000e+00  1.20666879666e+01  0.00000000000e+00  2.80981708101e-01  8.42428478307e-02 -3.36051423928e-01  0.00000000000e+00  5.28189244786e-01  0.00000000000e+00  4.56166909926e-02  0.00000000000e+00  0.00000000000e+00  0.00000000000e+00  0.00000000000e+00
 0.00000000000e+00  0.00000000000e+00  0.00000000000e+00 -1.64785687459e-01  0.00000000000e+00  0.00000000000e+00  0.00000000000e+00  0.00000000000e+00  0.00000000000e+00  0.00000000000e+00  0.00000000000e+00  0.00000000000e+00  0.00000000000e+00  0.00000000000e+00  0.00000000000e+00  0.00000000000e+00 -1.66683623330e-01  0.00000000000e+00  0.00000000000e+00  0.00000000000e+00  1.27742062960e+01  9.56904376229e-01  1.29600676198e+00  0.00000000000e+00  0.00000000000e+00  0.00000000000e+00  0.00000000000e+00  0.00000000000e+00  0.00000000000e+00  0.00000000000e+00  0.00000000000e+00  0.00000000000e+00
 0.00000000000e+00  0.00000000000e+00  0.00000000000e+00  0.00000000000e+00  0.00000000000e+00  0.00000000000e+00  0.00000000000e+00  0.00000000000e+00  0.00000000000e+00  0.00000000000e+00  0.00000000000e+00  0.00000000000e+00  0.00000000000e+00  0.00000000000e+00  0.00000000000e+00  0.00000000000e+00  0.00000000000e+00  0.00000000000e+00  0.00000000000e+00  2.80981708101e-01  9.56904376238e-01  1.01893872826e+01  0.00000000000e+00  0.00000000000e+00  0.00000000000e+00  0.00000000000e+00  0.00000000000e+00  0.00000000000e+00  0.00000000000e+00  0.00000000000e+00  2.30641400199e-02  0.00000000000e+00
-1.65267158289e-01  0.00000000000e+00  0.00000000000e+00  0.00000000000e+00  0.00000000000e+00  0.00000000000e+00  0.00000000000e+00  0.00000000000e+00  0.00000000000e+00  0.00000000000e+00  0.00000000000e+00  0.00000000000e+00  3.21898819920e-01  0.00000000000e+00  0.00000000000e+00  0.00000000000e+00  0.00000000000e+00  0.00000000000e+00  0.00000000000e+00  8.42428508687e-02  1.29600676202e+00  0.00000000000e+00  1.15418729796e+01  2.28761471000e-02  1.01388579825e-01  0.00000000000e+00  0.00000000000e+00  0.00000000000e+00  0.00000000000e+00  0.00000000000e+00  0.00000000000e+00  0.00000000000e+00
 0.00000000000e+00  0.00000000000e+00  0.00000000000e+00  0.00000000000e+00  0.00000000000e+00  0.00000000000e+00  0.00000000000e+00  0.00000000000e+00  0.00000000000e+00  0.00000000000e+00 -2.75103131349e-01  0.00000000000e+00  0.00000000000e+00  0.00000000000e+00  0.00000000000e+00  0.00000000000e+00  0.00000000000e+00  0.00000000000e+00  0.00000000000e+00 -3.36051423854e-01  0.00000000000e+00  0.00000000000e+00  2.28761472763e-02  1.06295451502e+01  2.61794523973e-01  1.21176794292e+00  0.00000000000e+00  0.00000000000e+00  0.00000000000e+00  0.00000000000e+00  0.00000000000e+00  0.00000000000e+00
 0.00000000000e+00  0.00000000000e+00  0.00000000000e+00  3.98132208842e-02 -3.65497084026e-01  0.00000000000e+00  0.00000000000e+00  0.00000000000e+00  0.00000000000e+00  0.00000000000e+00  0.00000000000e+00  0.00000000000e+00 -3.73980268306e-01  0.00000000000e+00  0.00000000000e+00  6.33372943141e-02  0.00000000000e+00 -7.80266107953e-02  0.00000000000e+00  0.00000000000e+00  0.00000000000e+00  0.00000000000e+00  1.01388582149e-01  2.61794524016e-01  1.31161998444e+01  0.00000000000e+00 -6.15794194810e-01  0.00000000000e+00  0.00000000000e+00  0.00000000000e+00  0.00000000000e+00  0.00000000000e+00
 0.00000000000e+00  0.00000000000e+00  0.00000000000e+00  1.01030994290e-01  0.00000000000e+00  0.00000000000e+00  0.00000000000e+00  0.00000000000e+00  0.00000000000e+00  0.00000000000e+00  0.00000000000e+00  0.00000000000e+00  0.00000000000e+00  0.00000000000e+00  0.00000000000e+00  0.00000000000e+00  0.00000000000e+00  0.00000000000e+00  0.00000000000e+00  5.28189244796e-01  0.00000000000e+00  0.00000000000e+00  0.00000000000e+00  1.21176794293e+00  0.00000000000e+00  1.33738512740e+01  0.00000000000e+00  0.00000000000e+00 -9.51572810458e-01  0.00000000000e+00  2.60856114324e-01  0.00000000000e+00
-1.40718589020e-01 -9.09167905139e-02  0.00000000000e+00  0.00000000000e+00 -2.67315364684e-01  0.00000000000e+00  0.00000000000e+00  0.00000000000e+00  0.00000000000e+00  0.00000000000e+00  0.00000000000e+00  0.00000000000e+00  0.00000000000e+00  0.00000000000e+00  0.00000000000e+00  0.00000000000e+00  0.00000000000e+00  0.00000000000e+00  0.00000000000e+00  0.00000000000e+00  0.00000000000e+00  0.00000000000e+00  0.00000000000e+00  0.00000000000e+00 -6.15794195220e-01  0.00000000000e+00  1.34095085345e+01 -1.54590294771e+00 -1.15544326741e+00  0.00000000000e+00  0.00000000000e+00  0.00000000000e+00
 0.00000000000e+00 -1.18512865741e-01  0.00000000000e+00 -1.51255191196e-01  0.00000000000e+00  0.00000000000e+00  0.00000000000e+00  0.00000000000e+00  0.00000000000e+00  0.00000000000e+00  3.97119171044e-02  0.00000000000e+00  0.00000000000e+00  0.00000000000e+00 -9.02525855655e-05  0.00000000000e+00  0.00000000000e+00  0.00000000000e+00  0.00000000000e+00  4.56166909046e-02  0.00000000000e+00  0.00000000000e+00  0.00000000000e+00  0.00000000000e+00  0.00000000000e+00  0.00000000000e+00 -1.54590295251e+00  1.13399221401e+01  6.24894556716e-01  0.00000000000e+00  0.00000000000e+00  0.00000000000e+00
 0.00000000000e+00  0.00000000000e+00  0.00000000000e+00  0.00000000000e+00  0.00000000000e+00  0.00000000000e+00  0.00000000000e+00  0.00000000000e+00  0.00000000000e+00  0.00000000000e+00  0.00000000000e+00  0.00000000000e+00  0.00000000000e+00  0.00000000000e+00  0.00000000000e+00  0.00000000000e+00  0.00000000000e+00  0.00000000000e+00  0.00000000000e+00  0.00000000000e+00  0.00000000000e+00  0.00000000000e+00  0.00000000000e+00  0.00000000000e+00  0.00000000000e+00 -9.51572810460e-01 -1.15544326764e+00  6.24894556688e-01  1.37529756357e+01  0.00000000000e+00  0.00000000000e+00  0.00000000000e+00
 0.00000000000e+00  0.00000000000e+00  0.00000000000e+00  0.00000000000e+00  0.00000000000e+00  0.00000000000e+00  0.00000000000e+00 -1.27014831820e-02  0.00000000000e+00  0.00000000000e+00  0.00000000000e+00  0.00000000000e+00  0.00000000000e+00  0.00000000000e+00 -3.83142950272e-02  0.00000000000e+00  0.00000000000e+00  0.00000000000e+00  0.00000000000e+00  0.00000000000e+00  0.00000000000e+00  0.00000000000e+00  0.00000000000e+00  0.00000000000e+00  0.00000000000e+00  0.00000000000e+00  0.00000000000e+00  0.00000000000e+00  0.00000000000e+00  1.20144814309e+01  0.00000000000e+00  1.70587856440e-01
 0.00000000000e+00  0.00000000000e+00  0.00000000000e+00  0.00000000000e+00  0.00000000000e+00  0.00000000000e+00  0.00000000000e+00  0.00000000000e+00  0.00000000000e+00 -3.76000141186e-02  0.00000000000e+00  0.00000000000e+00 -7.87684747046e-02  0.00000000000e+00  0.00000000000e+00  0.00000000000e+00  0.00000000000e+00  0.00000000000e+00  0.00000000000e+00  0.00000000000e+00  0.00000000000e+00  2.30641400192e-02  0.00000000000e+00  0.00000000000e+00  0.00000000000e+00  2.60856114321e-01  0.00000000000e+00  0.00000000000e+00  0.00000000000e+00  0.00000000000e+00  1.07529989653e+01  0.00000000000e+00
 0.00000000000e+00  0.00000000000e+00  0.00000000000e+00  0.00000000000e+00  2.34362912628e-03  0.00000000000e+00  0.00000000000e+00  0.00000000000e+00 -2.66765239322e-01  0.00000000000e+00  0.00000000000e+00  0.00000000000e+00  0.00000000000e+00  0.00000000000e+00  0.00000000000e+00  0.00000000000e+00  0.00000000000e+00  0.00000000000e+00  0.00000000000e+00  0.00000000000e+00  0.00000000000e+00  0.00000000000e+00  0.00000000000e+00  0.00000000000e+00  0.00000000000e+00  0.00000000000e+00  0.00000000000e+00  0.00000000000e+00  0.00000000000e+00  1.70587856440e-01  0.00000000000e+00  1.46309883625e+01
