# Supplementary material for: Proximal Distance Algorithms: Theory and Practice
Source: J Mach Learn Res. Author manuscript; Available in PMC 2019 Oct 24. (PMC6812563)
Supplement: code [file NIHMS1053815-supplement-code.zip › proxdist-master/keys_zhou_lange_2019/misc/spm/rhos_512.txt]

0.009827
0.009858
0.009838
0.009843
0.009809
0.009811
0.009816
0.009882
0.009861
0.009801
