# Supplementary material for: Proximal Distance Algorithms: Theory and Practice
Source: J Mach Learn Res. Author manuscript; Available in PMC 2019 Oct 24. (PMC6812563)
Supplement: code [file NIHMS1053815-supplement-code.zip › proxdist-master/keys_zhou_lange_2019/misc/spm/W_32_33100_3.txt]

12.8818794334674 -4.0967216258774 -1.1657563896771  0.6482304111773 -0.1116086120410  0.0000000000000  0.0000000000000  0.0000000000000  0.0000000000000 -0.1341506223392 -0.1896542113415  0.0000000000000  0.0000000000000  0.0000000000000  0.0000000000000  0.0000000000000  0.0000000000000  0.0000000000000 -0.0142388626520  0.0000000000000  0.0000000000000  0.0000000000000  0.0000000000000  0.0000000000000  0.0609006141321  0.0000000000000  0.0000000000000  0.0000000000000  0.0000000000000  0.0000000000000  0.0000000000000  0.0000000000000
-4.0967216255124 18.1677670785396  1.7681433168655 -1.6426271357571 -0.9432035921200  0.0000000000000  0.0000000000000  0.0000000000000  0.0000000000000  0.0000000000000  0.0000000000000  0.0000000000000  0.0000000000000  0.0000000000000  0.0000000000000  0.0000000000000  0.0000000000000  0.0000000000000  0.0000000000000  0.0000000000000  0.0000000000000  0.0000000000000  0.0000000000000  0.0000000000000  0.0000000000000  0.0000000000000  0.0000000000000  0.0000000000000  0.0000000000000  0.0000000000000  0.0000000000000  0.0000000000000
-1.1657563894136  1.7681433177436 10.6133225647668 -0.3250560604491  0.1436964417547  0.0000000000000  0.0000000000000  0.0000000000000  0.0000000000000  0.0000000000000  0.0000000000000  0.0000000000000 -0.0929570388865  0.0000000000000  0.0000000000000  0.0000000000000  0.0000000000000  0.0000000000000  0.0000000000000  0.0000000000000  0.0000000000000  0.0000000000000  0.0000000000000  0.0558292362073  0.0000000000000  0.0000000000000  0.0000000000000  0.0000000000000  0.0000000000000  0.0000000000000  0.0000000000000  0.0000000000000
 0.6482304113297 -1.6426271356091 -0.3250560604297 14.1771780878283  0.1293857781169  0.0000000000000  0.0000000000000  0.0000000000000  0.0000000000000  0.0000000000000  0.0000000000000  0.0000000000000  0.0000000000000  0.0000000000000  0.0000000000000  0.0000000000000  0.0000000000000  0.0000000000000  0.0000000000000  0.0000000000000  0.0000000000000 -0.0451644380841  0.0000000000000  0.0000000000000  0.0000000000000  0.0000000000000  0.0000000000000  0.0000000000000  0.0000000000000  0.0000000000000  0.0000000000000  0.0000000000000
-0.1116086120630 -0.9432035924269  0.1436964415735  0.1293857787507 13.6548244225112  0.0794549609474  0.0000000000000 -0.3635754836887 -0.0807873214739  0.0000000000000  0.0000000000000  0.0000000000000 -0.0260887585297  0.0000000000000  0.0000000000000  0.0000000000000  0.0000000000000  0.0000000000000  0.0000000000000  0.0000000000000  0.0000000000000  0.1853256650028  0.0000000000000  0.0597776499581  0.0000000000000  0.0000000000000  0.0000000000000  0.0000000000000  0.0000000000000  0.0000000000000  0.0000000000000  0.0000000000000
 0.0000000000000  0.0000000000000  0.0000000000000  0.0000000000000  0.0794549609560 11.9620164089627  0.0000000000000  0.6093031117337  0.0000000000000  0.0000000000000  0.0000000000000  0.0000000000000  0.0000000000000  0.0000000000000  0.0000000000000  0.0000000000000  0.0000000000000  0.0000000000000  0.0000000000000  0.0000000000000  0.0000000000000  0.0000000000000  0.0000000000000  0.0000000000000  0.0000000000000  0.0000000000000  0.0000000000000  0.0000000000000  0.0000000000000  0.0000000000000  0.0000000000000  0.0000000000000
 0.0000000000000  0.0000000000000  0.0000000000000  0.0000000000000  0.0000000000000  0.0000000000000  9.5919500297076 -0.9058911099604  0.0000000000000  0.0000000000000  0.0000000000000 -0.1818728592570  0.0000000000000  0.0000000000000  0.0000000000000  0.0000000000000  0.0000000000000  0.0000000000000  0.0000000000000  0.0000000000000  0.0000000000000  0.0000000000000  0.0000000000000  0.0000000000000  0.0000000000000  0.0000000000000  0.0000000000000  0.0000000000000  0.0000000000000  0.0000000000000  0.0000000000000  0.0000000000000
 0.0000000000000  0.0000000000000  0.0000000000000  0.0000000000000 -0.3635754836906  0.6093031117336 -0.9058911099605 17.0264208243319  0.0000000000000  0.0000000000000  0.0000000000000  0.0000000000000  0.0000000000000  0.0000000000000  0.0000000000000  0.0000000000000  0.0000000000000  0.0000000000000  0.0000000000000  0.0000000000000  0.0000000000000  0.0000000000000  0.0000000000000  0.0000000000000  0.0000000000000  0.0000000000000  0.0000000000000  0.0000000000000  0.0000000000000  0.0000000000000  0.0000000000000  0.0000000000000
 0.0000000000000  0.0000000000000  0.0000000000000  0.0000000000000 -0.0807873215324  0.0000000000000  0.0000000000000  0.0000000000000 11.1755219244571 -1.0685154611467  0.0535647990235  0.1496655118434  0.0000000000000  0.0000000000000  0.0000000000000  0.0000000000000  0.0000000000000 -0.2569359928490  0.0000000000000  0.0000000000000  0.0000000000000  0.0000000000000  0.0000000000000  0.0000000000000  0.0000000000000  0.0000000000000  0.0000000000000  0.0000000000000  0.0000000000000  0.0000000000000  0.0000000000000  0.0000000000000
-0.1341506229565  0.0000000000000  0.0000000000000  0.0000000000000  0.0000000000000  0.0000000000000  0.0000000000000  0.0000000000000 -1.0685154610861 12.7059191160498 -0.2170098953104  0.0000000000000 -0.3737485177303  0.0000000000000  0.0000000000000  0.0000000000000  0.0000000000000  0.0000000000000  0.0000000000000  0.0000000000000  0.0000000000000  0.0000000000000  0.0000000000000  0.0387154058271  0.0000000000000  0.0000000000000  0.0000000000000  0.0000000000000  0.0000000000000  0.0000000000000  0.0000000000000  0.0000000000000
-0.1896542121154  0.0000000000000  0.0000000000000  0.0000000000000  0.0000000000000  0.0000000000000  0.0000000000000  0.0000000000000  0.0535647984640 -0.2170098915027 10.6394660345010  0.0000000000000  0.3705240964709  0.0000000000000  0.0000000000000  0.0000000000000  0.0000000000000  0.0000000000000  0.0000000000000  0.0000000000000  0.0000000000000  0.0000000000000  0.0000000000000  0.0000000000000  0.0000000000000  0.1021877993879 -0.2029953443609  0.0000000000000  0.0000000000000  0.0000000000000  0.0000000000000  0.0000000000000
 0.0000000000000  0.0000000000000  0.0000000000000  0.0000000000000  0.0000000000000  0.0000000000000 -0.1818728592568  0.0000000000000  0.1496655118565  0.0000000000000  0.0000000000000 15.8225594031716 -2.3686696324414 -0.2757423236641  0.5544798022610  0.0000000000000 -0.0552911348030  0.0000000000000  0.0000000000000  0.0000000000000  0.0000000000000  0.0000000000000  0.0000000000000  0.0000000000000  0.0000000000000 -0.0531235715258  0.0000000000000  0.0000000000000  0.0000000000000  0.0000000000000  0.0000000000000  0.0000000000000
 0.0000000000000  0.0000000000000 -0.0929570402426  0.0000000000000 -0.0260887598614  0.0000000000000  0.0000000000000  0.0000000000000  0.0000000000000 -0.3737485186207  0.3705240975735 -2.3686696324851 12.3508137388580  0.0000000000000  0.0000000000000  0.0000000000000  0.0000000000000  0.0000000000000  0.0000000000000  0.0000000000000  0.0000000000000  0.0000000000000 -0.1255401921259  0.1563361970038 -0.1439137619943  0.0000000000000  0.0000000000000  0.0000000000000  0.0000000000000  0.0000000000000  0.0000000000000  0.0000000000000
 0.0000000000000  0.0000000000000  0.0000000000000  0.0000000000000  0.0000000000000  0.0000000000000  0.0000000000000  0.0000000000000  0.0000000000000  0.0000000000000  0.0000000000000 -0.2757423236368  0.0000000000000 17.1310992744834  1.5847596143492  0.0000000000000 -1.9261685604550  0.0000000000000  0.0000000000000  0.0000000000000  0.0000000000000  0.0000000000000  0.0000000000000  0.0000000000000  0.0000000000000  0.0000000000000  0.0000000000000  0.0000000000000  0.0000000000000  0.0000000000000  0.0000000000000  0.0000000000000
 0.0000000000000  0.0000000000000  0.0000000000000  0.0000000000000  0.0000000000000  0.0000000000000  0.0000000000000  0.0000000000000  0.0000000000000  0.0000000000000  0.0000000000000  0.5544798022280  0.0000000000000  1.5847596143399 13.2807132309455 -0.3348837348276 -1.3548620919497  1.7928714587577  0.0000000000000  0.0000000000000  0.0000000000000  0.1840487286257  0.0000000000000  0.0000000000000  0.0000000000000  0.0000000000000  0.0000000000000  0.0000000000000  0.0000000000000  0.0000000000000  0.0000000000000  0.0000000000000
 0.0000000000000  0.0000000000000  0.0000000000000  0.0000000000000  0.0000000000000  0.0000000000000  0.0000000000000  0.0000000000000  0.0000000000000  0.0000000000000  0.0000000000000  0.0000000000000  0.0000000000000  0.0000000000000 -0.3348837349633 12.9164788109083  1.5718093129161 -1.8177954571369 -0.0124213994184  0.0000000000000  0.0000000000000  0.0000000000000  0.0000000000000  0.0000000000000  0.0000000000000  0.1983944120230  0.0000000000000  0.0000000000000  0.0000000000000  0.0000000000000  0.0000000000000  0.0000000000000
 0.0000000000000  0.0000000000000  0.0000000000000  0.0000000000000  0.0000000000000  0.0000000000000  0.0000000000000  0.0000000000000  0.0000000000000  0.0000000000000  0.0000000000000 -0.0552911350520  0.0000000000000 -1.9261685604680 -1.3548620921125  1.5718093128976 13.2745093975363 -1.2430695136535  0.0000000000000  0.0000000000000  0.0000000000000  0.0000000000000  0.0717808547178 -0.2869008632857  0.0000000000000  0.0000000000000  0.0000000000000  0.0000000000000  0.0000000000000  0.0000000000000  0.0000000000000  0.0000000000000
 0.0000000000000  0.0000000000000  0.0000000000000  0.0000000000000  0.0000000000000  0.0000000000000  0.0000000000000  0.0000000000000 -0.2569359917831  0.0000000000000  0.0000000000000  0.0000000000000  0.0000000000000  0.0000000000000  1.7928714588139 -1.8177954564770 -1.2430695141493 14.6618958414243 -0.4659264932742  0.0000000000000  0.5327267142025  0.0000000000000  0.0000000000000  0.0000000000000  0.0000000000000  0.0558227778572  0.3684150086350  0.0000000000000  0.0000000000000  0.0000000000000  0.0000000000000  0.0000000000000
-0.0142388669205  0.0000000000000  0.0000000000000  0.0000000000000  0.0000000000000  0.0000000000000  0.0000000000000  0.0000000000000  0.0000000000000  0.0000000000000  0.0000000000000  0.0000000000000  0.0000000000000  0.0000000000000  0.0000000000000 -0.0124213977466  0.0000000000000 -0.4659264924040 11.2645742976143  1.1520606653221 -1.1677429930801  0.0574377015397  0.0000000000000  0.0000000000000 -0.1726563312919  0.1641702031056 -0.1187179285817  0.0000000000000  0.0000000000000  0.0000000000000  0.0000000000000  0.0000000000000
 0.0000000000000  0.0000000000000  0.0000000000000  0.0000000000000  0.0000000000000  0.0000000000000  0.0000000000000  0.0000000000000  0.0000000000000  0.0000000000000  0.0000000000000  0.0000000000000  0.0000000000000  0.0000000000000  0.0000000000000  0.0000000000000  0.0000000000000  0.0000000000000  1.1520606653955 21.7243878775024 -0.6436923430174 -2.0809489202917  0.0000000000000  0.0000000000000  0.0000000000000  0.0000000000000  0.0000000000000  0.0000000000000  0.0000000000000  0.0000000000000  0.0000000000000  0.0000000000000
 0.0000000000000  0.0000000000000  0.0000000000000  0.0000000000000  0.0000000000000  0.0000000000000  0.0000000000000  0.0000000000000  0.0000000000000  0.0000000000000  0.0000000000000  0.0000000000000  0.0000000000000  0.0000000000000  0.0000000000000  0.0000000000000  0.0000000000000  0.5327267141425 -1.1677429930667 -0.6436923430346 14.9139050902755 -0.8405423986288  0.0000000000000  0.0000000000000  0.0000000000000  0.0000000000000 -0.0143332271002  0.0000000000000  0.0000000000000  0.0000000000000  0.0000000000000  0.0000000000000
 0.0000000000000  0.0000000000000  0.0000000000000 -0.0451644380024  0.1853256651052  0.0000000000000  0.0000000000000  0.0000000000000  0.0000000000000  0.0000000000000  0.0000000000000  0.0000000000000  0.0000000000000  0.0000000000000  0.1840487286223  0.0000000000000  0.0000000000000  0.0000000000000  0.0574377012841 -2.0809489204162 -0.8405423987455 10.9168204369100 -0.3723810558821  0.1340245553297  0.7216425434450  0.0000000000000  0.0000000000000  0.0000000000000  0.0000000000000  0.0000000000000  0.0000000000000  0.0000000000000
 0.0000000000000  0.0000000000000  0.0000000000000  0.0000000000000  0.0000000000000  0.0000000000000  0.0000000000000  0.0000000000000  0.0000000000000  0.0000000000000  0.0000000000000  0.0000000000000 -0.1255401916624  0.0000000000000  0.0000000000000  0.0000000000000  0.0717808546396  0.0000000000000  0.0000000000000  0.0000000000000  0.0000000000000 -0.3723810558314 14.6893697612957  1.1025570932198 -1.7701170052356  0.0000000000000  0.0000000000000  0.0000000000000  0.0000000000000  0.0000000000000  0.0000000000000  0.0000000000000
 0.0000000000000  0.0000000000000  0.0558292362049  0.0000000000000  0.0597776478127  0.0000000000000  0.0000000000000  0.0000000000000  0.0000000000000  0.0387154059403  0.0000000000000  0.0000000000000  0.1563362023763  0.0000000000000  0.0000000000000  0.0000000000000 -0.2869008632447  0.0000000000000  0.0000000000000  0.0000000000000  0.0000000000000  0.1340245539525  1.1025570954453 12.6559344573316  1.2545359811839  0.8625272412157 -0.1889899072719  0.0000000000000  0.0000000000000  0.0000000000000  0.0000000000000  0.0000000000000
 0.0609006096204  0.0000000000000  0.0000000000000  0.0000000000000  0.0000000000000  0.0000000000000  0.0000000000000  0.0000000000000  0.0000000000000  0.0000000000000  0.0000000000000  0.0000000000000 -0.1439137440050  0.0000000000000  0.0000000000000  0.0000000000000  0.0000000000000  0.0000000000000 -0.1726563329670  0.0000000000000  0.0000000000000  0.7216425442609 -1.7701170043148  1.2545359932668 13.3091252670891  0.0260330136878 -0.8022672793075  0.0000000000000  0.0000000000000  0.0000000000000  0.0000000000000  0.0000000000000
 0.0000000000000  0.0000000000000  0.0000000000000  0.0000000000000  0.0000000000000  0.0000000000000  0.0000000000000  0.0000000000000  0.0000000000000  0.0000000000000  0.1021878010014 -0.0531235720561  0.0000000000000  0.0000000000000  0.0000000000000  0.1983944066328  0.0000000000000  0.0558227782162  0.1641702011250  0.0000000000000  0.0000000000000  0.0000000000000  0.0000000000000  0.8625272425205  0.0260330165906 10.8852873621232 -0.0385927266924  0.5709575574277  0.3164040319146  0.0000000000000  0.0000000000000  0.0000000000000
 0.0000000000000  0.0000000000000  0.0000000000000  0.0000000000000  0.0000000000000  0.0000000000000  0.0000000000000  0.0000000000000  0.0000000000000  0.0000000000000 -0.2029953454220  0.0000000000000  0.0000000000000  0.0000000000000  0.0000000000000  0.0000000000000  0.0000000000000  0.3684150088567 -0.1187179284503  0.0000000000000 -0.0143332270926  0.0000000000000  0.0000000000000 -0.1889899074808 -0.8022672789940 -0.0385927280079 12.9683642110048  0.9712480017502 -0.9846520600604  0.0000000000000  0.0000000000000  0.0000000000000
 0.0000000000000  0.0000000000000  0.0000000000000  0.0000000000000  0.0000000000000  0.0000000000000  0.0000000000000  0.0000000000000  0.0000000000000  0.0000000000000  0.0000000000000  0.0000000000000  0.0000000000000  0.0000000000000  0.0000000000000  0.0000000000000  0.0000000000000  0.0000000000000  0.0000000000000  0.0000000000000  0.0000000000000  0.0000000000000  0.0000000000000  0.0000000000000  0.0000000000000  0.5709575573180  0.9712480018203 12.6419221500141  0.0000000000000  0.0000000000000  0.0000000000000  0.0000000000000
 0.0000000000000  0.0000000000000  0.0000000000000  0.0000000000000  0.0000000000000  0.0000000000000  0.0000000000000  0.0000000000000  0.0000000000000  0.0000000000000  0.0000000000000  0.0000000000000  0.0000000000000  0.0000000000000  0.0000000000000  0.0000000000000  0.0000000000000  0.0000000000000  0.0000000000000  0.0000000000000  0.0000000000000  0.0000000000000  0.0000000000000  0.0000000000000  0.0000000000000  0.3164040320216 -0.9846520600445  0.0000000000000 20.5851718104047  1.0044108173715  3.1857615684183  0.0000000000000
 0.0000000000000  0.0000000000000  0.0000000000000  0.0000000000000  0.0000000000000  0.0000000000000  0.0000000000000  0.0000000000000  0.0000000000000  0.0000000000000  0.0000000000000  0.0000000000000  0.0000000000000  0.0000000000000  0.0000000000000  0.0000000000000  0.0000000000000  0.0000000000000  0.0000000000000  0.0000000000000  0.0000000000000  0.0000000000000  0.0000000000000  0.0000000000000  0.0000000000000  0.0000000000000  0.0000000000000  0.0000000000000  1.0044108157945 15.5151902008376  4.6950238848292  0.0000000000000
 0.0000000000000  0.0000000000000  0.0000000000000  0.0000000000000  0.0000000000000  0.0000000000000  0.0000000000000  0.0000000000000  0.0000000000000  0.0000000000000  0.0000000000000  0.0000000000000  0.0000000000000  0.0000000000000  0.0000000000000  0.0000000000000  0.0000000000000  0.0000000000000  0.0000000000000  0.0000000000000  0.0000000000000  0.0000000000000  0.0000000000000  0.0000000000000  0.0000000000000  0.0000000000000  0.0000000000000  0.0000000000000  3.1857615679346  4.6950238848292 19.9921408542496  0.2410835323098
 0.0000000000000  0.0000000000000  0.0000000000000  0.0000000000000  0.0000000000000  0.0000000000000  0.0000000000000  0.0000000000000  0.0000000000000  0.0000000000000  0.0000000000000  0.0000000000000  0.0000000000000  0.0000000000000  0.0000000000000  0.0000000000000  0.0000000000000  0.0000000000000  0.0000000000000  0.0000000000000  0.0000000000000  0.0000000000000  0.0000000000000  0.0000000000000  0.0000000000000  0.0000000000000  0.0000000000000  0.0000000000000  0.0000000000000  0.0000000000000  0.2410835323098 25.4974975629846
