# Supplementary material for: Proximal Distance Algorithms: Theory and Practice
Source: J Mach Learn Res. Author manuscript; Available in PMC 2019 Oct 24. (PMC6812563)
Supplement: code [file NIHMS1053815-supplement-code.zip › proxdist-master/keys_zhou_lange_2019/misc/spm/X_32_1.txt]

 9.47866070420e-02  7.53821444893e-03 -7.88242535765e-03 -9.03912438842e-05 -3.93892473764e-03 -2.06547261840e-03  7.08713169253e-04 -2.35762328497e-03  1.83345960441e-03  8.75637937623e-04 -3.43385092744e-03  4.29276129949e-04 -4.04931318771e-03  1.76900042766e-03  2.61541617388e-03  8.54277809307e-04  9.62024240602e-04  1.67397846695e-03  2.01125306555e-03  2.36326635697e-04 -4.34505729985e-04 -2.17334993358e-03  3.86255621988e-03 -1.90701354700e-03  1.50681778662e-03 -5.05975301189e-03 -4.55204065296e-03  1.80975705929e-03 -5.59784898794e-04  1.90954243899e-05 -1.38772892154e-03 -1.64391541032e-03
 7.53821444893e-03  6.68328531262e-02  1.02908206535e-02 -3.35684009243e-03 -3.25905320963e-03 -1.95434076189e-03 -1.16237492594e-03  2.02117593484e-04  2.49910441925e-03 -1.56678569061e-03 -1.10247280756e-03 -5.04933008331e-04 -1.57375423772e-03  1.88621232163e-03 -2.43689854318e-03 -3.73198269533e-03 -3.81961563101e-04  3.39844948050e-03 -9.11731716753e-04  2.69631741900e-03  5.04508350654e-04 -9.05983813145e-04  8.50870545857e-04  2.74281680934e-04 -1.38346904851e-04  2.25249600096e-03  2.24551547958e-04 -5.91947308460e-04  8.87864780189e-04 -1.10042828544e-03 -5.27616220936e-04 -2.37097161527e-03
-7.88242535765e-03  1.02908206535e-02  7.92048046296e-02 -1.05619228438e-02  1.11684819890e-03  2.26226827754e-03 -2.42319855668e-03  3.13188527368e-03  7.65783050647e-04 -2.51981005690e-03 -2.30450247985e-03 -7.74197180275e-04  4.86194210092e-05 -4.72064084454e-04 -1.35912821219e-03  3.39602373514e-03  2.41689602998e-03 -8.03667977418e-04 -4.59246425904e-03  1.84380837709e-04 -2.16341022944e-03  1.23475796997e-03 -4.97648712578e-04 -4.36176611370e-04 -3.88863954566e-04  5.93298559196e-04  1.54255209004e-03  1.63768378841e-03 -2.17109636922e-03 -1.74274128288e-04 -1.52363496590e-03 -2.41547250409e-03
-9.03912438842e-05 -3.35684009243e-03 -1.05619228438e-02  7.15119566946e-02  1.69674719211e-03 -1.05008325411e-02  1.62855508505e-02 -5.36580778622e-03  2.82135992180e-03 -4.75298790529e-04 -6.52737256122e-04 -5.42834025117e-04  4.17312983830e-04  2.10277630145e-03  3.32192893087e-05  1.25411697759e-03 -1.31790342712e-03 -2.40499797581e-03  1.06231857329e-03 -1.16102975171e-03  2.02926609781e-03  2.70025529740e-03  1.06653285292e-03  4.54196190890e-04 -1.79300908766e-04  4.89468817987e-04  2.17683753631e-03 -1.87807183434e-03  1.32128431104e-03  2.84411205090e-03 -2.28968419325e-03  3.14856887935e-05
-3.93892473764e-03 -3.25905320963e-03  1.11684819890e-03  1.69674719211e-03  9.76938276143e-02  6.31678488082e-04  9.38834002198e-03  1.96047129642e-03  3.05484358751e-03  3.10640217918e-03 -2.24803832947e-03  1.32217556802e-03  1.21422350927e-03 -3.23394998169e-03 -2.22912919808e-03 -8.44616123779e-05 -5.45981217929e-03 -4.91493604570e-03 -1.71581234344e-03 -2.47283903728e-03 -2.65382711806e-03  5.40613711823e-03 -4.28753372545e-03 -4.31481985154e-03  1.51747477923e-03 -1.25246427265e-03 -3.67990572683e-03  1.53416751479e-03 -2.52111525704e-03  1.82014228747e-04  6.51899439417e-04  2.08904955705e-03
-2.06547261840e-03 -1.95434076189e-03  2.26226827754e-03 -1.05008325411e-02  6.31678488082e-04  8.93993226949e-02  1.71200107704e-02  1.94312344303e-02 -7.21338844306e-03  2.76627349478e-03  6.60793854102e-03  2.35928538967e-03  2.80257293021e-03 -3.14800211978e-03  6.71713813016e-04  1.99784491846e-03 -5.01271743015e-03 -4.49487850526e-03  1.67046226689e-03  3.94273034207e-04 -2.05889991448e-04 -4.98652566663e-03 -4.63201299474e-04  2.30459699754e-03  6.14292677771e-04 -3.67760357490e-03 -6.16528026746e-04 -5.11922125839e-04  2.09886684135e-03 -1.73007149847e-03  8.66832441903e-04 -3.07333783612e-03
 7.08713169253e-04 -1.16237492594e-03 -2.42319855668e-03  1.62855508505e-02  9.38834002198e-03  1.71200107704e-02  6.77451532409e-02 -1.38035844218e-02  7.88960058359e-04  1.99529283504e-03  4.22369700029e-03  6.44949409612e-04  3.19275748428e-03 -9.77378937959e-04 -1.77555135541e-03 -2.47318601669e-03 -2.41884872858e-03 -2.31156135849e-03 -2.19832902650e-03 -4.15404040738e-03  1.75435328785e-03 -1.99826445138e-03  6.84069587070e-04 -3.83650044771e-04 -1.03730332773e-04 -2.21641038098e-03  1.48200779750e-03 -2.15046740117e-03 -5.20344170106e-05  3.43807937947e-03 -1.52002852173e-03  1.09430415657e-03
-2.35762328497e-03  2.02117593484e-04  3.13188527368e-03 -5.36580778622e-03  1.96047129642e-03  1.94312344303e-02 -1.38035844218e-02  6.62583358885e-02  1.09490853640e-02 -8.88572394406e-04 -3.45836458801e-03 -7.92084365658e-04 -1.53858487481e-03  1.98104472118e-03  4.22006932997e-04 -3.67571164381e-04 -3.44705034307e-03 -3.42105222482e-04  3.96225217718e-03  1.14524226132e-03 -5.85396468794e-04 -5.86670205096e-04 -1.55043290847e-03 -5.98697036768e-04  4.23013104041e-04 -2.41856491789e-03 -2.93102357000e-03 -5.93748557847e-04  1.41561490906e-03 -2.87862234917e-03  1.70262364355e-03 -1.56053219954e-03
 1.83345960441e-03  2.49910441925e-03  7.65783050647e-04  2.82135992180e-03  3.05484358751e-03 -7.21338844306e-03  7.88960058359e-04  1.09490853640e-02  7.02648501457e-02  4.92101628524e-03 -1.22365645252e-02 -7.75999140509e-03 -3.15944122402e-03  3.07165905693e-03 -1.19233469650e-03  5.24249504183e-05 -2.45803640857e-03  5.24930039442e-04  1.29992775522e-03  8.00328191385e-04 -1.13846115179e-04  1.58853089752e-03 -1.20977691321e-03 -5.69955657711e-04 -8.69605985741e-04  1.32425051345e-03  2.65651254793e-03 -3.45970613664e-04 -9.51776321042e-04  1.00258516196e-03 -7.97605966921e-04 -4.54790634272e-04
 8.75637937623e-04 -1.56678569061e-03 -2.51981005690e-03 -4.75298790529e-04  3.10640217918e-03  2.76627349478e-03  1.99529283504e-03 -8.88572394406e-04  4.92101628524e-03  6.15204139984e-02  5.06114746616e-04  9.19132065115e-03  4.20402527173e-04 -1.10482498062e-03 -2.12692440045e-04  1.99465107718e-03 -2.39028404566e-03  1.90095476056e-04 -2.83853987836e-04 -3.23356658460e-03  7.91765974952e-05 -8.18063573554e-04 -3.95441988188e-04  2.08816026562e-03 -7.65764349890e-05 -1.60414928892e-03  5.54420149612e-04 -4.18618157931e-04  1.52706349331e-03  7.52704469677e-04 -1.40437341154e-03  3.82321999640e-04
-3.43385092744e-03 -1.10247280756e-03 -2.30450247985e-03 -6.52737256122e-04 -2.24803832947e-03  6.60793854102e-03  4.22369700029e-03 -3.45836458801e-03 -1.22365645252e-02  5.06114746616e-04  6.84149144737e-02 -2.34247671793e-03  1.90348069931e-02 -1.01072526228e-02  8.32264108010e-04 -1.60262332061e-03  1.43998859239e-03  2.31655171641e-03 -6.16038626655e-04 -2.51335389787e-03  1.66200729442e-03 -4.68777777341e-03  7.45685535128e-04 -2.07683841031e-04  3.37416096247e-04 -1.78431918833e-03  2.40869578496e-04  1.87812486071e-03  1.78524772075e-03 -6.52289987899e-04  1.81243335793e-03  2.04563026513e-03
 4.29276129949e-04 -5.04933008331e-04 -7.74197180275e-04 -5.42834025117e-04  1.32217556802e-03  2.35928538967e-03  6.44949409612e-04 -7.92084365658e-04 -7.75999140509e-03  9.19132065115e-03 -2.34247671793e-03  6.03465710670e-02  2.59808718341e-03 -5.72488140935e-03 -3.93966198513e-03 -9.39745669410e-05  2.46591959005e-04  7.46510927696e-04  1.75962630487e-03  7.07135987831e-04 -7.83454577393e-04  2.42176518918e-03 -7.53388283346e-05  1.05848016338e-03  6.93581204227e-04 -2.10865689788e-03 -1.38733675791e-03  7.58408903314e-04  2.29240851887e-04  3.73835292844e-04 -4.72078721804e-04 -5.46647381425e-04
-4.04931318771e-03 -1.57375423772e-03  4.86194210092e-05  4.17312983830e-04  1.21422350927e-03  2.80257293021e-03  3.19275748428e-03 -1.53858487481e-03 -3.15944122402e-03  4.20402527173e-04  1.90348069931e-02  2.59808718341e-03  6.22871423581e-02  1.55345866190e-03 -4.88856138913e-03 -6.59052632606e-03  2.13994727567e-03 -2.50582436463e-03 -4.97508526146e-04 -9.23158369929e-04 -4.16384032152e-04 -3.09990179068e-03 -1.45334501890e-03 -1.00042607466e-03 -7.70495502889e-04 -1.91339576778e-03  1.84370586312e-03  1.38537945714e-03  1.95696899648e-03 -1.06730151167e-03  7.49329859619e-04  6.78626792270e-04
 1.76900042766e-03  1.88621232163e-03 -4.72064084454e-04  2.10277630145e-03 -3.23394998169e-03 -3.14800211978e-03 -9.77378937959e-04  1.98104472118e-03  3.07165905693e-03 -1.10482498062e-03 -1.01072526228e-02 -5.72488140935e-03  1.55345866190e-03  9.51205132375e-02  4.00321121872e-03 -2.13507081331e-03  1.44911113644e-03 -1.46040505224e-03 -1.44551515180e-03 -1.41770273283e-03 -2.47705665392e-04 -3.12431721486e-03 -1.29053556067e-03  3.21995806062e-03 -2.49363070152e-03  3.04734425286e-03  5.12269433551e-03 -3.48623898977e-03 -1.80612788839e-03  1.45523694564e-03 -4.30823293620e-03  4.07192314277e-03
 2.61541617388e-03 -2.43689854318e-03 -1.35912821219e-03  3.32192893087e-05 -2.22912919808e-03  6.71713813016e-04 -1.77555135541e-03  4.22006932997e-04 -1.19233469650e-03 -2.12692440045e-04  8.32264108010e-04 -3.93966198513e-03 -4.88856138913e-03  4.00321121872e-03  6.18622948012e-02  1.24446900023e-02  7.38666328722e-03  2.84312859136e-03 -1.55972028263e-03 -2.77542894767e-03 -5.80823022832e-04 -1.84472369891e-03  8.75013679801e-04 -2.88868009155e-03  1.97406372987e-04 -5.81767952662e-04 -2.63194988191e-04 -1.76789446382e-03  1.49711697471e-03  1.58903784528e-03  4.02034489815e-05  7.13890858452e-04
 8.54277809307e-04 -3.73198269533e-03  3.39602373514e-03  1.25411697759e-03 -8.44616123779e-05  1.99784491846e-03 -2.47318601669e-03 -3.67571164381e-04  5.24249504183e-05  1.99465107718e-03 -1.60262332061e-03 -9.39745669410e-05 -6.59052632606e-03 -2.13507081331e-03  1.24446900023e-02  9.61730259647e-02 -4.42964528625e-03 -3.28517816082e-03 -1.48729240182e-04  2.20965533872e-03  1.42050838069e-04  2.35183933279e-03  1.38736261156e-03  1.10729914870e-03  7.27437879639e-04  9.15017870562e-04 -2.10468103568e-03 -2.68060588354e-04 -3.26408494099e-03  4.36343364368e-03 -5.36672097836e-03 -7.63512554559e-04
 9.62024240602e-04 -3.81961563101e-04  2.41689602998e-03 -1.31790342712e-03 -5.45981217929e-03 -5.01271743015e-03 -2.41884872858e-03 -3.44705034307e-03 -2.45803640857e-03 -2.39028404566e-03  1.43998859239e-03  2.46591959005e-04  2.13994727567e-03  1.44911113644e-03  7.38666328722e-03 -4.42964528625e-03  9.28736371034e-02  1.24524602119e-02 -4.97871637455e-03  3.97541319067e-03  3.62745858569e-03 -3.50821402429e-03 -2.29542200302e-04  2.49741268545e-03  6.89732332090e-04 -2.65826791100e-03  1.27077079648e-03 -8.00080633405e-04 -1.76284506059e-03  1.74965618823e-03  1.84184041696e-03  5.34601223222e-03
 1.67397846695e-03  3.39844948050e-03 -8.03667977418e-04 -2.40499797581e-03 -4.91493604570e-03 -4.49487850526e-03 -2.31156135849e-03 -3.42105222482e-04  5.24930039442e-04  1.90095476056e-04  2.31655171641e-03  7.46510927696e-04 -2.50582436463e-03 -1.46040505224e-03  2.84312859136e-03 -3.28517816082e-03  1.24524602119e-02  1.02785390389e-01  2.68968060043e-03  6.29128486720e-03  2.59451012000e-03 -3.39022765650e-03  1.16838536780e-03  4.93234410556e-04  8.53055197647e-04 -4.66711180800e-04 -1.85211102715e-03  2.32293183359e-03  4.64068624057e-04 -3.19067814454e-03  2.53656297072e-03 -1.32041460632e-03
 2.01125306555e-03 -9.11731716753e-04 -4.59246425904e-03  1.06231857329e-03 -1.71581234344e-03  1.67046226689e-03 -2.19832902650e-03  3.96225217718e-03  1.29992775522e-03 -2.83853987836e-04 -6.16038626655e-04  1.75962630487e-03 -4.97508526146e-04 -1.44551515180e-03 -1.55972028263e-03 -1.48729240182e-04 -4.97871637455e-03  2.68968060043e-03  6.24940835968e-02  1.12656612454e-02  2.67681812229e-04 -6.87421612247e-04  6.30091312270e-04  2.96924797952e-03  6.08311913806e-04 -6.89385333479e-04 -1.54824710493e-03  1.88388081189e-03  6.26072487223e-04 -2.71610111248e-03 -1.12563034299e-03 -2.53485974145e-04
 2.36326635697e-04  2.69631741900e-03  1.84380837709e-04 -1.16102975171e-03 -2.47283903728e-03  3.94273034207e-04 -4.15404040738e-03  1.14524226132e-03  8.00328191385e-04 -3.23356658460e-03 -2.51335389787e-03  7.07135987831e-04 -9.23158369929e-04 -1.41770273283e-03 -2.77542894767e-03  2.20965533872e-03  3.97541319067e-03  6.29128486720e-03  1.12656612454e-02  9.49870664610e-02  3.45667121990e-04  3.80755970340e-03 -5.34824181894e-04  1.02222931674e-03  6.17656709641e-04  5.23318169320e-04  1.51458071609e-03  1.21831293460e-03  1.25293199282e-04 -4.19127699281e-04 -3.98411612956e-03 -4.04242419894e-03
-4.34505729985e-04  5.04508350654e-04 -2.16341022944e-03  2.02926609781e-03 -2.65382711806e-03 -2.05889991448e-04  1.75435328785e-03 -5.85396468794e-04 -1.13846115179e-04  7.91765974952e-05  1.66200729442e-03 -7.83454577393e-04 -4.16384032152e-04 -2.47705665392e-04 -5.80823022832e-04  1.42050838069e-04  3.62745858569e-03  2.59451012000e-03  2.67681812229e-04  3.45667121990e-04  5.35818469355e-02 -1.23981308487e-02  8.20803032403e-03  5.38247536905e-03  4.09856902358e-04  1.60101708439e-03 -2.03476748875e-04  1.23813846691e-03  3.53578595454e-04 -1.38756513962e-03  1.15591893908e-03  1.03778717512e-03
-2.17334993358e-03 -9.05983813145e-04  1.23475796997e-03  2.70025529740e-03  5.40613711823e-03 -4.98652566663e-03 -1.99826445138e-03 -5.86670205096e-04  1.58853089752e-03 -8.18063573554e-04 -4.68777777341e-03  2.42176518918e-03 -3.09990179068e-03 -3.12431721486e-03 -1.84472369891e-03  2.35183933279e-03 -3.50821402429e-03 -3.39022765650e-03 -6.87421612247e-04  3.80755970340e-03 -1.23981308487e-02  9.42609883225e-02  1.04225694114e-03 -4.26266471080e-04  1.62968554956e-03 -7.93236106671e-04 -4.70144300426e-03  7.17755806302e-04 -2.21644656549e-03  1.95189663435e-03 -2.63194180626e-03 -1.65699109596e-03
 3.86255621988e-03  8.50870545857e-04 -4.97648712578e-04  1.06653285292e-03 -4.28753372545e-03 -4.63201299474e-04  6.84069587070e-04 -1.55043290847e-03 -1.20977691321e-03 -3.95441988188e-04  7.45685535128e-04 -7.53388283346e-05 -1.45334501890e-03 -1.29053556067e-03  8.75013679801e-04  1.38736261156e-03 -2.29542200302e-04  1.16838536780e-03  6.30091312270e-04 -5.34824181894e-04  8.20803032403e-03  1.04225694114e-03  7.28132567630e-02 -6.27922672648e-03 -3.69500247959e-03  1.43570654297e-03  4.15671521316e-03  5.20617847243e-04  2.68302134398e-03  7.54270236761e-04 -7.67733931654e-04  4.06664864504e-04
-1.90701354700e-03  2.74281680934e-04 -4.36176611370e-04  4.54196190890e-04 -4.31481985154e-03  2.30459699754e-03 -3.83650044771e-04 -5.98697036768e-04 -5.69955657711e-04  2.08816026562e-03 -2.07683841031e-04  1.05848016338e-03 -1.00042607466e-03  3.21995806062e-03 -2.88868009155e-03  1.10729914870e-03  2.49741268545e-03  4.93234410556e-04  2.96924797952e-03  1.02222931674e-03  5.38247536905e-03 -4.26266471080e-04 -6.27922672648e-03  8.01513851560e-02  4.95876383084e-03 -1.54271126277e-03 -2.44610329347e-03 -5.26971647944e-04 -4.78211002137e-03  3.35078500334e-03  1.25791067642e-03  1.08193397418e-03
 1.50681778662e-03 -1.38346904851e-04 -3.88863954566e-04 -1.79300908766e-04  1.51747477923e-03  6.14292677771e-04 -1.03730332773e-04  4.23013104041e-04 -8.69605985741e-04 -7.65764349890e-05  3.37416096247e-04  6.93581204227e-04 -7.70495502889e-04 -2.49363070152e-03  1.97406372987e-04  7.27437879639e-04  6.89732332090e-04  8.53055197647e-04  6.08311913806e-04  6.17656709641e-04  4.09856902358e-04  1.62968554956e-03 -3.69500247959e-03  4.95876383084e-03  4.05996615506e-02  2.87280539646e-03 -1.62013947129e-02  1.63990933639e-05 -2.59993488678e-03 -1.16809963950e-03 -1.70149002036e-03  6.55075100662e-04
-5.05975301189e-03  2.25249600096e-03  5.93298559196e-04  4.89468817987e-04 -1.25246427265e-03 -3.67760357490e-03 -2.21641038098e-03 -2.41856491789e-03  1.32425051345e-03 -1.60414928892e-03 -1.78431918833e-03 -2.10865689788e-03 -1.91339576778e-03  3.04734425286e-03 -5.81767952662e-04  9.15017870562e-04 -2.65826791100e-03 -4.66711180800e-04 -6.89385333479e-04  5.23318169320e-04  1.60101708439e-03 -7.93236106671e-04  1.43570654297e-03 -1.54271126277e-03  2.87280539646e-03  8.21323807719e-02  1.57595103383e-02 -2.25436558976e-03  2.21395523141e-03  1.52976024756e-03  1.49136618479e-03  1.26848968211e-03
-4.55204065296e-03  2.24551547958e-04  1.54255209004e-03  2.17683753631e-03 -3.67990572683e-03 -6.16528026746e-04  1.48200779750e-03 -2.93102357000e-03  2.65651254793e-03  5.54420149612e-04  2.40869578496e-04 -1.38733675791e-03  1.84370586312e-03  5.12269433551e-03 -2.63194988191e-04 -2.10468103568e-03  1.27077079648e-03 -1.85211102715e-03 -1.54824710493e-03  1.51458071609e-03 -2.03476748875e-04 -4.70144300426e-03  4.15671521316e-03 -2.44610329347e-03 -1.62013947129e-02  1.57595103383e-02  9.52107788006e-02 -4.02813404420e-03  7.75242927370e-03  4.30975740029e-03  1.20184499206e-03 -2.01512057908e-03
 1.80975705929e-03 -5.91947308460e-04  1.63768378841e-03 -1.87807183434e-03  1.53416751479e-03 -5.11922125839e-04 -2.15046740117e-03 -5.93748557847e-04 -3.45970613664e-04 -4.18618157931e-04  1.87812486071e-03  7.58408903314e-04  1.38537945714e-03 -3.48623898977e-03 -1.76789446382e-03 -2.68060588354e-04 -8.00080633405e-04  2.32293183359e-03  1.88388081189e-03  1.21831293460e-03  1.23813846691e-03  7.17755806302e-04  5.20617847243e-04 -5.26971647944e-04  1.63990933639e-05 -2.25436558976e-03 -4.02813404420e-03  7.59083904809e-02  4.39585146207e-04 -3.32658375514e-03 -1.76925924978e-03  1.06361413697e-03
-5.59784898794e-04  8.87864780189e-04 -2.17109636922e-03  1.32128431104e-03 -2.52111525704e-03  2.09886684135e-03 -5.20344170106e-05  1.41561490906e-03 -9.51776321042e-04  1.52706349331e-03  1.78524772075e-03  2.29240851887e-04  1.95696899648e-03 -1.80612788839e-03  1.49711697471e-03 -3.26408494099e-03 -1.76284506059e-03  4.64068624057e-04  6.26072487223e-04  1.25293199282e-04  3.53578595454e-04 -2.21644656549e-03  2.68302134398e-03 -4.78211002137e-03 -2.59993488678e-03  2.21395523141e-03  7.75242927370e-03  4.39585146207e-04  7.61164248603e-02 -1.57508837480e-02  4.51220735791e-03  3.91796126643e-03
 1.90954243899e-05 -1.10042828544e-03 -1.74274128288e-04  2.84411205090e-03  1.82014228747e-04 -1.73007149847e-03  3.43807937947e-03 -2.87862234917e-03  1.00258516196e-03  7.52704469677e-04 -6.52289987899e-04  3.73835292844e-04 -1.06730151167e-03  1.45523694564e-03  1.58903784528e-03  4.36343364368e-03  1.74965618823e-03 -3.19067814454e-03 -2.71610111248e-03 -4.19127699281e-04 -1.38756513962e-03  1.95189663435e-03  7.54270236761e-04  3.35078500334e-03 -1.16809963950e-03  1.52976024756e-03  4.30975740029e-03 -3.32658375514e-03 -1.57508837480e-02  8.38472828990e-02 -6.18134394884e-03  1.55445432273e-03
-1.38772892154e-03 -5.27616220936e-04 -1.52363496590e-03 -2.28968419325e-03  6.51899439417e-04  8.66832441903e-04 -1.52002852173e-03  1.70262364355e-03 -7.97605966921e-04 -1.40437341154e-03  1.81243335793e-03 -4.72078721804e-04  7.49329859619e-04 -4.30823293620e-03  4.02034489815e-05 -5.36672097836e-03  1.84184041696e-03  2.53656297072e-03 -1.12563034299e-03 -3.98411612956e-03  1.15591893908e-03 -2.63194180626e-03 -7.67733931654e-04  1.25791067642e-03 -1.70149002036e-03  1.49136618479e-03  1.20184499206e-03 -1.76925924978e-03  4.51220735791e-03 -6.18134394884e-03  6.60387472539e-02  5.69211004797e-03
-1.64391541032e-03 -2.37097161527e-03 -2.41547250409e-03  3.14856887935e-05  2.08904955705e-03 -3.07333783612e-03  1.09430415657e-03 -1.56053219954e-03 -4.54790634272e-04  3.82321999640e-04  2.04563026513e-03 -5.46647381425e-04  6.78626792270e-04  4.07192314277e-03  7.13890858452e-04 -7.63512554559e-04  5.34601223222e-03 -1.32041460632e-03 -2.53485974145e-04 -4.04242419894e-03  1.03778717512e-03 -1.65699109596e-03  4.06664864504e-04  1.08193397418e-03  6.55075100662e-04  1.26848968211e-03 -2.01512057908e-03  1.06361413697e-03  3.91796126643e-03  1.55445432273e-03  5.69211004797e-03  8.16167340652e-02
