# Supplementary material for: Proximal Distance Algorithms: Theory and Practice
Source: J Mach Learn Res. Author manuscript; Available in PMC 2019 Oct 24. (PMC6812563)
Supplement: code [file NIHMS1053815-supplement-code.zip › proxdist-master/keys_zhou_lange_2019/misc/spm/X_16_1.txt]

 1.01677000014e-01 -1.52637349617e-04  4.77986504810e-04  2.76106621752e-03  1.97257667779e-03 -1.34699357470e-03 -3.93210293513e-03 -2.68339572691e-03  1.69850814952e-03 -1.37996099934e-03  5.16732527031e-03  1.45200939392e-03 -3.70797171061e-03 -9.61023354793e-04  9.62728382562e-04  1.65962379346e-03
-1.52637349617e-04  8.53942442644e-02  4.37845208917e-04 -1.12358393896e-02  3.58631103508e-03  3.05502560230e-03  3.20858521962e-03  8.60856896697e-04  7.64286599145e-03 -8.00293522902e-05 -1.67318793580e-03 -1.19619881581e-03 -1.16407158209e-03  2.42646179649e-03  2.71880687752e-03  1.42394900680e-03
 4.77986504810e-04  4.37845208917e-04  7.76273275975e-02 -1.00469854025e-02 -9.02712337120e-03 -6.97994253992e-03 -4.76292321471e-03 -3.52851898626e-04  1.64601613875e-03  1.73714781847e-03 -1.51426072917e-03 -5.45270132084e-04  8.55839310650e-04  2.64893623034e-04 -1.10148097770e-03 -3.08153720177e-03
 2.76106621752e-03 -1.12358393896e-02 -1.00469854025e-02  9.01915984514e-02 -2.55433709279e-03 -5.50847856074e-03 -2.44237821473e-04 -4.96311026082e-04  1.57991952774e-03 -3.09628005558e-03  5.10692589647e-03  4.01336193437e-03  2.79823774187e-04 -3.53527390470e-03 -4.80150737590e-03  1.71247221656e-03
 1.97257667779e-03  3.58631103508e-03 -9.02712337120e-03 -2.55433709279e-03  7.59825504032e-02 -1.01306379338e-02  5.05084793751e-03  9.50749090647e-03 -3.35605911346e-04 -1.80498106822e-03 -3.23684313177e-03 -1.78314530341e-03 -1.69856709298e-03 -5.94355558844e-04 -2.99256085084e-03  2.88880125079e-03
-1.34699357470e-03  3.05502560230e-03 -6.97994253992e-03 -5.50847856074e-03 -1.01306379338e-02  7.43037913326e-02  2.42581832924e-02 -4.18668790096e-03 -3.48730267994e-03  3.19617476821e-03 -1.70943073326e-03 -2.09247177966e-03  3.89262474195e-03 -1.41631459598e-03  1.30536599280e-03  9.02604940443e-04
-3.93210293513e-03  3.20858521962e-03 -4.76292321471e-03 -2.44237821473e-04  5.05084793751e-03  2.42581832924e-02  6.76683439495e-02  1.56020240795e-02 -3.94481174135e-03 -8.53368633840e-04 -3.72710361656e-03  2.17044706363e-04  2.43788806022e-03  5.74337464618e-04  5.14594660370e-03  2.83190030300e-04
-2.68339572691e-03  8.60856896697e-04 -3.52851898626e-04 -4.96311026082e-04  9.50749090647e-03 -4.18668790096e-03  1.56020240795e-02  6.25751289299e-02 -9.72759651468e-03 -1.28098821401e-02 -7.73620469030e-03  3.01538229431e-03 -1.65258849374e-03 -8.03336676642e-04  2.33612538894e-03 -8.13412838838e-04
 1.69850814952e-03  7.64286599145e-03  1.64601613875e-03  1.57991952774e-03 -3.35605911346e-04 -3.48730267994e-03 -3.94481174135e-03 -9.72759651468e-03  9.71167242581e-02  3.16468823582e-03  4.49172957449e-03  1.21679075475e-03  1.78845622451e-03 -2.63608403929e-05 -6.13607246741e-03 -5.72383989573e-04
-1.37996099934e-03 -8.00293522902e-05  1.73714781847e-03 -3.09628005558e-03 -1.80498106822e-03  3.19617476821e-03 -8.53368633840e-04 -1.28098821401e-02  3.16468823582e-03  6.85704585612e-02 -2.54664005710e-02 -1.10511787703e-02 -1.77508838821e-03  2.01585100292e-03  1.26468820726e-03  3.70252004340e-04
 5.16732527031e-03 -1.67318793580e-03 -1.51426072917e-03  5.10692589647e-03 -3.23684313177e-03 -1.70943073326e-03 -3.72710361656e-03 -7.73620469030e-03  4.49172957449e-03 -2.54664005710e-02  8.21916978047e-02  5.82745595254e-03 -5.16392252449e-03 -4.55005993667e-03 -1.77634837386e-03  9.83277684002e-04
 1.45200939392e-03 -1.19619881581e-03 -5.45270132084e-04  4.01336193437e-03 -1.78314530341e-03 -2.09247177966e-03  2.17044706363e-04  3.01538229431e-03  1.21679075475e-03 -1.10511787703e-02  5.82745595254e-03  7.90884252467e-02 -2.17742292809e-03 -2.12585583536e-03 -1.41695871778e-03 -1.35847455948e-03
-3.70797171061e-03 -1.16407158209e-03  8.55839310650e-04  2.79823774187e-04 -1.69856709298e-03  3.89262474195e-03  2.43788806022e-03 -1.65258849374e-03  1.78845622451e-03 -1.77508838821e-03 -5.16392252449e-03 -2.17742292809e-03  8.51144094377e-02  1.42603020143e-02  7.36556439691e-03  1.78852502029e-03
-9.61023354793e-04  2.42646179649e-03  2.64893623034e-04 -3.53527390470e-03 -5.94355558844e-04 -1.41631459598e-03  5.74337464618e-04 -8.03336676642e-04 -2.63608403929e-05  2.01585100292e-03 -4.55005993667e-03 -2.12585583536e-03  1.42603020143e-02  6.98325685626e-02  6.18069861905e-03 -4.39930766923e-03
 9.62728382562e-04  2.71880687752e-03 -1.10148097770e-03 -4.80150737590e-03 -2.99256085084e-03  1.30536599280e-03  5.14594660370e-03  2.33612538894e-03 -6.13607246741e-03  1.26468820726e-03 -1.77634837386e-03 -1.41695871778e-03  7.36556439691e-03  6.18069861905e-03  8.97099982410e-02 -5.27994788490e-03
 1.65962379346e-03  1.42394900680e-03 -3.08153720177e-03  1.71247221656e-03  2.88880125079e-03  9.02604940443e-04  2.83190030300e-04 -8.13412838838e-04 -5.72383989573e-04  3.70252004340e-04  9.83277684002e-04 -1.35847455948e-03  1.78852502029e-03 -4.39930766923e-03 -5.27994788490e-03  8.21325979618e-02
