# Supplementary material for: Proximal Distance Algorithms: Theory and Practice
Source: J Mach Learn Res. Author manuscript; Available in PMC 2019 Oct 24. (PMC6812563)
Supplement: code [file NIHMS1053815-supplement-code.zip › proxdist-master/keys_zhou_lange_2019/misc/spm/W_8_20000_1.txt]

12.4425312813697 -1.4625050496486  0.8027273616632 -0.0659939379648  0.0000000000000  0.0000000000000 -0.2631160424508  0.0000000000000
-1.4625050490721 11.4644965354407 -0.2241087138106 -1.5734435363619 -0.2697659289287  0.0000000000000  0.0000000000000  0.0000000000000
 0.8027273557488 -0.2241087301048 11.5275984650702 -2.3928643482619 -0.0749546862242 -0.1094448546846  0.0122512293492  0.0000000000000
-0.0659939308576 -1.5734435073802 -2.3928643637164 21.0627361167603  1.8791154838533 -0.5069502097656  0.0000000000000  0.0000000000000
 0.0000000000000 -0.2697659268792 -0.0749546923252  1.8791154756528 11.3386271024605  0.9765867177498  0.6571960589243  0.9897048194836
 0.0000000000000  0.0000000000000 -0.1094448570337 -0.5069502106288  0.9765867177247 12.4186561003795  2.6520343134925  0.4377442303050
-0.2631160420815  0.0000000000000  0.0122512143963  0.0000000000000  0.6571960559322  2.6520343132498 14.2150318245188  0.0000000000000
 0.0000000000000  0.0000000000000  0.0000000000000  0.0000000000000  0.9897048195394  0.4377442302331  0.0000000000000 14.7924203371170
