# Supplementary material for: Proximal Distance Algorithms: Theory and Practice
Source: J Mach Learn Res. Author manuscript; Available in PMC 2019 Oct 24. (PMC6812563)
Supplement: code [file NIHMS1053815-supplement-code.zip › proxdist-master/keys_zhou_lange_2019/misc/spm/X_256_4.txt]

 1.07901367129e-01  6.57045201201e-03 -4.92527111643e-03 -3.06275929884e-03  3.09166799527e-03 -7.83393520537e-05 -8.02215781935e-04  2.95028923997e-03  3.27252322269e-03 -7.76463204939e-03  3.38880323219e-03 -1.62794869416e-03  2.22598587017e-03 -3.03271489900e-03  1.05269340185e-03 -1.72836670364e-03 -3.74430249323e-03  1.79383443856e-03 -1.06486014896e-03 -1.94635333282e-03  2.37029977336e-03  3.71051332025e-03  8.26289442967e-04  1.83690955882e-03 -8.02118231193e-04  1.39326289127e-03  2.29600271096e-03  1.09981437284e-03 -1.07702898115e-03 -8.48191444602e-04  3.69502564741e-04 -3.48866179443e-04 -4.77913916365e-04  2.80260874465e-04 -7.38924811901e-04 -4.85720516572e-03 -5.85967226143e-04  3.86421332757e-03 -9.12358722683e-04  3.38400941413e-03  3.58108318545e-03  2.83148132091e-03 -2.44954720417e-03  6.20016028830e-04  1.33723728581e-03  2.52675510752e-03 -5.00015540118e-03 -3.38479467084e-03 -1.92853105963e-03 -6.81474489644e-03 -1.96050235352e-04 -1.16850310534e-03 -1.57657579560e-03  1.43282012136e-03  1.17705774025e-03  4.27533285711e-04  4.41378973236e-04  4.21847518931e-03 -2.08879855147e-03  4.84495143445e-04 -1.75792693612e-03 -3.18701354352e-03  1.17679286861e-03  1.24048507274e-03 -7.23202568773e-04 -6.66381203769e-03  1.12187677225e-03 -1.28161901486e-03  4.27231842549e-05  5.91277283214e-05 -7.69570791397e-04  6.50144161950e-03 -1.18929840464e-03 -1.96599101559e-03 -3.14902587269e-04 -5.15271022199e-03 -8.87636059472e-04 -4.48136191076e-04 -4.73431580533e-04  1.87795857469e-03  2.98800492649e-03 -5.54145700818e-03  2.82079346571e-03  4.40726773231e-04 -2.67921752803e-03 -3.43582002471e-03 -5.23523681294e-03 -3.52691090839e-03  1.72402493141e-03  5.20063006898e-03 -2.03145315558e-03 -2.51791616246e-03 -4.44309179779e-04  8.37460651185e-04  5.95587586515e-03  6.51764981813e-04 -6.83954737582e-04 -1.03398432257e-04 -1.08714321917e-03  1.02108871894e-03  1.18814591552e-03  2.41106612988e-03  5.41638510580e-03  1.42953389074e-03 -6.23509739844e-03 -1.01247322421e-03  1.67551078165e-03  2.22614737980e-03  1.42655467887e-03 -9.93202418601e-04  1.93461104955e-03  2.95253374981e-03  1.58312897124e-03 -2.94357755248e-03  6.78431283524e-04 -6.31631590855e-04 -5.02963915175e-03 -1.29976996557e-03 -1.67834147816e-03 -4.21213025530e-03 -3.68824791703e-03 -1.98799063089e-03  2.16776033657e-04 -6.12263284185e-03  2.52190830682e-03 -3.53239906210e-03 -2.00904092601e-03 -2.56709273386e-03 -4.74202964487e-03 -1.12604945165e-03  1.35176210863e-03  2.39737014349e-03  8.02955639034e-03  5.83144225153e-04  5.75369515531e-03 -6.94756067670e-04 -1.70175869602e-04  2.97336658694e-03 -2.42739375050e-03  4.78098632394e-03 -1.43451920564e-03  5.56323745453e-03  9.64238177143e-04  4.36362948960e-03  6.08252815065e-03 -6.37010221844e-03 -6.99734052881e-04 -2.07792441733e-05  1.48668901816e-03  2.19921587917e-03 -5.00544752343e-03 -1.83248970240e-03 -8.58429234958e-04 -5.58564831341e-04  9.49130369950e-04 -1.71065627400e-03 -3.03853418524e-03 -1.80409404400e-03  7.61835716734e-03 -1.63331936794e-03 -4.49531872481e-03  1.63307044354e-03  8.99833108167e-04  4.19475476638e-03 -3.65632496723e-05  2.11374281063e-03  5.75954322090e-03  2.23420740372e-03  2.32703783383e-03  4.48712721293e-03 -3.07142195901e-03 -2.18417608197e-03  2.83255247966e-03 -5.27775573516e-03 -1.39038579509e-03  2.47303063293e-03 -3.45135565751e-03 -1.95224625923e-03 -1.23470959356e-03 -1.25146599606e-03  1.51702195412e-03  2.90580101306e-03  5.31695085777e-04  1.24188797082e-03  1.45621547999e-03  2.36741033050e-04  2.52954323993e-03  1.98357482559e-03 -9.10467198375e-04  2.70892488961e-03 -1.67820079597e-03 -1.75091336813e-03 -1.73126582621e-03  3.51153184236e-03 -8.11864357150e-04  6.24231075946e-05 -2.35759293194e-03  6.24816846846e-04  6.08865828905e-04  3.41470173816e-03 -4.69208864744e-03  2.71246697525e-03  2.71180124253e-03  2.47919025900e-03 -1.63136523798e-04 -5.19880270010e-04 -1.05392586413e-03 -1.65678680396e-03 -2.55711474167e-03 -5.60720416663e-03  1.77621984136e-03 -2.88372315714e-03  3.11504591174e-03  3.43827823525e-03 -3.12219987165e-03  1.38610852950e-03 -1.40342786627e-03  1.83725828134e-03 -1.88477412952e-03  2.10680548878e-03 -4.20618598257e-04 -2.58051020328e-03 -3.08193615936e-04 -2.10081034529e-03  2.11449921066e-03  1.41432568611e-03  2.94526482772e-03 -1.01849157967e-03  4.80080606890e-03 -4.87188916575e-03 -4.43011154060e-04  1.71339137359e-03  2.69396473019e-03  5.78330878799e-03  6.55733892707e-03  1.90904954376e-03  3.26671006855e-03 -4.02066802107e-04  5.07678986248e-03 -1.14502756311e-03 -4.62332990316e-03  2.46445242793e-03 -1.26812049579e-03  1.71717094437e-03  5.79296221986e-03  2.26073714073e-04  1.97134377624e-03  9.43334263913e-04  2.16374864564e-03 -4.92140421953e-03 -3.87842458923e-03  2.03451976736e-03  6.28112871487e-04  1.09136152868e-03  8.02485403555e-03  3.32398424837e-03
 6.57045201201e-03  1.10043571805e-01 -2.32635078930e-02  4.52877173010e-04  2.12673097715e-05  2.69304049474e-03 -5.21753570730e-05  4.51216720977e-03  3.36942260062e-03  1.32289845634e-03  2.34402539585e-03 -3.00681109387e-03 -2.04278704329e-03 -1.96607495908e-03  3.28158705957e-04  7.27853183532e-04  7.64058132196e-03 -2.63782459769e-03  2.39300692215e-03 -4.26550529234e-03  5.25124431487e-03 -5.93982575513e-03  7.29480752948e-03 -2.40679618458e-03 -2.43921888050e-03 -2.51784185064e-03  4.90476866604e-03 -5.35834979124e-03  3.22908898536e-03 -1.99841753272e-03  4.26349328691e-03  4.50039969915e-03  5.28141614135e-03 -1.94791341736e-03 -3.86391668989e-03 -1.55732855623e-03 -5.62454673044e-03 -2.38592768323e-03  3.55934142026e-03  1.01261075071e-03 -2.07043226781e-03  8.34428372212e-04 -3.17425896154e-03  3.37354373073e-03  4.10384663047e-03  1.89560446189e-03 -6.25137936020e-08 -5.55650826842e-03  6.86428496958e-04 -2.53837545916e-03  1.57849714194e-03  4.73511628080e-03 -5.10620330409e-03  2.60112837629e-03  1.80028325055e-03  2.42457840859e-04  2.43011985976e-03 -2.12170165841e-03 -3.13059985945e-03 -1.37993997689e-03  8.97138905508e-04 -2.77129720453e-03 -8.66182683909e-04 -1.86998721982e-03 -7.78821690123e-03 -1.98313136900e-03 -8.97305969076e-04 -1.92113729034e-04 -4.27806622056e-03  3.64432365166e-03  7.96869893574e-03  3.90399267165e-03  4.03638504727e-03  1.96878850948e-03  1.16296418093e-03 -8.28425181874e-04  1.70453934241e-03  8.62010093991e-03  2.26313779826e-03  5.02514688121e-03  1.32824415654e-03 -8.25598589276e-04 -5.93439508647e-04 -1.80887967782e-03  2.94683487644e-03 -1.52774559399e-03 -2.64442041155e-03  2.96417954096e-04 -7.00796326197e-04  1.50611001605e-03 -3.91130516852e-03 -2.78564718484e-03  2.21125460317e-03 -2.43152277132e-03  1.84475930464e-03  1.17106866730e-03  4.55093361618e-04 -1.12951419212e-03 -1.39732260902e-03 -8.33859810717e-03 -3.40635109948e-03  4.25820956910e-03  1.29107178958e-03 -1.14699094105e-03  1.64032287818e-03 -2.01914771778e-04  1.88715576228e-03  2.63822447280e-03  3.58741466306e-03  5.78130810100e-03 -1.02838736398e-03 -2.89166806397e-03 -2.70991341104e-03 -1.14439580350e-03 -2.40008394682e-03  2.15231864630e-03 -5.17760242081e-04 -5.93126568728e-03  1.52349030034e-04  1.61375183211e-03 -5.28275146031e-03  9.95535047928e-04 -5.57889471666e-03 -4.65428514250e-03  3.13806168721e-04 -1.55127734960e-03 -3.23501366259e-03  1.15957197427e-03  3.79489785808e-03  5.35833387904e-03  1.45387894535e-03  5.95568823462e-04 -7.00542991854e-03 -3.13239386361e-03 -9.78305071593e-04 -2.40974304506e-03 -2.37386943658e-03  2.82221244055e-03 -4.45406265375e-03  2.81657155676e-03  8.93499306804e-05  3.40011405887e-03  1.06402078329e-03 -6.46883050982e-04  1.18249711993e-03 -3.04107983405e-03 -1.99757537647e-03 -2.68214297782e-03  4.77194477164e-03 -2.76296567435e-03  3.44540507717e-03 -1.68141853717e-03 -2.58274680336e-03 -3.11621884519e-03  4.14933682714e-03  2.70109577168e-04 -1.84813159394e-03 -2.43068075626e-03  8.25343166918e-03 -1.00432802263e-03 -3.76582075027e-03 -9.57606695739e-03 -2.63019685041e-03  2.98045453848e-03  8.09463836218e-03 -1.81553781921e-04  1.66778311393e-03  2.01391054812e-03  2.94173242869e-03  3.59106050573e-03  2.92046598277e-03 -1.39883216198e-03 -4.08191563924e-04 -2.89297958830e-03 -3.02260122567e-03 -4.61182429108e-03  5.20569089777e-04  2.19238930983e-03 -4.13331676270e-04  1.68485436796e-03 -2.44015118035e-03  2.99572063666e-03 -2.36540324060e-03 -4.72174284214e-03  1.95745270879e-03 -1.06086695682e-04  6.08975686479e-03  3.70598858851e-03  6.33210186015e-03  2.57414213371e-03 -3.46681458966e-03 -1.20974462902e-03 -5.89020323267e-04 -5.81720844800e-04 -2.51569767946e-04  4.69972203243e-03 -4.68163021588e-03  2.98361292175e-03 -2.45479082847e-03 -2.19026220882e-03 -5.87406167898e-03 -1.79718579750e-04  4.15062576407e-03 -4.02224256804e-03  2.44940862273e-03 -7.08174376300e-03 -2.95270513920e-04  1.51342050441e-03 -5.16929459935e-03  3.65592390148e-04 -3.28206791249e-03  1.12417706625e-03 -3.45594380977e-04  1.11523838334e-03 -5.06110464380e-03  6.27378268494e-03 -4.98303409457e-04  4.03375949179e-04  4.52096028682e-03 -5.89307327407e-03 -8.61437614391e-04  4.30627127275e-05  3.60101072701e-03 -2.97640989914e-03 -1.16527571542e-03  1.83897953418e-05  1.28228246892e-03  2.93623553820e-04  3.79127540196e-03  1.69911804950e-03  8.87357971051e-04  2.83135393953e-03  4.33838426011e-03 -1.92257613201e-03 -2.06558727811e-03  2.26483608106e-03  1.14875004577e-03 -1.47094734928e-03  2.90141915620e-03  5.52034883438e-04 -4.20479723480e-03 -8.68271784723e-04 -3.26833379737e-03  2.04320435128e-03  5.33000874786e-05 -4.16118262104e-03 -3.52263208122e-03  4.27884668026e-03  1.52456720844e-03 -4.15349963870e-04 -9.29525780631e-04  2.23271473139e-04  3.68002995905e-03  1.53980520549e-03 -1.12068093964e-03  5.59871187346e-04
-4.92527111643e-03 -2.32635078930e-02  8.32960461685e-02 -2.98255482669e-03 -5.49844165937e-03  1.60131883966e-03  6.31906689251e-04 -1.34866376906e-03 -2.78508133730e-04  3.22385146672e-03 -8.06557484154e-04  4.02418888924e-03  7.10412755971e-04  1.63947550882e-03 -3.75417882962e-05  1.05887378803e-03  8.11071801179e-05  3.78104403791e-04 -1.34240652992e-03 -6.81884745155e-05 -1.81162504673e-03 -1.00880364231e-03 -3.43456589571e-03  1.02271169351e-03  6.05203992842e-05  1.23684724392e-03 -3.16514821588e-03  3.96496953835e-03 -5.75066806340e-03  4.60694333583e-04 -1.09133010242e-03 -1.48465028286e-03 -2.62481723061e-03  7.77835353415e-04  1.74277658914e-03  3.09822616295e-03  2.99978796785e-03 -3.01871621048e-03  2.66313354777e-03 -6.75529680885e-04  3.40928664248e-03 -8.04677344786e-04 -1.31613846525e-03 -1.95665889795e-03 -5.93275023643e-04  1.20721276935e-03 -2.51520190327e-03  3.04850161458e-03 -8.13163498840e-04  1.54220188003e-03 -4.28122085138e-04 -3.54327700907e-03  8.97621587476e-05 -2.91463441748e-03 -1.09790864596e-03  2.69808453427e-03 -1.45394979810e-03 -3.30148678501e-03  3.80657465795e-03  2.58907483578e-03 -6.13513312342e-03  2.31730109081e-03  2.48576263498e-04  3.27319035815e-03  5.51961995322e-03 -1.37373601052e-03  4.99068226473e-03  2.31022204849e-04  4.05237565570e-03  1.38032112787e-03 -5.72146276093e-03 -3.42554480757e-03 -3.20121633394e-03  2.07187631319e-03  1.21337940942e-03  1.30793710951e-03 -1.21640670928e-04 -1.04050205137e-03 -1.07932012805e-03 -2.00409553162e-04  3.07673847906e-03  1.08841611085e-03  1.18608067718e-03  6.00781551364e-04 -5.95798189190e-04 -1.06072106844e-03 -7.36933675497e-05  2.01184317732e-03 -3.16745118943e-04 -2.38282512062e-03  2.33231211870e-03 -3.37528571252e-03  2.98768822550e-03 -1.25054108264e-03  1.83467239205e-03 -2.97927475920e-03 -6.89510020872e-04  1.46929647271e-03 -9.48698109780e-04  2.31250639821e-03  3.65737473066e-03 -8.21993494869e-04 -1.65066625655e-03 -2.39581857974e-03 -6.37003832105e-03  6.07773424934e-03  2.38838345622e-04  9.07216433558e-04  2.42050145010e-03  1.80801761851e-03 -9.43278256429e-04  3.64834799265e-04  1.43074623359e-03 -2.89067058598e-03 -3.04815250447e-04  4.02357943441e-03 -1.35192676758e-03  1.78672473877e-03  2.12047318741e-03  3.24356486376e-03  2.46233559064e-03 -3.11813111560e-03  3.61142616091e-03 -6.14666166013e-05  7.53929187789e-04 -1.03365488956e-03 -7.21772667280e-05 -2.08611434057e-03  2.24614991910e-03 -2.59873733987e-03  1.46077612697e-03  2.04044988061e-03  7.70238646587e-03  2.46754074389e-04  1.45122538566e-03  2.82010648741e-03  1.52700748198e-03  8.15348629439e-04  3.34360534878e-03 -1.20889571655e-03  1.17468470485e-03 -1.62820501775e-04  1.45151991710e-03  4.18717817113e-03  1.53676472975e-03 -7.87622926130e-04 -7.51946692065e-04  7.06702730732e-04 -7.79706727229e-04  2.15726589958e-03 -1.08382947442e-03  1.85124356921e-03  1.83512943979e-03  4.06152441309e-03 -2.52067235508e-03 -8.40407294343e-04  3.15806300953e-03  1.83134952806e-03  1.52336509933e-03  3.19694680929e-04  3.52464654378e-03  4.16415133441e-04  2.54458812432e-04 -3.95212513623e-03 -7.49071309941e-03 -1.83356660574e-03 -5.90649434223e-03  2.75523432200e-03 -2.66755673941e-03 -1.53839451766e-03 -3.75216649125e-04  1.82782626887e-03 -6.79744827865e-04  4.31147645548e-03  3.90795419401e-04  2.70988130127e-03  3.17193610140e-04 -2.02908448106e-03 -1.29272254898e-03 -3.40961834753e-04 -1.78835739391e-04 -2.05051187031e-03  1.75789853842e-03  5.00579003269e-03 -3.23971713406e-03  4.01813241358e-03 -4.11249770514e-03  1.28827598381e-03  2.12172817256e-03 -6.35938716092e-04  3.47435262689e-03 -1.89701117993e-03  3.33615104861e-03 -1.06120236045e-03 -2.42897675918e-03  1.56381354357e-03 -8.42471585684e-04  1.88174671129e-03 -7.52142591743e-04 -4.97211145472e-04  3.62393271554e-03  2.15059599226e-03 -1.38317810016e-03  4.61933928829e-03  3.03623000262e-04 -2.46755386924e-03  6.15322038424e-03 -3.53177076426e-03  1.26777638419e-03 -1.81756179530e-03  1.90600096500e-03  3.88670328636e-04  8.42956342127e-04  1.09821959078e-04  2.32335805495e-03 -5.93193190224e-03 -2.01601766812e-03 -2.27285217598e-04 -1.52739238404e-03  3.39499306769e-03  6.75971270848e-04  6.50638028898e-04 -9.58111220419e-04  5.16873685999e-04 -2.08025977957e-03  2.35019149834e-03  5.08155375573e-05 -4.49121817870e-04 -2.58166120384e-03 -4.07555422801e-03 -8.05271463929e-04 -3.26115189354e-03 -1.83690314196e-03 -6.76141783940e-04  2.64413070570e-03 -2.02256270252e-04 -4.64666968846e-03  3.45672700099e-03  1.91917460258e-03  2.80475184579e-03  1.37153246963e-03  2.03367352641e-03  2.77671608151e-05  4.68407453543e-04 -3.00493320087e-03  3.29146990459e-03 -3.16113387380e-04 -1.99590755623e-03 -2.40096921333e-04 -4.74844079134e-04 -2.70237368500e-03  1.61176164664e-03 -3.56619330176e-05  2.39205545942e-03  2.79625369631e-03 -1.17025812530e-03
-3.06275929884e-03  4.52877173010e-04 -2.98255482669e-03  7.05233164273e-02 -1.61021759528e-02 -5.65596014786e-03 -5.26558237173e-03 -3.87481315915e-04  2.33793969644e-05  1.45085507290e-03 -3.55461004149e-03  2.77018361598e-04 -1.16656367911e-03 -2.84036963149e-03  2.20233676674e-03 -1.40853914711e-03 -4.24603419910e-03  2.04052548232e-03 -5.28644875779e-04  2.43413909131e-03 -1.38320018320e-03  2.91551875220e-03  7.24284338333e-04 -2.04721350311e-03  1.79680253133e-03 -2.69257505946e-03 -1.40783856181e-05  3.30624703151e-04  6.19073872543e-04 -9.36201562255e-04 -2.46674026853e-03  4.67867605336e-04 -1.78073119276e-03 -8.33117713709e-04  8.12909955193e-04  1.27230502030e-04 -1.02886661720e-04  2.85960964407e-03  1.56588475911e-03  1.61269540141e-03 -4.61945231638e-05  1.90059083976e-04 -2.02438419284e-03 -3.55956453209e-03 -1.96114180712e-03 -2.77163705834e-03  1.29042358140e-03  5.23876428819e-04 -4.02598365045e-04 -3.63793383593e-03 -1.58129187119e-03 -1.06731395453e-03 -1.45259942210e-03  3.89885588162e-03 -2.31752860851e-04 -1.21092137108e-03  3.97945450223e-04 -1.24927619496e-03  9.34097021808e-04  6.39528093232e-04  1.13216925567e-03 -1.48682081432e-04  7.60306472986e-04 -1.60782732747e-03 -6.35871444175e-03 -3.97528347508e-03 -1.57784967616e-03 -2.43489379511e-04  7.97679790886e-04  1.34540858566e-03  8.11196142687e-04 -9.21823408902e-04  2.26081372703e-03  1.40099527334e-03 -1.38444969444e-04 -3.80000197519e-03  2.16682742608e-03  3.24698484155e-04 -1.72258433467e-03 -8.37750479871e-04  2.67664716934e-03  2.05635217896e-03 -3.13764989336e-03  4.73497732270e-04  2.03443823181e-03  1.21076024924e-03  5.13089843746e-05 -1.63729250674e-03 -1.57416675764e-03 -1.10614011393e-03 -2.45830193498e-03  5.74129079268e-04  6.05145938360e-04  2.53686056033e-03  3.47082664631e-04  2.27236815118e-04  1.59570293689e-03  1.39160892301e-03  1.91641442835e-04  2.56291345338e-03 -4.39396016219e-04 -2.20036906075e-03 -2.07722493537e-03 -1.94463402168e-03 -1.97263129013e-03 -1.56428169485e-03  1.95214758300e-03  4.08992419392e-03 -2.06456858754e-03 -3.92108459710e-04  8.73304160753e-04  1.05198912436e-03 -1.75769485430e-03  1.43569168634e-03  1.13344577616e-04 -4.37194435655e-04  1.07585108815e-03  5.08938003860e-03 -2.45592013494e-03 -5.16804224280e-04  3.10441453602e-03  2.42110761352e-03 -1.70673950757e-03  4.22666263567e-04 -1.24928196171e-03 -3.07243915785e-04  4.19089977179e-03  1.05271235066e-03 -2.97970090783e-05  9.22886972765e-04 -2.70295736529e-03  5.51296461822e-04 -2.40721811145e-03  1.66081002507e-05  1.01829429411e-03  2.90822184630e-03  2.13232296785e-04 -2.60810466059e-03  1.46407670942e-03 -8.13067983730e-04  2.28537230565e-05  3.04560727257e-04 -4.81698012259e-03  5.84385818296e-04 -1.81323849661e-03  6.38331274300e-03  2.49556496080e-03 -1.47270047622e-03  9.35033803779e-04 -2.77223250576e-03  3.60380845659e-03 -2.36867358720e-03 -8.74595490909e-04  1.33606700503e-04  2.67667518864e-03  1.37589575583e-03  4.28456582973e-04  3.17329457630e-04 -3.48015759240e-04 -1.04366206436e-03 -3.78745212704e-03 -2.08678596803e-04  2.06191501200e-04 -2.18993085447e-04  6.84402782897e-05 -1.42580584065e-03 -1.00782127925e-04 -6.32142849266e-04 -2.51373970968e-03 -1.77900595065e-03  1.39691764865e-03 -1.72607092245e-04  2.35305389121e-04 -2.13505239231e-03  1.21023618522e-03  3.86985873901e-04  1.12345703437e-04  2.90589369796e-03  9.18014749344e-04  5.05674054550e-04 -2.61289889670e-03  2.00015353965e-03  6.94466592140e-05 -3.19317690545e-03 -4.61051682248e-04 -1.48775086102e-03  8.95412728254e-04 -4.67065602591e-04 -2.95914592822e-03  6.90167352855e-04 -6.22141631663e-04 -3.02410757408e-05 -1.60591936026e-03 -3.40639089028e-04 -5.26595909060e-04  3.43010738481e-03  1.64270020816e-03 -2.63332931608e-04  2.90419186817e-04 -2.60454049575e-03  6.39938820976e-04  4.17154825968e-03  9.17472624769e-04  2.04613049147e-03  1.80471553092e-03  9.94534207028e-04 -3.09500853516e-03 -6.82334924198e-04  9.98946484308e-04  1.32910158999e-04 -1.79230619431e-03  2.11892128492e-03 -3.33383689568e-04  3.89342663697e-04  3.06697299166e-04 -1.21940816932e-03  1.67169193531e-03 -2.17757882267e-03 -3.72630364672e-04 -1.32336258748e-03  2.83195981165e-03 -3.17160317060e-03 -5.82526427671e-03  2.70482581468e-04  7.98780653913e-04 -4.76054719732e-04 -1.09023188688e-03 -1.63277110184e-03 -2.52689459408e-03 -1.51653507384e-03  2.94631228192e-03  1.18109550250e-03 -1.56520453755e-03  1.93613062583e-03  5.91521428294e-04 -1.78948243850e-03  2.54672660674e-03 -1.05728388378e-03 -4.26533969182e-03 -3.09342812998e-03  1.99428454284e-04 -1.19878971046e-03  2.16419071594e-03 -3.03989502868e-03 -4.24542991967e-04  1.99086846468e-03  2.33603250142e-03  2.80548608968e-03  2.27533040072e-03  2.61359576244e-03 -1.39532279269e-03  3.18406570828e-03 -2.22395770251e-03  6.79371968889e-04 -2.83283041704e-04 -4.93456644810e-04
 3.09166799527e-03  2.12673097715e-05 -5.49844165937e-03 -1.61021759528e-02  9.59492885539e-02 -1.55077681495e-02  7.31179495956e-03  6.17248596118e-03  8.07818121211e-04  2.24048079452e-03  2.53210057524e-03 -7.46808111033e-04  3.98533977279e-04 -1.47648421309e-03 -2.26560015557e-03  6.27925659203e-05  2.13103361447e-03 -3.80366046376e-04  8.72260455470e-04  1.08031446823e-03  6.26983053901e-03 -3.27919035829e-03  1.27081736126e-03  2.55829136287e-03  1.95884716566e-03 -3.04982325005e-04  4.30842905313e-04 -2.96609421567e-03  1.63134920957e-03 -2.48106302043e-03  1.01102905626e-05  2.27213702516e-03 -4.45478502988e-03 -2.94736795691e-03  1.71751318470e-03  5.41254942234e-03  8.48744003388e-04 -1.37056179552e-03 -2.25926948133e-03  5.28862666240e-04 -4.09783292062e-03  1.88270469411e-03  2.12571493061e-03  9.74627024654e-04 -6.42653915836e-05  3.40691854744e-03 -2.95230664042e-03  4.05467492829e-04 -3.53647485609e-03  1.24998653672e-03  2.10830770994e-03  1.00649720837e-03  2.18479520722e-03 -5.30190579066e-04 -1.87953620572e-03 -1.58668507090e-04 -1.32125862346e-03  2.55064458912e-03 -3.54806995295e-03 -3.42028650925e-03  3.06620950304e-03  3.15065326616e-03 -1.05282473058e-03 -1.55666287595e-03  4.79754301500e-03  7.39847109280e-04  3.56941199400e-03 -2.43217656667e-03 -3.90321702068e-03 -1.20847194181e-03 -4.86773815416e-03  2.25672862865e-03 -6.57548410801e-05 -2.28683809899e-03 -3.77111547436e-04  1.35303035981e-03 -3.76903330382e-03 -8.92616201293e-04  2.32318921303e-03 -7.63811535595e-04 -4.74622456297e-03 -3.77334217197e-03  4.57435103625e-04  2.35269665819e-03 -7.09018064177e-05 -2.00897197507e-03 -1.65168091032e-03 -7.73488006518e-04 -7.44181809703e-04  1.56742056161e-03  3.33233761748e-03  5.82060786993e-05 -6.75219854645e-03 -2.55998671406e-03 -5.78964481437e-03  3.04175439445e-03 -2.13779189081e-03 -2.43228432014e-03  8.04252550885e-04  7.75249122791e-04  1.52718545344e-03  3.14112153411e-03 -2.53692546129e-04 -1.76899926778e-03  5.64288135825e-03  5.34715129461e-04 -7.88909744560e-05 -4.55973782515e-03 -1.83559328685e-04 -2.34339829830e-03  2.73300420212e-03  5.16842085821e-04  3.50823227852e-03 -3.74170641382e-04 -1.37937502706e-04  1.79658311328e-04 -3.07331086065e-03 -3.76570402013e-03  1.21893856868e-03 -3.70415143212e-03 -1.24749276523e-03 -1.72798867774e-03  3.19283452435e-03  4.74707104987e-04  2.12888238402e-03  3.10573556508e-03 -5.38962807075e-03 -6.57276838817e-03 -1.28621566853e-03  8.88884318334e-04  9.07676906905e-04 -2.19953705773e-03 -2.65680192704e-03 -7.85775729573e-05 -2.71987632732e-03  3.72891085601e-03 -6.06321399381e-03 -1.16272174865e-04 -1.94926322021e-03  2.41131353919e-03  5.13515996544e-04  1.74601106105e-03 -7.29051427372e-04  1.20271441318e-03 -2.22626449834e-03 -2.47809049773e-03 -2.30337969155e-03  1.95607230831e-03 -4.12774934503e-03 -5.79790063358e-04 -6.22181010088e-03  1.79991406637e-03 -9.71887347926e-04  6.85926013607e-04 -3.14667477725e-03 -4.58893682166e-03  3.77170876561e-03 -9.72571752260e-04  1.87978794565e-03  1.77256225705e-04  3.53433045292e-03  4.95741820649e-03 -6.51801531551e-04  3.82376492806e-04  1.48970851574e-03  2.83645047854e-03  2.56984485930e-03 -4.48351922162e-03 -1.03596111670e-03 -3.09784592838e-03  1.10862280089e-03 -1.40256916567e-03 -3.00064446141e-03  2.28938289643e-03  1.39845751135e-03 -3.81084113977e-03 -2.86362910349e-04 -1.45463522129e-03 -9.55572298213e-04  1.06309880008e-03  5.18336838953e-03 -4.41522519874e-03 -6.38626227999e-03  6.88334517192e-03  2.42473417744e-03 -1.51257239937e-03 -2.60433338696e-04 -1.81401285341e-03  5.38363757672e-04 -2.24209087827e-03  1.67796056691e-03 -1.23378159020e-03  1.31682175976e-03 -1.60882735096e-03  5.32399590951e-04 -6.11245061819e-03  3.19751930295e-03  3.00473430626e-04  1.86595889935e-03  3.43521535099e-03 -2.05042458010e-03 -5.97188279544e-03 -4.13341339186e-04 -3.95158517228e-03 -1.68568616413e-04  1.40549387896e-03 -2.78278553458e-03  3.87213972818e-03  1.53759422352e-03  2.18440997806e-03  1.82034904686e-04 -3.13356309896e-03 -1.62812218750e-03 -4.15461407841e-03 -6.42973763183e-04  1.73172888811e-03 -1.93976184055e-04  4.80018538825e-04  1.16730679688e-03 -1.39182546357e-03 -4.65907378327e-03 -6.93416112219e-04  6.21021079876e-04 -1.77205195342e-03  3.85041618250e-03 -1.39015874923e-03  2.34704481124e-03  5.31731866901e-03  5.80768974333e-03  3.00955260665e-03  2.09243362404e-03 -2.62957796931e-03  6.64152334102e-03 -3.19655293646e-03  4.49518570320e-03  1.54566224548e-03 -3.75674689221e-03 -5.70457469878e-04 -1.83966310226e-03  2.26224534613e-03  2.63962086637e-03 -1.91957669380e-03 -5.38824964509e-03  4.49221264127e-03  4.41779484610e-03 -2.66034012750e-03 -1.40468016740e-03  6.15480467915e-04 -5.59805368718e-05 -2.99138713840e-04  3.11448964357e-03 -2.22573832939e-03  1.44420255343e-03 -2.78699471432e-03  1.76843334577e-03 -2.60397601226e-03
-7.83393520537e-05  2.69304049474e-03  1.60131883966e-03 -5.65596014786e-03 -1.55077681495e-02  9.59455836419e-02  9.93732781724e-03 -9.99640107777e-03 -1.23356627927e-04 -1.90458685651e-03  9.24351454818e-04  4.30195767284e-04  1.89861308084e-03 -1.14221930413e-03  1.33595641362e-05  4.20310831650e-03  2.41864203033e-03 -4.73863100743e-03  3.66059321324e-03  3.69807563289e-03 -2.53683238693e-03  1.33609122049e-03  1.78616293759e-03 -4.99391887201e-03  1.26865795092e-03 -4.69432531734e-04 -3.77034885827e-04 -1.94319629807e-03 -2.93323321334e-03  8.97685404472e-04  3.98666720564e-03 -2.42983233458e-03 -8.82318087621e-04  2.97718594600e-04  2.16618318318e-03 -1.05665758061e-03 -4.87289138381e-03 -2.05481097282e-03  3.10120027548e-03  2.69176890487e-03  3.79545242965e-03 -1.05911230432e-03  1.11164785489e-03 -1.70562343251e-03  2.37815871552e-03  5.50797978071e-03  1.16796769009e-03 -4.98366572630e-04  1.17593687825e-03  1.09126446042e-03 -1.57134768697e-03  1.05547289108e-03 -2.65950224787e-03 -2.85294016684e-03  5.38958636399e-04 -4.05107104201e-03 -9.13154476863e-04  1.25413106449e-03 -2.56429202947e-03 -6.84624393580e-04 -3.07609772626e-03 -1.91356429743e-03 -1.54103071908e-03  1.89382072093e-03 -2.77953496435e-03 -8.81650456557e-04 -3.01840362601e-03  2.49907278368e-03  3.30891008754e-03 -9.73182568410e-04  2.31183907147e-03  1.07772171876e-03  3.13843222894e-04 -2.18983377972e-03 -1.86762363098e-04  1.07732313021e-03  1.02101779040e-03  1.27390436261e-03  4.66786410995e-03  2.77570473033e-03  1.33502154381e-03  1.57561188868e-03  2.63187410574e-03  1.29500387337e-05 -1.60912435935e-03  2.43714009718e-03 -8.21745701346e-04  2.64777854749e-03  2.57704595290e-03 -5.20548911530e-03 -5.50428867130e-05  3.80503355419e-03 -1.35808259722e-03 -2.51064281464e-03 -8.63087921395e-04 -9.77788243141e-04 -9.98187623832e-05 -6.95080142528e-04 -5.34515889617e-04 -1.87841469785e-03 -1.70689253230e-04 -7.25020957627e-04  1.40972831056e-03  1.11899860541e-03 -2.34495980417e-03  1.46430540101e-03  1.34979674622e-03 -2.61007726450e-03  2.30813761804e-03  1.44560241561e-03 -1.54122366932e-03 -4.54538179203e-03  3.30136880437e-03  3.27171253823e-04 -4.61113050989e-03 -2.31913388728e-03 -3.05710033357e-03 -2.14334367606e-03 -2.24229432350e-03  6.18582065598e-03 -1.02129390145e-03  6.21341572377e-04 -1.25278056456e-03  2.12843070704e-03 -1.80926707169e-03 -1.19807157317e-03  1.90089039244e-03  4.49598959135e-03  2.36979479229e-03 -2.09738078557e-03  6.61494433727e-04 -1.92881147049e-03  1.13900499249e-03  7.25072937941e-04  3.73684519018e-03 -2.86284150707e-03  6.08216515584e-05 -7.59835341680e-04 -2.65396687133e-03 -8.04705881064e-03 -2.78052458975e-03 -6.51350563274e-03  4.69645196644e-03  2.92833141155e-03  1.24778683621e-03  2.05627757475e-03 -9.40446840041e-04 -2.76768997574e-03 -1.12847657273e-03  1.35207941095e-04  6.55740850533e-03 -2.54023535011e-03  2.16446456962e-04 -3.70252258298e-05 -2.23664599344e-03  2.01896325736e-03  3.14755365855e-03  4.14310467175e-04 -2.87845878686e-03  1.74079625116e-03  3.01074651001e-03 -9.86124991040e-03 -4.59590977612e-04 -5.91889291270e-04  1.57751344619e-03  1.49537338574e-03 -3.82109363727e-04  2.82789244985e-03  4.60891760289e-03  2.47957515309e-03 -8.93448423550e-04  5.21430364391e-04 -9.17149671021e-05  1.20348910255e-03  9.16419715364e-04  1.96700544184e-03 -4.53074186776e-04  7.86256305422e-04  7.43937395134e-04 -5.80871679404e-04  2.78128221106e-03  7.14836277918e-04  4.05354098560e-03 -2.07252914432e-03  9.27866603011e-05 -4.95791356064e-04  3.09359247493e-03  1.98218017376e-03 -1.43738290681e-03  8.08906609057e-04  4.20967334239e-03 -9.21021991833e-05 -2.23683551293e-04 -1.57746552147e-04  1.02245051696e-03  1.31113049712e-03 -2.98985382881e-03 -2.59344032500e-04 -8.18412051611e-04  6.73453573991e-04  4.35049356110e-03  5.59572264871e-04 -2.07318373615e-04  1.20492745254e-03 -1.83317114718e-03  3.69761037262e-03 -6.98173507391e-04  1.40100880529e-03 -4.17759124357e-03  7.71929812132e-04 -5.97001980811e-03  1.90191207785e-03 -2.00961615686e-03 -1.21260380095e-03 -1.84668434931e-03  4.95024111491e-04 -4.26583036519e-04  3.40520169411e-03  2.29004364966e-03  1.72105381731e-03 -3.72066944345e-03 -1.36866822406e-03  6.19439118396e-04  3.48640264511e-03 -2.00589361033e-03 -1.80634428624e-03  4.99366053788e-04 -6.07245728556e-03 -5.45199681761e-04 -1.29296183427e-03 -1.87745419463e-03  5.83457287118e-03  1.92431512368e-03  1.93167745621e-03  3.67060948667e-03 -6.03248387639e-04 -6.33941475715e-04 -6.74378715765e-04  1.63982534331e-03  2.82972027170e-03  2.35823694936e-03 -8.47176343360e-04  2.53914443190e-03  1.02976827764e-03  5.38624107379e-03 -3.38839514199e-03 -3.55059885937e-03  2.71970476195e-03 -2.51044828845e-03  2.86411522681e-04 -3.45567503660e-03  2.48719201999e-04 -1.72545802134e-03  3.14429195416e-03  3.07327732358e-03 -3.86129400809e-03
-8.02215781935e-04 -5.21753570730e-05  6.31906689251e-04 -5.26558237173e-03  7.31179495956e-03  9.93732781724e-03  6.79486711013e-02  2.01093212252e-02 -1.28901826198e-02  1.01144759592e-02  1.33404410588e-03  4.74796832521e-03  3.69338678027e-03 -5.37519169534e-04 -1.88737362096e-03  1.37357828482e-03  5.31829450439e-03 -2.65847415722e-03  2.00519537287e-03  1.39644657936e-03  1.24743227026e-05 -1.19230596464e-03 -1.50444696980e-03 -1.64401583877e-03  3.20241896301e-03  8.87143950758e-04 -1.71681503328e-03 -2.17676733194e-03  1.51153908446e-04 -1.70108819831e-03  1.58710131765e-03  8.59741618440e-04  4.68383312362e-04 -7.21649830446e-04  1.43301681356e-03  6.32100854613e-04 -2.40080489185e-03 -1.82460982644e-03  1.84455175035e-03  3.55012706077e-03  2.11569181278e-03 -1.60629317679e-04 -2.82143109150e-04  1.48457079941e-03  2.13324154376e-03 -1.07642436886e-03  2.76259630694e-04  3.08571858640e-03 -3.32783891142e-03  2.10820055389e-04 -5.16161715276e-04  2.43120321472e-04 -1.43120165033e-03  2.71472582988e-03 -6.06763306008e-04  9.96379406261e-04  2.98257046953e-05  8.76128301884e-04 -3.01872247910e-03 -2.03605239220e-03  1.46533669095e-03  1.13848850292e-03 -2.21758504161e-03 -1.20094195856e-04  9.05654226901e-04 -4.35666747953e-03  6.43444955162e-04 -6.29576509958e-04  1.91764644910e-03 -1.27736759238e-03  1.36691242082e-04  1.64251318539e-03  2.93940103207e-03  6.29178953142e-04 -7.77157277011e-04  1.93278031792e-03 -9.15806394008e-04  1.69821984681e-03 -2.60251774718e-03  4.94783794390e-04 -2.36774925287e-03 -2.28900956558e-03 -6.50600466780e-04 -1.12477225231e-03 -1.75115276277e-03 -5.35024628381e-04 -2.86078228662e-03  4.44967984136e-04 -1.49444997473e-04 -2.02186263913e-03  3.56576127886e-04  1.08135355354e-03 -2.58013086367e-03 -4.22627037270e-03 -3.03713588757e-03 -1.54068475299e-03  1.02640141998e-04 -1.13604865696e-03  1.07048567403e-03 -8.77489950508e-04 -1.21071780117e-03  2.23632387175e-03  8.64127654123e-04  1.12405373314e-03 -4.62699447577e-03  2.01085108389e-03  6.64576019484e-04 -3.36214429771e-03  4.32018027989e-03 -4.06973744644e-03  1.64461493920e-03  7.55625097274e-04  3.81020347329e-03 -4.54592899207e-03 -7.32247391907e-04  5.83586615713e-04 -2.35754084706e-03  6.69857504787e-04 -8.66502603449e-04 -2.97507808593e-03 -1.32535824000e-05 -8.67442450556e-04  2.68143039851e-03  1.20515175093e-03  1.65760388973e-03  2.33756592643e-04  1.52829264439e-03 -2.28718360230e-03 -4.70376763093e-04 -1.49490052967e-03  1.73956303460e-03 -9.21834695142e-04 -1.10866806707e-03 -3.43478096965e-03  1.91575353383e-04 -1.08210389384e-03 -3.14485063914e-04 -3.28480531611e-03 -7.55711524503e-04 -1.69407875170e-03 -4.59209720610e-04 -6.62976178387e-04  2.37156858901e-03  1.25701288886e-03  4.37851807502e-04 -1.41955321671e-03  1.53579283083e-03 -2.19688680586e-04 -1.36352869965e-03  5.48929177881e-06  2.54530987015e-03  5.44607889502e-04 -1.68786654453e-03  1.72486062591e-03 -3.36286163479e-03 -1.16622572744e-03 -1.79242974447e-03  7.05606139515e-04 -1.64594112200e-03  5.86024328771e-05  4.75692455595e-03 -3.86379251745e-04  3.62500849296e-04 -2.84141927468e-03  1.70608121812e-04  3.05505173293e-03  2.86816686841e-04 -1.07696501829e-03  2.36777669899e-03 -1.67692099546e-03 -1.16386149276e-03  3.12908868685e-03 -2.87789225274e-03  2.96248923897e-03 -5.60406507557e-03 -1.80816758108e-03 -2.70030635041e-03 -2.47310873734e-03 -2.79756089238e-03 -1.22227613244e-03  3.25065681902e-03 -1.06827580237e-03  1.24774722101e-04 -7.86908390703e-04  6.63875507117e-04 -9.50007331644e-04 -8.28889740863e-04 -2.56904534197e-03 -2.96792314678e-03 -1.51558310637e-03 -9.60579501771e-04 -2.15132650671e-04  1.74009281137e-03 -4.05546149265e-03 -1.20171922468e-04 -2.65739013084e-03 -1.09232275262e-03  1.01743436364e-03  1.86686230663e-03  7.28142992000e-05 -1.31502177618e-03  5.50872592089e-04  7.86962775306e-04 -2.13177466910e-03  2.59797484283e-04  3.35769599035e-03  1.83795280442e-03  2.23270585904e-03  6.55404203500e-04  1.10367273212e-03 -4.76767735022e-03 -1.23375604315e-04 -1.64133231484e-03 -4.84222100936e-04 -3.21209604290e-03 -1.98389868714e-04  2.34303058629e-03  8.17051151013e-04 -7.93735907071e-04 -4.28011103400e-03 -4.80819693705e-03  2.05890912400e-03 -3.75979780087e-04  2.05701960874e-03  1.67870221434e-03 -1.16949223963e-03  2.19680975349e-03 -6.33417585123e-04  2.10045360587e-03 -3.01499059725e-03 -7.29382811034e-04  1.18677881735e-03 -1.24157415288e-03 -2.97419787536e-03  2.53108253648e-03 -6.16548011554e-04  5.33922351326e-04 -8.85145919243e-04  2.03816898529e-03  1.94652221806e-03  1.78629595495e-03  1.09920005261e-03  1.12109199655e-03  3.34865111648e-04  1.85173216515e-03 -2.95459062337e-03  4.19967966338e-03 -1.47570447002e-03 -1.24258948490e-03 -2.63799941872e-03  3.90916177907e-04 -1.52553864757e-03  2.18119171263e-03  4.25239393368e-04  3.35121552440e-03 -7.35618141635e-04
 2.95028923997e-03  4.51216720977e-03 -1.34866376906e-03 -3.87481315915e-04  6.17248596118e-03 -9.99640107777e-03  2.01093212252e-02  1.13585770935e-01  1.26520970755e-02 -5.93034242502e-03  2.34293620550e-03 -4.54896109897e-03  4.48643738732e-04 -2.77169371129e-03 -2.92390731274e-03  2.48212208695e-03  7.24819286593e-03 -1.17550986882e-03  3.28135829937e-04 -5.52035586033e-03  5.38107644473e-03 -6.62077552185e-03  2.00284149889e-03  1.79539256450e-03 -1.21773927447e-03 -2.67131137416e-03  4.96076299250e-04  2.17507420574e-03 -2.05037757609e-03  6.64961505973e-04 -8.88184531344e-04  4.28535186425e-03  2.55377322299e-03 -7.71541288211e-03 -1.86290014997e-03 -1.76326180122e-03 -2.33345311010e-03 -1.19638431695e-03 -1.37438514781e-03  4.24626794185e-03 -7.22566805406e-05 -2.14595147051e-04 -4.43522232305e-03 -2.73342235176e-03 -5.31649168576e-03 -6.75411711550e-03  1.93606647998e-04  1.63573076683e-03 -1.72488952503e-03 -3.52508447422e-03 -2.41615264013e-03  1.28348568983e-04 -2.59117591287e-03  5.09072019277e-03 -8.38845347829e-04  5.26160347697e-03  1.79292969554e-03  2.04634820731e-03 -4.27285415336e-03 -2.17528821083e-03  5.24167113753e-03  4.84820857495e-04  8.44166818866e-04 -9.72247877011e-04  3.54843733685e-03  3.67045916451e-03  1.15263554161e-03 -1.58434756595e-03  2.30221916574e-03  1.64136270950e-03 -6.35573458617e-03  4.39673273008e-03  5.89809369769e-03 -1.16918864113e-03 -3.62194243703e-03  2.35308804542e-03  2.10533358004e-03  4.01253609422e-03 -5.26652770468e-03 -1.43981599215e-04 -2.06625434831e-03 -1.08354821695e-03 -1.44926575251e-03 -1.83003640909e-03 -2.81650144977e-03 -2.18747217187e-03  5.52996191386e-03  2.93043572222e-04 -1.73728277073e-03 -7.99371275963e-04 -2.76238048618e-03 -4.34382525392e-03  1.60548194701e-03 -2.75973524490e-03  2.62754512153e-03 -4.01948951785e-03  1.62236539815e-03  6.47529886342e-04  4.40397983840e-03  4.77450912062e-03  1.94504145265e-03 -5.65236850103e-04 -1.02148805834e-03  1.84383604256e-03 -1.31775372130e-03  4.65337642441e-05  7.71066139470e-03  5.98488320172e-03 -3.96720305234e-03 -3.36974960863e-03  5.25669686918e-03  2.11381639027e-04 -1.22940154920e-03 -3.22250391093e-03  3.22066601009e-03  2.38876952899e-03  3.66942345789e-03  5.25939534940e-03 -7.67644094958e-04 -9.86280805725e-04 -7.98849199556e-04  5.88724712562e-04 -1.57289357083e-03  2.46902736809e-03  2.56486092721e-03 -2.50943313242e-03 -7.55195722163e-05 -6.50889095022e-03 -1.32132648113e-03 -7.59639095452e-04  3.81992341717e-03 -2.13750680039e-03  2.75026955001e-03 -1.58702984548e-03  4.26746568829e-03 -3.77665218529e-04 -1.83779853245e-03 -2.57987867458e-03 -1.05828381916e-03  4.73909072932e-06 -3.56077161989e-03  1.55217776750e-03  9.02534726152e-05 -2.72970335388e-04 -2.29342936593e-04 -6.04578225090e-03  4.07930047895e-03 -2.86953874396e-03  2.17421855053e-03 -1.59191991764e-03 -7.19204626908e-04 -4.28000706476e-03 -4.18145007315e-03  3.58813326223e-03 -3.95726300772e-03 -2.04702382262e-03 -2.56117848433e-03  2.40492656304e-03  3.68717911855e-03  1.30966764761e-03  2.11138485871e-03 -1.88085043605e-03  1.32125584193e-03 -9.29832662633e-04  3.28373098793e-03  2.37552762583e-03 -6.04927128541e-03 -2.95345494026e-03 -1.98451609055e-03 -1.17381570178e-03 -1.61187140953e-03 -6.27807591163e-04 -4.54506071154e-04  1.18234559765e-03  2.81402256554e-03  1.88074191814e-04 -2.44484484757e-03 -3.29547622577e-03 -3.32655290287e-04 -1.19704574430e-03  1.34539689655e-03 -3.78319469270e-03  2.26639135789e-03 -1.58155189622e-03  3.08403824021e-04  9.14187796916e-04 -4.13116706456e-04 -5.45844761095e-06 -1.71761567859e-03 -2.50683247392e-05  2.47959337637e-04 -2.87590290835e-03  2.84185010759e-03 -3.54968461643e-03 -2.15882667258e-03 -4.24387672192e-03 -7.23728244406e-04  3.89897150235e-03  1.22394352895e-03 -3.71552938620e-03 -5.91652519689e-03 -7.97491924275e-04  3.29795863118e-03  2.65274835624e-04  3.82253384511e-04  3.05756160509e-03 -2.21401325019e-03  2.71672018477e-03  1.13808233498e-04  1.69478301389e-03 -2.43394476894e-03 -6.11496654646e-03 -3.61132579604e-03 -3.04725982305e-03 -2.20879958663e-03  2.44304179872e-03  2.44578499500e-03  7.72422135374e-04 -6.52119146050e-03 -9.26321562449e-03 -5.79949773061e-03 -4.32196468377e-04 -5.28783888891e-04 -1.27340913745e-03  1.71513990715e-03  3.50617751524e-03 -4.92287690427e-04 -1.77821658810e-03  1.27772559319e-03 -3.61673281014e-03 -4.79955229320e-04 -3.94969095260e-03  2.48925744520e-03  1.49795352259e-03 -1.07055495640e-03 -1.54841573063e-03  5.14022374379e-03  1.65377326294e-03  8.08567159165e-04  5.78554478462e-03  6.27136145011e-03 -2.56116758842e-03 -1.43667770897e-03  9.94624617163e-04 -4.33149416462e-03 -9.23523162283e-04 -4.18725052313e-03 -7.50963562326e-03  3.09145554857e-04 -1.21744002032e-03  2.16764951042e-03 -1.41195204646e-03  5.49188034748e-03  1.85676532681e-04 -1.85481421024e-03  7.77668888969e-04
 3.27252322269e-03  3.36942260062e-03 -2.78508133730e-04  2.33793969644e-05  8.07818121211e-04 -1.23356627927e-04 -1.28901826198e-02  1.26520970755e-02  7.10503116186e-02  2.64413068785e-03  3.36847514433e-03 -1.90329342556e-02 -3.58434481576e-03 -5.24739166090e-03  1.98223854387e-03  3.37613264392e-04 -9.85691404792e-04  2.99975240397e-04 -2.09707013819e-04 -1.33154375952e-03  1.47867100667e-03 -3.56144003721e-03  4.93728619519e-03 -1.15244941872e-03 -2.05099269533e-03 -2.01806942515e-03  2.93223429624e-03  5.02455401282e-04 -3.83147261022e-04 -3.78665201076e-04 -3.22936492983e-04  1.02800007222e-03  1.49923475213e-03 -1.59953984766e-03  7.08642063596e-04 -8.26753638434e-04  7.02815364215e-04  4.79681943663e-04  3.70434031710e-03 -3.13337163707e-03 -5.24989027222e-04  1.14685910970e-03  1.21831840068e-03 -1.62119774152e-03 -2.55073228646e-03 -2.43112498468e-03 -1.29467166337e-03  2.12316507780e-03 -8.64521717351e-04  8.06645256636e-04 -1.22829863150e-03  7.90766579874e-04 -4.46133542523e-04 -2.21228703413e-04 -1.03181872199e-03 -2.21850758749e-03 -4.01388931751e-05  2.09969853379e-03 -1.26661989883e-03 -8.95548285180e-05  3.06909322849e-04 -1.55354633386e-03  2.00726154512e-03 -2.38013964231e-04  2.09505597225e-03  5.14206257570e-03 -2.27614915020e-03 -8.93635003174e-04 -3.01219322738e-03  5.69714613294e-04 -2.82504436576e-03  8.51015374214e-04  8.55654630471e-05 -1.83568825361e-03 -1.86478472884e-03  8.47192030660e-04  2.54760890980e-03  1.07741858917e-03 -1.91637351498e-03 -3.96373869299e-04  3.85339704114e-03 -2.74215915094e-04  7.59452200539e-04 -1.80495880881e-04  2.09888570993e-03 -8.77209626101e-04  3.61236137745e-03  2.67431806920e-03 -3.98611692837e-04 -1.71638266035e-04  2.58130587358e-04 -1.46105317368e-03  2.32629500101e-03  1.36369911192e-03  2.02769352219e-03  6.84253056783e-04 -4.48841007396e-04  7.37074632956e-04 -9.37617130100e-05  3.68263451157e-03 -5.92828906797e-04 -4.58689760504e-04  2.37216764309e-03  1.07723957764e-04  9.38295385578e-04 -2.82775278798e-03  5.23515960589e-04  1.94900548901e-03 -7.34597225247e-03  2.06903141617e-03  1.75929625738e-03  3.34792348206e-04 -6.18922202504e-03  3.33889749842e-03  3.04728529259e-03  6.24189342293e-04  4.66018529496e-03  1.34444809656e-04  3.25502571693e-04  2.84332531116e-03 -1.22603395821e-03  1.87338633612e-04 -2.83281815126e-03  1.70675353596e-03 -1.85835289049e-03 -3.42763541416e-03 -2.14152173612e-03 -1.50732548832e-03 -2.50477094582e-03  4.85973224958e-04  2.57027134235e-03 -3.14765202389e-03  3.42613441776e-03  9.11709346169e-04  4.23936083487e-04  4.51317582682e-04 -8.84546279678e-04  3.97785871450e-03 -3.30710965686e-05 -2.60908851052e-04 -8.53225992532e-04  9.24235367767e-04  3.20649698286e-05  1.61596238588e-03 -3.76800261172e-04  1.94790015286e-03  1.34755862232e-03 -9.73830406544e-04  1.14894630632e-03  2.08428104552e-03 -3.53800992708e-03 -5.50761833094e-03 -2.09595648435e-03  6.34898414944e-04  3.18308238994e-03 -3.44669987585e-03  2.95837702397e-03 -5.43959954533e-04  2.59047066496e-03  3.92481727593e-04 -2.55837891972e-03 -1.62063610312e-04  1.04259420722e-04  1.17013292674e-03  2.04866160460e-03 -1.06874071963e-03 -5.42999468711e-03 -3.06396719203e-04 -2.85907376850e-04  1.58087795350e-03  1.31318398971e-03 -2.32425997836e-03  2.27757489568e-04 -1.19186927207e-03  3.67662943357e-04 -1.11897722091e-03 -1.05700520574e-03  2.67518657511e-04  2.39546290952e-03  4.43771914998e-04  3.20406877278e-04 -9.17096666914e-04  1.93645320799e-03  6.96848554397e-04  5.51364691850e-04  9.35622801566e-04  2.22029454856e-03  1.05665920117e-03  1.53065401978e-03  3.12553488390e-03  1.58199299782e-03 -2.27980735218e-04 -2.12733135757e-03  5.19975560312e-04 -5.93997814946e-04 -1.36886698212e-03  1.34681112971e-03  5.26658866413e-04  1.36277321671e-03 -4.72419752733e-04 -6.64722348743e-05  5.11764505723e-04 -4.77925405665e-04  1.25992860151e-03 -1.34277908119e-04  2.96428403919e-03 -2.80741573837e-03  1.31916515630e-03 -3.20861398700e-03  6.91835517953e-04 -1.46942264128e-03 -1.44271921926e-03 -5.83899212665e-04 -9.15745490322e-04 -7.73198263885e-04  1.59286910557e-04 -4.85964804370e-04  2.45041210170e-04 -2.93796307050e-03  1.27111553181e-03  2.98069445733e-03  5.36707428485e-04 -2.37689716643e-03 -1.09061098008e-03 -1.82712990798e-03  8.53754638990e-04 -1.52179017867e-03 -8.36264175433e-04  4.06959244797e-05 -1.18979293473e-04 -2.75292912110e-03 -9.32099424659e-04  4.91240530504e-03  5.91512751252e-03  4.40578183478e-04  1.82113964331e-03  1.82514833697e-05  1.68208927050e-03  8.87659673154e-04  4.70820787621e-03  1.46179296244e-03 -1.81369745947e-03 -1.85983660688e-03  1.45269718783e-03 -1.43604546635e-03 -1.01001162512e-03 -4.08732201539e-03 -1.73461750456e-03  2.28971664514e-03 -7.03955185522e-04  5.28353291030e-04 -2.83261255868e-05  2.75596351815e-03 -4.31873231755e-04 -3.85298869109e-03 -2.93681069558e-04
-7.76463204939e-03  1.32289845634e-03  3.22385146672e-03  1.45085507290e-03  2.24048079452e-03 -1.90458685651e-03  1.01144759592e-02 -5.93034242502e-03  2.64413068785e-03  1.14392012205e-01 -8.66582652189e-03  5.89318245889e-03 -3.12667017551e-03  1.98087754094e-03 -1.84056054055e-03 -8.78007729520e-04 -6.70467423360e-04 -2.38169999213e-03 -2.17013651434e-05  2.94862403026e-03  4.77231617421e-04 -1.25029922263e-03 -3.43236864338e-03 -5.16125303650e-03 -6.65926507065e-04 -3.55328772243e-03  3.00344342796e-03 -1.70555124085e-03  5.04468178457e-03  2.41504049190e-03 -1.74368764221e-03  1.28008402770e-03  2.70183075204e-03  1.84033433679e-04  4.90884130929e-03  1.67616742535e-03  4.68095392082e-03 -3.58197741644e-03  6.00686576136e-03 -1.93512887570e-03  2.94675113970e-03  1.06023503637e-03  5.33656087051e-03  9.87533632283e-04  1.32966625959e-03  1.88276006850e-03 -1.61755385519e-03  1.10286767384e-03 -3.16773820705e-03  4.98888095846e-04  2.09050601441e-03  7.75150354048e-05  2.71214472274e-03 -4.91868753438e-03 -4.23094452999e-03 -4.43133489043e-03 -2.20264147599e-03 -6.50959669420e-03 -1.16543202517e-03 -2.93039512883e-03  5.37672796539e-04 -2.68226101658e-03  1.87472140128e-03 -1.41830182715e-03  2.93854838822e-03 -2.53586292416e-03 -2.33107301867e-03 -3.33025921935e-03  1.67393358030e-03 -5.39165470193e-04  7.70493988005e-03 -1.35875046114e-03 -1.01051332350e-03  1.07401026064e-03 -1.67861000655e-03  2.23526323920e-03  2.59747003391e-03  5.38062047365e-03 -8.05491825484e-03 -1.23945686985e-03  2.85841947300e-04 -1.20160020876e-03 -6.71851574820e-04 -5.27239504840e-04  1.65189443904e-03 -3.11420581777e-03 -2.15888353868e-03  1.28612424181e-04  2.17846092134e-03 -2.38325402944e-03  2.91745825722e-03  1.71719263738e-03 -3.56383086103e-03 -7.17255659358e-03 -5.18483077881e-03  1.34333835550e-03 -2.84888300343e-03 -2.00904662999e-04 -2.46337365890e-03  1.05347623575e-03  3.03967826239e-03  5.30172123276e-04 -3.05368946025e-03 -2.62248498374e-03  6.96482482184e-03 -2.76611666230e-03 -3.09343720295e-03 -4.75992964497e-03  4.24765476658e-03  1.49091099746e-03 -3.19629695373e-03  1.63512879625e-03  5.60178406365e-03 -3.20195456232e-03 -4.11475858883e-03 -3.45689099927e-03  5.25525487478e-04  1.78221083510e-03 -3.14706529636e-03 -2.35633102022e-03  1.58223701389e-03  4.68349050578e-03 -3.91564445088e-04  2.08918924671e-03  9.89619096685e-04  4.30862670293e-03 -6.16932208015e-03  1.46928609700e-03 -1.65280303371e-03 -1.43815660039e-03 -6.29341870693e-04 -8.35302458048e-04 -3.42387852328e-04  2.14462711806e-03 -9.26357136771e-03 -3.26036613125e-05  6.22495477598e-04  2.67854194443e-03 -5.51433937264e-04 -6.10238175292e-04  7.05526196211e-03  3.19155572316e-04  1.33082923883e-03 -1.09705363822e-03 -1.04150694937e-03 -4.99324541998e-04 -3.95764222246e-03  3.31365331454e-03 -3.24306003539e-03  6.28571707578e-04  1.46467602981e-03  2.21164519972e-03  1.66504606871e-03  6.94435165509e-04  3.28668775310e-03 -6.70379970632e-03  3.82509953613e-03  2.05544971358e-03  1.55798545226e-03  1.48965964297e-03  2.16442930754e-04  3.01937052708e-03 -3.74493553222e-03  1.94106245296e-03  3.74707146114e-04 -4.56407637527e-03 -2.26039885126e-03  2.11535414747e-03  1.26762322843e-03 -2.15501578769e-03  1.57158924074e-03 -2.02739325182e-03  5.74789950218e-04 -1.96713779317e-03 -4.15465336293e-03 -2.67460022910e-04  2.46348938472e-03 -1.24089934461e-03 -5.20227637982e-04 -1.71805575958e-03  1.45678576067e-03  1.81271016327e-03 -2.09242652435e-03 -2.12648474136e-03 -4.52742415129e-04 -4.11940674325e-04  9.39356868414e-04 -1.66059521927e-04  5.48650334823e-03  3.55890057784e-03  4.40748621846e-03 -1.42342814712e-03  2.72119940584e-03 -1.32821855702e-03  1.82182438008e-03  3.74578286426e-03 -3.05682720267e-03  1.95246618154e-03 -3.20499885368e-03 -5.04675751199e-03 -2.58893251551e-04  4.04355890694e-04 -4.33749462419e-03  1.69410965207e-03 -2.09127095863e-03  8.91696587947e-04 -2.04223297158e-03  2.23675139013e-03 -1.90359129528e-03 -1.19622653102e-05 -2.44943120488e-03  2.28135337197e-03  7.26260802705e-04 -4.83449244216e-04  1.90023696178e-04 -1.15291115382e-03  1.31110487053e-03 -3.05884179109e-03  5.48933611152e-04  5.57734777988e-06 -4.81541190142e-04  2.80324349766e-03 -7.17552491593e-03 -2.27813379934e-04 -9.08551932606e-04  2.74648468232e-04  2.34381507902e-03  2.99468475586e-03  5.65323536840e-03 -8.42957232277e-04 -9.11592747612e-04  4.35442921806e-03 -1.81583132883e-03 -1.80312944080e-03  5.47725369787e-03  7.53150920706e-04 -1.42986024847e-03 -1.58594118214e-03  6.10941963213e-03  4.67112159515e-03 -3.27231976102e-03 -1.96157790135e-03 -9.68698369825e-04  1.37516619738e-03  2.50074070721e-03 -1.05461385496e-03  2.80935737027e-03  3.14753727628e-04  7.81334831943e-04  2.15087638067e-03 -3.76848064445e-03  1.04887780768e-03 -1.62464649598e-03 -3.39288983456e-04  5.49509546505e-03 -1.73862758349e-03
 3.38880323219e-03  2.34402539585e-03 -8.06557484154e-04 -3.55461004149e-03  2.53210057524e-03  9.24351454818e-04  1.33404410588e-03  2.34293620550e-03  3.36847514433e-03 -8.66582652189e-03  9.39107996681e-02 -1.86135610070e-03  2.33213549026e-02 -2.42696940848e-03  1.17148471943e-04  4.26579577607e-03  2.85616908502e-03 -4.04478691482e-03  3.87658890283e-03  9.77087687418e-04  3.59441555078e-03 -2.74197973036e-03  2.79813216622e-03  1.85684267133e-03 -1.78608208837e-03 -1.40591975321e-03  3.55583713331e-03 -1.06739394608e-04 -9.94572099680e-04 -2.98069202760e-03  2.68265750291e-03  2.16175421091e-03 -1.29651404023e-03 -5.12589602871e-03  1.15413634137e-03 -2.32397046843e-03  2.05005196679e-03 -6.30735806462e-04  1.84761737685e-03  1.11952659258e-03 -1.51102267722e-03  8.64040579928e-04 -3.48316738241e-03  2.38956033129e-03 -9.62201259253e-04  4.64713948214e-03 -3.56879163151e-03  4.08720341229e-03 -6.62333891976e-04  2.33082975119e-03  1.44203853367e-03  4.87943616051e-04  3.76203667373e-04  9.17941698813e-04 -1.29224994514e-03 -2.40920541735e-03  3.13649904432e-03 -2.58699523161e-03  1.94090085250e-03  9.18446907295e-04  1.56318980670e-03 -6.60959196428e-04 -2.25770569947e-03  2.03348517919e-03 -1.08302891219e-03  1.40134920176e-03  6.04452227383e-04 -3.28043675205e-04 -4.14516670883e-03 -2.27620875198e-03 -2.11091238806e-03 -2.97493676697e-03  1.44270518809e-03 -1.28792564106e-03 -1.62491575052e-03 -4.27744429481e-04  3.10023119800e-03  1.47572649110e-05  4.03034392545e-03  1.37023200832e-03  3.48969931548e-03  1.45551092802e-03  2.09071615927e-03  8.59591662848e-04  2.78662515066e-03  1.11435148249e-03  1.34365024265e-03 -1.56334378597e-03 -2.74472676781e-03 -5.48717505230e-04 -1.16168059368e-03 -3.11027333811e-03  3.10664645317e-03 -1.29325812057e-03  2.92852663788e-03 -2.24350187556e-03 -2.07012260143e-04 -8.91552593310e-04  2.61782365653e-03 -8.25371551857e-04 -2.73703399039e-03  1.86507605194e-03 -3.78572552811e-04 -1.59330075488e-03 -3.33468931690e-03  1.08273757250e-03 -1.08299068551e-04 -2.11710076291e-03  4.23929458891e-03  5.15384133990e-03  1.49835002602e-04 -1.52157491474e-03  1.16763004045e-03  1.25543773419e-03  3.09120110555e-03  3.05391760777e-03  4.90603573105e-04  1.44989852675e-03  2.41114290195e-03  2.00624207723e-03 -1.96304415241e-03 -1.28136569269e-03 -1.47158406332e-03 -5.01115797321e-03 -2.43651897234e-04 -3.64705717058e-03 -6.03961119417e-04 -4.06738676604e-03  3.74474688163e-03 -1.99893190634e-03  3.10649762444e-03 -1.13885953505e-03 -3.98110020423e-05 -7.18350034158e-04  7.80738118949e-03  2.22848713674e-03  1.36986557851e-03  1.12365759942e-04  1.08161892273e-03  1.79048527813e-04  1.15999731931e-03  1.39694788431e-03  2.14497065127e-04  6.54543323747e-05  5.62754314187e-04  7.26731817692e-04  4.04181633875e-03 -1.80865897894e-03 -2.86986468794e-04 -8.63786434277e-04 -4.66890887737e-03 -2.44483915807e-03 -3.87639381489e-04 -2.35485215000e-04  2.84340905005e-03 -2.72844438109e-03 -2.13744308652e-03 -1.36075607934e-03 -3.77347613283e-03 -4.42731348033e-03 -1.91952631933e-03 -2.11631985619e-03  3.18738990802e-04  2.30881280011e-03  1.22945815706e-03  1.69896485404e-03 -4.45994761780e-03  1.70820786827e-03  1.79389666011e-03 -1.05571486554e-03  4.30573691392e-04  1.66248743272e-03 -3.67120624799e-03  1.55756911210e-03  8.40502763013e-04 -3.24070883725e-03  2.16520868995e-03  1.06942358129e-04  4.49644708394e-03 -7.89963146782e-04  2.06730864574e-03 -1.11125513388e-04  3.82447693393e-03 -3.00881524863e-03  1.31160179087e-03  1.37117494765e-03  7.78769613055e-03  2.26663379820e-03  3.98748229003e-04  1.25265323639e-03  4.46588695601e-03  2.64342786298e-03  4.31427111786e-03 -6.70871301320e-03  1.00897881824e-04 -5.72879913935e-04  9.46546839441e-04  8.58595296230e-05 -1.15917846090e-03  4.29155584640e-03  4.33133112930e-03  4.18923698686e-03 -4.19523404233e-04 -1.67034421643e-03 -1.59195832731e-04 -4.04563865309e-04 -1.59910548316e-03 -6.31166085105e-04  1.21747726488e-03  1.83767404142e-03 -8.11719053831e-04 -4.35710062538e-03  2.23333844575e-03  3.04415128429e-04 -2.02052010735e-03  2.56863041713e-03 -6.80432432805e-04  1.89254132125e-03 -1.23511805696e-03  7.09675602484e-04  3.65062379580e-03  5.67579123887e-04 -1.65785489450e-03  3.27032423197e-03 -5.87624452807e-03 -2.47784250036e-03  1.82428887928e-03  1.14046136615e-03  6.64519783760e-03 -8.11363459016e-04 -1.58682471216e-03 -3.71452145677e-03  1.16454422720e-04  3.11534291481e-03 -3.15167738211e-03  6.57118891457e-05 -3.66746426143e-04  1.58462932617e-04  1.08183487923e-03 -8.02419820928e-04  2.07624412505e-03 -3.01017336258e-03 -6.01849873463e-04 -1.27910533533e-03  1.78086026405e-04  1.40683777753e-04 -2.04183340789e-03  5.17723153145e-03  5.73007393306e-04 -1.98042131355e-03  1.49839114657e-03 -9.52540732993e-04  1.66381459196e-03  6.86196156048e-04 -1.96743542182e-03  1.34721354394e-03
-1.62794869416e-03 -3.00681109387e-03  4.02418888924e-03  2.77018361598e-04 -7.46808111033e-04  4.30195767284e-04  4.74796832521e-03 -4.54896109897e-03 -1.90329342556e-02  5.89318245889e-03 -1.86135610070e-03  7.37069520317e-02  1.34038578575e-02  6.48199200902e-03 -2.89546729616e-05  2.52563837291e-03  2.55006887207e-03  5.06981321619e-04 -7.49570653636e-04 -1.16050298342e-03 -6.38395328956e-04  1.66666095931e-03 -1.53382292623e-03 -1.00582126536e-03  4.14033546650e-03 -1.01524975975e-03 -8.71769693504e-05 -1.02086265313e-03 -5.76582218606e-05  9.50737735017e-04  8.36630583965e-05 -2.47139071143e-04  1.49594247682e-03  8.02279532536e-04 -2.28042835289e-03 -1.13340957504e-03  2.69980240902e-03 -8.15827432915e-04  8.43346435461e-04 -8.91570068408e-04 -2.80783553769e-04  1.16234416684e-03  9.27841144773e-07  2.99134587853e-03  1.76674512560e-03  4.81465060806e-03 -2.79738382683e-03 -3.51351353136e-03  1.03905102646e-03  1.94331994175e-03  1.85548274901e-03  1.21779164854e-03  1.51321964865e-03 -1.00036755005e-03  6.88379846194e-04  1.02357633848e-03 -9.61355105776e-05 -4.31547721417e-03  2.49655527743e-03  5.55123450551e-04  6.95678801043e-04  2.09248619026e-03 -2.65267999462e-03 -2.10777757493e-03  2.81986551395e-03 -8.00860464572e-03  1.96494100319e-03 -2.19490747464e-03  9.53415508399e-04 -1.91389442371e-03  1.28501243697e-03  1.66429375917e-03 -1.87566583530e-03 -1.04764759098e-04  1.41620887749e-03 -1.54165815572e-03  1.35340361081e-03  9.77374364541e-04  1.26738811815e-03  1.53735803537e-04 -2.49356721820e-03  4.67399039116e-04  2.41357173924e-03 -7.80233924812e-04 -3.28408859709e-04 -1.16113977384e-03 -3.07782933148e-03 -2.33592638182e-03  2.33823400864e-03  7.26412599555e-04 -1.25047784093e-03  7.32148253333e-04 -1.52548821510e-03 -1.38068221359e-03 -1.92362259027e-03 -5.51382738558e-04  5.17621373660e-06  3.97846066259e-04  5.20606783371e-04 -1.65708678622e-03 -2.86888191468e-04  8.80832881700e-05 -2.30148017752e-03 -2.47862790103e-03 -2.85073459067e-03 -2.28608918809e-03 -5.00663960770e-04 -3.25555915169e-03  6.80679123582e-03  2.13599861836e-03 -3.00778559744e-03 -4.05691892015e-04  2.27196931897e-03 -1.35247283195e-03  1.98263869829e-03  4.40949569467e-04 -1.49582170309e-03 -2.82271687781e-05 -8.11154182053e-04 -1.05927780612e-03  1.56282322358e-03 -1.00445555385e-03  2.02255243412e-04 -1.00419704921e-03  3.03804174394e-04  3.90222295927e-04  1.22251801748e-03  5.21395259604e-04  3.28709786084e-03  8.44881720982e-04 -1.62194734480e-03  3.12297399366e-03  3.02739838659e-05  1.12661322666e-04  4.40492779509e-04 -9.05225097458e-04  1.55469713870e-03 -1.87196382416e-03 -1.34461766828e-03 -9.77222297171e-04  1.05789492462e-03  7.41790804322e-04 -1.50515031947e-03 -4.37295866733e-03 -3.60343654223e-03 -1.73989499546e-03 -3.70035671955e-03  1.36721722053e-03 -2.59966815638e-03 -3.96865078093e-03  4.42199396032e-03  5.83712214408e-03  1.70420463619e-03 -8.23738400550e-04 -3.05994585961e-03  6.60005783297e-04 -2.73218123965e-04  3.29854481490e-03 -1.48803226124e-03  8.12762704662e-04  2.40542092583e-03  1.07004585678e-03  1.06269692134e-06 -1.47552851868e-03 -7.60532894954e-04 -6.30566171622e-04  4.67373059347e-03 -2.26057850761e-04  1.24061466629e-03 -4.28455206440e-03  3.22990310077e-04  1.97935280491e-03 -4.55291936568e-03 -6.65485322007e-04  4.24441096384e-04 -1.37594656420e-03  2.37456413849e-03 -2.05110955057e-03 -9.08292202061e-04 -1.20399841834e-04  2.48341394350e-04  6.00757496417e-04  4.80311400164e-04  3.11967569898e-04  1.10205293676e-03 -1.78514561575e-03 -1.17296528940e-03 -2.63425037026e-03 -9.79717888296e-04 -2.94142066964e-03  2.01028160968e-03  6.04063143291e-04 -4.67364905128e-04 -4.77319204368e-03 -8.26902029952e-04  9.72694761153e-04 -2.20097395364e-03 -7.92025006702e-04  4.41176119522e-04  2.34034685931e-04  1.85693191940e-03  5.11829218839e-04  2.47009090813e-03 -2.03702125163e-03 -5.73500784442e-04  1.76564196623e-03 -8.28657731558e-04  3.88904256719e-04  2.15060249936e-03  3.50138424328e-03 -8.78910450224e-04  2.04553043907e-03 -3.46441504019e-04  2.71118297281e-03 -4.00675587404e-04 -2.31834020216e-04 -6.13768362071e-04  1.00076379670e-03  1.51302638830e-03  4.33506537120e-03  5.90987721689e-04  3.75163712968e-03  1.55248040135e-03 -1.98447823140e-03  1.38124129563e-03  4.81630561760e-03  1.15130556261e-03  4.07732805557e-03  6.86146112836e-04  1.75598206169e-03  1.75191586162e-03 -1.90776887392e-03 -1.80971116799e-03 -7.17389317081e-04  1.57304376284e-03 -4.43501795719e-04  2.04583382614e-03 -3.10280380767e-03 -8.70804218419e-04 -1.72722465726e-03  2.50505717934e-03  3.43984701117e-05 -2.29959902505e-03  2.35402540602e-03  3.08010900025e-03  2.21492478644e-03  4.39172830186e-03  1.41499568613e-03  4.02125894150e-04  1.23722228055e-03 -1.55989343656e-03  1.05402011923e-03 -3.84839992935e-03  5.44448916413e-04  3.95125957508e-03  4.19089885040e-04
 2.22598587017e-03 -2.04278704329e-03  7.10412755971e-04 -1.16656367911e-03  3.98533977279e-04  1.89861308084e-03  3.69338678027e-03  4.48643738732e-04 -3.58434481576e-03 -3.12667017551e-03  2.33213549026e-02  1.34038578575e-02  7.77372329937e-02 -2.24406608750e-04 -2.14787604327e-03  1.06545972534e-02  2.14591160598e-04  3.80765114448e-05  1.38138311021e-03  1.16930080574e-03  1.80867163399e-03 -7.71183871987e-04  1.20188392910e-04  1.41120774526e-04  9.69185422247e-05 -7.74410972375e-04  3.70008892445e-03  1.39359086357e-03 -7.01781337025e-04 -6.09026749100e-04  1.70969623340e-03  1.20498858381e-03  8.66813656968e-05 -3.31202962365e-03  1.21193042988e-03  1.17770651938e-04  4.62563601311e-04 -2.70855039345e-03  3.39840792398e-03  3.03923205858e-04 -3.15903293191e-03  1.20395865514e-03  9.37640724760e-04  2.81508695282e-04  4.82336250467e-04  2.72498304225e-03 -1.87474326529e-03  1.37557114695e-03  1.36664737952e-03  3.57281615125e-03 -2.57502234925e-04  1.82444436199e-03 -6.96635644423e-04  1.17212020005e-03 -1.29011851192e-03 -3.18057765472e-03  8.98744259017e-04 -4.25770032547e-04  2.28689459823e-03  2.51283245228e-03  2.05547003914e-03  3.03904285670e-04 -1.64808770752e-04  2.64234469701e-03 -5.50052584205e-04 -2.15542793487e-03  1.41083312493e-03  9.11939082235e-04  1.25867730784e-03 -5.29989173964e-04 -1.92869583504e-03  1.44680827614e-03 -1.78946649118e-04 -4.43430310948e-04 -6.06374816313e-04 -2.16809060250e-03  1.69251237425e-03 -2.60883241767e-04  2.50515515333e-03  7.69600526058e-04 -1.16865903610e-04 -1.57675820697e-03  3.13589450450e-04  9.54116750416e-04 -4.00480326596e-04  2.03158517743e-03 -1.55632896064e-04  1.32284145245e-03 -5.29699217859e-04  2.66701843934e-03 -2.45344826338e-03  1.04733807097e-03 -5.55985413354e-04  2.06026771353e-03 -1.27247797853e-03 -6.80610465112e-04 -9.35695942120e-04 -8.77002991279e-04  4.65383640387e-04  1.79931161849e-05 -2.41262414780e-04  2.40747857997e-03  2.31554039913e-04  4.97353734821e-05 -4.99477564975e-03 -2.18500326763e-03  2.65073243739e-03 -8.91398838518e-04  5.64390846212e-03  3.52072399395e-03  1.79089392596e-04 -4.78648363847e-03  6.37765527163e-04 -7.46986126791e-04  2.54204497779e-03 -1.48815415965e-03 -1.59764229015e-04  1.68445984428e-03 -4.29498101109e-04 -1.84307389205e-03 -2.40919913964e-03  2.21917765597e-04  2.61512776292e-04 -1.87377597515e-03 -4.73425879593e-04 -3.76999684381e-03  5.01629304737e-04 -2.09816697127e-03 -2.02881205676e-03  1.02261956077e-04  3.33950485060e-03 -8.18983809816e-05 -1.92586859758e-03  3.36351289872e-04  6.24985952828e-03  5.20354006650e-05 -1.90337247951e-03 -2.74631486528e-03 -9.44563649655e-04 -2.52743251320e-03 -1.95715251867e-03 -8.70058787669e-05 -3.29515148845e-04 -2.33420960888e-04 -8.66892973478e-04 -6.68689690188e-04  2.10467485082e-03 -1.71828512556e-03 -2.03726245275e-04 -2.29698496596e-04 -2.18465750048e-03  2.29488929662e-03 -4.73607155984e-04  1.03199900983e-03  2.70972522535e-04 -4.29537958922e-03 -1.13872919951e-03  1.20411021531e-03 -9.61223271345e-04 -5.00596607487e-04  2.23527933677e-04 -1.93980369492e-03  2.73341488241e-04 -2.58671804295e-03  1.08590587784e-03 -5.04353706359e-04 -2.13186527934e-04  3.25583455442e-03  6.13470023121e-04 -1.76056966980e-03  1.55081215096e-03  2.77086165542e-04 -4.22778562471e-03 -8.67593830276e-04  2.54090762439e-03 -3.16827193196e-03  4.59893565933e-03  4.72717511100e-04  3.23187168790e-03 -1.31956346759e-03  2.03547765971e-03 -9.41149333346e-04  2.17688687509e-03 -4.72627987925e-03 -1.35363414292e-04 -2.53114064291e-03  1.02347003875e-03 -1.98726981607e-03 -2.37901625145e-03 -4.64670407190e-04  2.02183124412e-03 -1.21645530933e-03  1.15186704462e-03 -3.72503962953e-03  8.32921453926e-05  1.10721071732e-03 -1.31075299349e-03  3.33445618469e-04  2.04604899009e-03  3.00750792427e-03  1.29481514156e-03 -3.40264049012e-04  1.15713002288e-03 -1.21162538652e-03  5.99902530499e-05  3.35968197181e-03 -1.12050454128e-03  7.33857969571e-04  1.74122239888e-03 -2.34535055173e-04 -2.87911017712e-03 -6.02735785221e-04 -1.01314535468e-04  2.50607944381e-03  1.45086892397e-04  4.09666340051e-03 -6.47442580706e-04  2.66131565154e-03 -4.57729201405e-04 -9.19605754722e-04 -1.22386698288e-03  8.21018371901e-04  2.57836483007e-03 -1.16638133972e-03  4.78881785385e-05  2.62858485495e-03  6.45058538903e-04  1.35802451996e-03  2.09918799251e-03  2.46108046575e-03  8.24233384552e-04 -4.91654163434e-03  1.86040528668e-03 -2.01775127553e-03 -8.25094685519e-04 -5.25516776736e-04 -1.81904140801e-03 -8.82790440392e-05  1.21260151209e-03 -5.88886336985e-04 -8.06338579292e-04  5.03785784651e-04 -7.27053013596e-04  1.97438981590e-03  4.70681396257e-03 -1.53440125256e-03  1.88939350051e-03  4.89962797565e-03 -1.91342455207e-04  8.11940037113e-04 -1.76378047949e-03 -1.27983019490e-03 -2.07711736492e-04  6.62390715229e-04  1.36269259708e-03 -2.29632031593e-03
-3.03271489900e-03 -1.96607495908e-03  1.63947550882e-03 -2.84036963149e-03 -1.47648421309e-03 -1.14221930413e-03 -5.37519169534e-04 -2.77169371129e-03 -5.24739166090e-03  1.98087754094e-03 -2.42696940848e-03  6.48199200902e-03 -2.24406608750e-04  8.74115988502e-02 -1.25790543498e-02  5.65215598052e-03 -3.63777292792e-05  7.93088661176e-03 -3.30962570466e-03 -3.06946698843e-03 -4.25519933819e-04  1.62944663826e-03  7.83935179953e-04 -1.07620041507e-03  1.34770866993e-03 -1.46937587850e-04  1.92150064620e-03 -2.45556156566e-04 -9.25509425738e-04 -1.36225937117e-03  1.12088142977e-03  2.89311154885e-04 -1.58541244558e-03 -1.43830494134e-03 -6.68262685793e-04 -3.40714713113e-04  1.49079644038e-03  1.28440002984e-04 -4.92878589911e-03  2.86362424595e-03 -3.54091168154e-03 -5.41032580962e-04 -2.42176956546e-03  3.12473056210e-03 -1.19423840620e-03 -1.19525734915e-03  5.91336900983e-04 -1.33975812502e-03 -8.64383311515e-04  1.64523729816e-03  1.44243324182e-04 -6.45555208082e-04 -1.38508456503e-03 -2.72779450646e-03  2.27153085115e-03  1.40803652873e-03 -3.82853087398e-03 -6.67409986600e-04  2.78325965396e-03  2.51754303524e-03  9.71623288601e-04 -1.68083186593e-03 -3.21313034460e-04  1.12620773916e-04  5.35896818524e-03  8.96928707296e-04  2.85221527383e-03  2.61987945461e-03  2.75245364815e-03  3.40859862850e-03  3.76176573031e-03 -3.00761744778e-03 -2.19989929208e-04 -5.48511334617e-04 -8.51922713086e-04  6.23358126876e-03  3.51640279613e-03  3.88197458308e-03 -1.24025375078e-04  9.69000695508e-04 -1.48935033729e-04 -2.75727760017e-03  5.95776588696e-04 -1.79271092881e-03 -2.85026001258e-03  1.05007662041e-03  7.74603919302e-04  1.57347136593e-03  3.15159872447e-03  5.10631180674e-03 -4.75290614812e-03 -1.11579453751e-03  4.35742196847e-04 -2.08127380062e-03 -1.50609924612e-03 -3.24976292897e-03  2.12776896179e-03 -3.29819974732e-04 -6.77338996283e-04 -3.44907355290e-03 -2.21048771848e-03  3.19785462471e-03  4.51348161324e-04  1.89210521308e-03 -4.22558840782e-03 -3.18141095810e-04  2.00840882801e-03  4.88248958373e-04  4.16737302697e-03 -3.19453689410e-03 -1.80206630920e-03 -8.43102848050e-04  7.48492798971e-03  2.23632088402e-03 -1.94956661074e-04 -2.81191779489e-03  2.64256723495e-03  1.43298837971e-03  9.95472366472e-05  1.94829890348e-03  2.98438920098e-03 -2.72557551140e-04  2.19082670855e-03  5.49695073973e-04  3.00697522847e-04 -2.26312742397e-03 -9.22701652156e-04 -1.48539760114e-04  1.70094571142e-03 -3.41254522811e-04  1.75107174417e-03  2.31205057642e-03  5.48506165490e-03 -2.60518509134e-03 -5.08693413850e-03  1.25050864640e-04  8.51620310118e-04 -1.29010500593e-04 -4.19593628518e-03  3.45270942281e-03  1.56840547449e-04  4.04403574443e-03  1.21365504103e-03  7.29036814053e-04  1.87251696941e-03 -5.80795577460e-03 -3.57631321022e-04  2.03083874141e-03  6.90848251004e-04 -2.04985465695e-03 -1.99573924123e-03 -6.02124483822e-04  7.25076288017e-04 -2.93111484275e-04 -9.11110716204e-04  2.39570150187e-03 -3.89987328671e-04 -3.11322131229e-04 -1.95219110055e-03  5.65207749421e-03  1.55165562409e-03  6.08608585501e-04 -3.01773721257e-03 -9.34106169446e-04 -4.65984952660e-04 -1.89018982161e-03  5.70737241965e-03  1.38700035054e-03 -3.21824616847e-03 -2.95888639075e-03 -4.22629559554e-03  7.77002437557e-04  2.03080399332e-04  3.10815600256e-04  1.39071388191e-03  3.43471025343e-03  6.56785966520e-03  3.54476912381e-03 -7.55120208899e-04  2.20681595983e-03  8.69913819052e-04 -1.52115342458e-03 -2.23885563165e-03  2.47555542283e-03 -3.92941441510e-04 -2.41529263729e-03 -5.20607431154e-03 -3.65538162295e-03 -4.60079401558e-03 -8.96282302576e-04 -9.50263764408e-04 -8.96837292356e-04 -3.36440113790e-03 -2.48080273658e-03  1.28506919811e-03 -5.17346487627e-04 -5.88712903045e-03  2.06180091806e-03  8.12484486293e-04 -3.20368539139e-03  1.72436108262e-03 -1.75466798037e-03 -1.06265532455e-03 -2.40185251404e-04 -5.25693083470e-04 -6.72673004215e-04 -6.56854807512e-04 -7.10989812722e-04  8.04660258045e-04  1.18681491969e-03 -1.23569133568e-03 -2.77082479541e-03  1.23310124703e-03 -1.83040885792e-03  5.10621565975e-04 -6.85282523545e-04 -9.46089567351e-04  5.26960017216e-04 -1.03786595461e-03  7.09696034296e-03  2.93246695897e-04  2.04054850926e-03 -2.75165177575e-04  1.92787030990e-03 -5.68013197043e-04  2.43664270080e-03  1.31451009898e-03  2.25864435021e-03 -5.94094598547e-04  1.69604160704e-03  3.10402197277e-03  9.59426812860e-04  1.75728848437e-03 -2.18311106246e-03  4.29369044603e-03 -7.45191735972e-04  3.70842947550e-04  1.68004622795e-03  3.10194482656e-04 -7.90345069250e-04 -3.07699822253e-04 -1.02301771885e-03 -6.66521824510e-03  1.96258219666e-03 -8.73472166482e-04  1.79570752998e-03  4.73681706378e-04  1.77210668675e-03  3.26567256064e-03  2.76462952748e-03 -5.70914799766e-03  2.10370268125e-03 -1.38415111211e-03  8.89301343220e-04  1.72747416255e-04 -7.16293682369e-04
 1.05269340185e-03  3.28158705957e-04 -3.75417882962e-05  2.20233676674e-03 -2.26560015557e-03  1.33595641362e-05 -1.88737362096e-03 -2.92390731274e-03  1.98223854387e-03 -1.84056054055e-03  1.17148471943e-04 -2.89546729616e-05 -2.14787604327e-03 -1.25790543498e-02  5.63455024141e-02  6.61150715614e-04 -6.61423232827e-03 -3.40214520532e-03 -5.12135152181e-04 -1.73113647061e-04  1.57842242257e-03 -2.09848815667e-03 -2.13073324491e-03 -2.22369757871e-03  7.83898156267e-04  1.38359399257e-03 -4.85013807095e-04 -1.34783969331e-03  1.34000510297e-03  1.08543990433e-03 -1.41315877228e-04  2.02031274209e-04  3.67380098120e-04  1.95728763393e-03  1.55292780340e-03 -1.82628216650e-03 -1.33873322920e-03  4.37994715598e-04  6.88968666597e-04 -1.23611859474e-04  3.39051326915e-06  2.70200119086e-03 -5.15909004147e-04  1.49881457406e-03  7.93978069012e-04 -3.33121197701e-04  1.42334487097e-03  1.37533468366e-04  1.50155076956e-03 -1.57894710060e-04  7.98996803040e-04  5.66293103035e-04 -4.58424762652e-04  2.31033309564e-03 -2.26312012436e-03  8.71952519945e-04  1.51405012920e-03 -1.46846291425e-03 -4.47686687207e-04  3.75842577550e-04 -8.73668760701e-04  1.80604725598e-03 -4.78048348353e-04  2.35033615634e-03 -2.42756024527e-03  8.22102391508e-04 -1.50815015528e-03 -2.39157465164e-03  2.47349314945e-03 -1.17535846246e-03 -1.91191489325e-03  8.97973164100e-04 -1.81755937740e-03 -9.09606160004e-04  7.90079583399e-05 -3.29224140810e-03 -8.02816989601e-04 -1.42812743212e-03 -1.56070371359e-03 -5.69084706724e-04  2.60506608768e-03  2.18045877634e-03  1.40274354882e-03 -4.47699761356e-04 -8.46306151502e-04  2.62257463501e-04 -1.56735025869e-04 -1.97508729138e-03 -1.36205767255e-03  1.06338756412e-03 -7.72694125963e-04 -6.11141900160e-04  1.20576695610e-03  1.26356565414e-03 -8.56370652410e-04  7.47865646823e-04  2.66185742934e-05 -2.98398289019e-04 -4.19979024136e-04  1.46987711494e-03 -7.87350363606e-04 -1.25813212695e-03 -1.98073162406e-03 -9.61520074912e-04 -7.48775585955e-04  4.58614840325e-04  2.76785573850e-04 -8.40333377113e-05  3.67996985650e-04  4.20726333751e-04 -5.06642617827e-04  2.97927479684e-03 -3.02222221577e-03 -7.08911546587e-05 -2.36278009474e-05  4.88068098635e-04 -1.80337203272e-04 -3.80349021129e-04 -2.41918835855e-03  2.75200280893e-04  1.41952548709e-03  2.51503099861e-03  1.81513955519e-03  8.00910046760e-04  1.19358701774e-03 -7.25844266284e-04 -4.19927716688e-04 -4.22827523587e-03 -1.72000693909e-03 -1.58922337488e-03 -7.86621352898e-04 -5.17800400522e-04 -2.03545818405e-03  2.48517408719e-04 -2.95624165665e-03 -9.37179922526e-04  7.19091159003e-04  1.58377154543e-04 -1.28282787301e-03  1.01814430670e-03 -1.44404467647e-03  7.57499354168e-05 -1.54403877554e-03 -9.43540522244e-04 -1.35537750756e-03  1.65892407217e-04  2.24593715301e-04 -1.33494475571e-03  6.01246787077e-04 -1.31351569343e-04  2.23323016171e-03 -6.22114972077e-04  1.52438056126e-03  2.74822797822e-03 -1.78269495212e-03 -9.08299637609e-04  1.40009149271e-03  7.59891502880e-04 -2.22803594306e-04  2.25770832921e-04  1.09530169406e-03  2.15473785724e-04  8.15284246734e-04 -5.50299364328e-04  1.03148635487e-03  1.91403060506e-04 -2.39383291192e-03  4.35289421154e-04  1.37530858725e-03  1.18125710156e-03 -2.12352179694e-04 -1.72113982124e-04  1.71659203516e-03 -7.73543798871e-04 -1.81995001961e-03  3.33215355425e-04 -5.04957267646e-03 -8.05209959435e-04 -5.48734202825e-04  1.18932950907e-03 -1.18362942101e-03  2.05860062051e-03 -1.50096596845e-03 -4.66907507885e-04  2.30449353251e-03  2.63862317507e-05  2.06828897873e-03 -9.62765260414e-06  1.12996383656e-03 -4.51100599178e-04 -1.16799948808e-04 -2.53726446719e-03 -6.53064019788e-05  8.20702297397e-05 -2.36110015957e-03  2.26222787460e-03 -3.11832033340e-03  3.16509242428e-03 -1.99039990344e-03 -8.92072508281e-04  1.87589112854e-03  1.23305740217e-03 -3.96392434790e-04  1.55627295344e-03  1.15832139452e-03  8.50942454297e-04  2.65887443494e-03 -1.28883442546e-03 -1.24797112917e-03  1.00179641975e-04  1.37563091942e-03 -7.56170779253e-07  2.93463409042e-04  1.02096451183e-03 -1.03423111179e-03 -2.54384689446e-03 -5.07484130150e-04 -2.35640474788e-03 -1.87246566387e-03 -2.02437400352e-03  5.85473561767e-04  1.15147936999e-03 -1.09273878950e-03  1.11130424504e-03  1.58686294856e-03  1.14565200935e-03  4.73134439685e-05 -3.56283759289e-03  2.27600869074e-03 -4.69406069201e-03 -6.62970768863e-04  1.84778303800e-03  1.26743744089e-03  1.65558607537e-03 -3.88183457999e-03  1.96141568037e-04  1.02350458438e-03 -3.14467574359e-04 -1.10026569284e-03  5.91662992630e-04 -1.08163334446e-03  1.31292043443e-03  3.50124586967e-03 -6.18301674281e-04  3.51649733651e-03 -1.05257048905e-03 -8.09197771414e-04 -7.66341868306e-04 -8.89074102712e-04  2.85716226424e-04  2.28902637794e-03 -1.12926215412e-03 -3.71883557417e-04 -1.58874468252e-05  1.41911910455e-03  7.11474922776e-04
-1.72836670364e-03  7.27853183532e-04  1.05887378803e-03 -1.40853914711e-03  6.27925659203e-05  4.20310831650e-03  1.37357828482e-03  2.48212208695e-03  3.37613264392e-04 -8.78007729520e-04  4.26579577607e-03  2.52563837291e-03  1.06545972534e-02  5.65215598052e-03  6.61150715614e-04  9.04703181329e-02 -4.99001394717e-03  1.25787550476e-03  2.70217325050e-04  1.48165199678e-03  3.98132565820e-03  1.53991762258e-03 -5.89486909176e-04 -9.08705824399e-04 -1.36572796949e-03  1.04020405669e-03 -2.48502342661e-04 -6.01466354907e-04  1.66703287974e-03  2.80902111974e-03 -7.05893783592e-04  1.26722207769e-04 -1.16343074390e-03 -6.18860220518e-04  1.89487897586e-03 -7.78437100187e-05  2.48159862293e-03  5.00289825753e-03 -5.23697901772e-03  2.89350238097e-03 -1.93468137644e-03 -6.23170774923e-04  3.09557813145e-03  3.09790465533e-04 -2.08315073242e-03  1.81362264594e-03 -2.95719708820e-03 -4.60743282024e-04  1.13573910786e-03  2.28120348090e-03 -3.59176535227e-04  2.84226324071e-03 -2.02359079420e-03  1.60396006079e-03 -2.99117110901e-04 -1.93289092638e-03 -1.38867759616e-03 -3.91935481275e-03  2.93157886310e-03  1.81237285827e-03 -9.02272475099e-04 -3.18185041568e-03  9.78255029475e-04  4.34980531700e-03 -1.91454026104e-03  9.31805748090e-04  1.10255529858e-03  2.15328979359e-03 -5.66559984980e-04  1.82019985099e-03  3.68765893132e-04 -5.33239669083e-04 -1.95962937724e-03 -5.15793833499e-04 -5.12160114398e-04 -4.66041962528e-04 -4.82331425505e-05  1.17442786732e-03  4.16572120704e-03  3.14554257818e-03  5.68700160284e-03  9.28983471536e-04  2.42958637535e-04 -9.42246877009e-04 -2.04841448752e-03  2.42290674197e-03  2.09283907074e-03  5.62979837513e-03 -2.43847671476e-03  3.36381896280e-03 -2.51055866045e-03 -2.66534602437e-03  5.44753609964e-05  2.14098237967e-03  5.62861121317e-04  4.63563202630e-04  2.26118698373e-04 -4.70166995734e-05 -2.81062247581e-04 -2.25626403955e-04  1.59380078530e-03  6.74054044272e-04 -3.10081272865e-04 -8.39236086164e-05 -2.31012034214e-03 -1.65539329527e-03  3.50663546665e-03  7.03351857094e-04  4.48927611183e-03 -1.19121112934e-03  1.74753885409e-03  3.33202803419e-03  3.15049535701e-03 -3.54526782235e-03 -3.20991275943e-03  1.34226631327e-04  2.75294640278e-03 -8.21353569828e-05 -2.29121923799e-03 -5.95392962238e-04 -1.54576078220e-03 -5.52140291400e-04 -2.08238294996e-03  5.27476044285e-04 -1.11257937622e-03 -1.24633535381e-03  2.48439019951e-03  3.52258285823e-04 -5.56180067327e-03 -2.96521745027e-03  5.84177361938e-03 -2.08829507254e-03  1.82331723719e-03 -2.01766552460e-03  5.77244789812e-03  2.83735604771e-03 -1.52593504138e-03 -1.92464346298e-04 -1.74024155473e-03 -2.65970767711e-03 -3.63626616112e-03 -7.73139104753e-04  1.34400573567e-04 -3.39324600208e-03 -1.64735668528e-03 -2.64521554395e-03 -3.77898141896e-03 -1.57753062679e-03  8.10223794035e-04 -1.96380860577e-04  2.22864047447e-03  1.96418780646e-03 -3.03397140308e-03  2.49961776369e-03  2.52935093586e-03 -4.48007253298e-03 -2.52353146394e-03  1.89396047698e-03  4.90735158009e-04  8.12179617205e-05  2.29768486742e-03  1.88251513080e-03 -9.19649933313e-05  8.96318615681e-04 -2.36800307134e-03 -1.87773397517e-03 -8.11532939332e-04  2.11753347902e-03 -1.10297073670e-04 -1.80521830233e-03 -2.40741521163e-03  1.60686973564e-03 -2.20647486177e-03  2.15424472933e-03 -5.27275161387e-03 -3.96517629568e-03 -1.71705622040e-03  1.52187049181e-03  2.76785563105e-03 -2.34766187974e-04  1.12244261156e-03 -1.25092971648e-03  1.74515474153e-03  1.71706176432e-04 -2.71694749233e-04 -4.05903624736e-04  6.08247637847e-03  4.22374347926e-03  3.32275127262e-03  8.15747481629e-04 -7.99581939397e-04 -2.68081411922e-03  1.36631761353e-03  1.72925825940e-04 -2.28834104605e-03 -2.93101612077e-04 -1.27957082162e-03  2.77693473622e-03 -2.15753964528e-03  2.43968383552e-03  3.48762303258e-03 -1.17041825609e-03  8.54483693924e-05 -1.50276421241e-03 -1.69900188782e-03  9.91907793556e-04 -1.57915365994e-03 -2.59769113456e-03  5.61421631918e-04 -1.70748835420e-03 -5.76252313158e-03  1.66273087630e-03  1.30814896114e-04  1.71833099605e-03  4.72569867827e-04 -5.81609648285e-04  1.13460230699e-03  3.74519497180e-04 -3.01836905608e-03  1.17722059423e-05 -1.10544432301e-03  2.56147195637e-03 -1.18570562678e-03  2.10429635836e-04  5.55625726215e-04  2.63333545147e-03 -4.89988914246e-04  1.37916259593e-03 -2.79323936416e-03  5.62588213771e-03  1.10595185779e-03 -2.42543455606e-03  4.65849596393e-03 -1.62855291019e-03  1.33365849474e-03 -1.16819892812e-04 -1.39200879903e-03  7.70637016351e-04  1.85542322016e-03 -2.13716145398e-03  4.46760479597e-04 -2.15421870245e-05  4.88857487088e-04  3.71336951542e-04  5.48067602060e-04 -4.26200128643e-04 -4.65039966241e-03  1.81349653964e-03 -3.81515610894e-03 -1.30010623860e-03 -2.86930304252e-03 -2.10528101897e-03  1.29896223982e-03  2.16876690353e-03 -1.41694761372e-03 -4.57808047603e-04
-3.74430249323e-03  7.64058132196e-03  8.11071801179e-05 -4.24603419910e-03  2.13103361447e-03  2.41864203033e-03  5.31829450439e-03  7.24819286593e-03 -9.85691404792e-04 -6.70467423360e-04  2.85616908502e-03  2.55006887207e-03  2.14591160598e-04 -3.63777292792e-05 -6.61423232827e-03 -4.99001394717e-03  9.28464664645e-02 -1.45997298633e-02  1.36079892318e-02 -1.46312794646e-02  4.07876128056e-04 -2.83678399710e-03  3.44737943897e-03 -2.76999691036e-03  1.29710152866e-03 -3.22932895494e-04  4.44817312150e-05  5.62333293848e-04 -5.44791530075e-03 -1.80698072474e-03  3.64336403847e-03  1.30625316720e-03  1.94535067260e-03 -2.45606548630e-03  2.68990673207e-03  4.10534547656e-04 -5.31634663804e-03 -5.58197013875e-03  2.67514462539e-03 -4.00819730308e-03 -6.66586448672e-04 -3.46151999901e-03  2.18063578812e-03  1.30592402676e-03  1.61114792322e-03 -6.85965945850e-04 -7.12700509115e-04  4.71407542556e-03  9.71514610644e-04 -3.66415406606e-03 -4.15842895803e-04  5.76256662062e-04 -1.16788808913e-03  1.73756553603e-03  6.11908814481e-04 -3.45501470409e-03  9.96679236692e-04 -9.39115113287e-04 -1.09603866131e-03 -3.15385692739e-04 -6.76390596581e-04  1.68141585658e-03 -4.22791345458e-03 -6.35370931819e-05 -2.65482352357e-03 -4.92293644926e-04 -3.41102760644e-03  4.64905920714e-03 -2.77989683976e-03 -1.51366246933e-03 -1.17896099684e-03  1.50931747310e-03  5.12666567780e-03  1.90596640469e-03  1.54659992368e-04  4.13806367745e-03  1.48750198704e-03  1.03196598539e-03  4.71012964681e-03  5.03612248010e-04 -5.57403932623e-03 -1.09433708040e-03  2.47746222800e-03 -3.41602476397e-03 -6.74841459793e-04 -6.41407384292e-04 -1.18432946447e-03  3.02540847439e-04 -2.05944732531e-03 -6.38293116297e-03  1.15447745206e-03  7.11125450047e-05 -1.65322735814e-03 -3.59872119995e-03  2.22584470539e-04 -4.87828303166e-03 -2.81552093627e-03 -1.51595592746e-03 -8.34696690977e-04 -3.32092386117e-03 -3.02862876415e-03  5.30574059655e-03 -1.11452841572e-03 -8.11880075793e-04  3.47321829371e-03 -1.39173966846e-03 -2.88837963314e-03 -3.71274699315e-03 -7.90780871040e-04  1.34620595054e-04  2.69395398609e-03 -3.26449870963e-03  6.00897300418e-05 -2.65404602231e-03  2.90123904604e-04  8.56814433984e-04 -3.35094003394e-03 -1.48611848660e-04  1.83501258884e-03  7.35038453697e-03  9.19420580349e-04  2.33614475928e-04 -2.85725376999e-03  1.48568760259e-03  1.26885486901e-03  2.26804554380e-03  3.79534033350e-04 -3.90845918284e-03  9.19347169462e-03  1.17515659568e-03 -1.63069326074e-03 -6.97526245665e-04  1.77385017268e-03  2.27042786351e-03 -6.37746527947e-04 -3.92958293788e-03 -1.45711331240e-03 -1.92551684301e-03 -1.88509540534e-03 -3.41046757615e-03  1.68755793875e-03 -3.64120976060e-03  3.28013453676e-03  3.78700066635e-03  3.14527589848e-03  1.58251330788e-03  1.01486085275e-03 -3.07172533240e-03  3.15972095108e-03 -4.76584332442e-04  3.00568480238e-04  2.08447972987e-03  3.06775773690e-04 -2.22482172127e-04 -4.36353415384e-04 -8.78078033235e-04 -9.46844138957e-04  8.88576788081e-04 -3.15141002506e-03 -1.52860018752e-03 -2.42481047477e-03 -6.78157997576e-03 -4.90787305594e-03  9.45017248239e-04  4.85834995960e-03  1.59166115010e-03  2.32352287338e-03 -1.70771378078e-03  1.15282997642e-03 -5.85532835535e-04  2.32400950997e-03 -1.12726199027e-03  7.11506498747e-04 -2.82043695425e-03 -3.45597321261e-04 -1.28114605182e-03  1.45437439446e-03  1.70202368340e-03  2.98163344892e-03  2.33694984788e-03  1.31520656088e-03  5.45987875225e-04  2.19630203337e-04  3.28080148769e-03  1.65520473219e-03  6.21567081387e-03  5.37040964332e-03 -2.80961557407e-04  2.79358298763e-03 -1.17001574445e-03  3.92707804966e-03  4.04928109657e-03  2.94125140555e-03 -1.19281142673e-03 -1.45307951497e-04  3.27578184412e-03  4.20650328855e-03 -5.26278338635e-04 -5.12771606245e-04  3.68655718733e-03  3.21685693450e-03 -6.95976411493e-04  1.50461571044e-03 -1.61210831085e-04 -9.83592380624e-04  8.96880751504e-05  1.95606739309e-03  3.78877258629e-03 -2.29613167164e-03  2.72623757495e-04 -3.76883195392e-03 -2.33816065874e-03  5.17888591099e-03  2.78291867227e-03 -3.46809964931e-03 -1.57471249111e-03  3.83511862124e-03 -3.45982671074e-03  4.58555851462e-03 -9.03920400115e-03  2.38747664378e-03  1.73126277389e-03  1.37720388514e-03 -1.75124174187e-03 -3.30469631939e-03  5.96237477801e-04 -3.67169224049e-04  1.28241760295e-03 -3.35576420192e-03  1.27073805008e-03 -1.22620691186e-03 -4.78495487376e-03  2.27990278769e-03  1.80400224229e-03  1.58935585972e-03 -1.53150879799e-04  1.14458024682e-03  1.85895586900e-04  3.88424397696e-03 -1.51035978706e-03  3.62197614599e-03 -5.25526906721e-03  1.77413242884e-03  1.15035956922e-03  1.56405354021e-03  7.77384358098e-03 -1.23116236930e-03 -6.71997704336e-04  1.95664685882e-03  1.68609497817e-03 -8.63804256822e-04  7.46845332746e-04 -1.17393832153e-05 -1.17926145267e-03 -2.59447891065e-04  1.97968726638e-03
 1.79383443856e-03 -2.63782459769e-03  3.78104403791e-04  2.04052548232e-03 -3.80366046376e-04 -4.73863100743e-03 -2.65847415722e-03 -1.17550986882e-03  2.99975240397e-04 -2.38169999213e-03 -4.04478691482e-03  5.06981321619e-04  3.80765114448e-05  7.93088661176e-03 -3.40214520532e-03  1.25787550476e-03 -1.45997298633e-02  8.99929572351e-02 -1.24692241027e-02 -5.96089209023e-03  2.62680162089e-03 -6.46251277471e-04  1.89207599016e-03  4.13664393600e-03  4.51758685722e-03 -2.98611368313e-03  5.37538209653e-03  5.21529642065e-05  2.12634941059e-03 -4.81426032469e-03 -1.17960275901e-03 -2.71652077634e-03 -7.02424635475e-03  2.15472340339e-03 -4.68695774781e-03  1.48748171244e-03 -3.47339030065e-04  4.80448070287e-04 -1.02903159746e-03  1.97202310323e-03 -5.08923700833e-03  2.08189097743e-03 -7.51196854547e-03 -3.58882207617e-03 -3.93283386749e-03 -1.85258396580e-03 -2.97905078344e-03  1.33556169092e-03  2.37807729454e-03  5.02088528942e-03 -1.20590737819e-03  2.07964881206e-03 -5.12884427323e-05  9.23902206874e-04  2.18596802277e-03  3.65908495263e-03  1.03344654939e-03  3.37693969624e-03  1.02785609043e-05 -1.94533716530e-03 -1.97054843711e-04  3.62294054886e-04  5.39261675920e-04 -2.46443387810e-03  4.25094990205e-03 -1.62582248744e-03 -4.41208985649e-04 -1.28918666633e-03 -4.29505570384e-04 -9.37364270821e-04 -2.89843053133e-03 -5.84050280654e-04  2.16581719740e-03 -2.04311970693e-03 -2.02315042724e-03  3.50035112640e-03  6.20566813627e-04  2.74854416601e-03 -5.62136553820e-03 -8.59252030308e-04 -9.40941865774e-05 -2.48682753193e-03 -5.58911637160e-04  4.02704685700e-03 -1.28631725999e-03  4.80460588614e-03  2.21071776112e-03  2.63274093881e-04  2.54338168280e-03  7.17045667398e-03 -8.06780446057e-04  2.54260369079e-03  1.84818764852e-03  2.41613540449e-05 -2.22517203107e-03 -4.97710491401e-04  3.25008268763e-03  3.10851268431e-04  1.49226727065e-03 -9.56393296857e-04 -2.92865708714e-05  3.84543965234e-03  1.74761053929e-03  8.67851357096e-04 -1.91149062412e-03  4.63673028704e-03  1.74169399312e-03  4.08940778716e-03 -9.79718537171e-06  2.66170104475e-03 -1.27549417712e-03  2.18875296851e-03  9.61549867517e-04  2.73892113877e-03  3.14491132583e-03 -8.61697977436e-04  1.66999784771e-03  1.85784719620e-03  1.29618422719e-03 -4.73050998017e-03 -3.70690278175e-03 -3.30600680832e-03 -2.47160589693e-03 -3.09866032392e-03 -4.64136049962e-03 -5.39683439601e-03 -6.56753720807e-05  8.39890716582e-04 -5.76188967486e-03 -1.64512168746e-03 -1.52396937930e-03  1.72976629478e-03 -4.68162948588e-05 -1.54564493071e-03 -3.35562915384e-03  3.96037682375e-03 -6.24949747169e-04 -4.79035468674e-03 -2.34621845818e-03  1.91029962541e-03 -3.20261723810e-03  3.17000852319e-03  1.55640881250e-03 -5.94748716656e-03 -1.11451095621e-03 -2.08217902747e-03  8.08506562036e-05  2.42913484923e-03  1.95844654801e-03 -1.27057578551e-03 -1.45664422879e-03  8.34690800173e-04  4.08467850344e-03  8.05657310075e-04 -3.69189936817e-03 -1.22517702308e-03 -1.35955767391e-03 -3.04534647911e-03 -3.20791667992e-03  2.70992562151e-03 -9.25952662652e-04  4.09200302051e-03  2.67742655390e-04  1.72230143881e-03 -3.28772793272e-03 -1.60468767382e-03  5.66570203426e-03  5.16778758054e-03 -7.22538370370e-04 -9.62371042737e-05 -7.51273085973e-04 -2.78946827544e-03  2.15456692372e-03  4.18784703138e-04 -5.13913305236e-03  1.12730621392e-03 -2.75176777301e-03  2.21153607299e-03 -2.18683424822e-03 -7.91793599597e-04  2.43706488190e-03  1.71144993854e-04 -3.26365498269e-03  1.37437297764e-03  2.17218579388e-03 -2.16616356397e-03  3.00576932031e-04 -3.83516844149e-03 -1.13980167929e-03 -5.32767719139e-04 -5.13684325654e-03 -3.35914612967e-04 -3.09251287175e-03  1.40262749957e-03  2.03845442272e-03 -1.22769122577e-03  3.14773529355e-03 -4.40667241062e-03  5.04552100562e-04  4.76217383039e-04 -1.26618342534e-03  3.19403753243e-03  3.89337966457e-03  2.48582086847e-03  1.54389902430e-03 -9.28135316110e-04  1.42455347017e-03 -4.30729012428e-03  8.78838411617e-04 -5.47974367112e-04  2.36246395273e-03 -4.14725569657e-04 -8.51243238799e-04 -3.26029241573e-03  3.13293288710e-03 -2.88172059163e-03  2.53962191218e-03  1.35387640290e-03 -4.31325769742e-03 -2.89759410657e-04 -5.07050011759e-03  2.56108278822e-03 -3.05862333366e-03  4.59566078513e-03 -2.82484544781e-03  2.10230303870e-03 -5.25267264754e-04 -1.78198552516e-03  1.59843488260e-03  7.48493467133e-04 -1.65677939966e-03  2.27087505040e-03 -1.60690450226e-03  1.32390620774e-03 -2.10438615718e-04 -4.59554447509e-04 -8.34926207377e-04  1.64450112454e-03 -2.23161730189e-03  2.39199609905e-03  1.48798411704e-03 -1.76872556287e-04 -1.65324910830e-03  1.46163156929e-03 -5.29408150045e-03 -1.17543060380e-03  4.70762213670e-04  1.94293098743e-03  1.39455764566e-03  1.12450179076e-03  1.25985761262e-03 -2.57646670099e-03 -2.85981611427e-03 -2.56009755410e-03  5.81475553095e-03 -2.45766178155e-03
-1.06486014896e-03  2.39300692215e-03 -1.34240652992e-03 -5.28644875779e-04  8.72260455470e-04  3.66059321324e-03  2.00519537287e-03  3.28135829937e-04 -2.09707013819e-04 -2.17013651434e-05  3.87658890283e-03 -7.49570653636e-04  1.38138311021e-03 -3.30962570466e-03 -5.12135152181e-04  2.70217325050e-04  1.36079892318e-02 -1.24692241027e-02  8.09943059025e-02  2.71737696849e-02 -1.81026599005e-04  1.10674954569e-03  3.95578635978e-03 -4.89315404887e-03 -9.58011455542e-05 -1.67796195273e-03 -7.21689345506e-04  4.16187902452e-03 -2.86096377032e-03 -3.21542720685e-03  1.52645886385e-03  9.89193204873e-04 -5.45965800675e-04 -2.69988574424e-04  1.94810252378e-04  9.61959120095e-04 -1.80650168094e-04 -4.24159562533e-03  5.65769569865e-04  5.53635354681e-03  6.43163600112e-03  2.13289053091e-03  1.69593800975e-05  9.22759229262e-04  1.23175787516e-03  4.91819098403e-04  8.78327877228e-05  5.24419435671e-04  3.28118651465e-03 -3.28587580113e-03  7.18449453159e-04  3.77871817258e-04  2.96729495051e-04 -4.54351313157e-03 -1.15857766023e-03 -3.78931004468e-03 -3.83023188132e-03 -5.23208057958e-04  3.58947301096e-04 -5.35428599245e-04 -1.43097653496e-04  1.75561190067e-03 -2.83140501485e-03 -2.06581231187e-03 -6.52319335375e-04 -4.09481891240e-03 -3.38299188890e-03  6.90606091091e-03 -1.05524079117e-03 -1.92299536169e-03 -4.02827995686e-03  1.84001800472e-03  5.89984497121e-04  2.32108387599e-03  1.31505010185e-03  1.14768457312e-03  7.77888717665e-04 -2.07428332200e-03  5.22383335088e-03 -1.72566902543e-04  1.80165287171e-03  4.56104166541e-03  5.70349614864e-04 -1.59046208207e-03 -5.28170879520e-03  2.52591970888e-03  5.46324261478e-04 -1.29525486583e-03  3.79045197727e-04  4.45393343948e-04 -8.75092459779e-04  3.26215404241e-03 -5.49536996434e-04  2.99241581827e-03 -3.75770505964e-03 -1.15618136201e-03 -9.75193997290e-04 -1.69657321994e-03 -1.73428301623e-03 -2.88506229996e-03 -1.63182069933e-03  5.66736523887e-04 -4.27749375458e-04 -1.31840664343e-04 -2.69076474182e-05 -2.44133207135e-03 -2.39549649364e-03 -6.96308539925e-04 -5.40719137696e-03 -3.88223956581e-03 -9.31058973327e-04 -4.67557977630e-03  5.17718701313e-03 -8.70356170058e-05 -1.51686774888e-03 -4.09044237652e-03 -4.57469969115e-04  4.62676460620e-03 -1.23978877996e-03  1.38197642993e-05  1.11882803805e-03  2.32718615131e-04  1.36058673801e-03 -1.27225331676e-03  2.40976540640e-03  3.55897096689e-03 -9.07283724026e-04  3.81410366790e-03  5.15285486261e-03  2.25742852323e-03  8.44078834156e-04 -2.53601116087e-04  3.80182087046e-03  1.23986993324e-03  9.05574739196e-04 -1.36602425745e-03 -2.69542007621e-04  1.55447092038e-03  1.96022373668e-03 -2.87208529732e-03 -1.03844581009e-03 -5.18308872659e-03  3.74752921663e-03  6.99994254477e-03  2.74431220601e-03  2.32233930119e-03  1.63050833292e-03 -2.76791558813e-03 -6.08488092584e-04  2.42409980341e-03 -1.98207572701e-03 -9.64795328346e-04 -2.50228795514e-03 -4.48728421577e-03  2.59833354553e-03 -2.46335829760e-03 -1.62357022903e-03 -1.56646149525e-03 -1.89923803352e-03  7.34038878368e-04 -4.69893535696e-03 -2.15886643585e-03 -3.95817962110e-04  2.00865251936e-03  2.61448488977e-03  8.17810375397e-06 -3.08250330001e-03  9.22005718453e-04  2.02531006842e-03  1.65570827510e-03  2.12328400665e-03  9.39220956074e-04 -6.70366264004e-05 -1.16975251547e-03  1.83576503291e-03  1.47877960223e-03  3.34922002252e-03  2.33675637603e-03  3.67304972556e-03  1.40608304879e-03  2.91864661681e-04 -1.64451774985e-03  2.06509278176e-03  1.05553416719e-03 -3.07907724648e-03  3.29792963347e-03  2.87441747390e-03  5.49675108691e-03  3.86729451573e-03 -3.69045269763e-03  2.31616177257e-03 -1.87105639695e-03  9.58854684630e-04  2.14271551909e-03 -3.15381084285e-03 -7.23606185461e-04  1.05427028092e-03  1.82477090099e-03 -1.27271535211e-03  1.76122447499e-03  4.99033003674e-04 -1.11641418464e-03  7.83675973398e-04 -3.34568840855e-03 -2.89710029794e-03  2.51000543057e-03 -7.65199138311e-04  3.14519445682e-03 -2.15901821638e-03 -1.88183426317e-03  1.74485855357e-03 -1.09787605601e-04  1.59247679539e-03  2.78902690779e-04  1.27158185940e-03 -6.95429933795e-04  1.59283649077e-03 -2.06575540159e-03  6.46968226468e-03 -7.05660190950e-03  3.19674701158e-03 -1.67918622751e-03  5.35419608689e-04  4.39977206497e-04 -1.25476368857e-04 -4.81392748639e-03  5.18930404780e-04  1.02164313555e-03 -2.13424590490e-04 -1.55022522126e-03  3.06093094477e-03 -6.60317341198e-03  1.83226797128e-03  9.18637588379e-04  1.11546800019e-03  1.82339049441e-03 -8.01481328072e-04 -2.86276196468e-03  2.08315832484e-03 -1.90606401189e-03  1.28079013625e-03 -2.00522185381e-03  8.88188524497e-04  2.12504213027e-03  5.63405565817e-03 -1.10660954069e-03  1.02859698915e-04 -1.91442398732e-03  2.50028668929e-03  3.96798287576e-03  7.77055963501e-04  3.58958642182e-03  2.27488949768e-03  7.47559192917e-04 -2.15884413992e-03 -6.39857354764e-04
-1.94635333282e-03 -4.26550529234e-03 -6.81884745155e-05  2.43413909131e-03  1.08031446823e-03  3.69807563289e-03  1.39644657936e-03 -5.52035586033e-03 -1.33154375952e-03  2.94862403026e-03  9.77087687418e-04 -1.16050298342e-03  1.16930080574e-03 -3.06946698843e-03 -1.73113647061e-04  1.48165199678e-03 -1.46312794646e-02 -5.96089209023e-03  2.71737696849e-02  9.09976821596e-02 -1.22822996492e-02  7.74582792286e-03 -1.35392669089e-03 -3.26459118606e-03  8.72263233351e-04 -1.01594690858e-03  1.10732771533e-03  1.55437562876e-03  7.41911059193e-04 -2.03884842695e-04 -2.53223340486e-04  2.25611088993e-03 -1.40063687491e-03  5.99475158491e-04  2.30761031950e-03 -3.73083043794e-04 -1.49833579014e-04 -5.29888378070e-03  6.72054248838e-05  7.17659579487e-03  4.07671780197e-03  2.29418943430e-03  7.13447225101e-04 -1.39807479805e-03  7.74424498571e-04  2.51058989014e-03 -1.29010932525e-03  9.51256226424e-04 -2.92332655352e-03  4.24793883211e-04  1.52589566861e-03 -1.01082358063e-03  9.40438363158e-04 -1.83567512132e-03  7.96102294714e-04 -4.88092150035e-04 -3.00209880066e-03 -1.85126722152e-04  1.22154984233e-03 -5.33408295163e-04  1.68029338819e-03  1.61659518003e-03 -1.12030905459e-03 -4.80143231142e-03 -2.05293348053e-03 -7.06372740480e-04 -4.32907359180e-03  5.29177669299e-03 -1.31508474304e-03  6.69977815991e-04 -8.59634624214e-04 -3.78603366736e-03  1.63235691307e-03  2.24393554394e-03  6.78902243348e-04 -1.70018132175e-03  3.89432274029e-05 -1.95599501168e-03 -9.88307319110e-04 -1.76647739683e-03  1.46720923792e-03  2.12625032723e-03  1.76290985902e-03  1.87857660674e-03 -6.40838494684e-03  4.46942976544e-03  8.08130065694e-04 -1.97911896387e-03 -7.10611238099e-04 -8.90425401340e-04  3.79443435606e-03  3.98036627916e-03 -3.15573515317e-03  2.27363861040e-03 -5.37296265605e-03  1.67443655059e-03  3.51137415416e-05 -1.75486019929e-04 -2.49323275593e-03 -6.29344618219e-04  1.88861912166e-03 -2.06148034494e-03  2.35536710454e-03  1.02206253892e-03 -3.17454143839e-03  8.32656630533e-04  5.14888980117e-04 -4.51410205575e-04 -1.73236205854e-04 -4.84190104469e-03 -1.72859207266e-03 -6.25344956559e-04  3.07040657580e-03  5.54329884247e-04 -1.20176545806e-03 -1.53948231464e-03  3.17727032208e-03  3.70237503859e-03 -7.50797150960e-04 -3.58053474280e-03 -1.28640258026e-03 -2.23639420590e-03  3.16806133572e-03 -2.17817996141e-03  8.59844086361e-04  3.32644670537e-03  1.98440355690e-03  6.13651595529e-03  3.60453921940e-03 -3.49001502690e-03  4.81405663762e-04 -3.00398315487e-04 -3.56072646618e-04  2.51846925622e-03 -2.55080696811e-04  4.96897604811e-04 -1.40763780613e-03  2.04473272422e-03  2.40635816399e-03 -2.23121019595e-03 -2.62682638675e-03 -3.18266281507e-03 -5.30671981739e-04  6.32643014153e-03  9.73330112976e-04  4.30483334508e-03 -4.67910261282e-04  6.19788063732e-05  1.40149224072e-03  1.68812092169e-03  3.93668730865e-03 -2.51469606138e-03 -1.73629289511e-04 -1.92284407725e-03  7.82372175439e-04 -1.75817045110e-03 -2.44743504357e-04  3.38627500888e-05 -9.22634764338e-05  1.55308140862e-03  1.92040852206e-03  2.22189459012e-03 -4.25254435112e-05  1.59377256266e-03 -1.04418614980e-03 -2.49620838164e-04 -4.84648111629e-03  1.50458322031e-03 -6.36862637634e-04 -9.91751840327e-04  2.57352415980e-03  2.37356366048e-03  1.05747921316e-03 -2.02946876871e-04 -5.16065956359e-04 -9.06787650710e-04  8.46506098148e-04  5.61609609970e-05  3.67948587451e-04 -1.43509159323e-03 -8.81430720697e-04 -2.29128592716e-03  1.78082357960e-03 -2.14632140041e-03 -2.81682370222e-03  7.76272838945e-04  4.43945405928e-03  4.11335346426e-03 -7.79478577905e-04 -6.16532563829e-03 -2.70642011941e-03 -6.86650294276e-03 -4.18939101978e-03  6.85019653288e-04 -2.22849940529e-03 -2.31261353582e-03 -1.13236652153e-03  7.64580343500e-04 -4.70365647383e-05 -1.08582285631e-03 -4.89924618522e-03  2.00484316416e-03  3.74122625708e-04 -3.29642843516e-03 -1.97467608396e-03  2.87946015966e-03 -2.15995989789e-03 -1.09296851053e-03  4.34459698907e-03 -1.99497837100e-04  5.96195341282e-03  7.12181074771e-04  3.68185233234e-03 -1.75895270925e-03  4.82510660198e-03 -1.16787703666e-03 -5.11827229215e-04  1.52883238565e-03 -1.34992316854e-04 -3.07080380016e-04 -1.75175814648e-03 -1.53974154028e-03 -1.21199090244e-03  2.92308952824e-03  1.96039637603e-03 -4.07708145959e-03  6.09311679852e-04  1.24296342223e-03 -1.09285206410e-03  2.89359194590e-04 -2.43869229189e-04 -4.87914637991e-03  3.33556103745e-03 -5.19243210353e-03  9.14822384834e-05  3.46870655811e-03  1.24725446298e-03 -5.99267550798e-03  2.29304306522e-03  8.40156216185e-04 -2.01889562332e-03 -3.07274480201e-03  7.48512673182e-04  3.91351749147e-05  5.35731824247e-03 -1.73764100535e-03 -1.21554526971e-04 -2.60692325687e-04  1.43101020017e-03  1.21543596004e-03  2.86285163765e-03  4.14566096293e-03  1.47519387322e-03  3.31253596079e-03 -5.14583517840e-03  7.50417602084e-04
 2.37029977336e-03  5.25124431487e-03 -1.81162504673e-03 -1.38320018320e-03  6.26983053901e-03 -2.53683238693e-03  1.24743227026e-05  5.38107644473e-03  1.47867100667e-03  4.77231617421e-04  3.59441555078e-03 -6.38395328956e-04  1.80867163399e-03 -4.25519933819e-04  1.57842242257e-03  3.98132565820e-03  4.07876128056e-04  2.62680162089e-03 -1.81026599005e-04 -1.22822996492e-02  1.02550875630e-01 -1.31421744010e-02  5.03944509344e-03 -5.20656050435e-03 -5.08016560708e-04 -2.52839171177e-03  3.20728308362e-03 -1.82457600528e-03  5.72953541935e-03 -4.30006784019e-03 -2.16831858301e-03  3.18570806239e-03  4.42638787341e-04 -3.64520983011e-03  6.38769279278e-04  2.37143945689e-03  2.45919763171e-03 -8.64963033814e-04  1.76298447459e-04 -6.78312428501e-04 -3.14429128224e-03  1.35298036839e-03 -3.35751951637e-03  7.03474751652e-03 -1.10670208163e-03 -4.44552068571e-03  5.18169907007e-04 -1.81688459720e-04  3.99796247193e-05 -4.58593043992e-04  9.22317399038e-04  6.30924822679e-04 -7.96849238737e-05  5.27898254264e-04 -4.41194491798e-03  1.20463742356e-03  1.08217063829e-04 -6.35837363251e-03  3.27127446380e-03  2.35662211024e-03 -5.13825877928e-03  1.28213552376e-03 -4.51060080909e-04 -2.70724947049e-03 -3.68774670926e-03 -5.88686078548e-04 -6.41067276046e-04  4.43869968502e-03 -3.41195630182e-03  3.44403133994e-03 -3.44532125487e-03  4.18224384063e-03  6.45403784252e-04  2.36783736584e-04 -6.48410803530e-05 -3.89293121169e-05 -5.66416709775e-04  1.16450259092e-03  5.89048229641e-03  6.54168149742e-04  3.52747004711e-03  1.50494886828e-03  2.95487704206e-03 -6.26032303794e-04 -2.79483354505e-03 -4.14218690375e-04  7.28936240204e-05 -2.29554393223e-03 -3.29014032082e-03  3.34537168667e-03 -1.33486863684e-03 -2.65592220099e-03  1.98028694964e-03  2.51137963585e-03  7.15107635899e-03 -3.92403793608e-04 -8.93768873432e-04  1.06796860545e-03 -4.06523205934e-05  3.90207229154e-03 -2.84957584666e-03  6.08891839233e-04 -2.96423932047e-03  3.50279504943e-04  4.43341163783e-03 -2.29449261660e-03  3.14830872727e-03 -2.15844867423e-04  5.74456186667e-03  3.52671223018e-03  1.21227692664e-03  9.23251529196e-04 -2.37019603959e-03  3.94926429938e-04 -2.16415087673e-03 -1.47436885011e-03  2.31197406738e-03  7.54269346810e-03  4.18800122318e-03  5.49332674174e-03  4.72020941592e-04  3.60571413166e-03 -3.70658896898e-03 -3.77478896597e-04 -1.17725966449e-03  2.57830607969e-05 -2.85092824454e-03 -4.50060538239e-03 -8.44876231491e-04  1.46600602951e-03  2.25764194787e-03  1.20747467289e-03 -3.03736964397e-03 -3.78196886162e-03 -3.21225992748e-03 -2.57754069051e-03  1.28638383132e-04 -3.11898848546e-05 -5.66727510395e-03  1.97920707196e-03  6.17332949364e-03  3.79186345199e-03  9.19192649831e-04  1.81336695229e-03  7.90950231201e-04 -3.55492142057e-03 -1.36575487366e-03  5.40244518546e-04 -1.31132767038e-04 -2.18766926751e-03  1.91072128078e-04 -3.45812812424e-04 -9.92915673632e-04  4.81753326946e-04  6.18637580707e-04 -1.01450702036e-03  3.56592360457e-03 -2.07742704733e-03  3.15220975367e-03  9.79522473886e-04  2.75397026308e-03 -1.19288045108e-03 -5.33273290154e-03 -3.29849021285e-03  2.20735539381e-04 -1.72577649081e-03  4.65963025950e-03  2.96010176039e-03  3.31901692942e-03  1.24789705957e-03  4.56089266579e-04 -1.68775145500e-03  7.19436478145e-04 -3.40021630843e-03  2.27147496358e-03 -2.21416402867e-03  2.44937802437e-03 -3.92320019835e-03 -5.07972451894e-03 -2.33376731250e-03 -2.82512682287e-03 -1.41450095819e-03 -5.84979659470e-04 -6.78331225803e-04 -1.20704908895e-03  8.47770547557e-04 -7.42985375423e-04  4.75637555922e-05  4.59056205938e-03  6.24595902591e-03 -1.93174199039e-04  1.35804723936e-04 -5.74753728013e-04  1.64144829239e-03  2.44519424259e-03 -2.77234688731e-03 -4.69200374647e-03 -1.18067255722e-03  1.58766486536e-03 -9.28657597148e-04 -3.58839843984e-03 -1.38331271872e-03 -1.24622388752e-03 -3.85026849583e-03 -6.86592533485e-04 -7.34857104042e-03  4.43080108279e-03  2.09676840109e-03 -9.30264732243e-04  1.64603842482e-03  1.39972422179e-03 -1.22489526357e-03 -3.29193501360e-03  1.66049413378e-04  9.15284762464e-04 -8.45501520788e-04 -7.68726909246e-04  8.98141951394e-04 -5.16132706234e-03 -4.38741750854e-03  6.78724275767e-04 -5.76138533501e-03 -3.46687375788e-03  2.07944570149e-03  2.06229928635e-03  1.47372118423e-03  7.05308088408e-04  5.23637343489e-03  4.72385655261e-03 -4.74217634335e-04  2.47644513322e-03 -5.55304097639e-03  3.15670089588e-03  3.35124049923e-03 -3.23671694657e-04 -2.17776823160e-03  1.11520964189e-03 -7.86557338287e-04 -6.18723287052e-04  3.89154367843e-03  2.02424794364e-05  9.54370235278e-04 -3.73601773448e-03 -8.32423129500e-04 -6.42287588377e-03 -2.77402855936e-03  1.86371679377e-03 -8.78601002674e-04 -2.39391387121e-04 -6.48710935473e-03  4.17361777260e-04 -1.30489713909e-03 -3.55889791349e-03 -8.47408300848e-04  1.81675579188e-03  1.21666582475e-03
 3.71051332025e-03 -5.93982575513e-03 -1.00880364231e-03  2.91551875220e-03 -3.27919035829e-03  1.33609122049e-03 -1.19230596464e-03 -6.62077552185e-03 -3.56144003721e-03 -1.25029922263e-03 -2.74197973036e-03  1.66666095931e-03 -7.71183871987e-04  1.62944663826e-03 -2.09848815667e-03  1.53991762258e-03 -2.83678399710e-03 -6.46251277471e-04  1.10674954569e-03  7.74582792286e-03 -1.31421744010e-02  1.16413781020e-01 -5.68979978197e-03  1.58768739448e-03  1.10393474349e-03 -4.68328583663e-04 -2.75871965214e-03  3.64849408575e-03  1.10525649256e-03  2.04932469518e-03 -9.05901392473e-06  5.79693943877e-04 -2.51446127269e-03  6.28532218534e-04 -1.75250565621e-03  1.87796795328e-04  2.52288874396e-03  3.43812545972e-03 -3.10154463786e-03  2.43494076975e-03  2.35263727071e-03 -2.91810272296e-03  3.48693092824e-03 -5.20237040785e-03 -5.42153899648e-04 -2.12939113254e-03  5.13523119303e-03  7.99495027864e-04 -2.03532481846e-03  4.56929834968e-03  2.02169448177e-04  1.38516217542e-03 -1.05482286472e-03  3.11014044301e-03 -5.07076474042e-05  7.05513265150e-03  3.71135889540e-03  2.12086349940e-03  9.18579807445e-04  1.25905128753e-03  7.78942756495e-04  2.71232816523e-04  1.01329825227e-03  2.16197669717e-03  4.31445812577e-03 -4.61396014302e-03  1.20331501200e-03 -1.64294919801e-03  4.34188403229e-03  1.28584938679e-03 -5.56095934960e-04 -1.96628416228e-03  1.16452755779e-03  5.29974029339e-03  1.10550182530e-03  6.59859205053e-04  2.10788141435e-03  5.21566417154e-04  3.90576820268e-03 -9.55128155615e-04 -4.51632871058e-03  6.93885734959e-04 -1.43765768231e-03 -2.28412643408e-03  2.25440370491e-03 -1.02048342215e-03 -2.19628970373e-03  5.77056873814e-03  5.02558721341e-03 -1.04929593081e-03  5.17840272585e-03  2.69472644584e-03 -2.10889126044e-03  7.40538034208e-05 -1.88744265803e-03  5.05351797740e-03  2.66389155562e-03 -3.38119641922e-03 -4.66875149189e-04 -3.23806990624e-03 -1.38947246566e-03  1.56759874960e-03 -9.60079105871e-04  9.66275813440e-05 -2.54146037398e-03 -1.07765051217e-03 -1.57976941011e-03  6.31003275052e-04 -4.30897409246e-03 -5.36659153675e-03 -2.61499352355e-03  3.01037651993e-03  6.30692752322e-03  2.02597313127e-03  3.09168000832e-04 -6.27354281220e-03 -2.08353257239e-03  5.50698550191e-04 -2.18859601336e-03 -6.21239829062e-04 -7.08610369584e-04 -1.76884315520e-03  3.02955789068e-03 -7.40271200315e-04 -1.08742158447e-03  3.29126273533e-03 -3.34896728775e-03 -5.56463245161e-03  4.88629210804e-03 -1.08474930260e-03 -9.77632091846e-05 -2.80147233199e-03 -3.85111881153e-03  3.65141971220e-03  6.28525973286e-03  2.73012568232e-03 -1.39528941518e-03 -1.14426540535e-03  2.17248588681e-03 -8.66033551527e-04  1.74771616511e-04  8.84875386304e-04  8.49619188138e-04 -3.54206012126e-03  1.89254227998e-04  4.27400022714e-03  3.35997813628e-03 -3.25291918218e-04 -1.79041003942e-05  1.85566008077e-03  1.61160464690e-03  8.82699084302e-04 -1.83428404219e-03 -8.60770889377e-03  1.99582262063e-03  7.82023127247e-03 -6.43888923793e-03  3.69660509187e-03  3.86939985591e-04 -2.67752748362e-05 -1.45328406266e-03  4.13713970366e-03  2.30370147034e-04 -1.84564766628e-03 -4.10412766596e-03  2.09698803818e-03  9.23446855194e-04 -3.40547845884e-03  4.04384021450e-03 -4.29960792514e-03  2.03784710925e-03  2.58534578417e-03 -2.37752502374e-04 -9.20543146538e-04 -5.18015962480e-03  1.97021517397e-03 -3.09776984736e-03  2.20794411076e-03 -1.99885630181e-04 -3.00662811387e-04 -1.29322735028e-03 -8.60426641560e-06  1.28569251618e-03  2.02676466254e-04  4.93590540148e-03  1.86853591137e-03  5.90824263992e-03  6.77857529856e-05 -1.36046611400e-03 -5.00897546448e-03 -2.04214397351e-03 -2.20599092998e-03  4.82245498272e-03  6.48174780569e-04 -3.86467889936e-03  4.26130593628e-03 -2.77195504264e-03  2.22083949938e-03  1.05087843527e-03  1.42368738849e-03 -2.24236913248e-03  1.74046144324e-03  3.21354051783e-03  5.76131960997e-03  1.85896164527e-03  6.16890887671e-03 -1.62447119458e-03 -1.69102702556e-03  3.20865197091e-04 -4.07338702029e-03 -1.40091884665e-03  2.16153820939e-03  2.62572837623e-03  2.52009889022e-03  5.27511492872e-04 -9.56853884329e-04  1.37493380234e-03 -1.57229661802e-03 -4.05122581419e-03  9.67556222296e-03 -1.40250270502e-03 -2.00492987836e-03 -1.67537472582e-03  4.91357686062e-03 -1.17133524167e-03 -3.68793806855e-03 -5.31643648641e-04 -2.74854061933e-03 -3.59429434330e-03 -3.40666960963e-03 -4.28181434830e-04  7.94930933854e-05 -4.21603944853e-03 -4.77022588519e-03  1.77051041605e-03  4.67607810504e-03 -1.67409765260e-03 -3.67714496429e-03 -3.29901628027e-03 -7.55983163518e-03 -1.89634502046e-03  5.92591250793e-04 -3.82928638635e-03  3.59416679838e-03 -3.97045963190e-04  2.37558763769e-03  3.95294802808e-03 -2.76770153042e-03  2.00965429035e-03  4.70761150860e-03  4.54320565671e-03  3.42333468680e-03 -2.74160394174e-03  1.33910487458e-03  3.98198021400e-03 -3.89743966922e-03
 8.26289442967e-04  7.29480752948e-03 -3.43456589571e-03  7.24284338333e-04  1.27081736126e-03  1.78616293759e-03 -1.50444696980e-03  2.00284149889e-03  4.93728619519e-03 -3.43236864338e-03  2.79813216622e-03 -1.53382292623e-03  1.20188392910e-04  7.83935179953e-04 -2.13073324491e-03 -5.89486909176e-04  3.44737943897e-03  1.89207599016e-03  3.95578635978e-03 -1.35392669089e-03  5.03944509344e-03 -5.68979978197e-03  9.97212844344e-02  1.21235870870e-03  8.63649035333e-03 -4.56383123477e-03  1.20519875337e-03 -5.58351230152e-03 -4.00902264619e-04 -2.65707915485e-03  2.24225358598e-04 -6.76887437811e-04 -3.85367450738e-03  1.16880788741e-03  1.82576043673e-03  5.09850805421e-04 -3.95706920991e-03  1.40169827433e-03  9.19666774447e-04 -9.79311681405e-04 -3.66219519628e-03  1.28216097085e-03 -3.67445089166e-03  1.97757008834e-03  1.19641053108e-04  2.41600361228e-03 -1.42540600909e-04 -4.81042522005e-03  3.99072587798e-03  2.92520162235e-03  2.93532859040e-03  1.78865599947e-03 -1.04073930902e-03 -1.09126868139e-03  3.50978430142e-03  1.98294516660e-03 -1.42107510207e-03 -3.94541176937e-03  2.70046151250e-03  1.64119037863e-03  2.01955912119e-03  2.12895786327e-03 -4.10708487070e-03 -3.27003320445e-03 -8.16876397006e-04 -2.51842436600e-03 -4.25031354544e-03  2.91067960308e-03 -8.60721198099e-03 -5.68900718845e-04 -3.36620223800e-03 -4.34740003070e-04  4.03873693888e-03  3.95532144641e-03  8.43937416597e-04  1.50798986448e-03 -6.93535116915e-04  2.74803238648e-03  8.40531267384e-04  3.67090822403e-04  1.89287042448e-03  2.99499535947e-03 -1.11308758642e-03  3.12378664712e-03 -4.23602386107e-03  5.85333530690e-04 -5.92952702982e-04 -4.21870747535e-03  3.36815193748e-03  3.35520539737e-03  1.03580249814e-04 -4.97121275337e-04  1.85243419239e-03 -4.95328479225e-05  2.75517988355e-03 -1.45739254843e-03  1.79773826700e-03  2.65538059859e-04  9.83398602991e-04 -9.91835863875e-04  4.93616376866e-04  2.27061942741e-04  2.90425679453e-03  1.98760895839e-03 -2.16598311294e-03  3.46994122101e-04  4.08749515586e-04  1.94123002185e-04 -3.12531303651e-03  5.19321317911e-03 -2.28481527583e-03 -5.46122226247e-03 -7.87604394628e-04 -9.93860215314e-04  7.63497433452e-04  2.37236933469e-03  3.97471100301e-04 -2.14908569849e-03  2.09463798969e-03 -3.50893626569e-03 -1.69888396450e-03 -4.01796628989e-03  1.74367751041e-03 -2.35880203102e-03 -2.25229328745e-03  2.12940688076e-03 -3.74472972169e-03 -3.57165486570e-04 -3.55842733131e-05  3.32890757827e-03 -2.01445125990e-04 -1.70212191193e-03  8.17845159840e-04  1.38334603429e-03 -2.98221366921e-03 -2.49451566622e-03  2.16286423756e-03 -2.45656291421e-03 -6.52045661679e-03  2.55832798853e-03 -2.31007318874e-03 -8.45251196588e-04 -1.32580149393e-03 -4.44560459938e-04 -4.45425558346e-05 -6.48299933200e-04 -2.39239232602e-04  1.47249258252e-03 -7.86181192857e-04 -1.60431796839e-03  2.02467284882e-03  9.11872082715e-04 -1.48817954820e-03 -7.92335707644e-04 -2.05722304835e-04 -2.00982501054e-03  3.27927567043e-03 -5.18120202355e-03  1.31071852461e-05  2.06581898193e-03  3.90271541181e-03 -4.07104074504e-03 -3.15223402775e-04  3.74199786334e-04  2.09750134528e-03 -2.01944512483e-03  4.68887396485e-03  1.18036560590e-03  5.02045383271e-04  1.59327196234e-03 -2.40566547529e-03 -2.41654532633e-03 -2.83654007942e-03  2.21348353998e-03  4.62894771914e-04  1.91058114685e-03  4.50132903661e-03  3.95839030544e-04  3.04854845962e-04  6.13075722490e-04  2.46801204192e-03  4.66180706578e-03 -7.26521399892e-04  5.49679425398e-03  4.43409336836e-03  2.43895808221e-04 -8.85475876045e-04 -4.28176106037e-03 -2.13483249316e-03  2.13713486747e-03  7.30456626681e-03 -4.40910727665e-03 -6.71226081019e-03 -1.48618659085e-03  1.92341622477e-03 -1.37646289651e-03  1.28048894250e-03 -1.38030908262e-03  3.18494334802e-05  1.16525088823e-03  1.54971324334e-04 -3.49843537806e-03 -3.26600012207e-05 -4.08190987713e-03 -1.42691281284e-04 -5.15106721387e-03 -1.48151076599e-03  2.37107000960e-03  3.32312388781e-03  2.23187241544e-03 -1.89974707944e-03 -7.83366935857e-04  1.15190311184e-03  4.40318610600e-04 -3.92238760770e-04 -3.54169733841e-03  3.28032344578e-04 -2.07896150793e-03  2.46706875409e-03 -4.00728883398e-03  3.61091391317e-03 -3.13495823112e-03  1.79496407758e-03 -3.45097535043e-04 -5.05504180412e-03 -3.17811271741e-03 -2.60439988350e-04 -9.49011470453e-04  2.97892030571e-03 -7.32155349312e-04  2.96135300152e-03 -2.30126386420e-03  7.81991166223e-04  2.19564715665e-03  3.10510096749e-03  5.00851860350e-04 -1.49160258741e-04  1.06149323180e-03  8.71057613882e-04  2.20321002347e-03  1.73953030535e-03 -1.96984581171e-03  1.92393832130e-03  7.17544258350e-04  5.99763985768e-03 -2.64213278128e-03  2.19896570903e-04  1.78411699387e-03  4.60768752424e-03  2.92422879834e-03  2.26248757164e-03  2.37406081212e-03  2.13574217578e-03  3.15719231911e-03  2.62304406667e-03 -1.49835952299e-03
 1.83690955882e-03 -2.40679618458e-03  1.02271169351e-03 -2.04721350311e-03  2.55829136287e-03 -4.99391887201e-03 -1.64401583877e-03  1.79539256450e-03 -1.15244941872e-03 -5.16125303650e-03  1.85684267133e-03 -1.00582126536e-03  1.41120774526e-04 -1.07620041507e-03 -2.22369757871e-03 -9.08705824399e-04 -2.76999691036e-03  4.13664393600e-03 -4.89315404887e-03 -3.26459118606e-03 -5.20656050435e-03  1.58768739448e-03  1.21235870870e-03  9.01040797601e-02 -1.22930093139e-02 -1.12943262252e-03  4.74433499142e-03 -4.23836941985e-03  2.29088316979e-05  8.50572201956e-04 -6.13801172671e-04 -3.18525863495e-03 -9.36987418408e-04  1.96022178481e-03 -9.29397478511e-04  2.23644773008e-03  8.64332205894e-04  1.98586385279e-03 -1.54629274369e-03  1.48076473844e-03 -1.26635156053e-03  8.31655115215e-04  3.24668572570e-03 -3.80354314312e-03  1.83937107123e-03  2.70540422014e-03 -3.00297999899e-03 -2.03891210478e-03 -2.81267675190e-03  4.17272181453e-03 -1.93780183909e-03 -1.00252772872e-03  6.34124600012e-04  2.11588367962e-03  2.10134363708e-03 -1.45185444034e-05 -1.39550667560e-03 -2.22020827549e-04 -6.07270175179e-04  1.08641289830e-03 -2.22050065901e-03  1.21911180888e-03 -5.92248826855e-04  3.81421484582e-03  3.54214694812e-03  5.06586229398e-03  2.14744678758e-04 -1.06549317011e-03 -1.07519616057e-03 -1.73285487279e-03 -1.65484796803e-03 -1.52103011053e-04 -2.99394973557e-03  1.65859935177e-03  4.83960911733e-05 -1.41962962792e-03 -1.37227144741e-04 -7.68544844790e-04 -1.53150250881e-03 -2.78979792671e-03 -1.88153294812e-03  1.01192893042e-04 -7.37887380052e-04  1.54422664698e-03 -2.46265084801e-03 -9.12604488584e-04  1.04639511511e-03  4.38424750532e-04  2.18534093778e-03 -4.31242903690e-04 -4.07761629967e-03  5.43613917542e-04  2.08900219839e-03 -3.16093021307e-04 -1.04098631717e-03 -1.72969590160e-03  3.31439457694e-03  1.99507841934e-03 -1.55915415076e-03 -1.66225614002e-03  4.30745179002e-03  1.35794000186e-03  5.02899317296e-04  2.98508220022e-03 -5.00942765433e-03  1.25694930727e-03 -6.49156069061e-04 -3.46240653526e-04 -8.61741135237e-04 -1.70601044103e-03 -1.01558069410e-04  2.04456980931e-03  1.37449665743e-03 -3.88369782623e-04  9.35283757015e-04  4.29161068670e-03  4.54606137385e-04 -1.39934363299e-03 -6.19824050469e-04 -2.56477769940e-03 -1.18873959175e-03 -2.33140912262e-03 -3.14125111487e-04 -1.11852823233e-03 -4.09815126035e-03 -4.92729360475e-03 -2.09912830862e-03 -1.79022497251e-03  2.08466299574e-03 -3.18485142246e-04 -9.46403347266e-04  1.45988871848e-03  6.85440265630e-04  2.80610528941e-04  1.96750020674e-03  2.00981537784e-03 -3.68765890242e-03 -2.97475773137e-03  1.23523120330e-03 -1.02995797015e-03  7.41166715968e-04  2.79205349185e-03  2.45254257807e-03 -4.42691192689e-03  1.90166468309e-03 -7.25692737242e-03  1.04804784740e-03  3.98203332498e-04 -1.39295361436e-03 -1.98918998831e-03 -1.37783895126e-03  1.50565641573e-03 -2.66730721111e-04  1.47404709689e-03 -4.12629198423e-03  1.26397499282e-03  3.14553967364e-03  5.47729468447e-03 -4.35484807494e-04  3.52567643440e-04  7.11028139422e-04  5.21270992232e-03  2.15928556418e-03 -2.54914278706e-03 -1.39606670051e-03  1.50452343979e-03 -3.79591042634e-03 -1.43050973326e-03 -4.56342052976e-04 -2.91559834259e-04  6.98744077937e-04  2.12484027804e-04  6.10110239341e-04  3.09851871897e-03  1.20972543217e-03  2.82721447172e-03  4.01708888217e-03  1.42220904644e-03  1.96706461012e-04  2.78729768423e-04 -2.57050672107e-03 -8.99539832288e-04  1.14633144569e-03 -2.08189905145e-03  3.34119447833e-03 -1.62340443013e-03  1.92760418081e-03 -1.84709546616e-03 -3.62276193846e-03 -2.21290417805e-04 -3.21748920735e-03  4.17694536202e-05  1.61639039896e-03  1.93962702130e-03  4.32637576949e-04  1.63517358133e-03  3.00466083680e-03 -1.44774067861e-03  2.53586726053e-03  4.50568107541e-03 -3.83256032076e-03  3.38310569399e-03  2.72099506368e-03  3.30176373693e-03  1.65923155732e-03 -1.21481599020e-03  2.47836115237e-03 -1.21182588600e-03  1.09512480012e-03  4.70091665435e-04 -4.42968378374e-03 -3.84609130282e-04 -7.05921775503e-04 -2.80919970406e-03  4.62967241617e-03  3.44940248703e-03 -1.11521433645e-03  1.61942849170e-03  7.36371535019e-04  3.11947094079e-04 -1.41543983734e-03 -1.09757400345e-03 -1.14940651345e-03 -3.14104611237e-03 -3.82641786187e-03 -2.00072682685e-03 -8.34602641496e-04  2.48434941882e-03  5.37353657641e-03 -1.01725188968e-03 -1.71782474830e-03  1.05265322452e-03 -9.57806188286e-05 -2.66719245615e-03  1.54198470479e-03  1.36455946140e-03 -1.36797927981e-04 -2.18320336897e-04 -1.77739356313e-03  4.41146160751e-03  1.07746042403e-03  1.43792224227e-03 -4.00361581478e-03  1.89786506170e-03  2.72709876416e-03  1.56804753332e-03 -7.18790830312e-04 -9.01891649697e-04  2.76141614333e-03  4.59522023024e-04  2.12991644478e-03  8.38447377422e-04 -8.63802832958e-04 -1.05713153344e-03 -3.89427344707e-05 -3.17121284375e-03
-8.02118231193e-04 -2.43921888050e-03  6.05203992842e-05  1.79680253133e-03  1.95884716566e-03  1.26865795092e-03  3.20241896301e-03 -1.21773927447e-03 -2.05099269533e-03 -6.65926507065e-04 -1.78608208837e-03  4.14033546650e-03  9.69185422247e-05  1.34770866993e-03  7.83898156267e-04 -1.36572796949e-03  1.29710152866e-03  4.51758685722e-03 -9.58011455542e-05  8.72263233351e-04 -5.08016560708e-04  1.10393474349e-03  8.63649035333e-03 -1.22930093139e-02  1.06595415776e-01  4.02256187093e-04  2.20297764293e-03 -2.03959626156e-03  3.54813710922e-03 -7.95560974872e-04 -1.04518133510e-03 -1.63354926033e-03 -1.92927772048e-03  2.69762807638e-03 -4.31697097159e-03 -3.46479028544e-03  7.45801531002e-04 -1.09415938498e-04  1.42234173144e-03 -2.27241394369e-04 -3.37905688736e-03  3.37444047505e-03 -4.84433742451e-03 -3.18037055515e-03 -3.41175814324e-03 -2.48249189606e-03  3.36017363612e-03  1.37598943716e-03  3.84097561187e-06  4.44903565982e-04  1.29244676307e-03  8.71275636849e-04  1.83533773868e-03  1.74471938265e-03  1.30212962880e-03  1.31820585728e-03  1.41832055957e-03 -3.06045612113e-03  2.09393668073e-03  9.24169341451e-04 -7.72959371927e-03  2.72547643134e-03 -5.96493950796e-03  1.28049128014e-03 -4.99991817207e-03 -5.35286612140e-03  7.17141956180e-04  2.10402560421e-03 -2.34250708346e-03  1.84319048059e-04 -5.60155284000e-04  1.47218365741e-03  1.71883530891e-03 -4.11070026994e-03 -1.76983121634e-03  2.57643512560e-03  1.42158980561e-03  8.45871476170e-04  3.07515995969e-03 -3.00535350959e-04 -8.39046219182e-04  1.54709818255e-03 -1.64964396206e-04  1.18358351423e-03 -4.98772360374e-03  4.04512798566e-03  2.57362763779e-03  2.63401082472e-03 -7.05537112281e-04  4.59536181986e-03  1.12599740877e-04 -1.98552905363e-03 -1.17629165853e-03 -4.77368230373e-03 -6.14135432158e-04  2.93661977363e-03 -1.12120181519e-03 -1.00662772898e-03 -1.11519693080e-03  1.19211615007e-04 -2.10398707756e-03 -2.54284933776e-03 -1.17857487039e-03  5.53605849756e-04 -7.50849839142e-04  3.11902421924e-03  9.51152499065e-05  1.55494921268e-03 -1.26949215410e-03  4.48764792020e-05 -3.56510945978e-04 -4.74085847385e-03  5.96104115525e-03 -2.29865951478e-04  2.93865628549e-03  6.05632607162e-05  4.82745805702e-03 -1.02077058485e-03  1.42714802712e-03  1.74405969163e-03 -3.31224654236e-03 -4.24371777239e-03  1.56065002516e-03  1.19669503541e-03 -8.14951267300e-04 -1.18115479298e-03  3.52531929572e-03 -2.13678708265e-03 -2.60555820546e-03 -2.69664089425e-03 -9.37939320015e-04 -1.77514742059e-03  1.10231467043e-03 -4.41171007659e-03 -4.34336264630e-03 -5.67312366590e-03 -6.10486047695e-04 -2.37111465349e-03 -4.06406198061e-03 -1.74533638109e-03 -5.32101227327e-03 -4.56462308129e-03  1.25403848994e-03  2.73431935080e-03 -7.71750954382e-04  1.51647245953e-03 -9.97315316693e-04  3.81851185764e-04  1.48240143477e-03 -3.06370560125e-03 -2.37303796985e-03 -2.07239953567e-03 -4.45695508150e-04 -5.76107274359e-04  9.54672070511e-04 -1.39745019445e-03  4.50400212002e-03 -6.35734327166e-03  3.42637977092e-03  4.41819399685e-03 -3.50873162654e-03  5.83962965702e-03 -2.02862353813e-03 -3.96564932562e-04 -2.45032176882e-03  2.22238098351e-03  7.50363993913e-03 -2.25832188987e-03  1.96172871874e-03 -1.59651217705e-03 -1.88203005125e-03 -2.46638752430e-03 -1.01774270343e-03 -1.41626517409e-03 -3.08696585721e-03 -1.34483033923e-03 -1.71974767722e-03  2.34120521801e-04  2.78378612414e-03  4.65071212340e-04 -8.61772071862e-05 -5.28966632680e-04 -5.43746212466e-03 -4.70019178958e-03  1.79940298266e-03 -1.88099192402e-03 -3.80981655155e-03 -5.46681422319e-03 -1.40186640292e-03 -5.18464905881e-04  3.63528722884e-03 -2.04847358997e-03 -8.56839254841e-03 -3.18908305881e-03 -1.90401079022e-06  1.65399058699e-03 -1.01164478976e-03 -1.48402152443e-03 -1.29188074718e-04 -2.76317482322e-05  8.90656865610e-04 -5.46553310848e-03 -1.76335215565e-03 -4.90033934834e-03  1.94813604465e-03 -2.05034964338e-03 -4.44632410281e-03 -1.91192934294e-03  3.36905632869e-03  1.27945390531e-03  1.88611792964e-03 -8.49548778053e-04  1.47184829840e-03 -6.21225957791e-04  3.28313707972e-03 -2.85206277838e-04 -3.03757339578e-03  4.19363922828e-04 -1.36294471187e-03 -2.85723536356e-03 -4.40734601766e-03  2.03924378391e-03  1.66613137650e-03 -1.36069397533e-03 -1.30143285504e-03 -2.07746798493e-03  2.50687795589e-03  2.15267198542e-03 -1.59090278544e-03  4.49473874924e-03  2.77174879839e-03  4.93501082983e-03 -4.57946621235e-03  2.85437524100e-03 -7.12836321991e-04 -2.94030213601e-03 -9.82206422575e-04  5.56625333443e-04  1.11551342064e-03  3.07299153185e-03 -8.83961724092e-04  8.09661315369e-05  1.31375373407e-05  2.49957782339e-03  2.94156111141e-03 -5.05851795777e-03  3.14665595525e-03  1.25770441566e-03 -3.47876675285e-03  3.04344533483e-03 -2.75053034930e-03 -3.41627376079e-03 -5.32904356806e-03 -1.11348391070e-03  4.67759901297e-03  2.78063572151e-04
 1.39326289127e-03 -2.51784185064e-03  1.23684724392e-03 -2.69257505946e-03 -3.04982325005e-04 -4.69432531734e-04  8.87143950758e-04 -2.67131137416e-03 -2.01806942515e-03 -3.55328772243e-03 -1.40591975321e-03 -1.01524975975e-03 -7.74410972375e-04 -1.46937587850e-04  1.38359399257e-03  1.04020405669e-03 -3.22932895494e-04 -2.98611368313e-03 -1.67796195273e-03 -1.01594690858e-03 -2.52839171177e-03 -4.68328583663e-04 -4.56383123477e-03 -1.12943262252e-03  4.02256187093e-04  1.08866741730e-01 -2.09372857824e-02  9.62239984796e-03 -4.89587251701e-04  1.76277374888e-03 -1.43918834652e-03 -5.62469082110e-04  5.34570999301e-03 -4.76375019218e-04  1.76730961544e-03  1.53433722352e-03  1.25223242419e-03  1.96725187704e-03  2.37368496303e-05 -1.96054707510e-03  1.46150069695e-03  4.76971421098e-05 -4.09952301528e-03 -8.36598201516e-04 -4.46611785955e-03 -2.71576939415e-03  2.26271701733e-03 -1.30074821571e-03 -3.64689341425e-03  2.43869011490e-03  1.20239726568e-03 -1.72763136845e-03  2.41209556386e-03  8.79075069936e-04  1.40709444458e-03  1.51896806660e-03  7.41766505706e-05  5.05388249011e-03  3.53637665841e-04 -6.17049805870e-06  3.42618455139e-03  8.10231168803e-04  3.15936662238e-03 -8.17604921776e-04  3.71967770467e-03  3.26663612243e-04  3.12306671700e-03  3.99738383898e-04  6.74440941422e-03 -1.18504642310e-03  1.64097827429e-03  1.58876211241e-03 -2.90991690576e-03 -2.19573888968e-03  3.73900128084e-04 -6.73496841740e-03 -5.04159276083e-03 -5.70147962161e-03  3.30351062259e-03 -3.37245456686e-03 -1.55408818262e-03  2.14871093898e-03 -4.30842453066e-04  3.40115823192e-03 -7.82665225767e-04  1.90247384303e-03 -2.20725807983e-03  2.10358952465e-03 -2.34690196198e-03 -1.75545983354e-03  1.73828621795e-03 -3.37339403196e-03 -1.71513023161e-03  5.50101540182e-03  1.73348408107e-03  3.60718684711e-03 -3.57770600812e-03 -1.67853182681e-03 -7.86812595651e-04 -2.30354817987e-03  4.39131529488e-04 -1.48906160582e-03 -1.11350368937e-03  1.43575761330e-03  6.49910881615e-03  1.92078947698e-04  1.22063934772e-03  1.69453869801e-03  1.50488574716e-03  6.05647512764e-04  2.85528655919e-03  2.09639066898e-03 -3.74317557846e-03  3.41570487256e-03 -1.76253236859e-03 -9.29287148994e-03  8.88751784911e-04 -2.84198873748e-03 -5.99756821948e-03  9.29866784768e-04  1.11536410864e-03  2.38531126450e-03  1.04015720363e-03 -2.86519977552e-03  1.74853753613e-03  1.40590585185e-03 -2.33367899319e-03  3.85613389876e-03  4.73042247489e-03 -2.91055672763e-03 -2.50406790212e-03 -3.84759146831e-03 -5.38830260096e-03 -1.09647881240e-03  1.94514885869e-04 -2.50235568456e-03 -1.26878137738e-03 -3.95621371273e-03 -4.54346293618e-03 -1.35601903512e-03  1.76251506180e-03 -3.63933275700e-03  1.76118721260e-03 -1.27595372577e-03 -8.53399103427e-04  1.56566297282e-03 -3.67877971932e-03 -1.77775185698e-03 -7.98973951798e-04  4.85876383995e-03 -3.41686945333e-03 -2.58794043344e-03  4.05194660806e-03 -2.26056803293e-03 -1.65247055824e-03  8.33821164494e-03  1.22337437572e-03 -2.95530976611e-03  3.27451868846e-03  1.40716157153e-03 -5.97483416664e-04  6.35955032715e-03  9.66463470916e-05  2.61866292272e-03 -2.06352711483e-03 -2.08643351554e-03 -6.87349433079e-04  9.49170058363e-04  1.61681897759e-03 -2.89003362448e-03  9.16518004909e-03 -3.29969287389e-03  2.88569647648e-03 -3.63209277529e-03 -4.84116081128e-03  1.27614849055e-03 -1.93100801921e-03 -2.51399205799e-03 -4.40768711180e-06 -2.38224530573e-03  9.95635843115e-04 -5.89322263357e-04 -6.90214950827e-03  2.44358986038e-03  1.34099275552e-03 -2.33823121707e-03  5.18035330713e-03 -2.60512813359e-03  3.92483442018e-04 -5.79799533719e-03 -3.84571267976e-03  1.77380821121e-03  1.95690311197e-03 -1.00957216740e-03 -4.59159959374e-04  3.73219157784e-03  8.01168948633e-04 -1.40030451828e-03  3.56025271467e-03  3.60728558608e-03  4.66698216335e-04 -5.40253851195e-03  3.30004099296e-03 -7.89907502236e-04  1.24022519411e-03  2.13406459810e-03  2.21734305061e-03  6.22882277430e-04  3.67751142302e-03  3.16601517168e-03  2.45198109370e-04 -7.53277520631e-03  8.48806031460e-05  9.79680720745e-04 -8.04846888894e-03 -2.52933740955e-04  1.18817046975e-03 -3.93337734276e-03 -2.16574657397e-03 -8.03613326387e-04 -2.52896959512e-03  4.22762541111e-03 -2.35208719304e-03 -3.73973434623e-03 -6.47465515889e-04  5.58137972421e-03 -7.48332898280e-05  2.63151988154e-03 -2.23150796909e-04  1.21473187600e-03 -2.26175788520e-03  6.33996691945e-04 -2.37620889594e-03  2.35032716104e-03  1.02853023049e-02 -3.12828126103e-04 -8.63435440695e-04 -3.71024073784e-06 -1.06761924636e-03 -3.34214909033e-03  3.29734573307e-03  5.83889929876e-03  6.39184642844e-03 -5.75038597169e-04  8.99938831434e-04 -3.41104628769e-03 -4.10896775360e-04  4.53544797760e-03 -1.21537217364e-03  4.45958815000e-04  4.07104128385e-03 -2.14696729096e-03  5.82430631071e-05 -1.41762433776e-03  8.62369997253e-03 -9.96617827086e-04
 2.29600271096e-03  4.90476866604e-03 -3.16514821588e-03 -1.40783856181e-05  4.30842905313e-04 -3.77034885827e-04 -1.71681503328e-03  4.96076299250e-04  2.93223429624e-03  3.00344342796e-03  3.55583713331e-03 -8.71769693504e-05  3.70008892445e-03  1.92150064620e-03 -4.85013807095e-04 -2.48502342661e-04  4.44817312150e-05  5.37538209653e-03 -7.21689345506e-04  1.10732771533e-03  3.20728308362e-03 -2.75871965214e-03  1.20519875337e-03  4.74433499142e-03  2.20297764293e-03 -2.09372857824e-02  7.92545341253e-02  4.12050933273e-03  4.15594100070e-03 -1.32112688092e-03  4.95258676391e-04  4.65735800922e-04 -3.90838185043e-03  4.15061433816e-04 -1.77389639930e-04 -1.02960771216e-03 -3.06296367700e-03  6.94705331401e-04 -1.01091701976e-03  2.68435784624e-03 -2.83844712725e-03  1.67788309648e-03  1.19192477190e-03 -2.08478472664e-03 -4.35882277300e-04  6.74441722770e-04 -1.63669742200e-03 -3.09218802544e-03  1.82926148982e-03 -3.87489007511e-04 -5.67234094908e-04  2.00541116544e-03  2.73081271731e-04 -1.78370282133e-03 -1.83069915603e-04 -8.07106130408e-05 -1.73417198992e-03 -2.60716529009e-03  7.25148563308e-04 -2.13546871038e-04 -3.89739871308e-03 -2.78899706232e-04 -3.19428999029e-03  1.08739045055e-03 -2.55053133107e-03 -1.00389167452e-03  1.82257534453e-03  2.74948663771e-04 -4.58698827888e-03 -2.32968893963e-03 -6.52072639798e-04  7.72996910180e-04  1.02191451211e-03 -1.79917070177e-04 -4.54299477847e-04  1.48846966040e-03  1.70317991289e-03  2.35493344084e-03 -1.25805689933e-04  2.02192577732e-03  2.39281321531e-03 -1.39973641412e-03  3.37699506243e-04  1.95421233359e-03 -1.07257402208e-03 -2.13582214098e-04 -1.45037084645e-03 -2.22379469188e-03 -2.02458787085e-03  1.68647127308e-04 -2.12241629237e-03  1.09730126754e-03  1.96740827032e-03 -1.75024497529e-03 -2.71008436045e-03 -1.48888384308e-03  1.37919691908e-05 -1.32501250654e-03 -1.53603165458e-03 -3.11888288182e-03  1.67760864726e-03  4.09193381157e-03 -2.03813333939e-04 -4.75558694251e-04 -2.20612212267e-03 -7.57660163100e-04  1.36521091874e-03  3.05138937168e-03  3.06618151123e-03  5.11635513540e-03 -3.15852587910e-03 -4.60585088240e-04  9.36157266677e-05  7.41073899912e-04  1.40565071563e-03  5.40901793676e-03  2.39759066732e-03  7.80969729669e-04  1.55116470726e-03  1.06331952037e-03  5.75063434834e-04 -2.41459568351e-03  9.74601559577e-04  4.22451612377e-03 -1.89833600034e-03 -4.04635147806e-03  2.99672073739e-04 -3.80110575015e-03 -2.17479906136e-04 -1.41909731675e-03  6.49801103401e-04  2.00510332569e-03 -9.03949874536e-04 -4.10391668310e-03 -2.55964164501e-03 -1.13486793978e-03  2.58103245466e-03  1.44070191776e-03 -6.64698199566e-04  2.63708065486e-03 -2.59714341305e-03  2.63678723647e-03 -8.11615196894e-04 -4.30706597215e-03 -3.47557017690e-03  6.19818436068e-05  1.96622062485e-03 -1.57135432811e-03  3.72091913380e-03 -4.48064675056e-03  1.57853911329e-03  3.53572599910e-04 -1.23164391036e-03 -2.24196044006e-03 -9.99553228067e-04 -4.13007938502e-03 -3.68127220038e-04 -2.01343325383e-04 -3.25985199577e-03  8.17158861240e-04 -3.04015896935e-03  8.85172785641e-05 -1.00251594064e-03 -4.99271023415e-04  1.74068557207e-03 -1.30300524493e-03 -4.16875537007e-03  2.75346749832e-03 -9.71266798250e-04  1.19534341386e-03 -4.89534003940e-03 -8.19106237342e-04  9.68242336458e-05 -2.19025954959e-03 -7.37186214600e-04 -3.89697006606e-03 -6.64391502749e-04 -4.29634867876e-04 -1.83980300880e-03  4.50855519669e-04 -2.38084378538e-03  2.61649741371e-03  4.51053017024e-03 -1.21142134567e-03  2.12490181464e-04  1.19557912632e-03 -7.56460299331e-04  7.90348189528e-04  3.57042375901e-04  2.53175767617e-03  2.82227410343e-03  9.66674172279e-04 -2.34072304971e-03  3.84246883472e-03  1.97970464787e-03  1.69354549161e-03  2.25859496377e-03 -3.72996418061e-03  4.34475445971e-04 -1.89368685598e-03 -1.62464081108e-03  3.26163701227e-03 -1.85957505863e-03  3.08157543307e-03  2.97589538333e-03 -2.04090034461e-03 -3.51435950542e-03  1.50883004845e-03  3.03747576391e-03  2.42057874607e-03  1.17751349288e-03 -7.40893942266e-04  6.16879050961e-04  3.20877507309e-03  2.48989709672e-03  3.21250425366e-04 -2.17080165694e-03  1.75005108062e-03  1.07449159418e-04  1.66254835218e-04 -1.82934233839e-03  1.95241999421e-03  3.32477921432e-03  1.00596738438e-03 -1.52034697125e-04 -4.49147354835e-03 -7.81563250161e-04 -2.06798294091e-04  2.25109541613e-03 -2.54509693888e-03 -1.45851001575e-04 -4.32310171464e-03  1.15530041873e-03 -9.02807948004e-04 -3.81496111055e-03 -5.10030114141e-04  3.48371620159e-04  2.54195952407e-03  1.69463745812e-03  4.93455160754e-03 -2.21850756449e-03 -3.13020043286e-03 -4.58149618972e-03  5.91779690704e-04  8.73500086479e-04 -1.83841351900e-03 -3.38147750231e-04 -2.80219646014e-03  2.91818830859e-04 -2.49161499102e-03 -4.65274124582e-03  2.09788747904e-03 -3.45478963454e-03  8.43116422744e-04 -4.55664628904e-03  8.32379481263e-04
 1.09981437284e-03 -5.35834979124e-03  3.96496953835e-03  3.30624703151e-04 -2.96609421567e-03 -1.94319629807e-03 -2.17676733194e-03  2.17507420574e-03  5.02455401282e-04 -1.70555124085e-03 -1.06739394608e-04 -1.02086265313e-03  1.39359086357e-03 -2.45556156566e-04 -1.34783969331e-03 -6.01466354907e-04  5.62333293848e-04  5.21529642065e-05  4.16187902452e-03  1.55437562876e-03 -1.82457600528e-03  3.64849408575e-03 -5.58351230152e-03 -4.23836941985e-03 -2.03959626156e-03  9.62239984796e-03  4.12050933273e-03  1.08051511443e-01 -2.02168575807e-02  8.07786559651e-03 -4.63634965420e-03  4.96090407113e-04  1.07837798722e-03 -1.28382668069e-03  2.08831984804e-03  3.70854562802e-03  1.05894558167e-03 -2.30577633361e-04 -2.43420497710e-03  4.35834261878e-03  1.28450704198e-02  1.53847124996e-03  1.09828629111e-03 -4.09325872467e-03  1.45947550390e-03 -2.47469100683e-03 -6.40873573517e-04 -2.83362435116e-03 -2.77475800500e-03 -1.66415290648e-03  6.18131731978e-04 -4.37283903779e-03 -1.00286707049e-03  3.65426346607e-03 -2.73941848336e-03  2.15854203638e-03 -5.65222247900e-04  2.95762263367e-04  2.02348503004e-03  1.00193677933e-03 -1.36852939693e-03 -6.51669722397e-06  2.90412101310e-03  5.23640569517e-03  3.55622308168e-03  4.74898509189e-04  5.06766784772e-03  2.59033561016e-03  2.74892377207e-03 -5.16763513197e-04 -4.30762137331e-03  8.38250223541e-03  3.90502895597e-04  1.37052522994e-03 -9.76456689167e-04 -7.20922014858e-04 -8.01981423569e-03 -1.67828408114e-03  7.53908474693e-03 -3.13191541925e-03 -8.92346178631e-03  1.47348736414e-03  9.52742967524e-04 -4.36007499529e-04 -3.57627535936e-03  1.64765446802e-03  1.68356043828e-03  6.08988064628e-03  2.87383150007e-03  3.89491569935e-03 -3.11607352613e-03 -5.30455102099e-04 -1.63326723830e-03  3.94791842077e-03  2.63909326689e-04  8.60211063710e-05 -2.81865390334e-03  9.92186175309e-04  1.05211612417e-03  9.11525825571e-04 -1.80007803872e-03 -3.44348345668e-03 -5.93789978717e-03 -2.58686257967e-03  1.39426096459e-03  6.73919408333e-04  6.84708247273e-03  1.13064564571e-02  1.28267775691e-04  4.83576991428e-03 -9.63679314101e-04  2.55036721016e-03 -5.45475198237e-03  3.85581579307e-03  2.00276111156e-03 -4.06882731851e-03  2.53253245546e-03  6.97120734772e-03  1.86348101606e-03  3.78178576911e-04  1.79834358937e-03  1.42207547364e-03  2.27628556218e-03  1.58617899676e-03  4.68586530479e-03  6.32819421528e-03 -1.67163968675e-03 -5.98141247917e-04  2.83108141197e-03 -5.47455634852e-03  8.60793158188e-04 -1.88928765617e-04 -1.10463878452e-03 -2.38011778142e-03  3.12173795493e-03  1.70745755055e-03  4.17776825852e-04 -4.12357263353e-03  7.17821161862e-05  2.00551852921e-03  5.08451924741e-03  7.34145419191e-04  3.57241630935e-03  1.71869640814e-03  4.23189366579e-03  1.10030375779e-03  6.82569349136e-03 -3.77901754166e-03  1.53993059366e-03 -8.15293859075e-04 -3.21963235473e-03 -2.68049621296e-03  5.50815392122e-04 -1.69135262593e-04 -1.80224104060e-03 -6.67197107380e-03 -3.44105383129e-03  3.80043912229e-03 -4.90782202047e-04 -4.15218051720e-03 -5.79775944425e-03 -1.32620115091e-03  3.19922122219e-04  4.51782975472e-03  4.12003106101e-03 -3.34076132411e-03 -1.88236197281e-04  5.76873399223e-03 -1.10367597601e-03  1.03727780185e-04  2.46776956740e-03 -1.95410223844e-03  4.93856470935e-03 -4.54111060811e-03  4.57913682639e-03  1.73598459786e-03  7.21753466521e-04  1.08768333180e-03 -2.96896155043e-03 -1.61514346566e-03 -4.48780886324e-03 -5.54919513075e-04  1.65290568454e-03 -3.39756688067e-03 -4.65455383229e-04  5.12378493526e-05  1.36698245808e-03  2.35206415809e-03 -1.62674066779e-03  5.04602504875e-05  2.55179610147e-03  1.90512180639e-03  2.52889452574e-03  3.02235878332e-03 -4.85752288117e-04  1.60573352459e-03 -2.17949195477e-03  8.50881923888e-04 -7.16865723611e-05 -1.32205962383e-03 -2.47724988978e-03  2.15077080761e-03  1.26662002516e-03  1.06705030121e-03  1.54088189396e-03 -1.03012694523e-03  1.01417315783e-03  2.66067583178e-04  1.61409480372e-03 -3.71861948276e-04  3.60555428146e-03 -4.25406590181e-03 -3.70293873491e-03  1.89769576986e-03 -3.15589981432e-03  3.71400410044e-03 -7.85606774331e-04  2.59375503629e-03 -7.76572626658e-03  5.05226185013e-03  1.05682205484e-03 -2.25818359771e-03 -4.55155215882e-03  2.18518810227e-03 -2.40079800147e-03  5.50770929341e-03 -5.44667359237e-04 -7.92711921124e-04 -8.33550328799e-03 -1.27225302550e-03 -3.88366469921e-03 -5.74795235197e-04  1.58920638484e-03 -1.56215857669e-04 -1.01649980585e-02 -3.55505840792e-03  2.09112675015e-03  2.05562245860e-03  1.89492495681e-03 -1.69972529738e-03  1.25591907107e-03  2.73264050898e-03  4.44650088484e-04  4.88934475165e-04 -3.97940573731e-03 -2.85958540761e-03 -4.59257544762e-03 -2.53416573749e-03 -8.60580723481e-04 -3.64416932168e-03 -6.66926807855e-04 -8.73273099152e-04 -3.66913904823e-03 -1.66892595264e-03  1.52698967883e-03  1.27204042721e-04
-1.07702898115e-03  3.22908898536e-03 -5.75066806340e-03  6.19073872543e-04  1.63134920957e-03 -2.93323321334e-03  1.51153908446e-04 -2.05037757609e-03 -3.83147261022e-04  5.04468178457e-03 -9.94572099680e-04 -5.76582218606e-05 -7.01781337025e-04 -9.25509425738e-04  1.34000510297e-03  1.66703287974e-03 -5.44791530075e-03  2.12634941059e-03 -2.86096377032e-03  7.41911059193e-04  5.72953541935e-03  1.10525649256e-03 -4.00902264619e-04  2.29088316979e-05  3.54813710922e-03 -4.89587251701e-04  4.15594100070e-03 -2.02168575807e-02  8.04445539575e-02  5.71371645879e-03 -1.48657301152e-02 -1.62670821656e-03  1.65596694050e-03  6.01236996137e-05  1.48127010857e-03 -1.12029692244e-03 -4.07763334768e-03 -6.70647824111e-04 -1.32464341825e-03 -4.16465405773e-03 -5.05153400223e-03 -3.79986976131e-03  7.97232157540e-05  1.90884291438e-03  2.89006787358e-04  1.96996799159e-03  1.15049945098e-03 -1.79133499334e-03 -1.17355653781e-03  3.16910683093e-04 -1.71565365484e-03  2.23863768423e-03  2.09395480824e-03  8.93145329946e-05  2.74635555399e-03 -8.59946311516e-05  1.98055406813e-03 -1.24862534387e-03  3.48222893674e-03  2.31765183086e-03 -1.40663459766e-03 -2.69702611176e-03  1.74276046610e-03 -8.02289476008e-04  2.09184091146e-05 -3.89127085498e-03  3.48700432309e-04  3.68260753147e-04 -3.18394785366e-04  1.85155989793e-03  2.84550997961e-03 -6.02768409171e-03  3.53021660619e-03 -4.03226490008e-04 -3.89629455987e-04  1.57563884957e-04 -1.20538524952e-03  5.20685364519e-04 -4.62833551764e-03  6.02753098370e-04  7.73935944254e-04 -5.22120578249e-03  1.88824157556e-04  9.35233202097e-04  2.53721558522e-04 -1.69566963626e-04 -7.66191815343e-04 -1.43221420732e-03 -4.10856181648e-03  2.57089266612e-03  1.43344797038e-03 -7.49352357233e-04  3.10092627473e-03 -1.12667158438e-03  1.24881516029e-03 -4.75598628502e-04 -1.86941563240e-04  2.04820847075e-04 -2.10702948063e-03  2.55433954616e-03  8.60017094403e-04  2.56868922268e-03  1.75908364100e-04 -1.78659156706e-04  2.15375203032e-04  5.90334824707e-04 -2.37275840252e-03 -3.90469950934e-03  4.01006717912e-03 -4.56891408743e-03 -6.88283193536e-04  7.64893396103e-04 -2.43351137236e-03 -4.23652746223e-04  2.27474541032e-03  4.80776031398e-04 -1.51918084552e-03 -4.63101814934e-04 -2.96870422873e-03 -3.67873525980e-04 -1.07916347157e-06  1.84843103329e-03  5.42075631718e-04 -7.88339156978e-05 -1.41086873132e-03 -1.08451892483e-03 -9.06050761199e-04 -2.99775112540e-03 -1.66810679748e-03  1.84259085908e-03 -2.91567956348e-03  5.80275845430e-04 -5.85457272496e-04  9.79079877937e-04 -4.03884088165e-05  3.06505522308e-04 -5.41506980577e-04  3.12432218463e-03 -5.02763726332e-04 -7.92468681648e-05 -2.50794317052e-03  6.53209051971e-05 -3.73359114121e-03 -1.89909530409e-03 -3.22176378674e-03 -2.98343219629e-03 -3.16501654287e-03  2.44414015721e-03  1.94587103368e-03 -4.90702284102e-03  5.93105934920e-03  1.43854494009e-03 -8.04041106353e-04  3.60710657569e-03  6.48424682948e-04 -1.95744008242e-03  3.80532583964e-04 -5.12994085039e-03  1.30304585363e-04  7.76454930227e-05  2.10571962383e-03  5.12532484955e-04 -2.46407420005e-03 -6.25141271174e-04 -1.65411474073e-03  1.68203796974e-03  1.43173345778e-03 -3.73883947333e-03  2.09378481935e-03 -1.71357044973e-03  1.77212143268e-03  1.41889827589e-03 -2.43848547269e-03  1.51392496107e-03 -3.90293763731e-03 -1.91107349346e-03  8.96402079959e-04  1.47323991969e-03 -2.58377266839e-03  6.20598391445e-04 -7.53555793643e-04  3.32989837209e-04  4.10341563723e-04  6.65973514723e-04  1.64061739784e-03 -7.28481574572e-05  8.22317932546e-04 -9.64270335660e-04  2.19224628359e-03  2.67762871365e-03  9.86564568940e-04 -2.27250028710e-03 -3.22726144024e-04 -4.02757717619e-04 -6.87304254204e-04 -1.74788062000e-03 -2.20302988812e-03  7.77948458378e-04 -6.18576012376e-04 -2.34672464111e-03  5.33100993659e-03 -1.10759906522e-04 -4.58229483699e-03 -2.81880221559e-03  9.24813103243e-04  6.76825024034e-04 -1.15414793793e-03  1.92608751133e-03  2.35100479632e-04  1.85735724237e-03 -6.58248901025e-03 -4.00405047804e-04 -1.72376621722e-03 -1.74607842832e-03  5.97984433865e-04 -9.38654255101e-04  9.88206697034e-04  7.75943415712e-04  1.90694200946e-03 -2.55777321765e-03 -4.89050080851e-03  1.39853308790e-03  2.30701430172e-03 -7.26431905429e-04 -4.77302194860e-03 -3.90851787102e-03 -9.65383095772e-04  1.62886427669e-03  6.63445553784e-03 -3.03549643772e-04  3.52623140434e-03 -4.67675459594e-04 -2.03998313025e-03 -3.05289285492e-03  3.42226125209e-03  2.62220435468e-03  6.22501139251e-04 -1.92333947056e-03 -1.97312757392e-03  4.68709499586e-04 -2.45572036578e-03  3.04983792723e-03 -2.45085628836e-03 -1.81249384941e-03 -5.97123195849e-04 -1.53948969543e-03  7.52719986011e-03  5.05726134248e-04 -1.27580980098e-04  7.48760296602e-04 -4.31434604606e-03  1.20076809752e-03 -4.02962403549e-03  8.37008586010e-04 -4.41492572126e-04 -4.12766393403e-04
-8.48191444602e-04 -1.99841753272e-03  4.60694333583e-04 -9.36201562255e-04 -2.48106302043e-03  8.97685404472e-04 -1.70108819831e-03  6.64961505973e-04 -3.78665201076e-04  2.41504049190e-03 -2.98069202760e-03  9.50737735017e-04 -6.09026749100e-04 -1.36225937117e-03  1.08543990433e-03  2.80902111974e-03 -1.80698072474e-03 -4.81426032469e-03 -3.21542720685e-03 -2.03884842695e-04 -4.30006784019e-03  2.04932469518e-03 -2.65707915485e-03  8.50572201956e-04 -7.95560974872e-04  1.76277374888e-03 -1.32112688092e-03  8.07786559651e-03  5.71371645879e-03  8.41680564259e-02 -8.45496674715e-03 -6.40090459079e-04  2.45678126712e-02 -1.75635117489e-03  8.18246282802e-05 -4.66353754462e-03  2.71401945020e-03  5.65406135101e-03 -3.59267461720e-03  1.58543161562e-03  2.21792268618e-03 -2.09653285398e-04 -1.29957012042e-03  4.04042281124e-03  3.79828996791e-03 -6.65717331094e-04  7.68652320594e-04 -4.15036074281e-03 -3.89112470606e-03  1.36215130122e-03 -7.97174985395e-04  7.59999766701e-05  2.52040780540e-03  4.05034461491e-04 -9.83578655733e-04 -4.82536012738e-04 -1.78595313420e-03  2.97069103245e-03 -1.08562321943e-03 -1.94922434476e-03 -1.12386152019e-04 -3.60851416653e-03  6.85524235132e-04  7.55214765931e-04 -3.75958135216e-03  1.84327104045e-05  4.32606946599e-03  1.89951288077e-03  6.15269947246e-04 -1.67121567635e-03  1.65900880416e-03 -7.90724434506e-04 -4.45715932086e-03 -5.11913536088e-04 -2.42148494932e-04  1.37552953286e-04 -4.75022245748e-03 -2.28205872310e-03  4.22353459103e-03 -1.35606958976e-03  1.03626182537e-03  3.71401364638e-03  2.44900941923e-04 -1.25130415023e-03  2.33451864569e-03 -1.42279071872e-03  1.58137139019e-03  1.64596522953e-03 -6.80769680702e-04 -1.95840129916e-03  1.78729146264e-03 -1.47387083141e-03  2.42934889360e-03  4.63368433752e-03  1.64967120970e-03 -1.58556160642e-03 -1.50583705895e-03  3.64303962853e-03  7.71569789401e-04  5.29928949200e-03 -4.73631108856e-04 -2.42451898824e-03  8.95870834049e-04  4.99593833674e-04 -9.79610827845e-04  1.63887506849e-04  4.72870452691e-03  8.37845676812e-04  6.33978322895e-03  1.49140005655e-03  2.02735633087e-04  1.47953026209e-03 -1.79537553564e-03  1.09133265787e-03 -5.72098610525e-05 -1.67240707842e-03  1.50426832838e-05 -1.28296733472e-03 -2.54726279281e-03 -2.71949588860e-03  3.94248231489e-03  1.50170838147e-03  5.60066038204e-03 -6.49948099998e-04 -1.06121580629e-03  6.65833378921e-03 -9.94030950583e-05  1.75957742450e-03  3.95046092224e-03  2.63551942419e-03 -5.00921435088e-04  1.65521587530e-03  4.09952411370e-03  2.80336998640e-03  2.78302130527e-04  7.50251593363e-04 -1.63054364254e-03  8.96417456750e-04  2.69878110475e-03 -2.25800075244e-03 -1.45939494381e-03 -4.76152568370e-04 -2.13610120562e-03 -8.57308714771e-04  2.43396067292e-03 -2.24519985171e-03  4.11941747849e-03 -2.37706267622e-03  2.17159062676e-03  2.31143391120e-04  1.23986690781e-03  3.01531982893e-03 -5.13334015798e-04  2.54241275002e-03 -6.98586376107e-04 -3.73060357642e-03 -1.62973472751e-03  1.88737383426e-03 -2.99917954294e-03 -2.93323989987e-03  2.28728916468e-04  5.46352935660e-04  2.46397669060e-03  1.74572272432e-03  5.87332537673e-03 -1.93624793301e-03 -4.55551741407e-03 -9.41732337304e-04  3.67329867907e-04  2.23222576498e-03  8.79119855956e-04  2.78697097413e-03  9.78986259925e-04 -6.75689638761e-04  2.92196155389e-03 -2.19603701966e-03  4.11338751120e-04  8.15782332507e-04 -2.13431258821e-04  2.05351180903e-03 -2.98299774718e-05  1.12553705837e-03 -1.07331173456e-03 -2.40450267300e-03 -2.11841797622e-03  2.80179641087e-03 -5.00260871685e-03  3.50598929632e-03  3.70783602030e-03  4.78365317347e-03  3.52590031326e-03  8.06711939999e-04  1.75707835222e-03  5.76166263105e-03  1.97588347510e-03  2.16949699868e-03 -2.35604163012e-03 -1.95478804849e-03  1.78936760079e-05 -1.69206826551e-03  5.52532773914e-03 -2.35759410955e-03  2.39344906660e-04  3.42129821926e-03  1.41405793476e-03  8.96028109636e-04  2.16126363471e-03  9.60112449361e-04  2.23802817850e-03 -3.29404956844e-04  2.17275514424e-03  1.19952649904e-04  4.23084356958e-04  7.97938499943e-04 -1.21182201528e-03  1.65619079752e-03 -9.48176056286e-04  2.73881438205e-03 -2.97198145272e-03  5.02879536903e-03  4.38706052115e-04  3.95723169856e-04 -1.29926799045e-03 -1.38504373069e-03 -4.60290589321e-06  1.35062191036e-03  2.26243345424e-04 -6.27669131469e-04  4.52597773440e-05  1.75311061647e-04 -3.58436497674e-03  5.10153153837e-06  2.00839811585e-03  8.60813317459e-04 -2.83919288324e-03  3.47508688652e-03 -1.67660788045e-03 -1.22891137156e-04  3.14792627422e-03  4.78067454973e-04  1.90968009721e-03 -1.64566848470e-04  1.13716277296e-03 -1.31743652288e-04  1.00973422969e-03 -3.52188868834e-04  5.69370623939e-03  5.63110500514e-04 -1.22636026561e-03 -5.61779110783e-03 -3.12269466274e-03 -3.44128263703e-04 -3.76385940713e-03 -1.12687770937e-03  1.66130686887e-03 -1.33429055743e-03
 3.69502564741e-04  4.26349328691e-03 -1.09133010242e-03 -2.46674026853e-03  1.01102905626e-05  3.98666720564e-03  1.58710131765e-03 -8.88184531344e-04 -3.22936492983e-04 -1.74368764221e-03  2.68265750291e-03  8.36630583965e-05  1.70969623340e-03  1.12088142977e-03 -1.41315877228e-04 -7.05893783592e-04  3.64336403847e-03 -1.17960275901e-03  1.52645886385e-03 -2.53223340486e-04 -2.16831858301e-03 -9.05901392473e-06  2.24225358598e-04 -6.13801172671e-04 -1.04518133510e-03 -1.43918834652e-03  4.95258676391e-04 -4.63634965420e-03 -1.48657301152e-02 -8.45496674715e-03  5.67967433092e-02 -1.78145601975e-04 -2.28693773007e-03  1.82994129488e-03 -6.32228997125e-04  2.03060408768e-03 -1.17495319393e-03 -1.79425980987e-03 -1.44778359346e-03  2.42163917088e-03 -2.33062647462e-03  1.22371419178e-03  7.63802866734e-05 -3.38483054296e-03  8.34183183964e-04 -3.67359297552e-04  7.47960029816e-04  4.85154647458e-04  2.23678857004e-03  4.28665760077e-03  1.79530432335e-03  5.74378749718e-04 -8.15037020829e-04 -1.74870295711e-03  1.37034659990e-03 -4.50819290467e-04  3.97697999128e-04 -7.06454561943e-04 -3.66624358719e-04  5.30606455329e-04  1.50475951700e-03  1.91426233801e-03 -1.93557625507e-03  5.39531466336e-04 -1.52577776095e-03  2.75514885008e-03 -1.98045575846e-04 -1.00165704450e-03  4.86336906462e-04  7.62903582130e-04  1.47736529069e-04 -1.42551481431e-03 -1.72653649526e-04 -6.33088868848e-04 -1.16431552321e-03  3.83510819201e-03  2.32413807220e-03  2.17779659849e-03 -4.25147157639e-04  9.70846624603e-04  3.68713784095e-04  2.56367659075e-03 -1.56272738825e-03  1.48719176970e-03  2.36946050552e-04  3.71390563977e-04 -1.84962591421e-03 -1.24531561436e-03  2.29051509794e-03 -9.41971947535e-05  3.30699459841e-04  2.46395144828e-04 -1.42917853814e-03 -1.51965400718e-03 -1.80738972924e-03 -7.01331188659e-04  1.17805879594e-03 -1.90066848417e-03  9.29448593146e-04 -2.87958607389e-03 -1.33951432769e-03  2.21997981386e-03  4.00216331363e-05 -1.34375643487e-04 -1.61431017160e-03 -2.70213652347e-04  5.13552373037e-04 -2.69756909650e-04 -1.96941847444e-04  1.66181988179e-03  7.90894023079e-04 -1.86835569337e-03  3.00074174105e-05  2.37595808068e-05 -5.76353917961e-04 -2.60316843090e-04 -2.84370699434e-04 -1.24440909877e-03  1.31625422346e-03 -2.24274659482e-03 -1.50997241336e-03 -3.56876635151e-03 -9.72752970862e-04 -7.26115951638e-04  1.46448920504e-03 -1.17963045465e-03 -2.69179312522e-03  2.19650976851e-04  1.45185651702e-03 -8.72793495065e-04  4.39687703895e-04 -1.30599533800e-03 -1.79609980596e-03 -3.83266648705e-04 -2.51360141611e-03 -8.96324613513e-05 -2.11734509895e-04 -2.08025944037e-03 -1.98121648557e-03 -2.04816502151e-03  8.08608780494e-04 -8.29794615887e-04  1.02064865327e-03 -2.78905687815e-04 -2.40683771784e-03  5.43435789728e-04 -2.54488074731e-03 -5.70908288109e-04  9.90419591193e-04  3.14869749213e-03 -1.42736839513e-03 -2.62960486905e-03 -8.16556740322e-04 -3.40254455634e-03  8.18496236016e-04  3.38956279788e-03 -7.98773797137e-04 -1.18263853675e-03 -2.64531957124e-05  2.95079494535e-05 -3.03615267975e-03 -1.47267574387e-03 -9.00634891985e-05  8.06084505901e-04 -6.18284063993e-04  7.23688865299e-04  7.63626623422e-04 -4.57713840256e-04 -9.19893263306e-04  4.56952631714e-04 -2.06796599855e-03 -1.08038585693e-03  2.34988221565e-04 -1.22208076872e-04  4.50717394267e-05  8.15963481882e-04 -6.00635924393e-04  2.08147181737e-04  5.16649015639e-04 -2.40528324743e-04  4.09358806199e-04 -2.62422158293e-04 -7.56391358616e-04 -9.92139336883e-04 -4.16065716283e-04 -8.30419257744e-04  6.59948913551e-04 -1.12968689113e-03  1.33583168970e-03  1.69250040050e-03  1.63884282955e-04 -2.41447262914e-03 -8.78041526298e-04 -3.70794043127e-03 -6.56016792221e-04  1.91261917390e-04  1.02929372656e-03  7.09914667383e-04  6.20410483609e-04  2.07758167842e-03 -2.84951945053e-03 -4.90135999708e-04  7.73104481109e-04 -2.76642499049e-03 -2.60957776495e-03  1.04248996807e-03 -4.66053742001e-04 -1.77551718371e-03  4.65104875508e-04 -7.95391029533e-04  2.07690806990e-03 -4.26695764340e-04  2.58561939450e-03  6.06857414119e-04  1.11021151015e-03  1.04754752553e-03 -6.89903900051e-04 -2.93826019410e-05  2.20764413415e-03 -1.52338784877e-03 -4.71191137280e-04 -8.97564477604e-04 -2.13923974990e-03  1.83973153959e-03  2.51843463275e-03  3.42319551614e-04 -5.97888445698e-05 -1.04564248245e-03 -9.22026842073e-04 -2.83383985511e-03 -3.04676435747e-04  2.12443006839e-03  1.07788871073e-03 -1.03470949620e-03  1.96970349114e-03 -5.23225270052e-04 -2.26302838964e-03  8.26354809158e-04  3.62745909248e-03 -2.66750321143e-03 -3.26308540543e-03  1.16107110499e-04  4.14827943556e-04  1.50478203196e-03  2.34839275056e-03  8.24543908044e-04 -1.37269899195e-03  1.08851614961e-03  4.80563266885e-04  3.27332457925e-03  9.94451362508e-04 -1.62834980017e-03  2.24280208436e-03  1.19593044674e-03  6.80300227054e-04 -3.09833555483e-04
-3.48866179443e-04  4.50039969915e-03 -1.48465028286e-03  4.67867605336e-04  2.27213702516e-03 -2.42983233458e-03  8.59741618440e-04  4.28535186425e-03  1.02800007222e-03  1.28008402770e-03  2.16175421091e-03 -2.47139071143e-04  1.20498858381e-03  2.89311154885e-04  2.02031274209e-04  1.26722207769e-04  1.30625316720e-03 -2.71652077634e-03  9.89193204873e-04  2.25611088993e-03  3.18570806239e-03  5.79693943877e-04 -6.76887437811e-04 -3.18525863495e-03 -1.63354926033e-03 -5.62469082110e-04  4.65735800922e-04  4.96090407113e-04 -1.62670821656e-03 -6.40090459079e-04 -1.78145601975e-04  5.55318216749e-02  2.29088371057e-03 -1.42390446330e-02  3.26301207626e-03 -3.26149705882e-03 -3.83766838028e-04 -1.04404567406e-04 -8.05223907406e-04 -1.72894692715e-04 -2.36144810663e-03 -1.08304003174e-03 -1.44750020336e-03 -2.54512748561e-03  5.15242222861e-04 -7.61839258823e-05  2.65730876969e-04 -5.84732971476e-04 -2.45830280559e-04 -5.31166286400e-04  9.78604215545e-05  5.39265530124e-04 -1.07321894555e-03  8.44544572020e-04  2.97973531681e-04 -8.56988790662e-04  6.94766045977e-04  2.46657315098e-03  3.28029933758e-04  5.50345719197e-04  9.54851146994e-04  9.63815593293e-04 -2.41579657106e-03 -1.75414904004e-03 -9.64533556086e-04  7.90954470230e-04 -1.75454024855e-03 -1.13621141902e-03 -6.50844505020e-04 -1.53591747897e-03 -1.67721249954e-03  1.14109673398e-03 -1.42868312405e-03 -5.94109817500e-04  8.00395330311e-04 -1.93113547701e-03 -5.07516502827e-04  2.03546098454e-03  7.19135055964e-04  2.20525143710e-03  8.39298807527e-04 -1.70291316391e-03 -1.49967254681e-03  1.07660941287e-03 -9.07114442005e-04 -5.47896070305e-06 -1.99144205357e-05  7.08987005248e-04 -1.43046260254e-04 -1.21990316864e-03  1.66681530730e-03 -1.29060597996e-03  2.06417973252e-03 -2.82301287305e-03  3.90903652488e-03  1.62784181943e-03  1.56743813452e-04 -5.63801199340e-05 -9.36382876835e-04 -8.58439641172e-04  1.08721876360e-03  2.74552527948e-04 -8.10514123448e-04 -6.99076405312e-05  5.91249580082e-04 -4.20957163995e-04 -1.00165691248e-03 -2.07477360725e-03 -9.45604973494e-04 -1.35383713824e-03 -9.60282310579e-04  1.47227404369e-03  3.74174514838e-04  1.97032737287e-04 -1.94988566874e-03  8.98092381627e-04  2.69533362106e-03  4.15675234066e-03  7.92146973917e-05 -1.08188388393e-03  1.42245691645e-05 -4.45254463097e-04 -1.71113162906e-04  5.84333291887e-04 -3.93178872740e-04  1.36136558880e-04  2.68162485090e-03  5.35187864880e-05  5.01873326242e-04  2.10775738008e-03  1.01687398010e-05  9.63408818713e-04 -2.62718410996e-03  2.06786374649e-04 -1.55989128069e-03 -1.18223237712e-04  1.22020971081e-03  2.76495868256e-03 -3.82686920123e-05 -2.27920458619e-03 -1.45753162774e-03 -9.20340029368e-04  9.61320408063e-04  5.18182956145e-04  1.16749029841e-03 -7.79854119624e-04 -6.13607487914e-04 -4.20397616956e-04 -5.25588912197e-04  1.82524131372e-03 -1.28602883580e-03  2.17154534626e-03  5.43196736741e-04 -1.87770828239e-03  5.45356753075e-04 -1.09852061713e-03  1.07882042396e-03 -2.72371512730e-03 -3.82391314086e-03  1.17753411703e-03  1.28238051465e-03 -2.55195969867e-03 -6.63806689189e-04 -7.91917326300e-04  8.31531917619e-04 -1.49818607598e-04 -6.37345502070e-04  1.14420301209e-03  1.41746322904e-04  9.06478819848e-04  2.26189747787e-04 -1.26086680037e-03  2.65560034674e-06 -1.25304996583e-04  8.41968922191e-05  1.93556382873e-03 -5.23318809145e-04 -1.41056762792e-03 -6.00118232491e-04 -1.97933601647e-03 -1.57840643554e-04  1.21946554714e-03  1.69249011306e-03 -8.89964320485e-04 -9.82555680717e-05  7.28984908853e-04  1.17182945584e-03  1.75666991741e-03 -1.19477338985e-04  3.10251844887e-03  3.89312814121e-03  4.41837327962e-04  5.57354805923e-04  6.81098948923e-04  5.21985991613e-05  3.39194358916e-03 -1.43306852818e-03  1.17099989105e-03 -4.14081876032e-04  2.72640480455e-04 -1.24486721125e-03 -2.72737681911e-03  9.37257841824e-04 -8.23819540044e-04  1.85594734443e-05 -4.76965354913e-03 -6.75077237114e-05 -3.44611432133e-04 -1.54008331232e-04  3.55196408903e-04 -9.72840423901e-04 -1.28433135696e-03 -9.15268366987e-04 -1.65985242194e-04 -9.67170771051e-04  3.28143353643e-03 -2.14785884562e-03  2.14221445006e-03  1.12886202160e-03 -3.44201025665e-04 -3.34266688619e-03  4.50876697534e-04 -8.36797146756e-04  5.38871996483e-04  2.63375287326e-03  6.35341623072e-04 -2.79109168432e-04 -1.67468453320e-03 -2.95629832779e-03  1.06190259341e-03  2.93308396281e-04  1.47962062040e-03 -2.06479794651e-03 -2.25239803624e-03  1.26764880223e-03 -1.08706609192e-03 -6.66711255659e-05  4.67994628387e-04  7.37454586548e-04 -1.49356046021e-03 -3.88099467550e-04 -3.26538385521e-03  2.66592637546e-03  2.00544851639e-03 -1.11505918376e-03  8.25684785108e-04  1.72695617757e-03  2.46652719696e-04  1.79401342692e-03 -7.71411997513e-04  2.93826897202e-03 -5.24851795919e-04  1.50379717328e-03 -4.62208953081e-04 -2.11387493202e-03  1.42193611233e-03
-4.77913916365e-04  5.28141614135e-03 -2.62481723061e-03 -1.78073119276e-03 -4.45478502988e-03 -8.82318087621e-04  4.68383312362e-04  2.55377322299e-03  1.49923475213e-03  2.70183075204e-03 -1.29651404023e-03  1.49594247682e-03  8.66813656968e-05 -1.58541244558e-03  3.67380098120e-04 -1.16343074390e-03  1.94535067260e-03 -7.02424635475e-03 -5.45965800675e-04 -1.40063687491e-03  4.42638787341e-04 -2.51446127269e-03 -3.85367450738e-03 -9.36987418408e-04 -1.92927772048e-03  5.34570999301e-03 -3.90838185043e-03  1.07837798722e-03  1.65596694050e-03  2.45678126712e-02 -2.28693773007e-03  2.29088371057e-03  9.02151813628e-02 -4.56873070435e-03 -8.17735869989e-03 -8.41504393244e-03  5.80481977429e-03  1.60060093857e-03 -1.13312600161e-03  2.51016315335e-04 -5.14732542218e-04  2.98257073717e-03 -4.16253500731e-03  3.83375383453e-03  8.44946240199e-04  4.64827402672e-04 -6.42881490991e-04 -3.17243636870e-03 -6.25303561247e-03 -1.71520346758e-03 -1.26381137942e-03  4.68120202927e-04  2.12205843023e-03  2.06668062065e-03 -3.18372270749e-04 -3.24521045805e-03  1.26841271745e-03 -1.25247045268e-03 -1.81299468392e-03 -1.66620064577e-03  3.00680518512e-03 -3.25342678596e-03 -3.26334012904e-03 -1.81265857820e-03 -3.49297392130e-03  3.83922247073e-03 -1.16764852135e-03 -7.61876084867e-04  4.27202668001e-04 -2.65514513166e-05  1.64971489158e-03 -1.34332634640e-04 -1.64905365505e-03  2.62452125810e-03  1.77813892958e-03  1.44667863274e-03 -8.92690365150e-04 -2.88579378399e-04  7.42115234932e-03  1.15629273822e-03  4.00606131743e-03  5.84655111170e-03 -2.41863096065e-03 -4.65724927512e-04  2.05272570014e-03 -2.58492004354e-03  1.26405631044e-05 -1.80903563120e-03 -1.81079573494e-03 -9.93691006316e-04 -3.16834367995e-03 -3.98434979970e-03  2.25912427429e-03 -7.26376685216e-04  2.33277165231e-03 -1.86670707080e-03 -1.87656060727e-03  4.81360288794e-03  9.43984113129e-04  4.59352952930e-03 -4.23776413193e-03 -4.30282770064e-03 -1.26195119385e-03  1.49335468882e-03  2.84021763923e-03  3.32891204197e-05 -1.22862373336e-03 -1.62684887661e-03  4.09480662049e-03  7.27374878376e-04 -1.39585500227e-03  3.51727463093e-03 -3.02225837665e-03  2.01686018995e-03  3.56649794572e-03  2.97751318445e-03  4.30891585472e-03  3.30253666333e-04  1.82564109831e-03  7.48389770783e-04  2.62401560182e-03  2.91267421695e-03  1.98617448451e-03  1.63220831638e-04  1.14290834337e-03  3.60617666043e-03  1.65246826392e-03  1.77612789640e-03  1.46213747083e-04  3.34369861534e-03 -1.00781321609e-03  1.02735420113e-03  4.77159843783e-03  2.31515186265e-03 -3.61504475490e-04 -1.06646397571e-03  1.76937320791e-03  6.01900062209e-03  4.44520244322e-03  4.69707699794e-04 -2.06950995339e-03 -2.71565706239e-03  6.72187797906e-04 -8.41762306221e-04  1.50472882118e-03 -2.97928111259e-03 -3.98147266325e-04 -2.45364440296e-04  6.00457525880e-03 -1.32747767021e-03  1.98176491905e-03  2.58924255882e-03 -2.24140072515e-03 -9.52582461665e-04  1.74429237772e-03  2.59724709728e-03 -8.22737456039e-04  4.61876517325e-04 -5.06848895384e-03 -9.72755273592e-04 -1.01858293118e-03 -6.31468529856e-04  2.35912636453e-03  2.76178490843e-03  6.54419113338e-03 -2.07220284192e-03 -3.82276419226e-04  6.63684347933e-04  3.39865042641e-03  4.68193742852e-03 -1.12701330495e-03  1.60768478051e-03 -4.28684671185e-04 -7.35525463787e-04  3.62531965284e-03  1.75884015937e-03  1.85171535628e-03 -6.69745874965e-04  4.16058114425e-04  9.84442574048e-04 -1.35509357854e-03 -3.98752188325e-04 -1.12556535225e-03 -1.81998387843e-04 -2.85593690793e-03  2.85165606882e-03 -2.73552307409e-03  6.59685698947e-03  8.48900469878e-03  4.69760316307e-03  3.77061068237e-03  2.65204466474e-04 -1.32187692425e-04  2.05730092739e-03 -5.34524118284e-04  5.32167926869e-03 -2.95250828006e-03  6.12351454425e-04 -1.49820223121e-03 -4.84460435414e-04  3.11304720510e-03 -4.84959579492e-03 -1.22270590289e-03  2.98031466940e-03  1.37738021303e-03 -3.78745668554e-03 -4.23596638491e-04 -1.81784173578e-03  4.59974784972e-03  1.69742717753e-03  1.36532959990e-03  2.26112093489e-03 -8.93167980801e-04  2.06275210168e-03 -5.01746100251e-03 -3.03853454530e-04  5.13534692957e-03  1.46913719619e-04 -2.63111963050e-05  8.85482442365e-04 -3.81120240726e-04 -2.04471705789e-04 -1.45991097186e-04 -3.62270422664e-03 -3.80894318040e-04  4.14110699457e-03  2.18140764064e-03  4.20240050527e-03  2.53301730462e-03  4.99614602640e-03 -4.95589642767e-03  2.68759813354e-03 -1.29624058994e-03  3.19400849426e-04 -4.37823530902e-03 -1.29760568965e-03  2.70071267260e-03 -8.31163641712e-04  5.10538567760e-03 -2.84862872962e-03 -2.56287920966e-03 -1.90615744751e-03  3.51970061730e-03 -3.88490247876e-04 -1.52938776325e-03  1.50149149351e-03  3.10152199539e-03 -8.28321109396e-04 -9.03036637640e-04 -4.17131805486e-03 -7.36831143611e-03  3.83069496218e-04 -5.93905895041e-03  4.66236261058e-04 -9.55803054835e-04  3.82095853945e-04
 2.80260874465e-04 -1.94791341736e-03  7.77835353415e-04 -8.33117713709e-04 -2.94736795691e-03  2.97718594600e-04 -7.21649830446e-04 -7.71541288211e-03 -1.59953984766e-03  1.84033433679e-04 -5.12589602871e-03  8.02279532536e-04 -3.31202962365e-03 -1.43830494134e-03  1.95728763393e-03 -6.18860220518e-04 -2.45606548630e-03  2.15472340339e-03 -2.69988574424e-04  5.99475158491e-04 -3.64520983011e-03  6.28532218534e-04  1.16880788741e-03  1.96022178481e-03  2.69762807638e-03 -4.76375019218e-04  4.15061433816e-04 -1.28382668069e-03  6.01236996137e-05 -1.75635117489e-03  1.82994129488e-03 -1.42390446330e-02 -4.56873070435e-03  7.66521891781e-02 -1.18934973139e-02 -2.06246637100e-03 -3.27892856622e-03  2.97882048008e-03 -1.47784209135e-03 -6.27775117372e-04  3.90421712680e-03  8.98064919697e-04  1.05173643514e-03 -7.69972697603e-04 -2.33546543999e-03  1.48938909659e-03 -1.74584290185e-03 -6.27873483536e-04  9.42749766762e-05  1.08507918197e-03  5.90031846157e-04 -2.69846738563e-04  2.96765215298e-03 -8.98789517930e-04 -2.91463053959e-04  3.72433648781e-03 -4.88299465098e-04 -1.52533824835e-03 -1.61326339030e-03 -5.22958922396e-05 -3.11639972472e-03  6.42057472078e-04  5.16772454591e-03 -1.74934143560e-03  1.18915115746e-03  8.05848696403e-04  3.01781090681e-03  5.49443072030e-04  2.22937883900e-03 -3.38241191058e-04 -1.00795114515e-03  1.25899618368e-03  9.40969371327e-05 -4.40151199839e-04 -3.84566072070e-04  2.44813595701e-03  1.94598243527e-03  1.48144710956e-03 -5.53408379915e-03 -1.70882506739e-03  3.60337343947e-03 -1.66042074414e-04 -1.08246436443e-03  3.44279517667e-03  2.77012918420e-03 -2.17279982677e-03 -4.45505949014e-03 -1.98945068479e-03 -1.77281183342e-04 -1.73860238625e-03  1.63413746542e-03  1.39834093406e-03 -2.17972727363e-03 -5.14520609548e-04 -2.69179710273e-03 -7.79116189914e-04  7.97289592954e-04  1.99595696863e-03  1.53179225678e-03 -2.29614875917e-03 -2.18412108405e-03 -6.08917075999e-04  1.05702449800e-03 -8.56663938384e-04 -6.19173031212e-04  3.30761116287e-03 -1.51797674150e-03 -1.08879015114e-03  1.07263173513e-03  2.93829484286e-03 -1.48167271618e-03 -4.15525424253e-04  1.80152007355e-03  2.15044001538e-03 -1.00475006048e-03 -1.63358393400e-03 -2.61770570179e-03 -3.29044571161e-03 -2.37005628013e-04 -1.53695669638e-03 -1.11879834716e-03 -3.37121245385e-03  3.18715848163e-04 -4.43877554050e-04 -1.55659325015e-03  2.89210736021e-03 -2.18287939175e-03  4.13776432913e-03 -2.05769134411e-03 -9.47161397865e-04  1.56029192838e-03 -5.05043373534e-05 -1.96289029954e-03 -3.78601282143e-03 -4.66927651034e-03 -2.69970698153e-03  3.07759617150e-04 -1.26007569364e-03 -8.62680526731e-04  2.42239438653e-03  3.00656596033e-03 -1.40906650645e-03  2.50043239409e-03 -9.10576990545e-04 -1.86612140277e-03  1.48621423321e-03 -2.77330148725e-03  1.27612851777e-03 -1.73062943665e-03 -3.22034706303e-03 -1.22164783822e-04  1.02008287304e-03  1.45058639705e-03 -3.29357582206e-04 -2.64429160469e-03  4.17672655967e-03 -1.53657906171e-03  2.41773299329e-03  2.26542933465e-03  1.10841667897e-03  4.71292748549e-06  6.53401403550e-04 -2.55022806699e-03 -5.76207903638e-04 -3.81869551364e-03  6.88513917105e-04  3.22360366398e-03 -7.32348935163e-04  1.79341067498e-03 -1.97274079602e-04 -1.49498494042e-03 -1.42112430134e-03  3.18209682253e-03 -1.94753139333e-03 -1.52694782406e-03 -2.28458008441e-03  1.42610875402e-03  4.00588565798e-04  2.07089523824e-03 -3.93006976863e-04 -1.78084560840e-03 -7.13674373300e-04 -2.68656217437e-03 -6.49727324093e-04 -1.21250097964e-03 -8.24728115250e-04 -1.79438610769e-03 -1.64704640806e-03 -1.83651619873e-03 -1.75568018089e-03 -3.34579263665e-03 -1.13831703361e-03 -1.13855711621e-03  5.52848248165e-04 -2.31464581929e-03 -4.18517298641e-03  2.55388102671e-03  1.07964006989e-03 -2.30431750558e-03  1.06044303934e-03  8.43869612523e-04  1.48560055015e-03 -8.80841690104e-05  2.82928156241e-04 -2.04497981031e-04  3.24862819307e-03 -1.45637288922e-04 -2.54590450703e-03 -6.80297232129e-04 -1.17614687464e-03 -2.65474427889e-03  1.46360866646e-03 -3.68358276087e-04  2.79655042281e-03 -7.36620938073e-04 -5.74128914820e-03 -8.31289171561e-05 -2.66108329604e-03  8.09473596461e-04 -2.13251198836e-03  4.72031809774e-03  1.73160488162e-03  2.49949885881e-03  6.32702044216e-04 -6.33198533376e-03  5.67055528195e-04 -2.05715448427e-04 -1.28998280856e-03  2.58344279200e-04 -2.88058120541e-03 -4.35435008532e-04 -2.64725663027e-03  1.08809711728e-03  7.05220639640e-04 -1.79714286085e-03 -6.29329908115e-05  2.10362656316e-03 -9.58802319224e-04 -9.25374778762e-04 -4.14614127241e-04 -1.27321710640e-03  1.95323434173e-03 -2.71210242463e-03  1.06293745484e-03  4.83403022377e-03 -1.03904474225e-03 -2.35632368765e-03 -2.65745910904e-03 -6.34434876367e-04 -1.75126355054e-03  3.36539411683e-04 -3.04124262490e-04  9.88582042016e-04  8.89441213718e-04 -2.17162648146e-03 -6.50219457119e-05
-7.38924811901e-04 -3.86391668989e-03  1.74277658914e-03  8.12909955193e-04  1.71751318470e-03  2.16618318318e-03  1.43301681356e-03 -1.86290014997e-03  7.08642063596e-04  4.90884130929e-03  1.15413634137e-03 -2.28042835289e-03  1.21193042988e-03 -6.68262685793e-04  1.55292780340e-03  1.89487897586e-03  2.68990673207e-03 -4.68695774781e-03  1.94810252378e-04  2.30761031950e-03  6.38769279278e-04 -1.75250565621e-03  1.82576043673e-03 -9.29397478511e-04 -4.31697097159e-03  1.76730961544e-03 -1.77389639930e-04  2.08831984804e-03  1.48127010857e-03  8.18246282802e-05 -6.32228997125e-04  3.26301207626e-03 -8.17735869989e-03 -1.18934973139e-02  8.08564270308e-02 -9.49957659164e-04  4.97241412083e-03  4.01068561208e-03  2.84585158675e-03 -1.93562532938e-03  2.48177423622e-03  4.87816843812e-04  5.09140656921e-03 -2.14896666122e-03  2.76438218868e-03  2.18366628612e-03  2.14885398998e-03  1.35700777743e-03  1.70400901567e-03  2.11136275610e-03  8.81203263738e-04 -1.15551228967e-03 -1.11052446910e-03 -2.26896118788e-03 -1.44817335472e-03 -4.11387729952e-04 -5.20347737817e-04 -6.42869704224e-05 -1.21851289392e-03 -1.66545365690e-03 -1.50527652883e-03  2.57949903061e-03 -3.72090926082e-04  2.59621770716e-03 -3.45018226101e-03  4.71287615086e-03 -1.90219454748e-03  3.34324463236e-04 -5.39411128518e-04  9.30628205275e-04 -1.05698225514e-03  8.17165308930e-05 -3.94159073809e-04 -1.65665073304e-03  4.92828054581e-05  1.64162261346e-03 -7.32243457456e-04 -8.02142034846e-04  2.47740545149e-03 -1.27155992570e-03 -3.84897533969e-03  1.40259202243e-03  1.83468110686e-03  1.46603856518e-03 -2.13960683660e-03  1.13675522208e-03  1.05432124515e-03  1.73486370494e-03  1.45925811001e-03 -1.95507711896e-03  1.49839780481e-03 -2.17084752321e-03  1.27468721102e-03 -1.31465382072e-03  4.43244110776e-04  2.21879019535e-04 -1.25184803280e-03 -2.86012846137e-03  1.43807277513e-04  1.44150531550e-03  1.14989508157e-03  2.86097901072e-04 -1.21797737718e-03  4.66554592745e-04 -1.54749635637e-03 -2.86157488900e-03  2.69143646981e-03  3.61248411080e-03 -1.07967263419e-03  3.97733600703e-04 -1.76374231858e-03  6.42342918531e-04  2.55918219004e-03 -1.73502447718e-03 -2.07780801259e-03  1.60511599209e-03  3.70926399932e-03  1.30412004714e-03  5.91954531179e-04  9.85681873138e-04  7.37349397862e-04  5.03981483613e-03 -1.47591104514e-04  2.81500843095e-03  1.71928465718e-03 -5.56184670098e-04  1.93336695212e-03 -6.42655916881e-03  2.95034970059e-03 -1.99343381382e-03 -1.47671194422e-05 -2.37975534796e-03 -7.69376723289e-04  2.40974215381e-03  3.27808983635e-03  3.17182904959e-03 -1.84223985270e-03  2.21770706128e-03  2.17454790694e-03 -3.76340140435e-04  2.40812505046e-05  1.67041364688e-03 -4.22096978514e-03 -1.45326818807e-03 -2.30516235074e-03 -1.84625616413e-03  1.24466905568e-03 -2.37677602255e-04 -1.81624696645e-03  5.16325632730e-04  1.42116723061e-03 -1.21857403581e-03 -6.87531573809e-04  1.39737887602e-03 -1.96289076488e-03 -1.08966067698e-03  2.43033504072e-03  2.36761938045e-03  4.89135437775e-04  2.12830020424e-03  2.83098441967e-03  5.25810764182e-03 -1.12620338575e-04 -2.36707612246e-03  2.10920003187e-03 -7.84951243498e-04 -3.45342588320e-03  2.60317509171e-03 -1.28618905830e-03 -1.63484237787e-03 -2.43009216933e-03 -1.90137880144e-03  2.06083370424e-03 -4.47061834140e-04 -1.49518498579e-04  2.01614451235e-03  8.24084446921e-04 -2.71058784549e-03 -2.59673404585e-03 -1.70954207711e-03 -3.63660294030e-04 -1.17143910210e-03  1.33161472404e-03  4.04604362663e-03  2.66556133777e-03  1.69450922928e-03 -2.39034113128e-05 -1.62096780507e-03 -2.34645519407e-03  1.68481061153e-04 -1.57133841899e-04  8.09397189859e-05 -1.88115818949e-03  5.00966275592e-03  1.95240205436e-03  1.04567171145e-03 -2.97662253691e-03  6.00875781833e-04  4.20970911461e-04 -2.67423380426e-03 -1.19552253681e-03 -1.55591148061e-04 -2.56284245716e-03 -7.13882736711e-04 -9.34952735224e-04  1.77226727359e-03 -8.13714773636e-04  1.37667041054e-03 -1.95117589076e-03 -8.79003054621e-04 -2.43127897784e-03  1.32886595191e-03 -4.25584319742e-04 -1.92706995159e-03  2.82569994130e-03  4.32948597432e-04 -4.73975330891e-03  3.03181160384e-03  1.25092101102e-04  4.90613984941e-03 -5.08715905136e-03 -7.40803694940e-04  2.50623176989e-03 -1.49990842733e-03  2.97031891309e-03  4.13535439665e-03 -1.01083957052e-03  3.09181402998e-04 -3.89515379696e-03  6.60697019862e-04  3.60958810705e-04  6.70280158786e-04 -1.44070690997e-03  4.29808843661e-04 -3.65432571716e-04 -8.07254178651e-04 -6.74720683704e-04 -1.13082520644e-03  1.17796892278e-04 -1.05461482275e-05 -1.01900631953e-03  4.91605118849e-04  2.54590737551e-04 -1.76579785364e-06  2.53368102395e-03  1.43796874025e-03 -1.21158840663e-03  2.34208660706e-03  1.00227199765e-03  4.17059437210e-03  1.38984464636e-03  1.75780163870e-04  7.96765680299e-04  8.49663610397e-04 -1.58672911993e-03  5.87977823930e-04
-4.85720516572e-03 -1.55732855623e-03  3.09822616295e-03  1.27230502030e-04  5.41254942234e-03 -1.05665758061e-03  6.32100854613e-04 -1.76326180122e-03 -8.26753638434e-04  1.67616742535e-03 -2.32397046843e-03 -1.13340957504e-03  1.17770651938e-04 -3.40714713113e-04 -1.82628216650e-03 -7.78437100187e-05  4.10534547656e-04  1.48748171244e-03  9.61959120095e-04 -3.73083043794e-04  2.37143945689e-03  1.87796795328e-04  5.09850805421e-04  2.23644773008e-03 -3.46479028544e-03  1.53433722352e-03 -1.02960771216e-03  3.70854562802e-03 -1.12029692244e-03 -4.66353754462e-03  2.03060408768e-03 -3.26149705882e-03 -8.41504393244e-03 -2.06246637100e-03 -9.49957659164e-04  8.91360245551e-02 -2.82075322545e-03 -6.01266065462e-03 -1.27834957493e-03  4.16509811812e-03  1.33400441973e-03 -3.03059818391e-03 -2.18478522195e-03  3.13892916167e-04 -1.02607552195e-03 -2.49004455104e-03  1.47571804275e-03 -3.24846011730e-03  3.55608959297e-04 -4.69968555837e-04 -4.48425285063e-05  1.32326948140e-03 -1.98003278723e-03 -1.87287897830e-03 -5.89908955325e-04  3.59050555200e-03 -5.20988530265e-04 -1.79408537921e-03  1.16430394169e-04  3.49501302645e-04  4.61065688659e-04  1.29177284041e-03  6.12075332205e-04 -6.27921490052e-05  8.62520511744e-04  3.48001845892e-03 -2.90459367827e-03  1.48438724386e-04 -4.58368749217e-04 -4.55389984009e-03 -6.18955961426e-03  2.83543080702e-03  2.46233191162e-04  4.67555490456e-04  9.82745800888e-04 -2.65583776206e-03  1.36827152232e-03  7.02157822695e-04 -4.98587571728e-03  6.49693544322e-05 -1.25276873720e-04 -2.10401844700e-03 -4.61385576635e-03  2.70059363406e-03 -2.57031077078e-03  3.84216980330e-03  3.03088811976e-04  8.62576508478e-04  2.03276643573e-03 -9.16903246547e-04 -2.47797632937e-03  4.63568586398e-03 -3.75745893608e-03  4.80029243725e-04 -1.81713605777e-03 -5.24872565506e-04 -1.85786676884e-03 -2.66271086947e-03  7.10733716785e-05  1.28674439845e-03 -3.07641273034e-03 -4.31614045942e-04 -1.34610643492e-03  2.10328697664e-04 -2.05345165206e-03 -1.01543943382e-03 -1.55429622159e-03 -4.07005996479e-04 -2.83152725771e-03 -1.74555912187e-03  2.67539158876e-03  2.72926506575e-03 -4.44632047452e-03 -3.99296604606e-03  1.93250099378e-03 -4.47646787324e-03 -2.34669509987e-03 -2.75470408679e-03 -1.12200909192e-03 -2.46184540931e-03  2.60158626944e-03 -5.64700680966e-04  3.42952558817e-03  2.58167041277e-03  4.48344524278e-03 -7.21813853556e-04  1.49587761901e-03  3.02355635952e-03 -1.02039137632e-03  2.07439557671e-03  8.76531063085e-04 -9.38239915486e-04 -3.65130393056e-03  4.33195926143e-04  1.51222906338e-03  7.46858321958e-03 -2.60375788084e-03 -5.36465942024e-03  1.02956248826e-03  1.82921851949e-04 -6.03144896997e-04 -2.73763183655e-03  1.32798382920e-03 -9.01011427378e-04 -1.03673883347e-03 -2.31432276766e-03 -1.45161299904e-03 -3.84959182072e-04  3.86245320186e-05  2.34400902317e-04  5.94137872411e-04  9.44762680385e-04 -1.86655164564e-03 -1.28219165882e-03  3.76166780618e-03 -1.54107689960e-03 -7.66543124613e-04 -2.37787768758e-03 -2.17456786567e-03  2.95916803476e-03 -3.42660039618e-03  6.99847307671e-03 -1.68908109636e-03  3.78560666079e-03  1.26634059522e-03 -1.02841404287e-04 -3.47383340664e-03  2.65686080888e-04  8.45996723585e-04 -2.20535953259e-03  3.67887969984e-03  1.61487153671e-03  2.46655862639e-04  5.37245434782e-04 -2.67124996785e-03 -4.51050005069e-03  1.01240820938e-03  4.68262016516e-04  3.99284963190e-04 -2.69459965855e-03  1.50202041392e-03  4.54014467193e-04  1.86954320721e-03  2.11707691367e-03 -2.69208295012e-04 -1.82204983143e-04 -5.30427946206e-04 -6.44638370763e-04 -1.28263019162e-04 -3.69467592330e-03  7.65532333556e-04 -1.53585966755e-04 -1.81673740240e-03 -5.19310135033e-03  4.06735681180e-04  1.26590434555e-03 -1.31996842230e-03  6.11702202603e-04 -2.30839854348e-04 -1.32640580535e-03  1.15226164539e-03 -2.17661681610e-03 -5.20850349979e-04 -4.22267578151e-03 -4.44167031605e-04 -5.66519389285e-04  1.84065269719e-03  2.74253848651e-03 -7.32610664752e-03  9.01510167877e-04 -1.27782048453e-04 -6.09516149980e-03 -8.37591221587e-04 -3.46119155806e-03  2.53031141772e-03  4.51520406421e-04  2.50929428538e-03  4.18681599403e-04 -9.71382710934e-04  7.84932106381e-04  2.90186059527e-03 -8.40974250019e-04 -4.75586918973e-03  2.63105672427e-03  6.00490682229e-04 -1.18301085783e-03  8.86608742272e-04  2.70993184572e-03 -2.61522636459e-03 -5.53901314245e-04  9.53887144659e-04  1.56236679482e-03  1.02724969046e-04 -2.09510903073e-03  3.35569697916e-03  3.88033077023e-03 -4.62256606647e-03 -1.26893573058e-03 -1.06064573252e-03  2.24946865053e-03 -7.36236978269e-05  1.43341408700e-03 -4.09244785914e-03  3.98499920801e-03  1.69715664061e-03 -2.66703818867e-03 -1.50261919532e-03  6.39596406343e-03 -1.67561744594e-03 -6.48264366324e-04 -2.10350855309e-04 -2.42922306867e-03  2.55832290937e-03 -7.97489732136e-04  4.39255653071e-03 -1.74600421984e-03
-5.85967226143e-04 -5.62454673044e-03  2.99978796785e-03 -1.02886661720e-04  8.48744003388e-04 -4.87289138381e-03 -2.40080489185e-03 -2.33345311010e-03  7.02815364215e-04  4.68095392082e-03  2.05005196679e-03  2.69980240902e-03  4.62563601311e-04  1.49079644038e-03 -1.33873322920e-03  2.48159862293e-03 -5.31634663804e-03 -3.47339030065e-04 -1.80650168094e-04 -1.49833579014e-04  2.45919763171e-03  2.52288874396e-03 -3.95706920991e-03  8.64332205894e-04  7.45801531002e-04  1.25223242419e-03 -3.06296367700e-03  1.05894558167e-03 -4.07763334768e-03  2.71401945020e-03 -1.17495319393e-03 -3.83766838028e-04  5.80481977429e-03 -3.27892856622e-03  4.97241412083e-03 -2.82075322545e-03  1.06040888925e-01  7.70027840878e-03  6.03208030818e-03  6.30309269167e-04  2.18840444101e-03  1.40348573266e-03  1.53959693142e-04 -1.43709726804e-03 -1.58568465482e-03 -9.14303616634e-04 -1.55807531943e-03  4.32868335620e-03 -3.63911715226e-03  2.24639098174e-03  2.41603596599e-03  2.78040199941e-05 -2.72129782308e-04 -2.70244934607e-04 -3.89109252204e-03  1.38755521663e-03 -3.04743617040e-04 -6.22674705857e-03  2.04899950568e-03  9.13886239052e-04  2.47987385308e-03 -4.19587528310e-03  1.20001126058e-03  1.01088518292e-03  2.08349263393e-03  2.40426657569e-03 -8.73419399860e-04  3.40657172212e-03  2.70698089107e-03  1.31110317946e-04 -3.25022118199e-03  7.22286222204e-03 -8.55318298666e-03  5.23117396892e-03  2.85920409601e-03  1.31036955623e-03  4.95241750913e-03 -3.05814246698e-03  2.64401107494e-03 -1.14049723052e-03 -6.49734835137e-03 -2.44738188757e-03  6.84891570458e-03 -1.04903855392e-03  3.71930131782e-03 -3.19492542478e-03  2.80655479775e-03  2.28675548719e-04  2.20810110093e-03  2.25099644261e-04 -4.49995663532e-04 -3.07160143357e-03  1.09859753435e-03  9.75611852602e-04  1.55457205168e-03  3.90652428568e-03  4.98323322047e-04 -2.08396489733e-04  3.10012764563e-03  2.45599076714e-03 -1.07380335207e-03 -5.84695845305e-03 -2.97882204910e-04  1.26479371317e-03  1.01145863273e-03 -2.82718749170e-03  2.11231986904e-03  9.18882057194e-04 -1.76117211877e-03  5.51589180758e-04  5.06441790139e-04  4.74026162092e-03 -1.20659612165e-03 -2.56919502347e-03 -1.37401154041e-03  5.30614650662e-03  9.67832466173e-04 -1.20843255772e-03  1.64465257897e-03 -1.39068131411e-04 -1.95300788110e-03 -2.66407942037e-03 -1.23334241471e-03 -3.47427438260e-04 -1.51066460884e-04 -2.51721655890e-03  2.13918839914e-03 -3.75682663915e-05 -6.92556218564e-04 -9.34419628897e-04  2.67446522428e-03  2.08231108058e-03 -1.51818781906e-05 -1.08661111513e-03  9.75055398485e-04  1.10227610985e-03  5.88211073781e-04  3.17229708694e-03 -1.71753174071e-03  4.84810204583e-05  2.83271234441e-03  6.68106206672e-04  5.25400104848e-04  1.18762170375e-03 -2.53000986642e-03  1.32742750684e-04 -1.70990892739e-03 -1.13562429199e-03 -1.72583403341e-03 -2.99828931491e-03 -4.20783575444e-04  9.22752800087e-04  2.30749806892e-05 -1.25862316227e-03  1.41597295069e-03  2.27754868913e-03  6.97927230068e-03  1.03431574718e-03  5.46452181860e-03  4.40597565425e-03  1.98894955932e-03  2.24315753814e-03  4.06944476747e-03 -4.63737478848e-03 -2.60017438556e-03 -5.77611227535e-03 -7.59658963848e-03  2.83072001976e-03 -4.43763374485e-03  4.33959471292e-04 -4.77605483154e-03  1.57649716475e-03  1.20338885173e-03  3.04452834800e-04 -6.34068552545e-04  3.52429608340e-03  4.31272598360e-03  8.18430265425e-04  3.11609923604e-03 -2.68221437139e-03  1.37934363399e-03 -3.54692238450e-03  3.31661718652e-03  2.14599738890e-03 -1.16355964292e-03  1.56856294340e-03 -2.27626857393e-03 -4.41158473542e-05  1.26345234574e-03  3.11322283989e-03 -5.40116675375e-03 -1.30252222039e-03 -1.53401556847e-03 -1.00359829486e-04  1.64693820275e-03  4.57867930385e-04 -2.36779148312e-03 -4.32043137798e-04 -9.28053470745e-04 -1.37280526332e-03 -1.32241073681e-03 -1.80725678314e-03 -2.55605561315e-03  7.80884291207e-04  1.35554461441e-03  5.47392814575e-03  4.10671699495e-04 -1.42767787199e-03  1.61164345659e-03  1.19342479716e-03  2.54001802289e-03  3.24443923659e-04  7.46313501607e-04  3.94107997665e-03 -2.93875622431e-03  2.39139728959e-03 -1.26181261295e-03 -1.28487971674e-03 -4.22345756579e-03  2.03555811664e-03  9.07054280484e-04 -8.86765828983e-03 -1.81826772331e-03  1.60382380348e-03  3.85871756431e-03  2.64076076100e-03  1.92365674858e-03 -2.51017778668e-03  1.77163238007e-03  1.57681895007e-03 -2.20072707887e-03  2.22076073424e-03 -5.29825084781e-03  4.95507834530e-03 -8.37559101794e-04  3.84826247971e-04  4.70527331323e-03 -2.48687208775e-03  2.32048005150e-03 -5.74301004408e-03 -9.10730883624e-05 -2.59751177291e-03  4.28999339225e-03 -1.03555109829e-03  1.20968264918e-03 -1.30615221741e-03  3.96228752830e-04 -7.10820054683e-04  1.20983207837e-03  3.18841997837e-03  5.16589021317e-03 -2.72748747863e-04 -2.71824977408e-03  1.13123211137e-03  4.88618986166e-04  2.36791258964e-04
 3.86421332757e-03 -2.38592768323e-03 -3.01871621048e-03  2.85960964407e-03 -1.37056179552e-03 -2.05481097282e-03 -1.82460982644e-03 -1.19638431695e-03  4.79681943663e-04 -3.58197741644e-03 -6.30735806462e-04 -8.15827432915e-04 -2.70855039345e-03  1.28440002984e-04  4.37994715598e-04  5.00289825753e-03 -5.58197013875e-03  4.80448070287e-04 -4.24159562533e-03 -5.29888378070e-03 -8.64963033814e-04  3.43812545972e-03  1.40169827433e-03  1.98586385279e-03 -1.09415938498e-04  1.96725187704e-03  6.94705331401e-04 -2.30577633361e-04 -6.70647824111e-04  5.65406135101e-03 -1.79425980987e-03 -1.04404567406e-04  1.60060093857e-03  2.97882048008e-03  4.01068561208e-03 -6.01266065462e-03  7.70027840878e-03  1.00146069737e-01 -1.95438182909e-02 -4.07767855731e-03  5.09206666522e-03  2.84224348291e-03  5.65731101445e-04  8.05333368888e-04 -9.60632382891e-04 -8.12697741197e-04  4.77236078056e-04 -1.62583097827e-03 -3.27336203769e-03  1.89219808507e-03 -1.14546260762e-03  1.21596975167e-03 -5.80818863679e-04  2.00463091776e-03 -1.26871648909e-03 -3.23258900456e-03 -2.18582097655e-04 -1.90668139504e-03 -1.12782336381e-03  4.14715941792e-04 -2.12411087269e-03 -1.41350546233e-03  3.03008692128e-03 -8.69405204893e-04 -1.97833478651e-04  8.26525426108e-04  2.47895186072e-03 -4.32095440816e-03 -8.53555157643e-04  1.32284005392e-03  1.49097230583e-03  1.69962922392e-03  4.19406604389e-04  3.10700401955e-03  2.65185580710e-03 -1.82597735196e-04 -3.49938103686e-04 -1.23621609540e-03 -1.54538159873e-03  1.95744532620e-04  5.56651734438e-04 -3.32262467014e-03  1.78071920307e-03 -2.44897056942e-03  1.41927526064e-03  1.33289010478e-03  2.48377359051e-03  3.61913562731e-03 -1.28964921220e-03  1.03489413022e-03  1.73661709857e-03 -4.27045734052e-03  4.24092229846e-03  1.73658695424e-03  6.95055721494e-03  3.20857249513e-03 -5.58733325080e-04  3.24404150366e-03 -1.34491574755e-03  2.24802122969e-03  1.37606030289e-03 -3.91636687872e-03  7.06120808875e-04  1.35346342982e-04 -9.07676891946e-03  5.03070856894e-04  6.36125636432e-04  5.50320654033e-04  8.68616540561e-04 -1.07779389244e-03  1.77719523884e-03  4.66226352535e-03  1.48579670164e-03  9.80797673944e-04 -4.87974879440e-03 -1.14339790243e-03 -1.92427356352e-03 -5.27586317925e-03 -3.04313613605e-03 -3.85076148092e-03 -4.16313965387e-04  3.92952884333e-03 -4.82347983022e-04  7.99695732733e-04  9.27454202020e-04 -2.08087367107e-03 -1.61257243253e-03 -3.29951774398e-03 -1.73500474976e-03 -2.61097236244e-03  7.56166816873e-04  2.91702977392e-03  1.39900747305e-03 -2.55271981824e-03  3.95331628920e-03 -9.91121637770e-04  2.20373949141e-03  4.08279539260e-03 -6.13712600995e-04  1.11214024512e-03  3.53079857619e-06 -1.07118490300e-03 -3.83673348151e-03 -6.09928986491e-03 -4.08707793652e-03 -1.57341115732e-03  1.61134441344e-04  1.05072239047e-03 -1.10972338881e-04 -2.28540241857e-03 -2.04408751277e-03  1.23758460933e-03  1.60128665112e-03  8.83982582026e-04 -1.54417593392e-03  1.60594847720e-03 -5.27735766108e-04  4.36912417836e-03  3.85976261864e-03 -1.38948167730e-03  3.21842214478e-04 -2.61688870021e-03  2.10487111813e-03 -1.28864325389e-03  2.20893927403e-03 -2.01027208551e-03  2.78798959303e-06  6.87343039234e-03 -2.13588573120e-03  2.34135929382e-03 -3.09951819448e-03 -1.63934117262e-04  1.40865103088e-03  2.30109050821e-03 -8.89615504687e-04  3.35360731224e-03  9.96146967724e-04  2.91553031390e-03  3.65959887641e-03  1.26894074763e-03 -2.45711182306e-03 -3.39874560527e-03  4.37190554243e-03  1.53224175564e-04 -1.48969825033e-03  6.74454591170e-04 -4.67968612237e-03 -2.03182203082e-03 -5.46075391327e-03 -4.03703337393e-04  2.53918448042e-03 -5.80696838594e-04 -3.73663406900e-04  4.11416915645e-03  6.05775010729e-04 -4.36595355503e-05 -2.04919448464e-03  6.10906837767e-04 -8.55311797495e-04 -1.31600932197e-03 -1.70620314853e-05 -5.97117832698e-03  1.99809584389e-04  1.92718001981e-03 -3.32405006108e-04  4.39498325188e-03 -2.66641075790e-03  2.45525766300e-03 -3.49997698277e-03  1.18884168984e-03 -2.41995766183e-03  2.58562880075e-03 -1.13196274915e-04  3.31268285849e-03  1.47726706341e-04 -3.71720156894e-04 -5.99832033608e-04 -2.61265168568e-03 -4.89548854110e-03 -4.77929394348e-05  5.16597149539e-04  5.77960910114e-03  1.72676443794e-04  2.23440891182e-03  5.53476530107e-04 -4.04521898389e-03 -1.61584323795e-03 -1.20681942557e-03 -1.15616792355e-03  2.31854313879e-03  2.20459376109e-03  2.03845206496e-03 -3.77106972980e-04 -2.34434302892e-03  3.05380430138e-03 -1.32146842295e-03  1.46878968844e-03  1.88587777113e-03  3.29923312097e-03  6.51030189345e-04 -1.05250666855e-03  6.48021862375e-04 -2.09367294803e-03  2.61059013615e-03  4.05807889392e-03  1.57142905308e-03  3.98280737716e-03  2.29600834069e-03  4.84961778365e-03  2.25646641031e-03  4.88918477034e-03  5.06365184287e-03 -5.66764090309e-03  5.29334596336e-04 -4.44933130205e-03 -3.33254941404e-03
-9.12358722683e-04  3.55934142026e-03  2.66313354777e-03  1.56588475911e-03 -2.25926948133e-03  3.10120027548e-03  1.84455175035e-03 -1.37438514781e-03  3.70434031710e-03  6.00686576136e-03  1.84761737685e-03  8.43346435461e-04  3.39840792398e-03 -4.92878589911e-03  6.88968666597e-04 -5.23697901772e-03  2.67514462539e-03 -1.02903159746e-03  5.65769569865e-04  6.72054248838e-05  1.76298447459e-04 -3.10154463786e-03  9.19666774447e-04 -1.54629274369e-03  1.42234173144e-03  2.37368496303e-05 -1.01091701976e-03 -2.43420497710e-03 -1.32464341825e-03 -3.59267461720e-03 -1.44778359346e-03 -8.05223907406e-04 -1.13312600161e-03 -1.47784209135e-03  2.84585158675e-03 -1.27834957493e-03  6.03208030818e-03 -1.95438182909e-02  9.39388559911e-02 -1.66252585798e-02  3.98521670047e-03  1.47015369923e-03  1.24507337495e-03 -1.83904776692e-03  3.17935745855e-03  2.70442982887e-05  4.50930372652e-03 -4.79195578017e-03  3.34047837337e-03  3.96697426705e-03  2.45417908120e-04  1.42143676345e-03 -1.81244124797e-03 -4.89974562921e-03 -2.02220558578e-03 -3.44059259294e-03 -9.17100658340e-04 -1.50563242027e-03 -1.04192153640e-03 -1.31203646926e-03  3.77686005050e-03 -3.38294471124e-03  4.27963057037e-04  2.86153637957e-03 -2.93602277366e-03 -6.07255269198e-03  2.15263258174e-03  4.75946330573e-03  2.42069317366e-03  6.75690007404e-04 -1.87980464221e-03  5.30937744901e-03 -2.70963747138e-03 -2.13014256257e-03 -1.33713212796e-03  4.55676637979e-04  1.08351840413e-03 -1.17972772427e-03  2.75243144112e-03  1.63796028880e-03 -3.42457295683e-04  1.93949199029e-03  3.74487172866e-04  1.07959530027e-03  7.52991381177e-04 -6.53451369762e-04  4.97545311711e-04  3.94179376751e-04  4.64011742886e-03  1.15088617340e-03 -2.41790066442e-03 -4.69613646462e-04 -2.88633110602e-03  4.64258354644e-04 -1.25547926431e-03  1.21845271153e-03 -2.58409439181e-03 -1.96922218181e-03 -4.65922738162e-04  6.03869244141e-04  9.93995863428e-04 -3.81758237971e-03 -2.48618620975e-03 -3.07058524357e-03  7.34332689710e-03 -5.91580977122e-04 -2.55928758685e-03 -2.80209516540e-03  1.54374173099e-03  5.05699333291e-04  2.33487394704e-04 -2.36029210033e-03  2.15624744464e-03 -2.95761797707e-04  4.18333854635e-03  3.92546095453e-03 -3.02262997563e-04  3.19250536298e-03  2.78907939499e-03 -1.94641765901e-03 -2.31440869464e-03  7.01068400706e-04 -4.10159513576e-03 -4.06648628230e-04  8.39857768776e-04  1.67764861838e-03  1.89505801998e-03  1.29353995835e-03 -3.13643690539e-04  1.25518549118e-03 -5.38861895551e-04 -1.01764269120e-03  1.35602322609e-03 -8.89203483909e-04 -5.72996487584e-04  1.50977027923e-03 -8.37706479303e-04  3.75737927544e-03  5.02997136143e-03 -1.20063834258e-03  3.57402867810e-03  5.14768385624e-04  5.01167008329e-03  5.13958890507e-03  5.03026408073e-04  4.61392079434e-03  2.19599684469e-03 -4.97560232545e-04 -4.56688893931e-03  2.19096994025e-03 -1.39878748274e-03 -1.35733032680e-03 -7.28313917786e-04 -1.75068905600e-03  2.95031095305e-03  1.08000065947e-05  1.45782421274e-03 -3.45315974544e-03 -1.46177126241e-03  3.33640973361e-03  8.19471160949e-05 -1.34189458381e-03  2.97656373360e-03 -3.13279352589e-03 -5.42540804058e-04  1.67220098387e-03 -5.05636357864e-03 -4.65511151151e-03  1.98878774051e-03  5.78867277357e-04  1.86836757268e-03 -4.52260952502e-04 -1.60231437472e-03  7.51302886292e-04  2.12926525999e-03  1.64869670598e-03  1.52161895815e-03 -2.87226442662e-03 -4.17338264587e-03 -2.98344228296e-03  5.16226662607e-05  4.39178714294e-03 -2.79214756583e-04 -2.11730618802e-03  2.17766628747e-03  7.02383001989e-04 -4.07737955710e-04  1.92350022181e-03  2.30452286222e-03  1.73149367652e-03 -4.21725570408e-03 -3.19021949076e-04  4.26348280929e-03 -1.54022556932e-03 -4.14992533164e-04 -4.99006524600e-03  7.10809769037e-04  3.98779877744e-04  1.04699053848e-03 -7.39994791206e-06  2.92840154377e-03  6.40387844092e-03 -1.62340124652e-03  2.03370049857e-03  1.25161591917e-03 -2.24348533727e-03  3.49267339680e-03  2.61262065768e-04 -2.22011872660e-03 -3.15201184436e-03  3.09262296247e-03  1.17404034890e-03  1.38188621932e-03 -8.99928043969e-04 -8.02048887074e-04 -3.25975371687e-04 -2.49018725579e-04  9.26328625871e-04  5.06716493752e-03  6.43873293968e-05 -2.48774238644e-04 -2.01520903833e-03 -3.16443281910e-04  4.41720376399e-04  1.33300357028e-03  3.21759665460e-03 -4.02343162717e-04  6.36600624386e-04  6.25062975353e-04  2.06519986402e-03 -7.04401729963e-04  1.09928309319e-03 -2.80746485179e-03  4.64957937762e-03  7.81924896342e-04  1.89698241050e-04 -5.51483103571e-03  6.19524608387e-04  7.05668045338e-05 -1.60744025480e-03  3.41412644037e-04  2.28881826307e-03  2.73659246968e-03 -2.10611176934e-04  2.69147882925e-03 -7.95452663763e-04 -3.71880944814e-03  1.03388432086e-04 -2.79010966527e-03 -1.10179719294e-03 -1.31027191298e-03 -3.07728396309e-03  6.00483222298e-03 -1.11781184637e-03  5.53131604638e-04  1.73934625559e-03
 3.38400941413e-03  1.01261075071e-03 -6.75529680885e-04  1.61269540141e-03  5.28862666240e-04  2.69176890487e-03  3.55012706077e-03  4.24626794185e-03 -3.13337163707e-03 -1.93512887570e-03  1.11952659258e-03 -8.91570068408e-04  3.03923205858e-04  2.86362424595e-03 -1.23611859474e-04  2.89350238097e-03 -4.00819730308e-03  1.97202310323e-03  5.53635354681e-03  7.17659579487e-03 -6.78312428501e-04  2.43494076975e-03 -9.79311681405e-04  1.48076473844e-03 -2.27241394369e-04 -1.96054707510e-03  2.68435784624e-03  4.35834261878e-03 -4.16465405773e-03  1.58543161562e-03  2.42163917088e-03 -1.72894692715e-04  2.51016315335e-04 -6.27775117372e-04 -1.93562532938e-03  4.16509811812e-03  6.30309269167e-04 -4.07767855731e-03 -1.66252585798e-02  9.46858811238e-02  6.80621417707e-03  1.39790722456e-02 -2.85888279433e-03 -1.01241366932e-03 -4.95876512359e-03  2.11692808942e-03 -3.61395879797e-03  2.67554860854e-03  2.37081986609e-03 -4.54946829376e-03 -1.32427756474e-03 -3.80839856556e-03 -1.80445756284e-03  1.47155646368e-03  2.74602792668e-03 -9.97674215059e-04  7.80797192791e-04  2.74105132828e-03  4.17563714234e-04  7.57596647603e-04 -4.39077391904e-04  3.14375614950e-03 -2.04040382304e-03 -4.92618833353e-04  2.50723080693e-03 -2.31980910667e-03  3.80576264252e-04 -3.97373304339e-03 -1.57935242718e-03  5.05049623716e-04  1.75083191121e-03  2.22887153313e-03  5.10410751069e-03  1.29241450556e-05 -1.03827160505e-04 -3.59536990720e-03  7.61794674381e-04  2.96536439633e-03  5.11554332344e-04 -2.03379113410e-03  1.25005260954e-03  5.42039776568e-03  3.30708618577e-03 -1.88936763007e-03 -7.61001810815e-03  5.16186798894e-03  5.61375403768e-03  2.52137132274e-04 -9.10255645367e-04  2.34387832444e-03  3.04511117612e-04  2.52675265741e-03  7.17974767787e-04 -3.62089083848e-03 -1.64128150080e-03 -4.43027700550e-03  3.23092994046e-03 -6.43927267139e-04  4.30763504406e-04 -2.79513448967e-03 -3.82899502934e-03  2.55976800889e-03  9.25318070242e-04  1.64258051972e-03 -5.74599826187e-03 -3.96350711804e-03  1.08344150617e-03 -1.62039092458e-03  5.64679072056e-03  2.61062621103e-04  3.43147513916e-04 -1.78585326324e-03 -4.68976372836e-03  8.16849990746e-04 -1.55471976463e-03 -1.71195469834e-03  2.13454570179e-03 -1.86046692052e-03 -1.21709884029e-03 -2.38153437634e-03 -3.71717469905e-04 -3.43346971719e-03  3.96030414406e-03 -4.78108560428e-05  1.99832820210e-03 -2.21871146221e-03  2.19481482376e-03  2.09344670177e-03 -6.36537968862e-03 -2.73171461648e-03  1.78981821701e-03  2.56349378383e-03  6.75604312073e-03 -4.25175493691e-03  9.56906594542e-04 -7.69131746933e-04 -1.46932968724e-03 -2.75709964067e-03 -3.10040597090e-03 -4.43964946924e-04 -1.13876985632e-03  2.46515585513e-03 -2.67981893253e-03  1.80467669343e-03  1.29728644941e-03 -5.05418940860e-03 -2.19585744123e-03 -4.40982912122e-04  4.33202068615e-03 -6.17101715813e-03  2.28872548182e-03 -4.25357256607e-03  2.00188678081e-03 -4.84669686591e-03 -1.91218092327e-03  5.60767578821e-04 -2.85755741614e-03  2.73442414308e-03 -3.50652642073e-04 -1.98862933986e-03 -1.47511319210e-03 -2.96258423113e-03 -5.95837869629e-04  8.21065819442e-04  2.50289061450e-03 -3.22228093570e-03  2.21343039383e-03  6.82708601584e-03 -1.54670977988e-03 -6.07028950553e-04  1.92646302408e-03  3.53561983315e-03  1.93116062335e-03 -5.42011697385e-04 -1.42949841805e-03 -7.82404283656e-04 -9.54938173833e-04 -9.17155694245e-04  1.18781101406e-03 -2.22629441888e-04  2.12535833234e-03 -9.10304676186e-04 -1.81633696590e-03  4.91861826464e-03  2.80844210741e-03  2.60433869290e-04 -7.27034796104e-04 -4.36380762125e-04 -2.33424082019e-03  2.44443382580e-03  5.55621979891e-04 -3.09586327875e-03 -6.27176815828e-04 -1.16252172370e-03 -1.06205793142e-03  1.00826189867e-02 -2.97552901217e-03  3.50531823031e-03 -2.73408166160e-03  2.95468268819e-03 -2.83148831355e-03 -1.42251916346e-04  2.27987730912e-03  4.95546832377e-03 -3.76505625259e-04 -1.11384519389e-03 -4.78274924544e-03 -4.38560129302e-03 -1.35061092832e-03 -3.80677836034e-03  1.12298187553e-03  1.58120417057e-03  3.02258321078e-03 -2.20880736313e-03  1.88473421934e-03 -6.06569288627e-04  4.30673592157e-05  2.63180398810e-03 -6.27588367350e-04  3.43570466740e-03 -6.58956571635e-04  6.30747088195e-03 -1.28765425132e-03  2.05002983834e-04  1.46264030213e-03 -1.11812190639e-03 -2.60728867682e-03 -4.62661576318e-04  1.99907235519e-04 -1.73252009285e-03 -5.12815785805e-04  5.25676607457e-04  1.88910395553e-03 -3.15322959164e-04  7.77649802340e-04  1.37820392290e-03  3.70179577594e-04 -4.33451887019e-03  1.40573969076e-03  1.30423181609e-03  1.47853961270e-03 -6.85415238715e-03 -4.59245668443e-03 -4.52522007006e-04 -1.32095044699e-03 -9.26032144867e-05 -2.37363838534e-03 -1.57736949762e-03 -8.20559628395e-04 -1.24166228736e-03  2.07175962447e-03 -2.43318120026e-03 -4.04547578920e-03 -2.24050127940e-03 -3.16692327209e-03 -1.07733374507e-03
 3.58108318545e-03 -2.07043226781e-03  3.40928664248e-03 -4.61945231638e-05 -4.09783292062e-03  3.79545242965e-03  2.11569181278e-03 -7.22566805406e-05 -5.24989027222e-04  2.94675113970e-03 -1.51102267722e-03 -2.80783553769e-04 -3.15903293191e-03 -3.54091168154e-03  3.39051326915e-06 -1.93468137644e-03 -6.66586448672e-04 -5.08923700833e-03  6.43163600112e-03  4.07671780197e-03 -3.14429128224e-03  2.35263727071e-03 -3.66219519628e-03 -1.26635156053e-03 -3.37905688736e-03  1.46150069695e-03 -2.83844712725e-03  1.28450704198e-02 -5.05153400223e-03  2.21792268618e-03 -2.33062647462e-03 -2.36144810663e-03 -5.14732542218e-04  3.90421712680e-03  2.48177423622e-03  1.33400441973e-03  2.18840444101e-03  5.09206666522e-03  3.98521670047e-03  6.80621417707e-03  1.21004739886e-01 -6.57845599624e-04  1.00009112523e-02 -1.62407720385e-03  1.04521252192e-04  2.52947850641e-03 -2.85584663083e-03  9.55816235779e-04 -4.33555431539e-03 -1.82680677701e-03  1.70187968121e-03 -1.12445030148e-03 -1.87225708363e-03 -9.27828330941e-03  8.98295108902e-04 -1.18863707541e-03 -8.34503519484e-03 -9.59289370798e-04  1.67669083569e-03  1.89029991113e-03  2.74332764161e-03 -1.70455845956e-03  8.24777439466e-03  2.28329495948e-03  2.61520109845e-03 -4.30296618685e-03  1.48697661257e-03  3.18378415321e-03 -2.94680886306e-03 -3.11972520278e-03 -4.87950462243e-03  6.19702674738e-03  9.96868272020e-04 -8.25109884082e-04 -7.10567899752e-05  5.74626987430e-03 -4.56202637555e-03 -1.54022527728e-03  1.01395243866e-02 -1.51778247664e-03 -4.02877467911e-03  5.26181548798e-03  1.92505745808e-03 -2.98372620042e-03  4.82347476809e-03 -3.73284245257e-03 -8.75004771228e-03  2.44696594592e-03  3.07410621199e-03 -2.74220281626e-03  1.59204112534e-04 -1.80246627496e-03 -4.28024962152e-03  4.28181876769e-04  7.24655284066e-04 -6.32993888378e-04 -2.03644440914e-03 -2.84878892275e-04 -6.37170854906e-04  2.20868766403e-03 -1.74916795248e-03 -4.17358506185e-03 -1.17613111687e-03  1.85600908556e-03  4.97388239551e-03 -2.05247453991e-03  4.27122891474e-03  7.15690179384e-03 -2.07472423589e-03 -4.78138571607e-03  4.65557346877e-04  3.94370323865e-03 -2.45909820953e-03  2.53237755850e-03 -3.37747182133e-03 -1.94189586615e-03  1.73667037342e-04 -1.00039463533e-03  1.72193944739e-03 -2.65374519486e-03  8.15765468290e-04  2.75260340055e-03  5.60960830714e-04  2.66924902719e-04  2.86727807846e-03  1.87309461523e-03 -6.79660638346e-04  1.51845958992e-03 -2.56097567896e-03 -2.17686205687e-03  9.89168889678e-04  1.42410885385e-03  6.71668654844e-03 -2.84673560278e-03  5.50701176625e-03 -1.74627627196e-03 -8.74212551774e-04 -1.35807617151e-03 -2.23925594322e-04  3.13351811430e-03 -1.53542214717e-03 -2.50508197551e-03  4.77193814948e-05  3.01154927848e-04 -3.55769903902e-03 -1.30497399752e-03 -6.04597249992e-03 -5.66095487887e-04  2.40380674176e-03 -1.11831017665e-03 -6.50379857867e-03 -1.85051602879e-04  5.61557937783e-05 -2.06770525226e-03  4.58303821091e-03 -4.52701824039e-03  8.81152983471e-04 -2.12907149300e-03  1.45321982505e-03 -1.13063555810e-03  4.50630757971e-04 -1.15329197507e-03 -6.68001265268e-04 -1.83210281417e-06  9.57170258917e-04 -2.68263956122e-03  3.26848367707e-03  6.33178487612e-04 -2.70909297526e-03  3.58525317564e-04 -1.40627794064e-03 -9.95062609384e-04  1.86393761138e-03 -2.24356308417e-03  5.93574181782e-03 -5.27338198239e-04  3.58846064476e-03  1.37919571387e-03  3.03525357361e-04 -1.02783417791e-03  8.59359295167e-04 -6.75136575638e-03 -1.72397227695e-03  1.00068150772e-04  1.99588510383e-04  5.34797441487e-04 -1.32886092615e-03 -7.01720987240e-04 -2.00932246247e-03  3.23602588300e-03 -3.03015271371e-03 -2.86326176482e-03 -1.62239730283e-03 -3.94673456460e-03 -4.51338767204e-04 -7.98713092832e-04 -1.03836239755e-03 -1.02193980241e-03  1.87817148631e-04 -2.44106294264e-03  1.20335864910e-03  2.32663652181e-04  2.59001317723e-03  6.85927049131e-03  1.31486452831e-03  8.78580686525e-03  7.31248688889e-04  2.87739456278e-03  2.72508868066e-03 -2.91727085991e-03  2.73758538269e-03  1.11912859080e-03  8.76354259755e-04  2.47166527449e-03  4.04972114271e-05 -1.13171817263e-03 -6.82733677696e-04 -2.43949916961e-03 -2.58887740166e-03  2.69653429202e-03  3.31182249901e-03  3.15815496871e-03  3.63108049270e-03  1.52879219306e-03 -7.47736640474e-05  1.40914365562e-03 -7.49509168232e-04 -2.83761850806e-03 -4.75299699350e-03 -1.57553504865e-03  3.25553716600e-04  2.71358676037e-03 -2.70153080466e-03 -1.14125313846e-03  1.75718084203e-03 -4.81585522662e-04 -2.02226597635e-03  1.78652941479e-03  4.60108772025e-06  7.44287275841e-04 -2.58506600072e-05  4.25661453580e-03 -3.46553903315e-03 -1.35191495937e-03 -6.15477680861e-04 -4.73871242408e-04 -5.60119702546e-03 -1.27496499139e-03 -1.20180177045e-03  1.99164473932e-03  1.35870600571e-03  1.35040884900e-03 -7.73547052472e-03  1.89856337302e-03 -4.18913770639e-03  1.09781478121e-03
 2.83148132091e-03  8.34428372212e-04 -8.04677344786e-04  1.90059083976e-04  1.88270469411e-03 -1.05911230432e-03 -1.60629317679e-04 -2.14595147051e-04  1.14685910970e-03  1.06023503637e-03  8.64040579928e-04  1.16234416684e-03  1.20395865514e-03 -5.41032580962e-04  2.70200119086e-03 -6.23170774923e-04 -3.46151999901e-03  2.08189097743e-03  2.13289053091e-03  2.29418943430e-03  1.35298036839e-03 -2.91810272296e-03  1.28216097085e-03  8.31655115215e-04  3.37444047505e-03  4.76971421098e-05  1.67788309648e-03  1.53847124996e-03 -3.79986976131e-03 -2.09653285398e-04  1.22371419178e-03 -1.08304003174e-03  2.98257073717e-03  8.98064919697e-04  4.87816843812e-04 -3.03059818391e-03  1.40348573266e-03  2.84224348291e-03  1.47015369923e-03  1.39790722456e-02 -6.57845599624e-04  7.69873397179e-02 -5.49123654480e-03 -3.10905662161e-03 -1.28885800965e-03 -3.06017055995e-04  9.71558357834e-04  1.87066209686e-03  2.49417493549e-03  2.29444622368e-03  9.32339287729e-04 -7.17417696647e-05 -7.47875625601e-04  6.39529799306e-04 -3.90849098129e-04 -1.97563927638e-03 -1.23055196532e-03 -1.87899069184e-04 -1.66859055451e-03 -1.57716226537e-03  5.20008710979e-03 -3.67976931703e-03  8.26230120915e-04  3.57030024348e-03 -1.69598238845e-03 -5.51768941994e-03  4.19325072780e-03 -3.83020086597e-03 -1.67993833413e-04  3.43955524166e-03  2.43040879475e-03  1.01592331329e-03  1.48356634935e-03 -2.98867784991e-03 -1.49827577992e-03  2.80000777759e-04 -1.47581345731e-03  8.52987154154e-05  2.54965645889e-05  2.39269221895e-03  1.82644306801e-03  1.70472831389e-03  1.80439137274e-03  7.90934528257e-04 -4.20281748611e-03  2.12084850821e-03  1.89150553591e-03 -1.21304562997e-03  3.10175337699e-03  3.01272411869e-03 -3.05239816427e-03  1.09544461525e-03  3.32287712774e-04  1.93749393436e-03  8.05461423112e-04 -8.55149664591e-04  1.67527288665e-03  8.95207045344e-04  4.62030639766e-04 -1.12569904833e-03 -1.80043106170e-03 -2.02805895420e-03  6.51677160824e-04  1.05164355267e-03 -9.95010180605e-04 -5.62294499485e-03  1.76995881113e-03 -3.17779419743e-04 -2.33486799919e-03 -2.02039474111e-03  1.31955754674e-03 -9.26969908529e-04 -3.07546570074e-03  6.46275951433e-04  2.29014860650e-03 -1.81686389772e-03  8.31060858991e-04 -3.31036581088e-04 -6.79845289300e-04  5.97386286048e-04 -9.26754629886e-04 -4.55488179731e-04 -6.36557164429e-04 -6.23517482590e-05 -1.65762575618e-03  6.07745999145e-04 -2.82590187315e-03  2.27809520096e-03 -5.06007606123e-03 -1.10051707740e-03  2.89225895139e-03 -2.62110779424e-03  2.00949304052e-03 -3.02498928510e-03 -2.00816522220e-03 -5.38408361693e-04  2.68788158990e-04  1.73606707992e-03 -4.20004024821e-03  1.72311678004e-05  1.99760174803e-03  4.08236385631e-03 -9.68954742740e-04  2.24847186051e-03 -3.53406418675e-04  3.00942166570e-03 -2.29852742578e-03  5.48302701474e-07 -2.21741413797e-03 -1.55442226724e-03  1.80960804010e-03 -9.50614352304e-04  8.36941792403e-04 -2.40509961401e-04 -1.62299362769e-03 -2.09102706651e-03  2.23457119940e-03  1.47965982037e-03  1.63417079117e-03 -1.17903507927e-05  2.35062041104e-03 -1.78399710938e-03  1.94945151144e-04 -1.49799771066e-03  2.17844640711e-03 -1.94955520063e-03  2.17316043381e-04  4.69025883695e-03  2.84088605850e-03  1.22149601304e-03  2.18644321125e-03 -5.97902248019e-04  3.85973091355e-03 -7.41010863865e-04  1.29367683434e-03  3.77905250107e-04 -4.59886250255e-04  3.17427597694e-03 -1.01256551443e-04  2.24934260375e-03 -2.67416134375e-03  2.90833374939e-03  2.79393509913e-03 -4.28848115036e-03  1.19509937410e-03  4.51218503976e-04  1.65158861052e-03  6.65773149236e-04 -5.41254294103e-04  6.71498751456e-04 -2.56416343664e-03 -1.93266059283e-03  8.07793311998e-04  2.09236672885e-03 -4.83836965570e-04  1.49688111431e-03 -3.12887837514e-03  1.76198365513e-03  1.55149427809e-03  1.60763848806e-03  1.16881318216e-03  5.98036380958e-04  8.58169392209e-04  1.13003208080e-03 -1.17461905921e-04  3.22403398538e-03 -8.29677527403e-04  1.15309002931e-04  2.67315483275e-03 -6.73098743069e-04  5.68936663868e-04  1.39594040986e-03  1.62019235973e-03  5.60034932795e-04  7.79079417530e-04  3.02323670298e-03 -8.96497336988e-04  2.99058862805e-03  2.39826210608e-03  1.81263501872e-03  6.95018462521e-04  3.55669116036e-04 -5.28377519785e-04  9.31749589404e-04  1.78075007083e-03 -3.68873881495e-03  1.43844662113e-03  4.92773175933e-03  2.97985627727e-03 -1.70182887445e-03 -4.96856573884e-03  2.86302559397e-03  2.07357944662e-03  4.33269463432e-03  9.53537405062e-05 -1.24818938285e-03  9.32275880833e-04 -8.33562759543e-04  4.01087100699e-03  4.61381063231e-03  2.08776726668e-03 -2.17721214730e-03  1.00051081002e-03  5.51352169937e-04  3.12037787459e-03 -1.19201553855e-03 -7.62915370552e-04 -2.24489228990e-04  2.60611967346e-03 -6.90037853671e-04  2.70774520745e-03  1.42936076465e-03 -2.38723358225e-03 -3.12352922384e-04  1.56704856107e-05 -4.55400732702e-04
-2.44954720417e-03 -3.17425896154e-03 -1.31613846525e-03 -2.02438419284e-03  2.12571493061e-03  1.11164785489e-03 -2.82143109150e-04 -4.43522232305e-03  1.21831840068e-03  5.33656087051e-03 -3.48316738241e-03  9.27841144773e-07  9.37640724760e-04 -2.42176956546e-03 -5.15909004147e-04  3.09557813145e-03  2.18063578812e-03 -7.51196854547e-03  1.69593800975e-05  7.13447225101e-04 -3.35751951637e-03  3.48693092824e-03 -3.67445089166e-03  3.24668572570e-03 -4.84433742451e-03 -4.09952301528e-03  1.19192477190e-03  1.09828629111e-03  7.97232157540e-05 -1.29957012042e-03  7.63802866734e-05 -1.44750020336e-03 -4.16253500731e-03  1.05173643514e-03  5.09140656921e-03 -2.18478522195e-03  1.53959693142e-04  5.65731101445e-04  1.24507337495e-03 -2.85888279433e-03  1.00009112523e-02 -5.49123654480e-03  9.32372241370e-02 -1.86084318032e-02  1.52048935450e-02 -1.52293208838e-03  1.06634755975e-03  3.29239763117e-03 -1.76425624294e-03 -1.19632632742e-03  1.59325269413e-03 -2.68971125282e-03  7.07721781300e-04 -3.07539975827e-03  7.76573149609e-04  3.52915193445e-03 -3.11105292565e-04  2.96562218882e-04  1.57557735948e-03  1.39580785466e-03  9.26250614802e-04  1.58439074917e-03 -6.58944462704e-04  3.48098972984e-03  2.94315618500e-03  2.77851403783e-03  3.07348535213e-03  4.52860464810e-03  1.88038816690e-03  1.57249923623e-03  5.09579944455e-04  4.70288822844e-03  1.22444742090e-03  8.85808333090e-04  2.87218479295e-03 -6.05484973700e-04  5.35146230663e-05 -1.75385833430e-03  1.83356222479e-03 -2.35804468337e-03 -3.96841516815e-03 -4.08369860063e-04  7.66372220054e-04  6.48898812994e-05 -8.53803085917e-04  1.29435999877e-03  1.73485968248e-03  2.24517509181e-03 -5.76471025427e-04  4.30770776112e-03  5.20226922029e-03 -3.33012287053e-04 -1.45091641768e-03  2.23653461478e-03  4.52002391192e-04  1.74052672124e-03 -2.05542455230e-03 -1.37191169642e-03 -3.62023785699e-03  2.49350900180e-03  7.94345593500e-04  1.35565112552e-04 -1.94039026744e-03 -5.76316457385e-04  5.52497978497e-03 -6.05021049230e-03  1.99850961365e-03  3.27038791555e-03  1.07711040077e-04 -2.80337396025e-03  1.44510030870e-03  4.63251069707e-03  5.55327926395e-04  4.34577851462e-05 -2.15831342993e-03  2.40485016404e-03 -3.85501201009e-04 -1.17388978810e-03  3.49127217787e-03 -3.40220759784e-03 -2.55779872778e-03 -8.95114361407e-04 -1.02245174257e-03 -6.71269686534e-04  1.53340662065e-03  1.73245606142e-03 -3.49516724433e-03  1.01816535876e-03  3.48503418742e-03  2.20208004919e-03 -2.30303396399e-03 -9.21711729244e-04 -6.24207225918e-04  4.68610719030e-03  3.92989627405e-03 -2.79831869358e-03  9.11099649374e-04 -6.34899985274e-04 -4.28609806137e-03  2.00261971813e-03 -9.27801635683e-04  9.64669866046e-04 -2.97190953972e-03 -1.23788294879e-03 -2.84629858095e-03 -1.90137044629e-03 -1.10369287680e-03  1.82795514116e-03 -3.05906476590e-03 -3.13921259216e-04  1.23554411927e-03  1.59586902055e-03 -7.18487036930e-04  1.44485304219e-03 -4.62317453175e-03  7.05050897789e-04  2.02386273886e-03  3.29870145448e-03  3.09161075055e-04  3.32681097006e-03  3.29485653295e-03  5.06930566736e-03 -1.71694235692e-03 -5.57464763459e-03 -2.95656210807e-03 -1.03898311937e-03 -6.32923778050e-04 -3.86725016259e-03 -1.70470920275e-03 -3.60696134864e-04 -1.43149320294e-03  1.20914173639e-03  2.63619421537e-04  1.55045379293e-03 -1.45048437391e-03  2.57196478702e-03  8.44353296740e-04 -2.81855583996e-03 -1.49616227894e-03 -1.16956219191e-03 -2.35198603277e-03 -1.31536744218e-03  9.28661349463e-04 -5.82274544661e-03  1.48495311130e-03 -7.24185897732e-04  2.36759853279e-03 -4.11299064810e-04  1.76925199198e-03 -9.44709825632e-05 -5.41292642197e-03  5.80196750187e-04  3.12960408177e-03 -2.71555409788e-03 -2.13952915903e-03 -1.74117890127e-03  1.97956147059e-03  5.33680247428e-04  1.34685175042e-03 -1.25725918371e-03 -3.05596521140e-03  4.48486651517e-03 -1.56890781500e-03  2.75886283879e-03  1.87394842794e-03 -1.07420679122e-03  8.74093179487e-04 -6.00476212156e-04 -1.76188882277e-03  2.78979508283e-05 -6.29317082326e-03  1.21071112742e-03 -4.66860740845e-03  2.85480059989e-03 -1.00500308939e-03  1.75447437103e-03 -2.44070723424e-03  1.89060029409e-04  4.19944272212e-03 -2.59544490350e-03 -3.60792779440e-03  2.31941279715e-03  8.26640748679e-04  2.37671643531e-03 -8.35378128398e-04  4.76997248650e-03  1.31768946525e-03 -2.31756040918e-03 -1.73006337357e-03 -6.47601221963e-05  3.66901981797e-03 -1.79241400940e-03 -2.94432947826e-03 -4.13288063196e-03  4.92829269965e-03 -1.28718829438e-04  4.46233770600e-03 -3.14953796803e-05 -3.05486505246e-03 -9.37316134097e-04 -1.86649930445e-03 -1.65049947982e-03 -5.93275411359e-03  3.11591776958e-03  1.00480209707e-03  5.20008671268e-03 -2.13582872455e-03 -2.38764904330e-03  2.89400351365e-03  5.18839248249e-03 -1.65889346353e-03  3.36631260596e-03 -3.83399286212e-03  2.13609658186e-03 -1.15527447035e-03 -1.19466912102e-03
 6.20016028830e-04  3.37354373073e-03 -1.95665889795e-03 -3.55956453209e-03  9.74627024654e-04 -1.70562343251e-03  1.48457079941e-03 -2.73342235176e-03 -1.62119774152e-03  9.87533632283e-04  2.38956033129e-03  2.99134587853e-03  2.81508695282e-04  3.12473056210e-03  1.49881457406e-03  3.09790465533e-04  1.30592402676e-03 -3.58882207617e-03  9.22759229262e-04 -1.39807479805e-03  7.03474751652e-03 -5.20237040785e-03  1.97757008834e-03 -3.80354314312e-03 -3.18037055515e-03 -8.36598201516e-04 -2.08478472664e-03 -4.09325872467e-03  1.90884291438e-03  4.04042281124e-03 -3.38483054296e-03 -2.54512748561e-03  3.83375383453e-03 -7.69972697603e-04 -2.14896666122e-03  3.13892916167e-04 -1.43709726804e-03  8.05333368888e-04 -1.83904776692e-03 -1.01241366932e-03 -1.62407720385e-03 -3.10905662161e-03 -1.86084318032e-02  1.02579766174e-01  9.84324463834e-03  3.93267237293e-03  1.24487760016e-03 -6.66124698640e-03 -6.11099590666e-04 -3.65226890946e-03  1.50870187912e-03 -2.91245975764e-03  3.01150796229e-03 -4.01635619757e-03 -3.43426897140e-03 -1.05308212853e-03 -4.52286133063e-03  1.63754843894e-03 -1.86130923390e-03 -4.85857123355e-03 -6.00702344773e-04 -2.27600295576e-03 -3.93700609525e-04  2.05246208714e-03 -1.40705671216e-03  5.39642551099e-04  8.52245491050e-04 -2.57300149093e-03 -1.54183163913e-03  1.38930252166e-03  2.48061132614e-03 -8.02990060762e-03 -8.70744010045e-04 -2.07107874651e-03 -1.70305238856e-03  6.16659211304e-04 -1.88037246295e-03 -1.91915396332e-03 -1.09672216965e-03 -3.87082761521e-04 -1.44773350735e-03  2.29678560899e-05  1.22149003057e-03 -5.03736814173e-03  4.86149503558e-03 -4.73514015295e-03 -1.96747168213e-03 -1.74099217239e-03 -2.65437199279e-03 -4.02410123547e-03 -3.15788378917e-05 -4.20867656826e-03  3.87653240223e-03 -1.00940247171e-03  4.24754780957e-03 -1.58145237950e-03 -4.56449793903e-04  1.34117965948e-03  1.76802112663e-03  5.42202517165e-04 -2.34657381539e-03 -2.52513043020e-03  3.27920763388e-04  9.77535135531e-05 -6.94027921863e-03  2.51356181535e-03  1.20854425350e-03  6.04939053594e-04  2.18480015529e-03 -5.45674914516e-03 -2.27073734813e-03 -2.68572356972e-03  1.48022241954e-03 -2.61503064888e-04 -5.49979911427e-05 -7.14974011452e-04 -2.90277636634e-03 -2.18830998796e-03 -6.00452502992e-03  1.20317639473e-03  6.05417302205e-03  1.68875444948e-03  2.45492535443e-03 -3.44464816204e-04  1.82392170699e-03  1.28703094719e-04  2.02363839542e-03 -3.30096782471e-03  4.37587219067e-03 -1.59228262058e-03 -3.88894064674e-04  2.11770739394e-03  2.51054197950e-03 -5.40975935029e-03 -3.66996282753e-03 -2.98638988301e-03  3.63449117408e-03  9.73152906912e-05  2.76201626629e-03  1.98017837468e-03  1.75740195547e-03 -6.77519797214e-05 -3.79504508626e-03 -2.10885400381e-03  2.38183878668e-04 -2.04004894488e-04 -2.46843561802e-03 -1.90554330230e-03  3.55147150665e-03 -2.80448943207e-03  1.40626024645e-03  6.01250050569e-03  1.36107031458e-03 -2.71985052006e-04  3.12736867379e-03 -1.43789103978e-03 -1.22187498358e-04  2.93253566737e-03  2.69389032948e-03  4.57919894101e-04  1.24730121677e-03  5.52095770193e-03 -3.08718227872e-04  8.71555536200e-04 -5.96715058359e-04  2.47777731047e-03  1.71472959689e-03 -2.27768275868e-03  3.20711656511e-03 -1.53928848256e-03 -1.06687395643e-03  3.29455517823e-03  1.88459189414e-04 -2.59942017353e-03  2.48611420004e-03  7.84075974238e-04  4.58322555136e-03 -1.87238396314e-04 -1.46924513043e-03 -1.94095160220e-04  2.37770455945e-03  5.04519744728e-04  2.57508511130e-03 -1.60147879313e-04 -2.81448979574e-03  4.57838546429e-04 -5.45941418799e-03  1.49827426892e-03 -1.77702363683e-03  2.02744274758e-03  3.21051122094e-03  1.46692963923e-03 -4.87568151864e-03  2.15154288937e-03  3.34629503473e-04 -9.42158579517e-04  2.00600005372e-04 -7.00499717748e-04 -3.48171922508e-03 -6.01401874324e-04 -1.08609642851e-03 -4.53177686024e-03  5.22479567887e-04 -4.71121235070e-03 -2.38018653284e-03  3.02500974966e-04 -2.37401086915e-03 -4.70155193152e-05 -3.77599634068e-03  4.27113288993e-04  3.72285682606e-03 -4.38795714182e-04  5.67252406613e-03 -1.93305852741e-03 -1.38597406328e-03  8.04792963657e-04 -3.78065985546e-03 -1.35990505638e-04  1.68783706055e-03  1.53299183461e-03  5.17566748203e-03 -1.41974935415e-03  2.67512407711e-03 -4.61626414509e-03 -1.95027800194e-04  2.55288668910e-04  1.13703876484e-03  2.63775388415e-03  1.57086775426e-03  1.52991051479e-03  5.90507229805e-03  5.68099091920e-04  3.37272340478e-04  1.68452853451e-03  4.43883176666e-03  2.33924139392e-03 -4.36144731599e-03 -1.22292250538e-03  4.62328451050e-03  1.45341570050e-03  1.52295541717e-03  3.98617443110e-03 -6.59860056156e-05 -2.04211515238e-03  2.57608753123e-03 -2.23727831203e-03 -3.57068506339e-03  1.17611071425e-03 -1.91916430716e-03 -1.75964269865e-03 -6.72005265234e-04  1.13492846025e-03  2.10218831864e-03 -4.49214092716e-04  9.87127092054e-04 -1.14868392408e-03
 1.33723728581e-03  4.10384663047e-03 -5.93275023643e-04 -1.96114180712e-03 -6.42653915836e-05  2.37815871552e-03  2.13324154376e-03 -5.31649168576e-03 -2.55073228646e-03  1.32966625959e-03 -9.62201259253e-04  1.76674512560e-03  4.82336250467e-04 -1.19423840620e-03  7.93978069012e-04 -2.08315073242e-03  1.61114792322e-03 -3.93283386749e-03  1.23175787516e-03  7.74424498571e-04 -1.10670208163e-03 -5.42153899648e-04  1.19641053108e-04  1.83937107123e-03 -3.41175814324e-03 -4.46611785955e-03 -4.35882277300e-04  1.45947550390e-03  2.89006787358e-04  3.79828996791e-03  8.34183183964e-04  5.15242222861e-04  8.44946240199e-04 -2.33546543999e-03  2.76438218868e-03 -1.02607552195e-03 -1.58568465482e-03 -9.60632382891e-04  3.17935745855e-03 -4.95876512359e-03  1.04521252192e-04 -1.28885800965e-03  1.52048935450e-02  9.84324463834e-03  9.15357154322e-02 -4.86804281192e-03  1.35581008495e-02  1.49917809778e-03  2.08656201924e-04 -1.59885487901e-03 -2.96014371534e-04 -1.79496846038e-03  1.39770233366e-03 -1.44357739671e-03 -1.83480441477e-04  3.62561677284e-04 -2.17571349664e-03  2.14133409239e-03 -1.58088664750e-04 -1.44253071346e-03  1.70547294135e-03  4.83202738159e-04 -2.33498435098e-03  3.83010507481e-03 -4.22246405165e-03 -2.54125100847e-03 -5.91528993072e-04  4.80432154000e-03  2.10207233620e-03  7.97160391368e-04  5.94826275919e-04  1.29774264830e-03 -3.67368536962e-03  2.19674000495e-04  7.42403040063e-05  1.34784753854e-03 -7.94978501419e-04 -3.60082500133e-04 -1.94566387709e-04 -4.09986523658e-04  1.60198926623e-04  2.90808894918e-03 -4.04668130784e-03 -2.14423184326e-03 -9.40335109286e-04 -3.75582958994e-03 -3.34469838854e-03 -5.91438872039e-03  2.27885877229e-03  5.96191266014e-03  3.28645211455e-03  2.80541227867e-03 -1.20994300623e-03  9.73428277089e-03 -2.78398760538e-03 -8.64972476689e-05  2.46415562681e-03 -1.33581030887e-03 -2.94535381204e-03 -8.44972682915e-04  2.59762475794e-04 -9.50826574781e-04 -3.77621022762e-03  7.55061754090e-04 -1.69654411674e-03 -3.87569663172e-03  2.04826269221e-03 -4.51358184414e-04  2.06247856564e-03 -4.92962333325e-03 -1.77893940069e-03  2.21390452779e-03  1.61804493083e-03 -1.47036734808e-03 -1.76594803946e-04  3.14401534299e-03 -7.48894083864e-04 -1.34170156432e-04 -3.87573311140e-03 -1.61411502924e-03  1.67472669688e-03 -3.02337814625e-03  3.88731432697e-03 -2.22449922350e-03  6.90758907888e-04  1.59431641320e-04 -5.29481863827e-04 -1.29123258208e-05  5.31463092882e-03 -1.55664496249e-03 -2.64576231932e-03  1.05464635100e-03 -2.51434437610e-03 -1.64432494584e-03  8.27998205662e-04 -2.61997247142e-03  1.38059439358e-03 -1.23467604239e-03 -1.89853938679e-03  4.46580990926e-03 -6.54976773354e-04  1.97645176811e-03 -2.57235524985e-03  2.35770957207e-03  4.19578020303e-03  4.29786224198e-04 -8.59726551960e-04  8.50074754466e-05  7.29842178769e-06 -2.38116795584e-03  1.57507169766e-03  2.89262616837e-03 -2.78976308903e-03  9.50985026333e-04 -2.03547824868e-04 -1.61216225584e-03  2.01919237840e-03  8.82871135413e-04 -2.25585911822e-03  2.93864690553e-03  5.63466004743e-03 -1.30999585249e-03 -1.71311579390e-04 -7.37857774091e-04 -1.41501458232e-03  3.67717164769e-03  1.94930561219e-03 -3.85011325343e-03  1.99743100471e-03 -2.96286505843e-03  3.49953294301e-04  2.09249307324e-03 -3.35409463713e-04  3.97731785669e-04  1.11651786799e-03  1.00834273746e-03  1.11958418262e-03 -9.22418574266e-05 -5.85950320331e-03  1.30732182442e-03 -5.16512965004e-03  5.42444589886e-04  4.86297446691e-03 -5.56611521672e-03  1.76739921935e-03 -1.07320943758e-03 -5.17185993205e-03 -7.13455626475e-04 -1.76081311475e-03 -1.62865186018e-03 -2.79709606910e-03 -2.13537035979e-03  6.01029327154e-04 -5.34033910516e-04 -5.76947074796e-04 -1.72052435010e-03 -1.67250324245e-03  5.68505638542e-04  1.61938218480e-04 -5.39237147146e-04  2.57505986460e-03  8.21913415157e-04 -2.75386243519e-03 -1.10576305989e-03  7.29545504629e-04 -1.06361247102e-03 -3.02387484122e-04 -2.50388825421e-03 -2.69363852786e-03 -4.57107034642e-04 -2.54712535301e-03  1.20509148801e-03  2.49608611903e-05  2.82440618796e-03 -2.71227135943e-03  2.42462208905e-03 -7.38486255960e-04  7.73123740374e-04  3.54150727248e-03 -2.72914543473e-03 -1.24001577321e-04 -5.23109280400e-03 -4.88538780384e-04 -1.45432988678e-03  1.50056459216e-03  2.21268154387e-03  4.11748382021e-04 -2.18435733430e-03  1.28808890028e-03  1.76676357235e-03  8.13358178536e-04  5.08813993929e-03 -7.78840801317e-04 -3.63609844831e-03  2.60554096829e-03  9.14211016896e-04 -1.25151775763e-03 -1.83216603865e-04 -4.28375458169e-03  3.51098829333e-04 -1.35127555654e-03  4.91640858688e-03 -1.49599530381e-03  5.81193227817e-04  2.55563568021e-05  3.20922936736e-03  1.77533205672e-03  1.85015769995e-03  1.85715783260e-03  5.59623974945e-03 -3.26940732015e-03  7.77019286924e-04 -1.71505910301e-03  3.01836664854e-03  1.43001647482e-03  1.09114439922e-03
 2.52675510752e-03  1.89560446189e-03  1.20721276935e-03 -2.77163705834e-03  3.40691854744e-03  5.50797978071e-03 -1.07642436886e-03 -6.75411711550e-03 -2.43112498468e-03  1.88276006850e-03  4.64713948214e-03  4.81465060806e-03  2.72498304225e-03 -1.19525734915e-03 -3.33121197701e-04  1.81362264594e-03 -6.85965945850e-04 -1.85258396580e-03  4.91819098403e-04  2.51058989014e-03 -4.44552068571e-03 -2.12939113254e-03  2.41600361228e-03  2.70540422014e-03 -2.48249189606e-03 -2.71576939415e-03  6.74441722770e-04 -2.47469100683e-03  1.96996799159e-03 -6.65717331094e-04 -3.67359297552e-04 -7.61839258823e-05  4.64827402672e-04  1.48938909659e-03  2.18366628612e-03 -2.49004455104e-03 -9.14303616634e-04 -8.12697741197e-04  2.70442982887e-05  2.11692808942e-03  2.52947850641e-03 -3.06017055995e-04 -1.52293208838e-03  3.93267237293e-03 -4.86804281192e-03  1.02815823104e-01 -2.93878796938e-02 -8.59984104244e-03 -1.06251874869e-03  1.15166653170e-03  4.97891756824e-04  3.54650977118e-04  7.85117768863e-04 -6.45666653141e-03 -8.45914542508e-04 -4.84907810789e-03 -1.03826378163e-03 -5.15546369314e-03 -1.60737716643e-03 -1.99403565979e-03  1.94310234425e-03  3.13031362832e-04  8.13477268828e-04 -3.62625851941e-03 -1.50911029920e-04 -8.32440634956e-04 -6.42315848573e-05 -5.58568811856e-04  9.13142022876e-04  7.09406902846e-03  4.50460494880e-03 -8.76128833617e-04 -5.13140257736e-04 -1.15756604637e-03 -1.36757446714e-03  2.09474447075e-03  1.71380134709e-03  2.03698285635e-03  6.46095096489e-03  1.28628844190e-03 -3.31369142849e-03 -2.20970639835e-03  2.43433632323e-03 -9.04033839552e-04  1.89834366007e-03 -2.23815924769e-03 -4.04832998099e-03  3.27528605865e-03 -1.83710343288e-03  9.67075150695e-06  3.89147237907e-03 -3.53851833712e-03  1.83618879823e-03 -6.08089032514e-03  4.95512299263e-03 -1.43182255304e-03  1.52030239098e-04  2.42149660181e-03  1.63822490415e-03  3.19675351717e-03 -4.94640974591e-04 -3.16630743531e-03 -1.57735858194e-03 -3.63418512219e-04 -2.29302429675e-03 -2.37284424455e-03 -2.64738085787e-03 -5.25437437619e-03  4.94538618869e-04  4.10742003222e-03 -4.21003794653e-03 -6.45139307291e-03  6.06749677917e-03 -1.41196505955e-03 -3.87291787824e-03 -1.24824868936e-04 -1.37697084784e-03 -2.42438794969e-03 -1.83064030655e-03 -1.83742308015e-03  5.71132932670e-03 -2.79153952781e-03  2.84482123386e-03 -1.10261712608e-03 -3.54758406653e-03  2.90605799608e-03 -2.80648240628e-05  5.94740280360e-05 -8.88461957248e-04 -3.12666495855e-03  8.74462451496e-04  2.25028099232e-04  1.74814795126e-03 -6.15870884354e-04  8.20195151846e-03  3.80804768808e-03 -8.98589026979e-04  1.40388213924e-03  2.16314632001e-03 -1.51003259624e-03  6.12887240234e-04 -1.22403929213e-03 -2.56807116279e-03 -2.98952591819e-03 -1.27087549869e-03 -1.12813309592e-03 -2.60162768382e-03  3.79892004722e-03 -5.01650180658e-03  2.06214502317e-04 -1.94635272183e-03  3.43097388012e-04 -2.69433695959e-03 -1.22196974319e-03 -3.27153366329e-03 -4.42386684574e-03  1.62596006613e-03  1.98863097132e-03  1.33787815536e-03 -1.99523280648e-03  1.63861994433e-03 -8.66142542092e-03 -6.07811937228e-04 -6.35110618931e-04 -4.08411156108e-03 -1.94183580028e-03 -7.17531814445e-06 -8.44884426561e-05 -3.07870678906e-03 -2.12092667272e-03 -5.53391705696e-03 -9.34540793489e-04  1.40788040714e-03 -1.02178928362e-03  2.93725565873e-03 -3.59873315716e-03 -1.95294029353e-03  2.60159825938e-04  2.33392277673e-03 -1.55901823437e-03 -8.46966651865e-04  3.80707086796e-03  1.18904252691e-03  7.24485035358e-03 -4.99946295025e-04  1.82666590723e-03  2.11916985121e-03  2.65261263473e-03  3.69029915646e-05  1.68840195458e-03  1.83561005924e-04  5.99425233050e-03 -6.31049733993e-04  2.06269808440e-03  2.46069051102e-04 -1.89086081226e-03  1.57912537279e-03 -3.41939990899e-04 -9.58352559016e-04  3.57624770989e-03 -7.21179821744e-04 -1.86143624198e-03  5.43524601661e-03  3.86438616600e-03  1.98273729745e-03 -2.74095029963e-03  5.42817736340e-03 -2.14323378837e-03  5.69747386126e-04 -1.03954509275e-03 -1.23514733286e-03  2.37938369132e-03  3.79917226053e-04  3.86827306709e-03 -1.25357665127e-03 -2.90110766180e-04 -3.09600500903e-03  1.48847238057e-03  5.89031698925e-03  5.29618093095e-03  1.48812817092e-03 -2.99209999922e-03  6.56046440719e-04 -5.23734858603e-04  3.26307695234e-03 -1.83307960645e-03  2.17051894299e-04  3.52684817921e-03 -2.04499986380e-03 -8.56464685967e-04 -9.81280114249e-04  2.23589875662e-03 -1.96886064810e-03  8.06132254926e-03  7.55384512794e-03  3.85261142688e-03  3.36152624277e-04 -4.66218514366e-03 -1.39319947051e-03 -4.41350141946e-03  2.29151406183e-03 -6.22568016036e-04  1.38739397577e-03 -1.00687731264e-03  3.63855190065e-03 -1.63199147772e-03 -5.72953072481e-03 -4.61425639617e-03 -3.59811377066e-03  3.62542679589e-04 -3.22339414733e-03 -5.74150213033e-04  7.19898176699e-04 -2.50006586902e-03 -8.33996968334e-04 -1.04212578687e-05
-5.00015540118e-03 -6.25137936020e-08 -2.51520190327e-03  1.29042358140e-03 -2.95230664042e-03  1.16796769009e-03  2.76259630694e-04  1.93606647998e-04 -1.29467166337e-03 -1.61755385519e-03 -3.56879163151e-03 -2.79738382683e-03 -1.87474326529e-03  5.91336900983e-04  1.42334487097e-03 -2.95719708820e-03 -7.12700509115e-04 -2.97905078344e-03  8.78327877228e-05 -1.29010932525e-03  5.18169907007e-04  5.13523119303e-03 -1.42540600909e-04 -3.00297999899e-03  3.36017363612e-03  2.26271701733e-03 -1.63669742200e-03 -6.40873573517e-04  1.15049945098e-03  7.68652320594e-04  7.47960029816e-04  2.65730876969e-04 -6.42881490991e-04 -1.74584290185e-03  2.14885398998e-03  1.47571804275e-03 -1.55807531943e-03  4.77236078056e-04  4.50930372652e-03 -3.61395879797e-03 -2.85584663083e-03  9.71558357834e-04  1.06634755975e-03  1.24487760016e-03  1.35581008495e-02 -2.93878796938e-02  8.89461736345e-02 -1.10942061140e-02  7.62514967039e-03 -2.10879950349e-03  2.47422653749e-03 -4.47976410300e-04  1.97192897256e-03  1.55049481624e-03 -1.85461921710e-05  1.75203408345e-03 -1.81635187909e-03  3.92846576275e-03  1.43467509044e-04  2.15693234817e-03  2.27201200985e-05 -1.55715492133e-03  1.67473744205e-03  2.60639095610e-03 -6.29711919682e-03 -1.67202264650e-03 -8.73831140180e-04 -1.05156708661e-03  4.25411185977e-03 -4.92071551755e-03 -2.12580508022e-03  1.62521098025e-03 -2.92166282361e-03  9.93182571447e-04 -3.62949472190e-04  2.44981137410e-03 -3.27728469069e-03 -2.16737319685e-03  3.01577294508e-03 -8.39777104821e-04 -2.10023767009e-03  6.90590584637e-03 -3.43425017362e-03  2.27400986706e-04  9.86402858974e-04 -9.29256972849e-04  1.87062631870e-04 -4.20776520027e-04  1.35355630680e-03  2.67365828525e-04 -5.16084749205e-04  2.60211708342e-03  1.33584333967e-03  6.13703540043e-03 -2.55034459178e-03 -1.23566301058e-03  2.65298469892e-03 -2.77943973083e-03 -3.78946381379e-04 -1.24846689540e-03  3.98490340064e-03  6.35277882717e-04 -3.18962876506e-03  4.72878917057e-04 -7.42405215351e-04  1.16131410725e-03  2.26509788117e-03  2.91742207185e-04 -1.49955424371e-03 -4.94574248926e-03  2.48305320913e-03  8.88270878044e-04 -1.97464566725e-03 -4.03709162802e-03 -5.09241358866e-05  1.96014238285e-03 -9.63558830261e-04  2.05049201408e-03  1.32433350527e-03  1.08936596731e-03 -1.13139163791e-03  4.08889171949e-04 -2.83569741840e-03 -1.13518361026e-04  2.25668835754e-03 -3.06457142080e-03 -4.54243343723e-03 -2.25427852630e-03  5.98045624545e-04 -8.54990012020e-04  2.85135099786e-03 -2.98824128485e-03 -2.41114994756e-03 -1.35659535132e-03 -8.17257778496e-04 -4.51192138803e-03 -1.15337601617e-04 -1.44310842603e-03 -1.70296960206e-03  2.35664961980e-03 -8.82114120322e-04 -4.00452260997e-03  1.73355780486e-03 -2.01101924872e-03  6.37308920997e-04  8.34410865553e-05  3.94350060494e-04 -1.39545737708e-03 -1.58540050172e-04  1.13889961216e-03  1.95055977147e-03 -6.01209353987e-04 -3.83508924131e-04 -2.35624310277e-03  4.37180923251e-03  3.13834647418e-03  3.24907453888e-03 -1.27782478900e-03 -3.06322151811e-03  3.50840832231e-03  2.11135975787e-03  6.87115507979e-03  9.78599587069e-04 -1.30738181101e-03 -8.26440560728e-05  1.55020584074e-03  1.10300230242e-03  2.89194199924e-04  3.49386198107e-03  1.83599679885e-04  3.75529211040e-03  6.24805393919e-04  2.14196988045e-03 -1.02167234262e-03 -2.43456841415e-03  4.42345768889e-03  2.26653791137e-03  5.13840233996e-04 -2.10094967327e-03 -2.17223394103e-03 -3.32211101399e-03  7.07704016140e-04  2.27389720905e-03 -7.04304642594e-03  2.85345278165e-03 -4.06113797706e-03 -4.06399927279e-03 -3.50699861126e-03 -1.75269889877e-03 -1.81190384470e-03 -3.74414069398e-03 -6.52872588113e-03 -2.55971718562e-03  2.81519231357e-03 -1.00498814290e-03  1.62583557131e-03 -1.91253054333e-03  3.04024580525e-03 -1.40166647214e-03 -5.03940645736e-03  2.89598038338e-03  1.41365441064e-03 -4.80101172370e-03 -3.16495949435e-04 -2.72308715245e-04 -1.99959944525e-03 -6.25529123762e-04 -2.60700749085e-04 -1.32696551149e-03 -5.97883332233e-04  8.81102460518e-04  3.18338882068e-03 -1.88941919311e-03 -1.64490008407e-03  1.47076659745e-03  1.44714900130e-03  3.20999210372e-03  9.28208508813e-04 -1.36738661180e-04 -4.00184767584e-03 -5.89776802870e-04 -1.54023497709e-03  1.79949017044e-03 -2.15198712090e-04 -1.47560478350e-03  7.35197023394e-04 -1.26987056504e-05 -1.94441639142e-03  9.35788867315e-04  1.90791876055e-03  5.86816335087e-04  3.08779003517e-03  2.09094404741e-03 -1.65174477926e-03 -2.29507599218e-03 -1.04660039376e-03 -4.11577963000e-03  2.08322778498e-03  1.84214893293e-03  2.18905623928e-03 -2.91321598952e-03  7.51220479456e-03  3.31002382141e-03 -6.14210237756e-04  2.31526445273e-03 -4.12413953851e-04  8.33602240795e-04  2.21955251601e-03  1.89227670363e-03  7.90272737945e-03  1.99446597226e-03  5.32671250798e-06 -2.84370163028e-03  3.18037863083e-05  2.33375011224e-03 -8.66841862335e-04
-3.38479467084e-03 -5.55650826842e-03  3.04850161458e-03  5.23876428819e-04  4.05467492829e-04 -4.98366572630e-04  3.08571858640e-03  1.63573076683e-03  2.12316507780e-03  1.10286767384e-03  4.08720341229e-03 -3.51351353136e-03  1.37557114695e-03 -1.33975812502e-03  1.37533468366e-04 -4.60743282024e-04  4.71407542556e-03  1.33556169092e-03  5.24419435671e-04  9.51256226424e-04 -1.81688459720e-04  7.99495027864e-04 -4.81042522005e-03 -2.03891210478e-03  1.37598943716e-03 -1.30074821571e-03 -3.09218802544e-03 -2.83362435116e-03 -1.79133499334e-03 -4.15036074281e-03  4.85154647458e-04 -5.84732971476e-04 -3.17243636870e-03 -6.27873483536e-04  1.35700777743e-03 -3.24846011730e-03  4.32868335620e-03 -1.62583097827e-03 -4.79195578017e-03  2.67554860854e-03  9.55816235779e-04  1.87066209686e-03  3.29239763117e-03 -6.66124698640e-03  1.49917809778e-03 -8.59984104244e-03 -1.10942061140e-02  1.07013914716e-01  1.49914242115e-03 -7.15378624546e-03 -2.07241750101e-03  7.98652607424e-04 -5.07761937536e-03  2.30450569910e-03 -6.21610328168e-04  1.04822788857e-03  2.03664860869e-03 -5.85252228506e-03  4.73610412379e-04  1.39692402982e-03 -6.28742160236e-04  6.63127788386e-04 -2.39842130466e-03  8.67834068308e-04  4.55726520083e-03  6.93274061558e-03 -1.58336946438e-03  2.53377327020e-03 -5.08320822293e-03  1.70785296974e-03  2.24094942422e-04 -8.41795380109e-03  1.24609156578e-03 -1.10189062820e-03  1.29077212416e-03  3.19697514189e-03  3.44531269943e-03 -1.87317603953e-03 -1.51797930129e-03  1.37064622154e-03  3.33869365171e-03 -1.84792356395e-03  5.22432082101e-03  1.01934655901e-03 -6.61926520357e-04  1.95646531292e-03  1.10096118247e-04 -4.13762386519e-04 -2.11080859311e-03 -4.21459408955e-03  3.08581507305e-03 -8.01555470910e-04 -1.11616985599e-03  2.65165655622e-03  1.09575585878e-03  3.11472880326e-03 -1.29793004858e-03 -6.85581394567e-04  1.12228795633e-03 -1.38749377554e-03 -3.24651958749e-03  3.71087612338e-03  1.80054335903e-03  3.73375139642e-04 -2.09077283623e-03 -1.51138168339e-03 -1.41768303369e-03 -2.87883353393e-03 -5.32686674080e-04 -3.62327921783e-03  5.59418210325e-04  3.72099551967e-03 -4.59938804671e-06  3.35181620646e-03  1.69717556805e-03  3.60976714480e-04 -1.16881510478e-03 -1.53795611273e-03 -3.29554844280e-03  6.71083197488e-03  2.43466552138e-03 -1.15223024214e-03  5.03532894724e-04  2.31367039795e-03 -4.24274732030e-03 -4.49544913148e-03  2.55458280156e-03  2.36438254051e-03  1.37482848454e-03 -7.89022957797e-04 -1.61430045292e-03 -2.74647790411e-03 -1.14312253830e-03 -6.61353266038e-04 -3.53781590728e-03  1.78268916242e-03 -1.02678408375e-03  3.92753289546e-03  6.59669898312e-03  4.29862650082e-04  3.56461940832e-04  3.23455550865e-04  5.59236442854e-04  2.80983327276e-03  1.93495841856e-03  4.06147424500e-03 -3.28440946614e-03  1.39899763617e-04  3.02467620721e-03 -1.60074417596e-03 -1.90970562099e-03 -2.87148813597e-03  1.36873739249e-04 -2.43870935225e-04  2.80981362755e-04 -1.36466306674e-04 -3.42114224892e-03 -4.81029765651e-04  2.58775129613e-03 -1.84936994132e-03  4.16936022835e-03 -5.41819995014e-03  1.33844054934e-03 -2.21225480759e-03 -1.49703053524e-03 -6.93318286680e-04 -1.88304124635e-03  4.08550729884e-03  7.06323438977e-04  1.50076441550e-05 -8.65929159026e-04  4.42245326231e-03  7.33467898622e-04  3.31570610149e-03 -1.46654552821e-03  2.32979432239e-04 -1.02225072091e-03  4.49980793946e-04  1.05566649595e-03  2.76089848417e-03  3.47865865684e-03 -2.42864611267e-05 -2.85373632429e-03 -3.79263475157e-03  8.01296730280e-04 -9.05316029170e-04  2.51836586344e-03 -1.56403993033e-03  3.36593796441e-03 -9.25123396944e-04  2.20006455744e-03  2.84956213718e-03  4.63656322544e-03 -1.40691256884e-03  1.48334558178e-03 -3.02162416402e-03 -2.79145078995e-04 -4.09423356817e-04  1.65472874268e-03  3.07681370436e-03  4.03654403703e-04  2.69047795633e-03  6.73378872751e-04 -2.42020994560e-04 -1.76633785520e-03  8.73351554761e-03  4.85143615754e-04 -4.50743848948e-03  3.20308668270e-03 -1.34738591549e-03  2.70865601775e-03 -2.27112692390e-03  2.29734818244e-03 -1.78310255247e-03  4.07157394130e-03 -3.90655344184e-03  1.17204313798e-03 -1.20349112014e-03  1.29444065010e-03 -3.70837648180e-05  2.39136002462e-03  2.69037747379e-03 -4.40034265978e-03  1.37081384993e-03  2.23577512989e-03 -1.40936083918e-03  2.86752060957e-03  1.95193711244e-03 -7.83934777334e-04  4.66368408252e-03 -4.57477575212e-03 -3.90894809651e-04 -6.48863032012e-04 -1.63970612875e-03  2.77060568494e-04 -5.16981650446e-03  4.64666075336e-03  1.65849602474e-04 -3.66244116864e-03 -6.57243616992e-04  2.34916960681e-03 -5.50010325846e-03 -1.28568654099e-03 -1.28468297365e-03 -2.30016270747e-03  7.96397883546e-04  2.88178761426e-03 -3.20176820312e-03  1.49179714558e-04 -6.34716937906e-04  7.27887758174e-04 -1.60166958553e-03 -4.42667597738e-04  6.85316439616e-04  2.77011948238e-03 -3.37705775699e-04
-1.92853105963e-03  6.86428496958e-04 -8.13163498840e-04 -4.02598365045e-04 -3.53647485609e-03  1.17593687825e-03 -3.32783891142e-03 -1.72488952503e-03 -8.64521717351e-04 -3.16773820705e-03 -6.62333891976e-04  1.03905102646e-03  1.36664737952e-03 -8.64383311515e-04  1.50155076956e-03  1.13573910786e-03  9.71514610644e-04  2.37807729454e-03  3.28118651465e-03 -2.92332655352e-03  3.99796247193e-05 -2.03532481846e-03  3.99072587798e-03 -2.81267675190e-03  3.84097561187e-06 -3.64689341425e-03  1.82926148982e-03 -2.77475800500e-03 -1.17355653781e-03 -3.89112470606e-03  2.23678857004e-03 -2.45830280559e-04 -6.25303561247e-03  9.42749766762e-05  1.70400901567e-03  3.55608959297e-04 -3.63911715226e-03 -3.27336203769e-03  3.34047837337e-03  2.37081986609e-03 -4.33555431539e-03  2.49417493549e-03 -1.76425624294e-03 -6.11099590666e-04  2.08656201924e-04 -1.06251874869e-03  7.62514967039e-03  1.49914242115e-03  1.10909071209e-01 -5.01092627839e-03 -5.59129125076e-04  1.08948372996e-03 -2.97591693031e-04 -6.93589524500e-03  2.63455628887e-05 -2.36105170250e-03 -2.26837877791e-03 -1.75569702483e-03 -1.99333588301e-03 -3.40678857016e-04  1.65139734237e-03 -1.49436317413e-03 -4.33299609011e-04 -3.37931609578e-03 -4.41887143759e-03 -3.82126928958e-04 -1.77040157970e-03 -3.43799058950e-04 -6.35991835327e-04  4.11738072021e-03  1.42469594745e-04 -4.66549511898e-03 -1.47864691196e-03 -6.52355315388e-04 -1.35717971528e-03  1.00652039087e-03  2.01840964626e-03  1.63654062607e-03  2.43459373474e-03  3.56309063650e-03  4.05410596957e-03 -7.94441636785e-04 -1.85072201705e-03  3.64037851441e-03 -2.62125836009e-03  6.70931117695e-03 -3.32585982764e-03 -9.74844514906e-04  6.35423334779e-03 -1.71759173598e-03  1.81150504068e-03  4.13234825678e-03 -9.95223726699e-04  5.84637953354e-03 -4.86139089446e-03 -2.94122262429e-04 -2.65473449244e-03 -4.82944845125e-03 -7.99067286107e-04 -1.96922852962e-04  2.29358447071e-03  3.85065824382e-03 -7.88491689429e-05  4.44988576733e-04  2.42852897208e-04  8.86907830886e-05  1.33366953272e-05 -1.02061587736e-03 -3.45226792433e-03 -4.07445193002e-03  2.31292216635e-03 -2.15963658676e-04  6.42015503279e-04 -2.54689845120e-03  2.19169131023e-03 -1.24583980663e-03 -3.04152332070e-03 -2.33826451713e-03  3.18280155362e-03 -9.13705353014e-04 -7.14457483877e-04  4.95641306815e-04 -5.32061549778e-04  1.54034637094e-03 -3.06575581994e-03  1.76909011163e-04 -2.93559188558e-03  2.00841370593e-03 -5.10194372700e-03  5.25203512992e-03  4.38974464495e-05 -4.64169724434e-03 -1.57483660541e-03 -5.39510546655e-03 -2.67813430391e-03 -3.55823308718e-03  4.59246560455e-04 -5.31512329194e-03 -1.80574654410e-04 -1.19839285579e-03 -1.79404593203e-03 -4.53434663162e-03  3.21013833385e-03 -3.54842840488e-03  1.19470346277e-03  5.19688099348e-04  4.91492568744e-04 -2.91358243112e-03 -3.13047155306e-03  2.91713429600e-03 -5.53057156355e-03 -1.09423399046e-03 -1.59126699337e-03 -3.87770451413e-03  4.46270256934e-03 -5.15832280484e-03 -7.77586525887e-04 -4.88418654199e-03 -1.52994768178e-03 -3.33198527328e-03  9.64783057105e-04  1.42744106972e-04 -3.97883481436e-03 -2.38648134015e-03 -1.32916817261e-03  8.45970905989e-04 -2.48590928074e-03  3.01533743680e-03  5.92637424999e-03  3.40287519472e-03  1.61827742568e-03 -1.65952565087e-03  1.28027717072e-03 -6.77224118394e-04 -5.18000514868e-03  3.92346276157e-03 -2.38939688164e-03 -1.58037392605e-03 -1.14759269517e-03 -1.17547885752e-03 -2.78459312123e-03  1.71220773312e-03  4.74279692270e-03  1.22801115058e-03 -3.91619115358e-04  3.46808629824e-03  7.88900370912e-03  3.14583828560e-03  2.94911723274e-03 -1.59190743424e-03  1.44646640591e-03  3.08931122636e-03 -4.83626563205e-04  3.09071109598e-03  7.69421271882e-04 -4.84202074184e-04 -2.72986648140e-03  3.84580285214e-03 -2.29144807326e-03  3.69944903035e-03  2.03560100707e-04  3.92772422517e-03 -3.92103047811e-04  1.39388646578e-03  6.82769888386e-04  4.86998985021e-03 -1.80863201493e-03  8.87506038189e-04 -8.16055071855e-04 -9.92446234390e-05  5.79965075981e-03 -2.82474298364e-03  4.09525021628e-03 -3.90626388138e-03  2.14294513020e-03 -1.33363487750e-03 -1.31254749234e-03 -1.48555479474e-03  6.05581027757e-03 -8.48720318930e-03 -2.61814348286e-03 -3.34369587805e-03  5.15440533839e-03 -4.41126877858e-04  4.00818769763e-04 -4.03699433989e-03 -6.39016658846e-04 -6.70656369280e-04  1.85405661845e-03  5.65993054382e-03  4.04281562136e-03 -3.92007259309e-03 -1.57287505406e-03 -7.27385438216e-04  3.63136923207e-03 -4.66942007002e-03  1.94085508890e-04  6.15093521665e-03  1.73147972260e-03  4.55567627471e-03  1.68641531119e-03 -6.78948213151e-04  3.45386276539e-03 -2.79775546567e-03  1.88071688582e-03  6.92406611158e-04  4.10463318609e-03 -3.24927154585e-03 -1.23505536824e-03  4.37867100429e-03 -3.10912497230e-03 -4.25148201591e-03  2.15514661462e-03 -2.91349561694e-04 -5.66039734896e-04  3.45442707654e-03
-6.81474489644e-03 -2.53837545916e-03  1.54220188003e-03 -3.63793383593e-03  1.24998653672e-03  1.09126446042e-03  2.10820055389e-04 -3.52508447422e-03  8.06645256636e-04  4.98888095846e-04  2.33082975119e-03  1.94331994175e-03  3.57281615125e-03  1.64523729816e-03 -1.57894710060e-04  2.28120348090e-03 -3.66415406606e-03  5.02088528942e-03 -3.28587580113e-03  4.24793883211e-04 -4.58593043992e-04  4.56929834968e-03  2.92520162235e-03  4.17272181453e-03  4.44903565982e-04  2.43869011490e-03 -3.87489007511e-04 -1.66415290648e-03  3.16910683093e-04  1.36215130122e-03  4.28665760077e-03 -5.31166286400e-04 -1.71520346758e-03  1.08507918197e-03  2.11136275610e-03 -4.69968555837e-04  2.24639098174e-03  1.89219808507e-03  3.96697426705e-03 -4.54946829376e-03 -1.82680677701e-03  2.29444622368e-03 -1.19632632742e-03 -3.65226890946e-03 -1.59885487901e-03  1.15166653170e-03 -2.10879950349e-03 -7.15378624546e-03 -5.01092627839e-03  9.02064245962e-02  6.40189141349e-03  7.59714335536e-03  4.01823878880e-03  3.13026920761e-04  2.93839922790e-04 -2.31897805012e-04  7.86086811350e-04  3.03862078077e-03  5.67824716363e-04  7.16951214762e-04 -2.27026890246e-03  2.65795238257e-03  6.03856505595e-04 -4.15706692575e-03  1.72130948415e-03  3.27645454256e-03  2.10485419446e-03  8.96053560919e-05  2.65426458714e-03 -1.18440434160e-03 -1.89916973233e-04  5.08899259688e-03 -2.23085319738e-03  1.93964917214e-03  1.47264083836e-03  2.18670907368e-03 -1.09434421133e-03 -8.45841435460e-04  3.36489472814e-03 -6.09944128015e-04  3.00475542513e-03  5.67466319010e-03 -2.23817442553e-03  6.08012199364e-04 -3.77023875519e-03  2.45481437679e-03  5.73675594902e-04  2.17496329737e-03 -7.20910128340e-04  1.37740933224e-03  1.84379456030e-03 -5.78227809344e-04  1.26228104756e-04 -4.05915818888e-03 -2.63415109302e-03 -2.28757422876e-03  6.42079174975e-04 -4.67147321103e-03 -1.92082664836e-03 -1.40230883064e-03  3.02255313070e-03 -2.70848364578e-03 -1.89064787242e-03 -2.27313339776e-03 -3.08058393498e-04  1.08118964304e-03 -2.67810887068e-04 -1.23323151851e-03  2.21279149437e-03  4.59443653317e-03 -3.03210897722e-03 -2.31887123244e-03  2.07320687770e-03 -7.61924067099e-04 -8.41614620171e-04  4.40700697893e-04  4.29190178625e-03 -1.69857183364e-03 -5.40941034112e-04 -2.04584933532e-03  8.12323403245e-04 -1.97779235626e-03  1.49553631137e-03  3.03486150630e-03 -2.14597739714e-03  1.77801299778e-03  1.69754513786e-03  1.91060126785e-04  6.84968089998e-04 -2.57619359419e-03  3.45628344895e-03 -8.39865334427e-04  1.89630477182e-03  1.13689174632e-03 -1.56548356544e-03  6.75106839855e-04  1.18563760704e-03 -3.02984669884e-03 -1.28522210760e-03 -1.84944673649e-03  6.38027187276e-03  3.41175385559e-04  2.46189541885e-03 -4.12191481783e-03 -5.87157800954e-04 -2.23182200819e-04  3.91222194850e-03 -1.30665483431e-03 -2.37422487462e-03  1.83245369990e-03 -1.43814849644e-03  1.30085130418e-03  1.84784501299e-03 -4.12881056638e-03 -2.72962600250e-03  6.39801760567e-03  3.41429841665e-03  2.38243740235e-03 -1.61416321711e-03  7.49503912154e-04  3.57273692925e-03  3.72816284259e-04 -1.12701074287e-03 -1.74540736079e-03 -3.80976437772e-03 -3.35970640787e-05 -5.23338893599e-03 -9.53662568173e-04  5.60381308687e-04  8.84360373268e-04 -1.68851045371e-03  3.44968393129e-03 -8.46309577257e-04  1.50430769373e-03  2.69302744219e-03  4.48601132087e-03  1.71669260143e-03  4.57343226318e-03  4.32762287421e-03 -2.14652513404e-04  2.59331720709e-03 -3.07505108271e-03 -1.49517251749e-03 -5.21004146994e-04  3.35835018437e-04  2.41971903823e-03  9.03567187948e-04  1.40047069225e-04  3.37788692762e-04 -1.76695501533e-03 -2.26054977663e-03 -1.21156011058e-03  6.15291443282e-04  2.77485801368e-03  2.28958990893e-03  5.59491114197e-04 -3.35507513900e-04 -2.91547593811e-03  5.63026872717e-03 -1.09063233106e-03  1.99489567060e-03 -2.65875090527e-03 -3.31550079783e-03  2.12060823546e-04  1.13734242258e-03  3.34454153463e-03  1.67749174760e-04  4.56717699306e-03  5.31663960852e-03  3.39379931813e-03 -1.74391192017e-03  2.60402550021e-04 -1.78264556578e-03  7.49508131429e-04  4.08273016596e-04 -2.99517181979e-03  1.61247412313e-03 -1.99015745299e-04 -2.58845522666e-03  2.96251266051e-03 -1.48121327907e-03  1.84157601612e-03  2.76632796737e-03 -3.68056039032e-03  1.44853296811e-03  5.19350485064e-03 -1.70218812748e-03  1.54913971413e-03 -1.97057640838e-03 -1.97548371278e-03 -1.89536852509e-03 -2.65898476168e-03  2.47828523114e-03  4.68043924831e-04 -2.15310916322e-03 -2.20450029499e-03 -2.41535297647e-03  3.77398797606e-03  2.09858211794e-03 -9.84531495136e-04 -1.72015525961e-03 -1.67355822174e-03  7.64520108814e-04  4.75361901950e-04  2.14385794810e-03 -2.21948847477e-03  4.23006242198e-03 -7.30482143477e-04 -8.20539189505e-04 -3.99041731026e-03  1.59580520378e-03 -1.45430682095e-03  2.09726668770e-04  1.58972367245e-03  1.44655328081e-03 -2.04518011050e-03
-1.96050235352e-04  1.57849714194e-03 -4.28122085138e-04 -1.58129187119e-03  2.10830770994e-03 -1.57134768697e-03 -5.16161715276e-04 -2.41615264013e-03 -1.22829863150e-03  2.09050601441e-03  1.44203853367e-03  1.85548274901e-03 -2.57502234925e-04  1.44243324182e-04  7.98996803040e-04 -3.59176535227e-04 -4.15842895803e-04 -1.20590737819e-03  7.18449453159e-04  1.52589566861e-03  9.22317399038e-04  2.02169448177e-04  2.93532859040e-03 -1.93780183909e-03  1.29244676307e-03  1.20239726568e-03 -5.67234094908e-04  6.18131731978e-04 -1.71565365484e-03 -7.97174985395e-04  1.79530432335e-03  9.78604215545e-05 -1.26381137942e-03  5.90031846157e-04  8.81203263738e-04 -4.48425285063e-05  2.41603596599e-03 -1.14546260762e-03  2.45417908120e-04 -1.32427756474e-03  1.70187968121e-03  9.32339287729e-04  1.59325269413e-03  1.50870187912e-03 -2.96014371534e-04  4.97891756824e-04  2.47422653749e-03 -2.07241750101e-03 -5.59129125076e-04  6.40189141349e-03  5.98714500919e-02 -3.98167083085e-03  9.44075654109e-03 -9.61956165984e-03  3.50521865966e-04 -8.13858679857e-04 -3.24107722557e-03  6.17926898855e-04  2.21598469246e-03  1.12293210601e-03 -1.29151643595e-03 -8.80900032060e-04  1.08552601664e-03 -4.77823400012e-04 -2.44667720461e-03 -3.44073486747e-04  1.78873843697e-03 -3.20234398699e-03 -1.29671323657e-03 -1.38150055557e-03 -1.82201568440e-03  2.93956223337e-03  1.54557568523e-04  4.97658131739e-04 -2.95496049523e-04  2.70804683408e-04 -1.49618112705e-03  1.53310737485e-03  3.06263122792e-03 -1.36494884465e-03 -4.10914288074e-04  3.83234835006e-03 -4.60290000813e-04 -2.72773164836e-04 -1.06428635316e-03  1.46983055133e-03 -1.83933320472e-03 -3.79895265711e-04  4.11965116755e-04  1.86309433764e-03 -6.54545030933e-04  3.08948271841e-04 -7.06406853029e-04 -5.90896967957e-05 -1.57445253581e-03  8.14492950361e-04  1.40367544443e-03 -1.19448768406e-04  1.26727605847e-03  6.61372776068e-04  2.42793838502e-04 -2.10636793245e-03 -3.83191574176e-03 -8.18707302020e-04  1.02926507737e-04 -2.06599139810e-03  3.51523635029e-03  3.75025598303e-03  6.34633559812e-04  1.79008641212e-03  1.17698975047e-03  2.78742933460e-03  3.63369656882e-04  5.56881731066e-04 -9.79026655431e-04 -5.14281549350e-04  1.73140168179e-03 -3.24896617121e-04  1.04506045867e-04 -2.15021715740e-03  4.53319605633e-05 -2.02406216987e-03  5.61708698453e-04 -5.09484444598e-04 -1.18131066170e-03  1.24528781286e-03 -1.92562768199e-03  7.59108737649e-04 -5.91742294054e-04 -2.80579610551e-04 -1.22059113079e-03  7.45459044533e-04 -2.54586905364e-03  2.68187766860e-03  1.46767335699e-03 -5.67403791470e-04  2.28066168885e-04 -1.60585071863e-03  2.06402167197e-04 -2.76256927121e-04  1.07928840356e-03 -6.55476967159e-04 -6.07968164036e-04 -5.71272405752e-04 -3.90136039882e-04  3.51699898384e-04 -4.55024838528e-04  5.50047301995e-04  1.01778940663e-03 -1.98394774194e-03 -2.97970536596e-03  1.84168109740e-03  4.74025283245e-05 -3.79008541108e-03 -6.59633636242e-04  3.98796113515e-03  1.38595172593e-03 -3.40357305690e-04  1.74304732497e-03 -3.38104532190e-04  1.76080109287e-04  1.32925698090e-03  1.65229914785e-03  1.86412596793e-04  2.23500852275e-03  1.38967352675e-03  2.87349185380e-03  5.82010392104e-04 -1.80077073141e-03 -3.39402682501e-03  4.45864362309e-05  1.64935431530e-03 -3.13827686953e-03  2.85909068976e-04  3.18245649508e-03 -1.10737821049e-03  1.14990465104e-04  2.10306809740e-03  2.06568412957e-03  7.59961921926e-04  9.16657948630e-04 -1.84123020282e-03  2.05537284037e-03  2.45149087374e-03 -6.70235694561e-04  1.28972339733e-03 -1.40986095982e-03 -9.48469945399e-04  7.38956215207e-04  1.87360067783e-03  1.58934893523e-03 -1.95566586961e-03 -1.59723595036e-04 -2.75984161791e-03  6.58393114877e-04 -5.88438115820e-04 -1.56339118688e-03 -5.76410432355e-04 -9.08656350649e-04  5.64398645086e-05  1.53192741468e-04  1.32585492963e-03 -3.53853778001e-03 -3.94171455693e-04  6.17228605996e-05 -8.49243580802e-05 -1.40981275738e-03 -1.23438974417e-03 -2.13315051285e-03  1.10556290823e-04  1.42859996932e-03 -1.92420564395e-03 -6.47905677692e-04  2.08311815843e-04  1.34651872441e-03 -1.31786456933e-03 -1.84751228190e-03  4.74587397404e-04  3.94464511809e-03 -5.37700652843e-04  1.03112987716e-03  1.48261413041e-03  1.39074697437e-03 -1.43103687896e-03  4.71044113717e-04  2.15335337038e-03  1.96905077610e-03 -1.19210440971e-03  1.01769533427e-03 -2.50135871885e-03 -1.73279500834e-04  3.33808907238e-03 -1.79437815121e-03 -2.32932415208e-03 -4.51000122051e-03 -9.64313894641e-04 -1.11469514636e-03  2.15712892973e-04  3.54543462376e-04 -1.31431946954e-03 -1.59848999794e-04 -2.84587106592e-03  3.73369570198e-04 -1.67188563516e-03  2.61971985651e-03 -1.07916052982e-04 -5.78087586690e-04 -1.85733726067e-03 -1.35459188366e-03  2.08928456900e-03 -4.35274035255e-04 -1.05162335640e-04  2.22053559887e-04 -3.80621233858e-04  1.31826207433e-03 -3.93708695095e-04
-1.16850310534e-03  4.73511628080e-03 -3.54327700907e-03 -1.06731395453e-03  1.00649720837e-03  1.05547289108e-03  2.43120321472e-04  1.28348568983e-04  7.90766579874e-04  7.75150354048e-05  4.87943616051e-04  1.21779164854e-03  1.82444436199e-03 -6.45555208082e-04  5.66293103035e-04  2.84226324071e-03  5.76256662062e-04  2.07964881206e-03  3.77871817258e-04 -1.01082358063e-03  6.30924822679e-04  1.38516217542e-03  1.78865599947e-03 -1.00252772872e-03  8.71275636849e-04 -1.72763136845e-03  2.00541116544e-03 -4.37283903779e-03  2.23863768423e-03  7.59999766701e-05  5.74378749718e-04  5.39265530124e-04  4.68120202927e-04 -2.69846738563e-04 -1.15551228967e-03  1.32326948140e-03  2.78040199941e-05  1.21596975167e-03  1.42143676345e-03 -3.80839856556e-03 -1.12445030148e-03 -7.17417696647e-05 -2.68971125282e-03 -2.91245975764e-03 -1.79496846038e-03  3.54650977118e-04 -4.47976410300e-04  7.98652607424e-04  1.08948372996e-03  7.59714335536e-03 -3.98167083085e-03  7.72918904617e-02 -9.47371733573e-03  5.00747116419e-03  1.86157396826e-03 -1.02272095809e-03  3.93834559263e-03  5.13950628281e-04 -2.39437080495e-03 -2.38910157403e-03 -9.29151829453e-05 -1.01540921854e-03  2.47751341263e-04 -8.52895760750e-04  1.24485529536e-03 -2.16735965516e-04  3.76907406824e-04  3.56027007798e-04 -2.41993979821e-03 -2.13461723219e-03  1.29402716875e-03 -1.68325617958e-03 -2.79885759010e-03  2.36705241419e-03  1.55826194453e-03 -6.12995841862e-03 -2.88385319868e-03 -2.09019436025e-03  3.49811114990e-03  4.01819987136e-03  1.95669373720e-03 -5.06177273174e-04 -1.36533185678e-03 -7.50014301899e-05 -4.27736714813e-03  2.05028514607e-03 -3.23357597117e-03  6.47541095755e-04 -2.17000999770e-03 -1.44823999305e-03 -1.00545803633e-03  1.40763062413e-03 -7.53322699076e-04  5.88009161281e-04 -1.60664621488e-03  1.77273195167e-03 -2.61420336939e-03 -5.70601954033e-04  8.70961342696e-04 -2.43380588954e-03  1.54500625089e-03  5.77241797704e-04  3.77291728235e-04  2.79739171577e-04 -1.65521776434e-03  3.42155670908e-04  6.30342887490e-04  3.51652492631e-04  2.12700745226e-03  1.42451851272e-03 -1.62586896255e-03 -9.42469160063e-04  1.08071253504e-03  7.91534218434e-04 -1.77655140357e-03  2.65231461845e-03  1.91031843204e-03 -3.85642867371e-03 -1.96647038480e-03 -2.04348447164e-03  2.80782130230e-04  7.61269213530e-04  4.22861238118e-05  2.14110341445e-03 -3.38344009578e-03 -6.71605796411e-04  2.76295884565e-04 -1.26478471717e-03  2.96406237478e-03 -3.93482984362e-04 -1.40308722022e-04 -2.07487185617e-03 -1.09534844218e-03 -1.05315714172e-03 -4.32500994321e-03  1.28079635224e-03  3.03397694385e-03  1.27583820132e-03  3.49770723031e-03  2.48421309925e-03  1.32467559759e-03 -2.31913518907e-04  6.26527886493e-04 -2.20217233842e-03  6.00584802505e-05  1.30317192230e-03  1.90957392163e-03  1.64383562832e-03 -1.22399344776e-03  2.80968576635e-04  1.14955457799e-03 -8.90083198699e-04  8.88723570950e-04 -2.42428496581e-03 -2.69327130978e-04 -2.04536041801e-03 -7.56672113115e-04  8.92615904876e-04  4.23564081827e-04  4.92470793686e-04 -1.64503624765e-03  1.35617795611e-03  1.18862044199e-03  1.13501687496e-03 -5.39248363391e-04 -2.63197065563e-03 -1.41515078992e-03  4.79974629169e-03 -1.90964615933e-03 -7.01072129454e-04 -2.90837436293e-03 -2.28146771486e-03 -7.43943431253e-04  7.53969753264e-04 -3.45522254754e-03 -6.33399025848e-03 -4.81477101833e-03  2.93125317301e-03 -3.13187629683e-03 -6.88511836359e-04  1.29153904425e-03 -1.97103484933e-03 -7.24811085784e-03 -1.40204327209e-03 -3.45611287894e-04 -5.83393552917e-04 -1.21075523755e-03 -1.20437781447e-03 -2.96380231135e-03  1.60700795824e-03 -3.49838395278e-05 -2.08170812215e-03  4.20736791785e-03  2.21064523172e-03 -3.57957004135e-04  1.92213267959e-03 -4.56163691782e-03  2.27959032512e-03 -8.27275670082e-04 -3.20097765597e-03 -2.05868185639e-03 -3.55653983230e-03  6.15872167889e-04 -1.28815099819e-03  7.06317404500e-04  1.47860270855e-03  4.26374154335e-04  1.37794389778e-03  3.73809859765e-03  6.53254685457e-04 -8.19443117203e-04  2.32688736273e-04  1.66521628382e-03  1.97684704850e-03  7.11335784281e-04  2.81000732339e-04  2.52297427522e-03  2.69721129031e-03  1.32373839164e-03  2.80830559489e-03 -2.01943796050e-03  7.73021874868e-04 -2.10669056648e-03  2.31274999167e-03 -1.33569235068e-03 -1.91582439692e-04 -2.62839048349e-03 -1.26243222561e-03  4.12670834476e-03  4.98989845926e-04 -9.12731808140e-04  4.97530699735e-04  2.23836275884e-03 -1.49178972509e-04 -2.06031821576e-04  9.45666165486e-04 -8.38169537443e-04  1.50790652553e-03  3.21588079381e-03 -6.12519076821e-03 -1.63071422808e-05 -2.03373084483e-03  9.12630194937e-04  2.79017407086e-03  5.56921456182e-03  9.51868396329e-06  2.59889769284e-03  6.29644715929e-04 -1.60859497877e-04 -7.29826673622e-04  2.18757443980e-03 -9.27143096119e-06 -6.78281286619e-04 -1.10166129796e-03  1.64534319920e-03 -1.77434646861e-03
-1.57657579560e-03 -5.10620330409e-03  8.97621587476e-05 -1.45259942210e-03  2.18479520722e-03 -2.65950224787e-03 -1.43120165033e-03 -2.59117591287e-03 -4.46133542523e-04  2.71214472274e-03  3.76203667373e-04  1.51321964865e-03 -6.96635644423e-04 -1.38508456503e-03 -4.58424762652e-04 -2.02359079420e-03 -1.16788808913e-03 -5.12884427323e-05  2.96729495051e-04  9.40438363158e-04 -7.96849238737e-05 -1.05482286472e-03 -1.04073930902e-03  6.34124600012e-04  1.83533773868e-03  2.41209556386e-03  2.73081271731e-04 -1.00286707049e-03  2.09395480824e-03  2.52040780540e-03 -8.15037020829e-04 -1.07321894555e-03  2.12205843023e-03  2.96765215298e-03 -1.11052446910e-03 -1.98003278723e-03 -2.72129782308e-04 -5.80818863679e-04 -1.81244124797e-03 -1.80445756284e-03 -1.87225708363e-03 -7.47875625601e-04  7.07721781300e-04  3.01150796229e-03  1.39770233366e-03  7.85117768863e-04  1.97192897256e-03 -5.07761937536e-03 -2.97591693031e-04  4.01823878880e-03  9.44075654109e-03 -9.47371733573e-03  7.05006783936e-02  1.41899754022e-03  7.46367717597e-04  2.65967175771e-04  7.75552484269e-04  1.08713186754e-03  3.24565123292e-03  1.95285501579e-03 -2.87496380476e-03  1.40823163418e-03 -1.40389549105e-03 -6.02833511746e-04 -5.18797773338e-03  1.54647190106e-03  1.40550631553e-03  4.79931832744e-04  2.28400426016e-03  3.77136144422e-04 -2.51669732931e-03  9.42400031076e-04 -2.17230252706e-04  4.49868128554e-04 -1.24928664974e-03 -1.27592171796e-04  4.76077292149e-04 -2.00377735490e-04 -2.80267423810e-04 -2.31463654660e-03 -7.40137556591e-04 -3.99499839634e-05  8.85066600227e-04 -9.05915625887e-04  3.44044907959e-03 -1.70263595424e-03  2.85032762097e-03 -1.71153253503e-03 -2.20526783517e-03  4.37303750749e-03 -5.07926032847e-04  2.26297241779e-03  1.77874822959e-04 -1.61250759443e-03 -2.62782286064e-03 -1.63941382295e-03 -9.67782866240e-04 -1.14320786853e-03 -3.37877885344e-04  1.97489074343e-03  6.77913960573e-04 -1.73491459544e-03 -6.23340506506e-04 -1.62050468108e-04  3.09803062947e-04  2.00045740219e-04 -1.08203428525e-03 -2.34689473276e-03  2.28670660542e-03  2.56998597554e-03  1.04727273195e-03  2.81164307557e-04 -1.53322822192e-03 -7.15654252780e-04  4.54796075407e-03  1.59522250884e-03 -1.88793271018e-03  2.82230835800e-03 -1.77836559863e-03 -5.70617122742e-04  1.37530275110e-03 -9.12142186220e-04 -6.35772037565e-05 -1.03678994541e-03 -2.44699054839e-04  2.77589370219e-03 -5.61069773158e-05 -2.81350972818e-04 -3.16307169470e-03 -2.49919600370e-03  5.51360321756e-04  1.73695889499e-03  7.07903379890e-04  2.70369524750e-03 -6.80511172226e-04 -3.11320900673e-03 -3.07921878450e-03 -2.86753641234e-03 -1.63032109987e-03  1.82693424305e-04  3.04320216243e-03 -7.62920864800e-04  1.73819273909e-03 -5.26663947185e-03 -4.01629643725e-04 -9.81748816447e-05 -6.29739330216e-04  1.13848426572e-03 -2.59371749049e-03  7.22970055544e-05  4.67562415993e-05  2.92893376130e-03  2.04086466084e-03  2.10109045607e-04 -4.84209338363e-05  6.73416246016e-03  2.54413446192e-03 -4.17610206056e-03  8.44903996498e-04  2.71864088426e-03  1.33033515813e-03  7.09902423659e-04  1.79733725376e-03 -3.07748487517e-03 -1.99568990690e-04  2.17876649837e-03 -1.08549168346e-04 -5.27675332264e-03 -1.00345935742e-03 -5.85419064194e-04  8.44018332632e-04  1.89781836131e-03 -2.73744870246e-03 -5.29706817517e-04  3.17220756365e-03  2.45014353477e-03  5.51555165839e-04  1.17644871602e-04  2.17305226580e-03 -1.39881520486e-03  9.99477322141e-04 -5.06726311673e-04 -4.47418599969e-04  1.73889301065e-03  5.32044889419e-04  3.09229401975e-05 -3.54069475971e-06  5.14081355897e-04  5.09254144994e-03 -1.65660700079e-03 -1.67184247587e-03  1.08204151624e-03 -3.18971314955e-03  5.53438650723e-03  1.34769412816e-03 -2.09438102605e-03  1.88127260218e-04 -1.82270398690e-03  1.95540573196e-03  2.88306143151e-03 -3.56161355694e-04 -1.24867725898e-03 -2.23655780887e-04 -1.21369104909e-04  7.17536709370e-04  5.10697819235e-04 -2.75084906458e-03  1.38453979389e-03 -2.49938386815e-03  7.75088984207e-04 -2.01237904468e-04 -2.92648679796e-03 -6.98271751925e-04 -2.11951784378e-04 -1.16630278037e-03  3.71176980381e-04  4.61680463567e-04  2.51963023057e-04  2.67698691672e-03  2.03221425503e-03  2.85800657223e-03 -2.20269945555e-03  3.22407813853e-03 -5.56896523970e-03  2.33175512622e-04  4.15102806226e-03  3.34690185728e-03  1.56948512270e-03  1.57390655628e-03 -2.84774393376e-03 -5.84757329850e-04  1.23559498046e-03  1.55091522981e-03  6.94635839328e-04 -1.51352877301e-03  9.53349753669e-04 -4.39041378171e-04 -5.60184697610e-04 -1.70444151927e-03  2.58549965006e-03 -2.29587487344e-03 -2.20706930773e-03  1.14044759300e-03 -1.05693561261e-03 -1.15483409964e-03  1.10632565056e-03  2.85045064047e-03 -2.25893680507e-03  5.02249483149e-04 -8.67519184710e-04 -1.08461667420e-03 -5.69061876050e-04 -1.80722267020e-04 -1.24043365556e-04  7.37472789557e-04  1.27451111126e-03
 1.43282012136e-03  2.60112837629e-03 -2.91463441748e-03  3.89885588162e-03 -5.30190579066e-04 -2.85294016684e-03  2.71472582988e-03  5.09072019277e-03 -2.21228703413e-04 -4.91868753438e-03  9.17941698813e-04 -1.00036755005e-03  1.17212020005e-03 -2.72779450646e-03  2.31033309564e-03  1.60396006079e-03  1.73756553603e-03  9.23902206874e-04 -4.54351313157e-03 -1.83567512132e-03  5.27898254264e-04  3.11014044301e-03 -1.09126868139e-03  2.11588367962e-03  1.74471938265e-03  8.79075069936e-04 -1.78370282133e-03  3.65426346607e-03  8.93145329946e-05  4.05034461491e-04 -1.74870295711e-03  8.44544572020e-04  2.06668062065e-03 -8.98789517930e-04 -2.26896118788e-03 -1.87287897830e-03 -2.70244934607e-04  2.00463091776e-03 -4.89974562921e-03  1.47155646368e-03 -9.27828330941e-03  6.39529799306e-04 -3.07539975827e-03 -4.01635619757e-03 -1.44357739671e-03 -6.45666653141e-03  1.55049481624e-03  2.30450569910e-03 -6.93589524500e-03  3.13026920761e-04 -9.61956165984e-03  5.00747116419e-03  1.41899754022e-03  9.96946603919e-02  8.31731242566e-04  8.12504811852e-03  2.50274328649e-02 -3.64828197720e-03  1.46472509395e-03  5.27457578471e-04 -2.21328892765e-04  4.56163879309e-03  1.10453747893e-03 -1.58267038538e-04  5.38420481658e-03  3.65967996171e-03  1.94268318017e-04 -1.15158142440e-03  3.22049064568e-03  6.36885743674e-04  3.10573431632e-03 -3.21689181988e-03  1.92423916842e-03  1.59730565964e-03 -8.67117870695e-04 -1.33815056072e-04 -2.47520698047e-04 -2.64847344213e-03 -2.76037321272e-03 -1.08908162545e-03 -2.74239642909e-03 -1.26105740929e-03 -5.45271591773e-05  6.73460546080e-04 -5.73348134715e-03  2.26850068320e-03  5.93827201989e-03  8.76138968022e-04 -2.74273641853e-03  4.40641331028e-04 -9.87677815544e-04  3.75560566352e-04 -1.14755770508e-04  1.05284106368e-03 -9.29784693800e-05 -1.58167346200e-03  1.40992730686e-03  1.26389263972e-03  5.10594878150e-04  1.14182583656e-03  3.03256857057e-03  2.47082943821e-03  1.23004139870e-03  1.87834978101e-03 -4.08807514387e-03  2.43268913714e-03  4.97273472209e-04  1.53895696998e-03  2.60321916977e-03  3.84347470021e-03  3.63253686524e-03 -3.50832634872e-03 -1.52509053393e-03  7.80619746885e-04 -6.33489537445e-05  5.11759733675e-03  6.84373594750e-04  4.45420361796e-03  3.91395939137e-03 -1.19424522427e-03  7.91699747417e-04  6.92185983772e-04  4.15989081680e-05 -6.17341132458e-05 -2.02486930299e-03 -3.98475772378e-03 -3.32277576364e-04 -5.74184523612e-03  1.87078988681e-03 -1.83110027314e-03  3.48539554006e-03  1.02903995816e-03 -3.49891503091e-03  1.26310521385e-03 -3.40707420803e-03 -4.08663895234e-03  1.65894581989e-03 -3.11907365751e-03 -4.96448708946e-03  2.35160702152e-03 -1.68839889804e-03  4.05311095825e-03  2.17687479122e-03  8.10788523180e-05  3.98374663993e-03 -9.95921660862e-04  1.83091365998e-04 -2.17146752701e-03  6.59709432522e-05  6.67319725711e-04  9.42369798190e-03 -2.43225564936e-03  1.29604177476e-04 -1.16990282161e-03 -1.48897632762e-03  1.28900158949e-03 -3.67918339570e-03  2.79450589377e-03  2.92696756678e-03 -1.85624090387e-04  1.61297617334e-03 -2.91586492184e-03 -4.97536268564e-04 -1.33854933420e-03 -6.50388530187e-04 -6.32139382250e-04 -1.67256790403e-03  4.68424897204e-03  1.71650398933e-04 -1.28997469535e-04 -1.81647380936e-03 -7.58291425085e-04  1.87314665244e-03  2.40029334323e-04 -4.11506644471e-03  4.07564473892e-03 -1.10520827331e-03  6.52811611136e-05  1.40652304424e-03 -1.56250801856e-03 -7.42632756247e-04  3.42429590258e-03 -1.95978242727e-03 -3.95762451744e-03  3.87841502568e-03 -2.60292436423e-03 -1.17183256442e-03 -4.21756263192e-03 -5.08867415145e-03 -3.32239528795e-03  4.94387920414e-03  5.41264019009e-03 -5.56821268778e-04  3.02546117184e-03  8.11503587288e-04  9.21988250028e-04  4.73043294711e-04  1.68239944936e-05 -2.97244505413e-04  1.05893405137e-03 -5.06942950856e-03 -1.54905170098e-03  3.52234509660e-03  3.16497118555e-03  3.20283110047e-04 -2.68468415376e-03  2.23910314027e-03 -2.60802312508e-03  3.78997677439e-03  2.47489538068e-03 -3.90458823574e-03 -1.35466237606e-03  2.75370943211e-03  3.62672716737e-03 -1.09613277557e-03 -9.02138780711e-04  2.14095361237e-03  3.04091140657e-03 -4.35977633380e-03  4.65749134800e-03 -7.90171313166e-03 -1.50900983977e-03 -5.43185909173e-03  1.22747991631e-03 -4.24784946638e-03  8.06289621723e-04 -2.91455405109e-03 -3.28444572963e-03 -2.45370563772e-04 -1.40520831819e-03  9.93168673783e-04 -5.93943000042e-04 -4.37298097391e-04  8.72532962310e-04 -4.63980825362e-03 -2.16159157230e-03  1.29226611081e-03  1.78314493558e-03 -7.74588128046e-04  2.72013986121e-03 -3.47819498544e-03  7.26528212634e-04 -2.87410693448e-03  2.21299025659e-03 -3.30351262802e-03  3.28704910238e-03  2.08885271445e-04 -6.87565817417e-04 -2.07722858034e-03 -4.02272977288e-04 -2.44304612034e-03 -2.76267180543e-03 -8.29654070096e-04  1.98241146039e-03  7.69325041765e-04 -4.79061242268e-04
 1.17705774025e-03  1.80028325055e-03 -1.09790864596e-03 -2.31752860851e-04 -1.87953620572e-03  5.38958636399e-04 -6.06763306008e-04 -8.38845347829e-04 -1.03181872199e-03 -4.23094452999e-03 -1.29224994514e-03  6.88379846194e-04 -1.29011851192e-03  2.27153085115e-03 -2.26312012436e-03 -2.99117110901e-04  6.11908814481e-04  2.18596802277e-03 -1.15857766023e-03  7.96102294714e-04 -4.41194491798e-03 -5.07076474042e-05  3.50978430142e-03  2.10134363708e-03  1.30212962880e-03  1.40709444458e-03 -1.83069915603e-04 -2.73941848336e-03  2.74635555399e-03 -9.83578655733e-04  1.37034659990e-03  2.97973531681e-04 -3.18372270749e-04 -2.91463053959e-04 -1.44817335472e-03 -5.89908955325e-04 -3.89109252204e-03 -1.26871648909e-03 -2.02220558578e-03  2.74602792668e-03  8.98295108902e-04 -3.90849098129e-04  7.76573149609e-04 -3.43426897140e-03 -1.83480441477e-04 -8.45914542508e-04 -1.85461921710e-05 -6.21610328168e-04  2.63455628887e-05  2.93839922790e-04  3.50521865966e-04  1.86157396826e-03  7.46367717597e-04  8.31731242566e-04  6.61115090111e-02 -4.33122347322e-04 -1.06947318892e-04  1.79962677417e-02  1.01009666190e-03  5.06008231257e-04 -2.07704286423e-03  2.05368297055e-03 -2.35315502867e-03 -8.72858408276e-04 -5.87079300233e-04 -1.84740985098e-03  1.36418295970e-03 -1.27576485638e-03  2.13495588693e-03  2.24203695137e-03  3.38553949456e-03 -1.42950007061e-03  3.89756909261e-03  2.75401504322e-04 -7.47021952729e-04 -2.12340823113e-03  1.58460606625e-03  1.72833888262e-03  4.53189683793e-04  1.93755085244e-03  3.49384871315e-03 -2.15908623482e-03 -8.55437973931e-04 -8.47861539702e-04 -2.52571879816e-03  1.83628511776e-03 -1.43126411862e-03 -1.16446781128e-03  1.23182198672e-03 -1.09279824864e-03 -2.40692189033e-04 -6.34715421868e-04  1.20128834880e-04  1.93430495352e-03  6.87883349038e-04  2.63995956824e-03 -2.71538245051e-03  1.19026869180e-03 -5.82794562524e-04 -9.17786897377e-04 -8.56146919946e-04  1.72423005483e-03 -5.23668427746e-04 -3.12693682433e-04  2.77400342324e-03  5.34684687619e-04 -6.78539604695e-05 -1.87967917640e-03  2.29682020675e-03  1.97973493574e-04  9.62367114560e-04  1.54810052737e-03 -3.01461426275e-03  1.33947369444e-03 -6.30243522385e-05 -1.30939101435e-03 -3.15607212001e-03 -9.13901264867e-04  3.18513863663e-04 -5.91840058842e-04 -1.88965682199e-03 -5.91036677390e-04  1.60469156252e-03 -1.55771511757e-03  3.53798138058e-04  1.15893051834e-03  1.80437071515e-04  1.68460268706e-03 -5.23837905307e-03  1.26121310426e-03 -9.02487999890e-04  7.11026504814e-04  1.25004640613e-03  1.62618938267e-03  2.26776645353e-04 -5.53059645078e-04  1.01219361389e-03 -9.56531491149e-04 -4.88954874531e-04 -1.44457925684e-03 -3.78110179636e-03 -8.96138396296e-04 -1.24015838894e-03 -4.38799773883e-03 -1.15588821526e-03 -3.37596473489e-03 -2.29694992978e-03  3.14326495907e-04  1.61818433223e-03 -2.61316733074e-03 -1.45218219881e-03 -3.09881858556e-05  1.80529822702e-03 -1.08587783202e-03  2.80636296855e-03  2.09291942813e-03 -1.58834275308e-03 -2.38035657408e-04  1.25263922733e-03 -7.31357600784e-05 -3.02638642606e-03  1.20026009276e-04  3.51852057788e-03 -1.44098747757e-03  2.30570990068e-03 -6.00776007286e-04  5.24475538510e-04  2.00499764354e-04  9.04329662029e-04 -6.13745322815e-04  2.13603996508e-03 -2.16810940887e-03 -1.54985164962e-03 -1.60319160516e-03 -2.91442795228e-05 -2.98888490807e-04 -8.47251953282e-04  1.40245720610e-03  9.70500287551e-05  8.08661541647e-04 -1.42644865460e-03  2.24236977926e-04 -9.36033605148e-04  2.69046103379e-03  1.90453650518e-04  8.10612589935e-04  2.87530391589e-03  2.02994346379e-03 -1.99226790416e-03 -1.94095128972e-03 -1.19901034423e-03  3.40475516360e-04 -1.83253402650e-03  2.04922548696e-04 -2.19997035920e-04  5.96973106415e-04 -4.51547221174e-03  2.26603577785e-04  2.05244252268e-03 -2.05588217432e-03 -4.10293770455e-04  4.57611579043e-04  4.61533356709e-05 -1.68072748826e-03  1.03436099996e-03 -2.02589762308e-03  1.36105372561e-03  1.98186271545e-04  2.54233821804e-03  5.55029090661e-05 -4.69857332267e-05 -1.49628501342e-03  1.56629674549e-03  2.27389966682e-03 -5.05690423958e-04 -2.37664726328e-03 -1.81688287364e-03 -1.29380766560e-03 -4.61386171564e-04  1.80421181945e-03  3.91678288512e-03  5.80190864084e-04  1.91820877513e-03  1.42617671195e-04  2.16566886644e-04  5.18502838368e-04  8.08331301871e-04 -1.61338637170e-03  1.43448121145e-03 -2.98386976364e-04  2.85869824731e-04 -1.17092348269e-03 -9.83291634721e-04  2.43339181761e-04  2.53178335641e-03  3.45771600834e-03 -3.79896764676e-03 -1.13403348836e-03 -4.81915019278e-04 -2.58437643679e-03  2.23933432137e-04 -6.22241678891e-04  9.63714181866e-04 -1.90126553081e-03 -9.01285490835e-04  2.37398806933e-03 -1.20648996184e-04 -3.68937958221e-04  1.14675232572e-03  2.07170303454e-03 -3.10810508681e-03  9.10757223206e-04  1.28538532319e-03 -2.86261284243e-04  9.29086423497e-04  7.11694671616e-04
 4.27533285711e-04  2.42457840859e-04  2.69808453427e-03 -1.21092137108e-03 -1.58668507090e-04 -4.05107104201e-03  9.96379406261e-04  5.26160347697e-03 -2.21850758749e-03 -4.43133489043e-03 -2.40920541735e-03  1.02357633848e-03 -3.18057765472e-03  1.40803652873e-03  8.71952519945e-04 -1.93289092638e-03 -3.45501470409e-03  3.65908495263e-03 -3.78931004468e-03 -4.88092150035e-04  1.20463742356e-03  7.05513265150e-03  1.98294516660e-03 -1.45185444034e-05  1.31820585728e-03  1.51896806660e-03 -8.07106130408e-05  2.15854203638e-03 -8.59946311516e-05 -4.82536012738e-04 -4.50819290467e-04 -8.56988790662e-04 -3.24521045805e-03  3.72433648781e-03 -4.11387729952e-04  3.59050555200e-03  1.38755521663e-03 -3.23258900456e-03 -3.44059259294e-03 -9.97674215059e-04 -1.18863707541e-03 -1.97563927638e-03  3.52915193445e-03 -1.05308212853e-03  3.62561677284e-04 -4.84907810789e-03  1.75203408345e-03  1.04822788857e-03 -2.36105170250e-03 -2.31897805012e-04 -8.13858679857e-04 -1.02272095809e-03  2.65967175771e-04  8.12504811852e-03 -4.33122347322e-04  9.91550531936e-02  9.06708405284e-03 -3.96008440343e-03  8.71659445818e-04  6.39576778650e-04 -1.00205051178e-03  2.27116631986e-04  1.96697161007e-03  1.85149768493e-03 -1.78424120815e-03 -9.69938236098e-04 -2.36178837242e-04 -7.93969689332e-04 -2.56310495914e-03 -3.56693593665e-03 -3.09148262095e-03 -1.08404768025e-03 -6.49750831026e-03 -4.04531326817e-03 -3.02336511695e-03 -2.91601991258e-03 -1.68959735694e-03  2.36538632651e-03 -3.14516906637e-03 -1.38515825412e-04  1.45244692428e-03  2.13905234752e-04 -4.76751213559e-03  1.91436502256e-03 -2.40685861853e-03  1.16574988805e-03  1.13913112396e-03 -8.08908587401e-04  2.13585909063e-03  1.50756760544e-03 -3.58953099479e-03  2.36655732044e-03 -2.32097314387e-03  4.77843518645e-03 -4.68792137420e-03  2.55289237546e-03 -1.12352691971e-03  1.63527775820e-04  1.89880705326e-03  1.20282037244e-03 -8.38941898866e-03 -1.64014733177e-03  1.36127938511e-03 -4.88929226226e-04 -3.55649931533e-05  5.76154177002e-04  1.74259201174e-03  5.45828772032e-03 -2.73550056720e-03 -7.77718901069e-04  9.62357683720e-04 -7.01669654018e-04 -4.37402580131e-03 -2.97716875718e-03 -4.62419900662e-03  9.60261948447e-04 -3.25656190628e-03  1.17139069184e-03 -3.21531490861e-03 -4.41267870953e-03  6.88299318973e-04 -2.37240194167e-04  2.59956870316e-03 -1.38976448350e-04  1.78557115397e-03  4.05832925416e-03 -1.70407517022e-03 -1.29619565872e-03 -3.38821605276e-03  1.37188458287e-03 -4.32965376430e-04  5.16477081351e-04 -2.05667450797e-03  3.17151531072e-03 -2.95523309900e-03  3.15722415047e-03 -2.22403503306e-03 -1.09989171871e-03 -4.17441956019e-03  3.00278564083e-03  2.08408828623e-03  1.88659232050e-03  3.85660438744e-03  4.08624690419e-03  5.54668078396e-03 -3.43275064948e-05  1.54850154820e-03  1.30829878598e-03 -2.86743959705e-03  4.28473215042e-03 -1.68957066328e-03  1.08012738976e-03  3.63876546440e-03  5.13271804681e-03 -1.68030678113e-03  3.41186083067e-03 -3.69055429470e-03 -1.75706169039e-03  1.50388016819e-03  6.50535724277e-04 -1.25200286293e-03  1.00347385749e-02 -9.74274193360e-04 -1.20485149771e-03  7.78377654412e-04  2.08161983378e-03  2.73560632432e-03 -3.94178420573e-03  8.56546288304e-04 -5.45724878267e-03 -1.24803254778e-03 -4.98496945299e-04  3.59857794731e-03 -1.41270486117e-03  2.08877822430e-03 -1.41412843101e-03 -4.84587757879e-05 -4.48822407400e-04 -2.65467961486e-03 -1.34420337413e-03 -3.98069450718e-03 -1.19834706601e-03  1.06736056268e-03 -1.93146494437e-03  3.69994330549e-03 -1.68673491276e-03  5.61946684519e-04 -4.51080121219e-03 -1.66452273793e-03 -4.82718483783e-03 -3.84777697014e-03  9.88234439804e-04  9.15128067206e-04  6.56782069775e-04 -1.83462999488e-03 -1.07008261509e-03 -2.81624789149e-03  2.25577218855e-03  1.74616584465e-03 -1.18343181799e-03 -4.69821011649e-03  2.04020447465e-04  2.44539318767e-03 -1.12734118380e-03  5.95802089206e-04 -4.87989996498e-03  1.64215530143e-03  6.87037196826e-05  1.19386752040e-03  1.82867447521e-03 -2.29130533568e-03  1.66911029497e-04 -2.29469315506e-03 -2.06422691229e-04  3.10971508541e-03 -3.16497838144e-03 -4.59050023019e-04  6.43256949751e-04 -1.91404763490e-03  3.49660353753e-03 -9.06969884334e-04  2.37281614598e-03 -1.61567083882e-03 -1.49707430305e-03  1.30707924902e-03  2.85217616716e-03  3.00289510405e-03 -2.54613671138e-03 -2.39069456814e-04 -8.26136834192e-03  7.23383803558e-04  3.21450649832e-03 -2.76799835251e-03 -5.27740312663e-04 -1.64096735826e-03 -2.80854531755e-04 -4.52602652202e-04  9.70268809286e-04 -7.30883697237e-03 -4.86091974874e-04  2.10074978559e-03 -9.93063491282e-05 -3.39454217902e-03  8.32432322778e-04 -3.99400829851e-03  3.14613070449e-03  1.45780623861e-03 -3.51187432315e-04 -5.16402821739e-04  6.51427153988e-04 -1.86907441411e-03 -1.33813082506e-03  7.77277268349e-04 -4.55451098011e-05 -1.77015004015e-04  2.62027847369e-04
 4.41378973236e-04  2.43011985976e-03 -1.45394979810e-03  3.97945450223e-04 -1.32125862346e-03 -9.13154476863e-04  2.98257046953e-05  1.79292969554e-03 -4.01388931751e-05 -2.20264147599e-03  3.13649904432e-03 -9.61355105776e-05  8.98744259017e-04 -3.82853087398e-03  1.51405012920e-03 -1.38867759616e-03  9.96679236692e-04  1.03344654939e-03 -3.83023188132e-03 -3.00209880066e-03  1.08217063829e-04  3.71135889540e-03 -1.42107510207e-03 -1.39550667560e-03  1.41832055957e-03  7.41766505706e-05 -1.73417198992e-03 -5.65222247900e-04  1.98055406813e-03 -1.78595313420e-03  3.97697999128e-04  6.94766045977e-04  1.26841271745e-03 -4.88299465098e-04 -5.20347737817e-04 -5.20988530265e-04 -3.04743617040e-04 -2.18582097655e-04 -9.17100658340e-04  7.80797192791e-04 -8.34503519484e-03 -1.23055196532e-03 -3.11105292565e-04 -4.52286133063e-03 -2.17571349664e-03 -1.03826378163e-03 -1.81635187909e-03  2.03664860869e-03 -2.26837877791e-03  7.86086811350e-04 -3.24107722557e-03  3.93834559263e-03  7.75552484269e-04  2.50274328649e-02 -1.06947318892e-04  9.06708405284e-03  6.82135077548e-02 -4.54688749713e-03  3.30223736255e-03  4.19375129899e-03 -1.95328678917e-03  3.06379140282e-03 -1.26565581606e-03  8.32354276213e-04  5.03837203335e-03 -9.65702461266e-04  1.47802239557e-03 -1.89594494516e-03 -1.43060009037e-03  2.51147173245e-03  4.44092487570e-04 -2.61654484242e-03  9.51694847176e-04  5.07954040267e-05 -1.08880857576e-03 -1.82094867993e-03  2.25854011242e-04  4.09442564673e-04  1.00369836627e-03 -7.46174341250e-04 -2.03104100004e-03 -2.61126628662e-03  1.91909066975e-04  9.38774173695e-04 -6.70659837226e-03  2.20227492249e-03  4.60180359457e-04 -1.27404119715e-03 -1.27645824295e-03 -8.34015152911e-04 -2.08489183049e-04  1.81257178515e-03  1.33207012378e-04  1.20201287080e-03 -1.58443456345e-03 -1.71899672659e-03  1.97635858442e-03  8.27941579239e-04 -2.29446860770e-04  2.92092796351e-04  2.64077154537e-04  2.50241850557e-03  4.25397207656e-04  1.28667582089e-03  1.31838698824e-03  1.51963007152e-03  1.48045302922e-03  4.70504398390e-04  3.26330543438e-03  4.20685836260e-03  1.34489087041e-03  1.21324355699e-03 -2.00518617770e-04  1.67281641967e-03 -5.24237568005e-04  5.21261670251e-04  1.08657173170e-03  1.97157972133e-03  2.40283635806e-03 -4.74135596474e-04 -3.72485153644e-04 -1.72584557573e-03  1.29913714308e-03  4.08193489725e-04 -1.21787090580e-03 -4.52562933865e-03 -3.73383975057e-03 -2.49906599048e-03  2.96951711361e-03  6.53903752607e-04  6.40572548657e-04  1.12694674588e-03 -4.78065833839e-04 -7.82567500326e-05 -1.06797661892e-03 -2.60696168051e-03  1.44251279226e-03  6.20296167260e-04 -2.34107636095e-03  1.30858975489e-03  2.82341244906e-03  1.07994102982e-03  1.66562675998e-03  1.14411855740e-03  3.58352017507e-03  1.50284471143e-03  5.41611677728e-04  1.60982052678e-03 -1.89725156129e-03 -1.08729939013e-03  3.71994338461e-03 -3.21669369907e-05  3.27822121137e-04  2.66859624461e-03 -1.05954390589e-03  1.62936139052e-03 -3.03671126021e-03 -4.49903924520e-04  6.66627773603e-03  8.94290446637e-04  1.91779314694e-04 -3.26179713041e-03 -3.67093014343e-03 -7.37116331279e-04  3.52861901391e-05  1.07646941180e-03 -2.38898002551e-03 -1.32106594501e-03 -2.22203679646e-04  1.37972236876e-04 -2.57641376723e-03  8.94301990680e-04  6.17706034806e-04  6.31958779778e-04 -3.69131156311e-03  1.73986787409e-05 -2.72238162556e-03 -6.19239514785e-04  1.34214457567e-03  1.00521976023e-04 -1.91938942699e-04  1.42558246123e-03 -3.59308486826e-03 -1.68677258259e-03  1.39825671819e-03 -1.12904337004e-03  1.68252702512e-03 -1.35519762715e-03  7.70976725467e-04  3.35255053932e-04  2.03095636827e-03  8.98633355481e-04  1.21177749343e-03  3.28306346908e-04  1.61690865689e-04  2.98185634436e-04 -1.92101528276e-03  3.55967005191e-05  6.52147639402e-04  8.77162825336e-04  2.64182830412e-04  2.75737271791e-03  1.44322899738e-03  1.09541181461e-03  2.22062571295e-03 -2.20850750861e-03  4.70421376370e-04 -3.60892488330e-03 -1.30600301166e-03  2.38762998179e-04 -3.94285785569e-03  6.24189990600e-04 -1.88229224606e-03 -4.28631719770e-04  7.03587489679e-04  1.04664141925e-04  3.46310966927e-03  2.13035478927e-03 -3.92643850582e-03  2.20126186406e-04 -4.84139156972e-03 -4.60304639718e-04 -4.71014978665e-03  3.16196839001e-03 -1.71928872543e-03  6.76178717938e-04  7.11264166686e-04 -3.91794263551e-03 -1.10481841167e-03 -1.93792600021e-03 -2.68945163976e-04  2.40774194205e-03 -8.62146712694e-04 -8.19902895302e-04 -7.50755001831e-04 -2.03626523306e-03  7.53605275661e-04  2.17537708117e-03  1.91285738831e-03  1.27930228348e-03 -1.53014879170e-03  9.36471985021e-04 -2.14313595785e-03  8.78375720621e-04 -2.80358701778e-03  7.07727728065e-04 -9.57883833359e-05  4.93736447084e-04 -1.34889554675e-03  3.66351046541e-03  1.24185935189e-03 -9.93476371717e-04  2.36380914206e-03  1.34712473596e-03  4.28089855272e-04 -1.53622663225e-03
 4.21847518931e-03 -2.12170165841e-03 -3.30148678501e-03 -1.24927619496e-03  2.55064458912e-03  1.25413106449e-03  8.76128301884e-04  2.04634820731e-03  2.09969853379e-03 -6.50959669420e-03 -2.58699523161e-03 -4.31547721417e-03 -4.25770032547e-04 -6.67409986600e-04 -1.46846291425e-03 -3.91935481275e-03 -9.39115113287e-04  3.37693969624e-03 -5.23208057958e-04 -1.85126722152e-04 -6.35837363251e-03  2.12086349940e-03 -3.94541176937e-03 -2.22020827549e-04 -3.06045612113e-03  5.05388249011e-03 -2.60716529009e-03  2.95762263367e-04 -1.24862534387e-03  2.97069103245e-03 -7.06454561943e-04  2.46657315098e-03 -1.25247045268e-03 -1.52533824835e-03 -6.42869704224e-05 -1.79408537921e-03 -6.22674705857e-03 -1.90668139504e-03 -1.50563242027e-03  2.74105132828e-03 -9.59289370798e-04 -1.87899069184e-04  2.96562218882e-04  1.63754843894e-03  2.14133409239e-03 -5.15546369314e-03  3.92846576275e-03 -5.85252228506e-03 -1.75569702483e-03  3.03862078077e-03  6.17926898855e-04  5.13950628281e-04  1.08713186754e-03 -3.64828197720e-03  1.79962677417e-02 -3.96008440343e-03 -4.54688749713e-03  1.11112604868e-01 -2.57074195746e-03 -4.52128237029e-04  1.75241514044e-03  1.10022845791e-03  1.75156499001e-04 -8.77030158318e-04  1.73208998375e-03 -2.18099968386e-03  3.70027338478e-03 -5.58021632691e-03  4.18407801376e-03 -1.50763149559e-04  5.75374575659e-03 -4.70601023169e-04  8.01180996731e-03 -3.86172128243e-03 -6.40993298520e-05 -3.73878933400e-04 -3.19895638494e-05  2.01782756543e-03  2.23380289158e-03  3.96312119351e-03  1.61005716609e-03 -4.90530821753e-03 -3.01077388384e-03  4.20566100426e-04 -1.30707121653e-03 -2.23136025642e-03 -4.37476161156e-03 -3.16340933456e-03  5.56166044917e-04  1.23673424906e-04  2.73320281817e-03 -6.06259027427e-04 -1.20533726879e-03  1.11934677350e-03 -3.15399053983e-04  4.36148445077e-03 -1.83293049903e-03  1.32129940519e-04 -2.82394867185e-03 -1.10912546396e-03 -2.14984105746e-03  1.67146788958e-03  1.89026889612e-03  1.58037259558e-03  4.03663987012e-03 -5.30027193783e-04 -6.33498814132e-04 -4.34346525760e-03  1.16226539611e-03  2.81461336560e-03 -2.59927693987e-03  9.94654903897e-04 -3.44055405637e-03  5.55527342559e-03  3.28338443215e-03 -3.78663008371e-03 -4.85261494744e-03 -5.16889321703e-03 -5.09952695675e-03  2.52675866250e-04 -1.38580791686e-03  2.33807066961e-03  5.69295547780e-03  7.53577548454e-04  4.32528032414e-03  1.89813200573e-03  3.65815464307e-03  8.80939027960e-04 -6.59256937650e-03  2.66803763903e-03 -2.19953850018e-03  8.46010535153e-04  4.79252772366e-04  3.72925741078e-04  3.00938003428e-03 -1.98863437620e-04  9.59588273119e-04  3.71058928881e-03  2.51015472777e-03 -2.44312136971e-03  8.49800501264e-04  1.84003186787e-03  3.00652963411e-03 -5.49910055519e-03  6.63353382439e-04 -1.00376483884e-03  1.76017370521e-03  1.09795141218e-03  7.77494453336e-04 -5.86180208239e-04 -5.68945092364e-03  4.72568080693e-03  2.37420557298e-03  2.53692212523e-03 -1.13586847613e-04 -2.19281797014e-03  5.00997354682e-03  1.26388376894e-03 -3.18904932911e-03  2.12764876660e-04  3.00656233031e-05 -5.16792390692e-03  9.42246426780e-03 -9.69940727456e-04  2.43348017874e-03  2.38133014418e-03  4.95582571294e-03 -2.46523658260e-04  2.50280166079e-03  3.17205438492e-04  2.44231317780e-03 -8.68183274251e-04 -3.20067355917e-03  1.91160147084e-03  1.89784307497e-03 -1.73777604281e-03 -3.06125664632e-03  2.96637686762e-03 -4.35532889744e-04  4.24021971888e-05  2.35967675271e-03 -4.16286397898e-03  1.48574033189e-03  4.35185008188e-03  2.47010668425e-03  2.29970422405e-03  2.51655250827e-03  1.08106849845e-03 -1.62032855339e-03 -3.63226375760e-03 -2.05376717699e-03 -1.13775625788e-03  2.88976689938e-03  2.73813758905e-03  9.63236420120e-05 -1.89661915304e-04 -6.09463193160e-03  7.37223333415e-04 -1.81367087748e-03 -3.32502079734e-03  1.97218007873e-03 -1.95235270808e-03 -1.95466668695e-03 -4.23060381061e-03  1.71564092419e-03 -4.09185490997e-03 -5.74554189402e-04  1.90814894492e-03 -8.64103517824e-04 -8.93820786946e-04 -3.05074386234e-04 -2.68379768110e-03  1.40896227121e-03 -8.91172236968e-04 -2.09575683967e-03  8.56049616796e-05 -3.28050849645e-03  2.19266238505e-03 -1.71662527488e-03  2.16342886965e-03  2.48868861777e-03 -4.32574497128e-04 -3.49941867235e-03  3.68550518752e-03  7.01138990071e-04 -1.35730305253e-03  9.10406914568e-04 -3.10502600241e-03  6.36565072965e-03 -1.51828747686e-03  2.73192080714e-03  2.25515420457e-03  6.25236175353e-04  1.38895873770e-03  3.61381337836e-03  2.64636822870e-03 -5.66539488099e-03 -8.45670622188e-04 -2.40748722325e-03 -2.55166602416e-04  1.18215728818e-03  1.22478829433e-03  1.04929209762e-03 -3.17820787377e-03  2.87316401422e-03  1.07568935036e-03  3.15000562124e-03  4.35730898294e-04 -1.53690040058e-03 -5.31910114638e-03 -1.52652917615e-03 -3.78370463220e-03  6.23031887459e-03 -1.13719547368e-03  1.52882219910e-03 -2.93044871147e-03
-2.08879855147e-03 -3.13059985945e-03  3.80657465795e-03  9.34097021808e-04 -3.54806995295e-03 -2.56429202947e-03 -3.01872247910e-03 -4.27285415336e-03 -1.26661989883e-03 -1.16543202517e-03  1.94090085250e-03  2.49655527743e-03  2.28689459823e-03  2.78325965396e-03 -4.47686687207e-04  2.93157886310e-03 -1.09603866131e-03  1.02785609043e-05  3.58947301096e-04  1.22154984233e-03  3.27127446380e-03  9.18579807445e-04  2.70046151250e-03 -6.07270175179e-04  2.09393668073e-03  3.53637665841e-04  7.25148563308e-04  2.02348503004e-03  3.48222893674e-03 -1.08562321943e-03 -3.66624358719e-04  3.28029933758e-04 -1.81299468392e-03 -1.61326339030e-03 -1.21851289392e-03  1.16430394169e-04  2.04899950568e-03 -1.12782336381e-03 -1.04192153640e-03  4.17563714234e-04  1.67669083569e-03 -1.66859055451e-03  1.57557735948e-03 -1.86130923390e-03 -1.58088664750e-04 -1.60737716643e-03  1.43467509044e-04  4.73610412379e-04 -1.99333588301e-03  5.67824716363e-04  2.21598469246e-03 -2.39437080495e-03  3.24565123292e-03  1.46472509395e-03  1.01009666190e-03  8.71659445818e-04  3.30223736255e-03 -2.57074195746e-03  6.82406268200e-02  2.28952608868e-02 -8.34772215845e-03  3.72530386369e-03 -1.02996051096e-03  1.96154534518e-03  2.12386054807e-03 -1.56325647373e-03  2.98297285205e-03  3.59134421745e-03  1.04521281102e-03  7.07025170868e-04 -3.64256970494e-03  6.74319810483e-04  1.27647845804e-03  3.67752163009e-03  1.11531794172e-03  1.07261937361e-03  7.93836809478e-04  1.89786647421e-04  2.36692353126e-03 -2.81209795791e-04 -1.05010005501e-03  2.92952243032e-03  4.98319192400e-03 -1.32208065942e-03 -1.28577503300e-03 -1.77559907855e-03  1.23173396984e-04 -1.59817051954e-03  1.17006480268e-03 -9.00095439303e-04  2.35592665342e-03 -2.34363195673e-03 -1.98287896641e-03  2.84368107688e-03  3.44559454477e-03 -9.96323871837e-04  9.19535576381e-04  5.24327812723e-04  1.43232941819e-03  2.99570728542e-04 -5.41584722766e-04 -2.13482487899e-03 -2.34896194156e-03  1.14748303688e-03 -1.66942850780e-03 -4.46441225148e-03  1.08830660969e-03 -2.25362331012e-03  4.82311125769e-03  2.17308322067e-03 -1.16504987589e-03  4.48566422011e-04  7.47369827459e-04  8.94876698795e-04  2.90317075735e-03 -3.61360937562e-04  4.40498811363e-03  2.50647497461e-03  4.36480361746e-04 -7.19185682561e-04  5.44928746549e-04  2.89381921253e-03 -1.93006267407e-03 -1.59377298240e-03  1.48474279741e-03 -3.85783666871e-04 -2.00239730911e-03 -1.59747597051e-03  1.05824742558e-03  4.44178421721e-04 -1.21750290178e-03  4.00885930503e-03  8.09227119690e-04  7.47841788224e-04  3.28143774611e-03 -1.89312628884e-03 -6.92768569932e-05  1.37949929513e-04 -3.56258658932e-04  1.64536513870e-03  1.71825546467e-03 -1.30611586314e-03  1.71368570884e-03 -4.26887815714e-03 -1.02836755219e-03 -6.75872105917e-04 -2.22860635314e-03  2.16015535601e-03  3.05563524312e-03  1.47567178682e-03  6.79804803676e-04  3.29751141834e-03 -3.97245584957e-04  2.21947917177e-04  7.93372483260e-05 -4.99853777270e-04 -8.32063971751e-04 -3.10311309644e-03  2.84739549847e-03  1.34443921039e-03 -1.91164830397e-03  9.18395139907e-04 -1.29099771080e-03  8.48817024756e-04  5.92797722534e-04 -8.09996045485e-04  2.96635226129e-03  3.29986145673e-04 -2.21294623260e-03 -2.75851238988e-03  4.75451284570e-04  1.86107975295e-03  1.66254502843e-04 -2.79378908338e-04 -1.81480389097e-03  3.70699362154e-03  1.46813246341e-03 -7.25656678151e-04  6.82907268524e-04 -2.06310641004e-03  1.12284201606e-03  1.20172766115e-03 -1.96338665319e-03 -2.72675224392e-03  3.41231826543e-03 -5.74818343234e-04  3.18543750425e-03 -2.10934532893e-03  5.40323485176e-04  9.52633570581e-05  3.49306027147e-04  2.89693491720e-04 -1.29250193410e-03 -3.93169431234e-03 -7.21619300324e-04 -1.85703697142e-03 -9.34166372580e-04  2.10737345439e-04  2.68572125607e-03  3.02985525515e-03  1.37711360608e-03  3.10655380582e-03  1.27848295472e-04  1.59833742488e-03 -2.46243563912e-03 -3.98087682212e-03 -8.17407530745e-04 -1.90053381864e-03 -2.11594812177e-03 -3.02324062520e-03  1.05796134282e-03  4.99561866812e-04 -3.39041990633e-07  1.67040074213e-03  4.78792036693e-04  6.83550726292e-04  1.08344231563e-03  1.41503303948e-03 -1.84174260996e-03  3.40827778583e-03 -8.33220455687e-04 -6.75915992703e-04 -6.99207242935e-04  8.36124852901e-04 -2.31101749718e-05 -3.17871068482e-04  7.50193523157e-04 -1.50880719982e-03  2.10220495927e-03 -2.10352290338e-03  4.98967554635e-04 -2.11317374676e-03 -1.38074633236e-03 -4.58170164380e-03 -2.31727248881e-03 -4.32314873680e-04  3.12170139006e-04  7.91718675694e-05  2.74116610973e-03  3.79870820731e-05 -4.61754982406e-03  1.52690082313e-04  9.24331512238e-04 -7.53764547299e-04 -6.92721643686e-04 -6.47977448814e-04 -6.93097150294e-04 -4.56382585825e-05  1.52901098859e-04  3.57075868496e-03 -1.82292670202e-03  1.87497079588e-03 -2.86818635435e-03 -1.17253142089e-04 -1.48037542282e-04  6.02065923961e-04
 4.84495143445e-04 -1.37993997689e-03  2.58907483578e-03  6.39528093232e-04 -3.42028650925e-03 -6.84624393580e-04 -2.03605239220e-03 -2.17528821083e-03 -8.95548285180e-05 -2.93039512883e-03  9.18446907295e-04  5.55123450551e-04  2.51283245228e-03  2.51754303524e-03  3.75842577550e-04  1.81237285827e-03 -3.15385692739e-04 -1.94533716530e-03 -5.35428599245e-04 -5.33408295163e-04  2.35662211024e-03  1.25905128753e-03  1.64119037863e-03  1.08641289830e-03  9.24169341451e-04 -6.17049805870e-06 -2.13546871038e-04  1.00193677933e-03  2.31765183086e-03 -1.94922434476e-03  5.30606455329e-04  5.50345719197e-04 -1.66620064577e-03 -5.22958922396e-05 -1.66545365690e-03  3.49501302645e-04  9.13886239052e-04  4.14715941792e-04 -1.31203646926e-03  7.57596647603e-04  1.89029991113e-03 -1.57716226537e-03  1.39580785466e-03 -4.85857123355e-03 -1.44253071346e-03 -1.99403565979e-03  2.15693234817e-03  1.39692402982e-03 -3.40678857016e-04  7.16951214762e-04  1.12293210601e-03 -2.38910157403e-03  1.95285501579e-03  5.27457578471e-04  5.06008231257e-04  6.39576778650e-04  4.19375129899e-03 -4.52128237029e-04  2.28952608868e-02  5.94752289265e-02 -7.90731726169e-03  1.90416771469e-03  2.88690018531e-03  1.51998135637e-03  2.53391117553e-03 -1.40770758027e-03  1.82684190889e-03  1.48099428817e-03 -3.94705932911e-04 -9.01137060515e-04 -3.95395365220e-03  1.00792949919e-03 -8.38530271327e-04  2.19443020250e-03  8.53697241436e-04  2.64131046463e-04  8.14207014353e-04 -6.17254115638e-04  1.77913996016e-03 -9.56041086447e-04  1.05497964792e-03  3.83939761126e-03  3.34971308632e-03 -1.48712215707e-04 -2.48503933007e-03 -4.78862900846e-04  2.29503271316e-03 -1.11634681616e-03  7.83523026004e-04  1.81664741871e-04  1.60396653968e-03 -1.01638143057e-03 -1.92636380425e-03  5.40599975879e-04  3.26918346106e-04 -2.28519393255e-03  2.79915924813e-03 -2.00741717267e-05  3.17322198697e-04 -1.36115879083e-03  3.70493926978e-04  9.51429487164e-04  2.41913025808e-04  7.89101386674e-04 -2.85204131331e-03 -2.51692540689e-03 -3.14823785238e-04 -7.22572759838e-04  1.26447565550e-03  2.94205903188e-03 -1.19763840519e-03  1.37377407586e-04 -8.34772687326e-04  2.03345122294e-03  1.51112209643e-03 -1.01255076322e-03  1.32824450806e-03  1.63881898481e-03 -5.65516565646e-04  3.01485021623e-04  7.74997492986e-04  1.22431458785e-03 -1.07441678921e-03 -8.72406258924e-04 -5.39288927631e-04  1.03150712077e-03 -7.74465281194e-04 -1.70840492595e-03 -2.26579509659e-04 -1.64427410570e-03 -1.50233664403e-04  2.66009760300e-03  1.74755080674e-03  1.48194958725e-03  1.56142153937e-03 -1.14192624669e-03 -7.56386025146e-05  1.26935688293e-03 -1.48610714252e-03  4.61681405279e-04 -7.98466950800e-04 -2.16381759200e-03  4.20692979300e-04 -2.80323842123e-03 -6.51677876863e-04 -1.67027260428e-03 -2.81101983398e-03  2.42958247110e-03  1.15760678257e-03  1.86556177037e-03  7.68545238679e-05  1.82244619978e-03  2.84207207176e-04  2.05472538921e-03 -1.23392371194e-03 -5.91653346915e-04 -3.37041825866e-03 -2.29339790938e-03  2.38776480198e-03 -7.11698641473e-04 -3.46973087634e-03  1.22087760708e-04  5.89450467663e-04  8.14466521927e-04  1.29055699414e-04 -1.34357465648e-04  3.01480708358e-03  4.00055589542e-04 -8.56726176694e-04 -3.97895660326e-03  1.47612612419e-03  3.72062417338e-04  8.30632911698e-04 -6.60114564838e-04  8.67558681000e-04  3.55174074900e-03  3.75985320568e-03  1.08833306691e-03  4.17420420231e-04 -1.70950304758e-03 -5.60901803872e-04  3.23780776464e-03 -4.44113097519e-04 -3.37061589949e-03  2.36178078858e-03 -1.06067751263e-03  2.59408444808e-03 -9.36065967602e-04  1.18265300573e-03 -9.51298436821e-04  6.27479040881e-04 -1.70345169933e-03 -1.09111853416e-03 -2.14389540107e-03  2.18328490465e-05 -2.48613164980e-03 -6.30510877760e-05 -6.99260288847e-04  4.10775740585e-03  1.75623564146e-03  1.23137890192e-03  2.88940817908e-03 -9.37205914883e-04  1.87559723954e-03 -8.33490999989e-04 -2.15878342274e-03 -1.89458631527e-03 -6.62079148385e-04 -2.41761571191e-03 -3.70704891946e-03 -1.06081970897e-03  1.10193968375e-03 -1.12470257509e-04 -2.24135937992e-04  1.33379308732e-03  2.02588442097e-03  2.14810881600e-03  1.14610769283e-03  1.36335886627e-03 -1.36774400903e-03 -1.48583392614e-03  1.24594908427e-03 -6.34733318858e-04  1.24812976638e-03  1.28935177364e-03 -1.69248031788e-03  1.15867308126e-03  5.37572989166e-04  8.66798783658e-04 -1.17014694297e-03 -1.77912965977e-03 -4.86410797415e-04  1.21588034524e-03 -1.87591977230e-03 -1.65476631070e-03 -1.77249330676e-03 -1.05334236126e-03  2.02122684626e-03  2.75671497551e-03  1.24485223279e-03 -2.35431211764e-03 -2.09386140887e-04  1.01063661592e-03  3.49155989524e-04 -6.38134597126e-04  1.28034851943e-03  5.74436997906e-04  8.39259598777e-04 -7.72214593148e-04  1.15550541607e-03 -4.19110356551e-04  6.01880930118e-04 -2.92415404223e-03  1.29045580120e-03 -5.73338218593e-04  5.52285952356e-04
-1.75792693612e-03  8.97138905508e-04 -6.13513312342e-03  1.13216925567e-03  3.06620950304e-03 -3.07609772626e-03  1.46533669095e-03  5.24167113753e-03  3.06909322849e-04  5.37672796539e-04  1.56318980670e-03  6.95678801043e-04  2.05547003914e-03  9.71623288601e-04 -8.73668760701e-04 -9.02272475099e-04 -6.76390596581e-04 -1.97054843711e-04 -1.43097653496e-04  1.68029338819e-03 -5.13825877928e-03  7.78942756495e-04  2.01955912119e-03 -2.22050065901e-03 -7.72959371927e-03  3.42618455139e-03 -3.89739871308e-03 -1.36852939693e-03 -1.40663459766e-03 -1.12386152019e-04  1.50475951700e-03  9.54851146994e-04  3.00680518512e-03 -3.11639972472e-03 -1.50527652883e-03  4.61065688659e-04  2.47987385308e-03 -2.12411087269e-03  3.77686005050e-03 -4.39077391904e-04  2.74332764161e-03  5.20008710979e-03  9.26250614802e-04 -6.00702344773e-04  1.70547294135e-03  1.94310234425e-03  2.27201200985e-05 -6.28742160236e-04  1.65139734237e-03 -2.27026890246e-03 -1.29151643595e-03 -9.29151829453e-05 -2.87496380476e-03 -2.21328892765e-04 -2.07704286423e-03 -1.00205051178e-03 -1.95328678917e-03  1.75241514044e-03 -8.34772215845e-03 -7.90731726169e-03  8.96670068392e-02 -8.21853976735e-03  2.23123340350e-03 -5.25191155479e-03  1.25945853581e-04 -1.51374160366e-03 -9.22274578980e-04 -3.00536508053e-03 -1.49312310817e-03  2.44434085393e-03  2.47567206535e-03 -6.00568384820e-03 -6.67808168607e-04 -9.53121037431e-04  1.34370594649e-03 -1.35752512698e-03  8.85366120921e-04 -3.85686981203e-05 -1.01195647823e-03  1.46014025019e-04 -1.72733393598e-03 -6.08789970363e-04 -4.50663667068e-03 -3.57070302764e-03 -9.17720329890e-04 -1.67919715063e-03 -8.09425009006e-04  9.36602543881e-04  1.43428568199e-03 -2.25390524205e-04 -3.67583223651e-03  4.15253090534e-03  8.87492854792e-04 -3.88003395085e-04 -2.55362310365e-03 -3.04856737367e-03  1.84366825070e-03 -1.57956686743e-04  7.61309690542e-04  2.89530779522e-03 -3.43200063933e-03 -4.39205996391e-03 -4.39508966200e-04 -9.57388705472e-04  1.38020275357e-03 -4.12066847359e-03  1.65454803515e-03  5.23668997593e-04  1.21895077905e-03 -2.72178771629e-03  2.97701425808e-04  2.31625787216e-04  3.31309629340e-03 -1.01128586003e-03 -2.36390117947e-03  2.07201839344e-03 -2.50082271231e-03 -3.14120536308e-03 -1.11982327874e-03 -1.60385663575e-03 -1.07081027819e-03 -5.03838885350e-03  2.65680783331e-03 -3.08724633121e-04 -2.52336195151e-04 -3.76127405327e-04  3.42619323659e-04 -1.16091413386e-03 -3.71988498510e-03  3.04869128377e-03  2.41451486642e-04 -3.58795915602e-03 -4.56817051557e-03 -6.48537869823e-05 -4.00151397143e-03  3.07771524069e-04  3.53499208102e-04 -1.72372632608e-03  3.33619735396e-05  9.21741076910e-04 -1.97990932505e-04  6.69049396980e-04  4.91048765432e-04 -2.89594767958e-04 -1.03064681952e-03 -6.40632480716e-04  1.35507627068e-03 -1.72850425381e-03 -7.42347335781e-04  5.61436969517e-03 -5.80104078523e-04 -1.26999646773e-03  2.45166860889e-04  2.81857353037e-03 -2.80034211757e-03 -2.29153672291e-03 -6.09864250095e-04  3.25514826058e-03 -3.73650193595e-03 -1.08149726311e-03  5.58504381253e-03 -3.97764859684e-03 -1.01901216022e-03 -2.78977000019e-03 -1.48026277876e-03 -8.20421575121e-04  1.47952209418e-04 -3.63618740936e-03 -1.28117511467e-03 -1.30794107697e-03 -1.67026966460e-03 -7.20532168824e-04 -2.25674773536e-03  5.00862667429e-05  2.97528939821e-03 -5.99003577461e-03  4.73368882528e-04 -1.57450838778e-04  1.63571713753e-04 -2.02252518957e-03  1.63554920375e-03  5.04159449332e-04 -3.00725755102e-03  1.26325676202e-04  8.22236227269e-04 -2.00081806718e-03  1.07913450844e-04 -2.70871363794e-03 -8.81415825427e-04  3.91168586449e-03 -6.17067892329e-04 -1.03104988233e-03  2.32034695781e-03 -4.14079513950e-03 -1.25047925736e-03  1.67961602297e-03  3.83497700714e-04  1.27724234745e-03 -1.33511908748e-03 -2.53159640969e-03  1.46584111683e-03 -4.14289515481e-03 -2.65711639060e-03  2.06968737023e-03  8.14069491318e-04  4.27048635597e-03 -3.01122765015e-04 -1.84801484708e-03  3.13741231935e-03  7.26615382033e-04  3.67228581677e-03  5.66341458518e-04 -1.29019871831e-03 -2.09306024393e-03 -7.79898480988e-04 -5.84898072121e-04 -4.82630300193e-04 -8.37898842566e-04  2.21517900930e-03  1.77973167200e-03  5.92981892365e-03 -2.30518138439e-03 -4.60907604315e-03  1.91751841996e-03 -3.27309545643e-04 -1.85551529644e-03 -9.94357460730e-04 -1.36730179504e-03 -3.09140292409e-03  2.45429408405e-03  1.63398169155e-03  1.18247108087e-03 -6.14827321611e-04  4.48771555266e-03  3.87735009160e-03  3.87502968500e-03  1.95298889015e-03 -3.28796057555e-03  3.26468009865e-03 -2.18239763664e-03  5.07181589220e-03 -1.51643302546e-03  2.88520196898e-03  8.26964720272e-04  4.27856824723e-04  1.27806116532e-03  2.41493706103e-03 -4.62245334873e-03 -9.47347380132e-04  2.84613639216e-03  3.99373105183e-03 -2.13314294952e-03  5.72917475878e-03  9.97485264346e-04 -1.10395512555e-03  1.28593219462e-03
-3.18701354352e-03 -2.77129720453e-03  2.31730109081e-03 -1.48682081432e-04  3.15065326616e-03 -1.91356429743e-03  1.13848850292e-03  4.84820857495e-04 -1.55354633386e-03 -2.68226101658e-03 -6.60959196428e-04  2.09248619026e-03  3.03904285670e-04 -1.68083186593e-03  1.80604725598e-03 -3.18185041568e-03  1.68141585658e-03  3.62294054886e-04  1.75561190067e-03  1.61659518003e-03  1.28213552376e-03  2.71232816523e-04  2.12895786327e-03  1.21911180888e-03  2.72547643134e-03  8.10231168803e-04 -2.78899706232e-04 -6.51669722397e-06 -2.69702611176e-03 -3.60851416653e-03  1.91426233801e-03  9.63815593293e-04 -3.25342678596e-03  6.42057472078e-04  2.57949903061e-03  1.29177284041e-03 -4.19587528310e-03 -1.41350546233e-03 -3.38294471124e-03  3.14375614950e-03 -1.70455845956e-03 -3.67976931703e-03  1.58439074917e-03 -2.27600295576e-03  4.83202738159e-04  3.13031362832e-04 -1.55715492133e-03  6.63127788386e-04 -1.49436317413e-03  2.65795238257e-03 -8.80900032060e-04 -1.01540921854e-03  1.40823163418e-03  4.56163879309e-03  2.05368297055e-03  2.27116631986e-04  3.06379140282e-03  1.10022845791e-03  3.72530386369e-03  1.90416771469e-03 -8.21853976735e-03  8.14041123875e-02 -1.28220430375e-02 -1.04452725191e-02  1.90966058395e-03 -2.62983655211e-03 -3.92520448990e-04  1.47870942018e-03 -1.87250462250e-03 -3.24454220469e-03 -5.51171974380e-03 -1.46389537204e-04 -1.78626292150e-04 -1.43376347947e-03 -4.22487510787e-04  2.40711000964e-03 -1.28650004108e-03  7.89684213174e-04  1.00437691856e-04 -4.07031751651e-04  1.97814247348e-03  3.28366815480e-04  5.38131400361e-04  2.90919054752e-03 -1.15865327434e-03  1.26437505992e-03 -1.48334438015e-03 -1.95318277304e-03 -5.27068012172e-04 -1.98376167032e-03  8.70516286730e-04 -2.69935276092e-03 -1.19988974634e-03 -1.84749137848e-03  6.91740125024e-04 -7.95503377777e-04 -1.04788248455e-04  1.85903204058e-04 -4.38207840510e-04 -1.61319813055e-03  2.07606468753e-03  5.60809577989e-03 -1.63420175332e-03 -1.78209750180e-03 -6.19026886136e-03 -2.37688347695e-03 -7.55451885220e-04  1.48504760163e-03 -7.34742792841e-05  6.26942933367e-03 -2.73679912226e-03 -2.62237370610e-03  1.25827441903e-03 -1.45405781409e-03  1.53505096098e-03 -2.25963831148e-03 -3.42143114459e-04 -1.07143150753e-03 -7.43353937500e-04 -1.29257110017e-03 -1.66747366438e-03 -1.36319651599e-04  1.50151571910e-03  7.91074406243e-04  8.85647067909e-04  1.49143506171e-03 -6.68580680375e-03 -4.56531604895e-04  1.00814714054e-03  8.97560745951e-04 -3.30087337515e-03 -1.68719567962e-03 -2.54527175330e-03 -5.47352252173e-04 -1.37231524583e-03 -2.50219280033e-03  1.53308026605e-03 -1.53161125840e-03  1.15389773612e-03  1.81113226115e-03  1.34841845223e-03  1.11279652679e-03  7.30551834438e-04  1.31587839602e-03  2.64052564325e-03 -2.06669509725e-03  4.28730746559e-04 -1.01684253354e-03  1.58162449282e-03 -4.06140348964e-03  4.09236267146e-03  1.15091182003e-03  1.66948351509e-04 -3.65239430683e-04 -7.75255036990e-04  4.16276902572e-03  3.62858824557e-03 -5.63231126205e-04  5.66094089513e-04  2.48961827732e-03 -8.83286344513e-04  2.54372810993e-03 -1.61694913962e-04 -3.25585870833e-04  3.03120939614e-03  1.96931051808e-03 -1.12714030665e-03 -1.91549031543e-03  3.74464274992e-03  1.05798526530e-03 -1.49296124980e-03  2.31965077373e-03 -1.05616125610e-03  3.53765285198e-03  1.07182416380e-03  8.77274503242e-03  1.43596044960e-03 -3.86537294505e-03  1.63563820783e-03 -2.46502453294e-03  4.03084500054e-03  2.48892931366e-04  2.19866382670e-04  3.17611346811e-03  2.72723896338e-03 -1.80482711499e-03 -1.71546456005e-04 -1.14671212600e-03 -4.08459893610e-03 -1.92978184135e-03  8.05636712142e-03 -2.66889256051e-03  1.55810848124e-03 -2.49501536355e-03  3.31275364107e-03  6.14955724832e-05 -4.25646343225e-04 -4.19277225338e-03  2.83526778302e-03  3.53605907665e-03 -2.25097352353e-03 -1.00102779224e-03  4.25025054415e-03 -1.23668107778e-03 -3.64160444964e-03 -6.68693733898e-05 -2.28722767323e-03 -2.41328947782e-03 -8.90335329560e-05 -4.33622324710e-04 -8.98327734736e-04 -1.74488694391e-03 -9.90155345978e-04 -9.22152178454e-04  2.59112559491e-04 -2.48872065758e-04  2.01280002665e-05 -1.98360305098e-03  5.51559257509e-04 -4.43068503185e-03  8.09448043317e-04  2.52533147198e-03  4.48170307378e-03 -3.68696969064e-03  1.45813309079e-03  6.10580778925e-03  2.12204006432e-03 -3.27904670837e-03 -1.30038267663e-04 -1.00042912295e-03  1.98485217479e-03 -3.47962764061e-03  9.30002148936e-04 -1.01614378453e-03  1.98074203660e-03 -1.36249079198e-03 -4.91615414810e-04  6.89286167455e-04 -1.40610576901e-03 -2.14573512642e-04 -4.16485131008e-03 -9.18170022066e-03 -4.40362270510e-03  2.18033654846e-03  4.88380576325e-03  1.17245464326e-03  1.60284837142e-03  9.63191398938e-04  1.40511806439e-03  6.24572574122e-04  8.19659849131e-04  5.66650228546e-04  3.49657989171e-03 -1.00663163685e-03  1.12256598847e-03  8.97870367199e-04
 1.17679286861e-03 -8.66182683909e-04  2.48576263498e-04  7.60306472986e-04 -1.05282473058e-03 -1.54103071908e-03 -2.21758504161e-03  8.44166818866e-04  2.00726154512e-03  1.87472140128e-03 -2.25770569947e-03 -2.65267999462e-03 -1.64808770752e-04 -3.21313034460e-04 -4.78048348353e-04  9.78255029475e-04 -4.22791345458e-03  5.39261675920e-04 -2.83140501485e-03 -1.12030905459e-03 -4.51060080909e-04  1.01329825227e-03 -4.10708487070e-03 -5.92248826855e-04 -5.96493950796e-03  3.15936662238e-03 -3.19428999029e-03  2.90412101310e-03  1.74276046610e-03  6.85524235132e-04 -1.93557625507e-03 -2.41579657106e-03 -3.26334012904e-03  5.16772454591e-03 -3.72090926082e-04  6.12075332205e-04  1.20001126058e-03  3.03008692128e-03  4.27963057037e-04 -2.04040382304e-03  8.24777439466e-03  8.26230120915e-04 -6.58944462704e-04 -3.93700609525e-04 -2.33498435098e-03  8.13477268828e-04  1.67473744205e-03 -2.39842130466e-03 -4.33299609011e-04  6.03856505595e-04  1.08552601664e-03  2.47751341263e-04 -1.40389549105e-03  1.10453747893e-03 -2.35315502867e-03  1.96697161007e-03 -1.26565581606e-03  1.75156499001e-04 -1.02996051096e-03  2.88690018531e-03  2.23123340350e-03 -1.28220430375e-02  9.82307454003e-02 -1.51006692514e-03 -9.52069818253e-04  1.97087046031e-03  5.11930859168e-03  6.86323649225e-04  7.38136462993e-03  2.47256004226e-03  1.75071438513e-03  4.89567875942e-03 -1.17242399500e-03 -5.68696287626e-03 -4.70832532739e-03 -6.62079407369e-06  9.11070636382e-04  2.37281765420e-03  1.66869530528e-03  3.48087985405e-04  1.03239893488e-03 -4.73823894935e-04 -8.98830943803e-04 -3.55710116648e-03  4.86902620006e-03  1.27812650705e-04  6.43025532415e-03  2.39916990810e-03 -6.85065872664e-03  2.46810194380e-03  1.88971644700e-03  1.35944536022e-03 -2.61862003442e-04  2.03033383107e-03 -2.23969211573e-03  2.39127565722e-03  1.33644997535e-03  1.99029453480e-03  2.05803681715e-03  3.05886571797e-03 -2.00032572626e-03 -6.15176395126e-03 -9.28820483111e-04  4.25433256929e-04  6.83677732772e-03 -1.89486715489e-03  2.26129993935e-03  5.20869556540e-03 -1.00065029613e-03 -7.55159972447e-04 -1.91120487805e-03 -4.88414848833e-03 -1.21316867797e-04  1.00134613335e-03 -3.57005523433e-03 -4.51624654406e-03 -4.35124455889e-03 -5.90129300759e-04  1.69984393412e-03 -1.08361944779e-03  1.41623851163e-03 -8.93171496386e-04  1.18852349612e-03  1.67469178623e-03  1.28990809109e-04 -3.00670805664e-03 -8.23744063357e-04  5.14608089828e-04 -2.68440201479e-05 -3.32659872929e-03  3.37898539861e-03 -3.39630506994e-03  3.26299185602e-05  3.03208238133e-03  1.29155992594e-03  1.66959725012e-03  4.45236376901e-04  9.03348653629e-04 -1.61472262735e-03 -1.74714551918e-03  2.88665394755e-03 -1.85906234666e-03  6.22605001583e-03 -2.99160158683e-03  4.13097266430e-03  1.24857303580e-03  2.17160799379e-03  2.69948813433e-03 -4.27182659424e-03  4.37816107070e-03 -1.70110817557e-03  9.74771739574e-04  2.20108565268e-03  6.32487420794e-03 -1.98487678069e-03 -2.98002619459e-03 -1.51084987644e-03  5.49534480096e-04 -5.09430743051e-03 -6.08255864207e-04  2.25072657725e-04  4.65607674841e-03 -7.31549708343e-04  3.00008241996e-03 -9.95097243669e-03 -1.67819330524e-04 -7.05653592686e-03 -6.60022107970e-04 -9.56973328977e-04  1.49389596867e-03  2.49802263028e-04 -2.19436526885e-04  2.51804188508e-03 -1.54207627962e-03  4.02834237202e-03 -1.67483831407e-03 -5.40215332630e-05  4.07338230801e-03  1.00428464407e-03 -1.10723738504e-03 -1.80417489831e-03 -2.21948065740e-03  3.30473198387e-03 -2.26178852484e-04 -5.58669146808e-04  3.63657352697e-04 -6.80763830694e-04 -1.06035754523e-03 -1.00981974379e-03 -1.42230988627e-03 -6.16003380366e-03 -3.39355059588e-03 -1.70593789571e-03  1.97559408363e-03  1.27267714716e-03 -2.77999583434e-03 -2.42872189251e-03 -2.73281832305e-04  1.04365867429e-03 -4.87429955587e-03  2.84755422199e-04 -3.66328156741e-03 -1.92679180595e-03 -2.00075010906e-03 -1.92221823696e-03  2.57958981816e-03  2.30306945610e-03 -7.80973469027e-04 -1.04984144385e-03 -3.99797868699e-03  4.25065162144e-03 -6.44219967677e-04 -1.48924674542e-04 -3.35414112752e-03 -2.70906288017e-03 -1.76148923386e-03  3.12610298813e-03  2.88793211174e-03  1.63013287370e-03  3.85990128643e-03 -4.15875521052e-03 -4.17295181516e-03 -2.38605024663e-03  3.84911981842e-04  1.55449352026e-03 -7.29047039037e-03 -1.15110101053e-03  3.95093305005e-03 -3.46244915498e-03 -4.44355508845e-04 -4.42197951361e-03 -2.10506975102e-03 -3.04389620954e-04  5.27065651919e-03 -2.25878358907e-03 -1.01696793639e-03 -1.48165520084e-03  1.23454431742e-03  1.47398589734e-03 -8.16001865737e-04  1.72463787340e-03  1.29083947855e-03  1.63647404835e-03 -1.20038494456e-04 -9.75324570462e-04  1.05351859862e-03  1.64538544255e-03 -2.74907865257e-03  7.69248546748e-05 -4.53394243550e-03  2.63960016554e-03  6.68325595848e-04 -7.75840654998e-04 -2.35100135832e-03  1.97865244266e-03 -3.61128577696e-03
 1.24048507274e-03 -1.86998721982e-03  3.27319035815e-03 -1.60782732747e-03 -1.55666287595e-03  1.89382072093e-03 -1.20094195856e-04 -9.72247877011e-04 -2.38013964231e-04 -1.41830182715e-03  2.03348517919e-03 -2.10777757493e-03  2.64234469701e-03  1.12620773916e-04  2.35033615634e-03  4.34980531700e-03 -6.35370931819e-05 -2.46443387810e-03 -2.06581231187e-03 -4.80143231142e-03 -2.70724947049e-03  2.16197669717e-03 -3.27003320445e-03  3.81421484582e-03  1.28049128014e-03 -8.17604921776e-04  1.08739045055e-03  5.23640569517e-03 -8.02289476008e-04  7.55214765931e-04  5.39531466336e-04 -1.75414904004e-03 -1.81265857820e-03 -1.74934143560e-03  2.59621770716e-03 -6.27921490052e-05  1.01088518292e-03 -8.69405204893e-04  2.86153637957e-03 -4.92618833353e-04  2.28329495948e-03  3.57030024348e-03  3.48098972984e-03  2.05246208714e-03  3.83010507481e-03 -3.62625851941e-03  2.60639095610e-03  8.67834068308e-04 -3.37931609578e-03 -4.15706692575e-03 -4.77823400012e-04 -8.52895760750e-04 -6.02833511746e-04 -1.58267038538e-04 -8.72858408276e-04  1.85149768493e-03  8.32354276213e-04 -8.77030158318e-04  1.96154534518e-03  1.51998135637e-03 -5.25191155479e-03 -1.04452725191e-02 -1.51006692514e-03  8.46110373710e-02  2.57416515066e-03  2.49863196372e-03  1.53066395122e-02  1.43741146354e-03  3.37836983052e-03 -1.60758084522e-03  3.60424860268e-04  4.56581869268e-03 -4.81953223796e-04  3.39127730172e-03  1.96190945204e-03  1.14404536092e-03 -2.46744391664e-04 -1.54676160778e-03  1.06587439080e-03  3.40006725662e-04  9.50608024613e-04  5.45187569554e-04  3.05772841782e-03 -1.16210554413e-03  1.98497110140e-03 -9.12142847943e-04 -2.69691385059e-03  1.46275285102e-03  1.39097774195e-03 -1.41767509491e-03 -8.79865834372e-04 -5.43185505954e-04 -9.15256138523e-04  2.91905476252e-03  1.73202467218e-04  1.37254606945e-03  1.15968308995e-03  8.76613020778e-04  4.67307636836e-04  8.58100092857e-04 -1.35714229860e-03 -2.18629036987e-03 -3.12573850460e-03 -1.29829554874e-03  1.64059494787e-03  4.36463130356e-04  1.67241233587e-03  3.91602425805e-03 -1.77487372369e-04 -5.00246265550e-03  7.64959730777e-04  3.10260379740e-03  8.95982791515e-04 -8.32023459801e-04  1.75638513148e-03  2.18200519270e-03 -1.87726810612e-04  3.45527730039e-03  1.52284383782e-04  1.41353250173e-03  1.21662979139e-03  2.90583144923e-03 -4.51107855786e-03 -2.55908115121e-03  3.22174645104e-03  6.44641705464e-04 -3.47100407247e-03 -2.04409535868e-03  4.46584338739e-03 -3.61812143624e-03 -1.05635242285e-03  1.68703855178e-03  3.98874593642e-03  8.42790004714e-04 -5.02629638488e-04 -9.07598267264e-04 -1.33872814087e-03 -9.48193922616e-04 -2.46159028682e-03 -9.29394950879e-04  1.27925023314e-03  1.09121792537e-03 -3.46917005264e-03  2.79247025116e-03 -2.28826984047e-03 -9.93328917834e-04 -2.09422139563e-03 -3.14173052672e-03  8.54912782790e-04  3.70232544421e-03  1.80870646686e-03 -2.35289355557e-03  3.45475664956e-03  1.35476413191e-03 -2.04276477159e-03 -1.32257653146e-03 -2.69265526751e-03 -5.56294101920e-04  3.85317102264e-03 -3.49417983388e-03 -5.98396051871e-03 -2.62548560166e-03  2.50097363412e-03  1.34726480159e-05 -1.78470958733e-03  2.14431795293e-03  2.19354652660e-03  1.52309195690e-03 -2.93991757846e-03 -4.47640210774e-05 -1.30361478333e-03 -8.35790136310e-04  1.08337893407e-03 -1.23392399162e-03 -2.63044804674e-03  2.64986500401e-03 -2.22232093329e-03  2.64231562529e-03 -5.05826727121e-03  4.89359401155e-03 -4.05605715549e-03  1.52877286579e-03  6.81591842936e-04 -5.00884579166e-03 -2.67302228403e-04  2.27203846550e-03  3.27060031393e-04  1.22290258146e-03  2.67228412448e-03  1.62525095426e-03 -3.95382154287e-03  5.52940975283e-03  1.58272084114e-03 -7.00802234187e-04 -1.42604374331e-03 -3.32425673995e-03 -1.93673538042e-03  1.67446325323e-03 -3.27848326488e-03 -2.37548463782e-03  1.50319932289e-03 -2.11728309714e-04  1.27997483823e-03 -3.07284626102e-03  7.16425734085e-05 -1.74768568692e-03 -2.55274179960e-03 -1.64378237794e-03  6.75443748081e-04 -1.11339987570e-03 -5.52453755133e-03  1.14405897906e-03 -1.52653575037e-04  2.94399315482e-03 -2.29166852306e-05  3.04284161359e-03 -1.80082388216e-03 -3.53387847088e-04 -7.73229060777e-04 -1.27856198601e-03 -2.86256577297e-04 -1.13528161853e-03 -1.19589901092e-03 -8.41085287798e-04  3.63773570316e-03  6.62870767227e-05 -1.21450763842e-03  8.85953275085e-04  1.05914892551e-04 -1.08142493449e-03 -1.69329572625e-03  2.96473200298e-03 -1.42893050204e-03 -6.68577352503e-04 -8.21754980282e-04 -7.93017430629e-04  5.03713122932e-04 -1.00693939619e-03 -1.19076125453e-03 -3.83911243475e-04  1.42593131639e-04  8.35930567784e-04  1.04535052195e-03 -8.16428071268e-04 -4.64229393132e-04  1.93349751847e-04 -4.23845371462e-03 -2.64106381969e-03 -3.69708551660e-04 -6.40152016290e-04  2.00645844858e-03  8.92181874609e-04 -1.21770427911e-03 -6.84460749705e-04 -7.86195893722e-04 -7.44275303992e-04
-7.23202568773e-04 -7.78821690123e-03  5.51961995322e-03 -6.35871444175e-03  4.79754301500e-03 -2.77953496435e-03  9.05654226901e-04  3.54843733685e-03  2.09505597225e-03  2.93854838822e-03 -1.08302891219e-03  2.81986551395e-03 -5.50052584205e-04  5.35896818524e-03 -2.42756024527e-03 -1.91454026104e-03 -2.65482352357e-03  4.25094990205e-03 -6.52319335375e-04 -2.05293348053e-03 -3.68774670926e-03  4.31445812577e-03 -8.16876397006e-04  3.54214694812e-03 -4.99991817207e-03  3.71967770467e-03 -2.55053133107e-03  3.55622308168e-03  2.09184091146e-05 -3.75958135216e-03 -1.52577776095e-03 -9.64533556086e-04 -3.49297392130e-03  1.18915115746e-03 -3.45018226101e-03  8.62520511744e-04  2.08349263393e-03 -1.97833478651e-04 -2.93602277366e-03  2.50723080693e-03  2.61520109845e-03 -1.69598238845e-03  2.94315618500e-03 -1.40705671216e-03 -4.22246405165e-03 -1.50911029920e-04 -6.29711919682e-03  4.55726520083e-03 -4.41887143759e-03  1.72130948415e-03 -2.44667720461e-03  1.24485529536e-03 -5.18797773338e-03  5.38420481658e-03 -5.87079300233e-04 -1.78424120815e-03  5.03837203335e-03  1.73208998375e-03  2.12386054807e-03  2.53391117553e-03  1.25945853581e-04  1.90966058395e-03 -9.52069818253e-04  2.57416515066e-03  1.12195405076e-01 -2.55047808748e-04  1.03793802590e-02  1.61632816594e-03  6.41222271267e-03 -4.04217202491e-04 -1.90905610260e-04 -4.69290893440e-03 -6.45596380512e-04  1.53913703014e-03 -4.22517564606e-04  4.75799552659e-03 -6.87049969334e-04 -6.53068914748e-03  5.26406855438e-04 -1.43410083076e-04 -2.63040039867e-03 -3.03390517514e-03  4.62884155428e-03  2.47747580304e-03  3.31936760820e-04  1.54376344825e-03  3.19393076477e-03  1.24084359660e-03 -2.95016246558e-03  1.42717783010e-03  1.01286824610e-03 -3.74059018964e-04 -2.35245445448e-03 -1.50824186188e-03 -3.74866660086e-03 -2.39990036916e-03  2.90245723840e-03  1.62958647295e-03 -9.14171640013e-05 -6.56132370671e-04  2.05849120539e-03  1.67658416627e-03 -1.49584940691e-03  1.70806973300e-03 -2.97607389679e-03  1.30710960721e-03  2.87737509184e-03  2.28667014811e-03  2.42301112878e-03  3.36668079644e-04 -2.22672457718e-03  1.81693577880e-03  3.51458066768e-03  3.53329965207e-03 -3.55066284482e-03  2.69276154119e-03  9.75678551370e-04 -3.90162946927e-03 -6.39197778430e-06 -7.80906090928e-04 -7.63168033673e-05 -3.70803270165e-03  4.31900587358e-03  3.14195501487e-03  3.82711923179e-04 -2.37719099669e-03 -4.66818700335e-03 -3.43513500026e-03  5.03671534544e-03 -1.24047078241e-03  1.46870021081e-03  8.96441252680e-04  4.92398697037e-03 -6.91050610245e-03 -3.79421787292e-03 -2.79079487013e-03  2.25063703288e-03  5.15097209905e-03  3.09755160534e-03  4.08632553168e-03 -4.06664516782e-03  1.34275856261e-03  1.62887180538e-03 -5.20027594374e-03 -3.00974389043e-03 -2.07590480745e-03  1.96945369365e-04 -3.52838645371e-03  7.56135941284e-04  2.74994045725e-03  4.80686756354e-03  9.32480433525e-04  2.67645895695e-03 -2.56418106007e-03 -1.16456288253e-03 -8.46165193985e-05 -1.57861647027e-03  2.45823997847e-03  2.77996901288e-03  6.12715471252e-04 -8.97214075953e-04  1.07363166365e-03  1.48808642476e-03 -2.98185418556e-03 -4.63048720657e-03  1.64907548108e-03  1.62730025349e-03 -2.26079681406e-04 -5.15960907611e-03 -3.69838617161e-03 -1.09288442417e-03  3.77993733099e-03 -9.26211030833e-04  3.70495525999e-03 -4.14912434468e-03 -1.18161996475e-03  4.76618923239e-03 -2.14749408283e-03  6.50734843720e-04 -1.12772428419e-03  5.17112658252e-03 -3.47574331817e-03 -1.46185649542e-03  4.33519862695e-03 -2.11419945218e-03  6.68060439619e-04 -2.82120674975e-03  3.28403326507e-04 -4.75727842708e-03 -4.67220960262e-03 -1.21221305755e-03 -6.93375426446e-04 -1.86878516709e-03 -3.12684651278e-03 -2.63836634728e-03 -1.72296977404e-03  1.40780683745e-03 -8.02111947584e-04  2.26164940625e-03  4.29802633887e-03 -1.40570732299e-03 -4.68579000070e-03  6.58433291768e-03 -1.35360592150e-03 -1.94090384086e-03  7.34809817765e-04 -1.64827727794e-03  6.98986367751e-04  1.49390652367e-03  2.13118321111e-03  1.49612695359e-03  1.94710641027e-03 -2.25304348420e-03 -7.43464366287e-04  2.16813370726e-03 -1.54884858700e-03  4.03312688524e-04 -1.29888784172e-03 -5.74085090930e-03  8.01379297045e-03 -3.10619814609e-04  1.42219558029e-03 -5.16425866735e-04  1.39641888539e-03 -2.19324957957e-03  2.46554324649e-03 -2.89002686049e-03 -2.04443563120e-03 -3.31234049069e-03  4.95190681107e-03  3.30758436445e-03 -2.18046752544e-03 -5.06807681709e-03 -3.51498575457e-03  3.97291663218e-03 -6.12456161729e-04  3.03119819086e-03  1.09867090361e-03  1.94275635099e-03  1.79741836926e-03  6.40021751827e-03 -8.61540752801e-04 -3.25141295077e-03  4.43586265608e-04 -2.44640660746e-03  2.00219278080e-03  3.68664585857e-04 -1.58611814515e-03  1.85582712067e-03  6.62218233874e-03  2.57147885289e-03  1.85100118227e-03 -8.24626334754e-04 -4.89878967981e-04 -1.32008162286e-03  1.86701020430e-03
-6.66381203769e-03 -1.98313136900e-03 -1.37373601052e-03 -3.97528347508e-03  7.39847109280e-04 -8.81650456557e-04 -4.35666747953e-03  3.67045916451e-03  5.14206257570e-03 -2.53586292416e-03  1.40134920176e-03 -8.00860464572e-03 -2.15542793487e-03  8.96928707296e-04  8.22102391508e-04  9.31805748090e-04 -4.92293644926e-04 -1.62582248744e-03 -4.09481891240e-03 -7.06372740480e-04 -5.88686078548e-04 -4.61396014302e-03 -2.51842436600e-03  5.06586229398e-03 -5.35286612140e-03  3.26663612243e-04 -1.00389167452e-03  4.74898509189e-04 -3.89127085498e-03  1.84327104045e-05  2.75514885008e-03  7.90954470230e-04  3.83922247073e-03  8.05848696403e-04  4.71287615086e-03  3.48001845892e-03  2.40426657569e-03  8.26525426108e-04 -6.07255269198e-03 -2.31980910667e-03 -4.30296618685e-03 -5.51768941994e-03  2.77851403783e-03  5.39642551099e-04 -2.54125100847e-03 -8.32440634956e-04 -1.67202264650e-03  6.93274061558e-03 -3.82126928958e-04  3.27645454256e-03 -3.44073486747e-04 -2.16735965516e-04  1.54647190106e-03  3.65967996171e-03 -1.84740985098e-03 -9.69938236098e-04 -9.65702461266e-04 -2.18099968386e-03 -1.56325647373e-03 -1.40770758027e-03 -1.51374160366e-03 -2.62983655211e-03  1.97087046031e-03  2.49863196372e-03 -2.55047808748e-04  1.08698232338e-01 -8.25043313175e-03 -8.54200161117e-03 -1.27933700479e-03 -1.53145434319e-03 -2.63679156831e-03  1.17247669540e-03  1.59686445760e-03  9.75664335335e-04 -1.57921189074e-03  4.67272097712e-04  7.81532084117e-04 -1.18532352485e-04  3.58547109477e-03  3.06453685715e-03 -1.52246575780e-03 -4.20821073786e-04 -2.36704735808e-04  7.67217532058e-03  1.05071038783e-03  4.92377229218e-04 -8.80925367322e-04  4.33103970014e-03  1.50278457507e-03 -2.21832136953e-03 -1.91815100464e-04  2.15308343589e-03  7.58144746875e-04  7.33251169434e-04 -1.49125275062e-03  6.26936980617e-04 -4.56463644109e-03 -3.31714525007e-03 -2.33176545228e-03 -1.03527657724e-03  1.19281530340e-03  3.35741605483e-05 -1.18303342360e-03  7.65332742293e-04  3.75742210969e-03  3.70603235596e-03  1.74826089439e-03  8.43285166464e-03 -1.16442226056e-02 -8.55046133259e-04 -1.83274117505e-05 -3.48498919023e-03 -2.05516922852e-03  1.36345523091e-03  2.97219062559e-03  3.90227590903e-03  1.39043389412e-03 -3.00060633576e-03  3.05254583813e-03 -5.96091394147e-04  2.37120999512e-03  2.34563562822e-03 -2.00068772539e-03  3.84401382375e-04 -1.53655643493e-03 -1.53344805966e-03  2.37498926307e-03 -9.95277914865e-04 -1.24410703750e-03 -5.42442601898e-03  2.26343586828e-03 -2.07431119003e-03  2.77816580450e-03  1.61509304291e-03 -2.96385594065e-04 -1.18183914123e-03  2.92166631379e-03  5.45050437198e-05  3.17604625007e-03  4.46568139783e-03  4.04973571447e-04  1.17985837090e-03 -2.29078383266e-03 -3.24386248147e-03 -7.70358167337e-04 -4.95431140708e-03 -1.03271880184e-03  1.89157018678e-03  1.66260594162e-03  1.13496960259e-03 -7.61528610534e-04 -2.57144352050e-03  2.21650567841e-04 -1.23653981772e-03  1.00419503471e-03  5.87451275364e-03 -3.34220872511e-03  2.97977798854e-03  9.43181378990e-04 -1.82668161132e-03 -1.88096025462e-03  6.07804706177e-03  2.27428951495e-03  2.71690640152e-03  3.74714479705e-03  1.77654370569e-03 -4.03631582140e-03 -1.47498622128e-05 -2.79452307478e-03 -1.01077725677e-03  3.82214094735e-04 -1.02509614130e-03  2.04324495954e-03  1.45843047203e-04 -2.59835650418e-03  9.67784790389e-04  9.70425380783e-04  1.14101066837e-03 -1.80342316704e-03  3.16958356864e-04  2.22613359854e-03 -6.35464103836e-04 -3.43879808226e-03  1.01666052530e-03 -2.46081859025e-03 -3.12908140599e-03  6.38627264879e-04  7.13417879819e-04  5.32220624690e-03  6.70546532249e-04  3.89438043635e-04 -1.40698744946e-04  4.22562953699e-03 -5.74005174318e-04 -1.79656084359e-04  2.76031817296e-03  6.31207735430e-03 -4.13756818836e-03  2.78416840984e-03  2.11732571887e-03 -9.45571887596e-05 -3.26604486627e-03 -2.37012930202e-03 -3.69371963195e-03  8.16899129440e-04 -2.55077998333e-04  3.86806243189e-06  1.44598625269e-03  2.14411388186e-03  1.85671902945e-04  1.94584354738e-03 -1.85965768535e-03  5.95562350672e-06 -9.29657993328e-03  6.72112455845e-03  9.76618524285e-05 -2.37051746700e-04  1.68537183237e-03 -7.57130953231e-03  1.04592121706e-03 -3.89930056099e-03  4.01318956884e-03 -1.32807335929e-03 -3.73728701231e-04  1.04346401659e-03 -1.70149155794e-03  4.55058273146e-04  2.35161545836e-03  7.89992294638e-03  1.52812658595e-03 -3.68187808785e-03 -1.43969574626e-03  4.97504616432e-03  2.20756265369e-03 -4.01941948289e-03  1.07962356470e-03  1.42014181016e-03  2.42035658403e-04  7.08262855308e-05  7.48074480601e-04 -3.76852329371e-03  2.68123495422e-03 -3.83458611257e-03  3.75456502402e-03 -3.87211696903e-03  3.06484914162e-03 -7.03287036736e-04  4.70747875432e-04  7.87662228635e-04 -3.47304719459e-03  4.55971595453e-03 -1.70594090920e-03 -1.54266212462e-03  7.85351256941e-04  5.26637135884e-04 -2.09228277251e-03
 1.12187677225e-03 -8.97305969076e-04  4.99068226473e-03 -1.57784967616e-03  3.56941199400e-03 -3.01840362601e-03  6.43444955162e-04  1.15263554161e-03 -2.27614915020e-03 -2.33107301867e-03  6.04452227383e-04  1.96494100319e-03  1.41083312493e-03  2.85221527383e-03 -1.50815015528e-03  1.10255529858e-03 -3.41102760644e-03 -4.41208985649e-04 -3.38299188890e-03 -4.32907359180e-03 -6.41067276046e-04  1.20331501200e-03 -4.25031354544e-03  2.14744678758e-04  7.17141956180e-04  3.12306671700e-03  1.82257534453e-03  5.06766784772e-03  3.48700432309e-04  4.32606946599e-03 -1.98045575846e-04 -1.75454024855e-03 -1.16764852135e-03  3.01781090681e-03 -1.90219454748e-03 -2.90459367827e-03 -8.73419399860e-04  2.47895186072e-03  2.15263258174e-03  3.80576264252e-04  1.48697661257e-03  4.19325072780e-03  3.07348535213e-03  8.52245491050e-04 -5.91528993072e-04 -6.42315848573e-05 -8.73831140180e-04 -1.58336946438e-03 -1.77040157970e-03  2.10485419446e-03  1.78873843697e-03  3.76907406824e-04  1.40550631553e-03  1.94268318017e-04  1.36418295970e-03 -2.36178837242e-04  1.47802239557e-03  3.70027338478e-03  2.98297285205e-03  1.82684190889e-03 -9.22274578980e-04 -3.92520448990e-04  5.11930859168e-03  1.53066395122e-02  1.03793802590e-02 -8.25043313175e-03  9.80312623842e-02 -6.74300638094e-03  9.00874602521e-03  1.26734714869e-04  2.68860197110e-03 -1.14658322120e-03 -3.22460516799e-03 -1.85326097762e-03  3.82640357475e-04 -2.58143930112e-03 -1.35944776093e-03 -1.56621268186e-03  5.03842620112e-04  3.26474753717e-04 -1.94402131366e-03 -2.16337815520e-04  1.71620917891e-03  1.68707958327e-03 -7.45480824925e-04  3.18047283081e-03  1.64124778894e-03  5.14121987848e-03  1.67903333474e-03  7.40377772910e-03  3.32877892491e-03 -1.66438554088e-03 -8.73358020779e-04  6.09816178578e-04  8.09630887801e-04  7.24210423069e-04  3.80763183157e-04  6.95770638917e-04  3.77855341364e-04 -4.04146031902e-04 -2.13937977164e-03 -2.76639215691e-03 -5.53955411278e-03 -1.80776014026e-03 -8.34688210822e-05  1.87642550236e-03  2.73318423091e-03  1.37711057268e-03  5.55378942140e-03 -2.23009489884e-03 -2.03598997700e-03  2.15759384836e-03 -7.51040872514e-04  2.02715801679e-03  1.08669149440e-03  1.32513145731e-03 -9.01067702046e-04 -7.64738700472e-04 -1.28775202276e-03  1.10865655752e-04  7.23474351390e-04 -2.78054515117e-03  2.00127341247e-03 -1.35665540043e-03  7.78952947723e-04  3.06154595129e-03 -4.32235594668e-03 -1.12836916708e-03 -8.16449105503e-04 -2.71984121776e-03  3.23454923566e-04  9.50657003650e-04  2.91909943901e-03 -5.13569610699e-03  5.61775912672e-03  3.45657633449e-04 -1.60916502734e-03  2.56954878382e-04  2.63366441235e-03  2.26818665078e-03  8.05044778451e-03  3.58041438777e-03  9.68002263487e-05  5.18027272726e-04 -4.38040145668e-03 -6.12822803917e-04 -2.35360809548e-03  8.85349758968e-04  6.48172239902e-04 -4.09541600743e-03 -9.02611931599e-04  6.51184561004e-03  5.93702445707e-03 -2.71515469736e-03 -3.01463601722e-03  1.74576184331e-03  2.96720066850e-04  1.29489992991e-04  1.42145557849e-03 -1.30807671682e-03  2.35009429590e-03  3.61203562492e-05  8.28102896300e-05 -3.99733760560e-03 -9.49855459781e-04 -1.97309869117e-03  1.32049284584e-03  2.91873783583e-03 -4.66421295860e-03 -2.17076772274e-03 -1.00311599513e-03  6.64277500042e-04  8.83465678115e-04  1.96275026834e-03  5.56863631451e-04  1.68263404890e-03  6.09993766217e-03  2.09839284162e-03 -3.88036740270e-03  2.17938009798e-03  1.84803334796e-03 -4.09228209205e-03  1.73973128586e-04 -1.10776122327e-03 -1.23110990531e-03  4.07309903045e-04 -2.53767750742e-03 -1.18631443389e-03 -1.65011563339e-03 -1.33646529218e-04  3.43563955692e-03 -1.90231599373e-03  1.17222982420e-03  2.88546299230e-03 -8.11080195180e-04 -9.90362976242e-05 -2.26291170283e-03  1.31820615172e-04  1.03451203885e-03  1.79740229443e-03 -4.81409297370e-03  3.08122373874e-04  4.08247753023e-03 -2.55222684600e-04 -1.64038625376e-04  1.57163056440e-04 -1.88554442019e-03 -2.17355545665e-03 -3.97602007181e-03 -1.67178858442e-03  7.26910882986e-04  3.05976975696e-03 -1.77036231329e-03  3.93208718477e-03 -1.35242484809e-03 -1.77986687296e-04 -1.90318950063e-03  9.58842468621e-04 -1.14164843734e-03  3.89858345853e-03 -6.67567301505e-04 -2.67171383003e-03  3.05684794282e-03 -1.11708624095e-03  4.53440815377e-04  9.62340932849e-04 -3.61208615811e-04  1.20758615954e-03  7.44600844244e-04  5.19091264217e-04  1.48389816762e-03  5.26427522542e-04 -8.71955572355e-04  4.18189029841e-06  8.55428479244e-04  2.75421548953e-04 -4.22363362882e-03  7.39257907294e-04 -4.45474548745e-04 -7.43948794734e-05  4.67267704094e-03  4.72109983290e-04 -7.68637875145e-04  3.66426926464e-04 -2.72162688503e-04 -8.99771009982e-04  1.35655899182e-03  4.67619251940e-04  9.78632841411e-04 -1.93918178391e-03 -2.46483388961e-03  1.56074805485e-03  8.86261649087e-04  1.98268867019e-03 -1.20212411638e-03  9.55772083228e-05
-1.28161901486e-03 -1.92113729034e-04  2.31022204849e-04 -2.43489379511e-04 -2.43217656667e-03  2.49907278368e-03 -6.29576509958e-04 -1.58434756595e-03 -8.93635003174e-04 -3.33025921935e-03 -3.28043675205e-04 -2.19490747464e-03  9.11939082235e-04  2.61987945461e-03 -2.39157465164e-03  2.15328979359e-03  4.64905920714e-03 -1.28918666633e-03  6.90606091091e-03  5.29177669299e-03  4.43869968502e-03 -1.64294919801e-03  2.91067960308e-03 -1.06549317011e-03  2.10402560421e-03  3.99738383898e-04  2.74948663771e-04  2.59033561016e-03  3.68260753147e-04  1.89951288077e-03 -1.00165704450e-03 -1.13621141902e-03 -7.61876084867e-04  5.49443072030e-04  3.34324463236e-04  1.48438724386e-04  3.40657172212e-03 -4.32095440816e-03  4.75946330573e-03 -3.97373304339e-03  3.18378415321e-03 -3.83020086597e-03  4.52860464810e-03 -2.57300149093e-03  4.80432154000e-03 -5.58568811856e-04 -1.05156708661e-03  2.53377327020e-03 -3.43799058950e-04  8.96053560919e-05 -3.20234398699e-03  3.56027007798e-04  4.79931832744e-04 -1.15158142440e-03 -1.27576485638e-03 -7.93969689332e-04 -1.89594494516e-03 -5.58021632691e-03  3.59134421745e-03  1.48099428817e-03 -3.00536508053e-03  1.47870942018e-03  6.86323649225e-04  1.43741146354e-03  1.61632816594e-03 -8.54200161117e-03 -6.74300638094e-03  1.02083825640e-01 -1.20729729709e-03  8.52230826919e-03 -8.65769271903e-03  1.88792048178e-03 -1.31821768699e-03  1.61536764278e-03 -1.48869610796e-05  1.72112832556e-03 -2.86790873261e-03 -6.46593944717e-04  7.05018735887e-03  2.16328966528e-03  1.63868025067e-04 -7.19188218989e-04  3.73448622066e-03 -4.74702572359e-03  6.67854939947e-04 -3.82857557324e-03 -2.27428419838e-03  2.15039732711e-03  1.81016986074e-03  1.91182379995e-03  4.60239663690e-03 -5.69646546396e-04 -1.12678874309e-03  3.16395819229e-03 -9.35212125222e-04 -4.98074935641e-03 -1.06932229084e-05 -4.64010024416e-04 -8.49896559296e-04  4.98770355512e-03 -4.92091663801e-03 -4.65339591631e-03  1.81705959054e-04 -2.49095467990e-04  8.71099373652e-04 -6.15813623209e-03  4.33671989301e-04  4.48952004327e-04  1.23213719790e-03 -2.18674435149e-03  1.76173669909e-03  5.71390759798e-03  3.22816225210e-03 -1.74127414360e-03  5.81010365985e-04  2.37466257477e-03 -2.18934893950e-04  2.28560064316e-03  2.98257978668e-04  3.37683227540e-03  2.91038271466e-03  8.12064814030e-04  8.82144852449e-03  2.70418340614e-03  2.88648579703e-03  7.70723104972e-03 -1.70328068840e-03  5.69470378569e-03  4.33419085378e-03  2.22430471690e-04  4.04414948305e-03  4.41896548319e-04 -1.52277260719e-03 -2.45927706991e-03 -2.80948318541e-04 -1.66623720855e-03 -3.19307604422e-03 -2.83325551494e-03 -4.19178097815e-04  2.82228240182e-04 -9.39607890822e-04 -2.64890143433e-03  3.23818685681e-03  2.12393403339e-03 -2.17334260351e-04  5.46557213595e-04  2.22250614316e-03 -9.84538887357e-04 -6.02324999775e-03  6.99353166001e-03 -3.72643940361e-05 -3.11626819300e-03  1.63832884977e-03  7.92902133775e-05  1.91290851158e-03  1.14094596456e-04 -1.85383280753e-03 -5.14805241069e-03  2.36307169462e-03  3.92532361543e-03 -1.81708914606e-03 -5.50550446966e-03 -3.69276653444e-04  2.12871126952e-03 -7.59343819388e-03  2.09598487243e-04  1.34641301175e-03 -3.45508673425e-03 -3.31444242106e-03 -1.29521076903e-03 -1.51235333270e-03 -8.75262804340e-04 -1.39107460858e-03 -1.57729448684e-03  1.45536099608e-03 -3.59922894794e-03  4.14071781232e-03  2.59130942322e-04  6.08904887573e-04 -1.16883734299e-03 -8.71397584696e-04 -5.09064653713e-06 -2.91162799444e-04 -5.00372276121e-03 -4.34812822472e-03  9.94309797920e-04  1.74934506561e-05  8.24750265231e-04  1.63416564267e-03 -2.76908307609e-04  1.55780492613e-03  1.62868789006e-03 -5.12875706625e-03  1.84333388012e-03  1.69458366688e-03 -3.97351295326e-03  1.62223210210e-03 -2.90098051224e-03 -8.80832441518e-04  3.66626009405e-04  3.49824419422e-04  8.65217878876e-04 -1.39020282152e-03 -7.79655818477e-04  1.31272932655e-04 -3.33323827970e-03  5.27496823324e-04 -1.62646601198e-04  2.31824348267e-03  2.44198296712e-04 -9.13198672629e-04  8.33774523263e-04  7.04982453795e-04 -1.93846493727e-03 -5.05782227992e-04  2.79233704384e-03 -9.43059597714e-04  1.55073750340e-03  7.69514420470e-03 -4.81141566460e-03  2.46105933404e-03  1.65037706284e-03  4.19076086858e-03  9.88200630640e-04 -4.14754579598e-03  9.23802501864e-04 -2.92255368589e-03 -2.91846722203e-03 -4.44547141414e-03  7.41584485388e-04 -3.95257204306e-04 -6.13875206808e-03 -5.99092036967e-05 -7.18511212296e-04 -1.24289780440e-03 -3.23271255474e-03 -8.41406548109e-04  2.50012707918e-03  2.43636125933e-03  9.14378135658e-04  7.45808750210e-04 -1.80005469681e-03  2.07465560859e-03  1.08701641707e-04  2.73282495729e-03  1.99018793760e-03  8.22617755689e-04 -1.06347498350e-04  1.72481243480e-03 -6.07628933411e-04 -2.49179982766e-04  1.39223451196e-03  1.86843705341e-03 -1.61977131825e-03  3.65734291467e-04 -8.95802670965e-04
 4.27231842549e-05 -4.27806622056e-03  4.05237565570e-03  7.97679790886e-04 -3.90321702068e-03  3.30891008754e-03  1.91764644910e-03  2.30221916574e-03 -3.01219322738e-03  1.67393358030e-03 -4.14516670883e-03  9.53415508399e-04  1.25867730784e-03  2.75245364815e-03  2.47349314945e-03 -5.66559984980e-04 -2.77989683976e-03 -4.29505570384e-04 -1.05524079117e-03 -1.31508474304e-03 -3.41195630182e-03  4.34188403229e-03 -8.60721198099e-03 -1.07519616057e-03 -2.34250708346e-03  6.74440941422e-03 -4.58698827888e-03  2.74892377207e-03 -3.18394785366e-04  6.15269947246e-04  4.86336906462e-04 -6.50844505020e-04  4.27202668001e-04  2.22937883900e-03 -5.39411128518e-04 -4.58368749217e-04  2.70698089107e-03 -8.53555157643e-04  2.42069317366e-03 -1.57935242718e-03 -2.94680886306e-03 -1.67993833413e-04  1.88038816690e-03 -1.54183163913e-03  2.10207233620e-03  9.13142022876e-04  4.25411185977e-03 -5.08320822293e-03 -6.35991835327e-04  2.65426458714e-03 -1.29671323657e-03 -2.41993979821e-03  2.28400426016e-03  3.22049064568e-03  2.13495588693e-03 -2.56310495914e-03 -1.43060009037e-03  4.18407801376e-03  1.04521281102e-03 -3.94705932911e-04 -1.49312310817e-03 -1.87250462250e-03  7.38136462993e-03  3.37836983052e-03  6.41222271267e-03 -1.27933700479e-03  9.00874602521e-03 -1.20729729709e-03  1.07990801075e-01  6.44369207351e-03  1.66676345096e-02  7.41807088936e-03  2.48200498476e-03 -2.43575459144e-03 -1.43366948822e-03  2.59240422999e-03  7.22251083988e-04 -5.74545454125e-04  1.57299778994e-03  2.06008755560e-03 -1.89353037444e-03 -3.16660165959e-03 -3.70612927085e-04  7.35170502408e-04  7.04897389009e-03 -1.64560541662e-03  6.52075554187e-05  3.86055531998e-03 -2.32700709197e-04  1.44157202453e-03 -4.93204932381e-03 -1.84524488737e-03  5.74690142077e-03 -3.66557465001e-03  1.16674345132e-03  2.88176950408e-04 -1.67294620795e-03  3.52267494968e-04  8.92024135886e-04  3.97214809749e-04 -7.59721531665e-04 -1.17279011762e-03 -2.67736797994e-03  2.33216952376e-03 -2.99319836981e-03  1.27630270121e-04  1.65542095071e-03 -9.75562232694e-04  7.37794221654e-03  4.50651466833e-03 -3.02954003315e-03 -4.00208713813e-03 -4.26211828239e-03 -6.80324013064e-05  1.37419053279e-03 -1.41427364675e-03 -1.91690133389e-03  3.06725061345e-04  5.18857344748e-05 -1.68457756627e-03  4.84000017171e-04 -1.48792308952e-03  1.77240077720e-03 -4.31662791860e-04  1.33408415253e-03  2.02418198210e-03 -4.13660177494e-03 -1.48190337840e-03 -6.30679083064e-05 -5.17683691860e-03  2.70808077140e-03  1.63692163611e-04 -2.27467789055e-03 -3.81090115562e-03  3.39598549603e-03  2.07324922347e-03  8.42113162720e-04 -2.90405694210e-03  3.11198406398e-03  1.72303489188e-03  7.54026881624e-03  3.85725472668e-03  2.06865355623e-03 -2.66279163146e-05 -2.78050541111e-03  1.80944118454e-03 -2.18709088543e-03  1.46271997910e-03 -2.73029196796e-03  4.85091602088e-03  1.22023865560e-03 -1.06150583809e-03  2.86406682785e-03 -8.34579200181e-04 -5.13187758029e-03  1.51624592679e-03  7.91181183807e-03  3.46900528333e-05 -2.03434538129e-03  6.42643936852e-03  2.15394681348e-03 -6.67584785335e-04 -2.35441946139e-04 -1.02260200016e-03  4.22791540875e-04  1.04228960808e-03 -1.88698799116e-03 -1.13608901422e-03 -9.37190579706e-04 -2.38262737651e-03  3.27688968860e-04 -9.06884889240e-04  9.51322696786e-04 -6.71421530410e-04 -3.95632835344e-03 -9.29966795800e-04 -4.09748519857e-03 -1.34831925750e-03 -1.07291345634e-03 -3.05585179942e-03  1.73542526677e-03 -4.85742329253e-03 -8.21723697199e-04  1.86606533475e-03 -3.82279905109e-03  2.77126231417e-03  2.02193208439e-04  2.03428667701e-03  6.94721499063e-04 -5.85968524578e-03 -5.09694555098e-03 -1.97478689126e-03 -5.73553226774e-03 -3.02653330863e-05  9.28499153933e-04 -1.33097953805e-03 -9.48573420023e-03  1.90736625101e-03 -2.32895217318e-04 -2.70372856053e-03  4.64729610079e-03 -4.43018985497e-03 -4.98718202502e-04 -3.01117746505e-03 -6.26055650875e-05 -3.87649955021e-03  1.72432005734e-03  4.44912594222e-03 -9.53219056931e-04 -1.41938693455e-03 -2.94382024981e-04 -4.53106723421e-05  1.61558102711e-03  6.54685785367e-03 -5.27147965599e-03 -1.13560550502e-03 -2.03952251563e-03 -4.90042073316e-03 -1.47340228433e-03 -4.24503954700e-04  1.23023075912e-03  2.98069613415e-04  1.31689535206e-03 -2.47116254985e-03  2.99559399052e-04  6.66727027850e-04  1.45548956176e-03 -1.94236709888e-03  3.02718885728e-03 -4.28646317572e-03  6.57701144831e-04 -1.80426418787e-03 -5.31947483871e-04  4.85913594730e-03 -2.49930464430e-03  5.11557470028e-03 -3.85241578213e-03 -4.31310838640e-03 -3.23929732007e-03 -2.07055001270e-03  6.72994399046e-03  5.16849270201e-03  3.75088281037e-04  2.19074570453e-03 -1.62656503876e-03 -3.20957355191e-03 -9.89756891912e-04 -8.81676598392e-04 -1.83756861443e-03  4.43222346123e-04 -2.66142842308e-03 -1.68887681580e-03 -9.96120376693e-04  1.74417707631e-03 -1.11266476529e-03  1.13226309531e-03
 5.91277283214e-05  3.64432365166e-03  1.38032112787e-03  1.34540858566e-03 -1.20847194181e-03 -9.73182568410e-04 -1.27736759238e-03  1.64136270950e-03  5.69714613294e-04 -5.39165470193e-04 -2.27620875198e-03 -1.91389442371e-03 -5.29989173964e-04  3.40859862850e-03 -1.17535846246e-03  1.82019985099e-03 -1.51366246933e-03 -9.37364270821e-04 -1.92299536169e-03  6.69977815991e-04  3.44403133994e-03  1.28584938679e-03 -5.68900718845e-04 -1.73285487279e-03  1.84319048059e-04 -1.18504642310e-03 -2.32968893963e-03 -5.16763513197e-04  1.85155989793e-03 -1.67121567635e-03  7.62903582130e-04 -1.53591747897e-03 -2.65514513166e-05 -3.38241191058e-04  9.30628205275e-04 -4.55389984009e-03  1.31110317946e-04  1.32284005392e-03  6.75690007404e-04  5.05049623716e-04 -3.11972520278e-03  3.43955524166e-03  1.57249923623e-03  1.38930252166e-03  7.97160391368e-04  7.09406902846e-03 -4.92071551755e-03  1.70785296974e-03  4.11738072021e-03 -1.18440434160e-03 -1.38150055557e-03 -2.13461723219e-03  3.77136144422e-04  6.36885743674e-04  2.24203695137e-03 -3.56693593665e-03  2.51147173245e-03 -1.50763149559e-04  7.07025170868e-04 -9.01137060515e-04  2.44434085393e-03 -3.24454220469e-03  2.47256004226e-03 -1.60758084522e-03 -4.04217202491e-04 -1.53145434319e-03  1.26734714869e-04  8.52230826919e-03  6.44369207351e-03  8.55344225721e-02  2.11726707253e-02 -1.27526529058e-02  1.64524460687e-02  1.83380766061e-03 -3.57675703112e-05  7.01060127498e-03  3.79016291500e-03  2.12865509087e-03 -7.45747086738e-04  1.99392860429e-03  2.53070143861e-03  1.21219350348e-03 -1.01251046595e-03 -2.81281544267e-03 -1.53183080395e-03 -1.42283399798e-03 -1.51792464461e-03 -7.41243910909e-04 -1.96671422507e-03 -4.98047819716e-03  1.72546964963e-03 -1.47482838945e-03  2.95469448788e-03 -3.51083037962e-03  1.40179200057e-03 -2.40586464976e-03  6.04129911016e-05  2.67035493497e-04  8.49223192143e-04  1.34466233148e-03 -5.19126170369e-04 -2.83986082003e-04  7.20320633205e-04 -1.60919969804e-03 -4.12220039898e-03 -2.32278990872e-03  2.43248597112e-03 -3.24849153331e-04  4.37239447659e-03 -1.06157424748e-03 -1.29945998008e-03  1.23257143134e-03 -1.61505690176e-03  1.73007344352e-03  2.52557364525e-03 -1.58633561056e-03 -3.24353410488e-03 -2.28931621490e-03 -1.45453647143e-03  2.58931307288e-03  3.46020360375e-03  7.00156179654e-05  6.02136061539e-03 -7.13049522443e-04 -6.83764136966e-04  3.51843052822e-03 -2.90678747770e-03  3.60027500830e-03  1.46104185064e-03 -2.19109288466e-03  2.81804342579e-03  3.61062403498e-03  8.08296161862e-04 -3.25603004248e-03  5.82902890024e-03  1.70283448845e-03 -2.03697120824e-03 -1.70867787953e-03 -1.81115507367e-03  1.01733839032e-03  4.25937453942e-03  1.00462460756e-03  5.87483499373e-04 -1.42474918947e-03 -8.69989048946e-04  5.36114534073e-04  2.18066052422e-03 -3.91496026154e-04 -2.54002314476e-03  2.32085204511e-03 -1.24999372502e-03 -3.24947154855e-03 -1.72073216331e-03  2.51432310984e-03  3.72000148344e-05 -1.97874654510e-04 -5.48810955339e-03  2.32622998202e-04  1.02717116074e-02  1.11533866162e-03  2.44624293526e-03 -6.68936351175e-03 -3.73085488891e-03 -1.09104877282e-03 -2.54720480951e-03 -5.56568808233e-04 -1.99510036835e-03  5.66036650495e-04  3.50822079026e-04  3.39144659003e-03 -4.17686573344e-03  3.64627991499e-03  4.47520301140e-04  3.35771667245e-04 -3.07998848518e-04  1.85488194371e-03 -1.43501949199e-03  5.03845671822e-04  4.52906547703e-03 -1.12943325486e-03 -1.84550893224e-03  1.52787168452e-03 -2.83675987779e-04  3.01512489016e-04 -6.66301112839e-04  4.84274184118e-04  3.70353983859e-04  8.11121468011e-04 -1.70556852129e-03  6.77744858373e-04 -1.13469256877e-04 -7.20370181202e-04 -3.44157620682e-03  2.40419290975e-03  2.67566463946e-04 -2.89399429465e-03 -3.86045687429e-03  9.29212937943e-04 -5.01970759977e-04 -2.31930123215e-04 -8.95857380728e-04 -5.18011369783e-04 -7.41087782536e-04  2.07859565147e-03 -1.70108688764e-03  3.43446104606e-03  7.57515821601e-04 -1.80572981945e-03  3.40323922112e-03 -1.58156748967e-03  4.12769489847e-03  2.08627009004e-03  1.42784774754e-03  1.99635458062e-03  7.80320330741e-04 -1.49060939429e-03 -2.59729160269e-03 -5.83259431499e-06  2.33182148882e-03  2.36392839482e-03  2.43415875042e-03 -6.21364825556e-03 -2.57513792061e-03  2.48492004982e-03  2.04135160139e-03 -2.53900839912e-03  1.15772047161e-03  8.41558552332e-04  2.15914915835e-03  4.86421166888e-04  1.79649543516e-03 -1.29627950956e-04 -5.00736860588e-03  2.20139790588e-03  3.03648304905e-03  2.22752039941e-03 -4.05477907582e-04 -2.76638177186e-03  8.73876795567e-05  9.37575583932e-04  1.37636279939e-03  9.39714936173e-04 -2.34570950249e-03  2.07021844367e-03 -1.52567039516e-03  9.54443382551e-04  7.22346604010e-04 -2.42969269315e-03 -9.39134992636e-04 -2.45850260280e-04 -2.01106272161e-03  1.13168451348e-03  1.88863916781e-03  1.56816329538e-03  1.21304977443e-03  8.70275929234e-04
-7.69570791397e-04  7.96869893574e-03 -5.72146276093e-03  8.11196142687e-04 -4.86773815416e-03  2.31183907147e-03  1.36691242082e-04 -6.35573458617e-03 -2.82504436576e-03  7.70493988005e-03 -2.11091238806e-03  1.28501243697e-03 -1.92869583504e-03  3.76176573031e-03 -1.91191489325e-03  3.68765893132e-04 -1.17896099684e-03 -2.89843053133e-03 -4.02827995686e-03 -8.59634624214e-04 -3.44532125487e-03 -5.56095934960e-04 -3.36620223800e-03 -1.65484796803e-03 -5.60155284000e-04  1.64097827429e-03 -6.52072639798e-04 -4.30762137331e-03  2.84550997961e-03  1.65900880416e-03  1.47736529069e-04 -1.67721249954e-03  1.64971489158e-03 -1.00795114515e-03 -1.05698225514e-03 -6.18955961426e-03 -3.25022118199e-03  1.49097230583e-03 -1.87980464221e-03  1.75083191121e-03 -4.87950462243e-03  2.43040879475e-03  5.09579944455e-04  2.48061132614e-03  5.94826275919e-04  4.50460494880e-03 -2.12580508022e-03  2.24094942422e-04  1.42469594745e-04 -1.89916973233e-04 -1.82201568440e-03  1.29402716875e-03 -2.51669732931e-03  3.10573431632e-03  3.38553949456e-03 -3.09148262095e-03  4.44092487570e-04  5.75374575659e-03 -3.64256970494e-03 -3.95395365220e-03  2.47567206535e-03 -5.51171974380e-03  1.75071438513e-03  3.60424860268e-04 -1.90905610260e-04 -2.63679156831e-03  2.68860197110e-03 -8.65769271903e-03  1.66676345096e-02  2.11726707253e-02  9.32721401976e-02 -1.00986401500e-02  1.36639409822e-02 -3.50807671272e-03  1.54380589359e-04  2.00745609488e-03  5.52992846475e-04  1.11901315762e-03 -9.83517018930e-04  1.05436264399e-03  7.36478308813e-04 -1.56507701612e-03 -1.56298654253e-03 -1.16524398477e-03  3.89269515204e-03 -1.23511031991e-03  3.76226023436e-04 -9.79953290307e-04 -3.29124782495e-03 -4.28378176710e-03  1.33422333135e-03 -1.52510784407e-03  1.33076909678e-03 -4.48223486668e-03  1.26154656280e-04 -1.71420707347e-03  2.41040736992e-04  2.35801426602e-05  2.21344497743e-03  7.43689384780e-04 -2.80291027451e-03 -1.70350255329e-03 -1.12284681902e-03 -1.95247651409e-03 -9.87360410232e-04 -3.46964749138e-03  3.79255227216e-03 -9.82795577367e-04  6.73176117637e-03 -2.08308231060e-03  1.42041192524e-03 -4.82806877561e-03 -1.66707776998e-03  1.54869868226e-03 -1.64605601662e-04 -1.21314744327e-03 -2.70207620956e-03 -4.13892325750e-03 -3.15477662334e-03  4.02578655676e-03  1.13277580269e-03 -8.65425659592e-04 -2.20047937163e-03 -5.26479097542e-04 -2.93837959562e-03  2.70268528498e-04 -1.39334631870e-03  5.30988443099e-03  7.08301803543e-04 -1.71466948547e-03  1.86431151603e-04 -2.57085568918e-03 -1.89947167651e-03  7.84734756943e-04  1.12554213882e-03  2.51321907590e-03  1.91292992814e-03  2.25230959469e-04  1.87469403180e-03  9.92500214252e-04  1.67756905056e-03  2.17546943489e-03 -1.95296759465e-03 -3.33921204548e-03 -4.42152114644e-03  4.41406450533e-03 -5.22104499144e-04  2.15183334026e-03 -6.05665272644e-04  3.91998029411e-04  4.86836455875e-03 -1.18599649217e-03 -2.72687372285e-04 -2.68010537890e-03  2.78986841330e-03  2.67984026458e-03 -1.52126007196e-04 -1.23744714688e-03  3.23056270534e-03  4.49775324759e-04  5.13686363378e-03 -5.25797443209e-03 -4.89735627345e-04 -2.61801934664e-05 -7.50092859115e-04 -5.04523324417e-04 -4.95118527797e-03  3.22504471041e-03  4.73219759626e-04  3.02732980791e-03 -2.80704151966e-03  4.92420141746e-03 -9.92796968794e-04  1.84648070017e-03 -2.87148832574e-03 -3.07974554409e-03 -2.18456458450e-03 -4.99562904536e-05  4.65031767550e-03  2.78008533393e-04  4.27926016574e-03 -1.41947659224e-03 -8.97491943196e-04 -2.41199888954e-03 -8.06267255184e-04 -3.61898913217e-04  3.20908296081e-04 -5.71292169562e-04 -2.96542520122e-03 -7.06812561298e-04 -1.28544417192e-03  3.11560686658e-04 -3.12031787553e-03 -1.64788468051e-03 -1.24977020897e-03  1.22230213281e-04 -8.69381763208e-03  6.15586003303e-03 -4.98050608902e-03 -2.08696873202e-03  2.34556207663e-03 -8.03763293169e-03 -1.84639684583e-03 -1.27335462249e-03 -2.13472529381e-03  1.98540998929e-03 -2.48372772421e-03  1.80182064270e-03  4.45698335432e-03  2.75181684410e-03  4.59577563538e-04  1.52986781716e-03  3.60705514205e-03  6.43414440732e-03 -1.53284156065e-03 -1.21338675372e-03  6.00618935646e-05 -2.64796738705e-03  5.11855998193e-03  3.42166221976e-03  4.43511870800e-03  9.64317419846e-04 -2.92431949321e-03  1.92233520622e-03  2.48985069506e-03 -2.01636175137e-03 -1.44795067955e-04  2.61541602072e-03  8.25992797986e-03  1.08330705335e-03 -1.65145729681e-03  9.63223737594e-04 -2.85864788280e-03 -1.69844678991e-03 -1.70531237518e-03  3.89831074661e-04  2.38777306326e-03 -3.16817315847e-03 -3.75352598106e-03 -1.30999083044e-04  1.53186974478e-03  1.19502927749e-03  1.46923372564e-03  3.09590700315e-04 -2.09570372952e-03  2.52976513685e-04  6.55659024880e-03 -2.66247523696e-04 -2.40000144644e-03  6.41686613662e-04 -3.64487143858e-03  1.35432539912e-03 -2.29285413662e-04  1.64766960211e-03  2.56892197045e-03  2.94911193904e-05
 6.50144161950e-03  3.90399267165e-03 -3.42554480757e-03 -9.21823408902e-04  2.25672862865e-03  1.07772171876e-03  1.64251318539e-03  4.39673273008e-03  8.51015374214e-04 -1.35875046114e-03 -2.97493676697e-03  1.66429375917e-03  1.44680827614e-03 -3.00761744778e-03  8.97973164100e-04 -5.33239669083e-04  1.50931747310e-03 -5.84050280654e-04  1.84001800472e-03 -3.78603366736e-03  4.18224384063e-03 -1.96628416228e-03 -4.34740003070e-04 -1.52103011053e-04  1.47218365741e-03  1.58876211241e-03  7.72996910180e-04  8.38250223541e-03 -6.02768409171e-03 -7.90724434506e-04 -1.42551481431e-03  1.14109673398e-03 -1.34332634640e-04  1.25899618368e-03  8.17165308930e-05  2.83543080702e-03  7.22286222204e-03  1.69962922392e-03  5.30937744901e-03  2.22887153313e-03  6.19702674738e-03  1.01592331329e-03  4.70288822844e-03 -8.02990060762e-03  1.29774264830e-03 -8.76128833617e-04  1.62521098025e-03 -8.41795380109e-03 -4.66549511898e-03  5.08899259688e-03  2.93956223337e-03 -1.68325617958e-03  9.42400031076e-04 -3.21689181988e-03 -1.42950007061e-03 -1.08404768025e-03 -2.61654484242e-03 -4.70601023169e-04  6.74319810483e-04  1.00792949919e-03 -6.00568384820e-03 -1.46389537204e-04  4.89567875942e-03  4.56581869268e-03 -4.69290893440e-03  1.17247669540e-03 -1.14658322120e-03  1.88792048178e-03  7.41807088936e-03 -1.27526529058e-02 -1.00986401500e-02  1.21055939777e-01 -4.52423638854e-03  3.80719364774e-03 -2.27975004603e-03 -2.92355647951e-03 -9.09990450190e-04  2.48101183060e-03  6.41084271206e-03 -1.02096061583e-03 -1.78982863097e-03  3.53247593885e-03  3.40192820267e-03  4.88661542858e-04  2.69636690133e-03 -4.39659166705e-03 -3.69272456610e-03  2.24897141379e-03  2.43498906987e-03  4.01423044392e-03 -2.01960563139e-03 -6.83094201071e-03  2.36001059631e-03  3.30992853652e-03  3.31781309882e-03 -5.43951776851e-04 -8.94999762316e-04 -1.91499179981e-03 -2.44015173685e-03 -8.20626375840e-04  4.13122709667e-03 -5.38589351572e-03 -1.38426037667e-05 -3.06115324901e-03  4.66631999824e-03 -4.51739540892e-03 -1.87260245904e-03  2.77474475125e-03  9.23973110081e-04  9.27216671004e-03 -7.45873316651e-07 -4.92393266362e-03  8.88832957792e-04 -5.33464773671e-03  2.35860931741e-03  1.48823109858e-03 -1.91715874507e-03  4.10573584063e-03  7.18957063503e-03 -5.43360001451e-03  2.81257178881e-03  3.32584173620e-03 -3.35118706716e-03  1.70029336508e-03  6.23788403060e-03 -2.13516313968e-03  5.59920663219e-03 -2.70718783068e-03 -4.68707278591e-03 -3.49590900160e-03  3.89914039373e-03  1.76912152663e-03  1.83906631933e-03  8.18235166830e-03  7.65436139813e-03 -1.28659548628e-03 -4.61861327604e-03  6.92961762381e-03 -2.37844346300e-03 -6.91800396359e-03 -3.41029206430e-03 -4.27774046285e-03 -7.66270439050e-04  7.45943112397e-03  8.42745294824e-04  1.01131819765e-03 -6.22030128379e-03  5.50300771661e-03 -8.44896294963e-04 -3.56365949474e-03 -4.64771034827e-03 -1.10107354034e-03  1.11042215341e-03 -2.10883199862e-03 -1.94605433713e-03 -9.66064452429e-04 -3.00104100390e-03 -8.51306432014e-04  4.04589356555e-03 -3.08430404872e-05 -8.15243831533e-03  1.13012382149e-02 -5.27322185265e-03  1.93185869012e-03  3.60178132084e-03  4.51256652501e-03  3.40308131758e-03 -1.62129517977e-04  4.91046749023e-03  3.13822310033e-03  3.31012970740e-03 -3.78061920396e-03  1.37125315315e-03 -7.07817929785e-03  2.57378311081e-03  3.14127281383e-03  3.19622295813e-03  2.87304291984e-03  2.66020690818e-03  4.48606586929e-03 -2.32592439661e-03 -9.92952919143e-04  3.54472491888e-03  8.01252664147e-04 -1.92377013173e-03  1.27700765663e-03 -5.62987737460e-04  5.79066084459e-04 -2.28759540780e-03 -5.03805446808e-03 -1.02179730507e-03 -6.79739764088e-04  2.64960293249e-03  3.36454333801e-03  2.50238052709e-03  8.15434322653e-04  1.11930872390e-03 -2.94039443521e-03  2.20526911062e-03 -3.08756998925e-03 -3.87939412694e-03 -3.26322708407e-03 -1.64370621628e-03 -4.63075012753e-04  1.14793278573e-03 -2.44622114178e-03 -4.64107858746e-04  4.42165844153e-03 -4.10288022076e-03 -1.42767187866e-03 -1.39563870736e-03  2.79469827832e-03 -3.91796175691e-03  1.11331086489e-04 -1.54994994541e-03  5.80076862137e-04 -9.27690734020e-04  3.13877691728e-04 -5.90629102673e-03 -9.51684695699e-05 -4.68631346247e-03  8.42733953280e-05 -3.71565169690e-03 -1.73687359104e-03  2.07759680229e-03  8.81004360993e-03  3.69859769842e-03  3.91045728992e-03 -3.41767968272e-03  3.88338985088e-03 -1.95317469990e-04 -2.98484323186e-03  5.53934970258e-04 -3.97073668830e-03 -2.46884038921e-03  3.88825623173e-04  7.47714673326e-04 -2.81880393760e-03 -2.46995981801e-03 -4.33555731242e-03  3.86020900100e-03  5.31504126518e-03 -8.82369275979e-04  2.55262863702e-03  3.88596023958e-03 -2.88953979584e-03 -6.33725802976e-03  3.13158926383e-05  2.03442070339e-03  1.25877773195e-03  3.15205553610e-03  2.37382785526e-03 -5.71718808084e-03  9.96757084578e-04 -1.86252127650e-03 -2.55842525061e-03
-1.18929840464e-03  4.03638504727e-03 -3.20121633394e-03  2.26081372703e-03 -6.57548410801e-05  3.13843222894e-04  2.93940103207e-03  5.89809369769e-03  8.55654630471e-05 -1.01051332350e-03  1.44270518809e-03 -1.87566583530e-03 -1.78946649118e-04 -2.19989929208e-04 -1.81755937740e-03 -1.95962937724e-03  5.12666567780e-03  2.16581719740e-03  5.89984497121e-04  1.63235691307e-03  6.45403784252e-04  1.16452755779e-03  4.03873693888e-03 -2.99394973557e-03  1.71883530891e-03 -2.90991690576e-03  1.02191451211e-03  3.90502895597e-04  3.53021660619e-03 -4.45715932086e-03 -1.72653649526e-04 -1.42868312405e-03 -1.64905365505e-03  9.40969371327e-05 -3.94159073809e-04  2.46233191162e-04 -8.55318298666e-03  4.19406604389e-04 -2.70963747138e-03  5.10410751069e-03  9.96868272020e-04  1.48356634935e-03  1.22444742090e-03 -8.70744010045e-04 -3.67368536962e-03 -5.13140257736e-04 -2.92166282361e-03  1.24609156578e-03 -1.47864691196e-03 -2.23085319738e-03  1.54557568523e-04 -2.79885759010e-03 -2.17230252706e-04  1.92423916842e-03  3.89756909261e-03 -6.49750831026e-03  9.51694847176e-04  8.01180996731e-03  1.27647845804e-03 -8.38530271327e-04 -6.67808168607e-04 -1.78626292150e-04 -1.17242399500e-03 -4.81953223796e-04 -6.45596380512e-04  1.59686445760e-03 -3.22460516799e-03 -1.31821768699e-03  2.48200498476e-03  1.64524460687e-02  1.36639409822e-02 -4.52423638854e-03  9.93511791676e-02  7.82284326731e-03 -3.52440013016e-03  8.95861342520e-03  1.31323022837e-03  1.55712888193e-03 -1.39588452646e-03 -1.06279599565e-03  2.43717428114e-04  1.77808241618e-03  1.11069825424e-03 -1.71037493747e-04  2.86305187669e-03 -9.64918751690e-04 -2.81003354911e-03 -3.48316590397e-03 -1.03797840976e-04 -4.03827816657e-03  3.61361873290e-03  2.99745488230e-03 -1.68388201997e-03 -6.75550860543e-03 -5.19596571334e-04 -1.27968307140e-03 -1.70877114961e-03  1.00966410700e-03 -2.85649492166e-03 -4.04792373776e-03  4.07615871159e-04  4.47137422699e-03 -7.79892085122e-04 -7.91752234406e-04 -1.14784507495e-03  1.08412706888e-04  1.34008751495e-03  2.52686055716e-03 -4.13837838989e-03  2.97867125330e-03 -1.72494657280e-03 -4.44192703852e-03 -4.44447808838e-03  3.15259448669e-03  6.07388325942e-03  7.59285352660e-06 -1.73984623634e-03 -3.46642525672e-03  1.39146107259e-03  1.33002085046e-04 -1.13931594298e-03 -1.69251384954e-03  9.21521230288e-04 -7.36975644003e-04  1.83590172615e-03  3.58042265282e-03  2.48793342188e-03  6.53423663316e-03 -8.13667524113e-04  8.40256624332e-04  1.80575877291e-04 -1.54830135616e-03 -3.61901037161e-03  1.07619143689e-03  5.45781528529e-04  1.92597575042e-03 -7.06824727991e-04 -2.57464815010e-03  4.71825621455e-04 -3.74775994331e-04  6.57378666144e-03 -2.27627151197e-05  8.69698748800e-04  7.69011144508e-04 -5.07093069723e-03  1.83718585195e-03 -4.42676080521e-03  7.82813612623e-05  3.78533331679e-03 -3.48091078033e-03  5.50629597560e-03 -1.26211236889e-03 -7.01232762282e-04  1.39910354706e-03 -9.05342766311e-04  7.47701177199e-05 -2.31025238581e-03  3.17344023935e-03  8.31544769029e-03  1.01849481640e-03  1.89987447762e-03 -4.24803605181e-03 -6.13506702595e-03  1.94015570722e-03 -6.83822808801e-04  1.84294329117e-03  3.59220649288e-03 -2.11121516049e-03  2.24357584142e-03 -3.50949415558e-04 -2.48530895474e-03  2.68184547581e-03 -2.42167780820e-03 -5.26304015588e-04 -1.95883171112e-03  1.59869610366e-03  1.88722099258e-03 -2.06380059937e-03  4.58278595431e-03 -8.47836902128e-04 -3.20400342063e-03 -2.02328355977e-05 -1.99675439449e-04  1.35635488267e-03 -1.87893469400e-03  2.71309311534e-03  4.65487641115e-03  7.78805143690e-04  2.20381365782e-03 -6.68960271020e-05  4.17099645202e-03  3.35315451806e-03  1.23949397124e-03 -2.72423926995e-03  1.21446846790e-03 -2.88561860467e-03 -3.08295601960e-03 -9.23627411731e-04 -4.22784643771e-03 -2.52070504771e-03  4.37017974972e-03 -1.32914327166e-03 -1.65814830020e-03 -1.34468788803e-03  2.60866406945e-03  6.75838711191e-04  4.13493460147e-05  2.18809139860e-04  5.69283036516e-03  2.93513650267e-03  2.47537607371e-04 -2.79607060006e-03  1.05903398277e-03 -7.29176041828e-04 -2.60377990891e-03 -2.05897914857e-03  4.33881449504e-03 -1.83517088507e-03 -8.73060976276e-04 -3.24913182695e-03 -2.27421262541e-04  7.92734199811e-04 -6.13524271753e-04  5.58406531222e-03 -3.35462146349e-03 -3.97423008453e-03  2.11078044012e-03 -1.58615105035e-04  8.56367981904e-03  1.26683752180e-03  4.09390848242e-04  6.85973940799e-04 -1.01251700347e-03 -1.33264325508e-03  6.20521864188e-03  2.23745534512e-03 -2.35774715251e-04 -4.43962344861e-03 -1.93090148443e-03 -6.40717865465e-04  1.32787285619e-03  5.37073788940e-04 -4.66888392654e-04  4.93734845465e-04  7.00424060630e-04 -8.16508644665e-04 -5.30607529833e-03  7.41220627995e-04  1.57660455200e-04  2.92927150934e-03 -2.17646366543e-03  2.48545300871e-03 -1.96790685085e-03  2.07930889117e-03 -3.26507254297e-03  6.63056152702e-04
-1.96599101559e-03  1.96878850948e-03  2.07187631319e-03  1.40099527334e-03 -2.28683809899e-03 -2.18983377972e-03  6.29178953142e-04 -1.16918864113e-03 -1.83568825361e-03  1.07401026064e-03 -1.28792564106e-03 -1.04764759098e-04 -4.43430310948e-04 -5.48511334617e-04 -9.09606160004e-04 -5.15793833499e-04  1.90596640469e-03 -2.04311970693e-03  2.32108387599e-03  2.24393554394e-03  2.36783736584e-04  5.29974029339e-03  3.95532144641e-03  1.65859935177e-03 -4.11070026994e-03 -2.19573888968e-03 -1.79917070177e-04  1.37052522994e-03 -4.03226490008e-04 -5.11913536088e-04 -6.33088868848e-04 -5.94109817500e-04  2.62452125810e-03 -4.40151199839e-04 -1.65665073304e-03  4.67555490456e-04  5.23117396892e-03  3.10700401955e-03 -2.13014256257e-03  1.29241450556e-05 -8.25109884082e-04 -2.98867784991e-03  8.85808333090e-04 -2.07107874651e-03  2.19674000495e-04 -1.15756604637e-03  9.93182571447e-04 -1.10189062820e-03 -6.52355315388e-04  1.93964917214e-03  4.97658131739e-04  2.36705241419e-03  4.49868128554e-04  1.59730565964e-03  2.75401504322e-04 -4.04531326817e-03  5.07954040267e-05 -3.86172128243e-03  3.67752163009e-03  2.19443020250e-03 -9.53121037431e-04 -1.43376347947e-03 -5.68696287626e-03  3.39127730172e-03  1.53913703014e-03  9.75664335335e-04 -1.85326097762e-03  1.61536764278e-03 -2.43575459144e-03  1.83380766061e-03 -3.50807671272e-03  3.80719364774e-03  7.82284326731e-03  7.98992577807e-02  2.19545770975e-02  6.17352323634e-04  4.74323598935e-03 -2.49763905484e-03 -1.96284152607e-03 -2.06297742984e-03 -2.33826712263e-03  1.90818813044e-03 -8.57305146869e-04  4.57090064998e-04  1.48093094075e-04  5.55391228287e-05 -1.27193113898e-03  1.84918166358e-04  3.26526463485e-03 -3.01514148313e-03  1.23583701694e-03 -1.33585405067e-04  8.75213272299e-04  7.77228507427e-04  3.23778476277e-03  9.83205065578e-04  8.33657548261e-04  3.29969303743e-04 -3.90876400769e-04 -1.59453704408e-03  1.85498134074e-03  1.78155176395e-03 -1.95505926186e-03 -2.06966556816e-03 -3.01234947496e-03  3.80962516779e-03 -1.71279808862e-03 -1.32115604896e-03 -4.92650015777e-04  6.50337106385e-04 -3.77194856693e-03 -9.95725204104e-04  4.65306309362e-03 -4.04449593339e-04  9.31562427098e-04  3.19450856971e-03 -1.10795931455e-03 -5.79880421056e-04  3.33432238108e-03  2.97583970622e-03  1.01844259518e-03  2.08651798569e-03  1.16964770169e-03 -4.06892692768e-03  1.87212284801e-03  8.00365055161e-04  1.80636286732e-03  4.13146523278e-03  3.58703875629e-03  1.33353580370e-03  2.33323496893e-03 -9.27190456376e-04 -8.04566331486e-04 -2.36838404609e-03 -2.03062747426e-03 -4.04454583654e-03 -3.60578209803e-04  2.37664280861e-06 -5.79926226087e-04  1.43793507457e-04  1.24180060322e-03 -7.55942649920e-04 -3.87606544237e-03 -1.98899873047e-03 -5.32914167582e-04 -3.26496302165e-03 -1.31140263075e-03 -1.76464975601e-04  2.93188039007e-03  7.31547194972e-04  4.12827861083e-03  6.00935764456e-04  1.26087859985e-03 -2.18732096669e-04 -8.88698259053e-05 -4.01269571250e-04  8.01390675307e-04 -1.04424962337e-03  1.64153436581e-03 -1.08119273482e-03 -2.01897587350e-03 -4.63788184775e-03  1.03332563398e-03  1.82648277277e-03  1.45106498274e-04 -9.94732929014e-04  9.86098766302e-04  3.61307494511e-03 -2.24513533199e-03 -2.45940198526e-04 -1.65199714849e-03 -9.24996421739e-04 -2.71516235615e-03 -4.35313354158e-03  1.45284888707e-03  3.23789142465e-03  3.48838869942e-03  4.73025375275e-03  4.25990547685e-04  1.43795886612e-03 -3.60581357833e-03 -4.58043918439e-04 -1.56958100643e-03 -2.15275413477e-04 -9.79462524272e-04  3.10754028687e-04  2.46120936282e-03  3.21326537028e-04  7.22854520164e-04  3.54660336657e-04  1.68606366318e-03  2.07916047605e-03  3.05739736956e-04  8.25888998998e-05 -1.21468040683e-03 -2.05349004977e-03  5.06670096502e-04 -1.87795323229e-03  2.22992116218e-03  5.70313106767e-04  9.12894512132e-04  7.78531805994e-04 -3.11953302790e-03 -1.29501468605e-03  5.80610316596e-04  1.00170265170e-03  4.52681457588e-04  8.75696420398e-04 -2.73233541408e-03  5.60878393348e-04  7.78805920415e-05  4.96182387717e-04  1.33001675473e-03 -6.43466253277e-04  3.74145620783e-03 -3.58714311997e-03 -7.74342065367e-04 -2.12277504670e-03 -5.22164764933e-03 -4.49710139032e-03  9.68049369978e-04 -5.46478553752e-03  3.05810169330e-03 -8.20797643127e-04 -9.39019703042e-04  2.20636833846e-03  7.69830886224e-04 -2.10982559797e-03  4.75013381213e-04  1.52350367830e-03  1.28482438951e-03 -2.24854867265e-03 -4.86595946095e-04 -3.98172938392e-03 -9.85977341647e-05  1.85077557022e-03 -2.83438937141e-03 -7.66532864648e-04  3.59229540507e-03 -1.84766778494e-03 -1.87811219187e-03  1.52614414338e-03  9.52200383671e-04  5.04933199190e-04 -3.76068757626e-03 -1.44977086240e-04 -3.17748099237e-03 -1.34362619029e-04  1.80700057348e-03  4.35762937803e-04  1.46274039908e-03  1.88800434951e-03 -2.53334740632e-03 -1.66295351013e-03  1.84111928413e-03 -2.02735022487e-03
-3.14902587269e-04  1.16296418093e-03  1.21337940942e-03 -1.38444969444e-04 -3.77111547436e-04 -1.86762363098e-04 -7.77157277011e-04 -3.62194243703e-03 -1.86478472884e-03 -1.67861000655e-03 -1.62491575052e-03  1.41620887749e-03 -6.06374816313e-04 -8.51922713086e-04  7.90079583399e-05 -5.12160114398e-04  1.54659992368e-04 -2.02315042724e-03  1.31505010185e-03  6.78902243348e-04 -6.48410803530e-05  1.10550182530e-03  8.43937416597e-04  4.83960911733e-05 -1.76983121634e-03  3.73900128084e-04 -4.54299477847e-04 -9.76456689167e-04 -3.89629455987e-04 -2.42148494932e-04 -1.16431552321e-03  8.00395330311e-04  1.77813892958e-03 -3.84566072070e-04  4.92828054581e-05  9.82745800888e-04  2.85920409601e-03  2.65185580710e-03 -1.33713212796e-03 -1.03827160505e-04 -7.10567899752e-05 -1.49827577992e-03  2.87218479295e-03 -1.70305238856e-03  7.42403040063e-05 -1.36757446714e-03 -3.62949472190e-04  1.29077212416e-03 -1.35717971528e-03  1.47264083836e-03 -2.95496049523e-04  1.55826194453e-03 -1.24928664974e-03 -8.67117870695e-04 -7.47021952729e-04 -3.02336511695e-03 -1.08880857576e-03 -6.40993298520e-05  1.11531794172e-03  8.53697241436e-04  1.34370594649e-03 -4.22487510787e-04 -4.70832532739e-03  1.96190945204e-03 -4.22517564606e-04 -1.57921189074e-03  3.82640357475e-04 -1.48869610796e-05 -1.43366948822e-03 -3.57675703112e-05  1.54380589359e-04 -2.27975004603e-03 -3.52440013016e-03  2.19545770975e-02  5.11987728466e-02 -4.13765556199e-03  3.73235115633e-04 -6.64572067786e-03 -1.65498902755e-03 -9.69834035538e-04 -1.12533474671e-04 -7.87411551035e-04  1.12598342173e-03  6.77392277797e-04 -7.74716916670e-04  3.79012501995e-04 -3.16384180354e-03 -8.54963603734e-04  2.83412750190e-03 -8.91096710586e-04  1.00292298364e-04 -4.36104413539e-04  1.23916151219e-03  1.72558790798e-03  3.01899676277e-03  2.50408722430e-03  1.01109351757e-03  8.55450562780e-04  3.77619880891e-04  3.69693690843e-04  1.27503359596e-03 -8.24606683559e-04 -1.26871754682e-04 -4.82050049726e-05 -1.91723771558e-03  3.67392423148e-03 -2.09768595360e-03 -1.95738157846e-03  1.51756146637e-03 -8.63535023470e-04 -3.07987479664e-03 -2.02794385476e-04  1.04697771645e-03  1.76571455204e-04  5.73565549438e-05  4.42798734416e-03  3.05378934918e-04 -1.85261133709e-03  1.85062904034e-03  2.16730879822e-03  9.11476644691e-04  1.29247768805e-03  2.40418085829e-03 -1.42105662039e-03  1.01801496861e-03  4.48104342551e-04  2.41259654069e-03  3.21555750878e-03  2.12008234078e-03  6.95063100296e-04  1.00973329419e-03 -1.18766843758e-03 -7.91305307565e-04 -1.09882339948e-04 -2.93986399686e-03 -1.50463437710e-04  1.44174424392e-03 -5.94224721382e-04 -1.41806207670e-04  1.45064444230e-03 -3.35382201377e-03  9.83640317562e-04 -3.23072538826e-03  1.88312214431e-03 -9.77635463827e-05 -3.45452449790e-03 -9.68161774354e-04  6.65629494422e-04  1.12660198111e-03 -9.96908913517e-04  8.03031721753e-04  2.51299516013e-04 -2.19314383796e-04 -1.98466894773e-03  1.24274689823e-03  2.82709623418e-04 -7.34273736039e-05 -6.83128929188e-04  3.19380262967e-04 -4.77555276826e-04  7.78054898585e-04 -1.96944165254e-03  8.41180248806e-04  1.32881581090e-03 -1.39200935909e-04 -2.07815340082e-03 -4.84290168181e-04  2.10974819111e-03 -2.28402878432e-03 -1.66255080126e-04 -2.46989460261e-03  2.04825343789e-04 -1.18607190555e-03 -2.52081849692e-03  7.25375641165e-04  1.85089577271e-03  2.90751342462e-03  2.28042738601e-03  9.37885867446e-04 -3.54258233009e-04 -4.09608964493e-04 -1.18321337834e-03 -2.11558795328e-03 -1.09087167433e-03  2.01832734646e-04  3.99623989343e-04 -1.00286123283e-03 -2.07242432401e-03  1.04335530176e-04  5.92449867653e-04 -3.88646009428e-04  9.43034111437e-04 -2.26308737701e-04 -2.95402731095e-04 -1.25874529152e-03  1.11794586417e-03  1.14071698386e-03  8.15196842325e-04 -7.44954688159e-04  2.18176703675e-03  1.85409005182e-03  2.09945234769e-04  1.28347218534e-03  1.04772110659e-03  1.06909029415e-03 -4.57283105662e-04  3.39338020980e-04  4.72280978314e-04  3.55898074868e-04  3.11445711622e-04 -5.81710842712e-04  1.21560959816e-03  1.22897680840e-03  4.22723255872e-04  1.26145042589e-03 -1.54078803743e-03 -3.97770763989e-04 -5.85582284115e-04 -3.65835164859e-05 -2.80229934510e-03 -1.97494306370e-04 -2.06890893745e-03  2.06290333854e-03 -3.48369539553e-03  1.52144488801e-03  1.56025613338e-03 -9.53393246802e-04 -8.10572863377e-04 -1.63151571112e-04  1.00395043540e-03  2.14536719616e-04 -1.78966667101e-03 -1.27355213646e-03 -2.70443804130e-03 -2.15660303047e-03 -5.47851934040e-05 -1.14522707198e-03  2.15230086302e-04  3.76691480477e-03  1.60954667817e-04 -1.36921373156e-03 -1.26686751995e-03  1.03091975008e-03  1.16814299950e-03 -1.85150007810e-04 -1.73732639463e-04 -4.92881486564e-04  1.63009386990e-03  7.84776500159e-04 -9.17424791799e-04  1.27511620274e-03  7.17223791534e-04 -1.56306553735e-03 -1.05329356507e-03  8.52639883468e-05  7.69756109321e-05
-5.15271022199e-03 -8.28425181874e-04  1.30793710951e-03 -3.80000197519e-03  1.35303035981e-03  1.07732313021e-03  1.93278031792e-03  2.35308804542e-03  8.47192030660e-04  2.23526323920e-03 -4.27744429481e-04 -1.54165815572e-03 -2.16809060250e-03  6.23358126876e-03 -3.29224140810e-03 -4.66041962528e-04  4.13806367745e-03  3.50035112640e-03  1.14768457312e-03 -1.70018132175e-03 -3.89293121169e-05  6.59859205053e-04  1.50798986448e-03 -1.41962962792e-03  2.57643512560e-03 -6.73496841740e-03  1.48846966040e-03 -7.20922014858e-04  1.57563884957e-04  1.37552953286e-04  3.83510819201e-03 -1.93113547701e-03  1.44667863274e-03  2.44813595701e-03  1.64162261346e-03 -2.65583776206e-03  1.31036955623e-03 -1.82597735196e-04  4.55676637979e-04 -3.59536990720e-03  5.74626987430e-03  2.80000777759e-04 -6.05484973700e-04  6.16659211304e-04  1.34784753854e-03  2.09474447075e-03  2.44981137410e-03  3.19697514189e-03  1.00652039087e-03  2.18670907368e-03  2.70804683408e-04 -6.12995841862e-03 -1.27592171796e-04 -1.33815056072e-04 -2.12340823113e-03 -2.91601991258e-03 -1.82094867993e-03 -3.73878933400e-04  1.07261937361e-03  2.64131046463e-04 -1.35752512698e-03  2.40711000964e-03 -6.62079407369e-06  1.14404536092e-03  4.75799552659e-03  4.67272097712e-04 -2.58143930112e-03  1.72112832556e-03  2.59240422999e-03  7.01060127498e-03  2.00745609488e-03 -2.92355647951e-03  8.95861342520e-03  6.17352323634e-04 -4.13765556199e-03  9.86992496866e-02  8.26730933686e-03  7.95930948529e-03  1.90299121557e-05 -1.12630371023e-03 -6.31984934084e-04  2.06655203634e-03 -1.95061245635e-03 -1.86737796766e-03  6.29036519275e-04  2.56886966085e-03  4.71700255300e-04  1.03719549262e-03 -3.91389354720e-03 -3.30685843310e-03  4.10845440728e-04  7.55988615738e-04 -2.77512387633e-03 -1.00041352485e-02 -1.81651358907e-03  4.93518313257e-04  3.95252315033e-04  1.04521503074e-03  2.59746016837e-03 -1.12188188402e-03 -1.08859532085e-03 -1.08878552100e-04  1.33059582069e-03 -1.73669095710e-03  2.87069931014e-03  2.42811311169e-03 -1.55057990531e-03 -1.07518236307e-03 -1.93637110880e-04 -3.09210114721e-03  3.84478759654e-03 -3.84736499890e-04  2.14451443367e-03 -1.38987184407e-04 -2.24155460545e-03  2.16845228519e-03 -2.94236004103e-03 -9.95433902511e-04  4.53899998817e-03  2.74701752512e-03 -2.14553946540e-03 -1.87121983579e-03 -1.01570396296e-03 -1.41769082878e-04 -7.22351276603e-04 -1.57240724303e-04 -2.52378169985e-03 -4.03449812550e-03 -1.09073149060e-03  1.71913020191e-03 -2.20199093798e-03  1.25856608531e-03  1.20354981535e-03 -5.02806355560e-03  2.07769341264e-03 -2.88418334070e-03 -1.50138555194e-03 -5.11791849606e-03 -5.96279969874e-03  5.64357341175e-04  1.02005447176e-03 -9.65297757211e-04  1.82006140219e-03 -2.28960160150e-03 -8.31865171751e-04 -5.02903255923e-03  6.14392182073e-03 -3.79392532695e-03 -3.70179202404e-03  3.88786684340e-03  2.50058770242e-04 -2.08445669578e-03 -5.31470332860e-03  6.33331772777e-03 -3.42496746868e-04 -1.95751265312e-03  5.34174583279e-06 -1.70669152389e-03  7.20836525207e-04  3.32449941145e-03  3.86853891144e-03 -8.45450275735e-03 -1.75878322653e-03 -2.31171178218e-03  1.04349824803e-03  2.38794644189e-04  3.91978160584e-03 -2.28274360314e-03  4.68975459251e-04 -2.59291994336e-03 -2.66234178899e-03  1.48228302246e-03  2.35387629901e-03  5.58926704115e-03 -5.03435735802e-03  3.19301926748e-03  2.08017263539e-04  2.80095817925e-03  1.79916996812e-03  1.54188318629e-03  1.70477610756e-03  2.70769489193e-03 -2.60744555391e-03  5.63182980151e-03  6.49873978400e-04  1.77769263979e-04 -3.38615045922e-03  2.93693943640e-04  7.57823648758e-04  3.76611619219e-03  2.49315263813e-03 -2.03800478030e-03 -3.04948908451e-03 -9.53349832254e-04  2.53234092851e-03 -4.84462101764e-03  1.26442180877e-03 -2.45278699623e-03  2.53389076027e-03  1.40752808641e-04  4.70371337769e-03 -2.38557050166e-03 -1.13692318481e-03 -3.25120352718e-03 -2.51709340806e-03  4.00586005757e-03  9.34491582186e-04 -3.43396965161e-03 -3.06515340255e-03 -1.51104505676e-03 -1.48367607355e-03  7.64365802095e-04 -1.10463612804e-03 -1.10274606724e-03  2.44245561194e-03 -1.24551398453e-03 -3.37157134756e-03  1.82355262617e-03 -1.01621866673e-03 -1.45538349116e-03 -6.59373696315e-03  1.93988321214e-03  2.47117652580e-04  3.33360546049e-03 -1.86349674486e-03 -2.24724001604e-03  2.02727972014e-03  1.47068966891e-03  5.37473541182e-03  1.24595488396e-03  2.53993349398e-03  1.85616667598e-03 -1.38888108803e-03 -1.10209155618e-04  2.44525982773e-03 -1.81163637284e-03  2.31248347355e-03 -4.84472200534e-05 -8.66808990351e-04 -2.47203488868e-03 -1.63645125926e-03 -1.07572837458e-04 -2.99643672784e-03  3.25636134239e-04  4.45640377604e-05 -6.16616155457e-04 -2.11501873124e-03 -2.86924939555e-03  1.82411304203e-04 -1.89519475803e-03 -3.10559848476e-04  3.82572812677e-04 -1.35680174729e-03  4.17298235350e-03 -2.73547627189e-03  3.28584641368e-04
-8.87636059472e-04  1.70453934241e-03 -1.21640670928e-04  2.16682742608e-03 -3.76903330382e-03  1.02101779040e-03 -9.15806394008e-04  2.10533358004e-03  2.54760890980e-03  2.59747003391e-03  3.10023119800e-03  1.35340361081e-03  1.69251237425e-03  3.51640279613e-03 -8.02816989601e-04 -4.82331425505e-05  1.48750198704e-03  6.20566813627e-04  7.77888717665e-04  3.89432274029e-05 -5.66416709775e-04  2.10788141435e-03 -6.93535116915e-04 -1.37227144741e-04  1.42158980561e-03 -5.04159276083e-03  1.70317991289e-03 -8.01981423569e-03 -1.20538524952e-03 -4.75022245748e-03  2.32413807220e-03 -5.07516502827e-04 -8.92690365150e-04  1.94598243527e-03 -7.32243457456e-04  1.36827152232e-03  4.95241750913e-03 -3.49938103686e-04  1.08351840413e-03  7.61794674381e-04 -4.56202637555e-03 -1.47581345731e-03  5.35146230663e-05 -1.88037246295e-03 -7.94978501419e-04  1.71380134709e-03 -3.27728469069e-03  3.44531269943e-03  2.01840964626e-03 -1.09434421133e-03 -1.49618112705e-03 -2.88385319868e-03  4.76077292149e-04 -2.47520698047e-04  1.58460606625e-03 -1.68959735694e-03  2.25854011242e-04 -3.19895638494e-05  7.93836809478e-04  8.14207014353e-04  8.85366120921e-04 -1.28650004108e-03  9.11070636382e-04 -2.46744391664e-04 -6.87049969334e-04  7.81532084117e-04 -1.35944776093e-03 -2.86790873261e-03  7.22251083988e-04  3.79016291500e-03  5.52992846475e-04 -9.09990450190e-04  1.31323022837e-03  4.74323598935e-03  3.73235115633e-04  8.26730933686e-03  9.00096141964e-02  1.30512633187e-02 -8.34091819104e-03  2.10141375820e-03  2.99872446137e-03 -6.31682387207e-04 -1.49782204501e-03  5.60316697029e-03  5.94750762446e-04  7.73716111221e-04  1.00974943204e-03 -2.57873686487e-03 -6.44793361273e-03 -2.80017842877e-03  2.32713973820e-03  2.19593804529e-03  2.04088966336e-03 -2.81220282685e-03  8.37849571906e-04 -1.03890006493e-03  5.68678485471e-03 -6.13645090139e-04  3.47819236435e-04 -9.04618336146e-04 -1.98797537538e-03 -1.70792477798e-03  3.43769577111e-03  1.10085144710e-03 -2.97323701236e-03  1.02951635199e-03 -9.94932860173e-04 -4.53194515853e-04 -5.56702726763e-03  3.70442463584e-03  2.04734984668e-03 -4.38264410278e-03 -4.78681133485e-05 -2.66781686677e-03 -3.50417638719e-04 -2.71891094390e-03 -5.23596120041e-03 -2.37463151482e-03 -8.92840427784e-05 -1.66468072369e-03  1.51464876171e-03  1.82039681437e-03 -3.55804689163e-03  9.95149222415e-04 -7.07599554934e-03 -5.06155776655e-03  1.93165215995e-03  7.22424060033e-05  3.09109059183e-04  2.71443868925e-03 -1.31512534314e-03  3.07245582026e-03 -2.92577719103e-03 -2.11431140694e-03  1.51083257773e-03 -1.75746410444e-03 -1.44662386388e-03 -2.55143453648e-03 -3.81920428083e-03 -2.43108582676e-05  1.94138176300e-03  1.07547402826e-03 -2.94941917060e-04  4.42663017080e-03  1.81013979206e-03  2.57177588030e-03  4.06449456051e-03 -3.00291030387e-03  8.89401718643e-04 -2.59230718779e-03  8.02327785525e-03  1.09409805652e-03 -1.76315944967e-03  4.29327066819e-04 -2.16230749932e-05 -2.33706625859e-03 -2.62362422856e-03 -1.40161378654e-03  1.35702904436e-03  2.74879391481e-03 -1.18070888063e-03  4.61554186998e-04 -1.36148716440e-03  1.14255916648e-05 -8.62015767431e-04 -8.35624260596e-04  5.13813264417e-04  3.39759360622e-03 -5.18717882357e-04 -1.87836880906e-03 -2.81269004065e-03  2.24224685931e-03 -3.12279600265e-03  2.61357839380e-03  1.02977413013e-03  2.33116305407e-03  8.37976475687e-04 -2.49797900223e-04  6.34998388264e-03 -4.55516574321e-04  2.28028859379e-03  2.40368206226e-03  2.86752568235e-04  1.19137923755e-03  9.69330929511e-04  4.73357789907e-05  1.43315698672e-03  1.36744886172e-03 -1.72862269716e-03 -7.83127414168e-04  5.63132529198e-04 -8.96171082535e-04  1.76211142825e-03 -3.27477236528e-03  1.03353897597e-03 -1.70124402338e-04 -4.98439084082e-03  1.07689642417e-03  2.46701171713e-03  1.02955268363e-03 -1.56092938422e-03 -3.71356947651e-04 -1.20108282269e-03 -3.37776514842e-03  9.73852919761e-04 -2.15943963629e-04 -5.20017708238e-03  7.72436695534e-04 -3.69291212052e-03  1.94963746876e-03 -2.80770777882e-04 -1.75971065498e-03  1.45149923488e-03  1.90551623043e-04  1.35786115073e-03  5.63886391615e-05 -2.70497508413e-03 -1.26322732375e-03  2.64818362017e-03  2.26581128351e-03  3.23656931665e-03 -4.37177913750e-03 -2.21092908291e-03  2.41370652906e-04 -1.12937234161e-03  1.07703620383e-04  1.59425074656e-03 -2.22261624250e-03  5.26801179054e-04  1.42139550345e-03  1.26115772464e-03 -2.54285466410e-03 -5.41232732747e-04 -5.73053885054e-04  1.19243679381e-02  5.51511679081e-03 -1.69790645979e-04 -4.46562475242e-03  2.67970751585e-04 -1.97036777282e-03  2.80706457019e-03 -6.95861870202e-04  8.35923618725e-04  2.03419711933e-03  1.08750487972e-03  3.48367448395e-04 -2.76043543669e-03 -1.62022866943e-03 -3.28049858108e-04  4.89895581451e-03  2.81254567039e-03  3.07383370746e-04 -2.69514072463e-03 -3.56848810683e-04  2.09603378951e-03 -1.46339581320e-03
-4.48136191076e-04  8.62010093991e-03 -1.04050205137e-03  3.24698484155e-04 -8.92616201293e-04  1.27390436261e-03  1.69821984681e-03  4.01253609422e-03  1.07741858917e-03  5.38062047365e-03  1.47572649110e-05  9.77374364541e-04 -2.60883241767e-04  3.88197458308e-03 -1.42812743212e-03  1.17442786732e-03  1.03196598539e-03  2.74854416601e-03 -2.07428332200e-03 -1.95599501168e-03  1.16450259092e-03  5.21566417154e-04  2.74803238648e-03 -7.68544844790e-04  8.45871476170e-04 -5.70147962161e-03  2.35493344084e-03 -1.67828408114e-03  5.20685364519e-04 -2.28205872310e-03  2.17779659849e-03  2.03546098454e-03 -2.88579378399e-04  1.48144710956e-03 -8.02142034846e-04  7.02157822695e-04 -3.05814246698e-03 -1.23621609540e-03 -1.17972772427e-03  2.96536439633e-03 -1.54022527728e-03  8.52987154154e-05 -1.75385833430e-03 -1.91915396332e-03 -3.60082500133e-04  2.03698285635e-03 -2.16737319685e-03 -1.87317603953e-03  1.63654062607e-03 -8.45841435460e-04  1.53310737485e-03 -2.09019436025e-03 -2.00377735490e-04 -2.64847344213e-03  1.72833888262e-03  2.36538632651e-03  4.09442564673e-04  2.01782756543e-03  1.89786647421e-04 -6.17254115638e-04 -3.85686981203e-05  7.89684213174e-04  2.37281765420e-03 -1.54676160778e-03 -6.53068914748e-03 -1.18532352485e-04 -1.56621268186e-03 -6.46593944717e-04 -5.74545454125e-04  2.12865509087e-03  1.11901315762e-03  2.48101183060e-03  1.55712888193e-03 -2.49763905484e-03 -6.64572067786e-03  7.95930948529e-03  1.30512633187e-02  7.59126990560e-02  1.06968708688e-02  1.56079046548e-02  6.86742269543e-03 -2.99999277104e-03 -1.80447021639e-03 -1.81521366548e-03  7.25054065988e-06 -4.89857579307e-04 -5.53417087303e-04 -2.87362531284e-03 -8.40954592200e-04 -1.99235420479e-03 -7.54802999732e-04  1.11116419059e-03  2.85513192321e-03 -6.00738181288e-03 -3.82245872834e-03 -7.21735637683e-04  2.40797588606e-03 -8.79742256664e-04  5.03832443491e-04 -7.37642623429e-04 -1.19131715461e-03  4.97146374597e-03  1.53848423380e-03 -6.18275051571e-05 -1.41993722832e-04 -9.52733558628e-04 -3.90743388170e-04 -2.07157566148e-03  1.30479903395e-04  1.91531102149e-03  7.03273033610e-05 -1.47301235548e-03  3.21469399654e-03  7.01538585949e-04  1.93543793140e-03 -1.21245976418e-03 -1.06742603143e-03 -2.64825844144e-04 -9.13092925239e-04  2.03030941363e-03 -3.83976794769e-04 -2.06370027568e-03 -3.71820347084e-03 -1.90504154349e-03 -3.51176958031e-03 -2.08189998100e-03 -3.98565429272e-06  3.52917351088e-03  6.94510227059e-04  2.93216177638e-03 -1.16277196209e-04  1.38669129146e-03  1.65100449061e-03  1.30219075561e-03  3.21171312077e-03  1.72151095832e-03 -2.48427628163e-03 -1.56711011462e-03 -1.13708180416e-04 -5.77480722331e-04 -1.14231511449e-03  5.22279727818e-04  4.86060867718e-03 -1.19880628768e-03  2.66507661925e-03 -3.77233482510e-05 -4.29274042388e-04  2.45599187406e-03 -1.23079172912e-03 -1.86488550439e-03  2.04096426780e-03  1.86159803787e-03 -1.33914312528e-04  5.66407438025e-04 -3.43455323386e-03  2.08073602327e-04 -1.46895711961e-03 -9.12420535736e-04  1.16047493530e-03  3.95277164656e-04  1.48270752066e-03 -5.94592874224e-03 -2.06962666232e-03  1.74871738400e-03 -1.48782641002e-03 -2.86003429962e-04 -9.34778353691e-06  3.44501826193e-03  1.35838801736e-03 -1.39084816917e-03 -1.05450094372e-03  1.51278938686e-03 -4.62466184258e-03  2.85192138015e-03  1.20240280754e-03 -2.40578616549e-03 -2.09413280065e-03 -1.76265775874e-03 -1.65044969940e-03 -2.10044564364e-04 -6.63169629053e-04  1.96850464773e-03  2.22724619662e-03  1.60973465808e-03 -1.19016870034e-03 -7.63465580905e-04 -9.20030524437e-05  5.36785223985e-03  1.72556199948e-03  1.04951251867e-03  2.98094393715e-03 -4.00194729340e-03 -1.47709896523e-03 -5.86396419131e-03 -1.06132603195e-03  4.05700194923e-03 -3.06723566274e-03  2.14962672015e-03 -3.11412547894e-03  1.84413840610e-03 -2.23476720619e-03  1.04405904553e-03 -2.76943003336e-03 -1.45678920631e-04 -2.47885529977e-04  1.18922653211e-03 -3.27043157403e-03  2.59747860343e-03 -2.05367038037e-03  1.30404511326e-03 -3.58230631459e-04  1.37393600515e-03 -6.40347606949e-04 -9.72701414034e-04 -8.65872999018e-04 -2.22308403636e-04 -2.06111402195e-03 -4.33076550681e-04 -6.32417413654e-04  3.60733136804e-03  4.22461666578e-03  7.30991803376e-04 -7.35885438006e-04  1.29805995469e-03  1.65683014651e-03 -3.86610466020e-05  7.51722841757e-04 -1.22877544599e-03 -2.03601147361e-03 -2.92854809798e-04 -3.26260287859e-04  7.21441723562e-04 -2.77133200460e-03 -2.99434012116e-03  1.99916381296e-03  2.05825163511e-03  8.78525867991e-04 -1.92650100776e-03 -4.02623491936e-03 -5.21439033231e-03 -2.29642514222e-03 -2.98403047293e-04 -1.35240325869e-03 -2.05039564555e-03  5.79955853776e-04 -6.12175300977e-04 -4.14928135212e-04 -9.42314923970e-04  5.25254109498e-04  2.51644062209e-03 -2.49011947565e-03  1.52562138859e-03 -2.23530429128e-03  6.23631310875e-04  1.48009398522e-03 -1.65415899344e-03
-4.73431580533e-04  2.26313779826e-03 -1.07932012805e-03 -1.72258433467e-03  2.32318921303e-03  4.66786410995e-03 -2.60251774718e-03 -5.26652770468e-03 -1.91637351498e-03 -8.05491825484e-03  4.03034392545e-03  1.26738811815e-03  2.50515515333e-03 -1.24025375078e-04 -1.56070371359e-03  4.16572120704e-03  4.71012964681e-03 -5.62136553820e-03  5.22383335088e-03 -9.88307319110e-04  5.89048229641e-03  3.90576820268e-03  8.40531267384e-04 -1.53150250881e-03  3.07515995969e-03  3.30351062259e-03 -1.25805689933e-04  7.53908474693e-03 -4.62833551764e-03  4.22353459103e-03 -4.25147157639e-04  7.19135055964e-04  7.42115234932e-03 -5.53408379915e-03  2.47740545149e-03 -4.98587571728e-03  2.64401107494e-03 -1.54538159873e-03  2.75243144112e-03  5.11554332344e-04  1.01395243866e-02  2.54965645889e-05  1.83356222479e-03 -1.09672216965e-03 -1.94566387709e-04  6.46095096489e-03  3.01577294508e-03 -1.51797930129e-03  2.43459373474e-03  3.36489472814e-03  3.06263122792e-03  3.49811114990e-03 -2.80267423810e-04 -2.76037321272e-03  4.53189683793e-04 -3.14516906637e-03  1.00369836627e-03  2.23380289158e-03  2.36692353126e-03  1.77913996016e-03 -1.01195647823e-03  1.00437691856e-04  1.66869530528e-03  1.06587439080e-03  5.26406855438e-04  3.58547109477e-03  5.03842620112e-04  7.05018735887e-03  1.57299778994e-03 -7.45747086738e-04 -9.83517018930e-04  6.41084271206e-03 -1.39588452646e-03 -1.96284152607e-03 -1.65498902755e-03  1.90299121557e-05 -8.34091819104e-03  1.06968708688e-02  1.16105543475e-01  1.57527468309e-02 -8.38914222574e-03  9.72070521303e-03  1.22453076302e-03 -6.49916534637e-03 -3.41830499268e-03 -5.49649884146e-03 -4.85798411183e-03 -1.26871090435e-03 -1.28813815033e-04 -2.94315830707e-03  2.28075453910e-03  9.65540012068e-04  1.37864307512e-03  1.02703201980e-03 -1.22408180789e-03 -3.31170616186e-03  1.07373022793e-03 -2.02429488830e-03  8.14587500680e-04  1.87221145925e-03  6.28453749084e-04  8.78065026574e-04 -1.99736833527e-03 -2.28628877874e-03  3.89421057951e-03 -3.00363242090e-03  2.33503560566e-03  1.39220300870e-04  7.44342104698e-03  7.60272931893e-04  3.39486355292e-03  1.14684981600e-03  5.54339823454e-03 -1.23547303807e-03 -6.33995850450e-04  5.13425919627e-03  3.90134517848e-03 -1.73214896007e-04  8.36220583712e-03  2.98758137753e-03  8.03879636414e-04  3.29734966466e-03 -3.92840550211e-03 -8.04624120289e-04 -3.47228243924e-04 -2.16624467590e-03 -5.83357164019e-03 -3.99570419140e-03  7.21400263748e-03 -4.04009774684e-03 -2.07580927349e-03 -5.95102563032e-04  1.78690909819e-03  3.38127410134e-03  5.73803925189e-03 -8.32119358727e-04  1.22730708585e-03 -3.42681548709e-03  5.93239938613e-04 -1.12319790519e-03 -2.65982905421e-03 -1.27236002630e-03  1.96366826071e-03 -3.40912755621e-04 -2.75190628345e-03  4.03245450910e-03 -5.20835088716e-03 -2.37105711637e-04 -3.13668229853e-03  6.87308312800e-03 -3.19863056103e-03 -3.95681760652e-03  6.34119501154e-04  5.72085420426e-04 -3.75052482588e-03  2.26920431574e-03 -1.05318354736e-04  2.42803485611e-03  6.94657621034e-04 -1.82663801297e-03  1.92240169945e-03 -3.27072526438e-03  1.31940255962e-04 -1.60519132942e-03 -2.76273697438e-03  1.24939134543e-03  5.64473430052e-03  5.48276542815e-04 -5.65424718268e-04  4.48503378453e-04  4.41428756204e-03 -2.89084487772e-04 -9.60710162822e-04 -4.51697627514e-03  4.53492636610e-03 -2.56970653937e-03 -3.23446944402e-03 -7.29427034987e-04 -5.89618903613e-03 -3.61532333555e-04 -3.79417354349e-03 -4.75747605546e-03 -4.23829778635e-04 -2.15202325803e-03 -2.57252436580e-03 -1.07800648955e-03  4.09900507966e-04  1.58450063461e-03  2.73067323365e-03  1.89027652566e-03 -2.41713901495e-04 -2.38344097713e-04 -5.92662182492e-03 -1.74591938628e-03  3.07640327597e-03  2.39270957474e-03 -2.40201835050e-04 -1.75713268857e-03  2.43438128277e-03  1.40858609816e-03  2.87027846923e-03 -5.88851516182e-03 -5.23902242239e-03  2.52278212935e-03 -5.28641733351e-04  3.14261118242e-03  4.98217557976e-04  2.68319333271e-03  7.68130963735e-04  1.66787544950e-04  3.05607349427e-03  4.31279025201e-03 -1.32737987636e-03 -2.26513667147e-03  2.94685008163e-03 -3.70813169323e-03  1.31447221848e-03 -6.72438446511e-04 -4.21388985905e-03  4.52443183537e-03  7.25945317166e-03 -4.42582532522e-04  5.25737559877e-03 -6.41043413118e-03  8.15787852329e-03 -2.52905404483e-03 -4.74034542063e-04 -1.54882576839e-03 -3.96145826322e-04  5.30293905867e-03 -1.43509381908e-03  1.91352127321e-03 -1.48917362355e-03  2.49935491262e-03 -5.29332541167e-03 -3.86013900176e-03 -2.69690359212e-04  8.96702681847e-04 -3.48784822538e-03 -4.07317935221e-03  1.46978687723e-03  5.91670432997e-03  3.59742418284e-03 -2.82524121805e-03 -2.51209693643e-03  3.59120721545e-04  1.67829632709e-03 -2.34618538343e-04 -2.24594918204e-04  9.87959939527e-03  2.73966029827e-04 -2.73618751605e-03  2.74987773793e-04  5.90847583264e-04 -5.82180419892e-03  3.73882394679e-03
 1.87795857469e-03  5.02514688121e-03 -2.00409553162e-04 -8.37750479871e-04 -7.63811535595e-04  2.77570473033e-03  4.94783794390e-04 -1.43981599215e-04 -3.96373869299e-04 -1.23945686985e-03  1.37023200832e-03  1.53735803537e-04  7.69600526058e-04  9.69000695508e-04 -5.69084706724e-04  3.14554257818e-03  5.03612248010e-04 -8.59252030308e-04 -1.72566902543e-04 -1.76647739683e-03  6.54168149742e-04 -9.55128155615e-04  3.67090822403e-04 -2.78979792671e-03 -3.00535350959e-04 -3.37245456686e-03  2.02192577732e-03 -3.13191541925e-03  6.02753098370e-04 -1.35606958976e-03  9.70846624603e-04  2.20525143710e-03  1.15629273822e-03 -1.70882506739e-03 -1.27155992570e-03  6.49693544322e-05 -1.14049723052e-03  1.95744532620e-04  1.63796028880e-03 -2.03379113410e-03 -1.51778247664e-03  2.39269221895e-03 -2.35804468337e-03 -3.87082761521e-04 -4.09986523658e-04  1.28628844190e-03 -8.39777104821e-04  1.37064622154e-03  3.56309063650e-03 -6.09944128015e-04 -1.36494884465e-03  4.01819987136e-03 -2.31463654660e-03 -1.08908162545e-03  1.93755085244e-03 -1.38515825412e-04 -7.46174341250e-04  3.96312119351e-03 -2.81209795791e-04 -9.56041086447e-04  1.46014025019e-04 -4.07031751651e-04  3.48087985405e-04  3.40006725662e-04 -1.43410083076e-04  3.06453685715e-03  3.26474753717e-04  2.16328966528e-03  2.06008755560e-03  1.99392860429e-03  1.05436264399e-03 -1.02096061583e-03 -1.06279599565e-03 -2.06297742984e-03 -9.69834035538e-04 -1.12630371023e-03  2.10141375820e-03  1.56079046548e-02  1.57527468309e-02  5.48900095207e-02  1.62252225608e-02 -1.68367865936e-02  6.04754738281e-03 -4.21748499486e-03 -2.44412825952e-03 -1.14211992690e-03 -2.57989406063e-05 -2.67386918340e-03 -1.20457008855e-03 -9.90142692997e-04 -2.84248493822e-03  2.00615530375e-03  1.63444957832e-03 -3.69063439073e-03 -2.48071791848e-03  1.87851477092e-04  8.54187353475e-04 -7.67639199547e-04 -6.15699865504e-04 -9.73528939353e-04  1.49260218323e-03  1.95921832697e-03  2.45554703409e-04 -8.87188807303e-04 -1.01697956637e-03  5.04519673124e-04  7.85999889654e-04 -6.93177681699e-04  2.01125420458e-03 -1.35303164527e-03  1.58849419047e-03 -1.77290633819e-03  5.30411985759e-04 -2.90016427548e-04 -7.54712848826e-05 -6.80454939028e-05 -1.40799461740e-03 -8.15775527030e-04  1.08200547348e-03  7.22090659239e-04  3.35691141598e-04 -1.17638968193e-03 -6.73642878714e-04  9.89533607059e-04 -1.90318737931e-03  9.80794444678e-04  6.94619670529e-04  4.52508156278e-04 -2.14084194440e-04  1.56329074318e-04  4.35598638961e-04  3.26377550576e-04  1.45918426851e-03 -2.20480454256e-03  5.99020323446e-04  1.28061183141e-03 -5.86661383350e-04  8.39561845494e-04 -1.84418021099e-04  1.39547486490e-03 -7.57375552515e-04  1.97391525806e-03  2.75426584105e-03 -2.75976343148e-03 -1.80918341004e-03  2.77319524983e-03 -1.06860024622e-03  1.10282966392e-03 -1.54879226915e-03  7.23894956014e-04  1.31432841193e-03  2.67330034490e-04 -1.50489655839e-03 -2.13353539302e-04 -1.21033542217e-03  1.79984185456e-03  4.90061329103e-06 -1.06163761116e-03 -2.26816268338e-03 -9.55027931167e-04  1.07919498939e-03 -5.34791670431e-03  2.72749042314e-04  1.27224460938e-03 -3.21526347492e-03  7.16590897141e-04  9.64940355715e-04  3.06834392618e-03  7.95997983462e-04  1.56171226376e-03  1.35709933949e-03  8.89402987513e-04 -2.45952420860e-03  7.44145960273e-04 -2.08889270426e-04 -3.08395106691e-03 -1.03777939700e-03  3.00415214527e-04 -8.23277780291e-04 -6.12549364397e-04 -1.16510993283e-03  6.00435982170e-04  1.00650620311e-03 -7.96956171926e-04 -1.72532921504e-03 -7.82992582177e-04 -4.35031913583e-04  1.89178599092e-03  3.35547282360e-04 -2.19426820444e-03 -3.15833553551e-04 -8.25244416296e-04 -4.23215527404e-03 -9.52370392636e-04  1.13632696335e-03  9.58988366392e-04 -3.73316531790e-04 -1.89737608679e-04 -1.31407977846e-03 -9.04180923255e-05  1.50500924108e-03  2.37983735878e-04 -1.18181038980e-03  5.79856074759e-04 -5.73794218686e-04  2.72907573811e-03 -5.78802763496e-04  3.75445335507e-03 -1.49034012832e-03 -3.08587662454e-04 -3.45574514675e-04  2.07852334254e-03 -8.03573669210e-04 -6.28489420076e-04 -6.84611030601e-04 -5.12485715804e-04 -1.45537615692e-03 -1.96155456732e-04 -3.29332451234e-04  1.22861336930e-03  3.79866177981e-03  1.68323238701e-03  9.67285116065e-04  3.57816807150e-04  1.63732677711e-03 -2.58962268113e-03 -1.59017409481e-03  1.46806298953e-03  5.68405947297e-04  3.11826129119e-03  1.13359362892e-03  2.57346853373e-03 -7.61346617685e-04 -2.77506614028e-03  2.07287865376e-03  1.09211296819e-03 -1.54296338908e-03 -3.33291209419e-04 -2.16124114464e-03 -2.66875056658e-03  1.61509975463e-03  7.93344382211e-04  7.54087232591e-04  1.63647723346e-03  2.74001736719e-03 -1.16171381394e-03  1.93660168390e-03 -7.43781530881e-04 -7.29722805237e-04  1.10470002157e-03 -4.46454049769e-04  1.53111008994e-03  2.38567540415e-03  4.48646367942e-04  1.42488646573e-03  3.72656866251e-04
 2.98800492649e-03  1.32824415654e-03  3.07673847906e-03  2.67664716934e-03 -4.74622456297e-03  1.33502154381e-03 -2.36774925287e-03 -2.06625434831e-03  3.85339704114e-03  2.85841947300e-04  3.48969931548e-03 -2.49356721820e-03 -1.16865903610e-04 -1.48935033729e-04  2.60506608768e-03  5.68700160284e-03 -5.57403932623e-03 -9.40941865774e-05  1.80165287171e-03  1.46720923792e-03  3.52747004711e-03 -4.51632871058e-03  1.89287042448e-03 -1.88153294812e-03 -8.39046219182e-04 -1.55408818262e-03  2.39281321531e-03 -8.92346178631e-03  7.73935944254e-04  1.03626182537e-03  3.68713784095e-04  8.39298807527e-04  4.00606131743e-03  3.60337343947e-03 -3.84897533969e-03 -1.25276873720e-04 -6.49734835137e-03  5.56651734438e-04 -3.42457295683e-04  1.25005260954e-03 -4.02877467911e-03  1.82644306801e-03 -3.96841516815e-03 -1.44773350735e-03  1.60198926623e-04 -3.31369142849e-03 -2.10023767009e-03  3.33869365171e-03  4.05410596957e-03  3.00475542513e-03 -4.10914288074e-04  1.95669373720e-03 -7.40137556591e-04 -2.74239642909e-03  3.49384871315e-03  1.45244692428e-03 -2.03104100004e-03  1.61005716609e-03 -1.05010005501e-03  1.05497964792e-03 -1.72733393598e-03  1.97814247348e-03  1.03239893488e-03  9.50608024613e-04 -2.63040039867e-03 -1.52246575780e-03 -1.94402131366e-03  1.63868025067e-04 -1.89353037444e-03  2.53070143861e-03  7.36478308813e-04 -1.78982863097e-03  2.43717428114e-04 -2.33826712263e-03 -1.12533474671e-04 -6.31984934084e-04  2.99872446137e-03  6.86742269543e-03 -8.38914222574e-03  1.62252225608e-02  9.64561171494e-02  1.53374426536e-02 -2.99248374949e-03  1.64452663759e-03 -3.18931682276e-03  2.67951584007e-03  4.92038538146e-04 -5.07711613770e-03 -2.61653739049e-03  1.80107436630e-03 -3.69645579383e-03  9.12255040783e-04  3.05279712013e-03 -3.84997694753e-03 -3.06954133917e-03 -1.42192372062e-03  3.37801564501e-03  2.43472059751e-03  1.48212980977e-04  2.15620364331e-03  1.87461449125e-04  5.47634953870e-04 -8.13710539225e-04 -1.25959602590e-03 -4.45216572591e-03  6.50501463034e-04 -7.56402370560e-04  4.37563254174e-04  2.15269337897e-03  1.45137730856e-03  5.07674639927e-04  2.25157008647e-03  3.64843265647e-03 -2.79600130856e-03  1.70418013881e-03 -1.87890910471e-04  3.16313688526e-04 -7.11526131073e-04  3.39467386393e-04  1.08690514002e-03  3.01836737045e-03  1.09668495876e-03  8.33627102836e-04  7.72039873595e-04  3.76855524572e-05  4.63196913134e-03  2.27680140025e-03  4.40669967562e-03 -8.21860258280e-04  3.55008476722e-03 -1.54689113794e-03  1.59729237602e-03  4.66829441311e-03 -2.68341075191e-03 -1.10173523283e-03  2.36626429795e-03 -5.54648465189e-04  4.10026398250e-04  2.19403796584e-03 -1.61960684042e-04  2.31680507632e-03  2.08568020117e-03  3.27359270739e-03 -2.12455277700e-03  1.72001637049e-03  5.63678106108e-03  2.00025237727e-03 -2.34332520706e-03  9.91282830270e-04 -3.40099808889e-04  6.26879534857e-04 -4.34610512099e-03 -1.16398543215e-04 -4.12446599415e-03  2.45681337074e-03  5.49195136705e-03 -1.02403717206e-03 -1.29363366123e-03  1.01095124053e-03  1.58156805675e-03  2.98029794258e-03 -1.08592562181e-03  1.39261004686e-03 -2.20252787205e-03 -2.04137057459e-03 -1.02593194661e-03 -1.00695719627e-03  5.24705767758e-03  4.13647811092e-03  4.15534456615e-03  7.73477537370e-05  3.59011330981e-03 -4.57782990748e-03  6.61599545097e-03  1.97121044665e-03 -2.15774815899e-03 -1.53536136022e-03 -7.54430624092e-04  2.67197503801e-03  3.67830279126e-04  7.77946945360e-05  5.37101354368e-04  2.20096139837e-03 -2.99500075329e-03 -3.09313866321e-03 -6.96667800538e-04 -1.65144186787e-04  1.49119896441e-03 -4.68195132539e-04 -2.00598671553e-03  2.92569816777e-03 -2.94298383580e-03  1.08122300067e-03  1.12033811682e-03  3.78486954329e-05  3.24430721224e-03 -3.87294614407e-03 -3.70710921999e-04 -1.26417351792e-05 -4.07674673252e-04  6.22319185452e-05 -9.89320949827e-05 -8.20095011205e-04  1.47549873160e-03 -2.66587632638e-04  1.81503358485e-03 -1.74169159353e-03 -1.60688420631e-05  2.00445538358e-03  2.51728046075e-03  2.44875389745e-03 -1.18092590269e-03 -1.12578573610e-03 -1.56045066351e-03  4.69671004270e-03  7.13798950517e-05 -2.33138872696e-03 -1.87696252795e-03 -3.17169289937e-04 -9.94690064031e-04  6.16391702615e-03  1.27708712526e-03 -4.25542126908e-03  3.11070882242e-03 -2.57486354409e-04 -7.50061032152e-04 -2.84645543776e-04  5.61866294266e-03  3.52895560752e-03  5.51505848433e-04  3.11530181614e-03  6.71612136834e-03 -3.44989286788e-04 -3.10929422489e-03 -4.58532378471e-04 -3.16375355664e-03  3.72469612687e-03  1.27549920359e-03 -5.72374124606e-03 -2.22671802046e-03 -1.45294492749e-03 -4.77353661143e-03  2.03461996083e-03  1.17819985157e-03  4.75822572008e-03 -1.54637937203e-03  4.42493680604e-03 -1.57430492156e-03 -1.73525877882e-04 -4.81665445609e-03 -3.23065792480e-03  7.89652603919e-04  5.03547067461e-03  3.70547662907e-03 -1.21882763077e-03  1.30825871333e-03
-5.54145700818e-03 -8.25598589276e-04  1.08841611085e-03  2.05635217896e-03 -3.77334217197e-03  1.57561188868e-03 -2.28900956558e-03 -1.08354821695e-03 -2.74215915094e-04 -1.20160020876e-03  1.45551092802e-03  4.67399039116e-04 -1.57675820697e-03 -2.75727760017e-03  2.18045877634e-03  9.28983471536e-04 -1.09433708040e-03 -2.48682753193e-03  4.56104166541e-03  2.12625032723e-03  1.50494886828e-03  6.93885734959e-04  2.99499535947e-03  1.01192893042e-04  1.54709818255e-03  2.14871093898e-03 -1.39973641412e-03  1.47348736414e-03 -5.22120578249e-03  3.71401364638e-03  2.56367659075e-03 -1.70291316391e-03  5.84655111170e-03 -1.66042074414e-04  1.40259202243e-03 -2.10401844700e-03 -2.44738188757e-03 -3.32262467014e-03  1.93949199029e-03  5.42039776568e-03  5.26181548798e-03  1.70472831389e-03 -4.08369860063e-04  2.29678560899e-05  2.90808894918e-03 -2.20970639835e-03  6.90590584637e-03 -1.84792356395e-03 -7.94441636785e-04  5.67466319010e-03  3.83234835006e-03 -5.06177273174e-04 -3.99499839634e-05 -1.26105740929e-03 -2.15908623482e-03  2.13905234752e-04 -2.61126628662e-03 -4.90530821753e-03  2.92952243032e-03  3.83939761126e-03 -6.08789970363e-04  3.28366815480e-04 -4.73823894935e-04  5.45187569554e-04 -3.03390517514e-03 -4.20821073786e-04 -2.16337815520e-04 -7.19188218989e-04 -3.16660165959e-03  1.21219350348e-03 -1.56507701612e-03  3.53247593885e-03  1.77808241618e-03  1.90818813044e-03 -7.87411551035e-04  2.06655203634e-03 -6.31682387207e-04 -2.99999277104e-03  9.72070521303e-03 -1.68367865936e-02  1.53374426536e-02  9.98560584880e-02 -1.51702558121e-02  5.44214896573e-03 -1.07753314642e-05  8.59219067944e-04 -9.26874056496e-04 -2.48068085710e-04  2.90785682607e-03  3.21827862346e-03  7.88205081122e-03 -1.58874626153e-03  1.14793269404e-03  2.99504589024e-03  1.98626742807e-03 -7.60662009234e-03  2.24218460803e-03  1.19314319853e-03  6.80411959688e-04  3.74001365857e-03 -2.62991767518e-03 -4.45621356908e-03 -2.17612893239e-03 -1.16890452695e-03  1.67247841924e-03 -3.48230789580e-03 -2.00840764460e-03  4.90336908703e-04  1.28203578236e-04 -1.22158026827e-03  3.18044045330e-03  5.57105826512e-03  1.81200928909e-03 -2.07842275342e-03  1.90194510085e-03  4.82770367822e-04  2.78433412865e-03  6.26660466527e-04  2.63424340217e-03 -6.14505959484e-04 -1.45621768222e-03  2.73456670088e-03 -5.75840945001e-04  5.47232917958e-04  3.19736809965e-03  2.84962860259e-03  5.64064761175e-04  6.42549428875e-03  2.23807928997e-03  4.87924794460e-03 -8.60923845252e-04 -6.13410631754e-04  1.72410022760e-03  8.08088890452e-04  1.10776221029e-03  2.70693185693e-03  1.14640384615e-03 -3.41735696489e-03  4.04277317728e-03 -2.21771167726e-03  5.19867585632e-03 -2.45568009934e-03  2.97609791220e-03  1.50068528133e-03  3.20713677994e-03  3.50912523937e-03  2.12508200400e-03 -2.65543338915e-03  1.90341798510e-03  1.11138503222e-03  1.45761182928e-03 -2.53015700086e-03  2.03456520974e-03 -3.69711301682e-03  1.85779675031e-03  1.31379339536e-03 -4.18067141113e-03 -3.16590160177e-03  1.42393520363e-03 -6.02742780190e-04  3.30341395845e-03  4.87214150131e-03  1.63789956381e-03 -6.34941456871e-03 -9.03994850995e-04 -1.68415602070e-03 -1.12325842694e-04 -1.66955744013e-03  5.09608899515e-04 -1.57530826593e-03 -5.69135369730e-04  4.72020944781e-04 -1.07436530789e-03  2.98756314330e-03  6.22948224139e-03 -4.23261956877e-04  1.85809771886e-03 -3.23158231719e-03  1.89903090158e-03  1.72480005883e-03 -2.21753265517e-03 -8.90478437508e-04  6.78784621634e-04 -2.42313478130e-03 -9.08314125746e-04 -2.74544193523e-03  8.87201145721e-04 -6.36943181231e-05 -6.39591143297e-04  1.54988917437e-04 -1.67548271127e-03 -2.43007349883e-03  4.98933156169e-03 -9.49275503090e-04  6.33370187399e-04  3.76017997611e-03 -1.63053602693e-03 -8.67806299627e-04  4.60576634837e-03  2.65704388656e-03 -2.43530721500e-03  2.95822813019e-03 -3.09381555290e-03  1.54418837975e-03 -3.80739237108e-04 -3.22203568501e-03 -7.81299011004e-04  5.02737090376e-04  2.82257065345e-03  1.50383392463e-03  1.71964128658e-03 -9.93794400102e-04  9.67935366557e-04 -1.81529607888e-03  1.71847254991e-03 -2.09382503359e-03  5.17478159553e-03 -8.99417351253e-04  1.62222666936e-03 -2.40454123479e-03  3.95086973306e-03  2.31770525723e-03 -2.34674549062e-03 -1.69041768363e-03 -2.15398091054e-04 -4.37606431140e-04  3.29145067939e-04 -2.97577255321e-03  6.52056691412e-04 -1.98095931963e-03 -1.23330757943e-03  1.55970117374e-03 -1.82146491420e-03 -4.10760045990e-04 -3.63779377617e-03 -3.62695533478e-06  9.68794564919e-04 -1.10340778953e-03 -4.67082179868e-03  7.61594926637e-04 -4.11340867887e-03  1.12519342989e-03  2.51871236819e-03 -1.85968251381e-03 -7.49697956286e-04 -1.36559901097e-04  2.23313955064e-04 -3.47026792642e-03  1.12684590276e-04  1.00633582719e-03  4.14383156668e-04 -3.36475543972e-03 -1.58557533764e-03  1.14837028182e-03 -1.06898339191e-03  2.52553396595e-03
[truncated: 846,337 more chars]
