# Supplementary material for: Proximal Distance Algorithms: Theory and Practice
Source: J Mach Learn Res. Author manuscript; Available in PMC 2019 Oct 24. (PMC6812563)
Supplement: code [file NIHMS1053815-supplement-code.zip › proxdist-master/keys_zhou_lange_2019/misc/spca_results_k25_sumabsv8_julia_OLD.txt]

# Results from matrix projection
PCs Nnz Obj dortho  Time    VE  AVE PVE Iter
1   130 19965   0.000   4.531   19965   19965   0.033   192
2   275 28504   0.001   17.535  28503   8538    0.047   241
3   389 35016   0.002   39.784  35014   6512    0.058   251
4   511 44622   0.000   52.534  44626   9612    0.074   192
5   673 49762   0.001   60.476  49763   5136    0.083   202
6   851 55857   0.001   76.989  55858   6095    0.093   202
7   1034    60926   0.001   88.422  60922   5065    0.101   202
8   1206    64754   0.001   108.926 64754   3831    0.108   202
9   1347    69238   0.002   124.009 69239   4485    0.115   221
10  1518    73053   0.001   135.681 73051   3812    0.122   202
11  1713    76202   0.002   186.006 76201   3150    0.127   301
12  1876    80861   0.001   169.177 80861   4661    0.135   202
13  2036    83401   0.001   204.015 83402   2541    0.139   202
14  2439    89303   0.001   228.306 89304   5902    0.149   221
15  2612    89821   0.001   260.390 89822   518 0.149   211
16  2788    92669   0.002   248.742 92669   2848    0.154   221
17  2953    94659   0.002   286.905 94660   1991    0.158   221
18  3168    96919   0.001   293.267 96922   2261    0.161   211
19  3390    99171   0.001   331.551 99173   2251    0.165   211
20  3575    101316  0.002   359.377 101318  2146    0.169   212
21  3723    103131  0.002   398.603 103135  1817    0.172   212
22  3871    104668  0.001   378.124 104670  1535    0.174   221
23  4067    106570  0.002   413.330 106573  1902    0.177   221
24  4223    108242  0.002   437.983 108244  1671    0.180   222
25  4421    109887  0.001   421.780 109889  1645    0.183   211
# Results from columnwise projection
1   130 19965   0.000   4.494   19965   19965   0.033   192
2   133 25984   0.002   4.276   25982   6018    0.043   221
3   126 33115   0.002   5.645   33115   7132    0.055   221
4   122 42985   0.001   6.230   42986   9872    0.072   202
5   162 48008   0.001   8.027   48008   5022    0.080   202
6   178 51524   0.001   9.429   51524   3516    0.086   202
7   183 55926   0.002   11.873  55926   4402    0.093   211
8   172 61221   0.001   13.045  61223   5297    0.102   211
9   138 64343   0.001   14.047  64342   3118    0.107   202
10  174 68094   0.002   16.416  68094   3753    0.113   212
11  192 71112   0.002   16.935  71119   3025    0.118   202
12  165 74366   0.002   20.820  74367   3248    0.124   231
13  160 75804   0.002   22.142  75805   1438    0.126   221
14  402 78849   0.002   24.529  78848   3043    0.131   227
15  173 80452   0.002   25.569  80454   1606    0.134   213
16  173 83107   0.002   26.096  83109   2655    0.138   212
17  166 85056   0.001   30.962  85055   1946    0.142   241
18  217 87116   0.002   29.563  87118   2064    0.145   212
19  222 89161   0.001   31.325  89163   2045    0.148   211
20  185 90736   0.002   37.468  90734   1571    0.151   241
21  148 92650   0.002   37.418  92652   1918    0.154   226
22  148 94075   0.002   36.384  94078   1426    0.157   212
23  196 95506   0.001   43.171  95507   1429    0.159   241
24  156 97556   0.002   47.328  97557   2051    0.162   251
25  198 98549   0.002   52.855  98552   994 0.164   271
# Remember: added compute cost of SVD warm start in Julia is ~2 sec!
